# Supplementary material for: Integrative analyses reveal signaling pathways underlying familial breast cancer susceptibility
Source: Mol Syst Biol. 2016 Mar 11;12(3):860. doi: 10.15252/msb.20156506 (PMC4812528; doi:10.15252/msb.20156506)
Supplement: Supplementary file 3 — Dataset EV1 [file MSB-12-860-s003.zip › MSB-15-6506_Dataset_EV1.txt]

Pathway	Utah RNA AUC	Ontario RNA AUC	Utah RNA p-value	Ontario RNA p-value	Utah DNA p-value	Rank p-value
REACTOME_INTEGRIN_CELL_SURFACE_INTERACTIONS	0.754	0.681	0.001	0.013	0.035	0.00415
KEGG_SMALL_CELL_LUNG_CANCER	0.773	0.706	0.001	0.004	0.090	0.00491
BIOCARTA_BCR_PATHWAY	0.710	0.779	0.001	0.002	0.126	0.00651
REACTOME_CELL_SURFACE_INTERACTIONS_AT_THE_VASCULAR_WALL	0.674	0.705	0.003	0.002	0.035	0.00653
REACTOME_SIGNALING_IN_IMMUNE_SYSTEM	0.734	0.623	0.001	0.059	0.003	0.0082
KEGG_FOCAL_ADHESION	0.743	0.713	0.001	0.004	0.158	0.0116
BIOCARTA_EDG1_PATHWAY	0.704	0.679	0.001	0.011	0.148	0.012
KEGG_FRUCTOSE_AND_MANNOSE_METABOLISM	0.679	0.647	0.003	0.021	0.039	0.0124
KEGG_PANCREATIC_CANCER	0.666	0.672	0.006	0.012	0.052	0.016
BIOCARTA_PTEN_PATHWAY	0.706	0.656	0.002	0.019	0.126	0.018
REACTOME_SIGNALLING_BY_NGF	0.675	0.656	0.005	0.023	0.045	0.018
BIOCARTA_AGR_PATHWAY	0.750	0.608	0.001	0.081	0.088	0.0183
BIOCARTA_RACCYCD_PATHWAY	0.720	0.592	0.001	0.128	0.035	0.0191
KEGG_NATURAL_KILLER_CELL_MEDIATED_CYTOTOXICITY	0.664	0.653	0.006	0.023	0.038	0.0195
REACTOME_PLATELET_AGGREGATION_PLUG_FORMATION	0.669	0.677	0.004	0.016	0.105	0.0202
REACTOME_TRANSMISSION_ACROSS_CHEMICAL_SYNAPSES	0.654	0.657	0.004	0.024	0.104	0.022
KEGG_METABOLIC_PATHWAYS	0.718	0.653	0.001	0.020	NA	0.0221
KEGG_PHOSPHATIDYLINOSITOL_SIGNALING_SYSTEM	0.665	0.608	0.003	0.076	0.014	0.0226
REACTOME_HEMOSTASIS	0.662	0.647	0.003	0.038	0.090	0.0229
KEGG_HOMOLOGOUS_RECOMBINATION	0.691	0.578	0.001	0.152	0.039	0.0239
REACTOME_LATE_PHASE_OF_HIV_LIFE_CYCLE	0.694	0.597	0.002	0.096	0.035	0.0243
BIOCARTA_G2_PATHWAY	0.729	0.657	0.002	0.023	0.148	0.0262
KEGG_NEUROTROPHIN_SIGNALING_PATHWAY	0.656	0.610	0.005	0.073	0.010	0.0281
KEGG_PATHWAYS_IN_CANCER	0.752	0.700	0.001	0.004	0.313	0.0289
KEGG_INSULIN_SIGNALING_PATHWAY	0.744	0.567	0.001	0.185	0.052	0.0297
SIG_PIP3_SIGNALING_IN_CARDIAC_MYOCTES	0.763	0.560	0.001	0.236	0.016	0.0305
REACTOME_CREB_PHOPHORYLATION_THROUGH_THE_ACTIVATION_OF_RAS	0.673	0.638	0.001	0.037	NA	0.0308
REACTOME_METABOLISM_OF_AMINO_ACIDS	0.745	0.705	0.001	0.005	0.325	0.0324
KEGG_LONG_TERM_DEPRESSION	0.686	0.608	0.002	0.090	0.105	0.0358
SA_G2_AND_M_PHASES	0.685	0.674	0.003	0.010	0.283	0.0364
KEGG_ENDOMETRIAL_CANCER	0.659	0.623	0.005	0.047	0.105	0.0379
BIOCARTA_TNFR1_PATHWAY	0.714	0.596	0.001	0.094	0.148	0.0387
KEGG_TYPE_II_DIABETES_MELLITUS	0.639	0.613	0.012	0.066	0.010	0.0412
KEGG_BASAL_CELL_CARCINOMA	0.638	0.649	0.023	0.027	0.039	0.0425
REACTOME_INNATE_IMMUNITY_SIGNALING	0.688	0.641	0.001	0.033	0.299	0.0433
KEGG_HYPERTROPHIC_CARDIOMYOPATHY_HCM	0.651	0.621	0.005	0.068	0.090	0.0437
REACTOME_TRKA_SIGNALLING_FROM_THE_PLASMA_MEMBRANE	0.653	0.605	0.006	0.103	0.024	0.0442
BIOCARTA_ACH_PATHWAY	0.705	0.576	0.002	0.146	0.088	0.0444
KEGG_ACUTE_MYELOID_LEUKEMIA	0.667	0.623	0.009	0.057	0.059	0.0445
REACTOME_NRAGE_SIGNALS_DEATH_THROUGH_JNK	0.652	0.672	0.013	0.015	0.126	0.0448
KEGG_MAPK_SIGNALING_PATHWAY	0.715	0.662	0.001	0.024	0.314	0.0452
KEGG_AMOEBIASIS	0.717	0.683	0.001	0.009	0.392	0.0459
ST_PHOSPHOINOSITIDE_3_KINASE_PATHWAY	0.720	0.574	0.001	0.172	0.126	0.0468
BIOCARTA_P53HYPOXIA_PATHWAY	0.629	0.656	0.022	0.023	0.088	0.0485
KEGG_REGULATION_OF_ACTIN_CYTOSKELETON	0.707	0.661	0.002	0.016	0.299	0.05
