# Supplementary material for: Integrative analyses reveal signaling pathways underlying familial breast cancer susceptibility
Source: Mol Syst Biol. 2016 Mar 11;12(3):860. doi: 10.15252/msb.20156506 (PMC4812528; doi:10.15252/msb.20156506)
Supplement: Supplementary file 4 — Dataset EV2 [file MSB-12-860-s004.zip › MSB-15-6506_Dataset_EV2.txt]

GeneSymbol	Utah__A01	Utah__A02	Utah__A03	Utah__A04	Utah__A05	Utah__A06	Utah__A07	Utah__A08	Utah__A09	Utah__A10	Utah__A11	Utah__A12	Utah__B01	Utah__B02	Utah__B03	Utah__B04	Utah__B05	Utah__B06	Utah__B07	Utah__B08	Utah__B09	Utah__B10	Utah__B11	Utah__B12	Utah__C01	Utah__C02	Utah__C03	Utah__C04	Utah__C05	Utah__C06	Utah__C07	Utah__C08	Utah__C09	Utah__C10	Utah__C11	Utah__C12	Utah__D01	Utah__D02	Utah__D03	Utah__D04	Utah__D05	Utah__D06	Utah__D07	Utah__D08	Utah__D09	Utah__D10	Utah__D11	Utah__D12	Utah__E01
BSG	0.9496	0.9831	1.1369	1.118	1.2607	0.9688	1.0587	0.71	0.9129	1.0625	0.9003	0.6173	0.351	1.0178	0.8358	0.6058	0.7007	0.277	1.0021	1.0781	0.4599	0.5921	0.8755	0.3429	0.9986	1.1525	1.1147	0.985	0.9962	0.2471	0.9686	0.9751	0.9956	1.3468	1.1171	0.8748	0.4572	1.0655	1.0805	1.0435	1.1565	1.1558	1.1489	0.9172	0.9332	1.1353	0.4578	0.9958	0.9777
CDH1	0.0981	-0.0641	0.05	0.0031	0.0296	-0.0117	-0.0456	-0.058	-0.0029	0.0168	0.0683	0.0047	-0.0333	0.0063	0.042	-0.0584	-0.013	-0.0763	-0.0861	0.0117	-0.0729	0.0052	-0.011	-0.0379	-0.0956	-0.0107	-0.065	-9e-04	-0.016	-0.0093	-0.0392	-0.0353	-6e-04	-0.0432	0.0211	-0.0109	-0.0401	0.1212	-0.0313	-0.0224	-0.0453	-0.0316	0.0255	0.0109	-0.0278	3e-04	0	0.0609	0.0399
COL1A1	-0.1778	-0.179	-0.1707	-0.0843	-0.0414	-0.1574	-0.1837	-0.1908	-0.1356	-0.143	-0.1374	-0.1423	-0.2605	-0.1146	-0.1932	-0.1745	-0.1527	-0.3408	-0.1852	-0.1054	-0.1306	-0.151	-0.2027	-0.0643	-0.2028	-0.1654	-0.1529	-0.0599	-0.0117	-0.1006	-0.0588	-0.1452	-0.0598	-0.1102	-0.0816	-0.1149	-0.0849	-0.065	-0.0592	-0.1226	-0.0912	-0.0497	-0.0615	-0.1165	-0.117	-0.0163	-0.0989	0.0207	-0.1067
COL1A2	-0.1137	-0.0554	-0.1078	-0.0804	-0.0986	-0.0653	-0.0867	-0.1185	-0.0989	-0.1011	-0.1513	-0.0605	-0.1237	-0.1015	-0.1453	-0.1033	-0.0453	-0.0659	-0.0646	-0.0953	-0.1185	-0.1011	-0.1173	-0.1022	-0.1132	-0.0263	-0.038	-0.0784	-0.0553	-0.1219	-0.0858	-0.0853	-0.1224	-0.0633	-0.0864	-0.0706	-0.1214	-0.0601	-0.0571	-0.1052	-0.0337	-0.1529	-0.1082	-0.1031	-0.0712	-0.0665	-0.1891	-0.1039	-0.0826
COL2A1	-0.0279	0.0183	0.003	0.0331	0.053	-0.0727	-0.0883	-0.036	-0.0189	0.011	-0.0255	-0.0049	-0.1391	0.0045	-0.0014	-0.0772	-0.0721	-0.2012	-0.0667	0.0525	-0.0819	-0.0857	-0.0591	-0.0425	-0.0699	0.0038	-0.0269	0.1079	0.0729	-0.0061	0.0508	0.0221	0.0386	0.0638	0.0214	0.038	-0.0363	0.0667	0.0263	-0.0015	7e-04	0.0128	0.034	0.0058	0.006	0.0411	0.0373	0.0855	-0.0103
COL4A1	-0.0622	-0.06	-0.0744	-0.0438	-0.055	-0.0736	-0.0772	-0.0576	-0.0901	-0.0651	-0.008	-0.0791	-0.0633	-0.0557	-0.0169	-0.087	-0.1137	-0.1655	-0.1042	-0.0284	-0.1043	-0.1064	-0.0998	-0.1044	-0.0988	-0.0717	-0.0707	0.0075	-0.0072	0.0471	-0.0401	-0.0584	0.0105	-0.0303	-0.0178	-0.0339	-0.0476	-0.0089	-0.0378	-0.0109	-0.0543	-0.0314	-0.0344	-0.0292	-0.0627	-0.0531	-0.021	-0.0307	-0.0641
COL4A2	-0.0749	-0.0687	-0.0571	-0.0397	-0.0396	-0.0836	-0.1098	-0.0954	-0.0914	-0.0298	-0.0431	-0.0456	-0.1472	-0.0826	-0.0854	-0.1151	-0.0891	-0.21	-0.0993	-0.0437	-0.0859	-0.0937	-0.0582	-0.0979	-0.1037	-0.0762	-0.0903	0.0072	0.0273	-0.0099	-0.0507	-0.0423	-0.003	-0.0232	-0.0345	-0.0234	-0.0538	0.0033	-0.0252	0.009	-0.0477	-0.0012	0.0114	-0.0366	-0.011	-0.0354	-0.0273	-0.0196	-0.0431
COL4A3	-0.0686	-0.0368	-0.0708	-0.0399	-0.071	-0.0454	-0.0419	-0.0946	-0.0144	-0.0649	-0.1373	-0.0228	-0.0649	-0.0826	-0.0892	-0.0406	-0.0162	-0.0634	-0.0154	-0.0623	-0.0827	-0.0768	-0.0673	-0.0629	-0.0187	0.0055	-0.0105	-0.0143	-0.0441	-0.1447	-0.0477	-0.0281	-0.0735	-0.0087	-0.1016	-0.0301	-0.0777	-0.082	-0.0745	-0.0547	-0.0127	-0.009	-0.0332	-0.0275	-0.0327	-0.0492	-0.1082	-0.0483	-0.0429
COL4A4	-0.0921	-0.0476	-0.0708	-0.06	-0.0753	-0.0378	-0.0317	-0.082	-0.0649	-0.0402	-0.0673	-0.0293	-0.0477	-0.0519	-0.0673	-0.0402	0.0154	-0.0126	-0.0291	-0.083	-0.1001	-0.0639	-0.0723	-0.0709	-0.0189	0.0062	-0.0576	-0.057	-0.0826	-0.0246	-0.0535	-0.0527	-0.0877	-0.0494	-0.085	-0.0615	-0.0547	-0.0948	-0.0547	-0.0956	-0.0704	-0.108	-0.0456	-0.0537	-0.0628	-0.0152	-0.1103	-0.1124	-0.048
COL4A5	-0.1484	-0.1384	-0.154	-0.1421	-0.1174	-0.164	-0.1697	-0.1504	-0.1795	-0.1381	-0.1445	-0.1909	-0.192	-0.14	-0.1567	-0.1584	-0.1613	-0.1627	-0.1555	-0.1066	-0.1815	-0.1667	-0.1418	-0.1216	-0.196	-0.1545	-0.1546	-0.1017	-0.0682	-0.1799	-0.1449	-0.1647	-0.1051	-0.1302	-0.1621	-0.0983	-0.1939	-0.087	-0.1016	-0.1451	-0.1599	-0.1418	-0.1099	-0.1601	-0.1492	-0.1373	-0.1604	-0.1321	-0.0862
CRK	0.9907	0.7806	0.9451	0.8166	0.9618	0.87	1.0263	0.7391	0.8608	0.8286	0.6943	0.3624	0.7558	0.8851	0.8173	0.8769	0.6952	0.5208	0.9409	0.9072	0.6646	0.5494	0.751	0.4361	1.0551	0.8213	0.9937	0.5307	0.5951	0.1036	0.6787	0.8436	0.6707	0.5971	0.8783	0.506	0.7902	0.7053	0.621	0.8182	0.7069	0.8535	0.7267	0.5879	0.7495	0.7225	0.2115	0.6853	0.5577
CSK	1.2814	1.2458	1.4648	1.2871	1.4266	1.2077	1.323	1.2379	1.3017	1.2891	1.2159	0.6894	1.0331	1.3823	1.1858	1.1611	1.2096	0.72	1.3323	1.2959	1.1465	1.0055	1.179	0.8547	1.5851	1.4015	1.6779	1.1652	1.1247	0.4859	1.0743	1.2218	1.2049	1.171	1.4261	1.0388	1.2242	1.3964	1.2779	1.3128	1.3274	1.423	1.3768	1.0066	1.2575	1.0721	0.6775	1.2151	1.1492
FBN1	-0.0626	-0.0851	-0.1032	-0.0778	-0.0789	-0.0613	-0.1141	-0.0664	-0.0795	-0.0784	-0.0785	-0.1213	-0.0845	-0.0879	-0.0481	-0.0653	-0.1173	-0.0701	-0.0731	-0.0644	-0.065	-0.1119	-0.0786	-0.1443	-0.1083	-0.1201	-0.1403	-0.0777	-0.1111	-0.0669	-0.1019	-0.0818	-0.0734	-0.0987	-0.0505	-0.0924	-0.1227	-0.0595	-0.0681	-0.0787	-0.0877	-0.0846	-0.0488	-0.0918	-0.098	-0.0557	-0.0839	-0.0631	-0.0957
FGA	-0.0945	-0.071	-0.0529	-0.0865	-0.0683	-0.116	-0.0667	-0.1453	-0.0318	-0.0574	-0.0863	0.0943	0.067	0.0025	0.0011	-0.0968	-0.006	0.0892	-0.0322	-0.0719	-0.0497	-0.0359	-0.1329	-0.1227	-0.0488	-0.0324	-0.0649	-0.073	-0.1146	-0.0662	-0.0722	-0.0849	-0.0981	-0.0584	-0.0513	-0.1139	-0.0792	-0.0868	-0.0717	-0.1107	-0.0475	-0.0236	-0.1113	0.0088	-0.0701	-0.0408	-0.0907	-0.0835	0.0119
FGB	-0.2419	-0.1443	-0.1351	-0.1603	-0.1735	-0.1957	-0.1034	-0.2146	-0.1419	-0.1695	-0.125	-0.076	-0.214	-0.1837	-0.143	-0.22	-0.0907	-0.1229	-0.1345	-0.1574	-0.2731	-0.1313	-0.1918	-0.2441	-0.2347	-0.1181	-0.0775	-0.1366	-0.2148	-0.1053	-0.1158	-0.1702	-0.1084	-0.1804	-0.1784	-0.149	-0.0897	-0.1315	-0.1467	-0.1407	-0.1347	-0.226	-0.0832	-0.1573	-0.1469	-0.1277	-0.2168	-0.1511	-0.1667
FGG	-0.1804	-0.1062	-0.173	-0.1183	-0.1227	-0.0935	-0.1475	-0.1511	-0.136	-0.1294	-0.1329	-0.1904	-0.1978	-0.1407	-0.1528	-0.1602	-0.0904	-0.0902	-0.083	-0.1083	-0.2114	-0.1718	-0.1312	-0.0646	-0.0795	-0.0835	-0.1469	-0.0997	-0.1113	-0.0983	-0.0992	-0.1261	-0.1255	-0.1242	-0.1414	-0.1709	-0.1558	-0.113	-0.0892	-0.1183	-0.1408	-0.176	-0.1023	-0.0892	-0.0939	-0.1621	-0.1249	-0.0761	-0.0786
FN1	-0.0489	-0.002	-0.0268	-0.0521	-0.0661	-0.0507	-0.0393	-0.067	-0.0476	-0.0093	-0.012	0.0641	-0.046	-0.0478	0.0844	-0.0342	0.027	0.0306	-0.0457	-0.0402	-0.0625	-0.0285	-0.0666	-0.0736	-0.0298	-0.0214	0.0206	-0.1092	-0.0242	-0.0912	-0.0436	-0.0208	-0.0903	-0.0442	-0.0675	-0.0498	-0.0587	-0.0664	-0.0294	-0.0322	0.0575	-0.045	-0.0644	-0.029	-0.0677	-0.0522	-0.0642	-0.0669	-0.0676
GRB2	1.6355	1.481	1.7658	1.4795	1.8562	1.5705	1.8609	1.7198	1.8278	1.802	1.5523	1.1373	1.5002	1.6034	1.5674	1.6385	1.4949	1.1292	1.6266	1.6339	1.6507	1.509	1.7392	1.3322	1.7966	1.5019	1.5147	1.2632	1.1596	0.5665	1.2704	1.4131	1.2526	1.2452	1.5328	1.1452	1.5757	1.3968	1.412	1.6251	1.5193	1.5134	1.4296	1.2683	1.4266	1.581	0.8295	1.4151	1.4031
TNC	-0.0761	-0.0996	-0.0971	-0.1015	-0.0828	-0.052	-0.1094	-0.0794	-0.0972	-0.0738	-0.0549	-0.0421	-0.0368	-0.0738	-0.0459	-0.0879	-0.1111	-0.0369	-0.0999	-0.09	-0.0322	-0.1098	-0.0359	-0.0808	-0.0949	-0.0868	-0.0897	-0.038	-0.0754	-0.0128	-0.0889	-0.0377	-0.0413	-0.0713	-0.0488	-0.0902	-0.0737	-0.0589	-0.0833	-0.0897	-0.0702	-0.046	-0.0853	-0.0929	-0.0866	-0.0768	-0.0288	-0.044	-0.054
IBSP	-0.0384	0.0121	0.026	-0.0108	0.0285	0.0509	0.0251	-0.015	0.0087	-0.0058	-0.0885	0.1212	0.0781	-0.0104	0.0894	0.0231	0.1386	0.1214	0.0402	0.0044	-0.0062	0.0289	0.0563	0.0306	0.0357	0.0476	-0.0364	-0.086	-0.0739	0.143	0.0402	0.0507	-0.0408	-0.0137	0.0971	0.0334	-0.038	0.037	0.0732	-0.0138	0.1091	0.021	-0.0529	-0.0597	0.0761	0.0157	-0.0066	-0.0174	0.0088
ICAM1	0.8029	0.9718	1.1922	0.8309	1.2318	0.9087	0.8975	0.8417	0.8461	1.0502	0.8129	0.482	0.7426	1.2144	0.8493	0.5225	0.865	0.3526	0.78	0.8605	0.3568	0.4641	1.0066	0.3855	1.2027	1.0501	1.3968	0.6596	0.7018	0.2283	0.7062	0.886	0.7705	0.7737	1.0087	0.4618	0.7087	0.735	0.6065	1.0792	1.0639	0.9393	1.0786	0.6108	0.9899	0.7516	0.2518	0.624	0.8085
ICAM2	1.5794	1.2424	1.3956	1.4036	1.5791	1.2989	1.4823	1.2725	1.4105	1.2603	1.1744	0.8443	1.0611	1.4134	1.2143	1.0144	1.1875	0.631	1.3195	1.5	0.9775	1.012	1.3147	0.7667	1.5883	1.5704	1.6439	1.1705	1.0372	0.4515	1.1523	1.7096	1.2565	1.3604	1.6691	1.1918	1.0561	1.3727	1.1757	1.3803	1.3541	1.5622	1.6166	1.2276	1.4261	1.6323	0.6355	1.1991	1.0548
ICAM3	2.1064	2.018	2.1627	2.2386	2.4023	2.2679	2.0567	1.8756	2.2212	2.1535	2.1567	1.9455	1.6747	2.3484	2.0256	1.6495	2.1397	1.4051	2.0627	2.4167	1.4021	1.6928	2.1437	1.1952	2.1922	2.5092	2.3351	2.2424	2.3232	1.2045	2.4657	2.2341	2.3707	2.3673	2.4324	2.283	1.6715	2.3297	2.4865	2.4712	2.2044	2.2207	2.3814	1.9491	2.3532	2.6159	1.4986	2.283	2.458
ICAM4	0.386	0.1914	0.4595	0.2803	0.4591	0.4224	0.4089	0.3708	0.3603	0.2497	0.2483	0.2926	0.2647	0.48	0.1358	0.1189	0.657	-0.3368	0.0128	0.6437	0.1985	0.1556	0.5182	-0.2006	0.84	0.2851	0.7177	0.3042	0.4314	0.1043	0.4341	0.5232	0.6727	0.3282	0.2531	0.1479	0.0861	0.4467	0.1973	0.4737	0.4011	0.3797	0.1189	0.3449	0.491	0.2854	0.2883	0.2127	0.3342
ITGA6	1.5793	0.9261	0.6756	1.0935	0.9261	1.1128	1.1635	1.5957	1.3058	0.9855	0.727	0.7682	1.5617	1.2581	1.282	1.1382	0.7561	1.096	1.2577	0.9998	1.0299	1.055	0.8921	0.9998	0.8444	1.147	0.9372	0.6602	0.7932	0.1694	0.7953	1.1402	0.8639	0.9957	1.0382	0.7325	1.0933	0.7883	0.6254	0.9201	0.749	0.9553	0.697	0.8484	1.0344	0.7773	0.5446	0.6816	0.6102
ITGA1	0.1531	0.1756	0.1318	0.1578	0.1263	0.0459	0.0919	0.048	0.0426	0.1278	-0.0123	0.0497	0.0496	0.0761	0.0701	0.05	0.0516	0.0392	0.0223	0.0262	0.015	-0.0084	0.0842	-0.0284	0.0583	0.0752	0.0714	0.0443	0.085	-0.0705	0.026	0.0788	0.016	0.0683	0.0051	0.0455	-0.0045	0.0158	0.1501	-0.0085	0.0174	0.0294	0.0222	-0.0271	0.0607	-0.0126	-0.0649	-0.0289	0.0024
ITGA2	0.3071	0.1775	0.3844	0.1908	0.1792	0.14	0.1993	0.1227	0.2143	0.2879	0.0219	0.1959	0.1132	0.1645	0.0502	0.0713	0.1651	0.239	0.1896	0.303	0.1535	0.0957	0.2467	0.0177	0.2509	0.2787	0.1677	0.3155	0.044	0.0523	0.1363	0.2704	0.1028	0.2236	0.2135	0.2221	-0.0294	0.1028	0.2715	0.2096	0.2035	0.2716	0.2493	0.1494	0.1615	0.1282	0.1385	0.0431	-0.0296
ITGA2B	1.1928	1.2625	1.4116	1.5515	2.113	1.6991	1.3328	0.6743	1.5013	1.7771	1.2177	1.2862	0.7002	0.8614	0.2237	0.9724	0.5654	0.4304	1.1036	1.714	1.4757	0.9119	1.5956	0.7991	1.0883	1.6554	1.6902	2.3749	0.8166	0.5066	1.5162	1.1669	1.3477	1.532	1.7847	2.4301	0.5037	2.5478	2.4391	2.1585	2.1603	1.5655	2.2616	1.1895	1.5041	1.1302	1.0962	1.0533	0.1984
ITGA3	0.1046	0.0413	0.0051	0.0819	0.0278	-0.0321	-0.0051	0.0318	0.0419	0.0321	5e-04	0.0288	-0.0874	0.0545	0.015	-0.0277	-0.0253	-0.2416	0.0166	0.0442	-0.0029	-0.0643	0.0269	-0.0899	-0.0041	0.1283	0.124	0.1098	0.0457	0.0154	0.0331	0.05	0.0915	0.055	0.0841	0.0027	0.093	0.0812	0.0426	0.0967	-0.0086	0.1008	0.0991	0.0232	0.1247	0.1046	0.0898	0.0915	0.0522
ITGA4	2.696	2.4488	2.7206	2.7136	2.5734	2.2651	2.7412	3.0853	2.8347	2.9349	2.2855	1.9675	2.5521	2.6743	2.8286	3.1096	2.5204	2.4311	2.8199	2.0244	2.6159	2.9699	2.3521	2.5317	2.5029	2.3866	2.6177	1.7479	2.1441	0.612	1.9482	2.1553	2.2749	2.117	2.2434	1.7347	2.6501	2.4249	2.5177	2.1677	2.438	2.5158	2.2916	1.9542	2.2049	1.9101	1.1576	1.9614	2.352
ITGA5	1.5124	1.2465	1.607	1.3644	1.6749	1.5112	1.5123	1.3905	1.3587	1.5221	1.3621	0.9173	1.0978	1.4009	1.2873	1.2711	0.9871	0.9763	1.4301	1.4877	1.0031	1.0978	1.2736	0.8615	1.6442	1.6103	1.821	1.2528	1.4596	0.3895	1.3957	1.5536	1.3813	1.4437	1.6165	1.0532	1.2926	1.295	1.352	1.5863	1.4784	1.7022	1.6548	1.3335	1.4631	1.3597	0.7479	1.3065	1.2795
ITGA7	-0.0432	-0.0611	0.0376	-0.0252	0.027	-0.0378	-0.0658	-0.0145	0.007	-0.0123	-0.0396	-0.0148	-0.0637	0.0121	-0.0407	-0.0756	-0.0567	-0.2016	-0.0401	0.0278	-0.073	-0.0299	-0.0445	-0.1334	-0.0059	-0.0429	-0.0082	-0.0075	-0.0378	0.0352	-0.0904	0.0174	0.001	-2e-04	0.0364	0.0074	0.0246	0.016	0.0286	0.0132	-0.0065	0.0415	-0.015	0.0603	-0.0261	-0.021	0.0309	0.0158	-0.065
ITGA9	0.0018	0.0083	0.0051	-0.0112	-0.023	0.0884	0.0288	-0.0232	-0.0099	-0.0353	0.0101	0.1373	0.1499	0.0178	0.0382	0.0025	0.0283	0.2005	0.0164	-0.0144	0.0248	0.0509	0.0256	-0.0647	0.0196	0.0139	-0.0066	0.0016	0.0093	0.0323	0.0241	0.0202	-8e-04	0.0381	-0.0017	0.0309	0.0094	-0.0564	0.0131	0.017	0.0554	0.0158	-0.0131	0.0389	-0.0158	-0.0117	0.0299	0.0049	0.0272
ITGAD	0.0597	0.0025	0.1962	-0.0284	0.1536	0.044	0.0071	0.0584	0.0214	0.2602	0.1669	-0.0083	0.01	0.0888	0.1485	0.0373	0.0088	-0.0681	0.0077	0.0768	-0.0115	0.0053	0.0604	-0.0307	0.0926	0.1026	0.4514	0.045	0.0494	-0.0502	0.1653	0.0664	0.0514	0.0038	0.1973	0.0389	0.0487	0.0436	0.0407	0.0666	0.0769	0.0676	0.0822	0.1057	0.0487	0.07	-0.0092	0.0531	0.1388
ITGAE	0.1491	0.0787	0.0667	0.0532	0.1102	0.0556	0.0567	0.0532	0.0964	0.0814	0.0781	0.0657	0.0095	0.1439	0.098	2e-04	0.0352	-0.1051	0.1013	0.1586	0.0257	-0.0431	0.0824	-0.0233	0.0828	0.0774	0.0872	0.0748	0.0572	-0.0067	0.0359	0.0689	0.0704	0.0743	0.0886	0.0224	0.0977	0.0813	0.0642	0.0717	0.0194	0.1213	0.1164	0.0231	0.0233	0.1148	0.0154	0.1013	0.0695
ITGAL	2.111	2.2735	2.5078	2.1956	2.2154	2.0424	2.2211	2.2537	2.1417	2.3524	2.2057	1.4932	1.7488	2.3968	2.2166	2.2769	2.2438	1.6206	2.5061	2.1321	2.1214	2.0592	2.0376	1.7044	2.4965	2.3957	2.7814	1.9853	2.0992	0.9718	2.3894	2.3621	2.2617	1.9948	2.5693	1.8561	2.0964	2.1456	2.4545	2.2344	2.423	2.3742	2.4494	1.957	2.1393	1.9367	1.0813	1.7788	2.365
ITGAM	1.627	1.7374	1.9552	1.7951	2.2271	2.263	1.855	1.5728	1.6745	2.0157	1.7635	1.0449	1.1671	1.6613	1.6281	1.5522	1.253	1.105	1.6973	1.6412	1.4726	1.3844	1.6429	1.2001	2.0664	1.7069	2.1094	1.678	1.7092	0.5922	1.5432	1.6216	1.5475	1.7018	1.9732	1.3949	1.4428	1.4966	1.7191	2.074	1.8318	1.8317	1.9499	1.4577	1.555	1.6376	0.843	1.7984	1.5207
ITGAV	0.7512	0.6194	0.8381	0.6282	0.8469	0.7154	0.8005	0.7734	0.638	0.8217	0.5005	0.4347	0.548	0.6829	0.6446	0.7215	0.4393	0.4249	0.7791	0.6366	0.4665	0.5798	0.5852	0.3758	0.6949	0.6865	0.8131	0.3291	0.505	0.03	0.5061	0.5799	0.5695	0.513	0.4891	0.2872	0.4621	0.4295	0.447	0.579	0.6231	0.6406	0.5691	0.3861	0.5631	0.4012	0.096	0.2795	0.3491
ITGAX	1.6127	1.6806	1.9154	1.3829	1.861	1.7958	1.7278	1.6851	1.7858	1.6612	1.4829	0.937	1.3801	1.8565	1.6696	1.7287	1.9397	1.2267	1.7519	1.5915	1.4491	1.3152	1.5493	1.4044	2.2281	1.7929	2.1057	1.5399	1.3656	0.4936	1.2382	1.6087	1.3161	1.4875	1.8093	1.1904	1.7574	1.4545	1.5945	1.6907	1.8366	1.73	1.7133	1.5087	1.5747	1.3956	0.7601	1.209	1.6685
ITGB1	2.4273	2.1759	2.3183	2.3751	2.221	2.0446	2.4763	2.328	2.5756	2.7093	2.4404	1.8741	2.1261	2.3064	2.352	2.5848	2.25	2.1238	2.5678	2.3017	2.7756	2.375	2.2158	2.3939	2.1644	2.1843	2.4996	2.1766	1.7247	0.7491	2.1035	1.9631	2.0022	1.8158	2.1552	2.0521	2.6286	2.1921	2.4309	2.3095	2.0517	2.3253	2.2921	2.0188	1.9302	2.0399	1.4917	2.0357	2.2149
ITGB2	2.2463	2.3816	2.5068	2.4299	2.5987	2.4549	2.3516	2.0859	2.325	2.3423	2.3467	1.8196	1.7648	2.4369	2.2962	2.1018	2.2065	1.7476	2.4698	2.4991	1.935	2.0908	2.2446	1.8021	2.5079	2.4799	2.7044	2.5286	2.7433	1.3164	2.4071	2.3205	2.4969	2.5379	2.5192	2.272	2.2017	2.3533	2.6871	2.5375	2.724	2.4407	2.6614	2.3567	2.3958	2.3936	1.4997	2.4536	2.6291
ITGB3	2.1301	2.2489	2.2641	2.7493	2.9795	2.6063	2.3361	1.4609	2.6827	2.8517	2.3695	2.6209	2.0844	2.0496	1.0702	2.152	1.7683	1.7483	2.1936	3.2108	2.6423	2.2788	3.0489	1.9676	2.5119	2.66	2.6571	3.8506	2.1287	1.2922	3.1773	2.4876	2.5791	2.8418	3.0138	4.3423	1.222	3.6807	3.9207	3.4419	3.5236	2.7514	3.375	2.9397	2.8211	2.6839	2.8902	2.1627	0.9466
ITGB4	-0.0333	-0.0109	0.0023	0.0308	0.014	-0.0488	-0.0686	-0.0082	-0.0276	-0.0196	-0.0483	-0.0194	-0.2094	0.0044	-0.0528	-0.0586	-0.0635	-0.2652	-0.0354	0.013	-0.0593	-0.0602	-0.027	-0.0818	-0.0092	0.0234	0.0027	0.047	-0.0011	0.0483	0.0166	-0.0043	0.0381	0.0234	0.018	0.0549	0.011	0.065	0.0383	0.03	-0.0198	-0.0073	0.0304	0.0768	0.077	0.0331	0.0398	0.0569	-0.011
ITGB5	0.304	0.2936	0.3779	0.3591	0.5358	0.3588	0.3598	0.2332	0.3951	0.4342	0.2071	0.4843	0.341	0.3298	0.1213	0.297	0.254	0.3551	0.316	0.5034	0.3559	0.2748	0.4375	0.2064	0.3291	0.4738	0.4009	0.3825	0.1406	0.0995	0.4036	0.3727	0.2414	0.3843	0.4176	0.4316	0.064	0.5072	0.5172	0.4427	0.4745	0.4324	0.4155	0.3035	0.3815	0.3105	0.2189	0.2313	0.0473
ITGB6	-0.0633	-0.0086	-0.0387	-0.0408	-0.0195	-0.0715	-0.0161	-0.0846	-0.038	-0.027	-0.0354	0.0396	0.0063	-0.0551	-0.0246	-0.0329	-0.0252	0.0848	-0.0268	-0.057	-0.0857	0.0179	-0.05	-0.0708	-0.0378	-0.0224	-0.0024	0.0068	-0.0229	-0.0202	-0.0243	-0.028	-0.074	0.0204	-0.0577	-0.0192	-0.081	-0.0324	-0.0392	-0.0392	0.0376	-0.023	-0.0106	0.0163	-0.0753	0.0021	0.0124	-0.075	-0.0211
ITGB7	1.9721	1.9595	2.1622	2.0598	1.8728	1.5727	1.89	1.6864	1.9861	1.952	1.9771	1.4066	1.443	2.0911	1.8677	1.5943	1.6222	1.3989	2.1789	1.8871	1.2496	1.5241	1.5504	1.0546	1.8129	1.9887	2.35	1.3925	1.5625	0.6483	1.8832	1.8976	1.7924	1.6776	1.9145	1.3432	1.5427	1.6079	1.873	1.6341	1.7581	1.9981	2.0846	1.6728	1.6763	1.7168	0.8434	1.4049	1.9531
ITGB8	0.0689	0.0788	0.0477	0.0757	0.0786	-0.0182	0.0552	0.0493	0.0366	0.013	-0.006	0.1652	0.0221	0.0302	-0.0149	0.0065	0.0273	0.0147	0.0761	0.0667	0.0106	0.0515	0.0263	0.0644	0.041	0.1166	0.0542	0.0255	0.0395	0.0087	0.067	-0.013	0.0083	0.1408	0.0231	0.0149	-0.0886	0.0484	0.0887	-0.0039	0.057	-0.0277	0.0082	0.0789	0.0411	0.0537	-0.1773	0.0407	0.0642
LAMA2	-0.0882	-0.043	-0.0548	-0.0314	-0.043	-0.05	-0.0333	-0.0519	-0.0517	-0.0488	-0.087	-0.0253	-0.0989	-0.0709	-0.0961	-0.0526	-0.0066	-0.0213	-0.0076	-0.0765	-0.0807	-0.0564	-0.0651	-0.0647	-0.0499	-0.0181	-0.0142	-0.0471	-0.0435	-0.1385	-0.0405	-0.0691	-0.0618	-0.0266	-0.0567	-0.0372	-0.1149	-0.0696	-0.0572	-0.075	-0.0228	-0.0556	-0.0706	-0.0907	-0.0812	-0.0517	-0.171	-0.0887	-0.0311
LAMA5	0.0643	0.0687	0.0488	0.1796	0.1105	0.0411	0.0323	0.0272	0.0458	0.0848	0.0653	-0.0344	-0.1937	0.0537	9e-04	-0.003	0.0207	-0.2301	0.045	0.123	0.0568	0.0031	0.0378	0.0314	0.0857	0.1357	0.1062	0.1907	0.1221	0.0712	0.1413	0.0986	0.1654	0.1455	0.1517	0.1486	0.0459	0.2172	0.1288	0.1184	0.0908	0.1321	0.1345	0.0961	0.1181	0.0828	0.0418	0.1099	0.07
LAMB2	0.1552	0.2079	0.2648	0.1361	0.0709	0.2605	0.2394	0.1381	0.251	0.0893	0.1262	0.2851	0.1453	0.166	0.0767	0.1617	0.1567	0.0769	0.1812	0.0773	0.0958	0.1983	0.1661	0.1095	0.4276	0.3172	0.3859	0.2318	0.1659	0.1779	0.2053	0.168	0.1264	0.136	0.1308	0.1476	0.143	0.1086	0.2284	0.3166	0.273	0.3045	0.2687	0.2461	0.2547	0.1696	0.1491	0.1506	0.0753
PECAM1	1.732	1.7999	1.9695	1.6925	2.0124	1.798	2.0768	1.9856	2.0259	1.9192	1.6845	1.3722	1.7037	1.85	1.6939	1.9306	1.935	1.4503	1.7827	1.7794	1.86	1.6957	1.8024	1.2394	2.1455	1.6287	1.7514	1.5096	1.5722	0.4952	1.4637	1.5593	1.4211	1.5612	1.711	1.2449	1.7532	1.6638	1.6437	1.7454	1.7635	1.6866	1.6431	1.4456	1.5993	1.7116	0.9282	1.4971	1.6327
PTK2	0.2595	0.1285	0.1567	0.158	0.2684	0.1239	0.2112	0.2145	0.2051	0.2446	0.1375	0.1142	0.2109	0.1703	0.0978	0.225	0.098	0.1786	0.1564	0.257	0.2831	0.0953	0.1896	0.1111	0.194	0.1482	0.1063	0.1785	0.0692	-0.029	0.1166	0.2127	0.1377	0.1261	0.2377	0.0884	0.1806	0.2148	0.1742	0.1397	0.1388	0.1752	0.2222	0.1394	0.1901	0.1796	0.0971	0.1451	0.0576
PTPN1	1.1964	0.9254	1.1483	1.0012	1.1424	1.0477	1.2313	1.3062	1.2051	1.2288	0.9978	0.6317	1.0684	1.0727	1.1044	1.2485	1.0743	0.7986	1.1153	0.9387	1.3057	1.0272	0.9401	1.0316	1.0764	0.9169	1.0738	0.7982	0.667	0.4428	0.7282	0.8248	0.7447	0.6929	1.0177	0.7036	1.1411	0.8687	0.7672	0.9219	0.7732	0.9628	0.8468	0.7342	0.8291	0.8854	0.6416	0.8065	0.7047
RAP1A	1.3016	1.0126	1.1563	1.0515	1.0668	0.8997	1.4728	1.7029	1.2388	1.509	0.9474	0.7858	1.2945	1.1171	1.2067	1.7902	1.0495	1.0347	1.3023	0.957	1.383	1.3495	1.0758	1.207	1.2964	0.9136	1.0584	0.6783	0.7217	0.4039	0.7887	0.7819	0.7141	0.7886	0.7857	0.568	1.4124	0.7688	0.735	0.8206	0.8303	0.8395	0.7711	0.6887	0.7856	0.7408	0.5897	0.5934	0.7138
RAP1B	1.7119	1.2372	1.7552	1.2952	1.5482	1.3449	2.0368	2.4745	1.9939	2.0248	1.7129	0.6297	1.7705	1.4555	1.5959	2.5273	1.6639	1.2829	1.7886	1.2505	2.574	2.0119	1.3358	2.1796	1.8727	1.1396	1.5467	0.8472	0.7068	0.4741	0.8457	1.1397	0.8723	0.8349	1.314	0.7568	2.2689	0.8965	1.0138	1.1457	1.0352	1.2155	1.0051	0.8411	0.9023	0.8585	0.6142	0.8094	0.8487
SOS1	1.1256	0.9005	1.1275	1.028	1.0464	0.8852	1.1765	1.467	0.9988	1.3316	0.7415	0.5292	0.9141	0.8807	0.9276	1.4335	0.7814	0.7812	1.1751	0.7597	1.2186	1.0541	0.949	1.0091	1.0332	0.9069	1.1291	0.4603	0.4962	0.0704	0.6274	0.8108	0.6951	0.7278	0.8178	0.4174	1.1288	0.7383	0.6003	0.8315	0.7064	0.886	0.8111	0.5506	0.7371	0.6175	0.2635	0.4739	0.5953
SPP1	-0.018	0.0235	0.1049	-0.0036	-0.0301	0.0198	0.0237	0.073	-0.0077	-0.0238	-0.0405	0.0102	0.05	0.0377	0.0047	0.0766	0.1454	0.215	0.0493	0.1086	-0.0203	0.0088	-0.0229	0.1021	-0.032	0.0377	-0.0489	0.041	0.0533	0.0416	0.0679	0.123	0.0111	0.1088	-0.1238	0.0266	-0.0552	-0.0851	-0.0317	-0.0137	0.0198	0.0216	0.0042	0.0816	-0.0835	-0.0473	0.1108	-0.0119	-0.0698
SRC	0.3755	0.3775	0.6195	0.414	0.6469	0.4253	0.359	0.3481	0.4569	0.4388	0.2186	0.1258	0.1574	0.4168	0.269	0.3471	0.2846	-0.0707	0.3629	0.5462	0.3244	0.2328	0.4267	0.2132	0.5989	0.5092	0.541	0.433	0.3517	0.2542	0.3657	0.4913	0.3827	0.3594	0.6349	0.4345	0.3332	0.5147	0.5069	0.5287	0.5736	0.5301	0.5619	0.4029	0.5661	0.3731	0.2787	0.3685	0.2853
THBS1	2.1737	1.6545	1.7695	1.7578	2.3155	2.1575	1.63	1.1023	1.8888	2.1597	1.5688	1.4935	1.6024	1.5205	0.7771	1.5084	1.6706	1.254	1.5576	2.3289	1.8694	1.4984	2.2252	1.1877	1.8003	2.1834	1.8735	2.5455	1.2989	0.5629	1.9604	1.7839	1.3938	1.4261	2.2488	2.6393	0.72	2.4024	2.5403	2.3619	2.5251	2.0403	2.3322	1.859	2.1792	2.0401	1.7772	1.4829	0.6792
TLN1	2.3174	2.3906	2.607	2.6218	2.9588	2.6128	2.4816	2.2507	2.5289	2.7276	2.3921	2.0181	1.9534	2.3404	2.1366	2.2441	2.3134	1.6104	2.3218	2.6882	2.4784	2.2601	2.7068	1.8963	2.7223	2.6942	2.8307	3.0767	2.4838	1.1742	2.9447	2.5452	2.6424	2.6443	2.8696	3.3993	1.9736	3.2832	3.3761	3.0443	3.2126	2.6839	3.1269	2.4798	2.6801	2.6309	2.1999	2.383	2.3178
VCAM1	-0.0252	0.0164	0.1946	-0.0598	-0.084	-0.087	-0.0225	-0.0953	-0.0242	0.0493	0.0178	0.0427	-0.054	-0.0434	0.0619	0.0112	0.0072	-0.0586	0.1438	-0.0257	-0.084	-0.0299	0.0242	-0.0665	0.0165	-0.0187	0.0514	0.0071	0.043	0.1192	0.1465	0.0555	-0.0876	-0.0358	-0.0368	0.026	-0.0454	-0.0174	-0.0504	-0.0226	0.0527	-0.0214	0.0354	-0.0698	0.0184	0.0119	-0.0807	-0.0037	0.018
VTN	-0.2706	-0.1896	-0.201	-0.2077	-0.1227	-0.3041	-0.2537	-0.2848	-0.2427	-0.1439	-0.2598	-0.1787	-0.2784	-0.11	-0.2361	-0.3138	-0.2915	-0.4455	-0.2409	-0.1619	-0.3417	-0.259	-0.2008	-0.2557	-0.2544	-0.2154	-0.1281	-0.2095	-0.2162	-0.138	-0.2125	-0.2041	-0.1756	-0.2059	-0.0967	-0.1356	-0.1022	-0.0816	-0.1355	-0.161	-0.0988	-0.1136	-0.0853	-0.1251	-0.1915	-0.2221	-0.0133	-0.0286	-0.1584
MADCAM1	-0.0806	-0.0505	-0.1495	0.0209	0.0633	-0.0978	-0.0319	-0.2343	-0.0751	-0.0461	-0.2188	-0.0185	-0.3066	-0.0108	-0.1659	-0.0625	-0.0744	-0.4421	0.001	-0.0118	-0.1517	-0.1206	-0.0179	-0.1252	-0.094	0.1151	0.0796	-0.0185	0.0673	0.0806	0.1168	0.0256	0.0175	0.1603	0.1609	0.1584	0.0222	0.1356	0.1033	0.0603	0.0914	0.0584	0.0758	0.1026	0.0266	0.1023	0.0588	0.0347	0.039
ITGA10	-0.0048	-0.0076	3e-04	-0.0534	-0.0237	-0.0201	0.0264	-0.0034	0.0147	-0.0046	-0.0702	0.0896	0.1316	0.0301	0.0747	0.0102	0.0557	0.1424	-0.0056	-0.0308	0.0066	0.0339	-0.0065	-0.0167	0.0375	0.0066	0.058	-0.0552	-0.0455	0.0212	-0.0468	0.0121	-0.0455	0.002	0.0019	-0.09	0.0531	-0.0529	-0.052	-0.0409	0.0434	0.0168	-0.0256	-0.0208	0.0284	-0.0794	0.0707	-0.0354	-0.0234
ITGA8	-0.1146	-0.1285	-0.1408	-0.1283	-0.1208	-0.1708	-0.1575	-0.1243	-0.1558	-0.1254	-0.0824	-0.1463	-0.1317	-0.1191	-0.1222	-0.161	-0.1663	-0.0668	-0.1585	-0.0978	-0.1422	-0.1147	-0.0993	-0.1042	-0.1607	-0.1691	-0.1496	-0.0728	-0.1441	-0.1229	-0.1333	-0.1003	-0.0938	-0.1166	-0.0963	-0.059	-0.1246	-0.0893	-0.098	-0.1021	-0.15	-0.1443	-0.0947	-0.1615	-0.1219	-0.0851	-0.1266	-0.0834	-0.0927
BCAR1	0.0389	0.0582	0.0201	0.1022	0.1021	0.0898	0.066	0.0864	0.0729	0.1025	0.1324	0.0949	-0.1428	0.0321	0.0342	0.0708	0.0068	-0.0807	0.0649	0.1084	0.0368	0.034	0.0658	0.1269	0.0925	0.0952	0.039	0.1992	0.1489	0.2636	0.1086	0.1213	0.1436	0.1436	0.1183	0.1259	0.1432	0.1875	0.1164	0.0989	0.0725	0.1339	0.1485	0.14	0.1153	0.1298	0.2628	0.1239	0.0404
RASGRP2	1.5195	1.1624	1.1407	1.246	1.3157	1.2516	1.2882	1.1784	1.1694	1.1181	0.9695	0.695	1.1786	1.4105	1.1806	1.0916	1.1229	0.8606	1.4189	1.254	1.0796	0.8869	0.9777	1.0592	1.343	1.3862	1.7422	1.1698	1.0122	0.4642	0.9784	1.2429	1.0855	1.1302	1.5075	1.0295	1.5157	1.3301	1.2193	1.0954	1.1478	1.3667	1.4052	1.0278	1.2525	1.0193	0.6249	1.1052	0.943
LAMC3	-0.0033	-0.0126	0.0018	0.0605	0.0315	-0.0209	-0.0353	-0.0076	-0.0256	0.0206	-0.0015	-0.0351	-0.1438	0.0042	-0.0398	-0.0359	-0.0538	-0.1739	0.012	0.0372	-0.018	-0.0418	-0.0613	-0.0556	-0.0093	0.0341	7e-04	0.0637	0.0338	0.0511	0.0187	0.0264	0.0589	0.0512	0.1157	0.02	0.0159	0.0858	0.0086	0.033	0.0361	7e-04	0.0143	0.0321	-0.0162	0.002	-0.0513	0.0419	-0.05
RAPGEF3	0.0359	-0.0038	0.0593	0.0273	0.0549	0.0442	-0.0016	0.0574	-0.0115	0.0361	0.0821	0.0487	-0.03	0.0342	0.0309	-0.013	-0.0038	-0.1727	0.0265	0.0602	0.0288	0.0495	0.077	0.0275	0.0438	-0.0125	-0.0034	0.0577	0.0328	0.0298	0.0138	0.0472	0.0887	0.0306	0.0434	-3e-04	0.0559	0.0674	0.0498	0.0255	-0.0209	0.0385	0.0138	0.0419	0.0225	0.0445	0.012	0.0648	0.0378
RAPGEF4	-0.082	-0.0351	-0.0341	-0.0508	-0.0825	-0.0509	-0.0357	-0.0651	-0.0329	-0.0858	-0.0455	0.0481	0.0539	-0.0456	-0.0443	-0.0351	-0.0016	0.0583	-0.0683	-0.0709	-0.0596	-0.0585	-0.046	-0.0358	-0.0314	-0.0376	-0.0256	-0.0283	-0.0146	-0.0482	-0.0337	-0.0387	-0.0751	-0.0525	-0.0917	-0.0373	-0.0695	-0.0811	-0.041	-0.0775	-0.0377	-0.0613	-0.0648	-0.0396	-0.0747	-0.0516	-0.0681	-0.0923	-0.0428
ITGA11	-0.1077	-0.135	-0.1333	-0.0831	-0.1061	-0.1143	-0.1248	-0.098	-0.0975	-0.084	-0.1016	-0.0743	-0.1041	-0.0852	-0.0784	-0.1349	-0.1414	-0.14	-0.1123	-0.0811	-0.1035	-0.1008	-0.0697	-0.0867	-0.1511	-0.1176	-0.1412	-0.0576	-0.0475	-0.0036	-0.0943	-0.087	-0.06	-0.0839	-0.0689	-0.0654	-0.0705	-0.0521	-0.0764	-0.067	-0.0569	-0.0718	-0.0543	-0.0752	-0.084	-0.0448	-0.0087	-0.0196	-0.0431
F11R	1.2746	1.1375	1.1179	1.191	1.5565	1.1879	1.2402	0.9772	1.2376	1.3315	0.9268	1.2204	1.0295	1.2889	1.1045	0.9757	0.8182	0.9016	1.24	1.4759	0.9007	0.9056	1.277	0.5543	1.167	1.2372	1.1385	0.946	0.7523	0.212	1.0714	1.0683	0.9942	1.1328	1.1669	0.9796	0.7331	1.1911	1.2631	1.2592	1.43	1.3369	1.3518	1.1893	1.1187	1.0206	0.7326	0.8613	0.7922
APBB1IP	1.4279	1.1565	1.4629	1.2148	1.3665	1.2417	1.485	1.5726	1.3863	1.4292	1.2573	0.5563	1.128	1.2176	1.211	1.5106	1.0266	0.8287	1.2927	1.1773	1.4331	1.1971	1.2027	1.0507	1.4066	1.1425	1.292	0.8667	0.8373	0.2638	0.8971	1.0882	0.8794	0.8486	1.2842	0.8249	1.524	1.1241	1.0247	1.2548	1.0597	1.2666	1.102	0.8011	1.1296	1.0302	0.5525	1.1187	0.8983
JAM2	-0.03	-0.0622	-0.0894	0.0121	-0.0228	-0.0334	-0.1076	-0.0342	-0.0837	-0.0361	-0.0172	-0.1179	-0.1356	-0.0864	-0.0554	-0.0822	-0.113	-0.1148	-0.0492	0.0036	-7e-04	-0.0871	-0.0895	-0.0468	-0.0963	-0.0553	-0.0534	0.0046	-0.0225	-0.0307	-0.0529	-0.019	0.0074	-0.0954	-0.047	0.0222	-0.0985	0.0019	0.0034	-0.0595	-0.0606	-0.0361	-0.0103	-0.0906	-0.1041	-0.0349	0.0114	0.0097	-0.0712
JAM3	0.3991	0.2234	0.216	0.3706	0.5373	0.3377	0.2684	0.3123	0.5765	0.8077	0.3336	0.3016	0.248	0.228	0.1357	0.2943	0.1242	0.0569	0.2353	0.4053	0.3672	0.1885	0.2623	0.0351	0.4738	0.4913	0.4002	0.8018	0.2061	0.1763	0.3505	0.3348	0.2335	0.4289	0.5392	0.6108	0.1278	0.5022	0.8603	0.4386	0.5873	0.5093	0.4004	0.3863	0.3817	0.3436	0.3986	0.2263	0.061
AMICA1	2.1886	2.2579	2.2166	2.2032	2.4586	2.3715	2.532	1.9547	2.1572	2.3713	2.1741	1.5917	1.9806	2.3171	2.1675	1.9513	1.8195	2.129	2.2715	2.4822	1.7993	1.9837	2.058	2.045	2.5172	2.2018	2.2752	2.1725	2.296	0.7457	2.1126	1.9275	1.9668	2.2468	2.2025	1.8943	2.4623	2.0441	2.1944	2.5016	2.4885	2.226	2.3635	2.0608	2.2291	2.2758	1.0917	2.2342	2.4558
LAMA1	-0.0623	-0.0882	-0.0676	-0.0636	-0.0616	-0.0739	-0.0974	-0.0743	-0.0789	-0.0868	-0.0452	-0.0573	-0.0582	-0.0647	-0.0363	-0.1218	-0.1454	-0.0904	-0.108	-0.0584	-0.0534	-0.0587	-0.0313	-0.0953	-0.1066	-0.0667	-0.095	-0.0432	-0.0396	-0.0376	-0.0697	-0.0635	-0.0422	-0.0734	-0.009	-0.0279	-0.0896	-0.0107	-0.0477	-0.0507	-0.0565	-0.0562	-0.0417	-0.066	-0.0484	-0.0476	-0.024	-0.0095	-0.0591
FamilyDescription	No FH, No cancer	No FH, Cancer	No FH, Cancer	No FH, Cancer	No FH, Cancer	No FH, Cancer	No FH, No cancer	No FH, No cancer	No FH, No cancer	No FH, No cancer	No FH, No cancer	No FH, No cancer	BRCAX, No cancer	BRCAX, No cancer	BRCAX, Cancer	BRCAX, Cancer	BRCAX, Cancer	BRCAX, Cancer	BRCAX, Cancer	BRCAX, No cancer	BRCAX, No cancer	BRCAX, No cancer	BRCAX, No cancer	No FH, No cancer	BRCA1/2, Cancer	BRCA1/2, Cancer	BRCA1/2, Cancer	BRCA1/2, No cancer	BRCA1/2, Cancer	BRCA1/2, No cancer	BRCA1/2, No cancer	BRCA1/2, No cancer	BRCA1/2, No cancer	BRCA1/2, Cancer	BRCA1/2, No cancer	BRCA1/2, Cancer	BRCAX, Cancer	BRCAX, Cancer	BRCAX, Cancer	BRCAX, Cancer	BRCAX, Cancer	BRCAX, Cancer	BRCAX, No cancer	BRCAX, No cancer	BRCAX, No cancer	BRCA1/2, No cancer	BRCAX, No cancer	BRCAX, No cancer	BRCA1/2, Cancer
[truncated: 148 more columns]
