# Supplementary material for: Integrative analyses reveal signaling pathways underlying familial breast cancer susceptibility
Source: Mol Syst Biol. 2016 Mar 11;12(3):860. doi: 10.15252/msb.20156506 (PMC4812528; doi:10.15252/msb.20156506)
Supplement: Supplementary file 5 — Dataset EV3 [file MSB-12-860-s005.zip › MSB-15-6506_Dataset_EV3.txt]

GeneSymbol	Utah__A01	Utah__A02	Utah__A03	Utah__A04	Utah__A05	Utah__A06	Utah__A07	Utah__A08	Utah__A09	Utah__A10	Utah__A11	Utah__A12	Utah__B01	Utah__B02	Utah__B03	Utah__B04	Utah__B05	Utah__B06	Utah__B07	Utah__B08	Utah__B09	Utah__B10	Utah__B11	Utah__B12	Utah__C01	Utah__C02	Utah__C03	Utah__C04	Utah__C05	Utah__C06	Utah__C07	Utah__C08	Utah__C09	Utah__C10	Utah__C11	Utah__C12	Utah__D01	Utah__D02	Utah__D03	Utah__D04	Utah__D05	Utah__D06	Utah__D07	Utah__D08	Utah__D09	Utah__D10	Utah__D11	Utah__D12	Utah__E01
AKT1	0.6157	0.5686	0.6805	0.6225	0.7463	0.6458	0.597	0.5375	0.5633	0.5633	0.54	0.3955	0.3916	0.6693	0.5703	0.5203	0.443	0.1783	0.6313	0.6407	0.4608	0.3842	0.4632	0.3769	0.6952	0.7123	0.9317	0.5797	0.582	0.264	0.5626	0.6256	0.5925	0.5969	0.7094	0.5239	0.6018	0.6343	0.6075	0.638	0.7055	0.692	0.6999	0.5626	0.6435	0.4594	0.378	0.5797	0.4622
AKT2	0.8453	0.6275	0.7841	0.7141	0.7904	0.7372	0.7443	0.7355	0.6938	0.7332	0.6814	0.4581	0.6181	0.8367	0.6643	0.647	0.7198	0.3886	0.7869	0.7274	0.642	0.5007	0.7053	0.5241	0.8207	0.8006	0.9966	0.6529	0.6006	0.2491	0.6757	0.7298	0.6605	0.6368	0.8274	0.5646	0.702	0.7363	0.6722	0.7289	0.6837	0.7939	0.773	0.595	0.7035	0.6459	0.4	0.5423	0.6014
APAF1	1.7652	1.6967	1.842	1.5185	1.9657	1.8074	1.9975	1.7332	1.7471	1.9048	1.7797	1.1187	1.3451	1.5498	1.6609	1.5258	1.2681	1.2489	1.7522	1.8863	1.1326	1.4136	1.8732	1.089	1.8875	1.6389	1.7251	1.2931	1.4311	0.1682	1.5448	1.5409	1.2743	1.3267	1.485	0.9405	1.4477	1.2714	1.4201	1.6615	1.8222	1.7074	1.6186	1.2854	1.4448	1.7049	0.6572	1.4067	1.4139
BIRC2	2.2157	2.0071	2.1775	1.8568	2.0805	2.0344	2.2666	2.1819	2.1975	2.1232	2.0034	1.6196	2.1222	2.0516	2.1572	1.8668	1.9095	1.7689	2.1891	2.2407	1.8586	1.9695	2.0295	1.4492	1.9992	1.9231	1.9126	1.5252	1.5166	0.4776	1.6214	1.9149	1.5883	1.5982	1.8373	1.5111	1.7522	1.6747	1.572	1.8592	1.8218	1.9323	1.8805	1.7447	1.824	1.9555	1.0666	1.6889	1.6879
BIRC3	2.5052	2.0414	1.9664	2.3285	2.0297	1.6049	2.0424	1.9632	2.2797	1.7725	1.8864	1.4194	2.3592	2.0447	2.2049	1.397	1.7515	1.7083	2.1639	1.9584	1.833	1.6016	1.7848	1.4943	1.6712	1.9897	1.7902	1.3323	1.293	0.5045	1.3715	1.952	1.6639	1.5715	1.861	1.8508	1.8089	2.2942	2.0743	1.994	1.2163	2.0962	1.7743	1.6753	1.8493	1.8684	1.1913	1.8266	1.5012
XIAP	1.0636	0.7713	0.9508	0.8565	0.8317	0.7266	1.0245	0.8906	0.9508	0.9558	0.9754	0.3713	0.8213	0.9073	0.8656	0.8736	0.6387	0.4537	1.0064	0.9352	0.7194	0.7779	0.8618	0.6157	1.0117	0.8506	0.9507	0.5283	0.6302	0.2814	0.6974	0.912	0.6935	0.5572	0.882	0.6082	0.5765	0.7057	0.7571	0.7186	0.6019	0.8069	0.83	0.5892	0.6174	0.6816	0.2178	0.6643	0.5349
CCND1	0.1356	0.1049	0.1251	0.2164	0.1872	0.0491	0.1216	0.0853	0.0974	0.1256	0.118	0.002	-0.198	0.1092	0.0353	0.0221	0.0472	-0.2305	0.1043	0.2294	0.1065	0.0549	0.1078	0.0587	0.0762	0.1977	0.1281	0.1791	0.1613	0.1471	0.1802	0.1566	0.2332	0.1542	0.2335	0.1352	0.058	0.2591	0.1508	0.0836	0.0948	0.1435	0.174	0.1099	0.1515	0.1128	0.0181	0.1598	0.0675
BCL2	1.5972	0.7857	0.7002	0.8705	0.8938	0.813	1.3348	1.9587	1.6272	1.211	1.1887	0.4731	1.3335	0.7824	1.0604	1.7255	0.6514	0.8106	1.1266	0.7055	2.0128	1.4518	0.9615	1.9409	0.9344	0.8697	0.8652	0.634	0.4891	0.2427	0.4061	0.7777	0.5166	0.5432	0.7038	0.5118	1.9158	0.563	0.6868	0.9915	0.5335	0.8682	0.5319	0.5913	0.6223	0.6009	0.479	0.5213	0.447
BCL2L1	0.5469	0.4995	0.6583	0.4147	0.5794	0.4694	0.6185	0.6098	0.5295	0.6749	0.4353	0.3424	0.4362	0.4267	0.3893	0.6671	0.3295	0.3837	0.5053	0.5211	0.6229	0.4094	0.4216	0.3517	0.6658	0.4854	0.6208	0.4619	0.3238	0.273	0.3541	0.5497	0.4399	0.4401	0.6441	0.4006	0.5806	0.5054	0.3899	0.4513	0.4322	0.5636	0.5995	0.5305	0.405	0.5132	0.3702	0.526	0.2486
CASP9	0.8967	0.6211	0.9002	0.7648	0.998	0.9565	0.8172	0.7257	0.7466	0.9483	0.5884	0.5065	0.7169	0.87	0.7021	0.6354	0.6323	0.5456	0.7445	0.8397	0.3871	0.5618	0.6359	0.3324	0.7952	0.879	0.9414	0.3835	0.5035	0.0213	0.614	0.6996	0.5648	0.7244	0.811	0.4262	0.37	0.5463	0.5427	0.5394	0.865	0.7225	0.7613	0.4182	0.7407	0.5946	0.2618	0.3598	0.4527
CCNE1	0.5319	0.2379	0.4986	0.2161	0.3737	0.226	0.395	0.3103	0.3204	0.2036	0.267	0.0768	0.3377	0.4595	0.2897	0.2451	0.27	0.0305	0.4097	0.3232	0.2349	0.1617	0.279	0.1184	0.3124	0.2367	0.3007	0.2514	0.0771	0.1446	0.0993	0.3895	0.1797	0.1093	0.4509	0.2157	0.2102	0.3172	0.1086	0.2779	0.1092	0.3415	0.1657	0.131	0.2259	0.1764	0.2688	0.1723	0.2174
CDK2	1.0793	0.8152	1.0301	0.827	1.0253	0.8221	0.8887	0.8162	0.8193	0.8978	0.9388	0.5469	0.7844	0.9593	0.7222	0.6027	0.6699	0.3813	0.9456	1.0082	0.5934	0.5432	0.8252	0.4276	0.8987	0.9179	1.0317	0.8647	0.7181	0.4899	0.7979	0.9774	0.7786	0.714	0.962	0.5783	0.5724	0.8152	0.654	0.6925	0.816	0.9562	0.8877	0.7098	0.8114	0.7267	0.4415	0.5938	0.6
CDK4	0.7267	0.4292	0.5162	0.3873	0.5341	0.5281	0.5732	0.4958	0.5306	0.4568	0.6277	0.2377	0.5511	0.6772	0.5896	0.36	0.4131	0.3557	0.6303	0.5831	0.3891	0.366	0.5032	0.1003	0.5993	0.4751	0.7077	0.278	0.329	0.205	0.4244	0.5768	0.4327	0.4493	0.6044	0.3357	0.4473	0.4471	0.3719	0.4204	0.3187	0.5615	0.5053	0.3602	0.4525	0.4696	0.3622	0.4378	0.3684
CDK6	0.7143	0.3325	0.4772	0.4707	0.4423	0.4119	0.6179	0.9783	0.5964	0.5524	0.3335	0.2568	0.5705	0.3693	0.4802	0.8244	0.4164	0.3495	0.5357	0.3275	0.7197	0.5303	0.3967	0.5757	0.4575	0.4186	0.4419	0.228	0.2539	0.0345	0.2446	0.3477	0.2261	0.3009	0.2855	0.2168	0.4776	0.2514	0.2822	0.3343	0.2496	0.345	0.2402	0.2281	0.2401	0.2395	0.1337	0.1877	0.2092
CDKN1B	2.6139	2.1529	2.3934	2.6652	2.4343	2.297	2.1826	1.9952	2.2289	1.7823	1.9281	1.4627	2.4335	2.7571	2.7839	1.7267	2.0329	1.9325	2.4596	2.2272	2.1596	1.4344	1.6692	1.5273	1.7433	2.091	2.2722	2.004	1.4052	0.4934	1.6999	1.8635	1.5101	1.3792	2.0062	1.2922	2.0274	1.8869	1.6037	1.8245	1.9168	2.2198	2.1409	1.6889	2.0724	1.5009	0.9832	1.8377	1.7949
CDKN2B	0.0015	-0.1322	-0.1168	0.0605	0.1807	-0.0643	0.0695	-0.1211	0.0141	0.0733	-0.0987	-0.2232	-0.5639	-0.0931	-0.1515	-0.2686	-0.2018	-0.5053	-0.0333	0.0665	-0.1038	-0.0593	0.1216	-0.0689	-0.0663	0.2374	0.1612	0.0118	0.0608	-0.122	0.082	0.087	0.0196	0.0685	0.1221	0.1019	-0.2771	0.126	0.0907	0.1374	0.0157	0.0688	0.1063	-0.0149	0.0013	0.2171	-0.3275	0.0559	-0.018
CHUK	1.5171	1.302	1.5398	1.079	1.4435	1.3907	1.4674	1.3187	1.4072	1.4266	1.3304	0.8268	1.2599	1.2798	1.2715	1.0648	1.014	1.0869	1.466	1.4125	0.9264	1.0238	1.1915	0.5364	1.3655	1.2167	1.3615	0.7516	0.7983	0.1771	0.972	1.195	0.9379	0.8374	1.1954	0.6328	0.9758	0.9709	0.8277	1.0682	1.0563	1.2845	1.1579	0.9017	1.0917	1.1025	0.3623	0.9289	0.8615
CKS1B	0.074	0.0155	0.043	0.1022	0.0625	-0.0139	-0.0081	0.0302	0.0815	0.0379	-0.043	0.0628	0.1024	0.0237	0.1388	0.0143	-0.0195	-0.1706	-0.0273	-0.0297	0.0611	0.1025	-0.0056	0.0302	-0.1017	0.0819	0.1045	-0.0287	0.091	-0.0213	0.0684	0.009	-0.043	0.026	0.0391	0.0562	-0.0304	0.0253	0.0335	0.0642	0.0356	0.0631	0.0208	0.1132	0.0813	-0.0355	0.0215	-0.131	0.186
COL4A1	-0.0622	-0.06	-0.0744	-0.0438	-0.055	-0.0736	-0.0772	-0.0576	-0.0901	-0.0651	-0.008	-0.0791	-0.0633	-0.0557	-0.0169	-0.087	-0.1137	-0.1655	-0.1042	-0.0284	-0.1043	-0.1064	-0.0998	-0.1044	-0.0988	-0.0717	-0.0707	0.0075	-0.0072	0.0471	-0.0401	-0.0584	0.0105	-0.0303	-0.0178	-0.0339	-0.0476	-0.0089	-0.0378	-0.0109	-0.0543	-0.0314	-0.0344	-0.0292	-0.0627	-0.0531	-0.021	-0.0307	-0.0641
COL4A2	-0.0749	-0.0687	-0.0571	-0.0397	-0.0396	-0.0836	-0.1098	-0.0954	-0.0914	-0.0298	-0.0431	-0.0456	-0.1472	-0.0826	-0.0854	-0.1151	-0.0891	-0.21	-0.0993	-0.0437	-0.0859	-0.0937	-0.0582	-0.0979	-0.1037	-0.0762	-0.0903	0.0072	0.0273	-0.0099	-0.0507	-0.0423	-0.003	-0.0232	-0.0345	-0.0234	-0.0538	0.0033	-0.0252	0.009	-0.0477	-0.0012	0.0114	-0.0366	-0.011	-0.0354	-0.0273	-0.0196	-0.0431
COL4A4	-0.0921	-0.0476	-0.0708	-0.06	-0.0753	-0.0378	-0.0317	-0.082	-0.0649	-0.0402	-0.0673	-0.0293	-0.0477	-0.0519	-0.0673	-0.0402	0.0154	-0.0126	-0.0291	-0.083	-0.1001	-0.0639	-0.0723	-0.0709	-0.0189	0.0062	-0.0576	-0.057	-0.0826	-0.0246	-0.0535	-0.0527	-0.0877	-0.0494	-0.085	-0.0615	-0.0547	-0.0948	-0.0547	-0.0956	-0.0704	-0.108	-0.0456	-0.0537	-0.0628	-0.0152	-0.1103	-0.1124	-0.048
COL4A5	-0.1484	-0.1384	-0.154	-0.1421	-0.1174	-0.164	-0.1697	-0.1504	-0.1795	-0.1381	-0.1445	-0.1909	-0.192	-0.14	-0.1567	-0.1584	-0.1613	-0.1627	-0.1555	-0.1066	-0.1815	-0.1667	-0.1418	-0.1216	-0.196	-0.1545	-0.1546	-0.1017	-0.0682	-0.1799	-0.1449	-0.1647	-0.1051	-0.1302	-0.1621	-0.0983	-0.1939	-0.087	-0.1016	-0.1451	-0.1599	-0.1418	-0.1099	-0.1601	-0.1492	-0.1373	-0.1604	-0.1321	-0.0862
COL4A6	-0.065	-0.0975	-0.0981	-0.0892	-0.0828	-0.1173	-0.1294	-0.0682	-0.0924	-0.0986	-0.0833	-0.0709	-0.0188	-0.0692	-0.0286	-0.089	-0.0853	0.0329	-0.061	-0.0516	-0.0766	-0.0731	-0.0953	-0.1069	-0.108	-0.1148	-0.1477	-0.0666	-0.0622	0.0125	-0.072	-0.0852	-0.0569	-0.0823	-0.087	-0.0603	-0.0525	-0.058	-0.067	-0.0791	-0.0961	-0.0604	-0.0476	-0.074	-0.0868	-0.0758	-0.0255	-0.0313	-0.032
E2F1	0.1478	-0.0079	0.1982	0.0725	0.2314	0.1291	0.0777	0.1985	0.128	0.1218	0.058	-0.0552	-0.0727	0.13	0.0976	0.0856	0.0428	-0.1297	0.1341	0.1536	0.108	0.0312	0.1078	-0.1489	0.0792	0.2293	0.1494	0.1212	0.0407	0.0727	-0.0121	0.1769	0.052	0.0634	0.1419	0.1293	0.0392	0.2285	0.0891	0.0778	0.0292	0.1192	0.2091	0.1394	0.0931	0.079	0.0455	0.0557	0.0591
E2F2	0.1122	0.1624	0.3585	0.1316	0.2786	0.0767	0.2028	0.1055	0.1348	0.0646	-0.0012	0.0383	0.1099	0.206	0.0436	0.0739	0.147	-0.039	0.1748	0.0765	0.0464	0.0388	0.1632	-0.0549	0.1987	0.1571	0.2896	-0.005	0.0125	-0.0858	-0.0042	0.1246	0.0426	0.1716	0.1093	0.0687	0.0348	0.0672	0.1405	0.163	0.0813	0.1412	0.14	0.0802	0.1877	0.1806	-0.0843	0.0716	0.0038
E2F3	0.4915	0.3068	0.4835	0.2684	0.467	0.4588	0.6855	0.8414	0.5653	0.8037	0.3734	0.2724	0.5023	0.3833	0.4464	1.0343	0.3223	0.3981	0.453	0.2543	0.687	0.5439	0.4165	0.5026	0.6232	0.3642	0.4234	0.122	0.1878	0.0945	0.2341	0.2505	0.1779	0.2722	0.2355	0.1429	0.7503	0.247	0.2455	0.2742	0.3188	0.3147	0.2215	0.179	0.2556	0.2751	0.0523	0.1638	0.2464
FHIT	0.1828	0.0393	0.026	0.028	0.1036	0.0982	0.2519	0.4225	0.2847	0.1837	0.0527	0.096	0.189	0.0943	0.1046	0.3311	0.095	0.1938	0.0766	0.0234	0.214	0.1682	0.1419	0.3645	0.1323	0.0739	0.0902	-0.0127	0.0214	-0.0328	0.0467	0.0506	-0.0169	0.0339	0.0229	-0.0183	0.2994	-0.0094	-2e-04	0.0121	0.0149	0.0023	-0.0134	0.0377	0.0259	0.0217	-0.0334	-0.0125	0.0026
FN1	-0.0489	-0.002	-0.0268	-0.0521	-0.0661	-0.0507	-0.0393	-0.067	-0.0476	-0.0093	-0.012	0.0641	-0.046	-0.0478	0.0844	-0.0342	0.027	0.0306	-0.0457	-0.0402	-0.0625	-0.0285	-0.0666	-0.0736	-0.0298	-0.0214	0.0206	-0.1092	-0.0242	-0.0912	-0.0436	-0.0208	-0.0903	-0.0442	-0.0675	-0.0498	-0.0587	-0.0664	-0.0294	-0.0322	0.0575	-0.045	-0.0644	-0.029	-0.0677	-0.0522	-0.0642	-0.0669	-0.0676
IKBKB	1.1591	0.9319	1.0697	0.9555	1.0728	0.9844	1.1473	1.198	1.047	1.1476	0.7748	0.759	0.984	1.1073	1.0527	1.3054	0.875	0.8773	1.23	0.8827	1.0353	0.9748	0.8859	1.0454	1.169	1.047	1.1645	0.6266	0.6928	0.3259	0.7662	0.8504	0.8242	0.8353	0.8964	0.5623	1.2541	0.8039	0.8155	0.894	0.9202	1.0235	0.9081	0.7363	0.882	0.6619	0.4698	0.5645	0.7001
ITGA6	1.5793	0.9261	0.6756	1.0935	0.9261	1.1128	1.1635	1.5957	1.3058	0.9855	0.727	0.7682	1.5617	1.2581	1.282	1.1382	0.7561	1.096	1.2577	0.9998	1.0299	1.055	0.8921	0.9998	0.8444	1.147	0.9372	0.6602	0.7932	0.1694	0.7953	1.1402	0.8639	0.9957	1.0382	0.7325	1.0933	0.7883	0.6254	0.9201	0.749	0.9553	0.697	0.8484	1.0344	0.7773	0.5446	0.6816	0.6102
ITGA2	0.3071	0.1775	0.3844	0.1908	0.1792	0.14	0.1993	0.1227	0.2143	0.2879	0.0219	0.1959	0.1132	0.1645	0.0502	0.0713	0.1651	0.239	0.1896	0.303	0.1535	0.0957	0.2467	0.0177	0.2509	0.2787	0.1677	0.3155	0.044	0.0523	0.1363	0.2704	0.1028	0.2236	0.2135	0.2221	-0.0294	0.1028	0.2715	0.2096	0.2035	0.2716	0.2493	0.1494	0.1615	0.1282	0.1385	0.0431	-0.0296
ITGA2B	1.1928	1.2625	1.4116	1.5515	2.113	1.6991	1.3328	0.6743	1.5013	1.7771	1.2177	1.2862	0.7002	0.8614	0.2237	0.9724	0.5654	0.4304	1.1036	1.714	1.4757	0.9119	1.5956	0.7991	1.0883	1.6554	1.6902	2.3749	0.8166	0.5066	1.5162	1.1669	1.3477	1.532	1.7847	2.4301	0.5037	2.5478	2.4391	2.1585	2.1603	1.5655	2.2616	1.1895	1.5041	1.1302	1.0962	1.0533	0.1984
ITGA3	0.1046	0.0413	0.0051	0.0819	0.0278	-0.0321	-0.0051	0.0318	0.0419	0.0321	5e-04	0.0288	-0.0874	0.0545	0.015	-0.0277	-0.0253	-0.2416	0.0166	0.0442	-0.0029	-0.0643	0.0269	-0.0899	-0.0041	0.1283	0.124	0.1098	0.0457	0.0154	0.0331	0.05	0.0915	0.055	0.0841	0.0027	0.093	0.0812	0.0426	0.0967	-0.0086	0.1008	0.0991	0.0232	0.1247	0.1046	0.0898	0.0915	0.0522
ITGAV	0.7512	0.6194	0.8381	0.6282	0.8469	0.7154	0.8005	0.7734	0.638	0.8217	0.5005	0.4347	0.548	0.6829	0.6446	0.7215	0.4393	0.4249	0.7791	0.6366	0.4665	0.5798	0.5852	0.3758	0.6949	0.6865	0.8131	0.3291	0.505	0.03	0.5061	0.5799	0.5695	0.513	0.4891	0.2872	0.4621	0.4295	0.447	0.579	0.6231	0.6406	0.5691	0.3861	0.5631	0.4012	0.096	0.2795	0.3491
ITGB1	2.4273	2.1759	2.3183	2.3751	2.221	2.0446	2.4763	2.328	2.5756	2.7093	2.4404	1.8741	2.1261	2.3064	2.352	2.5848	2.25	2.1238	2.5678	2.3017	2.7756	2.375	2.2158	2.3939	2.1644	2.1843	2.4996	2.1766	1.7247	0.7491	2.1035	1.9631	2.0022	1.8158	2.1552	2.0521	2.6286	2.1921	2.4309	2.3095	2.0517	2.3253	2.2921	2.0188	1.9302	2.0399	1.4917	2.0357	2.2149
LAMA2	-0.0882	-0.043	-0.0548	-0.0314	-0.043	-0.05	-0.0333	-0.0519	-0.0517	-0.0488	-0.087	-0.0253	-0.0989	-0.0709	-0.0961	-0.0526	-0.0066	-0.0213	-0.0076	-0.0765	-0.0807	-0.0564	-0.0651	-0.0647	-0.0499	-0.0181	-0.0142	-0.0471	-0.0435	-0.1385	-0.0405	-0.0691	-0.0618	-0.0266	-0.0567	-0.0372	-0.1149	-0.0696	-0.0572	-0.075	-0.0228	-0.0556	-0.0706	-0.0907	-0.0812	-0.0517	-0.171	-0.0887	-0.0311
LAMA3	-0.0732	-0.0963	-0.0904	-0.0812	-0.0735	-0.0931	-0.1082	-0.0847	-0.0911	-0.0848	-0.0784	-0.0684	-0.0676	-0.0621	-0.0379	-0.1177	-0.1184	-0.0597	-0.0831	-0.0629	-0.0698	-0.0678	-0.0657	-0.0757	-0.1416	-0.0891	-0.0886	-0.0752	-0.0595	-0.0026	-0.0736	-0.0802	-0.0468	-0.0664	-0.0356	-0.0382	-0.0811	-0.0322	-0.0728	-0.0748	-0.0831	-0.0655	-0.0468	-0.0687	-0.1019	-0.0741	-0.0226	-0.0373	-0.0597
LAMA4	-0.0968	-0.0424	-0.0608	-0.0644	-0.0568	-0.0676	-0.0702	-0.081	-0.0486	-0.0849	-0.1067	0.0189	-0.0398	-0.0688	-0.0522	-0.0578	-0.0174	0.0648	-0.0594	-0.0617	-0.1114	-0.0709	-0.0748	-0.0724	-0.0684	-0.058	-0.0374	-0.0535	-0.0273	-0.1062	-0.0607	-0.0713	-0.0736	-0.038	-0.1013	-0.0733	-0.0965	-0.0792	-0.0226	-0.0913	-0.0312	-0.0704	-0.0596	-0.0678	-0.0945	-0.0748	-0.1326	-0.0683	-0.0362
LAMA5	0.0643	0.0687	0.0488	0.1796	0.1105	0.0411	0.0323	0.0272	0.0458	0.0848	0.0653	-0.0344	-0.1937	0.0537	9e-04	-0.003	0.0207	-0.2301	0.045	0.123	0.0568	0.0031	0.0378	0.0314	0.0857	0.1357	0.1062	0.1907	0.1221	0.0712	0.1413	0.0986	0.1654	0.1455	0.1517	0.1486	0.0459	0.2172	0.1288	0.1184	0.0908	0.1321	0.1345	0.0961	0.1181	0.0828	0.0418	0.1099	0.07
LAMB2	0.1552	0.2079	0.2648	0.1361	0.0709	0.2605	0.2394	0.1381	0.251	0.0893	0.1262	0.2851	0.1453	0.166	0.0767	0.1617	0.1567	0.0769	0.1812	0.0773	0.0958	0.1983	0.1661	0.1095	0.4276	0.3172	0.3859	0.2318	0.1659	0.1779	0.2053	0.168	0.1264	0.136	0.1308	0.1476	0.143	0.1086	0.2284	0.3166	0.273	0.3045	0.2687	0.2461	0.2547	0.1696	0.1491	0.1506	0.0753
LAMB3	0.044	0.1583	0.1517	0.1226	0.1419	0.0606	0.1754	0.0944	0.2091	0.1397	0.118	0.3282	0.15	0.1354	0.1185	0.1299	0.1721	0.08	0.1366	0.0442	0.0638	0.0568	0.0092	0.1183	0.1364	0.2195	0.1655	0.148	0.1329	0.1468	0.1124	0.1912	0.047	0.1657	0.1296	0.1546	0.1086	0.1008	0.1096	0.1349	0.2286	0.071	0.089	0.1647	0.1259	0.153	0.1155	0.0559	0.0948
LAMC2	-0.1424	-0.1078	-0.0507	-0.132	-0.1012	-0.0795	-0.0869	-0.1767	-0.1073	-0.145	-0.1307	-0.0042	-0.0461	-0.1184	-0.0414	-0.1261	-0.0626	0.076	-0.0727	-0.1265	-0.1021	-0.104	-0.1149	-0.1734	-0.1255	-0.1076	-0.085	-0.1584	-0.1564	-0.0974	-0.0816	-0.0642	-0.0867	-0.0762	-0.0749	-0.0986	-0.1163	-0.1218	-0.0875	-0.0857	-0.0975	-0.1045	-0.0934	-0.1067	-0.1287	-0.0969	-0.0906	-0.1307	-0.0796
MAX	1.1891	0.9215	1.1153	0.9816	1.2411	1.0331	1.1675	1.1187	1.2069	1.2417	0.9483	0.7224	1.1535	1.1439	1.0252	1.0713	0.9741	0.8178	1.1492	1.1024	1.2922	0.8055	1.0224	0.9332	1.1075	0.9734	1.1292	0.8671	0.7229	0.4053	0.8303	0.9031	0.7666	0.8275	1.1135	0.9112	1.1052	1.0178	0.9558	0.9628	0.943	0.9793	0.9439	0.7646	0.8779	0.9818	0.5974	0.9101	0.6122
MYC	1.4375	1.0182	0.8555	1.35	1.0965	1.2048	1.1245	1.0832	1.1598	0.9502	0.9858	0.9286	1.0881	1.1427	1.0069	0.9881	0.857	0.6699	1.1266	1.1628	0.7963	0.818	1.0313	0.7445	0.9109	1.3049	1.1726	1.0028	1.0743	0.311	0.9365	1.3507	1.1555	1.2943	1.175	1.0827	0.8845	1.0764	0.9861	1.2816	0.9132	1.2944	0.8773	1.0161	1.2078	1.0507	0.7541	0.9838	0.8538
NFKB1	1.6981	1.2732	1.4485	1.4304	1.5181	1.3497	1.6897	1.8669	1.606	1.641	1.1005	1.0527	1.5169	1.4394	1.4822	1.6554	1.2575	1.1971	1.4782	1.1937	1.3948	1.4899	1.3346	1.2785	1.4469	1.3929	1.3899	0.8832	1.0739	0.3822	1.1209	1.2493	1.196	1.3181	1.2045	0.8912	1.5223	1.2184	1.0942	1.2616	1.219	1.3989	1.1585	1.0411	1.256	0.9598	0.6449	0.9431	1.0068
NFKBIA	2.2123	2.0603	2.7503	2.2761	2.4615	2.472	1.9798	1.9095	2.1911	2.1251	2.0611	1.6799	2.5332	3.0801	2.6611	1.6784	2.6321	1.5065	2.1472	1.9421	2.0058	1.5834	1.9234	1.6026	1.9244	2.0396	2.1689	2.1508	1.6729	0.8963	1.6637	1.9033	1.946	2.007	1.9605	1.4375	1.6606	1.8134	1.6918	1.9513	2.198	2.086	1.9997	1.7568	2.0723	1.7488	1.1938	1.7741	2.1796
NOS2	-0.0259	0.0262	-0.0157	-0.0312	0.0095	-0.0124	-0.0549	0.0149	0.045	0.0022	-0.0388	-5e-04	-0.031	0.0418	0.0065	-0.0552	-0.0428	-0.1107	-0.0205	-0.0309	0.0062	-0.0471	-0.0045	-0.056	-0.0558	0.0096	-0.0315	-0.011	-0.0157	0.0334	0.0013	-0.0301	-0.0092	-0.0111	0.0345	0.0024	0.0266	-0.0187	-0.0443	-0.0098	0.0289	0.0164	0.049	0.0469	-0.0431	-0.0198	0.0715	0.077	-0.0288
PIK3CA	1.5746	1.3014	1.3967	1.353	1.4836	1.3845	1.5934	1.7501	1.4582	1.6941	1.2025	0.9215	1.4577	1.4219	1.5109	1.5671	1.1566	1.1199	1.5493	1.3231	1.3758	1.4219	1.3896	1.1323	1.3372	1.3839	1.4737	0.7962	0.9303	0.2515	1.1545	1.2713	1.1501	1.2514	1.1799	0.7623	1.2857	1.1494	1.0202	1.2215	1.1295	1.2429	1.2075	0.9695	1.1314	1.0396	0.5635	0.8506	0.9334
PIK3CB	1.5626	1.4139	1.4596	1.4002	1.8548	1.4475	1.5467	1.5683	1.4714	1.7523	1.0402	1.1023	1.3226	1.4237	1.3201	1.5308	1.1614	1.072	1.4722	1.6166	1.4133	1.3009	1.4039	1.1321	1.393	1.4194	1.33	1.1358	1.1334	0.2098	1.1209	1.2897	1.2876	1.4217	1.2941	0.9928	1.2195	1.7441	1.2292	1.3219	1.4639	1.3996	1.3586	1.1863	1.2944	1.2117	0.7339	0.9876	0.9766
PIK3CD	1.3366	1.1106	1.2772	1.2477	1.357	1.2439	1.2997	1.321	1.2447	1.2718	0.9811	0.7648	1.0757	1.3587	1.1338	1.2611	0.9971	0.73	1.3599	1.0708	1.0565	1.0549	1.0719	1.0143	1.334	1.3959	1.4918	0.8722	1.0602	0.3034	1.0919	1.1989	1.1591	1.3239	1.2713	0.88	1.1469	1.1918	1.1583	1.2135	1.2434	1.3222	1.3326	0.9322	1.2372	0.9305	0.4936	0.9366	1.0741
PIK3CG	1.8406	2.0413	2.162	2.0983	2.0939	1.9853	1.9624	2.0579	1.976	2.115	1.5981	1.6271	1.9184	2.0553	1.9803	1.9926	2.133	1.4956	2.0668	1.8123	1.6995	1.9994	1.9301	1.2838	2.0178	1.9151	2.1142	1.3741	1.6573	0.5143	1.8435	1.8817	1.9987	2.0775	1.8986	1.4002	1.3874	1.923	1.8496	1.7559	1.8809	1.8966	1.8583	1.6235	1.7543	1.6518	0.9607	1.3328	1.5913
PIK3R1	1.4982	1.1993	1.3339	1.4882	1.3381	1.3761	1.6231	1.714	1.5464	1.6535	1.2442	1.0289	1.5918	1.7587	1.9459	1.5967	1.6704	1.4068	1.5879	1.1769	1.5101	1.4831	1.2771	1.1896	1.2928	1.3266	1.2561	0.8383	0.928	0.4412	1.0885	1.1859	1.1108	1.0914	1.1242	0.6991	1.3944	1.0319	0.8686	1.1519	1.0518	1.2257	1.2167	1.0438	1.1358	0.9033	0.6526	0.8124	1.0877
PIK3R2	0.2071	0.1689	0.2691	0.2883	0.3996	0.1914	0.2011	0.168	0.1702	0.2665	0.1945	-0.1111	-0.161	0.2193	0.104	0.1145	0.0153	-0.3234	0.1999	0.1944	0.144	0.0571	0.1549	0.0881	0.2341	0.2982	0.4421	0.3168	0.2336	-0.0017	0.2044	0.2711	0.268	0.2323	0.4405	0.2261	0.0953	0.2885	0.1917	0.2922	0.1649	0.3293	0.3002	0.1486	0.2507	0.1782	0.0418	0.2464	0.133
PTEN	1.2392	0.6452	0.9168	0.7608	0.9371	0.835	1.3069	1.4954	1.3533	1.3318	0.9839	0.3508	1.093	0.837	1.0128	1.4959	0.7624	0.7256	1.0076	0.7892	1.4452	1.0377	0.873	1.1894	1.2172	0.7415	0.8584	0.5566	0.5074	0.2861	0.5401	0.6034	0.5046	0.4828	0.6107	0.453	1.5047	0.6567	0.5664	0.7511	0.566	0.7758	0.6431	0.4499	0.5417	0.5464	0.3699	0.5219	0.4637
PTGS2	2.2485	0.6403	0.7037	0.5118	0.8173	0.7996	0.945	0.4725	0.6659	1.1847	0.6984	0.234	0.4798	1.0292	0.9794	0.5505	0.5485	0.2156	0.5084	0.7447	0.2501	0.4845	0.5699	0.3542	0.8488	0.727	0.5382	0.4005	0.5344	0.2797	0.4332	0.5091	0.638	0.6454	0.5798	0.3722	0.2798	0.3598	0.2958	0.5315	0.4363	0.5501	0.5309	0.3283	0.5231	0.3696	0.2523	0.3223	0.5744
PTK2	0.2595	0.1285	0.1567	0.158	0.2684	0.1239	0.2112	0.2145	0.2051	0.2446	0.1375	0.1142	0.2109	0.1703	0.0978	0.225	0.098	0.1786	0.1564	0.257	0.2831	0.0953	0.1896	0.1111	0.194	0.1482	0.1063	0.1785	0.0692	-0.029	0.1166	0.2127	0.1377	0.1261	0.2377	0.0884	0.1806	0.2148	0.1742	0.1397	0.1388	0.1752	0.2222	0.1394	0.1901	0.1796	0.0971	0.1451	0.0576
RARB	-0.1016	-0.06	-0.0944	-0.0571	-0.0559	-0.0427	-0.0719	-0.0783	-0.0727	-0.0415	-0.0855	0.0065	-0.0415	-0.0622	-0.0605	-0.0773	-0.0466	0.0448	-0.0774	-0.0946	-0.1034	-0.0825	-0.082	-0.1016	-0.0546	-0.0439	-0.062	-0.0346	-0.0083	-0.0717	-0.0201	-0.0581	-0.0879	-0.0305	-0.0941	-0.0448	-0.0943	-0.0316	-0.0316	-0.0595	-0.0597	-0.0723	-0.062	-0.073	-0.0736	-0.0397	-0.0939	-0.046	-0.0363
RB1	1.0363	0.801	1.0565	0.8205	1.0433	0.8912	1.0213	1.0826	1.0359	0.9646	0.8355	0.4273	0.8919	0.8229	0.8578	0.8418	0.7045	0.575	0.9641	0.8068	0.777	0.687	0.8014	0.4537	0.9265	0.7443	0.8462	0.507	0.3939	-0.0393	0.5386	0.7634	0.4841	0.4739	0.7245	0.3333	0.7678	0.6171	0.5284	0.6546	0.601	0.7653	0.6652	0.4829	0.6269	0.6817	0.2462	0.5634	0.5183
RELA	1.4383	1.258	1.4813	1.484	1.5368	1.338	1.2584	1.2448	1.3302	1.3233	1.2245	0.8238	1.2082	1.5865	1.4088	1.1378	1.3013	0.8403	1.4289	1.2913	1.1066	0.9814	1.2399	0.8164	1.4533	1.5348	1.7061	1.2407	1.1552	0.5912	1.2031	1.4	1.278	1.2172	1.5603	1.1479	1.2261	1.4141	1.2419	1.3386	1.3071	1.468	1.4913	1.1777	1.3852	1.2282	0.8611	1.3548	1.2735
RXRA	0.5643	0.5698	0.7376	0.5621	0.7456	0.6974	0.6753	0.5417	0.5715	0.5991	0.5704	0.3863	0.3795	0.6502	0.5473	0.7011	0.5899	0.2885	0.58	0.6699	0.6848	0.5278	0.6804	0.6412	0.8584	0.6347	0.78	0.5793	0.6012	0.2871	0.5384	0.6352	0.6238	0.582	0.651	0.4353	0.7192	0.557	0.6229	0.7176	0.7119	0.7243	0.684	0.5408	0.6425	0.5852	0.3712	0.5748	0.5617
RXRB	1.0521	0.7978	0.8919	0.8822	0.9727	0.8291	0.9292	0.8835	0.8405	0.8752	0.5995	0.49	0.8528	1.1479	0.9472	0.8447	0.7195	0.6777	1.2324	0.816	0.6851	0.6659	0.753	0.592	1.0354	1.0616	1.3402	0.5384	0.5511	0.1413	0.7221	0.8673	0.7726	0.8281	0.9013	0.5283	0.9464	0.8114	0.7105	0.7404	0.874	0.92	0.9841	0.6269	0.8766	0.5207	0.1609	0.5235	0.6978
SKP2	0.863	0.5863	0.6774	0.673	0.7421	0.7233	0.7998	0.768	0.7484	0.8841	0.5147	0.4241	0.5874	0.865	0.7046	0.6325	0.5717	0.5268	0.8297	0.6359	0.4708	0.6383	0.6244	0.3786	0.6897	0.684	0.8346	0.2563	0.4139	-0.1833	0.4177	0.6181	0.4865	0.6386	0.6009	0.313	0.6214	0.4441	0.3401	0.5824	0.446	0.6863	0.6662	0.4712	0.5896	0.5197	0.005	0.265	0.453
TP53	0.7493	0.5887	0.8079	0.5955	0.7673	0.6036	0.684	0.6482	0.5412	0.5878	0.5349	0.1924	0.6532	0.8116	0.7021	0.5137	0.5965	0.2316	0.7397	0.5384	0.477	0.402	0.591	0.2056	0.7721	0.6421	0.7382	0.4208	0.3612	0.1605	0.3267	0.704	0.4169	0.4583	0.6416	0.3086	0.4477	0.6359	0.4349	0.6633	0.4684	0.6761	0.5807	0.3698	0.6046	0.3741	0.3432	0.5435	0.4017
TRAF1	1.2176	0.7498	1.0452	0.9705	0.847	0.7226	0.9747	1.0076	0.978	1.0269	0.8005	0.5465	0.9698	1.104	1.0898	0.89	0.7448	0.7023	1.1619	0.8739	1.056	0.659	0.6233	0.7129	1.0256	0.9596	1.2372	0.5569	0.613	0.5499	0.6656	0.8579	0.7391	0.5008	1.1381	0.6378	1.3924	0.76	0.6332	0.8159	0.6771	1.0719	0.8634	0.7306	0.9625	0.6365	0.6721	0.7048	0.7019
TRAF2	0.2394	0.1809	0.2439	0.2334	0.2185	0.1498	0.2171	0.179	0.2167	0.2099	0.2112	0.0257	-0.0187	0.2386	0.1446	0.1822	0.118	-0.1504	0.2491	0.2142	0.1327	0.1016	0.1283	0.1273	0.2246	0.2841	0.3286	0.177	0.2101	0.0578	0.1335	0.1945	0.242	0.1395	0.2427	0.1688	0.2017	0.2114	0.175	0.2013	0.1817	0.248	0.2007	0.1065	0.168	0.166	0.0669	0.1477	0.0977
TRAF3	0.943	0.6226	0.8936	0.6908	0.8034	0.6317	0.9329	1.0623	0.984	0.9471	0.7472	0.3997	0.8519	0.7576	0.8528	1.0175	0.6848	0.437	0.8357	0.6783	0.9805	0.6974	0.7164	0.8611	0.9703	0.6181	0.7511	0.47	0.4084	0.2754	0.4732	0.6296	0.5753	0.5822	0.6669	0.4567	1.145	0.5922	0.5632	0.6487	0.5857	0.7031	0.4874	0.4203	0.505	0.5492	0.3801	0.49	0.5325
TRAF5	1.0846	0.8229	0.8192	0.9574	0.8229	0.7166	0.9412	1.1631	0.8447	0.9339	0.6082	0.57	0.9627	0.8953	0.9521	1.0482	0.7723	0.7392	1.0633	0.6388	0.868	0.776	0.6635	0.7174	0.7803	0.8849	0.8403	0.4067	0.4138	0.2289	0.6408	0.7408	0.7217	0.7356	0.7442	0.4763	1.0516	0.8537	0.5948	0.6702	0.5647	0.7585	0.6886	0.5856	0.8048	0.5609	0.4205	0.5289	0.5164
TRAF6	0.8372	0.7679	0.9336	0.7944	0.8518	0.7749	0.9329	0.8298	0.7673	0.9506	0.774	0.4296	0.7244	0.9004	0.9167	0.7801	0.815	0.5795	0.8628	0.8182	0.6896	0.6789	0.7147	0.5791	0.8392	0.7556	1.0042	0.5949	0.7867	0.2052	0.6435	0.8229	0.7536	0.7522	0.8104	0.5372	0.7654	0.7325	0.5624	0.7656	0.6987	0.8304	0.8018	0.5567	0.6841	0.6148	0.3625	0.4381	0.5331
PIK3R3	0.0818	0.0895	0.2042	0.0407	0.1426	0.0877	0.1594	0.1918	0.0917	0.2381	0.0324	0.0743	0.0047	0.1269	0.1189	0.1694	0.1142	0.0727	0.2103	0.0576	0.109	0.1161	0.1512	0.0081	0.1324	0.1497	0.2831	-0.0838	0.0156	-8e-04	0.0758	0.0464	0.0482	0.0116	0.0821	0.0404	-0.0379	0.0142	-0.033	0.0392	0.1624	0.0959	0.1084	-0.0104	-0.0043	0.0927	-0.0414	-0.0424	0.0176
IKBKG	0.3604	0.3492	0.3742	0.3772	0.6097	0.3246	0.3276	0.1674	0.2539	0.3962	0.326	0.1215	0.0231	0.3715	0.1943	0.1092	0.0503	-0.1238	0.2316	0.408	0.1209	0.1869	0.1841	0.0387	0.4122	0.4796	0.5733	0.3737	0.153	0.0221	0.2331	0.3751	0.3247	0.2655	0.4903	0.2021	0.1174	0.3654	0.3056	0.1994	0.3744	0.4206	0.5088	0.2535	0.2596	0.2504	0.0597	0.0974	0.1733
PIAS1	1.4921	1.056	1.3794	1.0936	1.3243	1.1741	1.6166	1.8492	1.5997	1.7148	1.3593	0.6278	1.4565	1.1941	1.3531	1.7683	1.1001	1.0636	1.378	1.1084	1.6683	1.5076	1.2476	1.4087	1.5321	0.9912	1.1904	0.7633	0.7737	0.296	0.8517	0.9685	0.8023	0.7512	1.0086	0.5934	1.801	0.8828	0.7781	1.0393	0.894	1.0253	0.9068	0.8136	0.9127	0.9071	0.5592	0.7676	0.8066
PIAS2	1.1425	0.8535	0.9448	0.867	0.9693	0.9324	1.1267	1.3175	1.1253	1.2124	0.9598	0.5732	1.0777	0.9651	1.0383	1.2044	0.9	0.8356	1.1775	0.9479	0.9894	0.9044	0.9141	0.9618	1.0407	0.8179	0.9275	0.6594	0.6577	0.2095	0.6735	0.86	0.6423	0.6684	0.8676	0.555	1.0311	0.7274	0.6052	0.7173	0.7213	0.8244	0.7314	0.5794	0.7592	0.7393	0.4073	0.5825	0.5879
CCNE2	0.0894	-0.0763	0.1382	-0.0228	0.0629	-0.0971	-0.0227	-0.0748	-0.0252	0.0348	0.006	-0.2199	-0.0889	0.0208	-0.081	-0.0762	-0.0542	-0.2004	0.1102	0.0749	-0.0859	-0.0336	0.0198	-0.0953	-0.015	-0.0537	0.0574	-0.0877	0.0406	-0.1412	-0.0519	-0.0135	-0.0431	-0.0498	-0.0164	-0.0038	-0.1517	-0.0193	-0.088	-0.0337	-0.0111	-0.0667	0.0011	-0.0403	-0.0437	-0.0309	-0.1793	-0.0111	-0.093
TRAF4	0.5312	0.4766	0.5259	0.458	0.4402	0.6177	0.5139	0.4946	0.3948	0.4062	0.3561	0.3371	0.5619	0.5797	0.5547	0.5655	0.7456	0.4209	0.4366	0.49	0.5341	0.2767	0.3784	0.3772	0.6517	0.5716	0.5435	0.3919	0.429	0.4439	0.3766	0.581	0.4227	0.2714	0.6257	0.3579	0.552	0.605	0.3751	0.3564	0.3822	0.6294	0.4363	0.4015	0.4852	0.4211	0.4438	0.3448	0.3431
AKT3	0.6233	0.3831	0.396	0.5255	0.5106	0.4506	0.74	1.0516	0.7535	0.8026	0.5676	0.3938	0.7023	0.5192	0.6398	1.008	0.537	0.4838	0.6255	0.3527	1.0255	0.7207	0.4927	0.8104	0.5244	0.499	0.4905	0.291	0.2704	0.0968	0.4051	0.3989	0.3365	0.342	0.3517	0.2659	1.0558	0.3337	0.292	0.3463	0.3754	0.4245	0.3478	0.3066	0.3962	0.3118	0.1708	0.2792	0.3479
LAMC3	-0.0033	-0.0126	0.0018	0.0605	0.0315	-0.0209	-0.0353	-0.0076	-0.0256	0.0206	-0.0015	-0.0351	-0.1438	0.0042	-0.0398	-0.0359	-0.0538	-0.1739	0.012	0.0372	-0.018	-0.0418	-0.0613	-0.0556	-0.0093	0.0341	7e-04	0.0637	0.0338	0.0511	0.0187	0.0264	0.0589	0.0512	0.1157	0.02	0.0159	0.0858	0.0086	0.033	0.0361	7e-04	0.0143	0.0321	-0.0162	0.002	-0.0513	0.0419	-0.05
PIAS3	0.7817	0.7015	0.8399	0.6855	0.8337	0.6778	0.7614	0.7532	0.6696	0.8273	0.5114	0.5221	0.7071	0.9288	0.7987	0.7838	0.7153	0.5856	1.0086	0.6188	0.6371	0.611	0.7408	0.5192	0.8161	0.775	1.0567	0.4014	0.471	0.102	0.5143	0.5719	0.5694	0.6845	0.6769	0.3806	0.6659	0.4891	0.5297	0.56	0.6318	0.775	0.6569	0.4529	0.6446	0.459	0.2909	0.3045	0.517
LAMB4	-0.0556	-0.0217	-0.0103	-0.0649	-0.0417	-0.0584	-0.0254	-0.0682	-0.0532	-0.0698	-0.0191	0.0732	0.0334	-0.0178	-0.0063	-0.054	0.0062	0.1573	-0.005	-0.0779	-0.0668	-0.0499	-0.0511	-0.0639	0.0158	-0.0231	-0.0381	-0.0456	-0.0676	0.038	-0.0083	-0.0399	-0.0837	-0.0391	-0.0796	-0.0284	-0.0115	-0.0774	-0.0424	-0.0308	-0.0091	-0.0539	-0.0589	-0.0398	-0.0747	-0.0335	-0.0538	-0.0743	-0.0553
PIK3R5	1.4389	1.1486	1.5932	1.374	1.5816	1.4575	1.4083	1.3564	1.3804	1.4485	1.3016	0.7748	1.0235	1.3879	1.1755	1.4169	1.2177	0.8211	1.475	1.206	1.4013	1.1319	1.1918	1.0066	1.7372	1.6205	1.9703	1.2788	1.1354	0.5006	1.2615	1.4433	1.2901	1.3027	1.6729	0.954	1.5553	1.3954	1.3499	1.3736	1.622	1.673	1.7462	1.2069	1.3926	1.0628	0.633	1.1117	1.3141
PIAS4	0.7671	0.6121	0.7879	0.7489	0.8208	0.6473	0.7412	0.5467	0.6578	0.6683	0.6264	0.381	0.3681	0.7108	0.5779	0.5393	0.4595	0.1352	0.6938	0.7884	0.4813	0.4349	0.5988	0.4005	0.7713	0.7322	0.8555	0.5706	0.5245	0.2992	0.5934	0.6743	0.598	0.5682	0.7179	0.4616	0.5548	0.7493	0.6842	0.7247	0.6515	0.7691	0.7296	0.5346	0.6997	0.544	0.3705	0.5473	0.4785
CYCS	0.7303	0.7572	0.9524	0.7746	0.8167	0.8005	0.7829	0.5755	0.6793	0.6095	0.6905	0.4217	0.6043	1.1176	0.9207	0.6327	0.8256	0.1106	0.8822	0.7339	0.4436	0.5293	0.4372	0.3148	0.6828	0.6739	0.7921	0.713	0.559	0.1121	0.5601	0.6291	0.5808	0.5758	0.7501	0.2879	0.407	0.575	0.5529	0.5416	0.6716	0.6579	0.639	0.599	0.642	0.4031	0.3639	0.2351	0.7669
LAMA1	-0.0623	-0.0882	-0.0676	-0.0636	-0.0616	-0.0739	-0.0974	-0.0743	-0.0789	-0.0868	-0.0452	-0.0573	-0.0582	-0.0647	-0.0363	-0.1218	-0.1454	-0.0904	-0.108	-0.0584	-0.0534	-0.0587	-0.0313	-0.0953	-0.1066	-0.0667	-0.095	-0.0432	-0.0396	-0.0376	-0.0697	-0.0635	-0.0422	-0.0734	-0.009	-0.0279	-0.0896	-0.0107	-0.0477	-0.0507	-0.0565	-0.0562	-0.0417	-0.066	-0.0484	-0.0476	-0.024	-0.0095	-0.0591
FamilyDescription	No FH, No cancer	No FH, Cancer	No FH, Cancer	No FH, Cancer	No FH, Cancer	No FH, Cancer	No FH, No cancer	No FH, No cancer	No FH, No cancer	No FH, No cancer	No FH, No cancer	No FH, No cancer	BRCAX, No cancer	BRCAX, No cancer	BRCAX, Cancer	BRCAX, Cancer	BRCAX, Cancer	BRCAX, Cancer	BRCAX, Cancer	BRCAX, No cancer	BRCAX, No cancer	BRCAX, No cancer	BRCAX, No cancer	No FH, No cancer	BRCA1/2, Cancer	BRCA1/2, Cancer	BRCA1/2, Cancer	BRCA1/2, No cancer	BRCA1/2, Cancer	BRCA1/2, No cancer	BRCA1/2, No cancer	BRCA1/2, No cancer	BRCA1/2, No cancer	BRCA1/2, Cancer	BRCA1/2, No cancer	BRCA1/2, Cancer	BRCAX, Cancer	BRCAX, Cancer	BRCAX, Cancer	BRCAX, Cancer	BRCAX, Cancer	BRCAX, Cancer	BRCAX, No cancer	BRCAX, No cancer	BRCAX, No cancer	BRCA1/2, No cancer	BRCAX, No cancer	BRCAX, No cancer	BRCA1/2, Cancer
[truncated: 148 more columns]
