# Supplementary material for: Integrative analyses reveal signaling pathways underlying familial breast cancer susceptibility
Source: Mol Syst Biol. 2016 Mar 11;12(3):860. doi: 10.15252/msb.20156506 (PMC4812528; doi:10.15252/msb.20156506)
Supplement: Supplementary file 6 — Dataset EV4 [file MSB-12-860-s006.zip › MSB-15-6506_Dataset_EV4.txt]

Row.names	PathwayMutatedGenes	UtahControl_NumNonMuts	UtahControl_NumMuts	UtahCancer_NumNonMuts	UtahCancer_NumMuts	UtahControl_MutationRate	UtahCancer_MutationRate	ExactTestStatistic	Exact_P
REACTOME_SIGNALING_IN_IMMUNE_SYSTEM	CD47(1),CD96(1),DUSP7(1),ECSIT(1),IRAK1(1),MERTK(1),PROC(1),SLC16A8(1),TLR10(1),TLR6(1);C1QB(1),C1R(1),CD274(1),CD96(1),COL1A1(1),COL1A2(1),ICAM3(1),IRF3(1),ITGA3(1),ITGA4(2),L1CAM(1),MTOR(1),NFKB1(1),NFKB2(1),PF4V1(1),PIK3CA(2),PROC(1),PTPN6(1),RIPK3(1),SIRPA(1),SLC7A6(1),TLR10(1),TLR3(1),ULBP3(1),YES1(1)	11	5	4	15	0.3125	0.789473684211	2.840564173639	0.00345424028705654
REACTOME_METABOLISM_OF_PROTEINS	CCT3(1),GPAA1(2),PIGG(1),PLAUR(1),PROC(1),RPS3(1),TBCC(1);CCT3(1),EIF3A(1),FBXW10(1),FBXW5(1),FBXW9(1),KIF13A(1),LONP2(1),PIGF(1),PIGG(1),PIGL(1),PIGM(1),PIGW(1),PROC(1),PROZ(1),RPL35A(1),RPL7(2),RPS16(1),SPHK1(1)	12	4	6	13	0.25	0.684210526316	2.56041550420622	0.00619560050721277
KEGG_NEUROTROPHIN_SIGNALING_PATHWAY	IRAK1(1),MAPK13(1),PIK3R5(1);CALML5(1),NFKB1(1),NTRK2(1),PIK3CA(2),PIK3R5(1),PSEN2(4),SHC2(1)	14	2	9	10	0.125	0.526315789474	2.49173882963649	0.00964963011801259
KEGG_CITRATE_CYCLE_TCA_CYCLE	;ACO1(1),IDH3A(2),PDHA2(1),SUCLG1(1),SUCLG2(1)	16	0	13	6	0	0.315789473684	2.46941362063225	0.00964963307609517
ST_B_CELL_ANTIGEN_RECEPTOR	;BLNK(1),NFKB1(1),NFKB2(1),PIK3CA(2),SYK(1)	16	0	13	6	0	0.315789473684	2.46941362063225	0.00964963307609517
KEGG_TYPE_II_DIABETES_MELLITUS	PIK3R5(1);MTOR(1),PDX1(2),PIK3CA(2),PIK3R5(1),PRKCZ(1),SLC2A4(1)	15	1	11	8	0.0625	0.421052631579	2.41777453781355	0.00965009825728508
KEGG_PHOSPHATIDYLINOSITOL_SIGNALING_SYSTEM	DGKD(1),INPP4A(1),PI4K2A(2),PIK3R5(1);CALML5(1),INPP5A(3),INPP5E(1),IPPK(1),ITPR1(1),ITPR2(1),PI4K2B(1),PIK3CA(2),PIK3R5(1)	12	4	7	12	0.25	0.631578947368	2.25745149618275	0.0135563277433403
REACTOME_AMINE_LIGAND_BINDING_RECEPTORS	ADRA1B(1),ADRA2C(1),TAAR1(1),TAAR6(1);ADRA1B(2),ADRA2C(5),CHRM5(1),DRD1(1),DRD4(2),TAAR6(1)	12	4	7	12	0.25	0.631578947368	2.25745149618275	0.0135563277433403
KEGG_RETINOL_METABOLISM	;ADH4(1),CYP3A7(1),RDH8(1),UGT1A3(2)	16	0	14	5	0	0.263157894737	2.21636655401456	0.0159255859754158
REACTOME_COSTIMULATION_BY_THE_CD28_FAMILY	;CD274(1),MTOR(1),PIK3CA(2),PTPN6(1),YES1(1)	16	0	14	5	0	0.263157894737	2.21636655401456	0.0159255859754158
REACTOME_REGULATED_PROTEOLYSIS_OF_P75NTR	;NFKB1(1),PSEN2(4)	16	0	14	5	0	0.263157894737	2.21636655401456	0.0159255859754158
SIG_PIP3_SIGNALING_IN_CARDIAC_MYOCTES	;EBP(1),NOLC1(1),PIK3CA(2),SLC2A4(1)	16	0	14	5	0	0.263157894737	2.21636655401456	0.0159255859754158
ST_GAQ_PATHWAY	;ITPR1(1),ITPR2(1),NFKB1(1),NFKB2(1),PLD3(1)	16	0	14	5	0	0.263157894737	2.21636655401456	0.0159255859754158
KEGG_ERBB_SIGNALING_PATHWAY	PIK3R5(1),STAT5A(1);ARAF(1),ERBB2(1),MTOR(1),NRG2(1),NRG3(1),PIK3CA(2),PIK3R5(1),SHC2(1)	14	2	10	9	0.125	0.473684210526	2.21361012301501	0.015925586037332
KEGG_VITAMIN_DIGESTION_AND_ABSORPTION	BTD(1);MMACHC(3),PNLIP(1),SCARB1(2),SLC5A6(1)	15	1	12	7	0.0625	0.368421052632	2.14710509920161	0.0199704978900412
REACTOME_COLLAGEN_MEDIATED_ACTIVATION_CASCADE	PIK3R5(1);COL1A1(1),COL1A2(1),PIK3CA(2),PIK3R5(1),PRKCZ(1),SYK(1)	15	1	12	7	0.0625	0.368421052632	2.14710509920161	0.0199704978900412
KEGG_CHOLINERGIC_SYNAPSE	ADCY5(1),GNAI2(1),PIK3R5(1);ACHE(1),ADCY5(1),CHRM5(1),CREB3L4(1),ITPR1(1),ITPR2(1),JAK2(1),PIK3CA(2),PIK3R5(1),SLC5A7(1)	13	3	9	10	0.1875	0.526315789474	2.06657627156561	0.0238455707066118
REACTOME_TRKA_SIGNALLING_FROM_THE_PLASMA_MEMBRANE	ADCY5(1),CASP9(1),MAPK13(1),MDM2(1);ADCY5(1),ITPR1(1),ITPR2(1),MDM2(3),MTOR(1),PIK3CA(2),SHC2(1)	13	3	9	10	0.1875	0.526315789474	2.06657627156561	0.0238455707066118
BIOCARTA_EIF4_PATHWAY	;EIF4G3(1),MTOR(1),PIK3CA(2)	16	0	15	4	0	0.210526315789	1.95014256585632	0.0348849651021161
BIOCARTA_MTOR_PATHWAY	;EIF3A(1),EIF4G3(1),MTOR(1),PIK3CA(2)	16	0	15	4	0	0.210526315789	1.95014256585632	0.0348849651021161
BIOCARTA_RACCYCD_PATHWAY	;CCNE1(1),NFKB1(1),PIK3CA(2)	16	0	15	4	0	0.210526315789	1.95014256585632	0.0348849651021161
KEGG_GLIOMA	MDM2(1),PDGFB(1),PDGFRA(1),PIK3R5(1);ARAF(1),CALML5(1),IGF1R(1),MDM2(3),MTOR(1),PDGFRA(1),PIK3CA(2),PIK3R5(1),SHC2(1)	12	4	8	11	0.25	0.578947368421	1.95900977492345	0.0348849651021161
KEGG_INTESTINAL_IMMUNE_NETWORK_FOR_IGA_PRODUCTION	;CCL25(1),IL5(1),ITGA4(2)	16	0	15	4	0	0.210526315789	1.95014256585632	0.0348849651021161
KEGG_LONG_TERM_POTENTIATION	;ARAF(1),CALML5(1),ITPR1(1),ITPR2(1)	16	0	15	4	0	0.210526315789	1.95014256585632	0.0348849651021161
KEGG_PENTOSE_AND_GLUCURONATE_INTERCONVERSIONS	;ALDH3A2(1),CRYL1(1),UGT1A3(2)	16	0	15	4	0	0.210526315789	1.95014256585632	0.0348849651021161
REACTOME_A_THIRD_PROTEOLYTIC_CLEAVAGE_RELEASES_NICD	;PSEN2(4)	16	0	15	4	0	0.210526315789	1.95014256585632	0.0348849651021161
REACTOME_CD28_CO_STIMULATION	;MTOR(1),PIK3CA(2),YES1(1)	16	0	15	4	0	0.210526315789	1.95014256585632	0.0348849651021161
REACTOME_CELL_SURFACE_INTERACTIONS_AT_THE_VASCULAR_WALL	CD47(1),MERTK(1),PROC(1),SLC16A8(1);COL1A1(1),COL1A2(1),ITGA3(1),ITGA4(2),L1CAM(1),PF4V1(1),PIK3CA(2),PROC(1),PTPN6(1),SIRPA(1),SLC7A6(1),YES1(1)	12	4	8	11	0.25	0.578947368421	1.95900977492345	0.0348849651021161
REACTOME_CITRIC_ACID_CYCLE	;IDH3A(2),SUCLG1(1),SUCLG2(1)	16	0	15	4	0	0.210526315789	1.95014256585632	0.0348849651021161
REACTOME_INTEGRIN_CELL_SURFACE_INTERACTIONS	ITGA7(1),RAPGEF4(1),TLN1(1);COL1A1(1),COL1A2(1),FGB(2),ICAM3(1),ITGA3(1),ITGA4(2),ITGA7(1),TLN1(1)	14	2	11	8	0.125	0.421052631579	1.93138891937764	0.0348849651021161
REACTOME_LATE_PHASE_OF_HIV_LIFE_CYCLE	ERCC3(1),GTF2E2(1),NUP93(1);CCNT1(2),GTF2E2(2),NUP155(1),SUPT4H1(1),TAF1(1),TAF11(1)	14	2	11	8	0.125	0.421052631579	1.93138891937764	0.0348849651021161
REACTOME_NRIF_SIGNALS_CELL_DEATH_FROM_THE_NUCLEUS	;PSEN2(4)	16	0	15	4	0	0.210526315789	1.95014256585632	0.0348849651021161
REACTOME_VIRAL_DSRNA_TLR3_TRIF_COMPLEX_ACTIVATES_RIP1	;NFKB1(1),NFKB2(1),RIPK3(1),TLR3(1)	16	0	15	4	0	0.210526315789	1.95014256585632	0.0348849651021161
SIG_PIP3_SIGNALING_IN_B_LYMPHOCYTES	;ITPR1(1),ITPR2(1),PIK3CA(2),SYK(1)	16	0	15	4	0	0.210526315789	1.95014256585632	0.0348849651021161
ST_ADRENERGIC	;ITPR1(1),ITPR2(1),PIK3CA(2)	16	0	15	4	0	0.210526315789	1.95014256585632	0.0348849651021161
KEGG_NATURAL_KILLER_CELL_MEDIATED_CYTOTOXICITY	CASP3(2),IFNA14(1),IFNA6(1),PIK3R5(1),PRF1(1),PTK2B(1),TNFRSF10C(2);ARAF(1),IFNAR1(1),PIK3CA(2),PIK3R5(1),PRF1(3),PTK2B(1),PTPN6(1),SHC2(1),SYK(1),TNFRSF10A(1),TNFRSF10C(1),ULBP3(1)	11	5	7	12	0.3125	0.631578947368	1.88151745384851	0.0382403190410345
BIOCARTA_GH_PATHWAY	STAT5A(1);HNF1A(1),JAK2(1),PIK3CA(2),PTPN6(1),SLC2A4(1)	15	1	13	6	0.0625	0.315789473684	1.86620745448031	0.0390891932362207
KEGG_BASAL_CELL_CARCINOMA	FZD1(1);APC2(1),DVL3(1),FZD1(1),FZD7(1),WNT2B(2)	15	1	13	6	0.0625	0.315789473684	1.86620745448031	0.0390891932362207
KEGG_FRUCTOSE_AND_MANNOSE_METABOLISM	MPI(1);GMPPB(1),MPI(2),MTMR1(1),PFKFB1(1),PFKP(1),PMM2(1)	15	1	13	6	0.0625	0.315789473684	1.86620745448031	0.0390891932362207
KEGG_HOMOLOGOUS_RECOMBINATION	RAD54L(1);RAD51C(1),RAD54L(1),RPA1(1),RPA4(3)	15	1	13	6	0.0625	0.315789473684	1.86620745448031	0.0390891932362207
REACTOME_ASSOCIATION_OF_TRIC_CCT_WITH_TARGET_PROTEINS_DURING_BIOSYNTHESIS	CCT3(1);CCT3(1),FBXW10(1),FBXW5(1),FBXW9(1),KIF13A(1),LONP2(1),SPHK1(1)	15	1	13	6	0.0625	0.315789473684	1.86620745448031	0.0390891932362207
REACTOME_CHAPERONIN_MEDIATED_PROTEIN_FOLDING	CCT3(1);CCT3(1),FBXW10(1),FBXW5(1),FBXW9(1),KIF13A(1),LONP2(1),SPHK1(1)	15	1	13	6	0.0625	0.315789473684	1.86620745448031	0.0390891932362207
SIG_CHEMOTAXIS	ROCK2(1);ITPR1(1),ITPR2(1),PIK3CA(2),RHO(1),WASF1(1)	15	1	13	6	0.0625	0.315789473684	1.86620745448031	0.0390891932362207
REACTOME_SIGNALLING_BY_NGF	ADCY5(1),CASP3(2),CASP9(1),DUSP7(1),IRAK1(1),MAPK13(1),MDM2(1),PCSK5(3),RTN4(1),SH3GL2(1),SORCS3(1);ADCY5(1),ARHGEF12(1),ITPR1(1),ITPR2(1),MCF2(1),MDM2(3),MTOR(1),NFKB1(1),NTRK2(1),PIK3CA(2),PSEN2(4),SHC2(1),SORCS3(1)	9	7	5	14	0.4375	0.736842105263	1.80079782513683	0.0453526918382686
KEGG_CELL_ADHESION_MOLECULES_CAMS	CADM1(1),CD22(1),CLDN23(1);CD274(1),CLDN23(2),CNTNAP1(1),ICAM3(1),ITGA4(2),L1CAM(1),NCAM2(1),NLGN2(1)	13	3	10	9	0.1875	0.473684210526	1.77689572277356	0.0524138015180883
KEGG_DILATED_CARDIOMYOPATHY	ADCY5(1),CACNB3(1),ITGA7(1),SGCA(1),TGFB2(1),TNNT2(1);ADCY5(1),CACNB3(1),ITGA3(1),ITGA4(2),ITGA7(1),MYL2(1),SGCA(1),TGFB2(1)	13	3	10	9	0.1875	0.473684210526	1.77689572277356	0.0524138015180883
KEGG_INSULIN_SIGNALING_PATHWAY	PIK3R5(1),PRKAG3(1),RPTOR(1);ARAF(1),CALML5(1),MTOR(1),PIK3CA(2),PIK3R5(1),PRKCZ(1),RPTOR(2),SHC2(1),SLC2A4(1)	13	3	10	9	0.1875	0.473684210526	1.77689572277356	0.0524138015180883
KEGG_PANCREATIC_CANCER	CASP9(1),PIK3R5(1),TGFB2(1),TGFBR1(2);ARAF(1),ERBB2(1),NFKB1(1),PIK3CA(2),PIK3R5(1),TGFB2(1),TGFBR1(3),TGFBR2(1)	13	3	10	9	0.1875	0.473684210526	1.77689572277356	0.0524138015180883
BIOCARTA_FCER1_PATHWAY	;PIK3CA(2),SYK(1)	16	0	16	3	0	0.157894736842	1.66227491551092	0.0584014564040313
BIOCARTA_IGF1MTOR_PATHWAY	;IGF1R(1),MTOR(1),PIK3CA(2)	16	0	16	3	0	0.157894736842	1.66227491551092	0.0584014564040313
KEGG_ASCORBATE_AND_ALDARATE_METABOLISM	;ALDH3A2(1),UGT1A3(2)	16	0	16	3	0	0.157894736842	1.66227491551092	0.0584014564040313
REACTOME_CD28_DEPENDENT_PI3K_AKT_SIGNALING	;MTOR(1),PIK3CA(2)	16	0	16	3	0	0.157894736842	1.66227491551092	0.0584014564040313
REACTOME_CHOLESTEROL_BIOSYNTHESIS	;EBP(1),MVD(2)	16	0	16	3	0	0.157894736842	1.66227491551092	0.0584014564040313
REACTOME_DOWNSTREAM_TCR_SIGNALING	;NFKB1(1),PIK3CA(2)	16	0	16	3	0	0.157894736842	1.66227491551092	0.0584014564040313
REACTOME_G2_M_TRANSITION	;CDC25A(1),DCTN3(1),TSGA14(1)	16	0	16	3	0	0.157894736842	1.66227491551092	0.0584014564040313
REACTOME_HUMAN_TAK1_ACTIVATES_NFKB_BY_PHOSPHORYLATION_AND_ACTIVATION_OF_IKKS_COMPLEX	;NFKB1(1),NFKB2(1),TLR3(1)	16	0	16	3	0	0.157894736842	1.66227491551092	0.0584014564040313
REACTOME_RNA_POLYMERASE_II_TRANSCRIPTION	CLP1(1),ERCC3(1),GTF2E2(1),PABPN1(1);CCNT1(2),CLP1(2),GTF2E2(2),PABPN1(1),SUPT4H1(1),TAF1(1),TAF11(1)	12	4	9	10	0.25	0.526315789474	1.66227491551092	0.0584014564040313
REACTOME_TAT_MEDIATED_HIV1_ELONGATION_ARREST_AND_RECOVERY	;CCNT1(2),SUPT4H1(1)	16	0	16	3	0	0.157894736842	1.66227491551092	0.0584014564040313
REACTOME_TCR_SIGNALING	;NFKB1(1),PIK3CA(2)	16	0	16	3	0	0.157894736842	1.66227491551092	0.0584014564040313
SIG_INSULIN_RECEPTOR_PATHWAY_IN_CARDIAC_MYOCYTES	;PIK3CA(2),SLC2A4(1)	16	0	16	3	0	0.157894736842	1.66227491551092	0.0584014564040313
ST_MYOCYTE_AD_PATHWAY	;CAV3(1),ITPR1(1),ITPR2(1),RHO(1)	16	0	16	3	0	0.157894736842	1.66227491551092	0.0584014564040313
BIOCARTA_IL2RB_PATHWAY	IL2RA(1),STAT5A(1);IL2RA(1),NMI(2),PIK3CA(2),PTPN6(1),SYK(1)	14	2	12	7	0.125	0.368421052632	1.64142491557984	0.0594865497958511
KEGG_ACUTE_MYELOID_LEUKEMIA	PIK3R5(1),STAT5A(1);ARAF(1),MTOR(1),NFKB1(1),PIK3CA(2),PIK3R5(1),ZBTB16(1)	14	2	12	7	0.125	0.368421052632	1.64142491557984	0.0594865497958511
KEGG_AMINOACYL_TRNA_BIOSYNTHESIS	HARS(1),KARS(1),NARS(1),NARS2(1);IARS2(1),NARS2(2),PARS2(2),QARS(2),TARS2(1),YARS2(1)	14	2	12	7	0.125	0.368421052632	1.64142491557984	0.0594865497958511
KEGG_DNA_REPLICATION	POLA2(1),POLE2(1);DNA2(1),POLA2(1),POLE2(1),RPA1(1),RPA4(3)	14	2	12	7	0.125	0.368421052632	1.64142491557984	0.0594865497958511
REACTOME_MITOCHONDRIAL_TRNA_AMINOACYLATION	KARS(1),NARS2(1);IARS2(1),NARS2(2),PARS2(2),QARS(2),TARS2(1),YARS2(1)	14	2	12	7	0.125	0.368421052632	1.64142491557984	0.0594865497958511
REACTOME_PLATELET_ACTIVATION_TRIGGERS	GNAI2(1),PIK3R5(1);COL1A1(1),COL1A2(1),F2R(1),PIK3CA(2),PIK3R5(1),PRKCZ(1),SYK(1)	14	2	12	7	0.125	0.368421052632	1.64142491557984	0.0594865497958511
REACTOME_TRANSCRIPTION_OF_THE_HIV_GENOME	ERCC3(1),GTF2E2(1);CCNT1(2),GTF2E2(2),SUPT4H1(1),TAF1(1),TAF11(1)	14	2	12	7	0.125	0.368421052632	1.64142491557984	0.0594865497958511
REACTOME_TRNA_AMINOACYLATION	HARS(1),KARS(1),NARS(1),NARS2(1);IARS2(1),NARS2(2),PARS2(2),QARS(2),TARS2(1),YARS2(1)	14	2	12	7	0.125	0.368421052632	1.64142491557984	0.0594865497958511
BIOCARTA_ACH_PATHWAY	PTK2B(1);MUSK(1),PIK3CA(2),PTK2B(1),RAPSN(1)	15	1	14	5	0.0625	0.263157894737	1.56910657144341	0.0878934421477746
BIOCARTA_AGR_PATHWAY	SP1(1);GIT2(1),MUSK(1),NRG2(1),NRG3(1),RAPSN(1)	15	1	14	5	0.0625	0.263157894737	1.56910657144341	0.0878934421477746
BIOCARTA_ATM_PATHWAY	MDM2(1);MDM2(3),NFKB1(1),RBBP8(1)	15	1	14	5	0.0625	0.263157894737	1.56910657144341	0.0878934421477746
BIOCARTA_NKCELLS_PATHWAY	PTK2B(1);PIK3CA(2),PTK2B(1),PTPN6(1),SYK(1)	15	1	14	5	0.0625	0.263157894737	1.56910657144341	0.0878934421477746
BIOCARTA_NKT_PATHWAY	TGFB2(1);CCR5(1),CXCR3(1),IL18R1(1),IL5(1),TGFB2(1)	15	1	14	5	0.0625	0.263157894737	1.56910657144341	0.0878934421477746
BIOCARTA_P53HYPOXIA_PATHWAY	MDM2(1);MDM2(3),RPA1(1),TAF1(1)	15	1	14	5	0.0625	0.263157894737	1.56910657144341	0.0878934421477746
BIOCARTA_PAR1_PATHWAY	PTK2B(1);ARHGEF12(1),F2R(1),PIK3CA(2),PTK2B(1)	15	1	14	5	0.0625	0.263157894737	1.56910657144341	0.0878934421477746
REACTOME_COMMON_PATHWAY	PROC(1);FGB(2),PF4V1(1),PROC(1),SERPINC1(1)	15	1	14	5	0.0625	0.263157894737	1.56910657144341	0.0878934421477746
REACTOME_FORMATION_AND_MATURATION_OF_MRNA_TRANSCRIPT	CLP1(1),DHX9(1),ERCC3(1),GTF2E2(1),HNRNPA2B1(1),PABPN1(1);CCNT1(2),CLP1(2),GTF2E2(2),HNRNPR(1),PABPN1(1),SUPT4H1(1),TAF1(1),TAF11(1)	11	5	8	11	0.3125	0.578947368421	1.57632388957588	0.0878934421477746
REACTOME_FORMATION_OF_A_POOL_OF_FREE_40S_SUBUNITS	RPS3(1);EIF3A(1),RPL35A(1),RPL7(2),RPS16(1)	15	1	14	5	0.0625	0.263157894737	1.56910657144341	0.0878934421477746
REACTOME_GTP_HYDROLYSIS_AND_JOINING_OF_THE_60S_RIBOSOMAL_SUBUNIT	RPS3(1);EIF3A(1),RPL35A(1),RPL7(2),RPS16(1)	15	1	14	5	0.0625	0.263157894737	1.56910657144341	0.0878934421477746
REACTOME_IMMUNOREGULATORY_INTERACTIONS_BETWEEN_A_LYMPHOID_AND_A_NON_LYMPHOID_CELL	CD96(1);CD96(1),ICAM3(1),ITGA4(2),ULBP3(1)	15	1	14	5	0.0625	0.263157894737	1.56910657144341	0.0878934421477746
REACTOME_SEMAPHORIN_INTERACTIONS	ROCK2(1),TLN1(1),TREM2(1);ARHGEF12(1),ERBB2(1),FES(1),RRAS(1),SEMA4D(1),SEMA5A(1),TLN1(1),TREM2(1)	15	1	14	5	0.0625	0.263157894737	1.56910657144341	0.0878934421477746
REACTOME_SYNTHESIS_OF_GLYCOSYLPHOSPHATIDYLINOSITOL	PIGG(1);PIGF(1),PIGG(1),PIGL(1),PIGM(1),PIGW(1)	15	1	14	5	0.0625	0.263157894737	1.56910657144341	0.0878934421477746
REACTOME_TOLL_LIKE_RECEPTOR_3_CASCADE	DUSP7(1);IRF3(1),NFKB1(1),NFKB2(1),RIPK3(1),TLR3(1)	15	1	14	5	0.0625	0.263157894737	1.56910657144341	0.0878934421477746
REACTOME_TRANSLATION	RPS3(1);EIF3A(1),RPL35A(1),RPL7(2),RPS16(1)	15	1	14	5	0.0625	0.263157894737	1.56910657144341	0.0878934421477746
SIG_BCR_SIGNALING_PATHWAY	CD22(1);BLNK(1),ITPR1(1),ITPR2(1),PIK3CA(2),SYK(1)	15	1	14	5	0.0625	0.263157894737	1.56910657144341	0.0878934421477746
REACTOME_HEMOSTASIS	ADRA2C(1),CD47(1),DGKD(1),GNAI2(1),GP1BA(1),HGF(1),KLKB1(1),MERTK(1),PDGFB(1),PIK3R5(1),PLAUR(1),PROC(1),RAPGEF4(1),SLC16A8(1),TGFB2(1),TLN1(1);ADRA2C(5),COL1A1(1),COL1A2(1),F2R(1),FGB(2),ITGA3(1),ITGA4(2),ITPR1(1),ITPR2(1),KLKB1(1),L1CAM(1),LAMP2(1),PF4V1(1),PIK3CA(2),PIK3R5(1),PRKCZ(1),PROC(1),PTPN6(1),SERPINB2(1),SERPINC1(1),SERPINF2(1),SIRPA(1),SLC7A6(1),SPARC(1),SYK(1),TGFB2(1),TLN1(1),YES1(…	5	11	2	17	0.6875	0.894736842105	1.52689700821117	0.0901649532008874
BIOCARTA_TGFB_PATHWAY	SMAD7(1),TGFB2(1),TGFBR1(2);SMAD7(3),TGFB2(1),TGFBR1(3),TGFBR2(1)	13	3	11	8	0.1875	0.421052631579	1.48270112013269	0.0901649534073515
KEGG_HYPERTROPHIC_CARDIOMYOPATHY_HCM	CACNB3(1),ITGA7(1),PRKAG3(1),SGCA(1),TGFB2(1),TNNT2(1);CACNB3(1),ITGA3(1),ITGA4(2),ITGA7(1),MYL2(1),SGCA(1),TGFB2(1)	13	3	11	8	0.1875	0.421052631579	1.48270112013269	0.0901649534073515
KEGG_PROSTATE_CANCER	CASP9(1),FGFR2(1),MDM2(1),PDGFB(1),PDGFRA(1),PIK3R5(1);ARAF(1),CCNE1(1),CREB3L4(1),ERBB2(1),FGFR2(1),IGF1R(1),MDM2(3),MTOR(1),NFKB1(1),PDGFRA(1),PIK3CA(2),PIK3R5(1)	10	6	7	12	0.375	0.631578947368	1.51297279794004	0.0901649534073515
KEGG_SMALL_CELL_LUNG_CANCER	CASP9(1),PIK3R5(1),TRAF2(1);CCNE1(1),ITGA3(1),NFKB1(1),PIK3CA(2),PIK3R5(1),TRAF2(3)	13	3	11	8	0.1875	0.421052631579	1.48270112013269	0.0901649534073515
REACTOME_REGULATION_OF_BETA_CELL_DEVELOPMENT	NKX6-1(1),ONECUT3(2),PTF1A(1),RPS3(1);HNF1A(1),ONECUT3(1),PDX1(2),PTF1A(1),RPL35A(1),RPL7(2),RPS16(1)	13	3	11	8	0.1875	0.421052631579	1.48270112013269	0.0901649534073515
KEGG_OSTEOCLAST_DIFFERENTIATION	GAB2(1),LILRA6(1),MAPK13(1),NCF2(2),PIK3R5(1),TGFB2(1),TGFBR1(2),TRAF2(1),TREM2(1);BLNK(1),IFNAR1(1),LILRA3(1),NCF2(2),NFKB1(1),NFKB2(1),PIK3CA(2),PIK3R5(1),SIRPA(1),SYK(1),TGFB2(1),TGFBR1(3),TGFBR2(1),TRAF2(3),TREM2(1)	8	8	5	14	0.5	0.736842105263	1.44459700536625	0.0918528378164291
KEGG_INOSITOL_PHOSPHATE_METABOLISM	INPP4A(1),PI4K2A(2),PIP5KL1(1);ALDH6A1(2),INPP5A(3),INPP5E(1),IPPK(1),PI4K2B(1),PIK3CA(2)	12	4	10	9	0.25	0.473684210526	1.36434161617924	0.104119802308224
KEGG_PANCREATIC_SECRETION	ADCY5(1),CCKAR(1),CEL(2),CELA2A(1),PLA2G12B(1),PNLIPRP2(1);ADCY5(1),ATP2B1(1),CELA2B(2),CLCA1(1),ITPR1(1),ITPR2(1),KCNMA1(1),PLA2G2D(1),PLA2G6(1),PNLIP(1)	12	4	10	9	0.25	0.473684210526	1.36434161617924	0.104119802308224
KEGG_PROPANOATE_METABOLISM	HADHA(3),LDHA(1),MLYCD(1);ALDH3A2(1),ALDH6A1(2),HADHA(3),MUT(1),SUCLG1(1),SUCLG2(1)	12	4	10	9	0.25	0.473684210526	1.36434161617924	0.104119802308224
KEGG_WNT_SIGNALING_PATHWAY	CTBP2(1),FZD1(1),PRICKLE1(1),ROCK2(1);APC2(1),CSNK2A2(1),DAAM1(2),DVL3(1),FZD1(1),FZD7(1),LRP6(1),NKD2(1),SFRP4(1),WNT2B(2)	12	4	10	9	0.25	0.473684210526	1.36434161617924	0.104119802308224
REACTOME_HIV_LIFE_CYCLE	ERCC3(1),GTF2E2(1),NUP93(1),XRCC4(2);CCNT1(2),CCR5(1),GTF2E2(2),NUP155(1),SUPT4H1(1),TAF1(1),TAF11(1)	12	4	10	9	0.25	0.473684210526	1.36434161617924	0.104119802308224
REACTOME_TRANSMISSION_ACROSS_CHEMICAL_SYNAPSES	CACNB3(1),GLUL(1),GRIK3(1),MDM2(1),RIMS1(1),SLC1A3(1),SYN2(1);ACHE(1),CACNB3(1),FNBP1L(1),GRIK1(1),GRIP2(1),MDM2(3),RIMS1(1),SLC1A3(1),SLC5A7(1)	12	4	10	9	0.25	0.473684210526	1.36434161617924	0.104119802308224
KEGG_ARACHIDONIC_ACID_METABOLISM	CYP2U1(1),PLA2G12B(1);AKR1C3(1),HPGDS(2),PLA2G2D(1),PLA2G6(1),TBXAS1(1)	14	2	13	6	0.125	0.315789473684	1.33905479305046	0.105263382096473
KEGG_BACTERIAL_INVASION_OF_EPITHELIAL_CELLS	HCLS1(1),PIK3R5(1);CAV3(1),ILK(1),PIK3CA(2),PIK3R5(1),SHC2(1),WASF1(1)	14	2	13	6	0.125	0.315789473684	1.33905479305046	0.105263382096473
KEGG_B_CELL_RECEPTOR_SIGNALING_PATHWAY	CD22(1),PIK3R5(1);BLNK(1),NFKB1(1),PIK3CA(2),PIK3R5(1),PTPN6(1),SYK(1)	14	2	13	6	0.125	0.315789473684	1.33905479305046	0.105263382096473
KEGG_ENDOMETRIAL_CANCER	CASP9(1),PIK3R5(1);APC2(1),ARAF(1),ERBB2(1),ILK(1),PIK3CA(2),PIK3R5(1)	14	2	13	6	0.125	0.315789473684	1.33905479305046	0.105263382096473
KEGG_LONG_TERM_DEPRESSION	GNAI2(1),PLA2G12B(1);ARAF(1),IGF1R(1),ITPR1(1),ITPR2(1),PLA2G2D(1),PLA2G6(1)	14	2	13	6	0.125	0.315789473684	1.33905479305046	0.105263382096473
KEGG_MELANOGENESIS	ADCY5(1),FZD1(1),GNAI2(1);ADCY5(1),CALML5(1),CREB3L4(1),DVL3(1),FZD1(1),FZD7(1),WNT2B(2)	14	2	13	6	0.125	0.315789473684	1.33905479305046	0.105263382096473
KEGG_OOCYTE_MEIOSIS	ADCY5(1),CDC27(1);ADCY5(1),CALML5(1),CCNE1(1),IGF1R(1),ITPR1(1),ITPR2(1)	14	2	13	6	0.125	0.315789473684	1.33905479305046	0.105263382096473
REACTOME_CELL_DEATH_SIGNALLING_VIA_NRAGE_NRIF_AND_NADE	CASP3(2);ARHGEF12(1),MCF2(1),PSEN2(4)	14	2	13	6	0.125	0.315789473684	1.33905479305046	0.105263382096473
REACTOME_INFLUENZA_LIFE_CYCLE	NUP93(1),RPS3(1);CANX(1),NUP155(1),RPL35A(1),RPL7(2),RPS16(1)	14	2	13	6	0.125	0.315789473684	1.33905479305046	0.105263382096473
REACTOME_METABOLISM_OF_VITAMINS_AND_COFACTORS	ENPP1(1),FLAD1(1),SLC2A3(1);COASY(1),CYB5R3(1),GSTO1(1),SLC23A2(1),SLC2A3(1),SLC5A6(1)	14	2	13	6	0.125	0.315789473684	1.33905479305046	0.105263382096473
REACTOME_PI3K_AKT_SIGNALLING	CASP9(1),MDM2(1);MDM2(3),MTOR(1),PIK3CA(2)	14	2	13	6	0.125	0.315789473684	1.33905479305046	0.105263382096473
REACTOME_PLATELET_AGGREGATION_PLUG_FORMATION	ADRA2C(1),RAPGEF4(1),TLN1(1);ADRA2C(5),FGB(2),TLN1(1)	14	2	13	6	0.125	0.315789473684	1.33905479305046	0.105263382096473
REACTOME_REGULATION_OF_GENE_EXPRESSION_IN_BETA_CELLS	NKX6-1(1),RPS3(1);HNF1A(1),PDX1(2),RPL35A(1),RPL7(2),RPS16(1)	14	2	13	6	0.125	0.315789473684	1.33905479305046	0.105263382096473
BIOCARTA_BAD_PATHWAY	;IGF1R(1),PIK3CA(2)	16	0	17	2	0	0.105263157895	1.33651931955623	0.126223639753789
BIOCARTA_BCR_PATHWAY	;BLNK(1),SYK(1)	16	0	17	2	0	0.105263157895	1.33651931955623	0.126223639753789
BIOCARTA_CELLCYCLE_PATHWAY	;CCNE1(1),CDC25A(1)	16	0	17	2	0	0.105263157895	1.33651931955623	0.126223639753789
BIOCARTA_CLASSIC_PATHWAY	;C1QB(1),C1R(1)	16	0	17	2	0	0.105263157895	1.33651931955623	0.126223639753789
BIOCARTA_COMP_PATHWAY	;C1QB(1),C1R(1)	16	0	17	2	0	0.105263157895	1.33651931955623	0.126223639753789
BIOCARTA_CREB_PATHWAY	;PIK3CA(2)	16	0	17	2	0	0.105263157895	1.33651931955623	0.126223639753789
BIOCARTA_CTLA4_PATHWAY	;PIK3CA(2)	16	0	17	2	0	0.105263157895	1.33651931955623	0.126223639753789
BIOCARTA_FIBRINOLYSIS_PATHWAY	;F2R(1),FGB(2),SERPINB2(1)	16	0	17	2	0	0.105263157895	1.33651931955623	0.126223639753789
BIOCARTA_IGF1R_PATHWAY	;IGF1R(1),PIK3CA(2)	16	0	17	2	0	0.105263157895	1.33651931955623	0.126223639753789
BIOCARTA_LAIR_PATHWAY	;ITGA4(2)	16	0	17	2	0	0.105263157895	1.33651931955623	0.126223639753789
BIOCARTA_LONGEVITY_PATHWAY	;IGF1R(1),PIK3CA(2)	16	0	17	2	0	0.105263157895	1.33651931955623	0.126223639753789
BIOCARTA_LYM_PATHWAY	;ITGA4(2)	16	0	17	2	0	0.105263157895	1.33651931955623	0.126223639753789
BIOCARTA_MONOCYTE_PATHWAY	;ITGA4(2)	16	0	17	2	0	0.105263157895	1.33651931955623	0.126223639753789
BIOCARTA_NFAT_PATHWAY	;PIK3CA(2)	16	0	17	2	0	0.105263157895	1.33651931955623	0.126223639753789
BIOCARTA_NGF_PATHWAY	;PIK3CA(2)	16	0	17	2	0	0.105263157895	1.33651931955623	0.126223639753789
BIOCARTA_PTDINS_PATHWAY	;PFKP(1),PRKCZ(1)	16	0	17	2	0	0.105263157895	1.33651931955623	0.126223639753789
BIOCARTA_PTEN_PATHWAY	;ILK(1),PIK3CA(2)	16	0	17	2	0	0.105263157895	1.33651931955623	0.126223639753789
BIOCARTA_RANKL_PATHWAY	;IFNAR1(1),NFKB1(1)	16	0	17	2	0	0.105263157895	1.33651931955623	0.126223639753789
BIOCARTA_SPPA_PATHWAY	;F2R(1),SYK(1),TBXAS1(1)	16	0	17	2	0	0.105263157895	1.33651931955623	0.126223639753789
BIOCARTA_TRKA_PATHWAY	;PIK3CA(2)	16	0	17	2	0	0.105263157895	1.33651931955623	0.126223639753789
KEGG_ASTHMA	;IL5(1),RNASE3(1)	16	0	17	2	0	0.105263157895	1.33651931955623	0.126223639753789
KEGG_ENDOCRINE_AND_OTHER_FACTOR_REGULATED_CALCIUM_REABSORPTION	;ATP2B1(1),KLK1(1)	16	0	17	2	0	0.105263157895	1.33651931955623	0.126223639753789
KEGG_GLYCOSPHINGOLIPID_BIOSYNTHESIS_GANGLIO_SERIES	;ST6GALNAC6(1),ST8SIA5(1)	16	0	17	2	0	0.105263157895	1.33651931955623	0.126223639753789
KEGG_PORPHYRIN_AND_CHLOROPHYLL_METABOLISM	;UGT1A3(2)	16	0	17	2	0	0.105263157895	1.33651931955623	0.126223639753789
KEGG_PRION_DISEASES	;C1QB(1),NCAM2(1)	16	0	17	2	0	0.105263157895	1.33651931955623	0.126223639753789
KEGG_TERPENOID_BACKBONE_BIOSYNTHESIS	;MVD(2)	16	0	17	2	0	0.105263157895	1.33651931955623	0.126223639753789
KEGG_THYROID_CANCER	;CCDC6(1),TFG(1)	16	0	17	2	0	0.105263157895	1.33651931955623	0.126223639753789
KEGG_VALINE_LEUCINE_AND_ISOLEUCINE_BIOSYNTHESIS	;IARS2(1),PDHA2(1)	16	0	17	2	0	0.105263157895	1.33651931955623	0.126223639753789
KEGG_VASOPRESSIN_REGULATED_WATER_REABSORPTION	;CREB3L4(1),DYNC1LI1(1)	16	0	17	2	0	0.105263157895	1.33651931955623	0.126223639753789
REACTOME_CENTROSOME_MATURATION	;DCTN3(1),TSGA14(1)	16	0	17	2	0	0.105263157895	1.33651931955623	0.126223639753789
REACTOME_CLASS_C3_METABOTROPIC_GLUTAMATE_PHEROMONE_RECEPTORS	;GRM2(1),GRM7(1)	16	0	17	2	0	0.105263157895	1.33651931955623	0.126223639753789
REACTOME_CLASSICAL_ANTIBODY_MEDIATED_COMPLEMENT_ACTIVATION	;C1QB(1),C1R(1)	16	0	17	2	0	0.105263157895	1.33651931955623	0.126223639753789
REACTOME_COMPLEMENT_CASCADE	;C1QB(1),C1R(1)	16	0	17	2	0	0.105263157895	1.33651931955623	0.126223639753789
REACTOME_E2F_TRANSCRIPTIONAL_TARGETS_AT_G1_S	;CCNE1(1),CDC25A(1)	16	0	17	2	0	0.105263157895	1.33651931955623	0.126223639753789
REACTOME_GAB1_SIGNALOSOME	;PIK3CA(2)	16	0	17	2	0	0.105263157895	1.33651931955623	0.126223639753789
REACTOME_GLUCURONIDATION	;UGT1A3(2)	16	0	17	2	0	0.105263157895	1.33651931955623	0.126223639753789
REACTOME_HDL_MEDIATED_LIPID_TRANSPORT	;SCARB1(2)	16	0	17	2	0	0.105263157895	1.33651931955623	0.126223639753789
REACTOME_INITIAL_TRIGGERING_OF_COMPLEMENT	;C1QB(1),C1R(1)	16	0	17	2	0	0.105263157895	1.33651931955623	0.126223639753789
REACTOME_LIPOPROTEIN_METABOLISM	;SCARB1(2)	16	0	17	2	0	0.105263157895	1.33651931955623	0.126223639753789
REACTOME_LOSS_OF_NLP_FROM_MITOTIC_CENTROSOMES	;DCTN3(1),TSGA14(1)	16	0	17	2	0	0.105263157895	1.33651931955623	0.126223639753789
REACTOME_NRAGE_SIGNALS_DEATH_THROUGH_JNK	;ARHGEF12(1),MCF2(1)	16	0	17	2	0	0.105263157895	1.33651931955623	0.126223639753789
REACTOME_PD1_SIGNALING	;CD274(1),PTPN6(1)	16	0	17	2	0	0.105263157895	1.33651931955623	0.126223639753789
REACTOME_REMOVAL_OF_THE_FLAP_INTERMEDIATE_FROM_THE_C_STRAND	;DNA2(1),RPA1(1)	16	0	17	2	0	0.105263157895	1.33651931955623	0.126223639753789
REACTOME_TIE2_SIGNALING	;PIK3CA(2)	16	0	17	2	0	0.105263157895	1.33651931955623	0.126223639753789
REACTOME_VITAMIN_B5_PANTOTHENATE_METABOLISM	;COASY(1),SLC5A6(1)	16	0	17	2	0	0.105263157895	1.33651931955623	0.126223639753789
SA_B_CELL_RECEPTOR_COMPLEXES	;BLNK(1),SYK(1)	16	0	17	2	0	0.105263157895	1.33651931955623	0.126223639753789
SA_TRKA_RECEPTOR	;PIK3CA(2)	16	0	17	2	0	0.105263157895	1.33651931955623	0.126223639753789
ST_DIFFERENTIATION_PATHWAY_IN_PC12_CELLS	;PIK3CA(2)	16	0	17	2	0	0.105263157895	1.33651931955623	0.126223639753789
ST_GA12_PATHWAY	;MYEF2(1),PLD3(1)	16	0	17	2	0	0.105263157895	1.33651931955623	0.126223639753789
ST_G_ALPHA_I_PATHWAY	;ITPR1(1),ITPR2(1)	16	0	17	2	0	0.105263157895	1.33651931955623	0.126223639753789
ST_PHOSPHOINOSITIDE_3_KINASE_PATHWAY	;PIK3CA(2)	16	0	17	2	0	0.105263157895	1.33651931955623	0.126223639753789
ST_WNT_CA2_CYCLIC_GMP_PATHWAY	;ITPR1(1),ITPR2(1)	16	0	17	2	0	0.105263157895	1.33651931955623	0.126223639753789
KEGG_APOPTOSIS	CASP3(2),CASP9(1),IRAK1(1),PIK3R5(1),TNFRSF10C(2),TRAF2(1);CAPN1(1),DFFB(1),ENDOG(1),NFKB1(1),PIK3CA(2),PIK3R5(1),TNFRSF10A(1),TNFRSF10C(1),TRAF2(3)	11	5	9	10	0.3125	0.526315789474	1.27335635370024	0.126223641860467
KEGG_HEPATITIS_C	CLDN23(1),IFNA14(1),IFNA6(1),MAPK13(1),PIK3R5(1),TRAF2(1);ARAF(1),CLDN23(2),IFNAR1(1),IRF3(1),NFKB1(1),OAS1(2),PIK3CA(2),PIK3R5(1),SCARB1(2),TLR3(1),TRAF2(3)	11	5	9	10	0.3125	0.526315789474	1.27335635370024	0.126223641860467
REACTOME_GPCR_LIGAND_BINDING	ADRA1B(1),ADRA2C(1),AGTR1(1),ANXA1(1),AVPR1B(2),CCKAR(1),CCR8(1),CNR1(1),FZD1(1),GALR1(2),GALR3(1),IHH(1),LPAR3(1),MLNR(2),OPRL1(1),PTAFR(1),PTGER1(1),PYY(1),S1PR2(1),S1PR3(1),SSTR5(1),TAAR1(1),TAAR6(1),TACR3(1),UTS2R(1);ADORA2B(1),ADRA1B(2),ADRA2C(5),AGTR1(2),C3AR1(1),CCL25(1),CCR5(1),CCR6(1),CHRM5(1),CXCR3(1),DRD1(1),DRD4(2),F2R(1),FZD1(1),FZD7(1),GLP1R(1),GRM2(1),GRM7(1),MC2R(1),OPRL1(1),PROKR…	3	13	1	18	0.8125	0.947368421053	1.24931008125171	0.13243288897227
BIOCARTA_41BB_PATHWAY	TRAF2(1);NFKB1(1),TRAF2(3)	15	1	15	4	0.0625	0.210526315789	1.24670618663319	0.147932152047134
BIOCARTA_AMI_PATHWAY	PROC(1);F2R(1),FGB(2),PROC(1),SERPINC1(1)	15	1	15	4	0.0625	0.210526315789	1.24670618663319	0.147932152047134
BIOCARTA_CARDIACEGF_PATHWAY	AGTR1(1);ADAM12(1),AGTR1(2),NFKB1(1)	15	1	15	4	0.0625	0.210526315789	1.24670618663319	0.147932152047134
BIOCARTA_CERAMIDE_PATHWAY	TRAF2(1);NFKB1(1),TRAF2(3)	15	1	15	4	0.0625	0.210526315789	1.24670618663319	0.147932152047134
BIOCARTA_CXCR4_PATHWAY	PTK2B(1);NFKB1(1),PIK3CA(2),PTK2B(1)	15	1	15	4	0.0625	0.210526315789	1.24670618663319	0.147932152047134
BIOCARTA_ECM_PATHWAY	TLN1(1);MYL2(1),PIK3CA(2),TLN1(1)	15	1	15	4	0.0625	0.210526315789	1.24670618663319	0.147932152047134
BIOCARTA_EDG1_PATHWAY	PDGFRA(1);PDGFRA(1),PIK3CA(2),SPHK1(1)	15	1	15	4	0.0625	0.210526315789	1.24670618663319	0.147932152047134
BIOCARTA_EXTRINSIC_PATHWAY	PROC(1);F2R(1),FGB(2),PROC(1),SERPINC1(1)	15	1	15	4	0.0625	0.210526315789	1.24670618663319	0.147932152047134
BIOCARTA_G2_PATHWAY	MDM2(1);CDC25A(1),MDM2(3)	15	1	15	4	0.0625	0.210526315789	1.24670618663319	0.147932152047134
BIOCARTA_GCR_PATHWAY	ANXA1(1);CORIN(1),NFKB1(1),PIK3CA(2)	15	1	15	4	0.0625	0.210526315789	1.24670618663319	0.147932152047134
BIOCARTA_IL12_PATHWAY	STAT4(1);CCR5(1),CXCR3(1),IL18R1(1),JAK2(1)	15	1	15	4	0.0625	0.210526315789	1.24670618663319	0.147932152047134
BIOCARTA_INTRINSIC_PATHWAY	KLKB1(1),PROC(1);F2R(1),FGB(2),KLKB1(1),PROC(1),SERPINC1(1)	15	1	15	4	0.0625	0.210526315789	1.24670618663319	0.147932152047134
BIOCARTA_MCALPAIN_PATHWAY	TLN1(1);CAPN1(1),CXCR3(1),MYL2(1),TLN1(1)	15	1	15	4	0.0625	0.210526315789	1.24670618663319	0.147932152047134
BIOCARTA_P53_PATHWAY	MDM2(1);CCNE1(1),MDM2(3)	15	1	15	4	0.0625	0.210526315789	1.24670618663319	0.147932152047134
BIOCARTA_SET_PATHWAY	PRF1(1);DFFB(1),PRF1(3)	15	1	15	4	0.0625	0.210526315789	1.24670618663319	0.147932152047134
BIOCARTA_SODD_PATHWAY	TRAF2(1);BAG4(1),TRAF2(3)	15	1	15	4	0.0625	0.210526315789	1.24670618663319	0.147932152047134
BIOCARTA_STRESS_PATHWAY	TRAF2(1);NFKB1(1),TRAF2(3)	15	1	15	4	0.0625	0.210526315789	1.24670618663319	0.147932152047134
BIOCARTA_TALL1_PATHWAY	TRAF2(1);NFKB1(1),TRAF2(3)	15	1	15	4	0.0625	0.210526315789	1.24670618663319	0.147932152047134
BIOCARTA_TNFR2_PATHWAY	TRAF2(1);NFKB1(1),TRAF2(3)	15	1	15	4	0.0625	0.210526315789	1.24670618663319	0.147932152047134
KEGG_ALLOGRAFT_REJECTION	PRF1(1);IL5(1),PRF1(3)	15	1	15	4	0.0625	0.210526315789	1.24670618663319	0.147932152047134
KEGG_ARGININE_AND_PROLINE_METABOLISM	GLUL(1);ADC(1),ALDH3A2(1),DAO(1),OTC(1),P4HA2(1),P4HA3(1)	15	1	15	4	0.0625	0.210526315789	1.24670618663319	0.147932152047134
KEGG_MISMATCH_REPAIR	MSH2(1);RPA1(1),RPA4(3)	15	1	15	4	0.0625	0.210526315789	1.24670618663319	0.147932152047134
KEGG_RIBOSOME	RPS3(1);RPL35A(1),RPL7(2),RPS16(1)	15	1	15	4	0.0625	0.210526315789	1.24670618663319	0.147932152047134
REACTOME_CHEMOKINE_RECEPTORS_BIND_CHEMOKINES	CCR8(1);CCL25(1),CCR5(1),CCR6(1),CXCR3(1)	15	1	15	4	0.0625	0.210526315789	1.24670618663319	0.147932152047134
REACTOME_G_ALPHA_12_13_SIGNALLING_EVENTS	ROCK2(1);ARHGEF12(1),MCF2(1),PIK3CA(2)	15	1	15	4	0.0625	0.210526315789	1.24670618663319	0.147932152047134
REACTOME_GLYCOLYSIS	ENO1(1);ENO1(1),GAPDHS(1),PFKFB1(1),PFKP(1)	15	1	15	4	0.0625	0.210526315789	1.24670618663319	0.147932152047134
REACTOME_INFLUENZA_VIRAL_RNA_TRANSCRIPTION_AND_REPLICATION	RPS3(1);RPL35A(1),RPL7(2),RPS16(1)	15	1	15	4	0.0625	0.210526315789	1.24670618663319	0.147932152047134
REACTOME_PEPTIDE_CHAIN_ELONGATION	RPS3(1);RPL35A(1),RPL7(2),RPS16(1)	15	1	15	4	0.0625	0.210526315789	1.24670618663319	0.147932152047134
REACTOME_TRAFFICKING_OF_AMPA_RECEPTORS	MDM2(1);GRIP2(1),MDM2(3)	15	1	15	4	0.0625	0.210526315789	1.24670618663319	0.147932152047134
REACTOME_VIRAL_MRNA_TRANSLATION	RPS3(1);RPL35A(1),RPL7(2),RPS16(1)	15	1	15	4	0.0625	0.210526315789	1.24670618663319	0.147932152047134
KEGG_CHEMOKINE_SIGNALING_PATHWAY	ADCY5(1),CCR8(1),GNAI2(1),PIK3R5(1),PTK2B(1),ROCK2(1);ADCY5(1),CCL25(1),CCR5(1),CCR6(1),CXCR3(1),JAK2(1),NFKB1(1),PF4V1(1),PIK3CA(2),PIK3R5(1),PRKCZ(1),PTK2B(1),SHC2(1)	10	6	8	11	0.375	0.578947368421	1.2026194034908	0.147932154308396
BIOCARTA_RAC1_PATHWAY	NCF2(2),PDGFRA(1);MYL2(1),NCF2(2),PDGFRA(1),PIK3CA(2),WASF1(1)	13	3	12	7	0.1875	0.368421052632	1.18029322850856	0.148268988981226
BIOCARTA_TNFR1_PATHWAY	CASP3(2),TRAF2(1);BAG4(1),DFFB(1),LMNB1(1),PARP1(1),TRAF2(3)	13	3	12	7	0.1875	0.368421052632	1.18029322850856	0.148268988981226
Byers_EMT	C1orf172(1),MAPK13(1),SSH3(1);CARD6(1),GALNT3(1),GPR56(1),KRT19(1),ST14(2),TACSTD2(1),TMEM30B(1)	13	3	12	7	0.1875	0.368421052632	1.18029322850856	0.148268988981226
KEGG_FAT_DIGESTION_AND_ABSORPTION	CEL(2),PLA2G12B(1),PNLIPRP2(1);MOGAT2(1),MOGAT3(1),PLA2G2D(1),PLA2G6(1),PNLIP(1),SCARB1(2),SLC27A4(1)	13	3	12	7	0.1875	0.368421052632	1.18029322850856	0.148268988981226
KEGG_GLYCOLYSIS_GLUCONEOGENESIS	ENO1(1),LDHA(1),PGM2(1);ADH4(1),ADPGK(1),ALDH3A2(1),ENO1(1),GALM(1),GAPDHS(1),PDHA2(1),PFKP(1),PGK2(1)	13	3	12	7	0.1875	0.368421052632	1.18029322850856	0.148268988981226
KEGG_METABOLISM_OF_XENOBIOTICS_BY_CYTOCHROME_P450	CYP2S1(1),EPHX1(1),GSTA5(1),GSTM5(1);ADH4(1),AKR1C3(1),CYP3A7(1),EPHX1(1),GSTA2(1),GSTO1(1),UGT1A3(2)	13	3	12	7	0.1875	0.368421052632	1.18029322850856	0.148268988981226
KEGG_TOLL_LIKE_RECEPTOR_SIGNALING_PATHWAY	IFNA14(1),IFNA6(1),IRAK1(1),MAPK13(1),PIK3R5(1),TLR6(1);IFNAR1(1),IRF3(1),NFKB1(1),PIK3CA(2),PIK3R5(1),TLR3(1)	13	3	12	7	0.1875	0.368421052632	1.18029322850856	0.148268988981226
SIG_CD40PATHWAYMAP	MAPK13(1),MAPKAPK5(1),TRAF2(1);NFKB1(1),NFKB2(1),PIK3CA(2),TRAF2(3)	13	3	12	7	0.1875	0.368421052632	1.18029322850856	0.148268988981226
ST_INTEGRIN_SIGNALING_PATHWAY	ITGA7(1),ROCK2(1),TLN1(1),ZYX(1);ILK(1),ITGA3(1),ITGA4(2),ITGA7(1),PIK3CA(2),RHO(1),TLN1(1)	13	3	12	7	0.1875	0.368421052632	1.18029322850856	0.148268988981226
KEGG_CHRONIC_MYELOID_LEUKEMIA	CTBP2(1),GAB2(1),MDM2(1),PIK3R5(1),STAT5A(1),TGFB2(1),TGFBR1(2);ARAF(1),MDM2(3),NFKB1(1),PIK3CA(2),PIK3R5(1),SHC2(1),TGFB2(1),TGFBR1(3),TGFBR2(1)	9	7	7	12	0.4375	0.631578947368	1.14818653685157	0.14826898902543
KEGG_TGF_BETA_SIGNALING_PATHWAY	AMH(1),BMP6(2),CHRD(1),COMP(1),RBL2(1),ROCK2(1),SMAD6(1),SMAD7(1),SP1(1),TGFB2(1),TGFBR1(2);AMH(3),FST(1),INHBA(1),INHBE(1),SMAD7(3),TGFB2(1),TGFBR1(3),TGFBR2(1)	9	7	7	12	0.4375	0.631578947368	1.14818653685157	0.14826898902543
KEGG_FOCAL_ADHESION	ACTN3(2),COL6A1(1),COMP(1),HGF(1),ITGA7(1),PDGFB(1),PDGFRA(1),PIK3R5(1),ROCK2(1),TLN1(1),ZYX(1);CAV3(1),COL1A1(1),COL1A2(1),ERBB2(1),IGF1R(1),ILK(1),ITGA3(1),ITGA4(2),ITGA7(1),MYL2(1),PDGFRA(1),PIK3CA(2),PIK3R5(1),SHC2(1),TLN1(1)	8	8	6	13	0.5	0.684210526316	1.10818327700728	0.157939692532524
KEGG_OLFACTORY_TRANSDUCTION	OR10J5(1),OR10K1(1),OR11L1(1),OR13A1(1),OR13D1(1),OR1A2(1),OR1J4(1),OR1L1(1),OR1S1(1),OR2B6(1),OR2L8(1),OR2M7(1),OR4C6(1),OR4F15(1),OR51D1(1),OR51F1(2),OR51S1(1),OR51T1(1),OR52M1(1),OR5AP2(1),OR5B3(1),OR5T3(1),OR6B2(1),OR6C4(1),OR6Y1(1),OR7A10(1),OR8B8(1),OR8D1(1),OR9Q1(1);CALML5(1),CLCA1(1),OR10J1(1),OR10S1(1),OR13G1(1),OR1F1(1),OR1J4(2),OR2AT4(2),OR2C1(1),OR2M7(1),OR2T1(1),OR2T6(1),OR4B1(1),OR4…	1	15	0	19	0.9375	1	1.10563396772541	0.230543358587198
KEGG_CALCIUM_SIGNALING_PATHWAY	ADRA1B(1),AGTR1(1),AVPR1B(2),CCKAR(1),PDGFRA(1),PTAFR(1),PTGER1(1),PTK2B(1),TACR3(1),VDAC3(1);ADORA2B(1),ADRA1B(2),AGTR1(2),ATP2B1(1),CALML5(1),CHRM5(1),DRD1(1),ERBB2(1),F2R(1),ITPR1(1),ITPR2(1),PDGFRA(1),PTK2B(1),SPHK1(1)	7	9	5	14	0.5625	0.736842105263	1.08247670467815	0.230558690175609
BIOCARTA_CTCF_PATHWAY	MDM2(1),TGFB2(1),TGFBR1(2),TGFBR3(1);MDM2(3),MTOR(1),PIK3CA(2),TGFB2(1),TGFBR1(3),TGFBR2(1)	12	4	11	8	0.25	0.421052631579	1.06205261591064	0.230558918839363
BIOCARTA_HIVNEF_PATHWAY	CASP3(2),CASP9(1),MDM2(1),RASA1(2),TRAF2(1);BAG4(1),DFFB(1),LMNB1(1),MDM2(3),NFKB1(1),PARP1(1),PSEN2(4),TRAF2(3)	11	5	10	9	0.3125	0.473684210526	0.969660367381371	0.230558918839363
BIOCARTA_IL7_PATHWAY	PTK2B(1),STAT5A(1);NMI(2),PIK3CA(2),PTK2B(1)	14	2	14	5	0.125	0.263157894737	1.01793133880744	0.230558918839363
BIOCARTA_NTHI_PATHWAY	TGFBR1(2);NFKB1(1),TGFBR1(3),TGFBR2(1)	14	2	14	5	0.125	0.263157894737	1.01793133880744	0.230558918839363
KEGG_AMINO_SUGAR_AND_NUCLEOTIDE_SUGAR_METABOLISM	MPI(1),PGM2(1);CYB5R3(1),GMPPB(1),GNE(1),MPI(2),NANS(1),PMM2(1)	14	2	14	5	0.125	0.263157894737	1.01793133880744	0.230558918839363
KEGG_NOTCH_SIGNALING_PATHWAY	CTBP2(1),DLL4(2),PTCRA(1);DVL3(1),HES5(1),KAT2B(1),MFNG(1),PSEN2(4)	12	4	11	8	0.25	0.421052631579	1.06205261591064	0.230558918839363
KEGG_NUCLEOTIDE_EXCISION_REPAIR	ERCC3(1),POLE2(1);POLE2(1),RPA1(1),RPA4(3)	14	2	14	5	0.125	0.263157894737	1.01793133880744	0.230558918839363
KEGG_STEROID_HORMONE_BIOSYNTHESIS	CYP11B1(1),CYP7A1(1),HSD3B1(1);AKR1C3(1),CYP3A7(1),HSD17B6(1),UGT1A3(2)	14	2	14	5	0.125	0.263157894737	1.01793133880744	0.230558918839363
KEGG_T_CELL_RECEPTOR_SIGNALING_PATHWAY	MAPK13(1),PIK3R5(1);IL5(1),NFKB1(1),PIK3CA(2),PIK3R5(1),PTPN6(1)	14	2	14	5	0.125	0.263157894737	1.01793133880744	0.230558918839363
KEGG_VALINE_LEUCINE_AND_ISOLEUCINE_DEGRADATION	ACADS(1),HADHA(3),MCCC2(1);ALDH3A2(1),ALDH6A1(2),HADHA(3),MCCC1(1),MUT(1)	12	4	11	8	0.25	0.421052631579	1.06205261591064	0.230558918839363
REACTOME_CLASS_B2_SECRETIN_FAMILY_RECEPTORS	FZD1(1),IHH(1);FZD1(1),FZD7(1),GLP1R(1),WNT2B(2)	14	2	14	5	0.125	0.263157894737	1.01793133880744	0.230558918839363
REACTOME_FORMATION_OF_FIBRIN_CLOT_CLOTTING_CASCADE	GP1BA(1),KLKB1(1),PROC(1);FGB(2),KLKB1(1),PF4V1(1),PROC(1),SERPINC1(1)	14	2	14	5	0.125	0.263157894737	1.01793133880744	0.230558918839363
REACTOME_NEURORANSMITTER_RECEPTOR_BINDING_AND_DOWNSTREAM_TRANSMISSION_IN_THE_POSTSYNAPTIC_CELL	GRIK3(1),MDM2(1);GRIK1(1),GRIP2(1),MDM2(3)	14	2	14	5	0.125	0.263157894737	1.01793133880744	0.230558918839363
REACTOME_SIGNALING_BY_ROBO_RECEPTOR	ROBO1(2);PFN2(1),ROBO1(3),ROBO2(1)	14	2	14	5	0.125	0.263157894737	1.01793133880744	0.230558918839363
BIOCARTA_ACTINY_PATHWAY	;WASF1(1)	16	0	18	1	0	0.0526315789474	0.931060183347715	0.283260628088936
BIOCARTA_CACAM_PATHWAY	;CAMKK2(1)	16	0	18	1	0	0.0526315789474	0.931060183347715	0.283260628088936
BIOCARTA_CD40_PATHWAY	;NFKB1(1)	16	0	18	1	0	0.0526315789474	0.931060183347715	0.283260628088936
BIOCARTA_CDMAC_PATHWAY	;NFKB1(1)	16	0	18	1	0	0.0526315789474	0.931060183347715	0.283260628088936
BIOCARTA_CK1_PATHWAY	;DRD1(1)	16	0	18	1	0	0.0526315789474	0.931060183347715	0.283260628088936
BIOCARTA_DC_PATHWAY	;IL5(1)	16	0	18	1	0	0.0526315789474	0.931060183347715	0.283260628088936
BIOCARTA_EGFR_SMRTE_PATHWAY	;ZBTB16(1)	16	0	18	1	0	0.0526315789474	0.931060183347715	0.283260628088936
BIOCARTA_EPHA4_PATHWAY	;L1CAM(1)	16	0	18	1	0	0.0526315789474	0.931060183347715	0.283260628088936
BIOCARTA_FREE_PATHWAY	;NFKB1(1)	16	0	18	1	0	0.0526315789474	0.931060183347715	0.283260628088936
BIOCARTA_GATA3_PATHWAY	;IL5(1)	16	0	18	1	0	0.0526315789474	0.931060183347715	0.283260628088936
BIOCARTA_IL5_PATHWAY	;IL5(1)	16	0	18	1	0	0.0526315789474	0.931060183347715	0.283260628088936
BIOCARTA_MAL_PATHWAY	;HNF1A(1)	16	0	18	1	0	0.0526315789474	0.931060183347715	0.283260628088936
BIOCARTA_P27_PATHWAY	;CCNE1(1)	16	0	18	1	0	0.0526315789474	0.931060183347715	0.283260628088936
BIOCARTA_P35ALZHEIMERS_PATHWAY	;CAPN1(1)	16	0	18	1	0	0.0526315789474	0.931060183347715	0.283260628088936
BIOCARTA_PML_PATHWAY	;PRAM1(1)	16	0	18	1	0	0.0526315789474	0.931060183347715	0.283260628088936
BIOCARTA_PTC1_PATHWAY	;CDC25A(1)	16	0	18	1	0	0.0526315789474	0.931060183347715	0.283260628088936
BIOCARTA_RELA_PATHWAY	;NFKB1(1)	16	0	18	1	0	0.0526315789474	0.931060183347715	0.283260628088936
BIOCARTA_RNA_PATHWAY	;NFKB1(1)	16	0	18	1	0	0.0526315789474	0.931060183347715	0.283260628088936
BIOCARTA_SALMONELLA_PATHWAY	;WASF1(1)	16	0	18	1	0	0.0526315789474	0.931060183347715	0.283260628088936
BIOCARTA_SKP2E2F_PATHWAY	;CCNE1(1)	16	0	18	1	0	0.0526315789474	0.931060183347715	0.283260628088936
BIOCARTA_SRCRPTP_PATHWAY	;CDC25A(1)	16	0	18	1	0	0.0526315789474	0.931060183347715	0.283260628088936
BIOCARTA_TCAPOPTOSIS_PATHWAY	;CCR5(1)	16	0	18	1	0	0.0526315789474	0.931060183347715	0.283260628088936
BIOCARTA_TEL_PATHWAY	;IGF1R(1)	16	0	18	1	0	0.0526315789474	0.931060183347715	0.283260628088936
BIOCARTA_VDR_PATHWAY	;KAT2B(1)	16	0	18	1	0	0.0526315789474	0.931060183347715	0.283260628088936
BIOCARTA_VIP_PATHWAY	;NFKB1(1)	16	0	18	1	0	0.0526315789474	0.931060183347715	0.283260628088936
KEGG_CIRCADIAN_RHYTHM_MAMMAL	;RORB(1)	16	0	18	1	0	0.0526315789474	0.931060183347715	0.283260628088936
KEGG_D_ARGININE_AND_D_ORNITHINE_METABOLISM	;DAO(1)	16	0	18	1	0	0.0526315789474	0.931060183347715	0.283260628088936
KEGG_DORSO_VENTRAL_AXIS_FORMATION	;ETV6(1)	16	0	18	1	0	0.0526315789474	0.931060183347715	0.283260628088936
KEGG_FOLATE_BIOSYNTHESIS	;ALPL(1)	16	0	18	1	0	0.0526315789474	0.931060183347715	0.283260628088936
KEGG_GLYCOSAMINOGLYCAN_BIOSYNTHESIS_KERATAN_SULFATE	;B3GNT1(1)	16	0	18	1	0	0.0526315789474	0.931060183347715	0.283260628088936
KEGG_LIPOIC_ACID_METABOLISM	;LIPT1(1)	16	0	18	1	0	0.0526315789474	0.931060183347715	0.283260628088936
KEGG_PRIMARY_IMMUNODEFICIENCY	;BLNK(1)	16	0	18	1	0	0.0526315789474	0.931060183347715	0.283260628088936
KEGG_SYNTHESIS_AND_DEGRADATION_OF_KETONE_BODIES	;BDH2(1)	16	0	18	1	0	0.0526315789474	0.931060183347715	0.283260628088936
REACTOME_ABORTIVE_ELONGATION_OF_HIV1_TRANSCRIPT_IN_THE_ABSENCE_OF_TAT	;SUPT4H1(1)	16	0	18	1	0	0.0526315789474	0.931060183347715	0.283260628088936
REACTOME_ACTIVATED_TAK1_MEDIATES_P38_MAPK_ACTIVATION	;TLR3(1)	16	0	18	1	0	0.0526315789474	0.931060183347715	0.283260628088936
REACTOME_CRMPS_IN_SEMA3A_SIGNALING	;FES(1)	16	0	18	1	0	0.0526315789474	0.931060183347715	0.283260628088936
REACTOME_CTLA4_INHIBITORY_SIGNALING	;YES1(1)	16	0	18	1	0	0.0526315789474	0.931060183347715	0.283260628088936
REACTOME_CYCLIN_A1_ASSOCIATED_EVENTS_DURING_G2_M_TRANSITION	;CDC25A(1)	16	0	18	1	0	0.0526315789474	0.931060183347715	0.283260628088936
REACTOME_ETHANOL_OXIDATION	;ADH4(1)	16	0	18	1	0	0.0526315789474	0.931060183347715	0.283260628088936
REACTOME_GLUCAGON_TYPE_LIGAND_RECEPTORS	;GLP1R(1)	16	0	18	1	0	0.0526315789474	0.931060183347715	0.283260628088936
REACTOME_HOMOLOGOUS_RECOMBINATION_REPAIR	;RPA1(1)	16	0	18	1	0	0.0526315789474	0.931060183347715	0.283260628088936
REACTOME_JNK_PHOSPHORYLATION_AND_ACTIVATION_MEDIATED_BY_ACTIVATED_HUMAN_TAK1	;TLR3(1)	16	0	18	1	0	0.0526315789474	0.931060183347715	0.283260628088936
REACTOME_NOTCH_HLH_TRANSCRIPTION_PATHWAY	;KAT2B(1)	16	0	18	1	0	0.0526315789474	0.931060183347715	0.283260628088936
REACTOME_NUCLEOTIDE_LIKE_PURINERGIC_RECEPTORS	;ADORA2B(1)	16	0	18	1	0	0.0526315789474	0.931060183347715	0.283260628088936
REACTOME_OPSINS	;RHO(1)	16	0	18	1	0	0.0526315789474	0.931060183347715	0.283260628088936
REACTOME_PECAM1_INTERACTIONS	;PTPN6(1),YES1(1)	16	0	18	1	0	0.0526315789474	0.931060183347715	0.283260628088936
REACTOME_PROSTANOID_HORMONES	;TBXAS1(1)	16	0	18	1	0	0.0526315789474	0.931060183347715	0.283260628088936
REACTOME_SEMA3A_PAK_DEPENDENT_AXON_REPULSION	;FES(1)	16	0	18	1	0	0.0526315789474	0.931060183347715	0.283260628088936
REACTOME_THROMBIN_SIGNALLING_THROUGH_PROTEINASE_ACTIVATED_RECEPTORS	;F2R(1)	16	0	18	1	0	0.0526315789474	0.931060183347715	0.283260628088936
REACTOME_TRAFFICKING_OF_GLUR2_CONTAINING_AMPA_RECEPTORS	;GRIP2(1)	16	0	18	1	0	0.0526315789474	0.931060183347715	0.283260628088936
REACTOME_TRANSFORMATION_OF_LANOSTEROL_TO_CHOLESTEROL	;EBP(1)	16	0	18	1	0	0.0526315789474	0.931060183347715	0.283260628088936
REACTOME_XENOBIOTICS	;CYP3A7(1)	16	0	18	1	0	0.0526315789474	0.931060183347715	0.283260628088936
SA_G2_AND_M_PHASES	;CDC25A(1)	16	0	18	1	0	0.0526315789474	0.931060183347715	0.283260628088936
SA_REG_CASCADE_OF_CYCLIN_EXPR	;CCNE1(1)	16	0	18	1	0	0.0526315789474	0.931060183347715	0.283260628088936
ST_ERK1_ERK2_MAPK_PATHWAY	;NFKB1(1)	16	0	18	1	0	0.0526315789474	0.931060183347715	0.283260628088936
ST_G_ALPHA_S_PATHWAY	;SNX13(1)	16	0	18	1	0	0.0526315789474	0.931060183347715	0.283260628088936
ST_IL_13_PATHWAY	;JAK2(1)	16	0	18	1	0	0.0526315789474	0.931060183347715	0.283260628088936
ST_INTERFERON_GAMMA_PATHWAY	;JAK2(1)	16	0	18	1	0	0.0526315789474	0.931060183347715	0.283260628088936
ST_INTERLEUKIN_13_PATHWAY	;JAK2(1)	16	0	18	1	0	0.0526315789474	0.931060183347715	0.283260628088936
ST_JAK_STAT_PATHWAY	;JAK2(1)	16	0	18	1	0	0.0526315789474	0.931060183347715	0.283260628088936
ST_STAT3_PATHWAY	;JAK2(1)	16	0	18	1	0	0.0526315789474	0.931060183347715	0.283260628088936
ST_TYPE_I_INTERFERON_PATHWAY	;IFNAR1(1)	16	0	18	1	0	0.0526315789474	0.931060183347715	0.283260628088936
ST_WNT_BETA_CATENIN_PATHWAY	;NKD2(1)	16	0	18	1	0	0.0526315789474	0.931060183347715	0.283260628088936
KEGG_MEASLES	IFNA14(1),IFNA6(1),IL2RA(1),IRAK1(1),PIK3R5(1),STAT5A(1),TNFRSF10C(2);CCNE1(1),CSNK2A2(1),IFNAR1(1),IL2RA(1),IRF3(1),JAK2(1),NFKB1(1),OAS1(2),PIK3CA(2),PIK3R5(1),RCHY1(1),TNFRSF10A(1),TNFRSF10C(1)	10	6	9	10	0.375	0.526315789474	0.895196282969021	0.283260628088966
REACTOME_HIV_INFECTION	AP1B1(1),ERCC3(1),GTF2E2(1),NUP93(1),PSMB4(1),PSMD1(1),XRCC4(2);ATP6V1H(1),CCNT1(2),CCR5(1),GTF2E2(2),NUP155(1),SUPT4H1(1),TAF1(1),TAF11(1)	10	6	9	10	0.375	0.526315789474	0.895196282969021	0.283260628088966
BIOCARTA_ACE2_PATHWAY	AGTR1(1);ACE2(1),AGTR1(2)	15	1	16	3	0.0625	0.157894736842	0.883658350153647	0.299008846014946
BIOCARTA_AKT_PATHWAY	CASP9(1);NFKB1(1),PIK3CA(2)	15	1	16	3	0.0625	0.157894736842	0.883658350153647	0.299008846014946
BIOCARTA_ATRBRCA_PATHWAY	FANCD2(1);HUS1(3)	15	1	16	3	0.0625	0.157894736842	0.883658350153647	0.299008846014946
BIOCARTA_CDC42RAC_PATHWAY	PDGFRA(1);PDGFRA(1),PIK3CA(2)	15	1	16	3	0.0625	0.157894736842	0.883658350153647	0.299008846014946
BIOCARTA_CTL_PATHWAY	PRF1(1);PRF1(3)	15	1	16	3	0.0625	0.157894736842	0.883658350153647	0.299008846014946
BIOCARTA_G1_PATHWAY	TGFB2(1);CCNE1(1),CDC25A(1),TGFB2(1)	15	1	16	3	0.0625	0.157894736842	0.883658350153647	0.299008846014946
BIOCARTA_GLEEVEC_PATHWAY	STAT5A(1);JAK2(1),PIK3CA(2)	15	1	16	3	0.0625	0.157894736842	0.883658350153647	0.299008846014946
BIOCARTA_HCMV_PATHWAY	SP1(1);NFKB1(1),PIK3CA(2)	15	1	16	3	0.0625	0.157894736842	0.883658350153647	0.299008846014946
BIOCARTA_NO2IL12_PATHWAY	STAT4(1);CCR5(1),CXCR3(1),JAK2(1)	15	1	16	3	0.0625	0.157894736842	0.883658350153647	0.299008846014946
BIOCARTA_RAS_PATHWAY	CASP9(1);NFKB1(1),PIK3CA(2)	15	1	16	3	0.0625	0.157894736842	0.883658350153647	0.299008846014946
BIOCARTA_TID_PATHWAY	USH1C(1);JAK2(1),NFKB1(1),USH1C(1)	15	1	16	3	0.0625	0.157894736842	0.883658350153647	0.299008846014946
KEGG_GRAFT_VERSUS_HOST_DISEASE	PRF1(1);PRF1(3)	15	1	16	3	0.0625	0.157894736842	0.883658350153647	0.299008846014946
KEGG_LINOLEIC_ACID_METABOLISM	PLA2G12B(1);CYP3A7(1),PLA2G2D(1),PLA2G6(1)	15	1	16	3	0.0625	0.157894736842	0.883658350153647	0.299008846014946
KEGG_MATURITY_ONSET_DIABETES_OF_THE_YOUNG	NKX6-1(1);HNF1A(1),PDX1(2)	15	1	16	3	0.0625	0.157894736842	0.883658350153647	0.299008846014946
KEGG_RENIN_ANGIOTENSIN_SYSTEM	AGTR1(1);ACE2(1),AGTR1(2)	15	1	16	3	0.0625	0.157894736842	0.883658350153647	0.299008846014946
KEGG_TYPE_I_DIABETES_MELLITUS	PRF1(1);PRF1(3)	15	1	16	3	0.0625	0.157894736842	0.883658350153647	0.299008846014946
KEGG_TYROSINE_METABOLISM	PNMT(1);ADH4(1),PNMT(2)	15	1	16	3	0.0625	0.157894736842	0.883658350153647	0.299008846014946
REACTOME_BASIGIN_INTERACTIONS	SLC16A8(1);ITGA3(1),L1CAM(1),SLC7A6(1)	15	1	16	3	0.0625	0.157894736842	0.883658350153647	0.299008846014946
REACTOME_BRANCHED_CHAIN_AMINO_ACID_CATABOLISM	MCCC2(1);ALDH6A1(2),MCCC1(1)	15	1	16	3	0.0625	0.157894736842	0.883658350153647	0.299008846014946
REACTOME_DEATH_RECEPTOR_SIGNALLING	TRAF2(1);TRAF2(3)	15	1	16	3	0.0625	0.157894736842	0.883658350153647	0.299008846014946
REACTOME_DNA_STRAND_ELONGATION	POLA2(1);DNA2(1),POLA2(1),RPA1(1)	15	1	16	3	0.0625	0.157894736842	0.883658350153647	0.299008846014946
REACTOME_GLUCONEOGENESIS	ENO1(1);ENO1(1),GAPDHS(1),PFKFB1(1)	15	1	16	3	0.0625	0.157894736842	0.883658350153647	0.299008846014946
REACTOME_GRB2_SOS_PROVIDES_LINKAGE_TO_MAPK_SIGNALING_FOR_INTERGRINS_	TLN1(1);FGB(2),TLN1(1)	15	1	16	3	0.0625	0.157894736842	0.883658350153647	0.299008846014946
REACTOME_HIV1_TRANSCRIPTION_ELONGATION	ERCC3(1);CCNT1(2),SUPT4H1(1)	15	1	16	3	0.0625	0.157894736842	0.883658350153647	0.299008846014946
REACTOME_INTEGRIN_ALPHAIIBBETA3_SIGNALING	RAPGEF4(1),TLN1(1);FGB(2),TLN1(1)	15	1	16	3	0.0625	0.157894736842	0.883658350153647	0.299008846014946
REACTOME_LAGGING_STRAND_SYNTHESIS	POLA2(1);DNA2(1),POLA2(1),RPA1(1)	15	1	16	3	0.0625	0.157894736842	0.883658350153647	0.299008846014946
REACTOME_P130CAS_LINKAGE_TO_MAPK_SIGNALING_FOR_INTEGRINS	TLN1(1);FGB(2),TLN1(1)	15	1	16	3	0.0625	0.157894736842	0.883658350153647	0.299008846014946
REACTOME_PLC_BETA_MEDIATED_EVENTS	ADCY5(1);ADCY5(1),ITPR1(1),ITPR2(1)	15	1	16	3	0.0625	0.157894736842	0.883658350153647	0.299008846014946
REACTOME_PLC_GAMMA1_SIGNALLING	ADCY5(1);ADCY5(1),ITPR1(1),ITPR2(1)	15	1	16	3	0.0625	0.157894736842	0.883658350153647	0.299008846014946
REACTOME_REMOVAL_OF_THE_FLAP_INTERMEDIATE	POLA2(1);DNA2(1),POLA2(1),RPA1(1)	15	1	16	3	0.0625	0.157894736842	0.883658350153647	0.299008846014946
REACTOME_SEMA3A_PLEXIN_REPULSION_SIGNALING_BY_INHIBITING_INTEGRIN_ADHESION	TLN1(1);FES(1),RRAS(1),TLN1(1)	15	1	16	3	0.0625	0.157894736842	0.883658350153647	0.299008846014946
REACTOME_SEMA4D_IN_SEMAPHORIN_SIGNALING	ROCK2(1);ARHGEF12(1),ERBB2(1),RRAS(1),SEMA4D(1)	15	1	16	3	0.0625	0.157894736842	0.883658350153647	0.299008846014946
REACTOME_SPHINGOLIPID_METABOLISM	ACER1(1),DEGS1(1);LASS5(1),SGPP2(1),SPHK1(1)	15	1	16	3	0.0625	0.157894736842	0.883658350153647	0.299008846014946
REACTOME_TRAF6_MEDIATED_INDUCTION_OF_THE_ANTIVIRAL_CYTOKINE_IFN_ALPHA_BETA_CASCADE	DUSP7(1);NFKB1(1),NFKB2(1),TLR3(1)	15	1	16	3	0.0625	0.157894736842	0.883658350153647	0.299008846014946
SA_G1_AND_S_PHASES	MDM2(1);MDM2(3)	15	1	16	3	0.0625	0.157894736842	0.883658350153647	0.299008846014946
SIG_REGULATION_OF_THE_ACTIN_CYTOSKELETON_BY_RHO_GTPASES	ROCK2(1);PFN2(1),RHO(1),WASF1(1)	15	1	16	3	0.0625	0.157894736842	0.883658350153647	0.299008846014946
ST_GA13_PATHWAY	ROCK2(1);NFKB1(1),NFKB2(1),PLD3(1)	15	1	16	3	0.0625	0.157894736842	0.883658350153647	0.299008846014946
ST_INTERLEUKIN_4_PATHWAY	STAT6(1);JAK2(1),PIK3CA(2)	15	1	16	3	0.0625	0.157894736842	0.883658350153647	0.299008846014946
BIOCARTA_TPO_PATHWAY	RASA1(2),STAT5A(1);JAK2(1),MPL(3),PIK3CA(2)	13	3	13	6	0.1875	0.315789473684	0.865075293346131	0.299017182565478
KEGG_ADHERENS_JUNCTION	ACTN3(2),TGFBR1(2);CSNK2A2(1),ERBB2(1),IGF1R(1),PTPN6(1),TGFBR1(3),TGFBR2(1),WASF1(1),YES1(1)	13	3	13	6	0.1875	0.315789473684	0.865075293346131	0.299017182565478
KEGG_DRUG_METABOLISM_CYTOCHROME_P450	FMO3(1),GSTA5(1),GSTM5(1);ADH4(1),CYP3A7(1),FMO1(1),GSTA2(1),GSTO1(1),UGT1A3(2)	13	3	13	6	0.1875	0.315789473684	0.865075293346131	0.299017182565478
KEGG_MINERAL_ABSORPTION	CLCN2(1),SLC39A4(2);ATP2B1(1),CLCN2(2),CYBRD1(1),MT1G(2)	13	3	13	6	0.1875	0.315789473684	0.865075293346131	0.299017182565478
KEGG_TRYPTOPHAN_METABOLISM	HADHA(3);ALDH3A2(1),HADHA(3),TPH2(2)	13	3	13	6	0.1875	0.315789473684	0.865075293346131	0.299017182565478
REACTOME_INHIBITION_OF_INSULIN_SECRETION_BY_ADRENALINE_NORADRENALINE	ADCY5(1),ADRA2C(1),CACNB3(1),GNAI2(1);ADCY5(1),ADRA2C(5),CACNB3(1)	13	3	13	6	0.1875	0.315789473684	0.865075293346131	0.299017182565478
ST_TUMOR_NECROSIS_FACTOR_PATHWAY	CASP3(2),TRAF2(1);BAG4(1),NFKB1(1),NFKB2(1),TRAF2(3)	13	3	13	6	0.1875	0.315789473684	0.865075293346131	0.299017182565478
KEGG_VASCULAR_SMOOTH_MUSCLE_CONTRACTION	ADCY5(1),ADRA1B(1),AGTR1(1),AVPR1B(2),KCNU1(1),NPR2(1),PLA2G12B(1),ROCK2(1);ADCY5(1),ADORA2B(1),ADRA1B(2),AGTR1(2),ARAF(1),ARHGEF12(1),CALML5(1),ITPR1(1),ITPR2(1),KCNMA1(1),KCNU1(1),NPR2(1),PLA2G2D(1),PLA2G6(1)	9	7	8	11	0.4375	0.578947368421	0.834074747582328	0.29901718256548
REACTOME_CELL_CYCLE_MITOTIC	AURKB(1),CDC27(1),CDC7(1),KIF20A(1),KIF2C(1),ORC6(1),POLA2(1),POLE2(1),PSMB4(1),PSMD1(1),RCC2(3);BUB1B(2),CCNE1(1),CDC25A(1),CENPI(1),CLIP1(1),DCTN3(1),DNA2(1),POLA2(1),POLE2(1),RPA1(1),RPA4(3),TSGA14(1)	8	8	7	12	0.5	0.631578947368	0.783603909969379	0.29901718256548
REACTOME_FORMATION_OF_PLATELET_PLUG	ADRA2C(1),DGKD(1),GNAI2(1),GP1BA(1),HGF(1),PDGFB(1),PIK3R5(1),RAPGEF4(1),TGFB2(1),TLN1(1);ADRA2C(5),COL1A1(1),COL1A2(1),F2R(1),FGB(2),ITPR1(1),ITPR2(1),LAMP2(1),PIK3CA(2),PIK3R5(1),PRKCZ(1),SERPINF2(1),SPARC(1),SYK(1),TGFB2(1),TLN1(1)	8	8	7	12	0.5	0.631578947368	0.783603909969379	0.29901718256548
REACTOME_OLFACTORY_SIGNALING_PATHWAY	OR10J5(1),OR10K1(1),OR1A2(1),OR1J4(1),OR1L1(1),OR1S1(1),OR2B6(1),OR2L8(1),OR2M7(1),OR4C6(1),OR4F15(1),OR51D1(1),OR51F1(2),OR51S1(1),OR51T1(1),OR52M1(1),OR5AP2(1),OR5B3(1),OR5T3(1),OR6B2(1),OR6C4(1),OR6Y1(1),OR7A10(1),OR8B8(1),OR8D1(1),OR9Q1(1);OR10J1(1),OR10S1(1),OR1F1(1),OR1J4(2),OR2AT4(2),OR2C1(1),OR2M7(1),OR2T1(1),OR2T6(1),OR4B1(1),OR4D10(1),OR4F15(1),OR51F1(1),OR51T1(1),OR52D1(1),OR52N4(1),OR…	2	14	1	18	0.875	0.947368421053	0.761876002942506	0.29901718256548
REACTOME_PLATELET_ACTIVATION	DGKD(1),GNAI2(1),GP1BA(1),HGF(1),PDGFB(1),PIK3R5(1),TGFB2(1),TLN1(1);COL1A1(1),COL1A2(1),F2R(1),FGB(2),ITPR1(1),ITPR2(1),LAMP2(1),PIK3CA(2),PIK3R5(1),PRKCZ(1),SERPINF2(1),SPARC(1),SYK(1),TGFB2(1),TLN1(1)	9	7	8	11	0.4375	0.578947368421	0.834074747582328	0.29901718256548
REACTOME_REGULATION_OF_INSULIN_SECRETION	ADCY5(1),ADRA2C(1),CACNB3(1),ENO1(1),GNAI2(1),NDUFA1(1),PDHX(1),RAPGEF4(1),UQCRC1(1);ADCY5(1),ADRA2C(5),CACNB3(1),ENO1(1),GAPDHS(1),GLP1R(1),IDH3A(2),ITPR1(1),ITPR2(1),NDUFA1(1),NDUFA6(1),NDUFB8(1),NDUFV1(1),PFKFB1(1),PFKP(1),SUCLG1(1),SUCLG2(1)	9	7	8	11	0.4375	0.578947368421	0.834074747582328	0.29901718256548
Taube_EMT	ANXA3(1),CORO1A(1),DDR2(1),ERMP1(1),FGFR2(1),IGFBP2(1),LEPREL1(1),RHOD(2),STAC(1),TSHZ1(1),ZCCHC24(1);COL1A2(1),CYBRD1(1),CYP27B1(1),EPB41L4B(1),FBLN1(1),FGFR2(1),FST(1),HOOK1(1),IGFBP2(1),LEPREL1(2),NEFM(1),PMP22(1),PPM1D(1),SEMA5A(1),SERPINB2(1),SMPDL3B(1),ST14(2),SYK(1),TMEM30B(1),TMEM40(1),TNFAIP6(1)	8	8	7	12	0.5	0.631578947368	0.783603909969379	0.29901718256548
BIOCARTA_TOB1_PATHWAY	IL2RA(1),TGFB2(1),TGFBR1(2),TGFBR3(1);IL2RA(1),TGFB2(1),TGFBR1(3),TGFBR2(1),TOB2(1)	12	4	12	7	0.25	0.368421052632	0.75179211725038	0.299017324688537
KEGG_ADIPOCYTOKINE_SIGNALING_PATHWAY	ACSL6(1),LEPR(1),PRKAG3(1),TRAF2(1);CAMKK2(1),JAK2(1),MTOR(1),NFKB1(1),SLC2A4(1),TRAF2(3)	12	4	12	7	0.25	0.368421052632	0.75179211725038	0.299017324688537
KEGG_FC_EPSILON_RI_SIGNALING_PATHWAY	GAB2(1),MAPK13(1),PIK3R5(1),PLA2G12B(1);IL5(1),PIK3CA(2),PIK3R5(1),PLA2G2D(1),PLA2G6(1),SYK(1)	12	4	12	7	0.25	0.368421052632	0.75179211725038	0.299017324688537
KEGG_REGULATION_OF_ACTIN_CYTOSKELETON	ACTN3(2),FGF22(1),FGFR2(1),IQGAP2(1),ITGA7(1),PDGFB(1),PDGFRA(1),PIK3R5(1),ROCK2(1),SCIN(1),SSH3(1);APC2(1),ARAF(1),ARHGEF12(1),CHRM5(1),F2R(1),FGF13(1),FGFR2(1),ITGA3(1),ITGA4(2),ITGA7(1),MYL2(1),PDGFRA(1),PFN2(1),PIK3CA(2),PIK3R5(1),RRAS(1),WASF1(1)	7	9	6	13	0.5625	0.684210526316	0.742362349979879	0.299017324688537
KEGG_RIG_I_LIKE_RECEPTOR_SIGNALING_PATHWAY	IFNA14(1),IFNA6(1),MAPK13(1),TRAF2(1);DHX58(2),IRF3(1),NFKB1(1),TRAF2(3)	12	4	12	7	0.25	0.368421052632	0.75179211725038	0.299017324688537
REACTOME_AMINO_ACID_AND_OLIGOPEPTIDE_SLC_TRANSPORTERS	SLC1A3(1),SLC5A8(1),SLC6A12(2),SLC7A3(1);SLC15A1(1),SLC15A4(2),SLC1A3(1),SLC7A3(3),SLC7A6(1)	12	4	12	7	0.25	0.368421052632	0.75179211725038	0.299017324688537
REACTOME_G_ALPHA_S_SIGNALLING_EVENTS	ADCY5(1),GNAI2(1),TAAR1(1),TAAR6(1);ADCY5(1),ADORA2B(1),DRD1(1),GLP1R(1),MC2R(1),RLN3(2),TAAR6(1)	12	4	12	7	0.25	0.368421052632	0.75179211725038	0.299017324688537
REACTOME_INNATE_IMMUNITY_SIGNALING	DUSP7(1),ECSIT(1),IRAK1(1),TLR10(1),TLR6(1);C1QB(1),C1R(1),IRF3(1),NFKB1(1),NFKB2(1),RIPK3(1),TLR10(1),TLR3(1)	12	4	12	7	0.25	0.368421052632	0.75179211725038	0.299017324688537
REACTOME_P75_NTR_RECEPTOR_MEDIATED_SIGNALLING	CASP3(2),IRAK1(1),RTN4(1),SORCS3(1);ARHGEF12(1),MCF2(1),NFKB1(1),PSEN2(4),SORCS3(1)	12	4	12	7	0.25	0.368421052632	0.75179211725038	0.299017324688537
REACTOME_POST_TRANSLATIONAL_PROTEIN_MODIFICATION	GPAA1(2),PIGG(1),PLAUR(1),PROC(1);PIGF(1),PIGG(1),PIGL(1),PIGM(1),PIGW(1),PROC(1),PROZ(1)	12	4	12	7	0.25	0.368421052632	0.75179211725038	0.299017324688537
REACTOME_SIGNALING_BY_TGF_BETA	SMAD6(1),SMAD7(1),TGFBR1(2);SMAD7(3),TGFBR1(3),TGFBR2(1)	12	4	12	7	0.25	0.368421052632	0.75179211725038	0.299017324688537
KEGG_PATHWAYS_IN_CANCER	ARNT(1),CASP3(2),CASP9(1),CTBP2(1),DAPK1(1),FGF22(1),FGFR2(1),FZD1(1),HGF(1),MDM2(1),MSH2(1),PDGFB(1),PDGFRA(1),PIK3R5(1),RASSF1(1),STAT5A(1),TGFB2(1),TGFBR1(2),TRAF2(1);APC2(1),ARAF(1),CCDC6(1),CCNE1(1),DVL3(1),EGLN3(1),ERBB2(1),FGF13(1),FGFR2(1),FZD1(1),FZD7(1),IGF1R(1),ITGA3(1),MDM2(3),MTOR(1),NFKB1(1),NFKB2(1),PDGFRA(1),PIK3CA(2),PIK3R5(1),TFG(1),TGFB2(1),TGFBR1(3),TGFBR2(1),TRAF2(3),WNT2B(2)…	3	13	2	17	0.8125	0.894736842105	0.692614548129551	0.313206964581333
KEGG_MAPK_SIGNALING_PATHWAY	CACNB3(1),CASP3(2),DUSP5(1),DUSP7(1),ECSIT(1),FGF22(1),FGFR2(1),MAP3K2(1),MAPK13(1),MAPKAPK5(1),PDGFB(1),PDGFRA(1),PLA2G12B(1),PTPN5(1),RAPGEF2(1),RASA1(2),RASGRP4(1),TGFB2(1),TGFBR1(2),TRAF2(1);CACNB3(1),DUSP2(2),DUSP5(2),FGF13(1),FGFR2(1),NFKB1(1),NFKB2(1),NTRK2(1),PDGFRA(1),PLA2G2D(1),PLA2G6(1),RRAS(1),TGFB2(1),TGFBR1(3),TGFBR2(1),TRAF2(3)	5	11	4	15	0.6875	0.789473684211	0.687623951121284	0.313773871607354
REACTOME_DIABETES_PATHWAYS	ADCY5(1),ADRA2C(1),ATF6(2),CACNB3(1),ENO1(1),GNAI2(1),IGFBP2(1),NDUFA1(1),PDHX(1),RAPGEF4(1),RPN1(2),RPS3(1),SEC11C(1),SRP14(3),SRP68(1),UQCRC1(1);ADCY5(1),ADRA2C(5),BCHE(2),CACNB3(1),ENO1(1),GAPDHS(1),GLP1R(1),IDH3A(2),IGFBP2(1),ITPR1(1),ITPR2(1),NDUFA1(1),NDUFA6(1),NDUFB8(1),NDUFV1(1),PDX1(2),PFKFB1(1),PFKP(1),RPL35A(1),RPL7(2),RPS16(1),SRP14(1),SUCLG1(1),SUCLG2(1)	5	11	4	15	0.6875	0.789473684211	0.687623951121284	0.313773871607354
REACTOME_GENE_EXPRESSION	CLP1(1),DHX9(1),ERCC3(1),GTF2E2(1),HARS(1),HNRNPA2B1(1),KARS(1),MED16(1),NARS(1),NARS2(1),NR1H4(2),NR2F6(1),NUP93(1),NXF1(1),PABPN1(1),RPS3(1),SLBP(1);CCNT1(2),CLP1(2),EIF3A(1),GTF2E2(2),HNRNPR(1),IARS2(1),KAT2B(1),NARS2(2),NR0B1(2),NR1D2(1),NUP155(1),PABPN1(1),PARS2(2),QARS(2),RORB(1),RPL35A(1),RPL7(2),RPS16(1),SLBP(2),SUPT4H1(1),TAF1(1),TAF11(1),TARS2(1),YARS2(1)	5	11	4	15	0.6875	0.789473684211	0.687623951121284	0.313773871607354
BIOCARTA_GSK3_PATHWAY	FZD1(1),IRAK1(1);FZD1(1),NFKB1(1),PIK3CA(2)	14	2	15	4	0.125	0.210526315789	0.668799522254567	0.325413189762337
KEGG_ALDOSTERONE_REGULATED_SODIUM_REABSORPTION	PIK3R5(1),SLC9A3R2(1);PIK3CA(2),PIK3R5(1),SGK1(1)	14	2	15	4	0.125	0.210526315789	0.668799522254567	0.325413189762337
KEGG_CYSTEINE_AND_METHIONINE_METABOLISM	CTH(1),LDHA(1);CTH(1),DNMT1(2),MPST(1)	14	2	15	4	0.125	0.210526315789	0.668799522254567	0.325413189762337
KEGG_MTOR_SIGNALING_PATHWAY	PIK3R5(1),RPTOR(1);MTOR(1),PIK3CA(2),PIK3R5(1),RPTOR(2)	14	2	15	4	0.125	0.210526315789	0.668799522254567	0.325413189762337
KEGG_NICOTINATE_AND_NICOTINAMIDE_METABOLISM	ENPP1(1),NT5C1A(1);NT5C1A(1),NT5C2(1),NT5C3(2),NT5M(1)	14	2	15	4	0.125	0.210526315789	0.668799522254567	0.325413189762337
REACTOME_ACTIVATION_OF_ATR_IN_RESPONSE_TO_REPLICATION_STRESS	CDC7(1),ORC6(1);CDC25A(1),HUS1(3),RPA1(1)	14	2	15	4	0.125	0.210526315789	0.668799522254567	0.325413189762337
REACTOME_EXTENSION_OF_TELOMERES	POLA2(1),POLE2(1);DNA2(1),POLA2(1),POLE2(1),RPA1(1)	14	2	15	4	0.125	0.210526315789	0.668799522254567	0.325413189762337
REACTOME_G2_M_CHECKPOINTS	CDC7(1),ORC6(1);CDC25A(1),HUS1(3),RPA1(1)	14	2	15	4	0.125	0.210526315789	0.668799522254567	0.325413189762337
REACTOME_GLUCOSE_METABOLISM	ENO1(1),PGM2(1);ENO1(1),GAPDHS(1),PFKFB1(1),PFKP(1)	14	2	15	4	0.125	0.210526315789	0.668799522254567	0.325413189762337
REACTOME_GLUCOSE_TRANSPORT	NUP93(1),SLC2A3(1);NUP155(1),SLC2A3(1),SLC2A4(1),SLC37A4(1)	14	2	15	4	0.125	0.210526315789	0.668799522254567	0.325413189762337
REACTOME_HIV1_TRANSCRIPTION_INITIATION	ERCC3(1),GTF2E2(1);GTF2E2(2),TAF1(1),TAF11(1)	14	2	15	4	0.125	0.210526315789	0.668799522254567	0.325413189762337
REACTOME_PYRIMIDINE_CATABOLISM	DPYS(1),NT5C1A(1);NT5C1A(1),NT5C3(2),NT5M(1)	14	2	15	4	0.125	0.210526315789	0.668799522254567	0.325413189762337
REACTOME_SIGNALING_BY_EGFR	EPN1(1),SH3GL2(1);ADAM12(1),HGS(1),PIK3CA(2),SPRY2(1)	14	2	15	4	0.125	0.210526315789	0.668799522254567	0.325413189762337
REACTOME_SIGNALING_BY_NOTCH	DLL4(2);PSEN2(4)	14	2	15	4	0.125	0.210526315789	0.668799522254567	0.325413189762337
KEGG_CHAGAS_DISEASE_AMERICAN_TRYPANOSOMIASIS	GNAI2(1),IRAK1(1),MAPK13(1),PIK3R5(1),TGFB2(1),TGFBR1(2),TLR6(1);C1QB(1),NFKB1(1),PIK3CA(2),PIK3R5(1),TGFB2(1),TGFBR1(3),TGFBR2(1)	11	5	11	8	0.3125	0.421052631579	0.662106960792865	0.325413189767125
KEGG_COLORECTAL_CANCER	CASP3(2),CASP9(1),MSH2(1),PIK3R5(1),TGFB2(1),TGFBR1(2);APC2(1),ARAF(1),PIK3CA(2),PIK3R5(1),TGFB2(1),TGFBR1(3),TGFBR2(1)	11	5	11	8	0.3125	0.421052631579	0.662106960792865	0.325413189767125
KEGG_SALIVARY_SECRETION	ADCY5(1),ADRA1B(1),CST5(1),KCNN4(1),LPO(2);ADCY5(1),ADRA1B(2),AQP5(1),ATP2B1(1),CALML5(1),ITPR1(1),ITPR2(1),KCNMA1(1),LPO(2)	11	5	11	8	0.3125	0.421052631579	0.662106960792865	0.325413189767125
REACTOME_METABOLISM_OF_AMINO_ACIDS	BBOX1(1),GLUL(1),MCCC2(1),PSMB4(1),PSMD1(1),SLC25A15(1),SLC6A12(2),SLC7A3(1);ADC(1),ALDH6A1(2),MCCC1(1),OTC(1),SLC7A3(3),SLC7A6(1)	11	5	11	8	0.3125	0.421052631579	0.662106960792865	0.325413189767125
KEGG_LYSOSOME	AP1B1(1),CTSB(1),GLA(1),MFSD8(2),NPC2(2);AP3D1(1),ATP6V1H(1),CD164(1),CTSF(1),ENTPD4(1),GAA(1),GBA(1),LAMP2(1),MFSD8(1),NPC2(2)	10	6	10	9	0.375	0.473684210526	0.587702932477034	0.325413190194502
KEGG_MELANOMA	FGF22(1),HGF(1),MDM2(1),PDGFB(1),PDGFRA(1),PIK3R5(1);ARAF(1),FGF13(1),IGF1R(1),MDM2(3),PDGFRA(1),PIK3CA(2),PIK3R5(1)	10	6	10	9	0.375	0.473684210526	0.587702932477034	0.325413190194502
REACTOME_AXON_GUIDANCE	CACNB3(1),COL6A1(1),COL9A3(1),NRTN(1),ROBO1(2),ROCK2(1),TLN1(1),TREM2(1);ARHGEF12(1),CACNB3(1),COL1A1(1),COL1A2(1),ERBB2(1),FES(1),PFN2(1),ROBO1(3),ROBO2(1),RRAS(1),SEMA4D(1),SEMA5A(1),TLN1(1),TREM2(1)	10	6	10	9	0.375	0.473684210526	0.587702932477034	0.325413190194502
BIOCARTA_ARF_PATHWAY	MDM2(1),POLR1A(1),POLR1C(1);MDM2(3),PIK3CA(2)	13	3	14	5	0.1875	0.263157894737	0.531004486899323	0.326763027852778
KEGG_BLADDER_CANCER	DAPK1(1),MDM2(1),RASSF1(1);ARAF(1),ERBB2(1),MDM2(3)	13	3	14	5	0.1875	0.263157894737	0.531004486899323	0.326763027852778
KEGG_BUTANOATE_METABOLISM	ACADS(1),HADHA(3);BDH2(1),HADHA(3),PDHA2(1)	13	3	14	5	0.1875	0.263157894737	0.531004486899323	0.326763027852778
KEGG_NON_SMALL_CELL_LUNG_CANCER	CASP9(1),PIK3R5(1),RASSF1(1);ARAF(1),ERBB2(1),PIK3CA(2),PIK3R5(1)	13	3	14	5	0.1875	0.263157894737	0.531004486899323	0.326763027852778
REACTOME_HORMONE_BIOSYNTHESIS	CYP11B1(1),HSD3B1(1),PNMT(1);CYP27B1(1),PNMT(2),STAR(1),TBXAS1(1)	13	3	14	5	0.1875	0.263157894737	0.531004486899323	0.326763027852778
REACTOME_SYNTHESIS_OF_GPI_ANCHORED_PROTEINS	GPAA1(2),PIGG(1),PLAUR(1);PIGF(1),PIGG(1),PIGL(1),PIGM(1),PIGW(1)	13	3	14	5	0.1875	0.263157894737	0.531004486899323	0.326763027852778
ST_FAS_SIGNALING_PATHWAY	CASP3(2),TRAF2(1);NFKB1(1),NFKB2(1),PFN2(1),TRAF2(3)	13	3	14	5	0.1875	0.263157894737	0.531004486899323	0.326763027852778
WNT_SIGNALING	CTBP2(1),FZD1(1),KREMEN1(1);DAAM1(2),FZD1(1),FZD7(1),LRP6(1),SFRP4(1),WNT2B(2)	13	3	14	5	0.1875	0.263157894737	0.531004486899323	0.326763027852778
KEGG_ALZHEIMERS_DISEASE	APBB1(1),ATF6(2),CASP3(2),CASP9(1),COX4I2(1),COX6A2(1),NDUFA1(1),UQCRC1(1);CALML5(1),CAPN1(1),COX6A2(1),ITPR1(1),ITPR2(1),NDUFA1(1),NDUFA6(1),NDUFB8(1),NDUFV1(1),PSEN2(4)	9	7	9	10	0.4375	0.526315789474	0.52372135313309	0.326828324341707
KEGG_INFLUENZA_A	CASP9(1),IFNA14(1),IFNA6(1),IL33(1),IVNS1ABP(1),MAPK13(1),NXF1(1),PABPN1(1),PIK3R5(1),TNFRSF10C(2);IFNAR1(1),IL33(1),IRF3(1),JAK2(1),NFKB1(1),OAS1(2),PABPN1(1),PIK3CA(2),PIK3R5(1),TLR3(1),TMPRSS13(1),TNFRSF10A(1),TNFRSF10C(1)	8	8	8	11	0.5	0.578947368421	0.467058930244707	0.343609922765544
BIOCARTA_CCR5_PATHWAY	PTK2B(1);CCR5(1),PTK2B(1)	15	1	17	2	0.0625	0.105263157895	0.450199456284208	0.392356272835335
BIOCARTA_EPONFKB_PATHWAY	ARNT(1);JAK2(1),NFKB1(1)	15	1	17	2	0.0625	0.105263157895	0.450199456284208	0.392356272835335
BIOCARTA_EPO_PATHWAY	STAT5A(1);JAK2(1),PTPN6(1)	15	1	17	2	0.0625	0.105263157895	0.450199456284208	0.392356272835335
BIOCARTA_ERK5_PATHWAY	MEF2D(1);PIK3CA(2)	15	1	17	2	0.0625	0.105263157895	0.450199456284208	0.392356272835335
BIOCARTA_ERK_PATHWAY	PDGFRA(1);IGF1R(1),PDGFRA(1)	15	1	17	2	0.0625	0.105263157895	0.450199456284208	0.392356272835335
BIOCARTA_HER2_PATHWAY	IL6ST(1);PIK3CA(2)	15	1	17	2	0.0625	0.105263157895	0.450199456284208	0.392356272835335
BIOCARTA_IL3_PATHWAY	STAT5A(1);JAK2(1),PTPN6(1)	15	1	17	2	0.0625	0.105263157895	0.450199456284208	0.392356272835335
BIOCARTA_MYOSIN_PATHWAY	PKN1(1);ARHGEF12(1),MYL2(1)	15	1	17	2	0.0625	0.105263157895	0.450199456284208	0.392356272835335
BIOCARTA_NEUROTRANSMITTERS_PATHWAY	PNMT(1);PNMT(2)	15	1	17	2	0.0625	0.105263157895	0.450199456284208	0.392356272835335
BIOCARTA_PS1_PATHWAY	FZD1(1);FZD1(1),HNF1A(1)	15	1	17	2	0.0625	0.105263157895	0.450199456284208	0.392356272835335
BIOCARTA_RHO_PATHWAY	TLN1(1);MYL2(1),TLN1(1)	15	1	17	2	0.0625	0.105263157895	0.450199456284208	0.392356272835335
BIOCARTA_TFF_PATHWAY	CASP9(1);PIK3CA(2)	15	1	17	2	0.0625	0.105263157895	0.450199456284208	0.392356272835335
BIOCARTA_TH1TH2_PATHWAY	IL2RA(1);IL18R1(1),IL2RA(1)	15	1	17	2	0.0625	0.105263157895	0.450199456284208	0.392356272835335
BIOCARTA_VEGF_PATHWAY	ARNT(1);PIK3CA(2)	15	1	17	2	0.0625	0.105263157895	0.450199456284208	0.392356272835335
BIOCARTA_VITCB_PATHWAY	SLC2A3(1);SLC23A2(1),SLC2A3(1)	15	1	17	2	0.0625	0.105263157895	0.450199456284208	0.392356272835335
KEGG_ALPHA_LINOLENIC_ACID_METABOLISM	PLA2G12B(1);PLA2G2D(1),PLA2G6(1)	15	1	17	2	0.0625	0.105263157895	0.450199456284208	0.392356272835335
KEGG_ETHER_LIPID_METABOLISM	PLA2G12B(1);PLA2G2D(1),PLA2G6(1)	15	1	17	2	0.0625	0.105263157895	0.450199456284208	0.392356272835335
KEGG_PHOTOTRANSDUCTION	GNAT3(1);CALML5(1),RHO(1)	15	1	17	2	0.0625	0.105263157895	0.450199456284208	0.392356272835335
KEGG_SELENOCOMPOUND_METABOLISM	CTH(1);CTH(1),PAPSS1(1)	15	1	17	2	0.0625	0.105263157895	0.450199456284208	0.392356272835335
REACTOME_ACETYLCHOLINE_NEUROTRANSMITTER_RELEASE_CYCLE	RIMS1(1);RIMS1(1),SLC5A7(1)	15	1	17	2	0.0625	0.105263157895	0.450199456284208	0.392356272835335
REACTOME_AMINE_DERIVED_HORMONES	PNMT(1);PNMT(2)	15	1	17	2	0.0625	0.105263157895	0.450199456284208	0.392356272835335
REACTOME_CYTOSOLIC_TRNA_AMINOACYLATION	HARS(1),KARS(1),NARS(1);QARS(2)	15	1	17	2	0.0625	0.105263157895	0.450199456284208	0.392356272835335
REACTOME_EFFECTS_OF_PIP2_HYDROLYSIS	DGKD(1);ITPR1(1),ITPR2(1)	15	1	17	2	0.0625	0.105263157895	0.450199456284208	0.392356272835335
REACTOME_FORMATION_OF_THE_TERNARY_COMPLEX_AND_SUBSEQUENTLY_THE_43S_COMPLEX	RPS3(1);EIF3A(1),RPS16(1)	15	1	17	2	0.0625	0.105263157895	0.450199456284208	0.392356272835335
REACTOME_GAMMA_CARBOXYLATION_TRANSPORT_AND_AMINO_TERMINAL_CLEAVAGE_OF_PROTEINS	PROC(1);PROC(1),PROZ(1)	15	1	17	2	0.0625	0.105263157895	0.450199456284208	0.392356272835335
REACTOME_GLUTAMATE_NEUROTRANSMITTER_RELEASE_CYCLE	RIMS1(1);FNBP1L(1),RIMS1(1)	15	1	17	2	0.0625	0.105263157895	0.450199456284208	0.392356272835335
REACTOME_INACTIVATION_OF_APC_VIA_DIRECT_INHIBITION_OF_THE_APCOMPLEX	CDC27(1);BUB1B(2)	15	1	17	2	0.0625	0.105263157895	0.450199456284208	0.392356272835335
REACTOME_MTORC1_MEDIATED_SIGNALLING	RPTOR(1);MTOR(1),RPTOR(2)	15	1	17	2	0.0625	0.105263157895	0.450199456284208	0.392356272835335
REACTOME_OTHER_SEMAPHORIN_INTERACTIONS	TREM2(1);SEMA5A(1),TREM2(1)	15	1	17	2	0.0625	0.105263157895	0.450199456284208	0.392356272835335
REACTOME_PLATELET_ADHESION_TO_EXPOSED_COLLAGEN	GP1BA(1);COL1A1(1),COL1A2(1)	15	1	17	2	0.0625	0.105263157895	0.450199456284208	0.392356272835335
REACTOME_REGULATION_OF_INSULIN_SECRETION_BY_ACETYLCHOLINE	GNAI2(1);ITPR1(1),ITPR2(1)	15	1	17	2	0.0625	0.105263157895	0.450199456284208	0.392356272835335
REACTOME_REGULATION_OF_INSULIN_SECRETION_BY_FREE_FATTY_ACIDS	GNAI2(1);ITPR1(1),ITPR2(1)	15	1	17	2	0.0625	0.105263157895	0.450199456284208	0.392356272835335
REACTOME_REPAIR_SYNTHESIS_OF_PATCH_27_30_BASES_LONG_BY_DNA_POLYMERASE	POLE2(1);POLE2(1),RPA1(1)	15	1	17	2	0.0625	0.105263157895	0.450199456284208	0.392356272835335
REACTOME_SEMA4D_INDUCED_CELL_MIGRATION_AND_GROWTH_CONE_COLLAPSE	ROCK2(1);ARHGEF12(1),ERBB2(1),SEMA4D(1)	15	1	17	2	0.0625	0.105263157895	0.450199456284208	0.392356272835335
REACTOME_TIGHT_JUNCTION_INTERACTIONS	CLDN23(1);CLDN23(2)	15	1	17	2	0.0625	0.105263157895	0.450199456284208	0.392356272835335
REACTOME_TRANSLATION_INITIATION_COMPLEX_FORMATION	RPS3(1);EIF3A(1),RPS16(1)	15	1	17	2	0.0625	0.105263157895	0.450199456284208	0.392356272835335
SIG_IL4RECEPTOR_IN_B_LYPHOCYTES	STAT6(1);PIK3CA(2)	15	1	17	2	0.0625	0.105263157895	0.450199456284208	0.392356272835335
ST_T_CELL_SIGNAL_TRANSDUCTION	RASGRP4(1);NFKB1(1),NFKB2(1)	15	1	17	2	0.0625	0.105263157895	0.450199456284208	0.392356272835335
BIOCARTA_CASPASE_PATHWAY	CASP3(2),CASP9(1),PRF1(1);DFFB(1),LMNB1(1),PARP1(1),PRF1(3)	12	4	13	6	0.25	0.315789473684	0.429197537639476	0.392434653256401
BIOCARTA_DEATH_PATHWAY	CASP3(2),CASP9(1),TRAF2(1);DFFB(1),NFKB1(1),TNFRSF10A(1),TRAF2(3)	12	4	13	6	0.25	0.315789473684	0.429197537639476	0.392434653256401
KEGG_ARRHYTHMOGENIC_RIGHT_VENTRICULAR_CARDIOMYOPATHY_ARVC	ACTN3(2),CACNB3(1),ITGA7(1),SGCA(1);CACNB3(1),ITGA3(1),ITGA4(2),ITGA7(1),SGCA(1)	12	4	13	6	0.25	0.315789473684	0.429197537639476	0.392434653256401
KEGG_BASAL_TRANSCRIPTION_FACTORS	ERCC3(1),GTF2E2(1),GTF2IRD1(1),TAF5L(1);GTF2E2(2),GTF2IRD1(2),TAF1(1),TAF11(1),TAF15(1),TAF2(1)	12	4	13	6	0.25	0.315789473684	0.429197537639476	0.392434653256401
KEGG_ECM_RECEPTOR_INTERACTION	CD47(1),COL6A1(1),COMP(1),GP1BA(1),ITGA7(1);COL1A1(1),COL1A2(1),ITGA3(1),ITGA4(2),ITGA7(1)	12	4	13	6	0.25	0.315789473684	0.429197537639476	0.392434653256401
KEGG_FC_GAMMA_R_MEDIATED_PHAGOCYTOSIS	ASAP1(1),GAB2(1),PIK3R5(1),SCIN(1);PIK3CA(2),PIK3R5(1),PLA2G6(1),SPHK1(1),SYK(1),WASF1(1)	12	4	13	6	0.25	0.315789473684	0.429197537639476	0.392434653256401
KEGG_PROTEIN_DIGESTION_AND_ABSORPTION	CELA2A(1),COL6A1(1),COL9A3(1),KCNN4(1);ACE2(1),CELA2B(2),COL1A1(1),COL1A2(1),SLC15A1(1)	12	4	13	6	0.25	0.315789473684	0.429197537639476	0.392434653256401
KEGG_RENAL_CELL_CARCINOMA	ARNT(1),HGF(1),PDGFB(1),PIK3R5(1),TGFB2(1);ARAF(1),EGLN3(1),PIK3CA(2),PIK3R5(1),TGFB2(1)	12	4	13	6	0.25	0.315789473684	0.429197537639476	0.392434653256401
KEGG_VEGF_SIGNALING_PATHWAY	CASP9(1),MAPK13(1),PIK3R5(1),PLA2G12B(1);PIK3CA(2),PIK3R5(1),PLA2G2D(1),PLA2G6(1),SHC2(1),SPHK1(1)	12	4	13	6	0.25	0.315789473684	0.429197537639476	0.392434653256401
REACTOME_ACTIVATION_OF_THE_PRE_REPLICATIVE_COMPLEX	CDC7(1),ORC6(1),POLA2(1),POLE2(1);POLA2(1),POLE2(1),RPA1(1),RPA4(3)	12	4	13	6	0.25	0.315789473684	0.429197537639476	0.392434653256401
REACTOME_TOLL_RECEPTOR_CASCADES	DUSP7(1),ECSIT(1),IRAK1(1),TLR10(1),TLR6(1);IRF3(1),NFKB1(1),NFKB2(1),RIPK3(1),TLR10(1),TLR3(1)	12	4	13	6	0.25	0.315789473684	0.429197537639476	0.392434653256401
KEGG_AXON_GUIDANCE	EPHA6(1),GNAI2(1),PLXNB2(1),RASA1(2),RHOD(2),ROBO1(2),ROCK2(1),SEMA3G(1),SEMA4G(1);ABLIM3(2),ARHGEF12(1),EPHA6(1),FES(1),L1CAM(1),PLXNB2(1),ROBO1(3),ROBO2(1),SEMA3G(1),SEMA4D(1),SEMA4G(2),SEMA5A(1)	7	9	7	12	0.5625	0.631578947368	0.415568728877731	0.392434653256403
REACTOME_TRANSCRIPTION	CLP1(1),ERCC3(1),GTF2E2(1),GTF3A(1),HIST1H2BO(1),HIST2H2AC(1),HIST2H2BE(1),PABPN1(1),POLR1A(1),POLR1C(1),POLR3E(1);CCNT1(2),CLP1(2),GTF2E2(2),GTF3A(1),HIST1H2AB(1),KAT2B(1),PABPN1(1),SUPT4H1(1),TAF1(1),TAF11(1)	7	9	7	12	0.5625	0.631578947368	0.415568728877731	0.392434653256403
BIOCARTA_ALK_PATHWAY	CHRD(1),FZD1(1),SMAD6(1),TGFB2(1),TGFBR1(2),TGFBR3(1);FZD1(1),HNF1A(1),MYL2(1),TGFB2(1),TGFBR1(3),TGFBR2(1)	11	5	12	7	0.3125	0.368421052632	0.347209509047708	0.392437465251223
KEGG_AMOEBIASIS	ACTN3(2),CASP3(2),PIK3R5(1),TGFB2(1);COL1A1(1),COL1A2(1),NFKB1(1),PIK3CA(2),PIK3R5(1),SERPINB2(1),TGFB2(1)	11	5	12	7	0.3125	0.368421052632	0.347209509047708	0.392437465251223
KEGG_RNA_DEGRADATION	ENO1(1),EXOSC1(1),EXOSC10(1),LSM7(1),PABPC3(1),PATL1(1),PNPT1(1);ENO1(1),EXOSC9(1),PABPC3(1),PABPC4L(2),PATL1(1),TOB2(1),ZCCHC7(1)	11	5	12	7	0.3125	0.368421052632	0.347209509047708	0.392437465251223
REACTOME_ELONGATION_AND_PROCESSING_OF_CAPPED_TRANSCRIPTS	CLP1(1),DHX9(1),ERCC3(1),HNRNPA2B1(1),PABPN1(1);CCNT1(2),CLP1(2),HNRNPR(1),PABPN1(1),SUPT4H1(1)	11	5	12	7	0.3125	0.368421052632	0.347209509047708	0.392437465251223
REACTOME_G1_S_TRANSITION	CDC7(1),ORC6(1),POLA2(1),POLE2(1),PSMB4(1),PSMD1(1);CCNE1(1),CDC25A(1),POLA2(1),POLE2(1),RPA1(1),RPA4(3)	11	5	12	7	0.3125	0.368421052632	0.347209509047708	0.392437465251223
REACTOME_METABOLISM_OF_CARBOHYDRATES	ENO1(1),LCT(1),NUP93(1),PGM2(1),PRPS1L1(1),SLC2A3(1),SLC2A5(1);ENO1(1),GAPDHS(1),NUP155(1),PFKFB1(1),PFKP(1),SLC2A3(1),SLC2A4(1),SLC37A4(1)	11	5	12	7	0.3125	0.368421052632	0.347209509047708	0.392437465251223
BIOCARTA_BCELLSURVIVAL_PATHWAY	CASP3(2);MTOR(1),PIK3CA(2)	14	2	16	3	0.125	0.157894736842	0.277045819251821	0.441554681299689
BIOCARTA_FAS_PATHWAY	CASP3(2);DFFB(1),LMNB1(1),PARP1(1)	14	2	16	3	0.125	0.157894736842	0.277045819251821	0.441554681299689
BIOCARTA_FMLP_PATHWAY	NCF2(2);NCF2(2),NFKB1(1)	14	2	16	3	0.125	0.157894736842	0.277045819251821	0.441554681299689
BIOCARTA_INSULIN_PATHWAY	RASA1(2);PIK3CA(2),SLC2A4(1)	14	2	16	3	0.125	0.157894736842	0.277045819251821	0.441554681299689
BIOCARTA_PPARA_PATHWAY	SP1(1),STAT5A(1);CITED2(1),PIK3CA(2)	14	2	16	3	0.125	0.157894736842	0.277045819251821	0.441554681299689
BIOCARTA_TCR_PATHWAY	RASA1(2);NFKB1(1),PIK3CA(2)	14	2	16	3	0.125	0.157894736842	0.277045819251821	0.441554681299689
KEGG_DRUG_METABOLISM_OTHER_ENZYMES	DPYS(1),GMPS(1);CYP3A7(1),UGT1A3(2)	14	2	16	3	0.125	0.157894736842	0.277045819251821	0.441554681299689
KEGG_ENDOCYTOSIS	ACAP3(1),AGAP1(1),ASAP1(1),DAB2(1),EHD4(1),EPN1(1),FAM125B(1),FGFR2(1),IL2RA(1),IQSEC3(1),MDM2(1),PDGFRA(1),PIP5KL1(1),PSD2(1),SH3GL2(1),SMAD6(1),SMAD7(1),TGFB2(1),TGFBR1(2),VPS37B(1),VPS37C(1),VTA1(1);CAV3(1),CCR5(1),F2R(1),FAM125B(1),FGFR2(1),GIT2(1),HGS(1),IGF1R(1),IL2RA(1),MDM2(3),PDGFRA(1),PRKCZ(1),RAB11FIP5(1),SMAD7(3),STAMBP(1),TFRC(1),TGFB2(1),TGFBR1(3),TGFBR2(1),VPS37A(1),VPS37C(2)	4	12	4	15	0.75	0.789473684211	0.27704581925182	0.441554681299689
KEGG_GLYOXYLATE_AND_DICARBOXYLATE_METABOLISM	GRHPR(1),HAO2(1);ACO1(1),GLYCTK(1),MUT(1)	14	2	16	3	0.125	0.157894736842	0.277045819251821	0.441554681299689
KEGG_OTHER_TYPES_OF_O_GLYCAN_BIOSYNTHESIS	GLT25D1(1),POFUT2(1);MFNG(1),UGT1A3(2)	14	2	16	3	0.125	0.157894736842	0.277045819251821	0.441554681299689
KEGG_STAPHYLOCOCCUS_AUREUS_INFECTION	CFI(1),PTAFR(1);C1QB(1),C1R(1),C3AR1(1)	14	2	16	3	0.125	0.157894736842	0.277045819251821	0.441554681299689
REACTOME_ACTIVATION_OF_RAC	ROBO1(2);ROBO1(3)	14	2	16	3	0.125	0.157894736842	0.277045819251821	0.441554681299689
REACTOME_AKT_PHOSPHORYLATES_TARGETS_IN_THE_CYTOSOL	CASP9(1),MDM2(1);MDM2(3)	14	2	16	3	0.125	0.157894736842	0.277045819251821	0.441554681299689
REACTOME_DOWNSTREAM_SIGNALING_OF_ACTIVATED_FGFR	FGF22(1),FGFR2(1);FGFR2(1),PIK3CA(2)	14	2	16	3	0.125	0.157894736842	0.277045819251821	0.441554681299689
REACTOME_E2F_MEDIATED_REGULATION_OF_DNA_REPLICATION	ORC6(1),POLA2(1);CCNE1(1),CDC25A(1),POLA2(1)	14	2	16	3	0.125	0.157894736842	0.277045819251821	0.441554681299689
REACTOME_FACILITATIVE_NA_INDEPENDENT_GLUCOSE_TRANSPORTERS	SLC2A3(1),SLC2A5(1);SLC2A11(1),SLC2A3(1),SLC2A4(1)	14	2	16	3	0.125	0.157894736842	0.277045819251821	0.441554681299689
REACTOME_MRNA_3_END_PROCESSING	CLP1(1),PABPN1(1);CLP1(2),PABPN1(1)	14	2	16	3	0.125	0.157894736842	0.277045819251821	0.441554681299689
REACTOME_NEUROTRANSMITTER_RELEASE_CYCLE	RIMS1(1),SYN2(1);FNBP1L(1),RIMS1(1),SLC5A7(1)	14	2	16	3	0.125	0.157894736842	0.277045819251821	0.441554681299689
REACTOME_PI3K_CASCADE	FGF22(1),FGFR2(1);FGFR2(1),PIK3CA(2)	14	2	16	3	0.125	0.157894736842	0.277045819251821	0.441554681299689
REACTOME_SIGNALING_BY_BMP	SMAD6(1),SMAD7(1);SMAD7(3)	14	2	16	3	0.125	0.157894736842	0.277045819251821	0.441554681299689
SA_PTEN_PATHWAY	PTK2B(1),RBL2(1);ILK(1),PIK3CA(2),PTK2B(1)	14	2	16	3	0.125	0.157894736842	0.277045819251821	0.441554681299689
ST_JNK_MAPK_PATHWAY	MAP3K2(1),MAP3K9(1);MAP3K9(2),MYEF2(1)	14	2	16	3	0.125	0.157894736842	0.277045819251821	0.441554681299689
BIOCARTA_P38MAPK_PATHWAY	MAP3K9(1),MAPKAPK5(1),MEF2D(1),RAPGEF2(1),TGFB2(1),TGFBR1(2),TRAF2(1);MAP3K9(2),TGFB2(1),TGFBR1(3),TRAF2(3)	10	6	11	8	0.375	0.421052631579	0.27704581925182	0.44155982447157
KEGG_CELL_CYCLE	CDC27(1),CDC7(1),MDM2(1),ORC6(1),RBL2(1),TGFB2(1),ZBTB17(1);BUB1B(2),CCNE1(1),CDC25A(1),MDM2(3),TGFB2(1)	10	6	11	8	0.375	0.421052631579	0.27704581925182	0.44155982447157
KEGG_GLUTAMATERGIC_SYNAPSE	ADCY5(1),GLUL(1),GNAI2(1),GRIK3(1),GRIN3B(1),PLA2G12B(1),SLC1A3(1);ADCY5(1),GRIK1(1),GRM2(1),GRM7(1),ITPR1(1),ITPR2(1),PLA2G2D(1),PLA2G6(1),SLC1A3(1)	10	6	11	8	0.375	0.421052631579	0.27704581925182	0.44155982447157
KEGG_TOXOPLASMOSIS	CASP3(2),CASP9(1),GNAI2(1),IRAK1(1),MAPK13(1),PIK3R5(1),PLA2G12B(1),TGFB2(1);CCR5(1),IL10RA(1),JAK2(1),NFKB1(1),PIK3CA(2),PIK3R5(1),PLA2G2D(1),PLA2G6(1),PPIF(1),TGFB2(1)	10	6	11	8	0.375	0.421052631579	0.27704581925182	0.44155982447157
KEGG_TUBERCULOSIS	CASP3(2),CASP9(1),CORO1A(1),IFNA14(1),IFNA6(1),IRAK1(1),KSR1(1),MAPK13(1),TGFB2(1),TLR6(1);ARHGEF12(1),ATP6V1H(1),CALML5(1),CYP27B1(1),IL10RA(1),JAK2(1),LAMP2(1),NFKB1(1),SPHK1(1),SYK(1),TGFB2(1)	10	6	11	8	0.375	0.421052631579	0.27704581925182	0.44155982447157
REACTOME_CLASS_A1_RHODOPSIN_LIKE_RECEPTORS	ADRA1B(1),ADRA2C(1),AGTR1(1),ANXA1(1),AVPR1B(2),CCKAR(1),CCR8(1),CNR1(1),GALR1(2),GALR3(1),LPAR3(1),MLNR(2),OPRL1(1),PTAFR(1),PTGER1(1),PYY(1),S1PR2(1),S1PR3(1),SSTR5(1),TAAR1(1),TAAR6(1),TACR3(1),UTS2R(1);ADORA2B(1),ADRA1B(2),ADRA2C(5),AGTR1(2),C3AR1(1),CCL25(1),CCR5(1),CCR6(1),CHRM5(1),CXCR3(1),DRD1(1),DRD4(2),F2R(1),MC2R(1),OPRL1(1),PROKR2(1),QRFPR(1),RHO(1),RLN3(2),TAAR6(1)	3	13	3	16	0.8125	0.842105263158	0.231507526934273	0.450519577508634
BIOCARTA_MAPK_PATHWAY	MAP3K2(1),MAP3K9(1),MAPK13(1),MAPK4(1),MAPKAPK5(1),MEF2D(1),RAPGEF2(1),SP1(1),TGFB2(1),TGFBR1(2),TRAF2(1);ARAF(1),MAP3K9(2),NFKB1(1),TGFB2(1),TGFBR1(3),TRAF2(3)	9	7	10	9	0.4375	0.473684210526	0.214068676362157	0.450538211859596
KEGG_PHAGOSOME	ATP6V1D(1),COMP(1),CORO1A(1),MARCO(2),NCF2(2),TLR6(1);ATP6V1E2(1),ATP6V1H(1),C1R(1),CANX(1),DYNC1LI1(1),HGS(1),LAMP2(1),NCF2(2),RILP(1),SCARB1(2),TFRC(1),TUBAL3(2)	9	7	10	9	0.4375	0.473684210526	0.214068676362157	0.450538211859596
KEGG_PROTEIN_PROCESSING_IN_ENDOPLASMIC_RETICULUM	ATF6(2),DNAJC1(1),HYOU1(1),PDIA4(1),PRKCSH(1),RPN1(2),SEC62(1),TRAF2(1);CANX(1),CAPN1(1),CRYAA(1),DNAJB12(1),DNAJC10(1),PRKCSH(1),TRAF2(3),TUSC3(1),UFD1L(1)	9	7	10	9	0.4375	0.473684210526	0.214068676362157	0.450538211859596
BIOCARTA_KERATINOCYTE_PATHWAY	MAPK13(1),SP1(1),TRAF2(1);NFKB1(1),TRAF2(3)	13	3	15	4	0.1875	0.210526315789	0.169655223134574	0.479819232415823
KEGG_AUTOIMMUNE_THYROID_DISEASE	IFNA14(1),IFNA6(1),PRF1(1);IL5(1),PRF1(3)	13	3	15	4	0.1875	0.210526315789	0.169655223134574	0.479819232415823
KEGG_BETA_ALANINE_METABOLISM	DPYS(1),HADHA(3),MLYCD(1);ALDH3A2(1),CNDP1(1),HADHA(3)	13	3	15	4	0.1875	0.210526315789	0.169655223134574	0.479819232415823
KEGG_BIOSYNTHESIS_OF_UNSATURATED_FATTY_ACIDS	HADHA(3);ACOT7(1),HADHA(3)	13	3	15	4	0.1875	0.210526315789	0.169655223134574	0.479819232415823
KEGG_CYTOKINE_CYTOKINE_RECEPTOR_INTERACTION	AMH(1),CCR8(1),EDA(1),HGF(1),IFNA14(1),IFNA6(1),IL11(1),IL17A(1),IL17RB(1),IL25(1),IL2RA(1),IL6ST(1),LEPR(1),PDGFB(1),PDGFRA(1),TGFB2(1),TGFBR1(2),TNFRSF10C(2);AMH(3),CCL25(1),CCR5(1),CCR6(1),CXCR3(1),IFNAR1(1),IL10RA(1),IL18R1(1),IL25(1),IL2RA(1),IL5(1),INHBA(1),INHBE(1),MPL(3),PDGFRA(1),PF4V1(1),TGFB2(1),TGFBR1(3),TGFBR2(1),TNFRSF10A(1),TNFRSF10C(1),TNFSF18(1)	2	14	2	17	0.875	0.894736842105	0.18282586554903	0.479819232415823
KEGG_CYTOSOLIC_DNA_SENSING_PATHWAY	IFNA14(1),IFNA6(1),IL33(1),POLR1C(1),POLR3E(1);IL33(1),IRF3(1),NFKB1(1),POLR3GL(1),RIPK3(1)	13	3	15	4	0.1875	0.210526315789	0.169655223134574	0.479819232415823
KEGG_GASTRIC_ACID_SECRETION	ADCY5(1),GNAI2(1),KCNK10(1);ADCY5(1),CALML5(1),ITPR1(1),ITPR2(1)	13	3	15	4	0.1875	0.210526315789	0.169655223134574	0.479819232415823
KEGG_GLYCEROPHOSPHOLIPID_METABOLISM	CHKB(1),DGKD(1),PLA2G12B(1);ACHE(1),AGPAT9(1),PLA2G2D(1),PLA2G6(1)	13	3	15	4	0.1875	0.210526315789	0.169655223134574	0.479819232415823
KEGG_GLYCINE_SERINE_AND_THREONINE_METABOLISM	AGXT(2),CTH(1);AGXT(1),CTH(1),DAO(1),GLYCTK(1)	13	3	15	4	0.1875	0.210526315789	0.169655223134574	0.479819232415823
KEGG_PYRUVATE_METABOLISM	ACOT12(1),GRHPR(1),LDHA(1);ACOT12(1),ACYP2(1),ALDH3A2(1),PDHA2(1)	13	3	15	4	0.1875	0.210526315789	0.169655223134574	0.479819232415823
KEGG_RHEUMATOID_ARTHRITIS	ATP6V1D(1),IL11(1),IL17A(1),TGFB2(1);ATP6V1E2(1),ATP6V1H(1),MMP3(1),TGFB2(1)	13	3	15	4	0.1875	0.210526315789	0.169655223134574	0.479819232415823
KEGG_SHIGELLOSIS	HCLS1(1),MAPK13(1),ROCK2(1);NFKB1(1),NOD1(1),PFN2(1),WASF1(1)	13	3	15	4	0.1875	0.210526315789	0.169655223134574	0.479819232415823
REACTOME_AMINO_ACID_TRANSPORT_ACROSS_THE_PLASMA_MEMBRANE	SLC6A12(2),SLC7A3(1);SLC7A3(3),SLC7A6(1)	13	3	15	4	0.1875	0.210526315789	0.169655223134574	0.479819232415823
REACTOME_BASE_EXCISION_REPAIR	MUTYH(1),OGG1(2);CCNO(3),MUTYH(1)	13	3	15	4	0.1875	0.210526315789	0.169655223134574	0.479819232415823
REACTOME_BASE_FREE_SUGAR_PHOSPHATE_REMOVAL_VIA_THE_SINGLE_NUCLEOTIDE_REPLACEMENT_PATHWAY	MUTYH(1),OGG1(2);CCNO(3),MUTYH(1)	13	3	15	4	0.1875	0.210526315789	0.169655223134574	0.479819232415823
REACTOME_DOWNSTREAM_EVENTS_IN_GPCR_SIGNALING	ADCY5(1),ADRA1B(1),ADRA2C(1),AGTR1(1),ANXA1(1),AVPR1B(2),CCKAR(1),CCR8(1),CNR1(1),DGKD(1),GALR1(2),GALR3(1),GNAI2(1),LPAR3(1),MLNR(2),OPRL1(1),PIK3R5(1),PTAFR(1),PTGER1(1),PYY(1),ROCK2(1),S1PR2(1),S1PR3(1),SSTR5(1),TAAR1(1),TAAR6(1),TACR3(1),UTS2R(1);ADCY5(1),ADORA2B(1),ADRA1B(2),ADRA2C(5),AGTR1(2),ARHGEF12(1),C3AR1(1),CCL25(1),CCR5(1),CCR6(1),CHRM5(1),CXCR3(1),DRD1(1),DRD4(2),F2R(1),GLP1R(1),ITP…	2	14	2	17	0.875	0.894736842105	0.18282586554903	0.479819232415823
REACTOME_NUCLEAR_RECEPTOR_TRANSCRIPTION_PATHWAY	NR1H4(2),NR2F6(1);NR0B1(2),NR1D2(1),RORB(1)	13	3	15	4	0.1875	0.210526315789	0.169655223134574	0.479819232415823
REACTOME_PYRIMIDINE_METABOLISM	DHODH(2),DPYS(1),NT5C1A(1);NT5C1A(1),NT5C3(2),NT5M(1)	13	3	15	4	0.1875	0.210526315789	0.169655223134574	0.479819232415823
REACTOME_PYRUVATE_METABOLISM_AND_TCA_CYCLE	LDHA(1),PDHX(1),SLC16A8(1);IDH3A(2),SUCLG1(1),SUCLG2(1)	13	3	15	4	0.1875	0.210526315789	0.169655223134574	0.479819232415823
REACTOME_REGULATION_OF_INSULIN_SECRETION_BY_GLUCAGON_LIKE_PEPTIDE_1	ADCY5(1),CACNB3(1),GNAI2(1),RAPGEF4(1);ADCY5(1),CACNB3(1),GLP1R(1),ITPR1(1),ITPR2(1)	13	3	15	4	0.1875	0.210526315789	0.169655223134574	0.479819232415823
REACTOME_REMOVAL_OF_DNA_PATCH_CONTAINING_ABASIC_RESIDUE	MUTYH(1),OGG1(2);CCNO(3),MUTYH(1)	13	3	15	4	0.1875	0.210526315789	0.169655223134574	0.479819232415823
REACTOME_RESOLUTION_OF_AP_SITES_VIA_THE_SINGLE_NUCLEOTIDE_REPLACEMENT_PATHWAY	MUTYH(1),OGG1(2);CCNO(3),MUTYH(1)	13	3	15	4	0.1875	0.210526315789	0.169655223134574	0.479819232415823
REACTOME_RHO_GTPASE_CYCLE	ARHGDIG(1),RHOD(2);ARHGAP31(1),ARHGEF12(1),MCF2(1),RHOBTB2(1)	13	3	15	4	0.1875	0.210526315789	0.169655223134574	0.479819232415823
REACTOME_STEROID_METABOLISM	CYP11B1(1),CYP27A1(1),CYP7A1(1),HSD3B1(1);EBP(1),MVD(2),STAR(1)	13	3	15	4	0.1875	0.210526315789	0.169655223134574	0.479819232415823
REACTOME_PEPTIDE_LIGAND_BINDING_RECEPTORS	AGTR1(1),ANXA1(1),AVPR1B(2),CCKAR(1),CCR8(1),GALR1(2),GALR3(1),MLNR(2),OPRL1(1),PYY(1),SSTR5(1),TACR3(1),UTS2R(1);AGTR1(2),C3AR1(1),CCL25(1),CCR5(1),CCR6(1),CXCR3(1),F2R(1),MC2R(1),OPRL1(1),PROKR2(1),QRFPR(1),RLN3(2)	8	8	9	10	0.5	0.526315789474	0.155176697224619	0.479823555520851
KEGG_NEUROACTIVE_LIGAND_RECEPTOR_INTERACTION	ADRA1B(1),ADRA2C(1),AGTR1(1),AVPR1B(2),CCKAR(1),CHRNA10(1),CNR1(1),GABRA3(1),GALR1(2),GALR3(1),GPR156(1),GPR35(1),GRIK3(1),GRIN3B(1),LEPR(1),LPAR3(1),MLNR(2),OPRL1(1),PTAFR(1),PTGER1(1),S1PR2(1),S1PR3(1),SSTR5(1),TAAR1(1),TAAR6(1),TACR3(1),UTS2R(1);ADORA2B(1),ADRA1B(2),ADRA2C(5),AGTR1(2),C3AR1(1),CHRM5(1),CHRNA10(3),CHRNA2(2),DRD1(1),DRD4(2),F2R(1),GABRA6(1),GABRD(1),GABRR1(1),GLP1R(1),GRIK1(1),G…	1	15	1	18	0.9375	0.947368421053	0.125298686208397	0.524559586853481
KEGG_COMPLEMENT_AND_COAGULATION_CASCADES	CFI(1),KLKB1(1),PLAUR(1),PROC(1),SERPINA5(1);C1QB(1),C1R(1),C3AR1(1),F2R(1),FGB(2),KLKB1(1),PROC(1),SERPINC1(1),SERPINF2(1)	12	4	14	5	0.25	0.263157894737	0.088725671112424	0.524559699874621
KEGG_GLYCOSAMINOGLYCAN_BIOSYNTHESIS_HEPARAN_SULFATE	B4GALT7(1),HS3ST5(1),NDST2(1),XYLT2(1);EXT2(1),NDST2(4)	12	4	14	5	0.25	0.263157894737	0.088725671112424	0.524559699874621
KEGG_HEMATOPOIETIC_CELL_LINEAGE	CD1C(1),CD22(1),GP1BA(1),IL11(1),IL2RA(1);IL2RA(1),IL5(1),ITGA3(1),ITGA4(2),TFRC(1)	12	4	14	5	0.25	0.263157894737	0.088725671112424	0.524559699874621
KEGG_UBIQUITIN_MEDIATED_PROTEOLYSIS	CDC27(1),MDM2(1),UBE3B(1),WWP2(1);MDM2(3),RCHY1(1),RHOBTB2(1)	12	4	14	5	0.25	0.263157894737	0.088725671112424	0.524559699874621
REACTOME_IRS_RELATED_EVENTS	FGF22(1),FGFR2(1),PRKAG3(1),RPTOR(1);FGFR2(1),MTOR(1),PIK3CA(2),RPTOR(2)	12	4	14	5	0.25	0.263157894737	0.088725671112424	0.524559699874621
REACTOME_S_PHASE	ORC6(1),POLA2(1),POLE2(1),PSMB4(1),PSMD1(1);CCNE1(1),CDC25A(1),DNA2(1),POLA2(1),POLE2(1),RPA1(1)	12	4	14	5	0.25	0.263157894737	0.088725671112424	0.524559699874621
KEGG_GNRH_SIGNALING_PATHWAY	ADCY5(1),MAP3K2(1),MAPK13(1),PLA2G12B(1),PTK2B(1);ADCY5(1),CALML5(1),ITPR1(1),ITPR2(1),PLA2G2D(1),PLA2G6(1),PTK2B(1)	11	5	13	6	0.3125	0.315789473684	0.020883114368066	0.524563922587007
KEGG_LEISHMANIASIS	IRAK1(1),MAPK13(1),NCF2(2),TGFB2(1);ITGA4(2),JAK2(1),NCF2(2),NFKB1(1),PTPN6(1),TGFB2(1)	11	5	13	6	0.3125	0.315789473684	0.020883114368066	0.524563922587007
KEGG_P53_SIGNALING_PATHWAY	CASP3(2),CASP9(1),CD82(1),MDM2(1),SESN3(1);CCNE1(1),MDM2(3),PPM1D(1),RCHY1(1)	11	5	13	6	0.3125	0.315789473684	0.020883114368066	0.524563922587007
KEGG_PROGESTERONE_MEDIATED_OOCYTE_MATURATION	ADCY5(1),CDC27(1),GNAI2(1),MAPK13(1),PIK3R5(1);ADCY5(1),ARAF(1),CDC25A(1),IGF1R(1),PIK3CA(2),PIK3R5(1)	11	5	13	6	0.3125	0.315789473684	0.020883114368066	0.524563922587007
REACTOME_DNA_REPLICATION_PRE_INITIATION	CDC7(1),ORC6(1),POLA2(1),POLE2(1),PSMB4(1),PSMD1(1);POLA2(1),POLE2(1),RPA1(1),RPA4(3)	11	5	13	6	0.3125	0.315789473684	0.020883114368066	0.524563922587007
REACTOME_TELOMERE_MAINTENANCE	HIST1H2BO(1),HIST2H2AC(1),HIST2H2BE(1),POLA2(1),POLE2(1);DNA2(1),HIST1H2AB(1),HIST3H3(1),POLA2(1),POLE2(1),RPA1(1)	11	5	13	6	0.3125	0.315789473684	0.020883114368066	0.524563922587007
KEGG_JAK_STAT_SIGNALING_PATHWAY	IFNA14(1),IFNA6(1),IL11(1),IL2RA(1),IL6ST(1),LEPR(1),PIK3R5(1),STAT4(1),STAT5A(1),STAT6(1);IFNAR1(1),IL10RA(1),IL2RA(1),IL5(1),JAK2(1),MPL(3),PIK3CA(2),PIK3R5(1),PTPN6(1),SPRY2(1)	10	6	12	7	0.375	0.368421052632	-0.0401276945935068	0.998540103068967
REACTOME_CELL_CYCLE_CHECKPOINTS	CDC27(1),CDC7(1),MDM2(1),ORC6(1),PSMB4(1),PSMD1(1);BUB1B(2),CCNE1(1),CDC25A(1),HUS1(3),MDM2(3),RPA1(1)	10	6	12	7	0.375	0.368421052632	-0.0401276945935068	0.998540103068967
REACTOME_GLUCOSE_REGULATION_OF_INSULIN_SECRETION	CACNB3(1),ENO1(1),GNAI2(1),NDUFA1(1),PDHX(1),RAPGEF4(1),UQCRC1(1);CACNB3(1),ENO1(1),GAPDHS(1),IDH3A(2),NDUFA1(1),NDUFA6(1),NDUFB8(1),NDUFV1(1),PFKFB1(1),PFKP(1),SUCLG1(1),SUCLG2(1)	9	7	11	8	0.4375	0.421052631579	-0.0979504887461725	0.998540103068967
REACTOME_METABOLISM_OF_LIPIDS_AND_LIPOPROTEINS	ABCD1(1),ACADS(1),ACADVL(1),ACER1(1),ANGPTL4(1),CEL(2),CYP11B1(1),CYP27A1(1),CYP7A1(1),DEGS1(1),ECI1(1),HACL1(1),HADHA(3),HSD3B1(1),PNLIPRP2(1);CRAT(2),EBP(1),ECI1(1),HADHA(3),LASS5(1),MVD(2),PEX11A(1),PNLIP(1),SCARB1(2),SGPP2(1),SPHK1(1),STAR(1),UCP1(1)	5	11	6	13	0.6875	0.684210526316	-0.020883114368066	0.998540103068967
BIOCARTA_CBL_PATHWAY	PDGFRA(1);PDGFRA(1)	15	1	18	1	0.0625	0.0526315789474	-0.125298686208396	0.998542629836967
BIOCARTA_CCR3_PATHWAY	ROCK2(1);MYL2(1)	15	1	18	1	0.0625	0.0526315789474	-0.125298686208396	0.998542629836967
BIOCARTA_DREAM_PATHWAY	CREM(1);KCNIP3(1)	15	1	18	1	0.0625	0.0526315789474	-0.125298686208396	0.998542629836967
BIOCARTA_GABA_PATHWAY	GABRA3(1);GABRA6(1)	15	1	18	1	0.0625	0.0526315789474	-0.125298686208396	0.998542629836967
BIOCARTA_GLYCOLYSIS_PATHWAY	ENO1(1);ENO1(1)	15	1	18	1	0.0625	0.0526315789474	-0.125298686208396	0.998542629836967
BIOCARTA_IL6_PATHWAY	IL6ST(1);JAK2(1)	15	1	18	1	0.0625	0.0526315789474	-0.125298686208396	0.998542629836967
BIOCARTA_MCM_PATHWAY	ORC6(1);CCNE1(1)	15	1	18	1	0.0625	0.0526315789474	-0.125298686208396	0.998542629836967
BIOCARTA_NFKB_PATHWAY	IRAK1(1);NFKB1(1)	15	1	18	1	0.0625	0.0526315789474	-0.125298686208396	0.998542629836967
BIOCARTA_PGC1A_PATHWAY	MEF2D(1);SLC2A4(1)	15	1	18	1	0.0625	0.0526315789474	-0.125298686208396	0.998542629836967
BIOCARTA_PYK2_PATHWAY	PTK2B(1);PTK2B(1)	15	1	18	1	0.0625	0.0526315789474	-0.125298686208396	0.998542629836967
BIOCARTA_RARRXR_PATHWAY	ERCC3(1);KAT2B(1)	15	1	18	1	0.0625	0.0526315789474	-0.125298686208396	0.998542629836967
BIOCARTA_STEM_PATHWAY	IL11(1);IL5(1)	15	1	18	1	0.0625	0.0526315789474	-0.125298686208396	0.998542629836967
BIOCARTA_WNT_PATHWAY	FZD1(1);FZD1(1)	15	1	18	1	0.0625	0.0526315789474	-0.125298686208396	0.998542629836967
KEGG_ABC_TRANSPORTERS	ABCD1(1);ABCD3(1)	15	1	18	1	0.0625	0.0526315789474	-0.125298686208396	0.998542629836967
KEGG_ANTIGEN_PROCESSING_AND_PRESENTATION	CTSB(1);CANX(1)	15	1	18	1	0.0625	0.0526315789474	-0.125298686208396	0.998542629836967
KEGG_GLYCOSAMINOGLYCAN_DEGRADATION	HYAL3(1);HYAL3(1)	15	1	18	1	0.0625	0.0526315789474	-0.125298686208396	0.998542629836967
KEGG_HISTIDINE_METABOLISM	ACY3(1);ALDH3A2(1),CNDP1(1)	15	1	18	1	0.0625	0.0526315789474	-0.125298686208396	0.998542629836967
KEGG_SULFUR_METABOLISM	SULT1A2(1);PAPSS1(1)	15	1	18	1	0.0625	0.0526315789474	-0.125298686208396	0.998542629836967
KEGG_SULFUR_RELAY_SYSTEM	NFS1(1);MPST(1)	15	1	18	1	0.0625	0.0526315789474	-0.125298686208396	0.998542629836967
REACTOME_ACTIVATION_OF_KAINATE_RECEPTORS_UPON_GLUTAMATE_BINDING	GRIK3(1);GRIK1(1)	15	1	18	1	0.0625	0.0526315789474	-0.125298686208396	0.998542629836967
REACTOME_ADENYLATE_CYCLASE_ACTIVATING_PATHWAY	ADCY5(1);ADCY5(1)	15	1	18	1	0.0625	0.0526315789474	-0.125298686208396	0.998542629836967
REACTOME_CAM_PATHWAY	ADCY5(1);ADCY5(1)	15	1	18	1	0.0625	0.0526315789474	-0.125298686208396	0.998542629836967
REACTOME_CELLEXTRACELLULAR_MATRIX_INTERACTIONS	FBLIM1(1);ILK(1)	15	1	18	1	0.0625	0.0526315789474	-0.125298686208396	0.998542629836967
REACTOME_DEPOLARIZATION_OF_THE_PRESYNAPTIC_TERMINAL_TRIGGERS_THE_OPENING_OF_CALCIUM_CHANNELS	CACNB3(1);CACNB3(1)	15	1	18	1	0.0625	0.0526315789474	-0.125298686208396	0.998542629836967
REACTOME_DUAL_INCISION_REACTION_IN_GG_NER	ERCC3(1);RPA1(1)	15	1	18	1	0.0625	0.0526315789474	-0.125298686208396	0.998542629836967
REACTOME_E2F_ENABLED_INHIBITION_OF_PRE_REPLICATION_COMPLEX_FORMATION	ORC6(1);CDC25A(1)	15	1	18	1	0.0625	0.0526315789474	-0.125298686208396	0.998542629836967
REACTOME_FORMATION_OF_THE_EARLY_ELONGATION_COMPLEX	ERCC3(1);SUPT4H1(1)	15	1	18	1	0.0625	0.0526315789474	-0.125298686208396	0.998542629836967
REACTOME_FORMATION_OF_TUBULIN_FOLDING_INTERMEDIATES_BY_CCT_TRIC	CCT3(1);CCT3(1)	15	1	18	1	0.0625	0.0526315789474	-0.125298686208396	0.998542629836967
REACTOME_FURTHER_PLATELET_RELEASATE	TLN1(1);TLN1(1)	15	1	18	1	0.0625	0.0526315789474	-0.125298686208396	0.998542629836967
REACTOME_G_ALPHA_I_SIGNALLING_EVENTS	ADCY5(1),ADRA2C(1),ANXA1(1),CCR8(1),CNR1(1),GALR1(2),GALR3(1),GNAI2(1),LPAR3(1),OPRL1(1),PYY(1),S1PR2(1),S1PR3(1),SSTR5(1);ADCY5(1),ADRA2C(5),C3AR1(1),CCL25(1),CCR5(1),CCR6(1),CXCR3(1),DRD4(2),OPRL1(1),RHO(1),RLN3(2)	8	8	10	9	0.5	0.473684210526	-0.155176697224619	0.998542629836967
REACTOME_G_BETA_GAMMA_SIGNALLING_THROUGH_PI3KGAMMA	PIK3R5(1);PIK3R5(1)	15	1	18	1	0.0625	0.0526315789474	-0.125298686208396	0.998542629836967
REACTOME_GENERIC_TRANSCRIPTION_PATHWAY	MED16(1);KAT2B(1)	15	1	18	1	0.0625	0.0526315789474	-0.125298686208396	0.998542629836967
REACTOME_GLUCAGON_SIGNALING_IN_METABOLIC_REGULATION	ADCY5(1);ADCY5(1)	15	1	18	1	0.0625	0.0526315789474	-0.125298686208396	0.998542629836967
REACTOME_G_PROTEIN_BETA_GAMMA_SIGNALLING	PIK3R5(1);PIK3R5(1)	15	1	18	1	0.0625	0.0526315789474	-0.125298686208396	0.998542629836967
REACTOME_GS_ALPHA_MEDIATED_EVENTS_IN_GLUCAGON_SIGNALLING	ADCY5(1);ADCY5(1)	15	1	18	1	0.0625	0.0526315789474	-0.125298686208396	0.998542629836967
REACTOME_INTEGRATION_OF_ENERGY_METABOLISM	ADCY5(1),CACNB3(1),ENO1(1),GNAI2(1),MLXIPL(1),NDUFA1(1),PDHX(1),PRKAG3(1),RAPGEF4(1),UQCRC1(1);ADCY5(1),CACNB3(1),ENO1(1),GAPDHS(1),IDH3A(2),NDUFA1(1),NDUFA6(1),NDUFB8(1),NDUFV1(1),PFKFB1(1),PFKP(1),SUCLG1(1),SUCLG2(1)	8	8	10	9	0.5	0.473684210526	-0.155176697224619	0.998542629836967
REACTOME_IONOTROPIC_ACTIVITY_OF_KAINATE_RECEPTORS	GRIK3(1);GRIK1(1)	15	1	18	1	0.0625	0.0526315789474	-0.125298686208396	0.998542629836967
REACTOME_MAP_KINASES_ACTIVATION_IN_TLR_CASCADE	DUSP7(1);TLR3(1)	15	1	18	1	0.0625	0.0526315789474	-0.125298686208396	0.998542629836967
REACTOME_METABOLISM_OF_MRNA	EXOSC1(1);EXOSC9(1)	15	1	18	1	0.0625	0.0526315789474	-0.125298686208396	0.998542629836967
REACTOME_MICRORNA_BIOGENESIS	DROSHA(1);DGCR8(1)	15	1	18	1	0.0625	0.0526315789474	-0.125298686208396	0.998542629836967
REACTOME_MRNA_DECAY_BY_3_TO_5_EXORIBONUCLEASE	EXOSC1(1);EXOSC9(1)	15	1	18	1	0.0625	0.0526315789474	-0.125298686208396	0.998542629836967
REACTOME_NEF_MEDIATES_DOWN_MODULATION_OF_CELL_SURFACE_RECEPTORS_BY_RECRUITING_THEM_TO_CLATHRIN_ADAPTERS	AP1B1(1);ATP6V1H(1)	15	1	18	1	0.0625	0.0526315789474	-0.125298686208396	0.998542629836967
REACTOME_NEP_NS2_INTERACTS_WITH_THE_CELLULAR_EXPORT_MACHINERY	NUP93(1);NUP155(1)	15	1	18	1	0.0625	0.0526315789474	-0.125298686208396	0.998542629836967
REACTOME_NF_KB_IS_ACTIVATED_AND_SIGNALS_SURVIVAL	IRAK1(1);NFKB1(1)	15	1	18	1	0.0625	0.0526315789474	-0.125298686208396	0.998542629836967
REACTOME_NOREPINEPHRINE_NEUROTRANSMITTER_RELEASE_CYCLE	RIMS1(1);RIMS1(1)	15	1	18	1	0.0625	0.0526315789474	-0.125298686208396	0.998542629836967
REACTOME_NUCLEAR_IMPORT_OF_REV_PROTEIN	NUP93(1);NUP155(1)	15	1	18	1	0.0625	0.0526315789474	-0.125298686208396	0.998542629836967
REACTOME_P75NTR_SIGNALS_VIA_NFKB	IRAK1(1);NFKB1(1)	15	1	18	1	0.0625	0.0526315789474	-0.125298686208396	0.998542629836967
REACTOME_PHASE_1_FUNCTIONALIZATION	FMO3(1);TBXAS1(1)	15	1	18	1	0.0625	0.0526315789474	-0.125298686208396	0.998542629836967
REACTOME_PKA_ACTIVATION	ADCY5(1);ADCY5(1)	15	1	18	1	0.0625	0.0526315789474	-0.125298686208396	0.998542629836967
REACTOME_POLYMERASE_SWITCHING	POLA2(1);POLA2(1)	15	1	18	1	0.0625	0.0526315789474	-0.125298686208396	0.998542629836967
REACTOME_PP2A_MEDIATED_DEPHOSPHORYLATION_OF_KEY_METABOLIC_FACTORS	MLXIPL(1);PFKFB1(1)	15	1	18	1	0.0625	0.0526315789474	-0.125298686208396	0.998542629836967
REACTOME_PREFOLDIN_MEDIATED_TRANSFER_OF_SUBSTRATE_TO_CCT_TRIC	CCT3(1);CCT3(1)	15	1	18	1	0.0625	0.0526315789474	-0.125298686208396	0.998542629836967
REACTOME_REGULATION_OF_GLUCOKINASE_BY_GLUCOKINASE_REGULATORY_PROTEIN	NUP93(1);NUP155(1)	15	1	18	1	0.0625	0.0526315789474	-0.125298686208396	0.998542629836967
REACTOME_REGULATION_OF_INSULIN_LIKE_GROWTH_FACTOR_ACTIVITY_BY_INSULIN_LIKE_GROWTH_FACTOR_BINDING_PROTEINS	IGFBP2(1);IGFBP2(1)	15	1	18	1	0.0625	0.0526315789474	-0.125298686208396	0.998542629836967
REACTOME_REV_MEDIATED_NUCLEAR_EXPORT_OF_HIV1_RNA	NUP93(1);NUP155(1)	15	1	18	1	0.0625	0.0526315789474	-0.125298686208396	0.998542629836967
REACTOME_SIGNALLING_TO_ERKS	MAPK13(1);SHC2(1)	15	1	18	1	0.0625	0.0526315789474	-0.125298686208396	0.998542629836967
REACTOME_SIGNALLING_TO_RAS	MAPK13(1);SHC2(1)	15	1	18	1	0.0625	0.0526315789474	-0.125298686208396	0.998542629836967
REACTOME_SMOOTH_MUSCLE_CONTRACTION	TLN1(1);TLN1(1)	15	1	18	1	0.0625	0.0526315789474	-0.125298686208396	0.998542629836967
REACTOME_SNRNP_ASSEMBLY	NUP93(1);NUP155(1)	15	1	18	1	0.0625	0.0526315789474	-0.125298686208396	0.998542629836967
REACTOME_SYNTHESIS_AND_INTERCONVERSION_OF_NUCLEOTIDE_DI_AND_TRIPHOSPHATES	RRM1(1);CTPS2(1)	15	1	18	1	0.0625	0.0526315789474	-0.125298686208396	0.998542629836967
REACTOME_THE_ROLE_OF_NEF_IN_HIV1_REPLICATION_AND_DISEASE_PATHOGENESIS	AP1B1(1);ATP6V1H(1)	15	1	18	1	0.0625	0.0526315789474	-0.125298686208396	0.998542629836967
REACTOME_TRANSPORT_OF_RIBONUCLEOPROTEINS_INTO_THE_HOST_NUCLEUS	NUP93(1);NUP155(1)	15	1	18	1	0.0625	0.0526315789474	-0.125298686208396	0.998542629836967
REACTOME_VPR_MEDIATED_NUCLEAR_IMPORT_OF_PICS	NUP93(1);NUP155(1)	15	1	18	1	0.0625	0.0526315789474	-0.125298686208396	0.998542629836967
SA_MMP_CYTOKINE_CONNECTION	TGFB2(1);TGFB2(1)	15	1	18	1	0.0625	0.0526315789474	-0.125298686208396	0.998542629836967
BIOCARTA_AT1R_PATHWAY	AGTR1(1),MEF2D(1),PTK2B(1);AGTR1(2),PTK2B(1)	13	3	16	3	0.1875	0.157894736842	-0.231507526934273	0.998542629838389
BIOCARTA_CARM_ER_PATHWAY	ERCC3(1),HDAC10(1);NR0B1(2)	14	2	17	2	0.125	0.105263157895	-0.18282586554903	0.998542629838389
BIOCARTA_D4GDI_PATHWAY	CASP3(2),CASP9(1),PRF1(1);PARP1(1),PRF1(3)	12	4	15	4	0.25	0.210526315789	-0.27704581925182	0.998542629838389
BIOCARTA_FEEDER_PATHWAY	LCT(1),MPI(1);MPI(2)	14	2	17	2	0.125	0.105263157895	-0.18282586554903	0.998542629838389
BIOCARTA_HDAC_PATHWAY	MEF2D(1),MYOD1(1);IGF1R(1),PIK3CA(2)	14	2	17	2	0.125	0.105263157895	-0.18282586554903	0.998542629838389
BIOCARTA_IGF1_PATHWAY	RASA1(2);IGF1R(1),PIK3CA(2)	14	2	17	2	0.125	0.105263157895	-0.18282586554903	0.998542629838389
BIOCARTA_IL2_PATHWAY	IL2RA(1),STAT5A(1);IL2RA(1),SYK(1)	14	2	17	2	0.125	0.105263157895	-0.18282586554903	0.998542629838389
BIOCARTA_INFLAM_PATHWAY	IL11(1),TGFB2(1);IL5(1),TGFB2(1)	14	2	17	2	0.125	0.105263157895	-0.18282586554903	0.998542629838389
BIOCARTA_MET_PATHWAY	HGF(1),PTK2B(1),RASA1(2);PIK3CA(2),PTK2B(1)	12	4	16	3	0.25	0.157894736842	-0.678620892538296	0.998542629838389
BIOCARTA_PDGF_PATHWAY	PDGFRA(1),RASA1(2),STAT4(1),STAT5A(1),STAT6(1);PDGFRA(1),PIK3CA(2)	12	4	16	3	0.25	0.157894736842	-0.678620892538296	0.998542629838389
BIOCARTA_TOLL_PATHWAY	ECSIT(1),IRAK1(1),TLR10(1),TLR6(1);NFKB1(1),TLR10(1),TLR3(1)	13	3	16	3	0.1875	0.157894736842	-0.231507526934273	0.998542629838389
KEGG_BILE_SECRETION	ADCY5(1),AQP8(1),CYP7A1(1),EPHX1(1),NR1H4(2);ADCY5(1),AQP8(1),EPHX1(1),SCARB1(2)	11	5	14	5	0.3125	0.263157894737	-0.321898153229607	0.998542629838389
KEGG_CARBOHYDRATE_DIGESTION_AND_ABSORPTION	GNAT3(1),LCT(1),PIK3R5(1),SLC2A5(1);PIK3CA(2),PIK3R5(1),SLC37A4(1)	12	4	15	4	0.25	0.210526315789	-0.27704581925182	0.998542629838389
KEGG_EPITHELIAL_CELL_SIGNALING_IN_HELICOBACTER_PYLORI_INFECTION	ATP6V1D(1),CASP3(2),MAPK13(1);ATP6V1E2(1),ATP6V1H(1),NFKB1(1),NOD1(1)	12	4	15	4	0.25	0.210526315789	-0.27704581925182	0.998542629838389
KEGG_FATTY_ACID_ELONGATION_IN_MITOCHONDRIA	HADHA(3);HADHA(3)	13	3	16	3	0.1875	0.157894736842	-0.231507526934273	0.998542629838389
KEGG_FATTY_ACID_METABOLISM	ACADS(1),ACADVL(1),ACSL6(1),ECI1(1),HADHA(3);ADH4(1),ALDH3A2(1),ECI1(1),HADHA(3)	10	6	13	6	0.375	0.315789473684	-0.36763359781522	0.998542629838389
KEGG_GAP_JUNCTION	ADCY5(1),GNAI2(1),MAP3K2(1),PDGFB(1),PDGFRA(1);ADCY5(1),DRD1(1),ITPR1(1),ITPR2(1),PDGFRA(1),TUBAL3(2)	11	5	14	5	0.3125	0.263157894737	-0.321898153229607	0.998542629838389
KEGG_GLYCEROLIPID_METABOLISM	CEL(2),DGKD(1),GLA(1),PNLIPRP2(1);AGPAT9(1),ALDH3A2(1),GLYCTK(1),MOGAT3(1),PNLIP(1)	11	5	14	5	0.3125	0.263157894737	-0.321898153229607	0.998542629838389
KEGG_GLYCOSAMINOGLYCAN_BIOSYNTHESIS_CHONDROITIN_SULFATE	B4GALT7(1),CSGALNACT2(1),XYLT2(1);CHPF(1),CHSY1(1)	14	2	17	2	0.125	0.105263157895	-0.18282586554903	0.998542629838389
KEGG_LEUKOCYTE_TRANSENDOTHELIAL_MIGRATION	ACTN3(2),CLDN23(1),GNAI2(1),MAPK13(1),NCF2(2),PIK3R5(1),PTK2B(1),RAPGEF4(1),ROCK2(1),TXK(1);CLDN23(2),ITGA4(2),MYL2(1),NCF2(2),PIK3CA(2),PIK3R5(1),PTK2B(1),SIPA1(1)	8	8	11	8	0.5	0.421052631579	-0.467058930244707	0.998542629838389
KEGG_NOD_LIKE_RECEPTOR_SIGNALING_PATHWAY	CASP5(1),MAPK13(1),NLRC4(2),SUGT1(1);CARD6(1),NFKB1(1),NOD1(1),SUGT1(1)	11	5	15	4	0.3125	0.210526315789	-0.687623951121284	0.998542629838389
KEGG_OXIDATIVE_PHOSPHORYLATION	ATP6V1D(1),COX4I2(1),COX6A2(1),NDUFA1(1),UQCRC1(1);ATP6V1E2(1),ATP6V1H(1),COX6A2(1),NDUFA1(1),NDUFA6(1),NDUFB8(1),NDUFV1(1)	11	5	15	4	0.3125	0.210526315789	-0.687623951121284	0.998542629838389
KEGG_PANTOTHENATE_AND_COA_BIOSYNTHESIS	DPYS(1),ENPP1(1);COASY(1),VNN2(1)	14	2	17	2	0.125	0.105263157895	-0.18282586554903	0.998542629838389
KEGG_PATHOGENIC_ESCHERICHIA_COLI_INFECTION	HCLS1(1),ROCK2(1);TUBAL3(2)	14	2	17	2	0.125	0.105263157895	-0.18282586554903	0.998542629838389
KEGG_PPAR_SIGNALING_PATHWAY	ACSL6(1),ANGPTL4(1),CYP27A1(1),CYP7A1(1);ILK(1),SLC27A4(1),UCP1(1)	12	4	16	3	0.25	0.157894736842	-0.678620892538296	0.998542629838389
KEGG_RIBOSOME_BIOGENESIS_IN_EUKARYOTES	DROSHA(1),EIF6(2),NXF1(1),RIOK1(1),RPP38(1);CIRH1A(1),CSNK2A2(1),NOP58(2),RCL1(1)	11	5	14	5	0.3125	0.263157894737	-0.321898153229607	0.998542629838389
KEGG_RNA_TRANSPORT	NUP93(1),NXF1(1),PABPC3(1),RPP38(1),TACC3(1),THOC5(1);EIF3A(1),EIF4G3(1),NUP155(1),PABPC3(1),PABPC4L(2),THOC5(1),UPF2(1)	10	6	13	6	0.375	0.315789473684	-0.36763359781522	0.998542629838389
KEGG_SPLICEOSOME	AQR(1),LSM7(1),PRPF40B(2);PLRG1(1),TCERG1(2),U2SURP(1)	13	3	16	3	0.1875	0.157894736842	-0.231507526934273	0.998542629838389
KEGG_STARCH_AND_SUCROSE_METABOLISM	ENPP1(1),PGM2(1);GAA(1),UGT1A3(2)	14	2	17	2	0.125	0.105263157895	-0.18282586554903	0.998542629838389
KEGG_STEROID_BIOSYNTHESIS	CEL(2);CYP27B1(1),EBP(1)	14	2	17	2	0.125	0.105263157895	-0.18282586554903	0.998542629838389
KEGG_SYSTEMIC_LUPUS_ERYTHEMATOSUS	ACTN3(2),H2BFM(1),HIST1H2AH(1),HIST1H2BO(1),HIST2H2AC(1),HIST2H2BE(1);C1QB(1),C1R(1),HIST1H2AB(1),HIST3H3(1)	11	5	15	4	0.3125	0.210526315789	-0.687623951121284	0.998542629838389
KEGG_VIRAL_MYOCARDITIS	CASP3(2),CASP9(1),PRF1(1),SGCA(1);EIF4G3(1),PRF1(3),SGCA(1)	11	5	14	5	0.3125	0.263157894737	-0.321898153229607	0.998542629838389
REACTOME_BIOLOGICAL_OXIDATIONS	CYP11B1(1),CYP27A1(1),CYP2S1(1),CYP2U1(1),CYP7A1(1),FMO3(1),GSTA5(1),GSTM5(1),SULT1A2(1);ADH4(1),CYP27B1(1),CYP3A7(1),FMO1(1),GSTA2(1),GSTO1(1),TBXAS1(1),UGT1A3(2)	8	8	11	8	0.5	0.421052631579	-0.467058930244707	0.998542629838389
REACTOME_CELL_CELL_ADHESION_SYSTEMS	CADM1(1),CLDN23(1);CLDN23(2)	14	2	17	2	0.125	0.105263157895	-0.18282586554903	0.998542629838389
REACTOME_CYCLIN_E_ASSOCIATED_EVENTS_DURING_G1_S_TRANSITION_	PSMB4(1),PSMD1(1);CCNE1(1),CDC25A(1)	14	2	17	2	0.125	0.105263157895	-0.18282586554903	0.998542629838389
REACTOME_CYTOCHROME_P450_ARRANGED_BY_SUBSTRATE_TYPE	CYP11B1(1),CYP27A1(1),CYP2S1(1),CYP2U1(1),CYP7A1(1);CYP27B1(1),CYP3A7(1),TBXAS1(1)	12	4	16	3	0.25	0.157894736842	-0.678620892538296	0.998542629838389
REACTOME_DNA_REPAIR	ERCC3(1),FANCD2(1),MUTYH(1),OGG1(2),PALB2(1),POLE2(1),XRCC4(2);CCNO(3),MUTYH(1),POLE2(1),RPA1(1)	10	6	13	6	0.375	0.315789473684	-0.36763359781522	0.998542629838389
REACTOME_DOWN_STREAM_SIGNAL_TRANSDUCTION	PDGFB(1),PDGFRA(1),RASA1(2),STAT5A(1),STAT6(1);PDGFRA(1),PIK3CA(2)	12	4	16	3	0.25	0.157894736842	-0.678620892538296	0.998542629838389
REACTOME_EGFR_DOWNREGULATION	EPN1(1),SH3GL2(1);HGS(1),SPRY2(1)	14	2	17	2	0.125	0.105263157895	-0.18282586554903	0.998542629838389
REACTOME_ELECTRON_TRANSPORT_CHAIN	NDUFA1(1),UQCRC1(1);NDUFA1(1),NDUFA6(1),NDUFB8(1),NDUFV1(1)	14	2	17	2	0.125	0.105263157895	-0.18282586554903	0.998542629838389
REACTOME_ENERGY_DEPENDENT_REGULATION_OF_MTOR_BY_LKB1_AMPK	PRKAG3(1),RPTOR(1);RPTOR(2)	14	2	17	2	0.125	0.105263157895	-0.18282586554903	0.998542629838389
REACTOME_G_ALPHA_Q_SIGNALLING_EVENTS	ADRA1B(1),AGTR1(1),ANXA1(1),AVPR1B(2),CCKAR(1),DGKD(1),LPAR3(1),MLNR(2),PTAFR(1),PTGER1(1),TACR3(1),UTS2R(1);ADRA1B(2),AGTR1(2),CHRM5(1),F2R(1),ITPR1(1),ITPR2(1),PIK3CA(2),PROKR2(1),QRFPR(1)	6	10	9	10	0.625	0.526315789474	-0.587702932477034	0.998542629838389
REACTOME_GLOBAL_GENOMIC_NER	ERCC3(1),POLE2(1);POLE2(1),RPA1(1)	14	2	17	2	0.125	0.105263157895	-0.18282586554903	0.998542629838389
REACTOME_GLUTATHIONE_CONJUGATION	GSTA5(1),GSTM5(1);GSTA2(1),GSTO1(1)	14	2	17	2	0.125	0.105263157895	-0.18282586554903	0.998542629838389
REACTOME_HOST_INTERACTIONS_OF_HIV_FACTORS	AP1B1(1),NUP93(1),PSMB4(1),PSMD1(1);ATP6V1H(1),CCNT1(2),NUP155(1)	12	4	15	4	0.25	0.210526315789	-0.27704581925182	0.998542629838389
REACTOME_INORGANIC_CATION_ANION_SLC_TRANSPORTERS	SLC12A7(1),SLC1A3(1),SLC24A2(1),SLC26A1(1),SLC5A8(1),SLC6A12(2),SLC7A3(1);SLC15A1(1),SLC15A4(2),SLC1A3(1),SLC26A2(4),SLC7A3(3),SLC7A6(1),SLC9A6(1),SLC9A9(1)	9	7	12	7	0.4375	0.368421052632	-0.41556872887773	0.998542629838389
REACTOME_METABLISM_OF_NUCLEOTIDES	DHODH(2),DPYS(1),GMPS(1),NT5C1A(1),RRM1(1);CTPS2(1),NT5C1A(1),NT5C2(1),NT5C3(2),NT5M(1),SLC29A2(1)	11	5	14	5	0.3125	0.263157894737	-0.321898153229607	0.998542629838389
REACTOME_METABOLISM_OF_RNA	EXOSC1(1),NUP93(1);EXOSC9(1),NUP155(1)	14	2	17	2	0.125	0.105263157895	-0.18282586554903	0.998542629838389
REACTOME_MITOCHONDRIAL_FATTY_ACID_BETA_OXIDATION	ACADS(1),ACADVL(1),ECI1(1),HADHA(3);ECI1(1),HADHA(3)	11	5	15	4	0.3125	0.210526315789	-0.687623951121284	0.998542629838389
REACTOME_MITOTIC_PROMETAPHASE	AURKB(1),KIF2C(1),RCC2(3);BUB1B(2),CENPI(1),CLIP1(1)	12	4	15	4	0.25	0.210526315789	-0.27704581925182	0.998542629838389
REACTOME_MRNA_SPLICING	CLP1(1),DHX9(1),HNRNPA2B1(1),PABPN1(1);CLP1(2),HNRNPR(1),PABPN1(1)	12	4	15	4	0.25	0.210526315789	-0.27704581925182	0.998542629838389
REACTOME_MTOR_SIGNALLING	PRKAG3(1),RPTOR(1);MTOR(1),RPTOR(2)	14	2	17	2	0.125	0.105263157895	-0.18282586554903	0.998542629838389
REACTOME_MUSCLE_CONTRACTION	ACTN3(2),TLN1(1),TNNT2(1);MYL1(1),MYL2(1),TLN1(1),TNNI2(1)	12	4	15	4	0.25	0.210526315789	-0.27704581925182	0.998542629838389
REACTOME_MYOGENESSIS	MEF2D(1),MYOD1(1);CDON(1),MYF5(1)	14	2	17	2	0.125	0.105263157895	-0.18282586554903	0.998542629838389
REACTOME_NCAM1_INTERACTIONS	CACNB3(1),COL6A1(1),COL9A3(1),NRTN(1);CACNB3(1),COL1A1(1),COL1A2(1)	13	3	16	3	0.1875	0.157894736842	-0.231507526934273	0.998542629838389
REACTOME_NCAM_SIGNALING_FOR_NEURITE_OUT_GROWTH	CACNB3(1),COL6A1(1),COL9A3(1),NRTN(1);CACNB3(1),COL1A1(1),COL1A2(1)	13	3	16	3	0.1875	0.157894736842	-0.231507526934273	0.998542629838389
REACTOME_NUCLEOTIDE_EXCISION_REPAIR	ERCC3(1),POLE2(1);POLE2(1),RPA1(1)	14	2	17	2	0.125	0.105263157895	-0.18282586554903	0.998542629838389
REACTOME_OPIOID_SIGNALLING	ADCY5(1),GNAI2(1),GNAT3(1);ADCY5(1),ITPR1(1),ITPR2(1)	13	3	16	3	0.1875	0.157894736842	-0.231507526934273	0.998542629838389
REACTOME_PEROXISOMAL_LIPID_METABOLISM	ABCD1(1),HACL1(1);CRAT(2)	14	2	17	2	0.125	0.105263157895	-0.18282586554903	0.998542629838389
REACTOME_PHASE_1_FUNCTIONALIZATION_OF_COMPOUNDS	CYP11B1(1),CYP27A1(1),CYP2S1(1),CYP2U1(1),CYP7A1(1),FMO3(1);ADH4(1),CYP27B1(1),CYP3A7(1),FMO1(1),TBXAS1(1)	11	5	14	5	0.3125	0.263157894737	-0.321898153229607	0.998542629838389
REACTOME_PHASE_II_CONJUGATION	GSTA5(1),GSTM5(1),SULT1A2(1);GSTA2(1),GSTO1(1),UGT1A3(2)	13	3	16	3	0.1875	0.157894736842	-0.231507526934273	0.998542629838389
REACTOME_PLATELET_DEGRANULATION	GP1BA(1),HGF(1),PDGFB(1),TGFB2(1),TLN1(1);FGB(2),LAMP2(1),SERPINF2(1),SPARC(1),TGFB2(1),TLN1(1)	11	5	14	5	0.3125	0.263157894737	-0.321898153229607	0.998542629838389
REACTOME_PROCESSING_OF_CAPPED_INTRON_CONTAINING_PRE_MRNA	CLP1(1),DHX9(1),HNRNPA2B1(1),NUP93(1),NXF1(1),PABPN1(1),SLBP(1);CLP1(2),HNRNPR(1),NUP155(1),PABPN1(1),SLBP(2)	10	6	13	6	0.375	0.315789473684	-0.36763359781522	0.998542629838389
REACTOME_PURINE_METABOLISM	GMPS(1),NT5C1A(1);NT5C1A(1),NT5C2(1)	14	2	17	2	0.125	0.105263157895	-0.18282586554903	0.998542629838389
REACTOME_REGULATION_OF_AMPK_ACTIVITY_VIA_LKB1	PRKAG3(1),RPTOR(1);RPTOR(2)	14	2	17	2	0.125	0.105263157895	-0.18282586554903	0.998542629838389
REACTOME_REGULATION_OF_LIPID_METABOLISM_BY_PEROXISOME_PROLIFERATOR_ACTIVATED_RECEPTOR_ALPHA	ANGPTL4(1),CYP7A1(1);PEX11A(1),UCP1(1)	14	2	17	2	0.125	0.105263157895	-0.18282586554903	0.998542629838389
REACTOME_STABILIZATION_OF_P53	MDM2(1),PSMB4(1),PSMD1(1);MDM2(3)	13	3	16	3	0.1875	0.157894736842	-0.231507526934273	0.998542629838389
REACTOME_STEROID_HORMONES	CYP11B1(1),HSD3B1(1);CYP27B1(1),STAR(1)	14	2	17	2	0.125	0.105263157895	-0.18282586554903	0.998542629838389
REACTOME_STRIATED_MUSCLE_CONTRACTION	ACTN3(2),TNNT2(1);MYL1(1),MYL2(1),TNNI2(1)	13	3	16	3	0.1875	0.157894736842	-0.231507526934273	0.998542629838389
REACTOME_SYNTHESIS_OF_DNA	ORC6(1),POLA2(1),POLE2(1),PSMB4(1),PSMD1(1);DNA2(1),POLA2(1),POLE2(1),RPA1(1)	12	4	15	4	0.25	0.210526315789	-0.27704581925182	0.998542629838389
REACTOME_TRANSCRIPTION_COUPLED_NER	ERCC3(1),POLE2(1);POLE2(1),RPA1(1)	14	2	17	2	0.125	0.105263157895	-0.18282586554903	0.998542629838389
SA_CASPASE_CASCADE	CASP3(2),CASP9(1),PRF1(1);DFFB(1),PRF1(3)	12	4	15	4	0.25	0.210526315789	-0.27704581925182	0.998542629838389
ST_P38_MAPK_PATHWAY	MAPK13(1),MAPKAPK5(1);MYEF2(1),NFKB1(1)	14	2	17	2	0.125	0.105263157895	-0.18282586554903	0.998542629838389
BIOCARTA_IL1R_PATHWAY	ECSIT(1),IRAK1(1),TGFB2(1);NFKB1(1),TGFB2(1)	13	3	17	2	0.1875	0.105263157895	-0.692614548129551	0.99854262983839
BIOCARTA_UCALPAIN_PATHWAY	ACTN3(2),TLN1(1);CAPN1(1),TLN1(1)	13	3	17	2	0.1875	0.105263157895	-0.692614548129551	0.99854262983839
KEGG_GALACTOSE_METABOLISM	GLA(1),LCT(1),PGM2(1);GAA(1),PFKP(1)	13	3	17	2	0.1875	0.105263157895	-0.692614548129551	0.99854262983839
KEGG_GLUTATHIONE_METABOLISM	GSTA5(1),GSTM5(1),RRM1(1);GSTA2(1),GSTO1(1)	13	3	17	2	0.1875	0.105263157895	-0.692614548129551	0.99854262983839
KEGG_GLYCOSPHINGOLIPID_BIOSYNTHESIS_LACTO_AND_NEOLACTO_SERIES	B3GNT5(1),GCNT2(1),ST3GAL4(1);B3GNT1(1),B3GNT5(1)	13	3	17	2	0.1875	0.105263157895	-0.692614548129551	0.99854262983839
KEGG_GLYCOSYLPHOSPHATIDYLINOSITOLGPI_ANCHOR_BIOSYNTHESIS	GPAA1(2),GPLD1(2),PIGG(1),PIGZ(1);PIGF(1),PIGG(1),PIGL(1),PIGM(1),PIGW(1)	10	6	14	5	0.375	0.263157894737	-0.710025888514247	0.99854262983839
KEGG_HEDGEHOG_SIGNALING_PATHWAY	BMP6(2),IHH(1);WNT2B(2)	13	3	17	2	0.1875	0.105263157895	-0.692614548129551	0.99854262983839
KEGG_MALARIA	COMP(1),HGF(1),TGFB2(1);KLRB1(1),TGFB2(1)	13	3	17	2	0.1875	0.105263157895	-0.692614548129551	0.99854262983839
KEGG_MRNA_SURVEILLANCE_PATHWAY	CLP1(1),NXF1(1),PABPC3(1),PABPN1(1),PAPOLB(1),SMG7(1);CLP1(2),PABPC3(1),PABPC4L(2),PABPN1(1),UPF2(1)	10	6	14	5	0.375	0.263157894737	-0.710025888514247	0.99854262983839
KEGG_N_GLYCAN_BIOSYNTHESIS	ALG6(2),MAN2A1(1),MGAT4A(1),RPN1(2);ALG9(1),MGAT4B(2),MGAT4C(1),TUSC3(1)	10	6	14	5	0.375	0.263157894737	-0.710025888514247	0.99854262983839
KEGG_SPHINGOLIPID_METABOLISM	ACER1(1),B4GALT6(1),DEGS1(1),GLA(1),NEU3(1),NEU4(1),SMPD3(3);GAL3ST1(1),GBA(1),SGPP2(1),SPHK1(1),UGT8(1)	10	6	14	5	0.375	0.263157894737	-0.710025888514247	0.99854262983839
KEGG_TIGHT_JUNCTION	ACTN3(2),CLDN23(1),GNAI2(1),HCLS1(1),RAB13(2);CLDN23(2),CSNK2A2(1),MYL2(1),PRKCZ(1),RRAS(1),YES1(1)	10	6	14	5	0.375	0.263157894737	-0.710025888514247	0.99854262983839
KEGG_VIBRIO_CHOLERAE_INFECTION	ATP6V1D(1),KDELR3(1),PDIA4(1);ATP6V1E2(1),ATP6V1H(1)	13	3	17	2	0.1875	0.105263157895	-0.692614548129551	0.99854262983839
REACTOME_ACTIVATED_TLR4_SIGNALLING	ECSIT(1),IRAK1(1),TLR10(1),TLR6(1);IRF3(1),TLR10(1)	13	3	17	2	0.1875	0.105263157895	-0.692614548129551	0.99854262983839
REACTOME_APOPTOSIS	CASP3(2),CASP9(1),HIST1H1C(1),MST4(1),PSMB4(1),PSMD1(1),TRAF2(1);DFFB(1),LMNB1(1),TRAF2(3)	10	6	14	5	0.375	0.263157894737	-0.710025888514247	0.99854262983839
REACTOME_APOPTOTIC_EXECUTION_PHASE	CASP3(2),HIST1H1C(1),MST4(1);DFFB(1),LMNB1(1)	13	3	17	2	0.1875	0.105263157895	-0.692614548129551	0.99854262983839
REACTOME_CDC20_PHOSPHO_APC_MEDIATED_DEGRADATION_OF_CYCLIN_A	CDC27(1),PSMB4(1),PSMD1(1);BUB1B(2)	13	3	17	2	0.1875	0.105263157895	-0.692614548129551	0.99854262983839
REACTOME_CELL_JUNCTION_ORGANIZATION	CADM1(1),CLDN23(1),FBLIM1(1);CLDN23(2),ILK(1)	13	3	17	2	0.1875	0.105263157895	-0.692614548129551	0.99854262983839
REACTOME_PACKAGING_OF_TELOMERE_ENDS	HIST1H2BO(1),HIST2H2AC(1),HIST2H2BE(1);HIST1H2AB(1),HIST3H3(1)	13	3	17	2	0.1875	0.105263157895	-0.692614548129551	0.99854262983839
REACTOME_REGULATION_OF_APC_ACTIVATORS_BETWEEN_G1_S_AND_EARLY_ANAPHASE	CDC27(1),PSMB4(1),PSMD1(1);BUB1B(2)	13	3	17	2	0.1875	0.105263157895	-0.692614548129551	0.99854262983839
REACTOME_SIGNALING_BY_PDGF	COL6A1(1),COL9A3(1),PDGFB(1),PDGFRA(1),RASA1(2),STAT5A(1),STAT6(1);COL1A1(1),COL1A2(1),PDGFRA(1),PIK3CA(2)	10	6	14	5	0.375	0.263157894737	-0.710025888514247	0.99854262983839
REACTOME_TOLL_LIKE_RECEPTOR_4_CASCADE	ECSIT(1),IRAK1(1),TLR10(1),TLR6(1);IRF3(1),TLR10(1)	13	3	17	2	0.1875	0.105263157895	-0.692614548129551	0.99854262983839
BIOCARTA_CYTOKINE_PATHWAY	IL16(1),IL17A(1);IL5(1)	14	2	18	1	0.125	0.0526315789474	-0.761876002942505	0.998542631568869
BIOCARTA_DNAFRAGMENT_PATHWAY	CASP3(2);DFFB(1),ENDOG(1)	14	2	18	1	0.125	0.0526315789474	-0.761876002942505	0.998542631568869
BIOCARTA_EIF_PATHWAY	EIF6(2);EIF3A(1),EIF4G3(1)	14	2	18	1	0.125	0.0526315789474	-0.761876002942505	0.998542631568869
BIOCARTA_ERYTH_PATHWAY	IL11(1),TGFB2(1);TGFB2(1)	14	2	18	1	0.125	0.0526315789474	-0.761876002942505	0.998542631568869
BIOCARTA_ETC_PATHWAY	NDUFA1(1),UQCRC1(1);NDUFA1(1)	14	2	18	1	0.125	0.0526315789474	-0.761876002942505	0.998542631568869
BIOCARTA_PITX2_PATHWAY	FZD1(1),TRRAP(1);FZD1(1)	14	2	18	1	0.125	0.0526315789474	-0.761876002942505	0.998542631568869
BIOCARTA_SPRY_PATHWAY	RASA1(2);SPRY2(1)	14	2	18	1	0.125	0.0526315789474	-0.761876002942505	0.998542631568869
KEGG_MUCIN_TYPE_O_GLYCAN_BIOSYNTHESIS	GALNTL2(1),ST6GALNAC1(1);GALNT3(1)	14	2	18	1	0.125	0.0526315789474	-0.761876002942505	0.998542631568869
KEGG_NITROGEN_METABOLISM	CTH(1),GLUL(1);CTH(1)	14	2	18	1	0.125	0.0526315789474	-0.761876002942505	0.998542631568869
KEGG_OTHER_GLYCAN_DEGRADATION	NEU3(1),NEU4(1);GBA(1)	14	2	18	1	0.125	0.0526315789474	-0.761876002942505	0.998542631568869
KEGG_PENTOSE_PHOSPHATE_PATHWAY	PGM2(1),PRPS1L1(1);PFKP(1)	14	2	18	1	0.125	0.0526315789474	-0.761876002942505	0.998542631568869
KEGG_PYRIMIDINE_METABOLISM	CANT1(1),DHODH(2),DPYS(1),ENTPD8(1),NME6(1),NME7(1),NT5C1A(1),PNPT1(1),POLA2(1),POLE2(1),POLR1A(1),POLR1C(1),POLR3E(1),RRM1(1);CTPS2(1),ENTPD4(1),ENTPD6(1),NME7(1),NT5C1A(1),NT5C2(1),NT5C3(2),NT5M(1),POLA2(1),POLE2(1),POLR3GL(1)	6	10	10	9	0.625	0.473684210526	-0.895196282969021	0.998542631568869
REACTOME_DOPAMINE_NEUROTRANSMITTER_RELEASE_CYCLE	RIMS1(1),SYN2(1);RIMS1(1)	14	2	18	1	0.125	0.0526315789474	-0.761876002942505	0.998542631568869
REACTOME_DOUBLE_STRAND_BREAK_REPAIR	XRCC4(2);RPA1(1)	14	2	18	1	0.125	0.0526315789474	-0.761876002942505	0.998542631568869
REACTOME_EARLY_PHASE_OF_HIV_LIFE_CYCLE	XRCC4(2);CCR5(1)	14	2	18	1	0.125	0.0526315789474	-0.761876002942505	0.998542631568869
REACTOME_FGFR_LIGAND_BINDING_AND_ACTIVATION	FGF22(1),FGFR2(1);FGFR2(1)	14	2	18	1	0.125	0.0526315789474	-0.761876002942505	0.998542631568869
REACTOME_FRS2MEDIATED_CASCADE	FGF22(1),FGFR2(1);FGFR2(1)	14	2	18	1	0.125	0.0526315789474	-0.761876002942505	0.998542631568869
REACTOME_G_ALPHA_Z_SIGNALLING_EVENTS	ADCY5(1),GNAI2(1);ADCY5(1)	14	2	18	1	0.125	0.0526315789474	-0.761876002942505	0.998542631568869
REACTOME_GAP_JUNCTION_ASSEMBLY	GJB7(1),GJD3(1);GJA10(1)	14	2	18	1	0.125	0.0526315789474	-0.761876002942505	0.998542631568869
REACTOME_GENES_INVOLVED_IN_APOPTOTIC_CLEAVAGE_OF_CELLULAR_PROTEINS	CASP3(2),MST4(1);LMNB1(1)	14	2	18	1	0.125	0.0526315789474	-0.761876002942505	0.998542631568869
REACTOME_INTRINSIC_PATHWAY	GP1BA(1),KLKB1(1);KLKB1(1)	14	2	18	1	0.125	0.0526315789474	-0.761876002942505	0.998542631568869
REACTOME_P53_INDEPENDENT_DNA_DAMAGE_RESPONSE	PSMB4(1),PSMD1(1);CDC25A(1)	14	2	18	1	0.125	0.0526315789474	-0.761876002942505	0.998542631568869
REACTOME_PHOSPHOLIPASE_CMEDIATED_CASCADE	FGF22(1),FGFR2(1);FGFR2(1)	14	2	18	1	0.125	0.0526315789474	-0.761876002942505	0.998542631568869
REACTOME_RNA_POLYMERASE_III_TRANSCRIPTION	GTF3A(1),POLR3E(1);GTF3A(1)	14	2	18	1	0.125	0.0526315789474	-0.761876002942505	0.998542631568869
REACTOME_RNA_POLYMERASE_III_TRANSCRIPTION_INITIATION	GTF3A(1),POLR3E(1);GTF3A(1)	14	2	18	1	0.125	0.0526315789474	-0.761876002942505	0.998542631568869
REACTOME_SCF_SKP2_MEDIATED_DEGRADATION_OF_P27_P21	PSMB4(1),PSMD1(1);CCNE1(1)	14	2	18	1	0.125	0.0526315789474	-0.761876002942505	0.998542631568869
REACTOME_SEROTONIN_NEUROTRANSMITTER_RELEASE_CYCLE	RIMS1(1),SYN2(1);RIMS1(1)	14	2	18	1	0.125	0.0526315789474	-0.761876002942505	0.998542631568869
REACTOME_STEROID_HORMONE_BIOSYNTHESIS	CYP11B1(1),HSD3B1(1);STAR(1)	14	2	18	1	0.125	0.0526315789474	-0.761876002942505	0.998542631568869
REACTOME_TRANSMEMBRANE_TRANSPORT_OF_SMALL_MOLECULES	ABCD1(1),NUP93(1),RHCG(2),SLC12A7(1),SLC13A1(1),SLC13A3(1),SLC16A7(1),SLC16A8(1),SLC1A3(1),SLC24A2(1),SLC26A1(1),SLC2A3(1),SLC2A5(1),SLC39A2(1),SLC39A3(1),SLC39A4(2),SLC44A5(1),SLC5A8(1),SLC6A12(2),SLC7A3(1);ABCD3(1),NUP155(1),SLC15A1(1),SLC15A4(2),SLC1A3(1),SLC26A2(4),SLC29A2(1),SLC2A11(1),SLC2A3(1),SLC2A4(1),SLC37A4(1),SLC5A11(1),SLC5A7(1),SLC7A3(3),SLC7A6(1),SLC9A6(1),SLC9A9(1)	3	13	6	13	0.8125	0.684210526316	-0.865075293346131	0.998542631568869
REACTOME_TRANSPORT_OF_MATURE_MRNA_DERIVED_FROM_AN_INTRON_CONTAINING_TRANSCRIPT	NUP93(1),NXF1(1);NUP155(1)	14	2	18	1	0.125	0.0526315789474	-0.761876002942505	0.998542631568869
REACTOME_TRANSPORT_OF_THE_SLBP_INDEPENDENT_MATURE_MRNA	NUP93(1),NXF1(1);NUP155(1)	14	2	18	1	0.125	0.0526315789474	-0.761876002942505	0.998542631568869
KEGG_AMYOTROPHIC_LATERAL_SCLEROSIS_ALS	CASP3(2),CASP9(1),MAPK13(1),PRPH2(1);NEFM(1),PRPH(1),TOMM40L(1)	11	5	16	3	0.3125	0.157894736842	-1.08509612540296	0.999998577957277
KEGG_BASE_EXCISION_REPAIR	MUTYH(1),OGG1(2),PARP2(1),POLE2(1);MUTYH(1),PARP1(1),POLE2(1)	11	5	16	3	0.3125	0.157894736842	-1.08509612540296	0.999998577957277
KEGG_CARDIAC_MUSCLE_CONTRACTION	CACNB3(1),COX4I2(1),COX6A2(1),TNNT2(1),UQCRC1(1);CACNB3(1),COX6A2(1),MYL2(1),SLC9A6(1)	11	5	16	3	0.3125	0.157894736842	-1.08509612540296	0.999998577957277
BIOCARTA_AKAP13_PATHWAY	LPAR3(1);	15	1	19	0	0.0625	0	-1.10563396772541	0.999999002165685
BIOCARTA_AKAP95_PATHWAY	NCAPD2(1);	15	1	19	0	0.0625	0	-1.10563396772541	0.999999002165685
BIOCARTA_AKAPCENTROSOME_PATHWAY	PKN1(1);	15	1	19	0	0.0625	0	-1.10563396772541	0.999999002165685
BIOCARTA_BIOPEPTIDES_PATHWAY	PTK2B(1),STAT4(1),STAT5A(1),STAT6(1);JAK2(1),PTK2B(1)	12	4	17	2	0.25	0.105263157895	-1.13181457612311	0.999999002165685
BIOCARTA_CALCINEURIN_PATHWAY	SP1(1);	15	1	19	0	0.0625	0	-1.10563396772541	0.999999002165685
BIOCARTA_CHEMICAL_PATHWAY	CASP3(2),CASP9(1),TLN1(1);PARP1(1),TLN1(1)	12	4	17	2	0.25	0.105263157895	-1.13181457612311	0.999999002165685
BIOCARTA_EGF_PATHWAY	RASA1(2),STAT4(1),STAT5A(1),STAT6(1);PIK3CA(2)	12	4	17	2	0.25	0.105263157895	-1.13181457612311	0.999999002165685
BIOCARTA_ETS_PATHWAY	RBL2(1);	15	1	19	0	0.0625	0	-1.10563396772541	0.999999002165685
BIOCARTA_IL17_PATHWAY	IL17A(1);	15	1	19	0	0.0625	0	-1.10563396772541	0.999999002165685
BIOCARTA_IL4_PATHWAY	STAT6(1);	15	1	19	0	0.0625	0	-1.10563396772541	0.999999002165685
BIOCARTA_INTEGRIN_PATHWAY	ACTN3(2),TLN1(1),ZYX(1);CAPN1(1),TLN1(1)	12	4	17	2	0.25	0.105263157895	-1.13181457612311	0.999999002165685
BIOCARTA_MEF2D_PATHWAY	MEF2D(1);	15	1	19	0	0.0625	0	-1.10563396772541	0.999999002165685
BIOCARTA_NDKDYNAMIN_PATHWAY	EPN1(1);	15	1	19	0	0.0625	0	-1.10563396772541	0.999999002165685
BIOCARTA_PARKIN_PATHWAY	GPR37(1);	15	1	19	0	0.0625	0	-1.10563396772541	0.999999002165685
BIOCARTA_PLCE_PATHWAY	PTGER1(1);	15	1	19	0	0.0625	0	-1.10563396772541	0.999999002165685
BIOCARTA_SARS_PATHWAY	LDHA(1);	15	1	19	0	0.0625	0	-1.10563396772541	0.999999002165685
BIOCARTA_STATHMIN_PATHWAY	MAPK13(1);	15	1	19	0	0.0625	0	-1.10563396772541	0.999999002165685
KEGG_AFRICAN_TRYPANOSOMIASIS	APOL1(1);	15	1	19	0	0.0625	0	-1.10563396772541	0.999999002165685
KEGG_BIOTIN_METABOLISM	BTD(1);	15	1	19	0	0.0625	0	-1.10563396772541	0.999999002165685
KEGG_GLYCOSPHINGOLIPID_BIOSYNTHESIS_GLOBO_SERIES	GLA(1);	15	1	19	0	0.0625	0	-1.10563396772541	0.999999002165685
KEGG_HUNTINGTONS_DISEASE	CASP3(2),CASP9(1),COX4I2(1),COX6A2(1),NDUFA1(1),SP1(1),UQCRC1(1),VDAC3(1);COX6A2(1),CREB3L4(1),ITPR1(1),NDUFA1(1),NDUFA6(1),NDUFB8(1),NDUFV1(1),UCP1(1)	8	8	13	6	0.5	0.315789473684	-1.10818327700728	0.999999002165685
KEGG_PEROXISOME	ABCD1(1),ACSL6(1),AGXT(2),ECH1(1),HACL1(1),HAO2(1),MLYCD(1),PAOX(1),PEX12(1);ABCD3(1),AGXT(1),CRAT(2),DAO(1),PEX11A(1),PEX7(1)	8	8	13	6	0.5	0.315789473684	-1.10818327700728	0.999999002165685
KEGG_THIAMINE_METABOLISM	NFS1(1);	15	1	19	0	0.0625	0	-1.10563396772541	0.999999002165685
REACTOME_ACTIVATED_AMPK_STIMULATES_FATTY_ACID_OXIDATION_IN_MUSCLE	PRKAG3(1);	15	1	19	0	0.0625	0	-1.10563396772541	0.999999002165685
REACTOME_ADHERENS_JUNCTIONS_INTERACTIONS	CADM1(1);	15	1	19	0	0.0625	0	-1.10563396772541	0.999999002165685
REACTOME_ADP_SIGNALLING_THROUGH_P2Y_PURINOCEPTOR_12	GNAI2(1);	15	1	19	0	0.0625	0	-1.10563396772541	0.999999002165685
REACTOME_AMINO_ACID_SYNTHESIS_AND_INTERCONVERSION	GLUL(1);	15	1	19	0	0.0625	0	-1.10563396772541	0.999999002165685
REACTOME_APCDC20_MEDIATED_DEGRADATION_OF_CYCLIN_B	CDC27(1);	15	1	19	0	0.0625	0	-1.10563396772541	0.999999002165685
REACTOME_CDC6_ASSOCIATION_WITH_THE_ORC_ORIGIN_COMPLEX	ORC6(1);	15	1	19	0	0.0625	0	-1.10563396772541	0.999999002165685
REACTOME_CONVERSION_FROM_APC_CDC20_TO_APC_CDH1_IN_LATE_ANAPHASE	CDC27(1);	15	1	19	0	0.0625	0	-1.10563396772541	0.999999002165685
REACTOME_CYTOSOLIC_SULFONATION_OF_SMALL_MOLECULES	SULT1A2(1);	15	1	19	0	0.0625	0	-1.10563396772541	0.999999002165685
REACTOME_DUAL_INCISION_REACTION_IN_TC_NER	ERCC3(1);	15	1	19	0	0.0625	0	-1.10563396772541	0.999999002165685
REACTOME_EICOSANOID_LIGAND_BINDING_RECEPTORS	PTGER1(1);	15	1	19	0	0.0625	0	-1.10563396772541	0.999999002165685
REACTOME_ERK_MAPK_TARGETS	DUSP7(1);	15	1	19	0	0.0625	0	-1.10563396772541	0.999999002165685
REACTOME_ERKS_ARE_INACTIVATED	DUSP7(1);	15	1	19	0	0.0625	0	-1.10563396772541	0.999999002165685
REACTOME_GAP_JUNCTION_DEGRADATION	DAB2(1);	15	1	19	0	0.0625	0	-1.10563396772541	0.999999002165685
REACTOME_GLYCOGEN_BREAKDOWN_GLYCOGENOLYSIS	PGM2(1);	15	1	19	0	0.0625	0	-1.10563396772541	0.999999002165685
REACTOME_MAPK_TARGETS_NUCLEAR_EVENTS_MEDIATED_BY_MAP_KINASES	DUSP7(1);	15	1	19	0	0.0625	0	-1.10563396772541	0.999999002165685
REACTOME_MRNA_PROCESSING	ERCC3(1);	15	1	19	0	0.0625	0	-1.10563396772541	0.999999002165685
REACTOME_NEF_MEDIATED_DOWNREGULATION_OF_MHC_CLASS_I_COMPLEX_CELL_SURFACE_EXPRESSION	AP1B1(1);	15	1	19	0	0.0625	0	-1.10563396772541	0.999999002165685
REACTOME_NUCLEAR_EVENTS_KINASE_AND_TRANSCRIPTION_FACTOR_ACTIVATION	DUSP7(1);	15	1	19	0	0.0625	0	-1.10563396772541	0.999999002165685
REACTOME_P38MAPK_EVENTS	MAPK13(1);	15	1	19	0	0.0625	0	-1.10563396772541	0.999999002165685
REACTOME_P75NTR_RECRUITS_SIGNALLING_COMPLEXES	IRAK1(1);	15	1	19	0	0.0625	0	-1.10563396772541	0.999999002165685
REACTOME_PHOSPHORYLATION_OF_THE_APC	CDC27(1);	15	1	19	0	0.0625	0	-1.10563396772541	0.999999002165685
REACTOME_POST_CHAPERONIN_TUBULIN_FOLDING_PATHWAY	TBCC(1);	15	1	19	0	0.0625	0	-1.10563396772541	0.999999002165685
REACTOME_PURINE_RIBONUCLEOSIDE_MONOPHOSPHATE_BIOSYNTHESIS	GMPS(1);	15	1	19	0	0.0625	0	-1.10563396772541	0.999999002165685
REACTOME_REGULATION_OF_PYRUVATE_DEHYDROGENASE_COMPLEX	PDHX(1);	15	1	19	0	0.0625	0	-1.10563396772541	0.999999002165685
REACTOME_REGULATION_OF_RHEB_GTPASE_ACTIVITY_BY_AMPK	PRKAG3(1);	15	1	19	0	0.0625	0	-1.10563396772541	0.999999002165685
REACTOME_RETROGRADE_NEUROTROPHIN_SIGNALLING	SH3GL2(1);	15	1	19	0	0.0625	0	-1.10563396772541	0.999999002165685
REACTOME_RNA_POL_II_CTD_PHOSPHORYLATION_AND_INTERACTION_WITH_CE	ERCC3(1);	15	1	19	0	0.0625	0	-1.10563396772541	0.999999002165685
REACTOME_RNA_POLYMERASE_III_CHAIN_ELONGATION	POLR3E(1);	15	1	19	0	0.0625	0	-1.10563396772541	0.999999002165685
REACTOME_RNA_POLYMERASE_III_TRANSCRIPTION_INITIATION_FROM_TYPE_2_PROMOTER	POLR3E(1);	15	1	19	0	0.0625	0	-1.10563396772541	0.999999002165685
REACTOME_RNA_POLYMERASE_III_TRANSCRIPTION_INITIATION_FROM_TYPE_3_PROMOTER	POLR3E(1);	15	1	19	0	0.0625	0	-1.10563396772541	0.999999002165685
REACTOME_RNA_POLYMERASE_III_TRANSCRIPTION_TERMINATION	POLR3E(1);	15	1	19	0	0.0625	0	-1.10563396772541	0.999999002165685
REACTOME_SHCMEDIATED_CASCADE	FGF22(1);	15	1	19	0	0.0625	0	-1.10563396772541	0.999999002165685
REACTOME_SIGNAL_AMPLIFICATION	GNAI2(1);	15	1	19	0	0.0625	0	-1.10563396772541	0.999999002165685
REACTOME_SYNTHESIS_OF_BILE_ACIDS_AND_BILE_SALTS_VIA_24_HYDROXYCHOLESTEROL	CYP27A1(1);	15	1	19	0	0.0625	0	-1.10563396772541	0.999999002165685
SA_PROGRAMMED_CELL_DEATH	CASP9(1);	15	1	19	0	0.0625	0	-1.10563396772541	0.999999002165685
BIOCARTA_IL10_PATHWAY	STAT4(1),STAT5A(1),STAT6(1);IL10RA(1)	13	3	18	1	0.1875	0.0526315789474	-1.24931008125171	0.999999002166422
BIOCARTA_IL22BP_PATHWAY	STAT4(1),STAT5A(1),STAT6(1);IL10RA(1),JAK2(1)	13	3	18	1	0.1875	0.0526315789474	-1.24931008125171	0.999999002166422
BIOCARTA_MITOCHONDRIA_PATHWAY	CASP3(2),CASP9(1);DFFB(1),ENDOG(1)	13	3	18	1	0.1875	0.0526315789474	-1.24931008125171	0.999999002166422
KEGG_COLLECTING_DUCT_ACID_SECRETION	ATP6V1D(1),CLCNKB(1),SLC12A7(1);ATP6V1E2(1)	13	3	18	1	0.1875	0.0526315789474	-1.24931008125171	0.999999002166422
KEGG_RNA_POLYMERASE	POLR1A(1),POLR1C(1),POLR3E(1);POLR3GL(1)	13	3	18	1	0.1875	0.0526315789474	-1.24931008125171	0.999999002166422
REACTOME_APOPTOSIS_INDUCED_DNA_FRAGMENTATION	CASP3(2),HIST1H1C(1);DFFB(1)	13	3	18	1	0.1875	0.0526315789474	-1.24931008125171	0.999999002166422
REACTOME_GAP_JUNCTION_TRAFFICKING	DAB2(1),GJB7(1),GJD3(1);GJA10(1)	13	3	18	1	0.1875	0.0526315789474	-1.24931008125171	0.999999002166422
REACTOME_MYD88_CASCADE	ECSIT(1),IRAK1(1),TLR10(1),TLR6(1);TLR10(1)	13	3	18	1	0.1875	0.0526315789474	-1.24931008125171	0.999999002166422
REACTOME_RNA_POLYMERASE_I_PROMOTER_OPENING	HIST1H2BO(1),HIST2H2AC(1),HIST2H2BE(1);HIST1H2AB(1)	13	3	18	1	0.1875	0.0526315789474	-1.24931008125171	0.999999002166422
REACTOME_RNA_POLYMERASE_I_TRANSCRIPTION_INITIATION	ERCC3(1),POLR1A(1),POLR1C(1);KAT2B(1)	13	3	18	1	0.1875	0.0526315789474	-1.24931008125171	0.999999002166422
REACTOME_TOLL_LIKE_RECEPTOR_9_CASCADE	ECSIT(1),IRAK1(1),TLR10(1),TLR6(1);TLR10(1)	13	3	18	1	0.1875	0.0526315789474	-1.24931008125171	0.999999002166422
KEGG_LYSINE_DEGRADATION	BBOX1(1),GLT25D1(1),HADHA(3),MLL4(1),PLOD2(1);ALDH3A2(1),HADHA(3)	9	7	15	4	0.4375	0.210526315789	-1.44093489139656	0.999999999426931
REACTOME_INSULIN_SYNTHESIS_AND_SECRETION	GNAI2(1),RPN1(2),RPS3(1),SEC11C(1),SRP14(3),SRP68(1);PDX1(2),RPL35A(1),RPL7(2),RPS16(1),SRP14(1)	8	8	14	5	0.5	0.263157894737	-1.44459700536625	0.999999999426931
REACTOME_MITOTIC_M_M_G1_PHASES	AURKB(1),KIF20A(1),KIF2C(1),ORC6(1),PSMB4(1),PSMD1(1),RCC2(3);BUB1B(2),CENPI(1),CLIP1(1)	9	7	15	4	0.4375	0.210526315789	-1.44093489139656	0.999999999426931
REACTOME_RNA_POLYMERASE_I_III_AND_MITOCHONDRIAL_TRANSCRIPTION	ERCC3(1),GTF3A(1),HIST1H2BO(1),HIST2H2AC(1),HIST2H2BE(1),POLR1A(1),POLR1C(1),POLR3E(1);GTF3A(1),HIST1H2AB(1),KAT2B(1)	10	6	16	3	0.375	0.157894736842	-1.46397357335499	0.999999999426931
REACTOME_RNA_POLYMERASE_I_PROMOTER_CLEARANCE	ERCC3(1),HIST1H2BO(1),HIST2H2AC(1),HIST2H2BE(1),POLR1A(1),POLR1C(1);HIST1H2AB(1),KAT2B(1)	11	5	17	2	0.3125	0.105263157895	-1.52689700821117	0.999999999426931
BIOCARTA_CELL2CELL_PATHWAY	ACTN3(2);	14	2	19	0	0.125	0	-1.58711669197302	0.999999999670207
BIOCARTA_CHREBP2_PATHWAY	MLXIPL(1),PRKAG3(1);	14	2	19	0	0.125	0	-1.58711669197302	0.999999999670207
BIOCARTA_HIF_PATHWAY	ARNT(1),LDHA(1);	14	2	19	0	0.125	0	-1.58711669197302	0.999999999670207
BIOCARTA_LEPTIN_PATHWAY	LEPR(1),PRKAG3(1);	14	2	19	0	0.125	0	-1.58711669197302	0.999999999670207
BIOCARTA_NUCLEARRS_PATHWAY	NR1H4(2);	14	2	19	0	0.125	0	-1.58711669197302	0.999999999670207
KEGG_FATTY_ACID_BIOSYNTHESIS	MCAT(1),OLAH(1);	14	2	19	0	0.125	0	-1.58711669197302	0.999999999670207
KEGG_NON_HOMOLOGOUS_END_JOINING	XRCC4(2);	14	2	19	0	0.125	0	-1.58711669197302	0.999999999670207
KEGG_PRIMARY_BILE_ACID_BIOSYNTHESIS	CYP27A1(1),CYP7A1(1);	14	2	19	0	0.125	0	-1.58711669197302	0.999999999670207
KEGG_PROTEASOME	PSMB4(1),PSMD1(1);	14	2	19	0	0.125	0	-1.58711669197302	0.999999999670207
KEGG_PURINE_METABOLISM	ADCY5(1),CANT1(1),ENPP1(1),ENTPD2(1),ENTPD8(1),GMPS(1),NME6(1),NME7(1),NPR2(1),NT5C1A(1),PGM2(1),PNPT1(1),POLA2(1),POLE2(1),POLR1A(1),POLR1C(1),POLR3E(1),PRPS1L1(1),RRM1(1);ADCY5(1),ENTPD2(1),ENTPD4(1),ENTPD6(1),NME7(1),NPR2(1),NT5C1A(1),NT5C2(1),NT5C3(2),NT5M(1),PAPSS1(1),POLA2(1),POLE2(1),POLR3GL(1)	2	14	7	12	0.875	0.631578947368	-1.64142491557984	0.999999999670207
KEGG_REGULATION_OF_AUTOPHAGY	IFNA14(1),IFNA6(1);	14	2	19	0	0.125	0	-1.58711669197302	0.999999999670207
REACTOME_APOPTOTIC_CLEAVAGE_OF_CELL_ADHESION_PROTEINS	CASP3(2);	14	2	19	0	0.125	0	-1.58711669197302	0.999999999670207
REACTOME_CASPASE_MEDIATED_CLEAVAGE_OF_CYTOSKELETAL_PROTEINS	CASP3(2);	14	2	19	0	0.125	0	-1.58711669197302	0.999999999670207
REACTOME_ENDOGENOUS_STEROLS	CYP11B1(1),CYP27A1(1),CYP7A1(1);	14	2	19	0	0.125	0	-1.58711669197302	0.999999999670207
REACTOME_FANCONI_ANEMIA_PATHWAY	FANCD2(1),PALB2(1);	14	2	19	0	0.125	0	-1.58711669197302	0.999999999670207
REACTOME_G_PROTEIN_ACTIVATION	GNAI2(1),GNAT3(1);	14	2	19	0	0.125	0	-1.58711669197302	0.999999999670207
REACTOME_LYSOSOME_VESICLE_BIOGENESIS	AP1B1(1),SH3GL2(1);	14	2	19	0	0.125	0	-1.58711669197302	0.999999999670207
REACTOME_METABOLISM_OF_BILE_ACIDS_AND_BILE_SALTS	CYP27A1(1),CYP7A1(1);	14	2	19	0	0.125	0	-1.58711669197302	0.999999999670207
REACTOME_NA_CL_DEPENDENT_NEUROTRANSMITTER_TRANSPORTERS	SLC6A12(2);	14	2	19	0	0.125	0	-1.58711669197302	0.999999999670207
REACTOME_REGULATION_OF_ORNITHINE_DECARBOXYLASE	PSMB4(1),PSMD1(1);	14	2	19	0	0.125	0	-1.58711669197302	0.999999999670207
REACTOME_SCF_BETA_TRCP_MEDIATED_DEGRADATION_OF_EMI1	PSMB4(1),PSMD1(1);	14	2	19	0	0.125	0	-1.58711669197302	0.999999999670207
REACTOME_SIGNALING_BY_WNT	PSMB4(1),PSMD1(1);	14	2	19	0	0.125	0	-1.58711669197302	0.999999999670207
REACTOME_SYNTHESIS_OF_BILE_ACIDS_AND_BILE_SALTS	CYP27A1(1),CYP7A1(1);	14	2	19	0	0.125	0	-1.58711669197302	0.999999999670207
REACTOME_SYNTHESIS_OF_BILE_ACIDS_AND_BILE_SALTS_VIA_7ALPHA_HYDROXYCHOLESTEROL	CYP27A1(1),CYP7A1(1);	14	2	19	0	0.125	0	-1.58711669197302	0.999999999670207
REACTOME_UNFOLDED_PROTEIN_RESPONSE	ATF6(2);	14	2	19	0	0.125	0	-1.58711669197302	0.999999999670207
REACTOME_VIF_MEDIATED_DEGRADATION_OF_APOBEC3G	PSMB4(1),PSMD1(1);	14	2	19	0	0.125	0	-1.58711669197302	0.999999999670207
SA_FAS_SIGNALING	CASP3(2);	14	2	19	0	0.125	0	-1.58711669197302	0.999999999670207
ST_GRANULE_CELL_SURVIVAL_PATHWAY	CASP3(2);	14	2	19	0	0.125	0	-1.58711669197302	0.999999999670207
KEGG_ALANINE_ASPARTATE_AND_GLUTAMATE_METABOLISM	ACY3(1),AGXT(2),GLUL(1);AGXT(1)	12	4	18	1	0.25	0.0526315789474	-1.66227491551092	0.999999999671828
REACTOME_CLATHRIN_DERIVED_VESICLE_BUDDING	AP1B1(1),HIP1R(1),SH3GL2(1),SNX9(2);TFRC(1)	12	4	18	1	0.25	0.0526315789474	-1.66227491551092	0.999999999671828
REACTOME_GOLGI_ASSOCIATED_VESICLE_BIOGENESIS	AP1B1(1),HIP1R(1),SH3GL2(1),SNX9(2);TFRC(1)	12	4	18	1	0.25	0.0526315789474	-1.66227491551092	0.999999999671828
REACTOME_SLC_MEDIATED_TRANSMEMBRANE_TRANSPORT	RHCG(2),SLC12A7(1),SLC13A1(1),SLC13A3(1),SLC16A7(1),SLC16A8(1),SLC1A3(1),SLC24A2(1),SLC26A1(1),SLC2A3(1),SLC2A5(1),SLC39A2(1),SLC39A3(1),SLC39A4(2),SLC44A5(1),SLC5A8(1),SLC6A12(2),SLC7A3(1);SLC15A1(1),SLC15A4(2),SLC1A3(1),SLC26A2(4),SLC2A11(1),SLC2A3(1),SLC2A4(1),SLC5A11(1),SLC5A7(1),SLC7A3(3),SLC7A6(1),SLC9A6(1),SLC9A9(1)	3	13	9	10	0.8125	0.526315789474	-1.77689572277356	0.999999999999919
BIOCARTA_ARAP_PATHWAY	CYTH2(1),CYTH4(1),GPLD1(2),KDELR3(1);	11	5	19	0	0.3125	0	-2.63193528289229	1
BIOCARTA_HSP27_PATHWAY	CASP3(2),CASP9(1);	13	3	19	0	0.1875	0	-1.97395146216922	1
BIOCARTA_PROTEASOME_PATHWAY	PSMB4(1),RPN1(2);	13	3	19	0	0.1875	0	-1.97395146216922	1
KEGG_PARKINSONS_DISEASE	CASP3(2),CASP9(1),COX4I2(1),COX6A2(1),GPR37(1),NDUFA1(1),UQCRC1(1),VDAC3(1);COX6A2(1),NDUFA1(1),NDUFA6(1),NDUFB8(1),NDUFV1(1)	7	9	16	3	0.5625	0.157894736842	-2.512162918404	1
KEGG_PROTEIN_EXPORT	SEC11C(1),SEC62(1),SRP14(3),SRP68(1);SRP14(1)	10	6	18	1	0.375	0.0526315789474	-2.37517312388404	1
KEGG_RIBOFLAVIN_METABOLISM	ACPP(1),ENPP1(1),FLAD1(1);	13	3	19	0	0.1875	0	-1.97395146216922	1
KEGG_TASTE_TRANSDUCTION	GNAT3(1),TAS2R39(1),TAS2R41(1),TAS2R60(1),TAS2R8(1);	12	4	19	0	0.25	0	-2.31579429695438	1
REACTOME_AMINE_COMPOUND_SLC_TRANSPORTERS	RHCG(2),SLC44A5(1),SLC6A12(2);SLC5A7(1)	11	5	18	1	0.3125	0.0526315789474	-2.03212162531195	1
REACTOME_AUTODEGRADATION_OF_CDH1_BY_CDH1_APC	CDC27(1),PSMB4(1),PSMD1(1);	13	3	19	0	0.1875	0	-1.97395146216922	1
REACTOME_BILE_SALT_AND_ORGANIC_ANION_SLC_TRANSPORTERS	SLC13A1(1),SLC13A3(1),SLC16A7(1),SLC16A8(1);	13	3	19	0	0.1875	0	-1.97395146216922	1
REACTOME_CDT1_ASSOCIATION_WITH_THE_CDC6_ORC_ORIGIN_COMPLEX	ORC6(1),PSMB4(1),PSMD1(1);	13	3	19	0	0.1875	0	-1.97395146216922	1
REACTOME_COPI_MEDIATED_TRANSPORT	COPB2(1),COPE(2);	13	3	19	0	0.1875	0	-1.97395146216922	1
REACTOME_GLUCOSE_AND_OTHER_SUGAR_SLC_TRANSPORTERS	RHCG(2),SLC13A1(1),SLC13A3(1),SLC16A7(1),SLC16A8(1),SLC2A3(1),SLC2A5(1),SLC39A2(1),SLC39A3(1),SLC39A4(2),SLC44A5(1),SLC6A12(2);SLC2A11(1),SLC2A3(1),SLC2A4(1),SLC5A11(1),SLC5A7(1)	7	9	15	4	0.5625	0.210526315789	-2.14683166075262	1
REACTOME_INTRINSIC_PATHWAY_FOR_APOPTOSIS	CASP3(2),CASP9(1);	13	3	19	0	0.1875	0	-1.97395146216922	1
REACTOME_MEMBRANE_TRAFFICKING	AP1B1(1),COPB2(1),COPE(2),HIP1R(1),SH3GL2(1),SNX9(2);TFRC(1)	9	7	18	1	0.4375	0.0526315789474	-2.70119673770525	1
REACTOME_METAL_ION_SLC_TRANSPORTERS	SLC39A2(1),SLC39A3(1),SLC39A4(2);	12	4	19	0	0.25	0	-2.31579429695438	1
REACTOME_M_G1_TRANSITION	ORC6(1),PSMB4(1),PSMD1(1);	13	3	19	0	0.1875	0	-1.97395146216922	1
REACTOME_ORC1_REMOVAL_FROM_CHROMATIN	ORC6(1),PSMB4(1),PSMD1(1);	13	3	19	0	0.1875	0	-1.97395146216922	1
REACTOME_PYRUVATE_METABOLISM	LDHA(1),PDHX(1),SLC16A8(1);	13	3	19	0	0.1875	0	-1.97395146216922	1
REACTOME_RNA_POLYMERASE_I_CHAIN_ELONGATION	ERCC3(1),POLR1A(1),POLR1C(1);	13	3	19	0	0.1875	0	-1.97395146216922	1
REACTOME_RNA_POLYMERASE_I_PROMOTER_ESCAPE	ERCC3(1),POLR1A(1),POLR1C(1);	13	3	19	0	0.1875	0	-1.97395146216922	1
REACTOME_RNA_POLYMERASE_I_TRANSCRIPTION_TERMINATION	ERCC3(1),POLR1A(1),POLR1C(1);	13	3	19	0	0.1875	0	-1.97395146216922	1
REACTOME_ZINC_INFLUX_INTO_CELLS_BY_THE_SLC39_GENES_FAMILY	SLC39A2(1),SLC39A3(1),SLC39A4(2);	12	4	19	0	0.25	0	-2.31579429695438	1
REACTOME_ZINC_TRANSPORTATION	SLC39A2(1),SLC39A3(1),SLC39A4(2);	12	4	19	0	0.25	0	-2.31579429695438	1
BIOCARTA_AGPCR_PATHWAY	;	16	0	19	0	0	0	NA	NA
BIOCARTA_AHSP_PATHWAY	;	16	0	19	0	0	0	NA	NA
BIOCARTA_ARENRF2_PATHWAY	;	16	0	19	0	0	0	NA	NA
BIOCARTA_ASBCELL_PATHWAY	;	16	0	19	0	0	0	NA	NA
BIOCARTA_BARRESTIN_PATHWAY	;	16	0	19	0	0	0	NA	NA
BIOCARTA_BARRESTIN_SRC_PATHWAY	;	16	0	19	0	0	0	NA	NA
BIOCARTA_BARR_MAPK_PATHWAY	;	16	0	19	0	0	0	NA	NA
BIOCARTA_BLYMPHOCYTE_PATHWAY	;	16	0	19	0	0	0	NA	NA
BIOCARTA_CARM1_PATHWAY	;	16	0	19	0	0	0	NA	NA
BIOCARTA_CDK5_PATHWAY	;	16	0	19	0	0	0	NA	NA
BIOCARTA_CFTR_PATHWAY	;	16	0	19	0	0	0	NA	NA
BIOCARTA_CSK_PATHWAY	;	16	0	19	0	0	0	NA	NA
BIOCARTA_EIF2_PATHWAY	;	16	0	19	0	0	0	NA	NA
BIOCARTA_GPCR_PATHWAY	;	16	0	19	0	0	0	NA	NA
BIOCARTA_GRANULOCYTES_PATHWAY	;	16	0	19	0	0	0	NA	NA
BIOCARTA_KREB_PATHWAY	;	16	0	19	0	0	0	NA	NA
BIOCARTA_LECTIN_PATHWAY	;	16	0	19	0	0	0	NA	NA
BIOCARTA_MPR_PATHWAY	;	16	0	19	0	0	0	NA	NA
BIOCARTA_MTA3_PATHWAY	;	16	0	19	0	0	0	NA	NA
BIOCARTA_NO1_PATHWAY	;	16	0	19	0	0	0	NA	NA
BIOCARTA_NOS1_PATHWAY	;	16	0	19	0	0	0	NA	NA
BIOCARTA_PLATELETAPP_PATHWAY	;	16	0	19	0	0	0	NA	NA
BIOCARTA_RAB_PATHWAY	;	16	0	19	0	0	0	NA	NA
BIOCARTA_RANMS_PATHWAY	;	16	0	19	0	0	0	NA	NA
BIOCARTA_RB_PATHWAY	;	16	0	19	0	0	0	NA	NA
BIOCARTA_SHH_PATHWAY	;	16	0	19	0	0	0	NA	NA
BIOCARTA_TCRA_PATHWAY	;	16	0	19	0	0	0	NA	NA
BIOCARTA_TCYTOTOXIC_PATHWAY	;	16	0	19	0	0	0	NA	NA
BIOCARTA_THELPER_PATHWAY	;	16	0	19	0	0	0	NA	NA
KEGG_BUTIROSIN_AND_NEOMYCIN_BIOSYNTHESIS	;	16	0	19	0	0	0	NA	NA
KEGG_CAFFEINE_METABOLISM	;	16	0	19	0	0	0	NA	NA
KEGG_CYANOAMINO_ACID_METABOLISM	;	16	0	19	0	0	0	NA	NA
KEGG_D_GLUTAMINE_AND_D_GLUTAMATE_METABOLISM	;	16	0	19	0	0	0	NA	NA
KEGG_LYSINE_BIOSYNTHESIS	;	16	0	19	0	0	0	NA	NA
KEGG_METABOLIC_PATHWAYS	ACADS(1),ACADVL(1),ACER1(1),ACSL6(1),AGXT(2),ALG6(2),ATP6V1D(1),B3GNT5(1),B4GALT6(1),B4GALT7(1),BTD(1),CEL(2),CHKB(1),COX4I2(1),COX6A2(1),CSGALNACT2(1),CTH(1),CYP11B1(1),CYP27A1(1),CYP2U1(1),CYP7A1(1),DEGS1(1),DGKD(1),DHODH(2),DPYS(1),ENO1(1),ENPP1(1),FLAD1(1),GALNTL2(1),GCNT2(1),GLUL(1),GMPS(1),GPAA1(2),GRHPR(1),HADHA(3),HAO2(1),HSD3B1(1),HYAL3(1),INPP4A(1),LCT(1),LDHA(1),MAN2A1(1),MCAT(1),MCCC2…	0	16	0	19	1	1	NA	NA
KEGG_ONE_CARBON_POOL_BY_FOLATE	;	16	0	19	0	0	0	NA	NA
KEGG_PHENYLALANINE_METABOLISM	;	16	0	19	0	0	0	NA	NA
KEGG_PHENYLALANINE_TYROSINE_AND_TRYPTOPHAN_BIOSYNTHESIS	;	16	0	19	0	0	0	NA	NA
KEGG_PROXIMAL_TUBULE_BICARBONATE_RECLAMATION	;	16	0	19	0	0	0	NA	NA
KEGG_SNARE_INTERACTIONS_IN_VESICULAR_TRANSPORT	;	16	0	19	0	0	0	NA	NA
KEGG_TAURINE_AND_HYPOTAURINE_METABOLISM	;	16	0	19	0	0	0	NA	NA
KEGG_UBIQUINONE_AND_OTHER_TERPENOID_QUINONE_BIOSYNTHESIS	;	16	0	19	0	0	0	NA	NA
KEGG_VITAMIN_B6_METABOLISM	;	16	0	19	0	0	0	NA	NA
REACTOME_ACTIVATION_OF_BH3_ONLY_PROTEINS	;	16	0	19	0	0	0	NA	NA
REACTOME_ACTIVATION_OF_CHAPERONES_BY_IRE1_ALPHA	;	16	0	19	0	0	0	NA	NA
REACTOME_ACTIVATION_OF_NMDA_RECEPTOR_UPON_GLUTAMATE_BINDING_AND_POSTSYNAPTIC_EVENTS	;	16	0	19	0	0	0	NA	NA
REACTOME_ACTIVATION_OF_THE_AP1_FAMILY_OF_TRANSCRIPTION_FACTORS	;	16	0	19	0	0	0	NA	NA
REACTOME_ADP_SIGNALLING_THROUGH_P2Y_PURINOCEPTOR_1	;	16	0	19	0	0	0	NA	NA
REACTOME_ASSOCIATION_OF_LICENSING_FACTORS_WITH_THE_PREREPLICATIVE_COMPLEX	;	16	0	19	0	0	0	NA	NA
REACTOME_BETACATENIN_PHOSPHORYLATION_CASCADE	;	16	0	19	0	0	0	NA	NA
REACTOME_BOTULINUM_NEUROTOXICITY	;	16	0	19	0	0	0	NA	NA
REACTOME_CALCITONIN_LIKE_LIGAND_RECEPTORS	;	16	0	19	0	0	0	NA	NA
REACTOME_CD28_DEPENDENT_VAV1_PATHWAY	;	16	0	19	0	0	0	NA	NA
REACTOME_CHYLOMICRON_MEDIATED_LIPID_TRANSPORT	;	16	0	19	0	0	0	NA	NA
REACTOME_CREB_PHOPHORYLATION_THROUGH_THE_ACTIVATION_OF_RAS	;	16	0	19	0	0	0	NA	NA
REACTOME_CREB_PHOSPHORYLATION_THROUGH_THE_ACTIVATION_OF_CAMKII	;	16	0	19	0	0	0	NA	NA
REACTOME_DARPP32_EVENTS	;	16	0	19	0	0	0	NA	NA
REACTOME_DEADENYLATION_OF_MRNA	;	16	0	19	0	0	0	NA	NA
REACTOME_FORMATION_OF_ATP_BY_CHEMIOSMOTIC_COUPLING	;	16	0	19	0	0	0	NA	NA
REACTOME_FRS2_MEDIATED_ACTIVATION	;	16	0	19	0	0	0	NA	NA
REACTOME_G1_PHASE	;	16	0	19	0	0	0	NA	NA
REACTOME_G_BETA_GAMMA_SIGNALLING_THROUGH_PLC_BETA	;	16	0	19	0	0	0	NA	NA
REACTOME_GENERATION_OF_SECOND_MESSENGER_MOLECULES	;	16	0	19	0	0	0	NA	NA
REACTOME_GRB2_EVENTS_IN_EGFR_SIGNALING	;	16	0	19	0	0	0	NA	NA
REACTOME_HORMONE_LIGAND_BINDING_RECEPTORS	;	16	0	19	0	0	0	NA	NA
REACTOME_HORMONE_SENSITIVE_LIPASE_HSL_MEDIATED_TRIACYLGLYCEROL_HYDROLYSIS	;	16	0	19	0	0	0	NA	NA
REACTOME_METABOLISM_OF_NITRIC_OXIDE	;	16	0	19	0	0	0	NA	NA
REACTOME_MRNA_DECAY_BY_5_TO_3_EXORIBONUCLEASE	;	16	0	19	0	0	0	NA	NA
REACTOME_MRNA_SPLICING_MINOR_PATHWAY	;	16	0	19	0	0	0	NA	NA
REACTOME_P2Y_RECEPTORS	;	16	0	19	0	0	0	NA	NA
REACTOME_PHOSPHORYLATION_OF_CD3_AND_TCR_ZETA_CHAINS	;	16	0	19	0	0	0	NA	NA
REACTOME_POST_NMDA_RECEPTOR_ACTIVATION_EVENTS	;	16	0	19	0	0	0	NA	NA
REACTOME_PROTEOLYTIC_CLEAVAGE_OF_SNARE_COMPLEX_PROTEINS	;	16	0	19	0	0	0	NA	NA
REACTOME_PURINE_SALVAGE_REACTIONS	;	16	0	19	0	0	0	NA	NA
REACTOME_RAS_ACTIVATION_UOPN_CA2_INFUX_THROUGH_NMDA_RECEPTOR	;	16	0	19	0	0	0	NA	NA
REACTOME_RECRUITMENT_OF_NUMA_TO_MITOTIC_CENTROSOMES	;	16	0	19	0	0	0	NA	NA
REACTOME_RECYCLING_OF_BILE_ACIDS_AND_SALTS	;	16	0	19	0	0	0	NA	NA
REACTOME_SEROTONIN_RECEPTORS	;	16	0	19	0	0	0	NA	NA
REACTOME_SHC_MEDIATED_SIGNALLING	;	16	0	19	0	0	0	NA	NA
REACTOME_SHC_RELATED_EVENTS	;	16	0	19	0	0	0	NA	NA
REACTOME_SIGNAL_ATTENUATION	;	16	0	19	0	0	0	NA	NA
REACTOME_SIGNALING_BY_VEGF	;	16	0	19	0	0	0	NA	NA
REACTOME_SIGNALLING_TO_P38_VIA_RIT_AND_RIN	;	16	0	19	0	0	0	NA	NA
REACTOME_SOS_MEDIATED_SIGNALLING	;	16	0	19	0	0	0	NA	NA
REACTOME_THROMBOXANE_SIGNALLING_THROUGH_TP_RECEPTOR	;	16	0	19	0	0	0	NA	NA
REACTOME_TRANSLOCATION_OF_ZAP70_TO_IMMUNOLOGICAL_SYNAPSE	;	16	0	19	0	0	0	NA	NA
REACTOME_TRIACYLGLYCERIDE_BIOSYNTHESIS	;	16	0	19	0	0	0	NA	NA
REACTOME_UNWINDING_OF_DNA	;	16	0	19	0	0	0	NA	NA
REACTOME_VIRAL_MESSENGER_RNA_SYNTHESIS	;	16	0	19	0	0	0	NA	NA
ST_PAC1_RECEPTOR_PATHWAY	;	16	0	19	0	0	0	NA	NA
