# Supplementary material for: Integrative analyses reveal signaling pathways underlying familial breast cancer susceptibility
Source: Mol Syst Biol. 2016 Mar 11;12(3):860. doi: 10.15252/msb.20156506 (PMC4812528; doi:10.15252/msb.20156506)
Supplement: Supplementary file 6 — Dataset EV4 [file MSB-12-860-s006.zip › README.txt]

Dataset EV4: Summary of DNA variation data comparing individuals who developed FBC against individuals who did not develop FBC.

These data were used in Figure 2.
