# Supplementary material for: Integrative analyses reveal signaling pathways underlying familial breast cancer susceptibility
Source: Mol Syst Biol. 2016 Mar 11;12(3):860. doi: 10.15252/msb.20156506 (PMC4812528; doi:10.15252/msb.20156506)
Supplement: Supplementary file 7 — Dataset EV5 [file MSB-12-860-s007.zip › MSB-15-6506R_Dataset_EV5.txt]

Pathway	Utah RNA AUC	Ontario RNA AUC	Utah RNA p-value	Ontario RNA p-value	Utah DNA p-value	Meta p-value	Meta q-value
REACTOME_SIGNALING_IN_IMMUNE_SYSTEM	0.734	0.623	0.001	0.059	0.003	2.43e-05	0.00398
REACTOME_CELL_SURFACE_INTERACTIONS_AT_THE_VASCULAR_WALL	0.674	0.705	0.003	0.002	0.035	2.83e-05	0.00398
BIOCARTA_BCR_PATHWAY	0.710	0.779	0.001	0.002	0.126	3.32e-05	0.00398
KEGG_SMALL_CELL_LUNG_CANCER	0.773	0.706	0.001	0.004	0.090	4.53e-05	0.00398
REACTOME_INTEGRIN_CELL_SURFACE_INTERACTIONS	0.754	0.681	0.001	0.013	0.035	5.56e-05	0.00398
KEGG_FOCAL_ADHESION	0.743	0.713	0.001	0.004	0.158	7.4e-05	0.00419
KEGG_PATHWAYS_IN_CANCER	0.752	0.700	0.001	0.004	0.313	0.000134	0.0049
REACTOME_METABOLISM_OF_AMINO_ACIDS	0.745	0.705	0.001	0.005	0.325	0.000168	0.0049
BIOCARTA_EDG1_PATHWAY	0.704	0.679	0.001	0.011	0.148	0.000168	0.0049
KEGG_METABOLIC_PATHWAYS	0.718	0.653	0.001	0.020	NA	0.000236	0.00513
KEGG_FRUCTOSE_AND_MANNOSE_METABOLISM	0.679	0.647	0.003	0.021	0.039	0.000239	0.00513
KEGG_PROGESTERONE_MEDIATED_OOCYTE_MATURATION	0.741	0.699	0.001	0.005	0.525	0.000253	0.00526
REACTOME_APOPTOSIS	0.769	0.729	0.001	0.003	0.999	0.000283	0.00543
KEGG_PHOSPHATIDYLINOSITOL_SIGNALING_SYSTEM	0.665	0.608	0.003	0.076	0.014	0.000299	0.00543
KEGG_AMOEBIASIS	0.717	0.683	0.001	0.009	0.392	0.000326	0.00543
KEGG_NEUROTROPHIN_SIGNALING_PATHWAY	0.656	0.610	0.005	0.073	0.010	0.000335	0.00543
KEGG_PANCREATIC_CANCER	0.666	0.672	0.006	0.012	0.052	0.000343	0.00543
SIG_PIP3_SIGNALING_IN_CARDIAC_MYOCTES	0.763	0.560	0.001	0.236	0.016	0.000345	0.00543
KEGG_VEGF_SIGNALING_PATHWAY	0.658	0.727	0.005	0.002	0.392	0.000356	0.00543
BIOCARTA_RACCYCD_PATHWAY	0.720	0.592	0.001	0.128	0.035	0.000399	0.00584
REACTOME_CREB_PHOPHORYLATION_THROUGH_THE_ACTIVATION_OF_RAS	0.673	0.638	0.001	0.037	NA	0.000415	0.00592
BIOCARTA_PTEN_PATHWAY	0.706	0.656	0.002	0.019	0.126	0.000423	0.00592
REACTOME_SIGNALLING_BY_NGF	0.675	0.656	0.005	0.023	0.045	0.000452	0.00612
KEGG_NATURAL_KILLER_CELL_MEDIATED_CYTOTOXICITY	0.664	0.653	0.006	0.023	0.038	0.000457	0.00612
KEGG_HOMOLOGOUS_RECOMBINATION	0.691	0.578	0.001	0.152	0.039	0.000507	0.00646
BIOCARTA_EGF_PATHWAY	0.770	0.676	0.001	0.006	1.000	0.000512	0.00646
REACTOME_LATE_PHASE_OF_HIV_LIFE_CYCLE	0.694	0.597	0.002	0.096	0.035	0.000563	0.00667
REACTOME_PLATELET_AGGREGATION_PLUG_FORMATION	0.669	0.677	0.004	0.016	0.105	0.000563	0.00667
BIOCARTA_G2_PATHWAY	0.729	0.657	0.002	0.023	0.148	0.00057	0.00667
BIOCARTA_AGR_PATHWAY	0.750	0.608	0.001	0.081	0.088	0.000592	0.00669
KEGG_MAPK_SIGNALING_PATHWAY	0.715	0.662	0.001	0.024	0.314	0.000621	0.00689
KEGG_TYPE_II_DIABETES_MELLITUS	0.639	0.613	0.012	0.066	0.010	0.000647	0.00706
SA_G2_AND_M_PHASES	0.685	0.674	0.003	0.010	0.283	0.000686	0.00734
KEGG_REGULATION_OF_ACTIN_CYTOSKELETON	0.707	0.661	0.002	0.016	0.299	0.000759	0.00734
KEGG_INSULIN_SIGNALING_PATHWAY	0.744	0.567	0.001	0.185	0.052	0.000763	0.00734
REACTOME_G1_S_TRANSITION	0.700	0.652	0.001	0.025	0.392	0.000775	0.00734
REACTOME_INNATE_IMMUNITY_SIGNALING	0.688	0.641	0.001	0.033	0.299	0.000779	0.00734
REACTOME_TRANSMISSION_ACROSS_CHEMICAL_SYNAPSES	0.654	0.657	0.004	0.024	0.104	0.000787	0.00734
REACTOME_HEMOSTASIS	0.662	0.647	0.003	0.038	0.090	0.000805	0.0074
BIOCARTA_MAPK_PATHWAY	0.742	0.651	0.001	0.025	0.451	0.000871	0.00779
REACTOME_PACKAGING_OF_TELOMERE_ENDS	0.684	0.700	0.002	0.006	0.999	0.000917	0.00809
BIOCARTA_TNFR1_PATHWAY	0.714	0.596	0.001	0.094	0.148	0.00104	0.00884
BIOCARTA_FMLP_PATHWAY	0.721	0.641	0.001	0.032	0.442	0.00105	0.00884
BIOCARTA_GPCR_PATHWAY	0.654	0.688	0.008	0.013	NA	0.00106	0.00884
REACTOME_TRKA_SIGNALLING_FROM_THE_PLASMA_MEMBRANE	0.653	0.605	0.006	0.103	0.024	0.0011	0.00901
BIOCARTA_PDGF_PATHWAY	0.695	0.665	0.001	0.015	0.999	0.00111	0.00901
REACTOME_METABOLISM_OF_PROTEINS	0.705	0.421	0.003	0.864	0.006	0.00114	0.00913
KEGG_ENDOCYTOSIS	0.700	0.673	0.003	0.012	0.442	0.00116	0.00913
REACTOME_GRB2_SOS_PROVIDES_LINKAGE_TO_MAPK_SIGNALING_FOR_INTERGRINS_	0.704	0.676	0.003	0.018	0.299	0.00118	0.00913
BIOCARTA_CSK_PATHWAY	0.733	0.590	0.001	0.120	NA	0.0012	0.00922
KEGG_LONG_TERM_DEPRESSION	0.686	0.608	0.002	0.090	0.105	0.00134	0.0097
KEGG_UBIQUITIN_MEDIATED_PROTEOLYSIS	0.739	0.633	0.001	0.036	0.525	0.00134	0.0097
BIOCARTA_FCER1_PATHWAY	0.722	0.535	0.001	0.336	0.058	0.00138	0.00974
REACTOME_INTEGRIN_ALPHAIIBBETA3_SIGNALING	0.667	0.677	0.004	0.017	0.299	0.00143	0.00998
REACTOME_APOPTOTIC_EXECUTION_PHASE	0.782	0.657	0.001	0.021	0.999	0.00146	0.0101
KEGG_ARRHYTHMOGENIC_RIGHT_VENTRICULAR_CARDIOMYOPATHY_ARVC	0.772	0.635	0.001	0.054	0.392	0.00148	0.0101
ST_PHOSPHOINOSITIDE_3_KINASE_PATHWAY	0.720	0.574	0.001	0.172	0.126	0.0015	0.0102
SIG_CHEMOTAXIS	0.681	0.540	0.002	0.291	0.039	0.00156	0.0104
BIOCARTA_IL2RB_PATHWAY	0.670	0.561	0.002	0.200	0.059	0.00161	0.0104
KEGG_BASAL_CELL_CARCINOMA	0.638	0.649	0.023	0.027	0.039	0.00165	0.0104
REACTOME_NRAGE_SIGNALS_DEATH_THROUGH_JNK	0.652	0.672	0.013	0.015	0.126	0.00167	0.0104
KEGG_ENDOMETRIAL_CANCER	0.659	0.623	0.005	0.047	0.105	0.00168	0.0104
KEGG_FC_EPSILON_RI_SIGNALING_PATHWAY	0.633	0.702	0.021	0.004	0.299	0.0017	0.0104
BIOCARTA_ACH_PATHWAY	0.705	0.576	0.002	0.146	0.088	0.00173	0.0104
KEGG_ECM_RECEPTOR_INTERACTION	0.779	0.619	0.001	0.066	0.392	0.00174	0.0104
ST_ERK1_ERK2_MAPK_PATHWAY	0.758	0.595	0.001	0.092	0.283	0.00175	0.0104
BIOCARTA_PTDINS_PATHWAY	0.706	0.565	0.001	0.209	0.126	0.00177	0.0104
BIOCARTA_MAL_PATHWAY	0.702	0.597	0.001	0.094	0.283	0.00178	0.0104
REACTOME_CHEMOKINE_RECEPTORS_BIND_CHEMOKINES	0.646	0.663	0.012	0.015	0.148	0.00179	0.0104
SA_G1_AND_S_PHASES	0.672	0.640	0.003	0.030	0.299	0.0018	0.0104
KEGG_PROTEIN_PROCESSING_IN_ENDOPLASMIC_RETICULUM	0.684	0.651	0.002	0.030	0.451	0.00181	0.0104
ST_DIFFERENTIATION_PATHWAY_IN_PC12_CELLS	0.712	0.568	0.001	0.216	0.126	0.00182	0.0104
KEGG_INOSITOL_PHOSPHATE_METABOLISM	0.705	0.551	0.001	0.265	0.104	0.00184	0.0105
BIOCARTA_IL12_PATHWAY	0.675	0.635	0.005	0.038	0.148	0.00187	0.0105
REACTOME_P130CAS_LINKAGE_TO_MAPK_SIGNALING_FOR_INTEGRINS	0.695	0.650	0.003	0.032	0.299	0.0019	0.0105
KEGG_CHAGAS_DISEASE_AMERICAN_TRYPANOSOMIASIS	0.666	0.642	0.003	0.030	0.325	0.00193	0.0106
REACTOME_TOLL_RECEPTOR_CASCADES	0.684	0.603	0.001	0.076	0.392	0.00196	0.0107
KEGG_ACUTE_MYELOID_LEUKEMIA	0.667	0.623	0.009	0.057	0.059	0.00198	0.0107
KEGG_HYPERTROPHIC_CARDIOMYOPATHY_HCM	0.651	0.621	0.005	0.068	0.090	0.002	0.0107
BIOCARTA_PYK2_PATHWAY	0.703	0.640	0.001	0.032	0.999	0.00208	0.011
REACTOME_CHAPERONIN_MEDIATED_PROTEIN_FOLDING	0.735	0.426	0.001	0.849	0.039	0.00214	0.0112
REACTOME_RNA_POLYMERASE_II_TRANSCRIPTION	0.685	0.541	0.002	0.289	0.058	0.00216	0.0112
REACTOME_FORMATION_OF_PLATELET_PLUG	0.668	0.628	0.002	0.058	0.299	0.00222	0.0112
REACTOME_RNA_POLYMERASE_I_PROMOTER_CLEARANCE	0.753	0.650	0.001	0.035	1.000	0.00224	0.0112
SIG_INSULIN_RECEPTOR_PATHWAY_IN_CARDIAC_MYOCYTES	0.691	0.479	0.001	0.610	0.058	0.00226	0.0113
REACTOME_RNA_POLYMERASE_I_III_AND_MITOCHONDRIAL_TRANSCRIPTION	0.707	0.645	0.001	0.037	1.000	0.00234	0.0115
KEGG_DILATED_CARDIOMYOPATHY	0.663	0.571	0.004	0.196	0.052	0.00254	0.0123
BIOCARTA_INTEGRIN_PATHWAY	0.723	0.638	0.001	0.041	1.000	0.00255	0.0123
REACTOME_AMINO_ACID_AND_OLIGOPEPTIDE_SLC_TRANSPORTERS	0.654	0.650	0.005	0.028	0.299	0.00259	0.0124
Taube_EMT	0.657	0.684	0.012	0.012	0.299	0.00265	0.0124
KEGG_CYTOKINE_CYTOKINE_RECEPTOR_INTERACTION	0.637	0.704	0.015	0.006	0.480	0.00266	0.0124
BIOCARTA_P53HYPOXIA_PATHWAY	0.629	0.656	0.022	0.023	0.088	0.00273	0.0126
BIOCARTA_MYOSIN_PATHWAY	0.682	0.655	0.004	0.029	0.392	0.00277	0.0128
BIOCARTA_BARRESTIN_SRC_PATHWAY	0.695	0.537	0.001	0.317	NA	0.00287	0.013
REACTOME_G_ALPHA_S_SIGNALLING_EVENTS	0.775	0.579	0.001	0.159	0.299	0.00288	0.013
REACTOME_ACTIVATION_OF_BH3_ONLY_PROTEINS	0.743	0.541	0.001	0.322	NA	0.00291	0.0131
REACTOME_PLATELET_ACTIVATION	0.678	0.640	0.003	0.054	0.299	0.00292	0.0131
REACTOME_NEURORANSMITTER_RECEPTOR_BINDING_AND_DOWNSTREAM_TRANSMISSION_IN_THE_POSTSYNAPTIC_CELL	0.651	0.658	0.010	0.022	0.231	0.00304	0.0135
ST_GA13_PATHWAY	0.695	0.578	0.001	0.171	0.299	0.00305	0.0135
BIOCARTA_KERATINOCYTE_PATHWAY	0.701	0.623	0.002	0.055	0.480	0.00313	0.0135
BIOCARTA_MPR_PATHWAY	0.690	0.531	0.001	0.352	NA	0.00315	0.0135
KEGG_INTESTINAL_IMMUNE_NETWORK_FOR_IGA_PRODUCTION	0.632	0.610	0.019	0.080	0.035	0.00315	0.0135
KEGG_ARGININE_AND_PROLINE_METABOLISM	0.682	0.576	0.002	0.180	0.148	0.00316	0.0135
BIOCARTA_TGFB_PATHWAY	0.629	0.638	0.018	0.033	0.090	0.00317	0.0135
KEGG_OOCYTE_MEIOSIS	0.731	0.497	0.001	0.541	0.105	0.00333	0.014
KEGG_GALACTOSE_METABOLISM	0.762	0.621	0.001	0.059	0.999	0.00343	0.0141
KEGG_BACTERIAL_INVASION_OF_EPITHELIAL_CELLS	0.770	0.491	0.001	0.562	0.105	0.00343	0.0141
WNT_SIGNALING	0.688	0.607	0.002	0.091	0.327	0.00346	0.0141
REACTOME_TELOMERE_MAINTENANCE	0.677	0.616	0.002	0.057	0.525	0.00347	0.0141
KEGG_PURINE_METABOLISM	0.700	0.620	0.001	0.060	1.000	0.00348	0.0141
KEGG_GLYCEROPHOSPHOLIPID_METABOLISM	0.625	0.692	0.021	0.006	0.480	0.0035	0.0141
REACTOME_VIRAL_DSRNA_TLR3_TRIF_COMPLEX_ACTIVATES_RIP1	0.689	0.419	0.002	0.865	0.035	0.0035	0.0141
REACTOME_GTP_HYDROLYSIS_AND_JOINING_OF_THE_60S_RIBOSOMAL_SUBUNIT	0.712	0.461	0.001	0.706	0.088	0.00358	0.0142
BIOCARTA_EIF4_PATHWAY	0.600	0.649	0.065	0.028	0.035	0.00365	0.0144
REACTOME_METABOLISM_OF_CARBOHYDRATES	0.671	0.656	0.006	0.028	0.392	0.00375	0.0147
ST_WNT_CA2_CYCLIC_GMP_PATHWAY	0.682	0.496	0.001	0.529	0.126	0.00379	0.0148
BIOCARTA_CCR3_PATHWAY	0.735	0.614	0.001	0.068	0.999	0.00385	0.0149
BIOCARTA_LONGEVITY_PATHWAY	0.663	0.490	0.001	0.542	0.126	0.00386	0.0149
REACTOME_TRANSCRIPTION	0.719	0.576	0.001	0.175	0.392	0.00388	0.0149
BIOCARTA_TCRA_PATHWAY	0.709	0.511	0.001	0.459	NA	0.00399	0.0152
BIOCARTA_CERAMIDE_PATHWAY	0.751	0.502	0.001	0.506	0.148	0.00417	0.0158
REACTOME_FORMATION_OF_A_POOL_OF_FREE_40S_SUBUNITS	0.719	0.419	0.001	0.867	0.088	0.00423	0.0159
KEGG_RIG_I_LIKE_RECEPTOR_SIGNALING_PATHWAY	0.737	0.548	0.001	0.259	0.299	0.00428	0.016
BIOCARTA_HIVNEF_PATHWAY	0.779	0.534	0.001	0.339	0.231	0.00432	0.0161
BIOCARTA_CD40_PATHWAY	0.703	0.542	0.001	0.280	0.283	0.00436	0.0161
REACTOME_FORMATION_AND_MATURATION_OF_MRNA_TRANSCRIPT	0.730	0.397	0.001	0.911	0.088	0.0044	0.0161
KEGG_CHOLINERGIC_SYNAPSE	0.618	0.597	0.033	0.103	0.024	0.00446	0.0161
KEGG_P53_SIGNALING_PATHWAY	0.746	0.584	0.001	0.156	0.525	0.00448	0.0161
SIG_PIP3_SIGNALING_IN_B_LYMPHOCYTES	0.653	0.487	0.004	0.595	0.035	0.00454	0.0162
BIOCARTA_ACTINY_PATHWAY	0.763	0.538	0.001	0.299	0.283	0.0046	0.0164
BIOCARTA_VEGF_PATHWAY	0.626	0.669	0.020	0.011	0.392	0.00467	0.0165
BIOCARTA_ATRBRCA_PATHWAY	0.656	0.644	0.010	0.029	0.299	0.00469	0.0165
REACTOME_IMMUNOREGULATORY_INTERACTIONS_BETWEEN_A_LYMPHOID_AND_A_NON_LYMPHOID_CELL	0.693	0.503	0.002	0.496	0.088	0.00472	0.0165
REACTOME_RAS_ACTIVATION_UOPN_CA2_INFUX_THROUGH_NMDA_RECEPTOR	0.642	0.616	0.009	0.062	NA	0.00474	0.0165
REACTOME_S_PHASE	0.707	0.578	0.001	0.169	0.525	0.00478	0.0165
BIOCARTA_MCALPAIN_PATHWAY	0.676	0.604	0.006	0.100	0.148	0.00478	0.0165
REACTOME_CELL_DEATH_SIGNALLING_VIA_NRAGE_NRIF_AND_NADE	0.608	0.659	0.056	0.016	0.105	0.00501	0.0169
REACTOME_METABOLISM_OF_VITAMINS_AND_COFACTORS	0.649	0.605	0.011	0.082	0.105	0.00504	0.0169
KEGG_ADHERENS_JUNCTION	0.711	0.575	0.002	0.160	0.299	0.00508	0.0169
REACTOME_INFLUENZA_VIRAL_RNA_TRANSCRIPTION_AND_REPLICATION	0.726	0.472	0.001	0.662	0.148	0.00518	0.0172
BIOCARTA_CREB_PATHWAY	0.654	0.612	0.010	0.081	0.126	0.00535	0.0177
REACTOME_IRS_RELATED_EVENTS	0.731	0.568	0.001	0.199	0.525	0.00545	0.0179
KEGG_WNT_SIGNALING_PATHWAY	0.690	0.532	0.003	0.344	0.104	0.00557	0.0182
BIOCARTA_BARR_MAPK_PATHWAY	0.681	0.531	0.002	0.345	NA	0.00571	0.0186
SIG_IL4RECEPTOR_IN_B_LYPHOCYTES	0.725	0.540	0.001	0.302	0.392	0.00603	0.0193
ST_G_ALPHA_I_PATHWAY	0.662	0.570	0.005	0.188	0.126	0.00603	0.0193
BIOCARTA_TCR_PATHWAY	0.747	0.556	0.001	0.268	0.442	0.00603	0.0193
REACTOME_AXON_GUIDANCE	0.661	0.593	0.003	0.122	0.325	0.00605	0.0193
KEGG_BUTIROSIN_AND_NEOMYCIN_BIOSYNTHESIS	0.690	0.557	0.003	0.251	NA	0.00617	0.0195
REACTOME_EGFR_DOWNREGULATION	0.730	0.595	0.001	0.123	0.999	0.00621	0.0195
BIOCARTA_ERK5_PATHWAY	0.628	0.671	0.021	0.015	0.392	0.00624	0.0195
KEGG_ARACHIDONIC_ACID_METABOLISM	0.594	0.667	0.076	0.016	0.105	0.0064	0.0198
REACTOME_REGULATION_OF_BETA_CELL_DEVELOPMENT	0.688	0.528	0.004	0.357	0.090	0.00644	0.0198
KEGG_D_GLUTAMINE_AND_D_GLUTAMATE_METABOLISM	0.682	0.519	0.002	0.401	NA	0.00652	0.0198
REACTOME_PEPTIDE_CHAIN_ELONGATION	0.700	0.407	0.001	0.888	0.148	0.00655	0.0198
REACTOME_PLATELET_DEGRANULATION	0.691	0.619	0.002	0.066	0.999	0.00657	0.0198
REACTOME_VIRAL_MRNA_TRANSLATION	0.728	0.403	0.001	0.898	0.148	0.00661	0.0198
REACTOME_METABOLISM_OF_LIPIDS_AND_LIPOPROTEINS	0.681	0.584	0.001	0.134	0.999	0.00665	0.0198
KEGG_AMINOACYL_TRNA_BIOSYNTHESIS	0.641	0.573	0.013	0.175	0.059	0.00667	0.0198
REACTOME_TRNA_AMINOACYLATION	0.643	0.560	0.011	0.208	0.059	0.0067	0.0198
KEGG_PEROXISOME	0.638	0.685	0.015	0.009	1.000	0.0067	0.0198
SIG_BCR_SIGNALING_PATHWAY	0.632	0.604	0.015	0.103	0.088	0.00673	0.0198
BIOCARTA_ARENRF2_PATHWAY	0.575	0.708	0.119	0.007	NA	0.00674	0.0198
REACTOME_GLYCOLYSIS	0.636	0.634	0.020	0.046	0.148	0.00674	0.0198
REACTOME_MRNA_SPLICING_MINOR_PATHWAY	0.704	0.542	0.003	0.281	NA	0.00681	0.0199
REACTOME_GRB2_EVENTS_IN_EGFR_SIGNALING	0.628	0.635	0.023	0.037	NA	0.00687	0.02
BIOCARTA_IGF1_PATHWAY	0.621	0.713	0.028	0.005	0.999	0.00689	0.02
KEGG_LYSOSOME	0.653	0.617	0.009	0.050	0.325	0.00714	0.0205
KEGG_LONG_TERM_POTENTIATION	0.603	0.612	0.052	0.081	0.035	0.00718	0.0205
REACTOME_TOLL_LIKE_RECEPTOR_3_CASCADE	0.641	0.561	0.008	0.210	0.088	0.0072	0.0205
BIOCARTA_EGFR_SMRTE_PATHWAY	0.646	0.609	0.007	0.075	0.283	0.00723	0.0205
REACTOME_DNA_REPLICATION_PRE_INITIATION	0.709	0.544	0.001	0.288	0.525	0.00733	0.0207
BIOCARTA_ATM_PATHWAY	0.608	0.631	0.036	0.048	0.088	0.00737	0.0207
REACTOME_INFLUENZA_LIFE_CYCLE	0.703	0.454	0.002	0.745	0.105	0.00753	0.021
REACTOME_GPCR_LIGAND_BINDING	0.696	0.521	0.003	0.417	0.132	0.00787	0.0218
REACTOME_TRANSLATION	0.716	0.391	0.002	0.946	0.088	0.00792	0.0219
REACTOME_SIGNALING_BY_BMP	0.684	0.565	0.002	0.200	0.442	0.0083	0.0226
KEGG_CELL_CYCLE	0.816	0.521	0.001	0.401	0.442	0.00832	0.0226
REACTOME_HUMAN_TAK1_ACTIVATES_NFKB_BY_PHOSPHORYLATION_AND_ACTIVATION_OF_IKKS_COMPLEX	0.677	0.477	0.005	0.623	0.058	0.00845	0.0229
REACTOME_MYOGENESSIS	0.705	0.573	0.001	0.185	0.999	0.0086	0.0232
REACTOME_DOWNSTREAM_EVENTS_IN_GPCR_SIGNALING	0.692	0.523	0.001	0.397	0.480	0.00881	0.0235
BIOCARTA_CACAM_PATHWAY	0.638	0.637	0.014	0.049	0.283	0.00894	0.0237
REACTOME_CLASS_B2_SECRETIN_FAMILY_RECEPTORS	0.674	0.566	0.004	0.211	0.231	0.00897	0.0237
REACTOME_FANCONI_ANEMIA_PATHWAY	0.659	0.660	0.009	0.022	1.000	0.00909	0.0238
KEGG_PRIMARY_IMMUNODEFICIENCY	0.707	0.461	0.001	0.701	0.283	0.0091	0.0238
REACTOME_CELL_CYCLE_MITOTIC	0.837	0.463	0.001	0.677	0.299	0.00925	0.0241
BIOCARTA_PML_PATHWAY	0.678	0.454	0.001	0.742	0.283	0.00952	0.0246
REACTOME_G_ALPHA_12_13_SIGNALLING_EVENTS	0.643	0.588	0.010	0.142	0.148	0.00952	0.0246
KEGG_COMPLEMENT_AND_COAGULATION_CASCADES	0.740	0.523	0.001	0.403	0.525	0.00957	0.0247
KEGG_GNRH_SIGNALING_PATHWAY	0.696	0.518	0.001	0.415	0.525	0.0098	0.0251
KEGG_HEMATOPOIETIC_CELL_LINEAGE	0.685	0.560	0.002	0.212	0.525	0.00997	0.0255
KEGG_GLYCOSPHINGOLIPID_BIOSYNTHESIS_GANGLIO_SERIES	0.627	0.605	0.019	0.095	0.126	0.0101	0.0256
REACTOME_ASSOCIATION_OF_LICENSING_FACTORS_WITH_THE_PREREPLICATIVE_COMPLEX	0.656	0.581	0.009	0.148	NA	0.0102	0.0256
REACTOME_INACTIVATION_OF_APC_VIA_DIRECT_INHIBITION_OF_THE_APCOMPLEX	0.723	0.483	0.001	0.595	0.392	0.0103	0.026
BIOCARTA_CTL_PATHWAY	0.711	0.441	0.001	0.809	0.299	0.0106	0.0267
KEGG_TUBERCULOSIS	0.674	0.567	0.003	0.189	0.442	0.0109	0.0271
KEGG_PANCREATIC_SECRETION	0.622	0.607	0.024	0.101	0.104	0.011	0.0271
KEGG_CHEMOKINE_SIGNALING_PATHWAY	0.649	0.532	0.005	0.341	0.148	0.011	0.0271
REACTOME_E2F_TRANSCRIPTIONAL_TARGETS_AT_G1_S	0.661	0.542	0.007	0.287	0.126	0.011	0.0271
BIOCARTA_NGF_PATHWAY	0.594	0.638	0.067	0.030	0.126	0.011	0.0271
KEGG_HISTIDINE_METABOLISM	0.677	0.629	0.005	0.051	0.999	0.0111	0.0271
BIOCARTA_CDC42RAC_PATHWAY	0.722	0.408	0.001	0.894	0.299	0.0115	0.0279
REACTOME_GLUCOSE_METABOLISM	0.650	0.599	0.008	0.104	0.325	0.0116	0.028
KEGG_RIBOSOME	0.705	0.386	0.002	0.938	0.148	0.0119	0.0285
BIOCARTA_TOB1_PATHWAY	0.691	0.512	0.002	0.471	0.299	0.012	0.0286
BIOCARTA_ETS_PATHWAY	0.798	0.540	0.001	0.282	1.000	0.012	0.0286
REACTOME_REGULATION_OF_GENE_EXPRESSION_IN_BETA_CELLS	0.690	0.404	0.003	0.899	0.105	0.012	0.0286
REACTOME_HIV_LIFE_CYCLE	0.679	0.464	0.004	0.683	0.104	0.0121	0.0286
REACTOME_DNA_REPAIR	0.699	0.585	0.002	0.144	0.999	0.0122	0.0287
BIOCARTA_RHO_PATHWAY	0.703	0.453	0.001	0.743	0.392	0.0123	0.0288
BIOCARTA_CELL2CELL_PATHWAY	0.627	0.672	0.027	0.011	1.000	0.0125	0.0291
KEGG_MTOR_SIGNALING_PATHWAY	0.698	0.398	0.001	0.917	0.325	0.0125	0.0291
KEGG_PYRIMIDINE_METABOLISM	0.684	0.537	0.001	0.304	0.999	0.0127	0.0295
KEGG_EPITHELIAL_CELL_SIGNALING_IN_HELICOBACTER_PYLORI_INFECTION	0.674	0.598	0.003	0.104	0.999	0.013	0.03
BIOCARTA_MCM_PATHWAY	0.652	0.641	0.007	0.045	0.999	0.0131	0.03
REACTOME_TRAF6_MEDIATED_INDUCTION_OF_THE_ANTIVIRAL_CYTOKINE_IFN_ALPHA_BETA_CASCADE	0.657	0.561	0.005	0.211	0.299	0.0131	0.03
ST_TUMOR_NECROSIS_FACTOR_PATHWAY	0.641	0.609	0.016	0.067	0.299	0.0133	0.0302
REACTOME_SYNTHESIS_OF_DNA	0.681	0.580	0.002	0.161	0.999	0.0133	0.0302
KEGG_NITROGEN_METABOLISM	0.672	0.624	0.006	0.055	0.999	0.0136	0.0305
REACTOME_TRANSMEMBRANE_TRANSPORT_OF_SMALL_MOLECULES	0.626	0.669	0.022	0.015	0.999	0.0136	0.0305
BIOCARTA_PAR1_PATHWAY	0.647	0.548	0.014	0.273	0.088	0.0138	0.0309
REACTOME_ELONGATION_AND_PROCESSING_OF_CAPPED_TRANSCRIPTS	0.747	0.409	0.001	0.886	0.392	0.0141	0.0314
KEGG_RNA_DEGRADATION	0.681	0.509	0.002	0.444	0.392	0.0142	0.0314
REACTOME_RHO_GTPASE_CYCLE	0.651	0.607	0.008	0.094	0.480	0.0146	0.0322
ST_WNT_BETA_CATENIN_PATHWAY	0.640	0.581	0.009	0.147	0.283	0.015	0.033
REACTOME_GLUCOSE_REGULATION_OF_INSULIN_SECRETION	0.671	0.613	0.006	0.063	0.999	0.0151	0.0331
BIOCARTA_VIP_PATHWAY	0.665	0.549	0.005	0.270	0.283	0.0152	0.0333
REACTOME_TRANSCRIPTION_OF_THE_HIV_GENOME	0.636	0.503	0.014	0.473	0.059	0.0155	0.0338
REACTOME_CYCLIN_E_ASSOCIATED_EVENTS_DURING_G1_S_TRANSITION_	0.671	0.605	0.004	0.100	0.999	0.0158	0.0343
KEGG_AXON_GUIDANCE	0.616	0.663	0.032	0.032	0.392	0.0158	0.0343
REACTOME_MITOTIC_M_M_G1_PHASES	0.748	0.520	0.001	0.411	1.000	0.0161	0.0347
BIOCARTA_IL1R_PATHWAY	0.663	0.582	0.003	0.139	0.999	0.0163	0.0348
BIOCARTA_TCAPOPTOSIS_PATHWAY	0.682	0.458	0.002	0.739	0.283	0.0163	0.0348
REACTOME_G2_M_CHECKPOINTS	0.670	0.536	0.004	0.324	0.325	0.0164	0.0348
KEGG_NOTCH_SIGNALING_PATHWAY	0.632	0.590	0.016	0.114	0.231	0.0164	0.0348
BIOCARTA_TFF_PATHWAY	0.666	0.565	0.005	0.218	0.392	0.0166	0.0349
REACTOME_CELL_CYCLE_CHECKPOINTS	0.710	0.518	0.001	0.428	0.999	0.0166	0.0349
REACTOME_STEROID_METABOLISM	0.635	0.637	0.023	0.039	0.480	0.0167	0.035
REACTOME_CLASS_A1_RHODOPSIN_LIKE_RECEPTORS	0.656	0.598	0.009	0.108	0.451	0.0169	0.0354
REACTOME_TIE2_SIGNALING	0.584	0.640	0.106	0.033	0.126	0.017	0.0354
KEGG_LYSINE_DEGRADATION	0.686	0.583	0.003	0.148	1.000	0.0171	0.0354
REACTOME_P53_INDEPENDENT_DNA_DAMAGE_RESPONSE	0.675	0.608	0.005	0.089	0.999	0.0171	0.0354
REACTOME_ACTIVATED_AMPK_STIMULATES_FATTY_ACID_OXIDATION_IN_MUSCLE	0.672	0.599	0.005	0.089	1.000	0.0171	0.0354
REACTOME_APCDC20_MEDIATED_DEGRADATION_OF_CYCLIN_B	0.689	0.512	0.001	0.451	1.000	0.0173	0.0356
REACTOME_PLATELET_ACTIVATION_TRIGGERS	0.624	0.542	0.026	0.296	0.059	0.0174	0.0356
REACTOME_TAT_MEDIATED_HIV1_ELONGATION_ARREST_AND_RECOVERY	0.596	0.585	0.060	0.132	0.058	0.0176	0.0357
BIOCARTA_ARAP_PATHWAY	0.740	0.509	0.001	0.460	1.000	0.0176	0.0357
BIOCARTA_SALMONELLA_PATHWAY	0.701	0.431	0.002	0.826	0.283	0.0178	0.036
KEGG_PROPANOATE_METABOLISM	0.613	0.590	0.035	0.129	0.104	0.0179	0.036
ST_GRANULE_CELL_SURVIVAL_PATHWAY	0.705	0.502	0.001	0.477	1.000	0.0181	0.0364
KEGG_CITRATE_CYCLE_TCA_CYCLE	0.582	0.481	0.082	0.589	0.010	0.0182	0.0365
KEGG_PROXIMAL_TUBULE_BICARBONATE_RECLAMATION	0.668	0.513	0.006	0.439	NA	0.0183	0.0365
KEGG_SPLICEOSOME	0.728	0.501	0.001	0.492	0.999	0.0185	0.0369
KEGG_STAPHYLOCOCCUS_AUREUS_INFECTION	0.638	0.599	0.011	0.102	0.442	0.0186	0.0369
BIOCARTA_CBL_PATHWAY	0.656	0.610	0.007	0.071	0.999	0.0186	0.0369
BIOCARTA_WNT_PATHWAY	0.658	0.592	0.004	0.125	0.999	0.0187	0.037
KEGG_GLUTAMATERGIC_SYNAPSE	0.642	0.569	0.006	0.192	0.442	0.019	0.0374
REACTOME_INTEGRATION_OF_ENERGY_METABOLISM	0.683	0.574	0.003	0.178	0.999	0.0197	0.0386
REACTOME_ACTIVATION_OF_ATR_IN_RESPONSE_TO_REPLICATION_STRESS	0.664	0.549	0.006	0.274	0.325	0.0197	0.0386
KEGG_ADIPOCYTOKINE_SIGNALING_PATHWAY	0.641	0.586	0.015	0.120	0.299	0.0198	0.0387
REACTOME_DIABETES_PATHWAYS	0.678	0.531	0.005	0.345	0.314	0.0199	0.0388
KEGG_VASCULAR_SMOOTH_MUSCLE_CONTRACTION	0.647	0.575	0.010	0.184	0.299	0.0202	0.0391
BIOCARTA_SKP2E2F_PATHWAY	0.688	0.339	0.002	0.987	0.283	0.0204	0.0392
ST_GAQ_PATHWAY	0.597	0.487	0.060	0.583	0.016	0.0204	0.0392
KEGG_RENAL_CELL_CARCINOMA	0.670	0.527	0.004	0.357	0.392	0.0204	0.0392
REACTOME_RETROGRADE_NEUROTROPHIN_SIGNALLING	0.674	0.588	0.004	0.140	1.000	0.0205	0.0392
BIOCARTA_TNFR2_PATHWAY	0.628	0.549	0.015	0.257	0.148	0.0207	0.0396
KEGG_CALCIUM_SIGNALING_PATHWAY	0.622	0.617	0.034	0.073	0.231	0.0208	0.0397
ST_P38_MAPK_PATHWAY	0.703	0.490	0.001	0.579	0.999	0.021	0.0397
REACTOME_RNA_POLYMERASE_I_PROMOTER_OPENING	0.661	0.566	0.003	0.193	1.000	0.021	0.0397
SIG_REGULATION_OF_THE_ACTIN_CYTOSKELETON_BY_RHO_GTPASES	0.672	0.501	0.004	0.488	0.299	0.0211	0.0397
KEGG_SALIVARY_SECRETION	0.681	0.512	0.004	0.449	0.325	0.0211	0.0397
REACTOME_TRANSLATION_INITIATION_COMPLEX_FORMATION	0.695	0.444	0.002	0.752	0.392	0.0213	0.0399
KEGG_B_CELL_RECEPTOR_SIGNALING_PATHWAY	0.641	0.540	0.018	0.316	0.105	0.0215	0.0401
KEGG_APOPTOSIS	0.621	0.569	0.025	0.190	0.126	0.0215	0.0401
REACTOME_SEMA4D_IN_SEMAPHORIN_SIGNALING	0.661	0.537	0.006	0.334	0.299	0.0215	0.0401
KEGG_MISMATCH_REPAIR	0.645	0.516	0.010	0.406	0.148	0.0216	0.0401
REACTOME_E2F_MEDIATED_REGULATION_OF_DNA_REPLICATION	0.642	0.575	0.010	0.139	0.442	0.022	0.0406
BIOCARTA_MONOCYTE_PATHWAY	0.576	0.632	0.125	0.040	0.126	0.0224	0.0413
REACTOME_DOWNSTREAM_TCR_SIGNALING	0.651	0.425	0.013	0.843	0.058	0.0225	0.0415
BIOCARTA_NFAT_PATHWAY	0.623	0.570	0.029	0.175	0.126	0.0226	0.0415
BIOCARTA_THELPER_PATHWAY	0.685	0.469	0.005	0.685	NA	0.0229	0.0417
BIOCARTA_MEF2D_PATHWAY	0.697	0.539	0.002	0.324	1.000	0.0229	0.0417
KEGG_TOXOPLASMOSIS	0.665	0.564	0.007	0.212	0.442	0.0231	0.042
REACTOME_GENE_EXPRESSION	0.678	0.494	0.004	0.534	0.314	0.0235	0.0426
REACTOME_HIV_INFECTION	0.660	0.517	0.006	0.399	0.283	0.0237	0.0427
KEGG_SYSTEMIC_LUPUS_ERYTHEMATOSUS	0.653	0.597	0.007	0.097	0.999	0.0237	0.0427
REACTOME_GS_ALPHA_MEDIATED_EVENTS_IN_GLUCAGON_SIGNALLING	0.649	0.616	0.011	0.062	0.999	0.0238	0.0427
KEGG_TRYPTOPHAN_METABOLISM	0.644	0.578	0.014	0.166	0.299	0.0241	0.0429
REACTOME_AMINO_ACID_TRANSPORT_ACROSS_THE_PLASMA_MEMBRANE	0.614	0.625	0.028	0.052	0.480	0.0242	0.0429
KEGG_BLADDER_CANCER	0.626	0.599	0.023	0.093	0.327	0.0242	0.0429
REACTOME_FORMATION_OF_THE_TERNARY_COMPLEX_AND_SUBSEQUENTLY_THE_43S_COMPLEX	0.669	0.410	0.002	0.894	0.392	0.0243	0.0429
REACTOME_MRNA_SPLICING	0.726	0.455	0.001	0.716	0.999	0.0247	0.0434
REACTOME_ENERGY_DEPENDENT_REGULATION_OF_MTOR_BY_LKB1_AMPK	0.701	0.458	0.001	0.722	0.999	0.0248	0.0435
KEGG_HEPATITIS_C	0.596	0.597	0.061	0.094	0.126	0.0248	0.0435
BIOCARTA_RAC1_PATHWAY	0.593	0.606	0.068	0.075	0.148	0.0257	0.0448
KEGG_PENTOSE_PHOSPHATE_PATHWAY	0.640	0.626	0.015	0.051	0.999	0.0259	0.0451
REACTOME_AMINO_ACID_SYNTHESIS_AND_INTERCONVERSION	0.668	0.547	0.003	0.256	1.000	0.026	0.0452
KEGG_TYROSINE_METABOLISM	0.632	0.594	0.020	0.129	0.299	0.0261	0.0452
KEGG_BASE_EXCISION_REPAIR	0.593	0.675	0.065	0.012	1.000	0.0263	0.0455
KEGG_T_CELL_RECEPTOR_SIGNALING_PATHWAY	0.643	0.556	0.015	0.236	0.231	0.0273	0.0468
BIOCARTA_IL7_PATHWAY	0.614	0.607	0.046	0.077	0.231	0.0273	0.0468
BIOCARTA_AKT_PATHWAY	0.669	0.489	0.005	0.562	0.299	0.0279	0.0476
REACTOME_AMINE_LIGAND_BINDING_RECEPTORS	0.581	0.477	0.097	0.638	0.014	0.0285	0.0485
BIOCARTA_CDMAC_PATHWAY	0.662	0.478	0.005	0.614	0.283	0.0286	0.0485
REACTOME_SIGNALING_BY_EGFR	0.633	0.575	0.017	0.158	0.325	0.0287	0.0485
KEGG_NUCLEOTIDE_EXCISION_REPAIR	0.645	0.554	0.016	0.241	0.231	0.0291	0.049
REACTOME_MITOCHONDRIAL_TRNA_AMINOACYLATION	0.578	0.577	0.112	0.135	0.059	0.0291	0.049
REACTOME_METABOLISM_OF_MRNA	0.796	0.404	0.001	0.897	0.999	0.0292	0.049
BIOCARTA_ALK_PATHWAY	0.629	0.590	0.019	0.122	0.392	0.0296	0.0494
KEGG_COLORECTAL_CANCER	0.610	0.610	0.035	0.081	0.325	0.0299	0.0497
REACTOME_REGULATION_OF_INSULIN_SECRETION	0.649	0.549	0.012	0.257	0.299	0.0299	0.0497
REACTOME_HIV1_TRANSCRIPTION_ELONGATION	0.613	0.587	0.027	0.115	0.299	0.03	0.0497
REACTOME_NEP_NS2_INTERACTS_WITH_THE_CELLULAR_EXPORT_MACHINERY	0.674	0.508	0.002	0.465	0.999	0.0301	0.0497
