# Supplementary material for: Integrative analyses reveal signaling pathways underlying familial breast cancer susceptibility
Source: Mol Syst Biol. 2016 Mar 11;12(3):860. doi: 10.15252/msb.20156506 (PMC4812528; doi:10.15252/msb.20156506)
Supplement: Supplementary file 7 — Dataset EV5 [file MSB-12-860-s007.zip › README.txt]

Dataset EV5: Summary of pathway-level results for the Utah and Ontario data sets with p-values summarized using Fisher's method.

AUC values represent accuracy levels that were attained by the SVM algorithm. The p-values were calculated using an empirical (permutation) approach. The meta-analysis p-values were calculated using the sumlog function in the metap R package. More detail about these methods can be found in the Materials and Methods section.
