# Supplementary material for: Integrative analyses reveal signaling pathways underlying familial breast cancer susceptibility
Source: Mol Syst Biol. 2016 Mar 11;12(3):860. doi: 10.15252/msb.20156506 (PMC4812528; doi:10.15252/msb.20156506)
Supplement: Supplementary file 8 — Dataset EV6 [file MSB-12-860-s008.zip]

Archive with 2 entries (2 files):
- MSB-15-6506R_Dataset_EV6.txt
- README.txt
