# Supplementary material for: Integrative analyses reveal signaling pathways underlying familial breast cancer susceptibility
Source: Mol Syst Biol. 2016 Mar 11;12(3):860. doi: 10.15252/msb.20156506 (PMC4812528; doi:10.15252/msb.20156506)
Supplement: Supplementary file 8 — Dataset EV6 [file MSB-12-860-s008.zip › MSB-15-6506R_Dataset_EV6.txt]

Pathway	Utah RNA AUC	Ontario RNA AUC	Utah RNA p-value	Ontario RNA p-value	Utah DNA p-value	Meta p-value	Meta q-value
BIOCARTA_BARRESTIN_SRC_PATHWAY	0.695	0.537	0.001	0.317	NA	0.002	0.0126
BIOCARTA_CSK_PATHWAY	0.733	0.590	0.001	0.120	NA	0.002	0.0126
BIOCARTA_MPR_PATHWAY	0.690	0.531	0.001	0.352	NA	0.002	0.0126
BIOCARTA_TCRA_PATHWAY	0.709	0.511	0.001	0.459	NA	0.002	0.0126
KEGG_METABOLIC_PATHWAYS	0.718	0.653	0.001	0.020	NA	0.002	0.0126
REACTOME_ACTIVATION_OF_BH3_ONLY_PROTEINS	0.743	0.541	0.001	0.322	NA	0.002	0.0126
REACTOME_CREB_PHOPHORYLATION_THROUGH_THE_ACTIVATION_OF_RAS	0.673	0.638	0.001	0.037	NA	0.002	0.0126
BIOCARTA_ACTINY_PATHWAY	0.763	0.538	0.001	0.299	0.283	0.003	0.0126
BIOCARTA_AGR_PATHWAY	0.750	0.608	0.001	0.081	0.088	0.003	0.0126
BIOCARTA_ARAP_PATHWAY	0.740	0.509	0.001	0.460	1.000	0.003	0.0126
BIOCARTA_BCR_PATHWAY	0.710	0.779	0.001	0.002	0.126	0.003	0.0126
BIOCARTA_CCR3_PATHWAY	0.735	0.614	0.001	0.068	0.999	0.003	0.0126
BIOCARTA_CD40_PATHWAY	0.703	0.542	0.001	0.280	0.283	0.003	0.0126
BIOCARTA_CDC42RAC_PATHWAY	0.722	0.408	0.001	0.894	0.299	0.003	0.0126
BIOCARTA_CERAMIDE_PATHWAY	0.751	0.502	0.001	0.506	0.148	0.003	0.0126
BIOCARTA_CTL_PATHWAY	0.711	0.441	0.001	0.809	0.299	0.003	0.0126
BIOCARTA_EDG1_PATHWAY	0.704	0.679	0.001	0.011	0.148	0.003	0.0126
BIOCARTA_EGF_PATHWAY	0.770	0.676	0.001	0.006	1.000	0.003	0.0126
BIOCARTA_ETS_PATHWAY	0.798	0.540	0.001	0.282	1.000	0.003	0.0126
BIOCARTA_FCER1_PATHWAY	0.722	0.535	0.001	0.336	0.058	0.003	0.0126
BIOCARTA_FMLP_PATHWAY	0.721	0.641	0.001	0.032	0.442	0.003	0.0126
BIOCARTA_HIVNEF_PATHWAY	0.779	0.534	0.001	0.339	0.231	0.003	0.0126
BIOCARTA_INTEGRIN_PATHWAY	0.723	0.638	0.001	0.041	1.000	0.003	0.0126
BIOCARTA_LONGEVITY_PATHWAY	0.663	0.490	0.001	0.542	0.126	0.003	0.0126
BIOCARTA_MAL_PATHWAY	0.702	0.597	0.001	0.094	0.283	0.003	0.0126
BIOCARTA_MAPK_PATHWAY	0.742	0.651	0.001	0.025	0.451	0.003	0.0126
BIOCARTA_PDGF_PATHWAY	0.695	0.665	0.001	0.015	0.999	0.003	0.0126
BIOCARTA_PML_PATHWAY	0.678	0.454	0.001	0.742	0.283	0.003	0.0126
BIOCARTA_PTDINS_PATHWAY	0.706	0.565	0.001	0.209	0.126	0.003	0.0126
BIOCARTA_PYK2_PATHWAY	0.703	0.640	0.001	0.032	0.999	0.003	0.0126
BIOCARTA_RACCYCD_PATHWAY	0.720	0.592	0.001	0.128	0.035	0.003	0.0126
BIOCARTA_RHO_PATHWAY	0.703	0.453	0.001	0.743	0.392	0.003	0.0126
BIOCARTA_TCR_PATHWAY	0.747	0.556	0.001	0.268	0.442	0.003	0.0126
BIOCARTA_TNFR1_PATHWAY	0.714	0.596	0.001	0.094	0.148	0.003	0.0126
KEGG_AMOEBIASIS	0.717	0.683	0.001	0.009	0.392	0.003	0.0126
KEGG_ARRHYTHMOGENIC_RIGHT_VENTRICULAR_CARDIOMYOPATHY_ARVC	0.772	0.635	0.001	0.054	0.392	0.003	0.0126
KEGG_BACTERIAL_INVASION_OF_EPITHELIAL_CELLS	0.770	0.491	0.001	0.562	0.105	0.003	0.0126
KEGG_CELL_CYCLE	0.816	0.521	0.001	0.401	0.442	0.003	0.0126
KEGG_COMPLEMENT_AND_COAGULATION_CASCADES	0.740	0.523	0.001	0.403	0.525	0.003	0.0126
KEGG_ECM_RECEPTOR_INTERACTION	0.779	0.619	0.001	0.066	0.392	0.003	0.0126
KEGG_FOCAL_ADHESION	0.743	0.713	0.001	0.004	0.158	0.003	0.0126
KEGG_GALACTOSE_METABOLISM	0.762	0.621	0.001	0.059	0.999	0.003	0.0126
KEGG_GNRH_SIGNALING_PATHWAY	0.696	0.518	0.001	0.415	0.525	0.003	0.0126
KEGG_HOMOLOGOUS_RECOMBINATION	0.691	0.578	0.001	0.152	0.039	0.003	0.0126
KEGG_INOSITOL_PHOSPHATE_METABOLISM	0.705	0.551	0.001	0.265	0.104	0.003	0.0126
KEGG_INSULIN_SIGNALING_PATHWAY	0.744	0.567	0.001	0.185	0.052	0.003	0.0126
KEGG_MAPK_SIGNALING_PATHWAY	0.715	0.662	0.001	0.024	0.314	0.003	0.0126
KEGG_MTOR_SIGNALING_PATHWAY	0.698	0.398	0.001	0.917	0.325	0.003	0.0126
KEGG_OOCYTE_MEIOSIS	0.731	0.497	0.001	0.541	0.105	0.003	0.0126
KEGG_P53_SIGNALING_PATHWAY	0.746	0.584	0.001	0.156	0.525	0.003	0.0126
KEGG_PATHWAYS_IN_CANCER	0.752	0.700	0.001	0.004	0.313	0.003	0.0126
KEGG_PRIMARY_IMMUNODEFICIENCY	0.707	0.461	0.001	0.701	0.283	0.003	0.0126
KEGG_PROGESTERONE_MEDIATED_OOCYTE_MATURATION	0.741	0.699	0.001	0.005	0.525	0.003	0.0126
KEGG_PURINE_METABOLISM	0.700	0.620	0.001	0.060	1.000	0.003	0.0126
KEGG_PYRIMIDINE_METABOLISM	0.684	0.537	0.001	0.304	0.999	0.003	0.0126
KEGG_RIG_I_LIKE_RECEPTOR_SIGNALING_PATHWAY	0.737	0.548	0.001	0.259	0.299	0.003	0.0126
KEGG_SMALL_CELL_LUNG_CANCER	0.773	0.706	0.001	0.004	0.090	0.003	0.0126
KEGG_SPLICEOSOME	0.728	0.501	0.001	0.492	0.999	0.003	0.0126
KEGG_UBIQUITIN_MEDIATED_PROTEOLYSIS	0.739	0.633	0.001	0.036	0.525	0.003	0.0126
REACTOME_APCDC20_MEDIATED_DEGRADATION_OF_CYCLIN_B	0.689	0.512	0.001	0.451	1.000	0.003	0.0126
REACTOME_APOPTOSIS	0.769	0.729	0.001	0.003	0.999	0.003	0.0126
REACTOME_APOPTOTIC_EXECUTION_PHASE	0.782	0.657	0.001	0.021	0.999	0.003	0.0126
REACTOME_CELL_CYCLE_CHECKPOINTS	0.710	0.518	0.001	0.428	0.999	0.003	0.0126
REACTOME_CELL_CYCLE_MITOTIC	0.837	0.463	0.001	0.677	0.299	0.003	0.0126
REACTOME_CHAPERONIN_MEDIATED_PROTEIN_FOLDING	0.735	0.426	0.001	0.849	0.039	0.003	0.0126
REACTOME_DNA_REPLICATION_PRE_INITIATION	0.709	0.544	0.001	0.288	0.525	0.003	0.0126
REACTOME_DOWNSTREAM_EVENTS_IN_GPCR_SIGNALING	0.692	0.523	0.001	0.397	0.480	0.003	0.0126
REACTOME_EGFR_DOWNREGULATION	0.730	0.595	0.001	0.123	0.999	0.003	0.0126
REACTOME_ELONGATION_AND_PROCESSING_OF_CAPPED_TRANSCRIPTS	0.747	0.409	0.001	0.886	0.392	0.003	0.0126
REACTOME_ENERGY_DEPENDENT_REGULATION_OF_MTOR_BY_LKB1_AMPK	0.701	0.458	0.001	0.722	0.999	0.003	0.0126
REACTOME_FORMATION_AND_MATURATION_OF_MRNA_TRANSCRIPT	0.730	0.397	0.001	0.911	0.088	0.003	0.0126
REACTOME_FORMATION_OF_A_POOL_OF_FREE_40S_SUBUNITS	0.719	0.419	0.001	0.867	0.088	0.003	0.0126
REACTOME_G1_S_TRANSITION	0.700	0.652	0.001	0.025	0.392	0.003	0.0126
REACTOME_GTP_HYDROLYSIS_AND_JOINING_OF_THE_60S_RIBOSOMAL_SUBUNIT	0.712	0.461	0.001	0.706	0.088	0.003	0.0126
REACTOME_G_ALPHA_S_SIGNALLING_EVENTS	0.775	0.579	0.001	0.159	0.299	0.003	0.0126
REACTOME_INACTIVATION_OF_APC_VIA_DIRECT_INHIBITION_OF_THE_APCOMPLEX	0.723	0.483	0.001	0.595	0.392	0.003	0.0126
REACTOME_INFLUENZA_VIRAL_RNA_TRANSCRIPTION_AND_REPLICATION	0.726	0.472	0.001	0.662	0.148	0.003	0.0126
REACTOME_INNATE_IMMUNITY_SIGNALING	0.688	0.641	0.001	0.033	0.299	0.003	0.0126
REACTOME_INTEGRIN_CELL_SURFACE_INTERACTIONS	0.754	0.681	0.001	0.013	0.035	0.003	0.0126
REACTOME_IRS_RELATED_EVENTS	0.731	0.568	0.001	0.199	0.525	0.003	0.0126
REACTOME_METABOLISM_OF_AMINO_ACIDS	0.745	0.705	0.001	0.005	0.325	0.003	0.0126
REACTOME_METABOLISM_OF_LIPIDS_AND_LIPOPROTEINS	0.681	0.584	0.001	0.134	0.999	0.003	0.0126
REACTOME_METABOLISM_OF_MRNA	0.796	0.404	0.001	0.897	0.999	0.003	0.0126
REACTOME_MITOTIC_M_M_G1_PHASES	0.748	0.520	0.001	0.411	1.000	0.003	0.0126
REACTOME_MRNA_SPLICING	0.726	0.455	0.001	0.716	0.999	0.003	0.0126
REACTOME_MYOGENESSIS	0.705	0.573	0.001	0.185	0.999	0.003	0.0126
REACTOME_PEPTIDE_CHAIN_ELONGATION	0.700	0.407	0.001	0.888	0.148	0.003	0.0126
REACTOME_RNA_POLYMERASE_I_III_AND_MITOCHONDRIAL_TRANSCRIPTION	0.707	0.645	0.001	0.037	1.000	0.003	0.0126
REACTOME_RNA_POLYMERASE_I_PROMOTER_CLEARANCE	0.753	0.650	0.001	0.035	1.000	0.003	0.0126
REACTOME_SIGNALING_IN_IMMUNE_SYSTEM	0.734	0.623	0.001	0.059	0.003	0.003	0.0126
REACTOME_SNRNP_ASSEMBLY	0.721	0.316	0.001	0.992	0.999	0.003	0.0126
REACTOME_S_PHASE	0.707	0.578	0.001	0.169	0.525	0.003	0.0126
REACTOME_TOLL_RECEPTOR_CASCADES	0.684	0.603	0.001	0.076	0.392	0.003	0.0126
REACTOME_TRANSCRIPTION	0.719	0.576	0.001	0.175	0.392	0.003	0.0126
REACTOME_VIRAL_MRNA_TRANSLATION	0.728	0.403	0.001	0.898	0.148	0.003	0.0126
SIG_IL4RECEPTOR_IN_B_LYPHOCYTES	0.725	0.540	0.001	0.302	0.392	0.003	0.0126
SIG_INSULIN_RECEPTOR_PATHWAY_IN_CARDIAC_MYOCYTES	0.691	0.479	0.001	0.610	0.058	0.003	0.0126
SIG_PIP3_SIGNALING_IN_CARDIAC_MYOCTES	0.763	0.560	0.001	0.236	0.016	0.003	0.0126
ST_DIFFERENTIATION_PATHWAY_IN_PC12_CELLS	0.712	0.568	0.001	0.216	0.126	0.003	0.0126
ST_ERK1_ERK2_MAPK_PATHWAY	0.758	0.595	0.001	0.092	0.283	0.003	0.0126
ST_GA13_PATHWAY	0.695	0.578	0.001	0.171	0.299	0.003	0.0126
ST_GRANULE_CELL_SURVIVAL_PATHWAY	0.705	0.502	0.001	0.477	1.000	0.003	0.0126
ST_P38_MAPK_PATHWAY	0.703	0.490	0.001	0.579	0.999	0.003	0.0126
ST_PHOSPHOINOSITIDE_3_KINASE_PATHWAY	0.720	0.574	0.001	0.172	0.126	0.003	0.0126
ST_WNT_CA2_CYCLIC_GMP_PATHWAY	0.682	0.496	0.001	0.529	0.126	0.003	0.0126
BIOCARTA_BARR_MAPK_PATHWAY	0.681	0.531	0.002	0.345	NA	0.004	0.0163
KEGG_D_GLUTAMINE_AND_D_GLUTAMATE_METABOLISM	0.682	0.519	0.002	0.401	NA	0.004	0.0163
BIOCARTA_ACH_PATHWAY	0.705	0.576	0.002	0.146	0.088	0.00599	0.0169
BIOCARTA_G2_PATHWAY	0.729	0.657	0.002	0.023	0.148	0.00599	0.0169
BIOCARTA_IL2RB_PATHWAY	0.670	0.561	0.002	0.200	0.059	0.00599	0.0169
BIOCARTA_KERATINOCYTE_PATHWAY	0.701	0.623	0.002	0.055	0.480	0.00599	0.0169
BIOCARTA_MEF2D_PATHWAY	0.697	0.539	0.002	0.324	1.000	0.00599	0.0169
BIOCARTA_PTEN_PATHWAY	0.706	0.656	0.002	0.019	0.126	0.00599	0.0169
BIOCARTA_SALMONELLA_PATHWAY	0.701	0.431	0.002	0.826	0.283	0.00599	0.0169
BIOCARTA_SKP2E2F_PATHWAY	0.688	0.339	0.002	0.987	0.283	0.00599	0.0169
BIOCARTA_TCAPOPTOSIS_PATHWAY	0.682	0.458	0.002	0.739	0.283	0.00599	0.0169
BIOCARTA_TOB1_PATHWAY	0.691	0.512	0.002	0.471	0.299	0.00599	0.0169
KEGG_ADHERENS_JUNCTION	0.711	0.575	0.002	0.160	0.299	0.00599	0.0169
KEGG_AMYOTROPHIC_LATERAL_SCLEROSIS_ALS	0.680	0.432	0.002	0.819	1.000	0.00599	0.0169
KEGG_ARGININE_AND_PROLINE_METABOLISM	0.682	0.576	0.002	0.180	0.148	0.00599	0.0169
KEGG_HEMATOPOIETIC_CELL_LINEAGE	0.685	0.560	0.002	0.212	0.525	0.00599	0.0169
KEGG_LONG_TERM_DEPRESSION	0.686	0.608	0.002	0.090	0.105	0.00599	0.0169
KEGG_PROTEIN_PROCESSING_IN_ENDOPLASMIC_RETICULUM	0.684	0.651	0.002	0.030	0.451	0.00599	0.0169
KEGG_REGULATION_OF_ACTIN_CYTOSKELETON	0.707	0.661	0.002	0.016	0.299	0.00599	0.0169
KEGG_RIBOSOME	0.705	0.386	0.002	0.938	0.148	0.00599	0.0169
KEGG_RNA_DEGRADATION	0.681	0.509	0.002	0.444	0.392	0.00599	0.0169
KEGG_VEGF_SIGNALING_PATHWAY	0.658	0.727	0.005	0.002	0.392	0.00599	0.0169
REACTOME_ADP_SIGNALLING_THROUGH_P2Y_PURINOCEPTOR_12	0.692	0.459	0.002	0.697	1.000	0.00599	0.0169
REACTOME_CDC20_PHOSPHO_APC_MEDIATED_DEGRADATION_OF_CYCLIN_A	0.678	0.487	0.002	0.577	0.999	0.00599	0.0169
REACTOME_CELL_SURFACE_INTERACTIONS_AT_THE_VASCULAR_WALL	0.674	0.705	0.003	0.002	0.035	0.00599	0.0169
REACTOME_DNA_REPAIR	0.699	0.585	0.002	0.144	0.999	0.00599	0.0169
REACTOME_FORMATION_OF_PLATELET_PLUG	0.668	0.628	0.002	0.058	0.299	0.00599	0.0169
REACTOME_FORMATION_OF_THE_TERNARY_COMPLEX_AND_SUBSEQUENTLY_THE_43S_COMPLEX	0.669	0.410	0.002	0.894	0.392	0.00599	0.0169
REACTOME_IMMUNOREGULATORY_INTERACTIONS_BETWEEN_A_LYMPHOID_AND_A_NON_LYMPHOID_CELL	0.693	0.503	0.002	0.496	0.088	0.00599	0.0169
REACTOME_INFLUENZA_LIFE_CYCLE	0.703	0.454	0.002	0.745	0.105	0.00599	0.0169
REACTOME_LATE_PHASE_OF_HIV_LIFE_CYCLE	0.694	0.597	0.002	0.096	0.035	0.00599	0.0169
REACTOME_MTOR_SIGNALLING	0.703	0.441	0.002	0.784	0.999	0.00599	0.0169
REACTOME_NEP_NS2_INTERACTS_WITH_THE_CELLULAR_EXPORT_MACHINERY	0.674	0.508	0.002	0.465	0.999	0.00599	0.0169
REACTOME_PACKAGING_OF_TELOMERE_ENDS	0.684	0.700	0.002	0.006	0.999	0.00599	0.0169
REACTOME_PLATELET_DEGRANULATION	0.691	0.619	0.002	0.066	0.999	0.00599	0.0169
REACTOME_PROCESSING_OF_CAPPED_INTRON_CONTAINING_PRE_MRNA	0.715	0.434	0.002	0.819	0.999	0.00599	0.0169
REACTOME_REGULATION_OF_APC_ACTIVATORS_BETWEEN_G1_S_AND_EARLY_ANAPHASE	0.686	0.368	0.002	0.966	0.999	0.00599	0.0169
REACTOME_RNA_POLYMERASE_II_TRANSCRIPTION	0.685	0.541	0.002	0.289	0.058	0.00599	0.0169
REACTOME_SIGNALING_BY_BMP	0.684	0.565	0.002	0.200	0.442	0.00599	0.0169
REACTOME_SYNTHESIS_OF_DNA	0.681	0.580	0.002	0.161	0.999	0.00599	0.0169
REACTOME_TELOMERE_MAINTENANCE	0.677	0.616	0.002	0.057	0.525	0.00599	0.0169
REACTOME_TRANSLATION	0.716	0.391	0.002	0.946	0.088	0.00599	0.0169
REACTOME_TRANSLATION_INITIATION_COMPLEX_FORMATION	0.695	0.444	0.002	0.752	0.392	0.00599	0.0169
REACTOME_TRANSPORT_OF_MATURE_MRNA_DERIVED_FROM_AN_INTRON_CONTAINING_TRANSCRIPT	0.689	0.311	0.002	0.999	0.999	0.00599	0.0169
REACTOME_VIRAL_DSRNA_TLR3_TRIF_COMPLEX_ACTIVATES_RIP1	0.689	0.419	0.002	0.865	0.035	0.00599	0.0169
SIG_CHEMOTAXIS	0.681	0.540	0.002	0.291	0.039	0.00599	0.0169
WNT_SIGNALING	0.688	0.607	0.002	0.091	0.327	0.00599	0.0169
KEGG_BUTIROSIN_AND_NEOMYCIN_BIOSYNTHESIS	0.690	0.557	0.003	0.251	NA	0.00599	0.0169
REACTOME_MRNA_SPLICING_MINOR_PATHWAY	0.704	0.542	0.003	0.281	NA	0.00599	0.0169
BIOCARTA_IL1R_PATHWAY	0.663	0.582	0.003	0.139	0.999	0.00897	0.0221
KEGG_CHAGAS_DISEASE_AMERICAN_TRYPANOSOMIASIS	0.666	0.642	0.003	0.030	0.325	0.00897	0.0221
KEGG_ENDOCYTOSIS	0.700	0.673	0.003	0.012	0.442	0.00897	0.0221
KEGG_EPITHELIAL_CELL_SIGNALING_IN_HELICOBACTER_PYLORI_INFECTION	0.674	0.598	0.003	0.104	0.999	0.00897	0.0221
KEGG_FRUCTOSE_AND_MANNOSE_METABOLISM	0.679	0.647	0.003	0.021	0.039	0.00897	0.0221
KEGG_LYSINE_DEGRADATION	0.686	0.583	0.003	0.148	1.000	0.00897	0.0221
KEGG_PHOSPHATIDYLINOSITOL_SIGNALING_SYSTEM	0.665	0.608	0.003	0.076	0.014	0.00897	0.0221
KEGG_TUBERCULOSIS	0.674	0.567	0.003	0.189	0.442	0.00897	0.0221
KEGG_WNT_SIGNALING_PATHWAY	0.690	0.532	0.003	0.344	0.104	0.00897	0.0221
REACTOME_AMINO_ACID_SYNTHESIS_AND_INTERCONVERSION	0.668	0.547	0.003	0.256	1.000	0.00897	0.0221
REACTOME_AXON_GUIDANCE	0.661	0.593	0.003	0.122	0.325	0.00897	0.0221
REACTOME_GPCR_LIGAND_BINDING	0.696	0.521	0.003	0.417	0.132	0.00897	0.0221
REACTOME_GRB2_SOS_PROVIDES_LINKAGE_TO_MAPK_SIGNALING_FOR_INTERGRINS_	0.704	0.676	0.003	0.018	0.299	0.00897	0.0221
REACTOME_G_PROTEIN_ACTIVATION	0.681	0.406	0.003	0.894	1.000	0.00897	0.0221
REACTOME_HEMOSTASIS	0.662	0.647	0.003	0.038	0.090	0.00897	0.0221
REACTOME_HOST_INTERACTIONS_OF_HIV_FACTORS	0.689	0.434	0.003	0.804	0.999	0.00897	0.0221
REACTOME_INTEGRATION_OF_ENERGY_METABOLISM	0.683	0.574	0.003	0.178	0.999	0.00897	0.0221
REACTOME_METABOLISM_OF_PROTEINS	0.705	0.421	0.003	0.864	0.006	0.00897	0.0221
REACTOME_P130CAS_LINKAGE_TO_MAPK_SIGNALING_FOR_INTEGRINS	0.695	0.650	0.003	0.032	0.299	0.00897	0.0221
REACTOME_PLATELET_ACTIVATION	0.678	0.640	0.003	0.054	0.299	0.00897	0.0221
REACTOME_REGULATION_OF_GENE_EXPRESSION_IN_BETA_CELLS	0.690	0.404	0.003	0.899	0.105	0.00897	0.0221
REACTOME_RNA_POLYMERASE_I_PROMOTER_OPENING	0.661	0.566	0.003	0.193	1.000	0.00897	0.0221
SA_G1_AND_S_PHASES	0.672	0.640	0.003	0.030	0.299	0.00897	0.0221
SA_G2_AND_M_PHASES	0.685	0.674	0.003	0.010	0.283	0.00897	0.0221
BIOCARTA_THELPER_PATHWAY	0.685	0.469	0.005	0.685	NA	0.00997	0.0244
BIOCARTA_MYOSIN_PATHWAY	0.682	0.655	0.004	0.029	0.392	0.012	0.0263
BIOCARTA_WNT_PATHWAY	0.658	0.592	0.004	0.125	0.999	0.012	0.0263
KEGG_DILATED_CARDIOMYOPATHY	0.663	0.571	0.004	0.196	0.052	0.012	0.0263
KEGG_FC_EPSILON_RI_SIGNALING_PATHWAY	0.633	0.702	0.021	0.004	0.299	0.012	0.0263
KEGG_RENAL_CELL_CARCINOMA	0.670	0.527	0.004	0.357	0.392	0.012	0.0263
KEGG_SALIVARY_SECRETION	0.681	0.512	0.004	0.449	0.325	0.012	0.0263
REACTOME_CLASS_B2_SECRETIN_FAMILY_RECEPTORS	0.674	0.566	0.004	0.211	0.231	0.012	0.0263
REACTOME_CYCLIN_E_ASSOCIATED_EVENTS_DURING_G1_S_TRANSITION_	0.671	0.605	0.004	0.100	0.999	0.012	0.0263
REACTOME_G2_M_CHECKPOINTS	0.670	0.536	0.004	0.324	0.325	0.012	0.0263
REACTOME_GENE_EXPRESSION	0.678	0.494	0.004	0.534	0.314	0.012	0.0263
REACTOME_GOLGI_ASSOCIATED_VESICLE_BIOGENESIS	0.672	0.547	0.004	0.278	1.000	0.012	0.0263
REACTOME_HIV_LIFE_CYCLE	0.679	0.464	0.004	0.683	0.104	0.012	0.0263
REACTOME_INTEGRIN_ALPHAIIBBETA3_SIGNALING	0.667	0.677	0.004	0.017	0.299	0.012	0.0263
REACTOME_NUCLEAR_IMPORT_OF_REV_PROTEIN	0.686	0.372	0.004	0.953	0.999	0.012	0.0263
REACTOME_PLATELET_AGGREGATION_PLUG_FORMATION	0.669	0.677	0.004	0.016	0.105	0.012	0.0263
REACTOME_REGULATION_OF_BETA_CELL_DEVELOPMENT	0.688	0.528	0.004	0.357	0.090	0.012	0.0263
REACTOME_RETROGRADE_NEUROTROPHIN_SIGNALLING	0.674	0.588	0.004	0.140	1.000	0.012	0.0263
REACTOME_SIGNALING_BY_PDGF	0.660	0.537	0.004	0.312	0.999	0.012	0.0263
REACTOME_TRANSMISSION_ACROSS_CHEMICAL_SYNAPSES	0.654	0.657	0.004	0.024	0.104	0.012	0.0263
SIG_PIP3_SIGNALING_IN_B_LYMPHOCYTES	0.653	0.487	0.004	0.595	0.035	0.012	0.0263
SIG_REGULATION_OF_THE_ACTIN_CYTOSKELETON_BY_RHO_GTPASES	0.672	0.501	0.004	0.488	0.299	0.012	0.0263
KEGG_PROXIMAL_TUBULE_BICARBONATE_RECLAMATION	0.668	0.513	0.006	0.439	NA	0.012	0.0263
BIOCARTA_ARENRF2_PATHWAY	0.575	0.708	0.119	0.007	NA	0.014	0.0288
BIOCARTA_AKT_PATHWAY	0.669	0.489	0.005	0.562	0.299	0.0149	0.0288
BIOCARTA_CDMAC_PATHWAY	0.662	0.478	0.005	0.614	0.283	0.0149	0.0288
BIOCARTA_IGF1_PATHWAY	0.621	0.713	0.028	0.005	0.999	0.0149	0.0288
BIOCARTA_IL12_PATHWAY	0.675	0.635	0.005	0.038	0.148	0.0149	0.0288
BIOCARTA_P27_PATHWAY	0.667	0.450	0.005	0.748	0.283	0.0149	0.0288
BIOCARTA_STATHMIN_PATHWAY	0.657	0.564	0.005	0.222	1.000	0.0149	0.0288
BIOCARTA_TFF_PATHWAY	0.666	0.565	0.005	0.218	0.392	0.0149	0.0288
BIOCARTA_VIP_PATHWAY	0.665	0.549	0.005	0.270	0.283	0.0149	0.0288
KEGG_CHEMOKINE_SIGNALING_PATHWAY	0.649	0.532	0.005	0.341	0.148	0.0149	0.0288
KEGG_CIRCADIAN_RHYTHM_MAMMAL	0.653	0.399	0.005	0.912	0.283	0.0149	0.0288
KEGG_ENDOMETRIAL_CANCER	0.659	0.623	0.005	0.047	0.105	0.0149	0.0288
KEGG_HISTIDINE_METABOLISM	0.677	0.629	0.005	0.051	0.999	0.0149	0.0288
KEGG_HYPERTROPHIC_CARDIOMYOPATHY_HCM	0.651	0.621	0.005	0.068	0.090	0.0149	0.0288
KEGG_LEUKOCYTE_TRANSENDOTHELIAL_MIGRATION	0.673	0.548	0.005	0.263	0.999	0.0149	0.0288
KEGG_NEUROTROPHIN_SIGNALING_PATHWAY	0.656	0.610	0.005	0.073	0.010	0.0149	0.0288
KEGG_STEROID_BIOSYNTHESIS	0.681	0.552	0.005	0.252	0.999	0.0149	0.0288
REACTOME_ACTIVATED_AMPK_STIMULATES_FATTY_ACID_OXIDATION_IN_MUSCLE	0.672	0.599	0.005	0.089	1.000	0.0149	0.0288
REACTOME_AMINO_ACID_AND_OLIGOPEPTIDE_SLC_TRANSPORTERS	0.654	0.650	0.005	0.028	0.299	0.0149	0.0288
REACTOME_DIABETES_PATHWAYS	0.678	0.531	0.005	0.345	0.314	0.0149	0.0288
REACTOME_HUMAN_TAK1_ACTIVATES_NFKB_BY_PHOSPHORYLATION_AND_ACTIVATION_OF_IKKS_COMPLEX	0.677	0.477	0.005	0.623	0.058	0.0149	0.0288
REACTOME_INSULIN_SYNTHESIS_AND_SECRETION	0.675	0.563	0.005	0.212	1.000	0.0149	0.0288
REACTOME_MRNA_3_END_PROCESSING	0.664	0.369	0.005	0.961	0.442	0.0149	0.0288
REACTOME_NOTCH_HLH_TRANSCRIPTION_PATHWAY	0.669	0.417	0.005	0.870	0.283	0.0149	0.0288
REACTOME_OPIOID_SIGNALLING	0.654	0.492	0.005	0.552	0.999	0.0149	0.0288
REACTOME_P53_INDEPENDENT_DNA_DAMAGE_RESPONSE	0.675	0.608	0.005	0.089	0.999	0.0149	0.0288
REACTOME_SIGNALLING_BY_NGF	0.675	0.656	0.005	0.023	0.045	0.0149	0.0288
REACTOME_TRAF6_MEDIATED_INDUCTION_OF_THE_ANTIVIRAL_CYTOKINE_IFN_ALPHA_BETA_CASCADE	0.657	0.561	0.005	0.211	0.299	0.0149	0.0288
ST_G_ALPHA_I_PATHWAY	0.662	0.570	0.005	0.188	0.126	0.0149	0.0288
BIOCARTA_GPCR_PATHWAY	0.654	0.688	0.008	0.013	NA	0.0159	0.0305
BIOCARTA_MCALPAIN_PATHWAY	0.676	0.604	0.006	0.100	0.148	0.0179	0.0321
KEGG_CYTOKINE_CYTOKINE_RECEPTOR_INTERACTION	0.637	0.704	0.015	0.006	0.480	0.0179	0.0321
KEGG_GLUTAMATERGIC_SYNAPSE	0.642	0.569	0.006	0.192	0.442	0.0179	0.0321
KEGG_GLYCEROPHOSPHOLIPID_METABOLISM	0.625	0.692	0.021	0.006	0.480	0.0179	0.0321
KEGG_NATURAL_KILLER_CELL_MEDIATED_CYTOTOXICITY	0.664	0.653	0.006	0.023	0.038	0.0179	0.0321
KEGG_NITROGEN_METABOLISM	0.672	0.624	0.006	0.055	0.999	0.0179	0.0321
KEGG_PANCREATIC_CANCER	0.666	0.672	0.006	0.012	0.052	0.0179	0.0321
KEGG_TIGHT_JUNCTION	0.671	0.568	0.006	0.184	0.999	0.0179	0.0321
REACTOME_ACTIVATION_OF_ATR_IN_RESPONSE_TO_REPLICATION_STRESS	0.664	0.549	0.006	0.274	0.325	0.0179	0.0321
REACTOME_APOPTOTIC_CLEAVAGE_OF_CELL_ADHESION_PROTEINS	0.672	0.577	0.006	0.183	1.000	0.0179	0.0321
REACTOME_GLUCOSE_REGULATION_OF_INSULIN_SECRETION	0.671	0.613	0.006	0.063	0.999	0.0179	0.0321
REACTOME_G_BETA_GAMMA_SIGNALLING_THROUGH_PI3KGAMMA	0.654	0.515	0.006	0.414	0.999	0.0179	0.0321
REACTOME_HIV_INFECTION	0.660	0.517	0.006	0.399	0.283	0.0179	0.0321
REACTOME_METABOLISM_OF_CARBOHYDRATES	0.671	0.656	0.006	0.028	0.392	0.0179	0.0321
REACTOME_MTORC1_MEDIATED_SIGNALLING	0.652	0.508	0.006	0.471	0.392	0.0179	0.0321
REACTOME_REGULATION_OF_AMPK_ACTIVITY_VIA_LKB1	0.674	0.459	0.006	0.683	0.999	0.0179	0.0321
REACTOME_SEMA4D_IN_SEMAPHORIN_SIGNALING	0.661	0.537	0.006	0.334	0.299	0.0179	0.0321
REACTOME_TRKA_SIGNALLING_FROM_THE_PLASMA_MEMBRANE	0.653	0.605	0.006	0.103	0.024	0.0179	0.0321
REACTOME_ASSOCIATION_OF_LICENSING_FACTORS_WITH_THE_PREREPLICATIVE_COMPLEX	0.656	0.581	0.009	0.148	NA	0.0179	0.0321
REACTOME_RAS_ACTIVATION_UOPN_CA2_INFUX_THROUGH_NMDA_RECEPTOR	0.642	0.616	0.009	0.062	NA	0.0179	0.0321
BIOCARTA_CBL_PATHWAY	0.656	0.610	0.007	0.071	0.999	0.0209	0.0362
BIOCARTA_EGFR_SMRTE_PATHWAY	0.646	0.609	0.007	0.075	0.283	0.0209	0.0362
BIOCARTA_MCM_PATHWAY	0.652	0.641	0.007	0.045	0.999	0.0209	0.0362
BIOCARTA_RAS_PATHWAY	0.664	0.475	0.007	0.623	0.299	0.0209	0.0362
KEGG_OTHER_TYPES_OF_O_GLYCAN_BIOSYNTHESIS	0.659	0.492	0.007	0.547	0.442	0.0209	0.0362
KEGG_RNA_POLYMERASE	0.660	0.564	0.007	0.225	1.000	0.0209	0.0362
KEGG_SYSTEMIC_LUPUS_ERYTHEMATOSUS	0.653	0.597	0.007	0.097	0.999	0.0209	0.0362
KEGG_TOXOPLASMOSIS	0.665	0.564	0.007	0.212	0.442	0.0209	0.0362
REACTOME_E2F_TRANSCRIPTIONAL_TARGETS_AT_G1_S	0.661	0.542	0.007	0.287	0.126	0.0209	0.0362
REACTOME_ELECTRON_TRANSPORT_CHAIN	0.652	0.564	0.007	0.194	0.999	0.0209	0.0362
REACTOME_GENERATION_OF_SECOND_MESSENGER_MOLECULES	0.641	0.434	0.011	0.829	NA	0.0219	0.0379
BIOCARTA_UCALPAIN_PATHWAY	0.656	0.586	0.008	0.146	0.999	0.0238	0.04
KEGG_FC_GAMMA_R_MEDIATED_PHAGOCYTOSIS	0.653	0.489	0.008	0.576	0.392	0.0238	0.04
KEGG_RNA_TRANSPORT	0.663	0.448	0.008	0.760	0.999	0.0238	0.04
REACTOME_GLUCOSE_METABOLISM	0.650	0.599	0.008	0.104	0.325	0.0238	0.04
REACTOME_RHO_GTPASE_CYCLE	0.651	0.607	0.008	0.094	0.480	0.0238	0.04
REACTOME_TOLL_LIKE_RECEPTOR_3_CASCADE	0.641	0.561	0.008	0.210	0.088	0.0238	0.04
REACTOME_TRANSPORT_OF_THE_SLBP_INDEPENDENT_MATURE_MRNA	0.648	0.386	0.008	0.932	0.999	0.0238	0.04
BIOCARTA_RARRXR_PATHWAY	0.643	0.518	0.009	0.404	0.999	0.0268	0.043
KEGG_ACUTE_MYELOID_LEUKEMIA	0.667	0.623	0.009	0.057	0.059	0.0268	0.043
KEGG_ALANINE_ASPARTATE_AND_GLUTAMATE_METABOLISM	0.658	0.532	0.009	0.337	1.000	0.0268	0.043
KEGG_HUNTINGTONS_DISEASE	0.649	0.584	0.009	0.155	1.000	0.0268	0.043
KEGG_LYSOSOME	0.653	0.617	0.009	0.050	0.325	0.0268	0.043
KEGG_PEROXISOME	0.638	0.685	0.015	0.009	1.000	0.0268	0.043
KEGG_RHEUMATOID_ARTHRITIS	0.531	0.673	0.310	0.009	0.480	0.0268	0.043
REACTOME_AUTODEGRADATION_OF_CDH1_BY_CDH1_APC	0.644	0.406	0.009	0.904	1.000	0.0268	0.043
REACTOME_CLASS_A1_RHODOPSIN_LIKE_RECEPTORS	0.656	0.598	0.009	0.108	0.451	0.0268	0.043
REACTOME_FANCONI_ANEMIA_PATHWAY	0.659	0.660	0.009	0.022	1.000	0.0268	0.043
REACTOME_THE_ROLE_OF_NEF_IN_HIV1_REPLICATION_AND_DISEASE_PATHOGENESIS	0.652	0.592	0.009	0.113	0.999	0.0268	0.043
SA_REG_CASCADE_OF_CYCLIN_EXPR	0.653	0.499	0.009	0.515	0.283	0.0268	0.043
ST_WNT_BETA_CATENIN_PATHWAY	0.640	0.581	0.009	0.147	0.283	0.0268	0.043
BIOCARTA_ATRBRCA_PATHWAY	0.656	0.644	0.010	0.029	0.299	0.0297	0.0453
BIOCARTA_CREB_PATHWAY	0.654	0.612	0.010	0.081	0.126	0.0297	0.0453
KEGG_ANTIGEN_PROCESSING_AND_PRESENTATION	0.649	0.517	0.010	0.417	0.999	0.0297	0.0453
KEGG_CITRATE_CYCLE_TCA_CYCLE	0.582	0.481	0.082	0.589	0.010	0.0297	0.0453
KEGG_MALARIA	0.649	0.527	0.010	0.381	0.999	0.0297	0.0453
KEGG_MISMATCH_REPAIR	0.645	0.516	0.010	0.406	0.148	0.0297	0.0453
KEGG_TYPE_II_DIABETES_MELLITUS	0.639	0.613	0.012	0.066	0.010	0.0297	0.0453
KEGG_VASCULAR_SMOOTH_MUSCLE_CONTRACTION	0.647	0.575	0.010	0.184	0.299	0.0297	0.0453
REACTOME_BASIGIN_INTERACTIONS	0.650	0.467	0.010	0.686	0.299	0.0297	0.0453
REACTOME_E2F_MEDIATED_REGULATION_OF_DNA_REPLICATION	0.642	0.575	0.010	0.139	0.442	0.0297	0.0453
REACTOME_FACILITATIVE_NA_INDEPENDENT_GLUCOSE_TRANSPORTERS	0.651	0.397	0.010	0.911	0.442	0.0297	0.0453
REACTOME_G_ALPHA_12_13_SIGNALLING_EVENTS	0.643	0.588	0.010	0.142	0.148	0.0297	0.0453
REACTOME_METAL_ION_SLC_TRANSPORTERS	0.398	0.687	0.942	0.010	1.000	0.0297	0.0453
REACTOME_NEURORANSMITTER_RECEPTOR_BINDING_AND_DOWNSTREAM_TRANSMISSION_IN_THE_POSTSYNAPTIC_CELL	0.651	0.658	0.010	0.022	0.231	0.0297	0.0453
REACTOME_RNA_POLYMERASE_III_TRANSCRIPTION	0.650	0.555	0.010	0.228	0.999	0.0297	0.0453
REACTOME_RNA_POLYMERASE_III_TRANSCRIPTION_INITIATION	0.647	0.527	0.010	0.359	0.999	0.0297	0.0453
BIOCARTA_CELL2CELL_PATHWAY	0.627	0.672	0.027	0.011	1.000	0.0326	0.0482
BIOCARTA_P38MAPK_PATHWAY	0.655	0.561	0.011	0.224	0.442	0.0326	0.0482
BIOCARTA_VEGF_PATHWAY	0.626	0.669	0.020	0.011	0.392	0.0326	0.0482
KEGG_NOD_LIKE_RECEPTOR_SIGNALING_PATHWAY	0.651	0.448	0.011	0.739	0.999	0.0326	0.0482
KEGG_STAPHYLOCOCCUS_AUREUS_INFECTION	0.638	0.599	0.011	0.102	0.442	0.0326	0.0482
REACTOME_GS_ALPHA_MEDIATED_EVENTS_IN_GLUCAGON_SIGNALLING	0.649	0.616	0.011	0.062	0.999	0.0326	0.0482
REACTOME_METABOLISM_OF_VITAMINS_AND_COFACTORS	0.649	0.605	0.011	0.082	0.105	0.0326	0.0482
REACTOME_REGULATION_OF_RHEB_GTPASE_ACTIVITY_BY_AMPK	0.655	0.453	0.011	0.743	1.000	0.0326	0.0482
REACTOME_TRNA_AMINOACYLATION	0.643	0.560	0.011	0.208	0.059	0.0326	0.0482
