# Supplementary material for: Integrative analyses reveal signaling pathways underlying familial breast cancer susceptibility
Source: Mol Syst Biol. 2016 Mar 11;12(3):860. doi: 10.15252/msb.20156506 (PMC4812528; doi:10.15252/msb.20156506)
Supplement: Supplementary file 9 — Dataset EV7 [file MSB-12-860-s009.zip › MSB-15-6506R_Dataset_EV7.txt]

Pathway	Utah RNA AUC	Ontario RNA AUC	Utah RNA p-value	Ontario RNA p-value	Utah DNA p-value	Meta p-value	Meta q-value
REACTOME_CELL_SURFACE_INTERACTIONS_AT_THE_VASCULAR_WALL	0.674	0.705	0.003	0.002	0.035	1.07e-05	0.00247
REACTOME_INTEGRIN_CELL_SURFACE_INTERACTIONS	0.754	0.681	0.001	0.013	0.035	1.96e-05	0.00306
KEGG_FRUCTOSE_AND_MANNOSE_METABOLISM	0.679	0.647	0.003	0.021	0.039	4.17e-05	0.00306
REACTOME_SIGNALING_IN_IMMUNE_SYSTEM	0.734	0.623	0.001	0.059	0.003	4.17e-05	0.00306
KEGG_NATURAL_KILLER_CELL_MEDIATED_CYTOTOXICITY	0.664	0.653	0.006	0.023	0.038	5.01e-05	0.00306
KEGG_PANCREATIC_CANCER	0.666	0.672	0.006	0.012	0.052	5.72e-05	0.00306
REACTOME_SIGNALLING_BY_NGF	0.675	0.656	0.005	0.023	0.045	6.48e-05	0.00322
KEGG_NEUROTROPHIN_SIGNALING_PATHWAY	0.656	0.610	0.005	0.073	0.010	0.000114	0.0043
KEGG_TYPE_II_DIABETES_MELLITUS	0.639	0.613	0.012	0.066	0.010	0.000114	0.0043
KEGG_BASAL_CELL_CARCINOMA	0.638	0.649	0.023	0.027	0.039	0.000117	0.0043
KEGG_PHOSPHATIDYLINOSITOL_SIGNALING_SYSTEM	0.665	0.608	0.003	0.076	0.014	0.000134	0.00444
KEGG_SMALL_CELL_LUNG_CANCER	0.773	0.706	0.001	0.004	0.090	0.000143	0.00452
BIOCARTA_GPCR_PATHWAY	0.654	0.688	0.008	0.013	NA	0.00022	0.0059
KEGG_METABOLIC_PATHWAYS	0.718	0.653	0.001	0.020	NA	0.00022	0.0059
KEGG_ACUTE_MYELOID_LEUKEMIA	0.667	0.623	0.009	0.057	0.059	0.000326	0.00754
REACTOME_PLATELET_AGGREGATION_PLUG_FORMATION	0.669	0.677	0.004	0.016	0.105	0.000326	0.00754
BIOCARTA_EIF4_PATHWAY	0.600	0.649	0.065	0.028	0.035	0.00035	0.00754
BIOCARTA_BCR_PATHWAY	0.710	0.779	0.001	0.002	0.126	0.000358	0.00754
REACTOME_HEMOSTASIS	0.662	0.647	0.003	0.038	0.090	0.000375	0.00754
REACTOME_TRANSMISSION_ACROSS_CHEMICAL_SYNAPSES	0.654	0.657	0.004	0.024	0.104	0.000383	0.00754
BIOCARTA_P53HYPOXIA_PATHWAY	0.629	0.656	0.022	0.023	0.088	0.000392	0.00754
REACTOME_LATE_PHASE_OF_HIV_LIFE_CYCLE	0.694	0.597	0.002	0.096	0.035	0.000392	0.00754
REACTOME_TRKA_SIGNALLING_FROM_THE_PLASMA_MEMBRANE	0.653	0.605	0.006	0.103	0.024	0.000392	0.00754
KEGG_INTESTINAL_IMMUNE_NETWORK_FOR_IGA_PRODUCTION	0.632	0.610	0.019	0.080	0.035	0.000401	0.00754
BIOCARTA_TGFB_PATHWAY	0.629	0.638	0.018	0.033	0.090	0.000467	0.00813
BIOCARTA_PTEN_PATHWAY	0.706	0.656	0.002	0.019	0.126	0.000529	0.00898
REACTOME_NRAGE_SIGNALS_DEATH_THROUGH_JNK	0.652	0.672	0.013	0.015	0.126	0.000609	0.00913
KEGG_ENDOMETRIAL_CANCER	0.659	0.623	0.005	0.047	0.105	0.000645	0.00913
BIOCARTA_EDG1_PATHWAY	0.704	0.679	0.001	0.011	0.148	0.000683	0.00913
KEGG_CHOLINERGIC_SYNAPSE	0.618	0.597	0.033	0.103	0.024	0.000683	0.00913
KEGG_FOCAL_ADHESION	0.743	0.713	0.001	0.004	0.158	0.000722	0.00913
KEGG_HYPERTROPHIC_CARDIOMYOPATHY_HCM	0.651	0.621	0.005	0.068	0.090	0.000722	0.00913
REACTOME_CREB_PHOPHORYLATION_THROUGH_THE_ACTIVATION_OF_RAS	0.673	0.638	0.001	0.037	NA	0.000722	0.00913
BIOCARTA_RACCYCD_PATHWAY	0.720	0.592	0.001	0.128	0.035	0.000735	0.00913
KEGG_LONG_TERM_POTENTIATION	0.603	0.612	0.052	0.081	0.035	0.00079	0.00965
BIOCARTA_AGR_PATHWAY	0.750	0.608	0.001	0.081	0.088	0.000819	0.00982
BIOCARTA_ATM_PATHWAY	0.608	0.631	0.036	0.048	0.088	0.000848	0.00983
BIOCARTA_G2_PATHWAY	0.729	0.657	0.002	0.023	0.148	0.000863	0.00984
REACTOME_CHEMOKINE_RECEPTORS_BIND_CHEMOKINES	0.646	0.663	0.012	0.015	0.148	0.000893	0.00986
REACTOME_CELL_DEATH_SIGNALLING_VIA_NRAGE_NRIF_AND_NADE	0.608	0.659	0.056	0.016	0.105	0.000924	0.01
BIOCARTA_IL12_PATHWAY	0.675	0.635	0.005	0.038	0.148	0.00116	0.0121
KEGG_HOMOLOGOUS_RECOMBINATION	0.691	0.578	0.001	0.152	0.039	0.00118	0.0121
KEGG_ARACHIDONIC_ACID_METABOLISM	0.594	0.667	0.076	0.016	0.105	0.00127	0.0124
KEGG_LONG_TERM_DEPRESSION	0.686	0.608	0.002	0.090	0.105	0.00127	0.0124
REACTOME_METABOLISM_OF_VITAMINS_AND_COFACTORS	0.649	0.605	0.011	0.082	0.105	0.00129	0.0124
SIG_BCR_SIGNALING_PATHWAY	0.632	0.604	0.015	0.103	0.088	0.00146	0.0137
REACTOME_GLYCOLYSIS	0.636	0.634	0.020	0.046	0.148	0.00163	0.015
BIOCARTA_CREB_PATHWAY	0.654	0.612	0.010	0.081	0.126	0.0017	0.0152
REACTOME_GRB2_EVENTS_IN_EGFR_SIGNALING	0.628	0.635	0.023	0.037	NA	0.0018	0.0157
BIOCARTA_NGF_PATHWAY	0.594	0.638	0.067	0.030	0.126	0.00185	0.0159
KEGG_PANCREATIC_SECRETION	0.622	0.607	0.024	0.101	0.104	0.002	0.017
BIOCARTA_ACH_PATHWAY	0.705	0.576	0.002	0.146	0.088	0.00219	0.0181
KEGG_INSULIN_SIGNALING_PATHWAY	0.744	0.567	0.001	0.185	0.052	0.00225	0.0184
KEGG_GLYCOSPHINGOLIPID_BIOSYNTHESIS_GANGLIO_SERIES	0.627	0.605	0.019	0.095	0.126	0.0023	0.0184
BIOCARTA_TNFR1_PATHWAY	0.714	0.596	0.001	0.094	0.148	0.00239	0.0189
KEGG_AMINOACYL_TRNA_BIOSYNTHESIS	0.641	0.573	0.013	0.175	0.059	0.00251	0.0193
REACTOME_RAS_ACTIVATION_UOPN_CA2_INFUX_THROUGH_NMDA_RECEPTOR	0.642	0.616	0.009	0.062	NA	0.00252	0.0193
REACTOME_TAT_MEDIATED_HIV1_ELONGATION_ARREST_AND_RECOVERY	0.596	0.585	0.060	0.132	0.058	0.0026	0.0195
KEGG_DILATED_CARDIOMYOPATHY	0.663	0.571	0.004	0.196	0.052	0.00267	0.0197
SIG_PIP3_SIGNALING_IN_CARDIAC_MYOCTES	0.763	0.560	0.001	0.236	0.016	0.0027	0.0198
BIOCARTA_MCALPAIN_PATHWAY	0.676	0.604	0.006	0.100	0.148	0.00273	0.0198
BIOCARTA_IL2RB_PATHWAY	0.670	0.561	0.002	0.200	0.059	0.00296	0.0213
REACTOME_NEURORANSMITTER_RECEPTOR_BINDING_AND_DOWNSTREAM_TRANSMISSION_IN_THE_POSTSYNAPTIC_CELL	0.651	0.658	0.010	0.022	0.231	0.00303	0.0215
REACTOME_TIE2_SIGNALING	0.584	0.640	0.106	0.033	0.126	0.0031	0.0218
KEGG_PROPANOATE_METABOLISM	0.613	0.590	0.035	0.129	0.104	0.00321	0.0223
REACTOME_TRNA_AMINOACYLATION	0.643	0.560	0.011	0.208	0.059	0.00358	0.0247
KEGG_HEPATITIS_C	0.596	0.597	0.061	0.094	0.126	0.0037	0.0252
BIOCARTA_MONOCYTE_PATHWAY	0.576	0.632	0.125	0.040	0.126	0.00411	0.0275
BIOCARTA_RAC1_PATHWAY	0.593	0.606	0.068	0.075	0.148	0.00411	0.0275
SA_G2_AND_M_PHASES	0.685	0.674	0.003	0.010	0.283	0.00432	0.0284
ST_PHOSPHOINOSITIDE_3_KINASE_PATHWAY	0.720	0.574	0.001	0.172	0.126	0.00446	0.029
REACTOME_G_ALPHA_12_13_SIGNALLING_EVENTS	0.643	0.588	0.010	0.142	0.148	0.0045	0.029
REACTOME_MITOCHONDRIAL_TRNA_AMINOACYLATION	0.578	0.577	0.112	0.135	0.059	0.00478	0.0299
REACTOME_TOLL_LIKE_RECEPTOR_3_CASCADE	0.641	0.561	0.008	0.210	0.088	0.00478	0.0299
KEGG_REGULATION_OF_ACTIN_CYTOSKELETON	0.707	0.661	0.002	0.016	0.299	0.00531	0.0317
KEGG_PATHWAYS_IN_CANCER	0.752	0.700	0.001	0.004	0.313	0.00536	0.0317
ST_G_ALPHA_I_PATHWAY	0.662	0.570	0.005	0.188	0.126	0.00541	0.0317
REACTOME_GRB2_SOS_PROVIDES_LINKAGE_TO_MAPK_SIGNALING_FOR_INTERGRINS_	0.704	0.676	0.003	0.018	0.299	0.00546	0.0317
REACTOME_INTEGRIN_ALPHAIIBBETA3_SIGNALING	0.667	0.677	0.004	0.017	0.299	0.00546	0.0317
Taube_EMT	0.657	0.684	0.012	0.012	0.299	0.00562	0.0323
KEGG_FC_EPSILON_RI_SIGNALING_PATHWAY	0.633	0.702	0.021	0.004	0.299	0.00567	0.0323
KEGG_THYROID_CANCER	0.593	0.589	0.073	0.128	0.126	0.00583	0.0324
KEGG_ARGININE_AND_PROLINE_METABOLISM	0.682	0.576	0.002	0.180	0.148	0.00599	0.0324
BIOCARTA_NFAT_PATHWAY	0.623	0.570	0.029	0.175	0.126	0.00599	0.0324
REACTOME_METABOLISM_OF_AMINO_ACIDS	0.745	0.705	0.001	0.005	0.325	0.00604	0.0324
REACTOME_AMINO_ACID_AND_OLIGOPEPTIDE_SLC_TRANSPORTERS	0.654	0.650	0.005	0.028	0.299	0.0061	0.0324
SA_G1_AND_S_PHASES	0.672	0.640	0.003	0.030	0.299	0.0061	0.0324
SIG_CHEMOTAXIS	0.681	0.540	0.002	0.291	0.039	0.0061	0.0324
REACTOME_INNATE_IMMUNITY_SIGNALING	0.688	0.641	0.001	0.033	0.299	0.00615	0.0324
REACTOME_P130CAS_LINKAGE_TO_MAPK_SIGNALING_FOR_INTEGRINS	0.695	0.650	0.003	0.032	0.299	0.00621	0.0325
BIOCARTA_PTDINS_PATHWAY	0.706	0.565	0.001	0.209	0.126	0.00632	0.0328
BIOCARTA_ATRBRCA_PATHWAY	0.656	0.644	0.010	0.029	0.299	0.00644	0.0329
KEGG_CALCIUM_SIGNALING_PATHWAY	0.622	0.617	0.034	0.073	0.231	0.00644	0.0329
KEGG_MAPK_SIGNALING_PATHWAY	0.715	0.662	0.001	0.024	0.314	0.00649	0.033
KEGG_APOPTOSIS	0.621	0.569	0.025	0.190	0.126	0.00661	0.033
KEGG_OSTEOCLAST_DIFFERENTIATION	0.556	0.612	0.176	0.074	0.092	0.00667	0.033
ST_DIFFERENTIATION_PATHWAY_IN_PC12_CELLS	0.712	0.568	0.001	0.216	0.126	0.00673	0.033
BIOCARTA_CACAM_PATHWAY	0.638	0.637	0.014	0.049	0.283	0.0069	0.0336
REACTOME_RNA_POLYMERASE_II_TRANSCRIPTION	0.685	0.541	0.002	0.289	0.058	0.00708	0.0342
REACTOME_CD28_DEPENDENT_PI3K_AKT_SIGNALING	0.569	0.581	0.153	0.139	0.058	0.00715	0.0343
BIOCARTA_CSK_PATHWAY	0.733	0.590	0.001	0.120	NA	0.00732	0.0346
BIOCARTA_IL7_PATHWAY	0.614	0.607	0.046	0.077	0.231	0.00739	0.0348
REACTOME_PLATELET_ACTIVATION	0.678	0.640	0.003	0.054	0.299	0.00752	0.0351
KEGG_CHAGAS_DISEASE_AMERICAN_TRYPANOSOMIASIS	0.666	0.642	0.003	0.030	0.325	0.00765	0.0353
BIOCARTA_NKT_PATHWAY	0.556	0.610	0.206	0.065	0.088	0.00771	0.0353
REACTOME_FORMATION_OF_PLATELET_PLUG	0.668	0.628	0.002	0.058	0.299	0.00771	0.0353
KEGG_NOTCH_SIGNALING_PATHWAY	0.632	0.590	0.016	0.114	0.231	0.00784	0.0357
BIOCARTA_ARENRF2_PATHWAY	0.575	0.708	0.119	0.007	NA	0.00794	0.0359
BIOCARTA_EGFR_SMRTE_PATHWAY	0.646	0.609	0.007	0.075	0.283	0.0081	0.0364
KEGG_INOSITOL_PHOSPHATE_METABOLISM	0.705	0.551	0.001	0.265	0.104	0.00844	0.0374
BIOCARTA_PAR1_PATHWAY	0.647	0.548	0.014	0.273	0.088	0.00879	0.0385
ST_ERK1_ERK2_MAPK_PATHWAY	0.758	0.595	0.001	0.092	0.283	0.00886	0.0385
BIOCARTA_MAL_PATHWAY	0.702	0.597	0.001	0.094	0.283	0.009	0.0389
REACTOME_PLATELET_ACTIVATION_TRIGGERS	0.624	0.542	0.026	0.296	0.059	0.00922	0.0396
ST_TUMOR_NECROSIS_FACTOR_PATHWAY	0.641	0.609	0.016	0.067	0.299	0.00929	0.0397
KEGG_LYSOSOME	0.653	0.617	0.009	0.050	0.325	0.00944	0.04
KEGG_AMINO_SUGAR_AND_NUCLEOTIDE_SUGAR_METABOLISM	0.581	0.621	0.094	0.060	0.231	0.00951	0.0401
BIOCARTA_FCER1_PATHWAY	0.722	0.535	0.001	0.336	0.058	0.0103	0.0431
KEGG_VEGF_SIGNALING_PATHWAY	0.658	0.727	0.005	0.002	0.392	0.0106	0.0438
KEGG_AMOEBIASIS	0.717	0.683	0.001	0.009	0.392	0.0108	0.0446
KEGG_DORSO_VENTRAL_AXIS_FORMATION	0.590	0.629	0.080	0.055	0.283	0.0122	0.0485
REACTOME_G1_S_TRANSITION	0.700	0.652	0.001	0.025	0.392	0.0122	0.0485
REACTOME_ASSOCIATION_OF_LICENSING_FACTORS_WITH_THE_PREREPLICATIVE_COMPLEX	0.656	0.581	0.009	0.148	NA	0.0123	0.0485
BIOCARTA_TNFR2_PATHWAY	0.628	0.549	0.015	0.257	0.148	0.0123	0.0485
REACTOME_E2F_TRANSCRIPTIONAL_TARGETS_AT_G1_S	0.661	0.542	0.007	0.287	0.126	0.0123	0.0485
WNT_SIGNALING	0.688	0.607	0.002	0.091	0.327	0.0123	0.0485
KEGG_MEASLES	0.593	0.626	0.087	0.052	0.283	0.0125	0.0488
BIOCARTA_VEGF_PATHWAY	0.626	0.669	0.020	0.011	0.392	0.0126	0.0488
BIOCARTA_MYOSIN_PATHWAY	0.682	0.655	0.004	0.029	0.392	0.0128	0.0492
REACTOME_METABOLISM_OF_CARBOHYDRATES	0.671	0.656	0.006	0.028	0.392	0.0129	0.0493
BIOCARTA_ERK5_PATHWAY	0.628	0.671	0.021	0.015	0.392	0.0131	0.0497
