# Supplementary material for: Integrative analyses reveal signaling pathways underlying familial breast cancer susceptibility
Source: Mol Syst Biol. 2016 Mar 11;12(3):860. doi: 10.15252/msb.20156506 (PMC4812528; doi:10.15252/msb.20156506)
Supplement: Supplementary file 10 — Dataset EV8 [file MSB-12-860-s010.zip › MSB-15-6506R_Dataset_EV8.txt]

Pathway	Utah RNA AUC	Ontario RNA AUC	Utah RNA p-value	Ontario RNA p-value	Utah DNA p-value	Rank p-value
KEGG_HOMOLOGOUS_RECOMBINATION	0.764	0.747	0.006	0.026	0.089	0.0043
KEGG_CALCIUM_SIGNALING_PATHWAY	0.674	0.740	0.044	0.024	0.014	0.00542
KEGG_OOCYTE_MEIOSIS	0.670	0.799	0.056	0.005	0.019	0.00558
KEGG_CITRATE_CYCLE_TCA_CYCLE	0.726	0.675	0.010	0.081	0.089	0.00799
KEGG_LONG_TERM_POTENTIATION	0.774	0.604	0.006	0.185	0.010	0.0107
KEGG_FRUCTOSE_AND_MANNOSE_METABOLISM	0.726	0.617	0.009	0.176	0.032	0.012
REACTOME_INTEGRIN_CELL_SURFACE_INTERACTIONS	0.743	0.623	0.010	0.167	0.053	0.0122
REACTOME_GLUCOSE_METABOLISM	0.788	0.623	0.001	0.143	0.132	0.0125
REACTOME_HEMOSTASIS	0.785	0.610	0.002	0.163	0.125	0.014
REACTOME_REGULATION_OF_APC_ACTIVATORS_BETWEEN_G1_S_AND_EARLY_ANAPHASE	0.712	0.779	0.018	0.008	NA	0.0151
KEGG_SALIVARY_SECRETION	0.618	0.695	0.136	0.050	0.007	0.0162
KEGG_DILATED_CARDIOMYOPATHY	0.667	0.636	0.052	0.114	0.074	0.0171
REACTOME_PLATELET_AGGREGATION_PLUG_FORMATION	0.628	0.688	0.132	0.054	0.019	0.0172
REACTOME_GPCR_LIGAND_BINDING	0.778	0.604	0.003	0.190	0.125	0.018
REACTOME_INTEGRIN_ALPHAIIBBETA3_SIGNALING	0.653	0.675	0.080	0.074	0.089	0.0195
REACTOME_CYCLIN_E_ASSOCIATED_EVENTS_DURING_G1_S_TRANSITION_	0.601	0.864	0.180	0.001	0.089	0.0209
REACTOME_GLYCOLYSIS	0.677	0.656	0.044	0.099	0.132	0.0213
ST_G_ALPHA_I_PATHWAY	0.635	0.688	0.102	0.068	0.089	0.0215
KEGG_GLYCOSPHINGOLIPID_BIOSYNTHESIS_GANGLIO_SERIES	0.743	0.656	0.007	0.102	0.238	0.0236
KEGG_METABOLIC_PATHWAYS	0.844	0.643	0.001	0.123	NA	0.0259
REACTOME_TAT_MEDIATED_HIV1_ELONGATION_ARREST_AND_RECOVERY	0.667	0.701	0.045	0.048	0.238	0.0275
REACTOME_SEMA4D_IN_SEMAPHORIN_SIGNALING	0.663	0.620	0.050	0.167	0.089	0.028
KEGG_PHOSPHATIDYLINOSITOL_SIGNALING_SYSTEM	0.691	0.630	0.037	0.141	0.149	0.029
REACTOME_CDC20_PHOSPHO_APC_MEDIATED_DEGRADATION_OF_CYCLIN_A	0.670	0.753	0.060	0.011	NA	0.0302
REACTOME_SEMAPHORIN_INTERACTIONS	0.590	0.675	0.207	0.077	0.032	0.0315
SA_G2_AND_M_PHASES	0.722	0.643	0.018	0.122	0.238	0.0324
REACTOME_CLASSICAL_ANTIBODY_MEDIATED_COMPLEMENT_ACTIVATION	0.622	0.649	0.109	0.115	0.089	0.0333
REACTOME_SCF_BETA_TRCP_MEDIATED_DEGRADATION_OF_EMI1	0.651	0.805	0.074	0.005	NA	0.0334
REACTOME_FURTHER_PLATELET_RELEASATE	0.743	0.617	0.007	0.164	0.238	0.0351
BIOCARTA_EGFR_SMRTE_PATHWAY	0.708	0.669	0.025	0.082	NA	0.0356
REACTOME_SMOOTH_MUSCLE_CONTRACTION	0.656	0.682	0.065	0.062	0.238	0.0363
SA_G1_AND_S_PHASES	0.656	0.779	0.078	0.010	NA	0.0363
REACTOME_GLYCOGEN_BREAKDOWN_GLYCOGENOLYSIS	0.694	0.669	0.027	0.082	NA	0.0368
REACTOME_DIABETES_PATHWAYS	0.642	0.636	0.094	0.127	0.093	0.0376
REACTOME_PEPTIDE_LIGAND_BINDING_RECEPTORS	0.639	0.721	0.101	0.029	0.238	0.0386
REACTOME_GRB2_SOS_PROVIDES_LINKAGE_TO_MAPK_SIGNALING_FOR_INTERGRINS_	0.698	0.571	0.028	0.273	0.089	0.0392
REACTOME_CELL_SURFACE_INTERACTIONS_AT_THE_VASCULAR_WALL	0.701	0.594	0.020	0.218	0.174	0.0398
BIOCARTA_INTRINSIC_PATHWAY	0.757	0.604	0.006	0.188	0.238	0.0401
KEGG_PROTEASOME	0.646	0.721	0.080	0.027	NA	0.0437
BIOCARTA_EXTRINSIC_PATHWAY	0.722	0.610	0.018	0.177	0.238	0.0457
KEGG_MISMATCH_REPAIR	0.615	0.721	0.130	0.030	0.238	0.0461
BIOCARTA_PARKIN_PATHWAY	0.653	0.701	0.064	0.052	NA	0.0462
Taube_EMT	0.764	0.500	0.004	0.508	0.014	0.0483
REACTOME_INITIAL_TRIGGERING_OF_COMPLEMENT	0.604	0.643	0.167	0.130	0.089	0.0486
