# Supplementary material for: Integrative analyses reveal signaling pathways underlying familial breast cancer susceptibility
Source: Mol Syst Biol. 2016 Mar 11;12(3):860. doi: 10.15252/msb.20156506 (PMC4812528; doi:10.15252/msb.20156506)
Supplement: Supplementary file 11 — Dataset EV9 [file MSB-12-860-s011.zip › MSB-15-6506R_Dataset_EV9.txt]

Pathway	Utah RNA AUC	Ontario RNA AUC	Utah RNA p-value	Ontario RNA p-value	Utah DNA p-value	Rank p-value
KEGG_SMALL_CELL_LUNG_CANCER	0.719	0.859	0.007	0.001	0.063	0.00225
REACTOME_TRANSLATION	0.687	0.639	0.010	0.088	0.052	0.00473
KEGG_CHAGAS_DISEASE_AMERICAN_TRYPANOSOMIASIS	0.585	0.763	0.163	0.008	0.026	0.00511
REACTOME_VIRAL_MRNA_TRANSLATION	0.625	0.709	0.070	0.017	0.085	0.00544
REACTOME_IMMUNOREGULATORY_INTERACTIONS_BETWEEN_A_LYMPHOID_AND_A_NON_LYMPHOID_CELL	0.648	0.676	0.039	0.040	0.085	0.00557
KEGG_BACTERIAL_INVASION_OF_EPITHELIAL_CELLS	0.679	0.614	0.017	0.134	0.026	0.00582
BIOCARTA_ALK_PATHWAY	0.649	0.667	0.032	0.060	0.116	0.00754
KEGG_AMOEBIASIS	0.688	0.807	0.021	0.001	0.230	0.00824
BIOCARTA_CDMAC_PATHWAY	0.747	0.722	0.001	0.013	NA	0.00875
BIOCARTA_RACCYCD_PATHWAY	0.645	0.670	0.036	0.042	0.183	0.00919
KEGG_FOCAL_ADHESION	0.744	0.690	0.003	0.033	0.230	0.00928
REACTOME_SIGNALING_IN_IMMUNE_SYSTEM	0.689	0.592	0.027	0.194	0.052	0.0105
KEGG_PHOSPHATIDYLINOSITOL_SIGNALING_SYSTEM	0.559	0.680	0.250	0.043	0.028	0.0112
BIOCARTA_NKT_PATHWAY	0.576	0.693	0.198	0.030	0.085	0.0114
KEGG_B_CELL_RECEPTOR_SIGNALING_PATHWAY	0.562	0.673	0.234	0.050	0.052	0.0118
ST_INTERFERON_GAMMA_PATHWAY	0.671	0.711	0.020	0.021	NA	0.0123
KEGG_INOSITOL_PHOSPHATE_METABOLISM	0.651	0.582	0.038	0.218	0.028	0.0123
REACTOME_PEPTIDE_CHAIN_ELONGATION	0.649	0.588	0.032	0.174	0.085	0.0126
REACTOME_SIGNALLING_BY_NGF	0.580	0.621	0.176	0.102	0.060	0.0154
KEGG_T_CELL_RECEPTOR_SIGNALING_PATHWAY	0.582	0.637	0.160	0.092	0.085	0.0155
REACTOME_INFLUENZA_LIFE_CYCLE	0.632	0.601	0.052	0.168	0.116	0.0169
BIOCARTA_RAC1_PATHWAY	0.617	0.614	0.079	0.143	0.116	0.017
REACTOME_INFLUENZA_VIRAL_RNA_TRANSCRIPTION_AND_REPLICATION	0.697	0.559	0.007	0.289	0.085	0.018
KEGG_ARRHYTHMOGENIC_RIGHT_VENTRICULAR_CARDIOMYOPATHY_ARVC	0.610	0.590	0.101	0.182	0.085	0.0195
SIG_PIP3_SIGNALING_IN_CARDIAC_MYOCTES	0.604	0.565	0.110	0.272	0.026	0.0214
KEGG_ADHERENS_JUNCTION	0.659	0.546	0.036	0.332	0.052	0.0222
BIOCARTA_FMLP_PATHWAY	0.600	0.614	0.124	0.135	0.183	0.0263
KEGG_TOLL_LIKE_RECEPTOR_SIGNALING_PATHWAY	0.518	0.680	0.437	0.041	0.085	0.028
BIOCARTA_CELL2CELL_PATHWAY	0.580	0.763	0.185	0.007	NA	0.0285
ST_T_CELL_SIGNAL_TRANSDUCTION	0.622	0.663	0.083	0.064	NA	0.0286
KEGG_ENDOMETRIAL_CANCER	0.598	0.578	0.127	0.242	0.085	0.0288
KEGG_RENAL_CELL_CARCINOMA	0.564	0.588	0.229	0.205	0.052	0.0294
KEGG_LONG_TERM_DEPRESSION	0.537	0.667	0.335	0.050	0.183	0.0315
REACTOME_FORMATION_OF_PLATELET_PLUG	0.642	0.657	0.054	0.077	0.339	0.0323
BIOCARTA_BCR_PATHWAY	0.584	0.725	0.164	0.010	0.339	0.0324
KEGG_PANCREATIC_CANCER	0.472	0.791	0.646	0.004	0.026	0.0325
KEGG_RIBOSOME	0.640	0.539	0.040	0.371	0.085	0.0362
REACTOME_TRANSCRIPTION	0.625	0.592	0.064	0.188	0.230	0.0371
KEGG_PHENYLALANINE_TYROSINE_AND_TRYPTOPHAN_BIOSYNTHESIS	0.688	0.595	0.013	0.186	NA	0.0376
BIOCARTA_ACTINY_PATHWAY	0.596	0.658	0.116	0.061	0.339	0.0388
REACTOME_HEMOSTASIS	0.523	0.716	0.413	0.018	0.185	0.0406
SIG_IL4RECEPTOR_IN_B_LYPHOCYTES	0.746	0.539	0.003	0.386	0.183	0.0421
REACTOME_NRAGE_SIGNALS_DEATH_THROUGH_JNK	0.515	0.683	0.443	0.040	0.183	0.0422
KEGG_LEUKOCYTE_TRANSENDOTHELIAL_MIGRATION	0.543	0.654	0.312	0.068	0.185	0.0425
BIOCARTA_FCER1_PATHWAY	0.629	0.549	0.061	0.315	0.183	0.0441
REACTOME_REGULATION_OF_BETA_CELL_DEVELOPMENT	0.585	0.557	0.154	0.297	0.116	0.0468
KEGG_RIG_I_LIKE_RECEPTOR_SIGNALING_PATHWAY	0.569	0.575	0.213	0.244	0.116	0.0468
REACTOME_ACTIVATION_OF_BH3_ONLY_PROTEINS	0.652	0.582	0.033	0.191	NA	0.047
SIG_BCR_SIGNALING_PATHWAY	0.672	0.520	0.026	0.461	0.085	0.0471
BIOCARTA_IL2RB_PATHWAY	0.691	0.516	0.010	0.454	0.116	0.0479
KEGG_FRUCTOSE_AND_MANNOSE_METABOLISM	0.602	0.719	0.117	0.011	0.363	0.049
BIOCARTA_TALL1_PATHWAY	0.707	0.627	0.004	0.102	0.363	0.049
