# Supplementary material for: Integrative analyses reveal signaling pathways underlying familial breast cancer susceptibility
Source: Mol Syst Biol. 2016 Mar 11;12(3):860. doi: 10.15252/msb.20156506 (PMC4812528; doi:10.15252/msb.20156506)
Supplement: Supplementary file 13 — Dataset EV11 [file MSB-12-860-s013.zip › MSB-15-6506R_Dataset_EV11.txt]

Row.names	PathwayMutatedGenes	BRCAXCancer_NumNonMuts	BRCAXCancer_NumMuts	BRCACancer_NumNonMuts	BRCACancer_NumMuts	BRCAXCancer_MutationRate	BRCACancer_MutationRate	ExactTestStatistic	Exact_P
ST_GAQ_PATHWAY	;ITPR1(1),ITPR2(1),NFKB1(1),NFKB2(1),PLD3(1)	11	0	3	5	0	0.625	3.05456333096191	0.00129875690278825
KEGG_RNA_DEGRADATION	EXOSC9(1);ENO1(1),PABPC3(1),PABPC4L(2),PATL1(1),TOB2(1),ZCCHC7(1)	10	1	2	6	0.0909090909091	0.75	2.9405178152232	0.00284496321073108
KEGG_GASTRIC_ACID_SECRETION	;ADCY5(1),CALML5(1),ITPR1(1),ITPR2(1)	11	0	4	4	0	0.5	2.63944438597722	0.00556940377228088
KEGG_LONG_TERM_POTENTIATION	;ARAF(1),CALML5(1),ITPR1(1),ITPR2(1)	11	0	4	4	0	0.5	2.63944438597722	0.00556940377228088
REACTOME_PEPTIDE_LIGAND_BINDING_RECEPTORS	AGTR1(1),C3AR1(1),CCR5(1),CXCR3(1);AGTR1(1),CCL25(1),CCR6(1),F2R(1),MC2R(1),OPRL1(1),PROKR2(1),QRFPR(1),RLN3(2)	8	3	1	7	0.272727272727	0.875	2.59591267693323	0.00566422582360918
KEGG_SALIVARY_SECRETION	ADRA1B(2),LPO(2);ADCY5(1),AQP5(1),ATP2B1(1),CALML5(1),ITPR1(1),ITPR2(1),KCNMA1(1)	9	2	2	6	0.181818181818	0.75	2.47664712701175	0.00942229982111501
KEGG_OOCYTE_MEIOSIS	IGF1R(1);ADCY5(1),CALML5(1),CCNE1(1),ITPR1(1),ITPR2(1)	10	1	3	5	0.0909090909091	0.625	2.47278308332053	0.012526226432299
REACTOME_INHIBITION_OF_INSULIN_SECRETION_BY_ADRENALINE_NORADRENALINE	ADRA2C(1);ADCY5(1),ADRA2C(4),CACNB3(1)	10	1	3	5	0.0909090909091	0.625	2.47278308332053	0.012526226432299
REACTOME_PLATELET_AGGREGATION_PLUG_FORMATION	ADRA2C(1),FGB(1);ADRA2C(4),FGB(1),TLN1(1)	10	1	3	5	0.0909090909091	0.625	2.47278308332053	0.012526226432299
BIOCARTA_TID_PATHWAY	;JAK2(1),NFKB1(1),USH1C(1)	11	0	5	3	0	0.375	2.21324140120322	0.020301703439018
KEGG_AMYOTROPHIC_LATERAL_SCLEROSIS_ALS	;NEFM(1),PRPH(1),TOMM40L(1)	11	0	5	3	0	0.375	2.21324140120322	0.020301703439018
REACTOME_BASIGIN_INTERACTIONS	;ITGA3(1),L1CAM(1),SLC7A6(1)	11	0	5	3	0	0.375	2.21324140120322	0.020301703439018
REACTOME_E2F_MEDIATED_REGULATION_OF_DNA_REPLICATION	;CCNE1(1),CDC25A(1),POLA2(1)	11	0	5	3	0	0.375	2.21324140120322	0.020301703439018
REACTOME_GLUCONEOGENESIS	;ENO1(1),GAPDHS(1),PFKFB1(1)	11	0	5	3	0	0.375	2.21324140120322	0.020301703439018
REACTOME_HUMAN_TAK1_ACTIVATES_NFKB_BY_PHOSPHORYLATION_AND_ACTIVATION_OF_IKKS_COMPLEX	;NFKB1(1),NFKB2(1),TLR3(1)	11	0	5	3	0	0.375	2.21324140120322	0.020301703439018
REACTOME_OPIOID_SIGNALLING	;ADCY5(1),ITPR1(1),ITPR2(1)	11	0	5	3	0	0.375	2.21324140120322	0.020301703439018
REACTOME_PLC_BETA_MEDIATED_EVENTS	;ADCY5(1),ITPR1(1),ITPR2(1)	11	0	5	3	0	0.375	2.21324140120322	0.020301703439018
REACTOME_PLC_GAMMA1_SIGNALLING	;ADCY5(1),ITPR1(1),ITPR2(1)	11	0	5	3	0	0.375	2.21324140120322	0.020301703439018
REACTOME_TRAF6_MEDIATED_INDUCTION_OF_THE_ANTIVIRAL_CYTOKINE_IFN_ALPHA_BETA_CASCADE	;NFKB1(1),NFKB2(1),TLR3(1)	11	0	5	3	0	0.375	2.21324140120322	0.020301703439018
ST_GA13_PATHWAY	;NFKB1(1),NFKB2(1),PLD3(1)	11	0	5	3	0	0.375	2.21324140120322	0.020301703439018
REACTOME_AXON_GUIDANCE	ARHGEF12(1),COL1A1(1),FES(1),ROBO1(1),ROBO2(1),SEMA4D(1),TREM2(1);CACNB3(1),COL1A2(1),ERBB2(1),PFN2(1),ROBO1(2),RRAS(1),SEMA5A(1),TLN1(1)	8	3	2	6	0.272727272727	0.75	2.05713834775841	0.0253297131345255
KEGG_MRNA_SURVEILLANCE_PATHWAY	CLP1(1);CLP1(1),PABPC3(1),PABPC4L(2),PABPN1(1),UPF2(1)	10	1	4	4	0.0909090909091	0.5	1.99935054390234	0.033455144080688
REACTOME_TOLL_LIKE_RECEPTOR_3_CASCADE	RIPK3(1);IRF3(1),NFKB1(1),NFKB2(1),TLR3(1)	10	1	4	4	0.0909090909091	0.5	1.99935054390234	0.033455144080688
KEGG_GLYCOLYSIS_GLUCONEOGENESIS	ADPGK(1),GALM(1),PFKP(1),PGK2(1);ADH4(1),ALDH3A2(1),ENO1(1),GAPDHS(1),PDHA2(1)	9	2	3	5	0.181818181818	0.625	1.9772447378225	0.0419638354408195
REACTOME_INNATE_IMMUNITY_SIGNALING	RIPK3(1),TLR10(1);C1QB(1),C1R(1),IRF3(1),NFKB1(1),NFKB2(1),TLR3(1)	9	2	3	5	0.181818181818	0.625	1.9772447378225	0.0419638354408195
REACTOME_FORMATION_OF_PLATELET_PLUG	ADRA2C(1),COL1A1(1),FGB(1),LAMP2(1),PIK3CA(2),PIK3R5(1),SERPINF2(1),TGFB2(1);ADRA2C(4),COL1A2(1),F2R(1),FGB(1),ITPR1(1),ITPR2(1),PRKCZ(1),SPARC(1),SYK(1),TLN1(1)	6	5	1	7	0.454545454545	0.875	1.87584757178032	0.0424924563855878
Taube_EMT	CYBRD1(1),CYP27B1(1),IGFBP2(1),LEPREL1(2),PMP22(1),ST14(2);COL1A2(1),EPB41L4B(1),FBLN1(1),FGFR2(1),FST(1),HOOK1(1),NEFM(1),PPM1D(1),SEMA5A(1),SERPINB2(1),SMPDL3B(1),SYK(1),TMEM30B(1),TMEM40(1),TNFAIP6(1)	6	5	1	7	0.454545454545	0.875	1.87584757178032	0.0424924563855878
BIOCARTA_CELLCYCLE_PATHWAY	;CCNE1(1),CDC25A(1)	11	0	6	2	0	0.25	1.7531484283325	0.0655480277000825
BIOCARTA_CLASSIC_PATHWAY	;C1QB(1),C1R(1)	11	0	6	2	0	0.25	1.7531484283325	0.0655480277000825
BIOCARTA_COMP_PATHWAY	;C1QB(1),C1R(1)	11	0	6	2	0	0.25	1.7531484283325	0.0655480277000825
BIOCARTA_EPONFKB_PATHWAY	;JAK2(1),NFKB1(1)	11	0	6	2	0	0.25	1.7531484283325	0.0655480277000825
BIOCARTA_IL2_PATHWAY	;IL2RA(1),SYK(1)	11	0	6	2	0	0.25	1.7531484283325	0.0655480277000825
BIOCARTA_RANKL_PATHWAY	;IFNAR1(1),NFKB1(1)	11	0	6	2	0	0.25	1.7531484283325	0.0655480277000825
BIOCARTA_RHO_PATHWAY	;MYL2(1),TLN1(1)	11	0	6	2	0	0.25	1.7531484283325	0.0655480277000825
BIOCARTA_TH1TH2_PATHWAY	;IL18R1(1),IL2RA(1)	11	0	6	2	0	0.25	1.7531484283325	0.0655480277000825
KEGG_PANTOTHENATE_AND_COA_BIOSYNTHESIS	;COASY(1),VNN2(1)	11	0	6	2	0	0.25	1.7531484283325	0.0655480277000825
KEGG_PRION_DISEASES	;C1QB(1),NCAM2(1)	11	0	6	2	0	0.25	1.7531484283325	0.0655480277000825
KEGG_TERPENOID_BACKBONE_BIOSYNTHESIS	;MVD(2)	11	0	6	2	0	0.25	1.7531484283325	0.0655480277000825
KEGG_THYROID_CANCER	;CCDC6(1),TFG(1)	11	0	6	2	0	0.25	1.7531484283325	0.0655480277000825
KEGG_VASOPRESSIN_REGULATED_WATER_REABSORPTION	;CREB3L4(1),DYNC1LI1(1)	11	0	6	2	0	0.25	1.7531484283325	0.0655480277000825
REACTOME_CLASS_C3_METABOTROPIC_GLUTAMATE_PHEROMONE_RECEPTORS	;GRM2(1),GRM7(1)	11	0	6	2	0	0.25	1.7531484283325	0.0655480277000825
REACTOME_CLASSICAL_ANTIBODY_MEDIATED_COMPLEMENT_ACTIVATION	;C1QB(1),C1R(1)	11	0	6	2	0	0.25	1.7531484283325	0.0655480277000825
REACTOME_COMPLEMENT_CASCADE	;C1QB(1),C1R(1)	11	0	6	2	0	0.25	1.7531484283325	0.0655480277000825
REACTOME_CYCLIN_E_ASSOCIATED_EVENTS_DURING_G1_S_TRANSITION_	;CCNE1(1),CDC25A(1)	11	0	6	2	0	0.25	1.7531484283325	0.0655480277000825
REACTOME_E2F_TRANSCRIPTIONAL_TARGETS_AT_G1_S	;CCNE1(1),CDC25A(1)	11	0	6	2	0	0.25	1.7531484283325	0.0655480277000825
REACTOME_EFFECTS_OF_PIP2_HYDROLYSIS	;ITPR1(1),ITPR2(1)	11	0	6	2	0	0.25	1.7531484283325	0.0655480277000825
REACTOME_GLUTAMATE_NEUROTRANSMITTER_RELEASE_CYCLE	;FNBP1L(1),RIMS1(1)	11	0	6	2	0	0.25	1.7531484283325	0.0655480277000825
REACTOME_INITIAL_TRIGGERING_OF_COMPLEMENT	;C1QB(1),C1R(1)	11	0	6	2	0	0.25	1.7531484283325	0.0655480277000825
REACTOME_REGULATION_OF_INSULIN_SECRETION_BY_ACETYLCHOLINE	;ITPR1(1),ITPR2(1)	11	0	6	2	0	0.25	1.7531484283325	0.0655480277000825
REACTOME_REGULATION_OF_INSULIN_SECRETION_BY_FREE_FATTY_ACIDS	;ITPR1(1),ITPR2(1)	11	0	6	2	0	0.25	1.7531484283325	0.0655480277000825
ST_GA12_PATHWAY	;MYEF2(1),PLD3(1)	11	0	6	2	0	0.25	1.7531484283325	0.0655480277000825
ST_G_ALPHA_I_PATHWAY	;ITPR1(1),ITPR2(1)	11	0	6	2	0	0.25	1.7531484283325	0.0655480277000825
ST_P38_MAPK_PATHWAY	;MYEF2(1),NFKB1(1)	11	0	6	2	0	0.25	1.7531484283325	0.0655480277000825
ST_T_CELL_SIGNAL_TRANSDUCTION	;NFKB1(1),NFKB2(1)	11	0	6	2	0	0.25	1.7531484283325	0.0655480277000825
ST_WNT_CA2_CYCLIC_GMP_PATHWAY	;ITPR1(1),ITPR2(1)	11	0	6	2	0	0.25	1.7531484283325	0.0655480277000825
KEGG_CHOLINERGIC_SYNAPSE	ACHE(1),PIK3CA(2),PIK3R5(1),SLC5A7(1);ADCY5(1),CHRM5(1),CREB3L4(1),ITPR1(1),ITPR2(1),JAK2(1)	7	4	2	6	0.363636363636	0.75	1.6653024719949	0.0655538886757691
KEGG_GLUTAMATERGIC_SYNAPSE	GRIK1(1),PLA2G6(1),SLC1A3(1);ADCY5(1),GRM2(1),GRM7(1),ITPR1(1),ITPR2(1),PLA2G2D(1)	8	3	3	5	0.272727272727	0.625	1.53552121874728	0.0772009302908119
BIOCARTA_CARDIACEGF_PATHWAY	AGTR1(1);ADAM12(1),AGTR1(1),NFKB1(1)	10	1	5	3	0.0909090909091	0.375	1.49968431021433	0.0964112558216516
KEGG_CYTOSOLIC_DNA_SENSING_PATHWAY	RIPK3(1);IL33(1),IRF3(1),NFKB1(1),POLR3GL(1)	10	1	5	3	0.0909090909091	0.375	1.49968431021433	0.0964112558216516
KEGG_PYRUVATE_METABOLISM	ACYP2(1);ACOT12(1),ALDH3A2(1),PDHA2(1)	10	1	5	3	0.0909090909091	0.375	1.49968431021433	0.0964112558216516
KEGG_SYSTEMIC_LUPUS_ERYTHEMATOSUS	HIST1H2AB(1);C1QB(1),C1R(1),HIST3H3(1)	10	1	5	3	0.0909090909091	0.375	1.49968431021433	0.0964112558216516
REACTOME_GLUCOSE_METABOLISM	PFKP(1);ENO1(1),GAPDHS(1),PFKFB1(1)	10	1	5	3	0.0909090909091	0.375	1.49968431021433	0.0964112558216516
REACTOME_GLYCOLYSIS	PFKP(1);ENO1(1),GAPDHS(1),PFKFB1(1)	10	1	5	3	0.0909090909091	0.375	1.49968431021433	0.0964112558216516
REACTOME_MUSCLE_CONTRACTION	TNNI2(1);MYL1(1),MYL2(1),TLN1(1)	10	1	5	3	0.0909090909091	0.375	1.49968431021433	0.0964112558216516
REACTOME_REGULATION_OF_INSULIN_SECRETION_BY_GLUCAGON_LIKE_PEPTIDE_1	GLP1R(1);ADCY5(1),CACNB3(1),ITPR1(1),ITPR2(1)	10	1	5	3	0.0909090909091	0.375	1.49968431021433	0.0964112558216516
REACTOME_VIRAL_DSRNA_TLR3_TRIF_COMPLEX_ACTIVATES_RIP1	RIPK3(1);NFKB1(1),NFKB2(1),TLR3(1)	10	1	5	3	0.0909090909091	0.375	1.49968431021433	0.0964112558216516
KEGG_BASAL_CELL_CARCINOMA	WNT2B(2);APC2(1),DVL3(1),FZD1(1),FZD7(1)	9	2	4	4	0.181818181818	0.5	1.4731473687867	0.113876161964451
KEGG_GNRH_SIGNALING_PATHWAY	PLA2G6(1),PTK2B(1);ADCY5(1),CALML5(1),ITPR1(1),ITPR2(1),PLA2G2D(1)	9	2	4	4	0.181818181818	0.5	1.4731473687867	0.113876161964451
KEGG_HUNTINGTONS_DISEASE	NDUFA6(1),NDUFV1(1),UCP1(1);COX6A2(1),CREB3L4(1),ITPR1(1),NDUFA1(1),NDUFB8(1)	9	2	4	4	0.181818181818	0.5	1.4731473687867	0.113876161964451
KEGG_LONG_TERM_DEPRESSION	IGF1R(1),PLA2G6(1);ARAF(1),ITPR1(1),ITPR2(1),PLA2G2D(1)	9	2	4	4	0.181818181818	0.5	1.4731473687867	0.113876161964451
KEGG_MELANOGENESIS	WNT2B(2);ADCY5(1),CALML5(1),CREB3L4(1),DVL3(1),FZD1(1),FZD7(1)	9	2	4	4	0.181818181818	0.5	1.4731473687867	0.113876161964451
REACTOME_TOLL_RECEPTOR_CASCADES	RIPK3(1),TLR10(1);IRF3(1),NFKB1(1),NFKB2(1),TLR3(1)	9	2	4	4	0.181818181818	0.5	1.4731473687867	0.113876161964451
KEGG_INFLUENZA_A	OAS1(2),PIK3CA(2),PIK3R5(1),TNFRSF10A(1),TNFRSF10C(1);IFNAR1(1),IL33(1),IRF3(1),JAK2(1),NFKB1(1),PABPN1(1),TLR3(1),TMPRSS13(1)	6	5	2	6	0.454545454545	0.75	1.28785650604611	0.118595199714901
KEGG_VASCULAR_SMOOTH_MUSCLE_CONTRACTION	ADORA2B(1),ADRA1B(2),AGTR1(1),ARHGEF12(1),PLA2G6(1);ADCY5(1),AGTR1(1),ARAF(1),CALML5(1),ITPR1(1),ITPR2(1),KCNMA1(1),KCNU1(1),NPR2(1),PLA2G2D(1)	6	5	2	6	0.454545454545	0.75	1.28785650604611	0.118595199714901
REACTOME_PLATELET_ACTIVATION	COL1A1(1),FGB(1),LAMP2(1),PIK3CA(2),PIK3R5(1),SERPINF2(1),TGFB2(1);COL1A2(1),F2R(1),FGB(1),ITPR1(1),ITPR2(1),PRKCZ(1),SPARC(1),SYK(1),TLN1(1)	6	5	2	6	0.454545454545	0.75	1.28785650604611	0.118595199714901
KEGG_PATHWAYS_IN_CANCER	IGF1R(1),MDM2(3),MTOR(1),PIK3CA(2),PIK3R5(1),TGFB2(1),TGFBR1(3),TRAF2(3),WNT2B(2),ZBTB16(1);APC2(1),ARAF(1),CCDC6(1),CCNE1(1),DVL3(1),EGLN3(1),ERBB2(1),FGF13(1),FGFR2(1),FZD1(1),FZD7(1),ITGA3(1),NFKB1(1),NFKB2(1),PDGFRA(1),TFG(1),TGFBR2(1)	2	9	0	8	0.818181818182	1	1.27501703878727	0.145392002545016
REACTOME_HEMOSTASIS	ADRA2C(1),COL1A1(1),FGB(1),ITGA4(2),KLKB1(1),LAMP2(1),PF4V1(1),PIK3CA(2),PIK3R5(1),PROC(1),PTPN6(1),SERPINC1(1),SERPINF2(1),TGFB2(1),YES1(1);ADRA2C(4),COL1A2(1),F2R(1),FGB(1),ITGA3(1),ITPR1(1),ITPR2(1),L1CAM(1),PRKCZ(1),SERPINB2(1),SIRPA(1),SLC7A6(1),SPARC(1),SYK(1),TLN1(1)	2	9	0	8	0.818181818182	1	1.27501703878727	0.145392002545016
BIOCARTA_CBL_PATHWAY	;PDGFRA(1)	11	0	7	1	0	0.125	1.20473602456675	0.203967727748576
BIOCARTA_CCR3_PATHWAY	;MYL2(1)	11	0	7	1	0	0.125	1.20473602456675	0.203967727748576
BIOCARTA_CD40_PATHWAY	;NFKB1(1)	11	0	7	1	0	0.125	1.20473602456675	0.203967727748576
BIOCARTA_CDMAC_PATHWAY	;NFKB1(1)	11	0	7	1	0	0.125	1.20473602456675	0.203967727748576
BIOCARTA_CYTOKINE_PATHWAY	;IL5(1)	11	0	7	1	0	0.125	1.20473602456675	0.203967727748576
BIOCARTA_DC_PATHWAY	;IL5(1)	11	0	7	1	0	0.125	1.20473602456675	0.203967727748576
BIOCARTA_DNAFRAGMENT_PATHWAY	;DFFB(1),ENDOG(1)	11	0	7	1	0	0.125	1.20473602456675	0.203967727748576
BIOCARTA_DREAM_PATHWAY	;KCNIP3(1)	11	0	7	1	0	0.125	1.20473602456675	0.203967727748576
BIOCARTA_EPHA4_PATHWAY	;L1CAM(1)	11	0	7	1	0	0.125	1.20473602456675	0.203967727748576
BIOCARTA_ETC_PATHWAY	;NDUFA1(1)	11	0	7	1	0	0.125	1.20473602456675	0.203967727748576
BIOCARTA_FREE_PATHWAY	;NFKB1(1)	11	0	7	1	0	0.125	1.20473602456675	0.203967727748576
BIOCARTA_GABA_PATHWAY	;GABRA6(1)	11	0	7	1	0	0.125	1.20473602456675	0.203967727748576
BIOCARTA_GATA3_PATHWAY	;IL5(1)	11	0	7	1	0	0.125	1.20473602456675	0.203967727748576
BIOCARTA_GLYCOLYSIS_PATHWAY	;ENO1(1)	11	0	7	1	0	0.125	1.20473602456675	0.203967727748576
BIOCARTA_IL10_PATHWAY	;IL10RA(1)	11	0	7	1	0	0.125	1.20473602456675	0.203967727748576
BIOCARTA_IL22BP_PATHWAY	;IL10RA(1),JAK2(1)	11	0	7	1	0	0.125	1.20473602456675	0.203967727748576
BIOCARTA_IL5_PATHWAY	;IL5(1)	11	0	7	1	0	0.125	1.20473602456675	0.203967727748576
BIOCARTA_IL6_PATHWAY	;JAK2(1)	11	0	7	1	0	0.125	1.20473602456675	0.203967727748576
BIOCARTA_MCM_PATHWAY	;CCNE1(1)	11	0	7	1	0	0.125	1.20473602456675	0.203967727748576
BIOCARTA_MITOCHONDRIA_PATHWAY	;DFFB(1),ENDOG(1)	11	0	7	1	0	0.125	1.20473602456675	0.203967727748576
BIOCARTA_NFKB_PATHWAY	;NFKB1(1)	11	0	7	1	0	0.125	1.20473602456675	0.203967727748576
BIOCARTA_P27_PATHWAY	;CCNE1(1)	11	0	7	1	0	0.125	1.20473602456675	0.203967727748576
BIOCARTA_PITX2_PATHWAY	;FZD1(1)	11	0	7	1	0	0.125	1.20473602456675	0.203967727748576
BIOCARTA_PTC1_PATHWAY	;CDC25A(1)	11	0	7	1	0	0.125	1.20473602456675	0.203967727748576
BIOCARTA_RELA_PATHWAY	;NFKB1(1)	11	0	7	1	0	0.125	1.20473602456675	0.203967727748576
BIOCARTA_RNA_PATHWAY	;NFKB1(1)	11	0	7	1	0	0.125	1.20473602456675	0.203967727748576
BIOCARTA_SKP2E2F_PATHWAY	;CCNE1(1)	11	0	7	1	0	0.125	1.20473602456675	0.203967727748576
BIOCARTA_SPRY_PATHWAY	;SPRY2(1)	11	0	7	1	0	0.125	1.20473602456675	0.203967727748576
BIOCARTA_SRCRPTP_PATHWAY	;CDC25A(1)	11	0	7	1	0	0.125	1.20473602456675	0.203967727748576
BIOCARTA_STEM_PATHWAY	;IL5(1)	11	0	7	1	0	0.125	1.20473602456675	0.203967727748576
BIOCARTA_VIP_PATHWAY	;NFKB1(1)	11	0	7	1	0	0.125	1.20473602456675	0.203967727748576
BIOCARTA_WNT_PATHWAY	;FZD1(1)	11	0	7	1	0	0.125	1.20473602456675	0.203967727748576
KEGG_CIRCADIAN_RHYTHM_MAMMAL	;RORB(1)	11	0	7	1	0	0.125	1.20473602456675	0.203967727748576
KEGG_FOLATE_BIOSYNTHESIS	;ALPL(1)	11	0	7	1	0	0.125	1.20473602456675	0.203967727748576
KEGG_GLYCOSAMINOGLYCAN_BIOSYNTHESIS_KERATAN_SULFATE	;B3GNT1(1)	11	0	7	1	0	0.125	1.20473602456675	0.203967727748576
KEGG_GLYCOSAMINOGLYCAN_DEGRADATION	;HYAL3(1)	11	0	7	1	0	0.125	1.20473602456675	0.203967727748576
KEGG_HISTIDINE_METABOLISM	;ALDH3A2(1),CNDP1(1)	11	0	7	1	0	0.125	1.20473602456675	0.203967727748576
KEGG_OTHER_GLYCAN_DEGRADATION	;GBA(1)	11	0	7	1	0	0.125	1.20473602456675	0.203967727748576
KEGG_PROTEIN_EXPORT	;SRP14(1)	11	0	7	1	0	0.125	1.20473602456675	0.203967727748576
KEGG_RNA_POLYMERASE	;POLR3GL(1)	11	0	7	1	0	0.125	1.20473602456675	0.203967727748576
KEGG_SULFUR_RELAY_SYSTEM	;MPST(1)	11	0	7	1	0	0.125	1.20473602456675	0.203967727748576
KEGG_SYNTHESIS_AND_DEGRADATION_OF_KETONE_BODIES	;BDH2(1)	11	0	7	1	0	0.125	1.20473602456675	0.203967727748576
REACTOME_ABORTIVE_ELONGATION_OF_HIV1_TRANSCRIPT_IN_THE_ABSENCE_OF_TAT	;SUPT4H1(1)	11	0	7	1	0	0.125	1.20473602456675	0.203967727748576
REACTOME_ACTIVATED_TAK1_MEDIATES_P38_MAPK_ACTIVATION	;TLR3(1)	11	0	7	1	0	0.125	1.20473602456675	0.203967727748576
REACTOME_ADENYLATE_CYCLASE_ACTIVATING_PATHWAY	;ADCY5(1)	11	0	7	1	0	0.125	1.20473602456675	0.203967727748576
REACTOME_APOPTOSIS_INDUCED_DNA_FRAGMENTATION	;DFFB(1)	11	0	7	1	0	0.125	1.20473602456675	0.203967727748576
REACTOME_CAM_PATHWAY	;ADCY5(1)	11	0	7	1	0	0.125	1.20473602456675	0.203967727748576
REACTOME_CLATHRIN_DERIVED_VESICLE_BUDDING	;TFRC(1)	11	0	7	1	0	0.125	1.20473602456675	0.203967727748576
REACTOME_CYCLIN_A1_ASSOCIATED_EVENTS_DURING_G2_M_TRANSITION	;CDC25A(1)	11	0	7	1	0	0.125	1.20473602456675	0.203967727748576
REACTOME_DEPOLARIZATION_OF_THE_PRESYNAPTIC_TERMINAL_TRIGGERS_THE_OPENING_OF_CALCIUM_CHANNELS	;CACNB3(1)	11	0	7	1	0	0.125	1.20473602456675	0.203967727748576
REACTOME_DOPAMINE_NEUROTRANSMITTER_RELEASE_CYCLE	;RIMS1(1)	11	0	7	1	0	0.125	1.20473602456675	0.203967727748576
REACTOME_DOUBLE_STRAND_BREAK_REPAIR	;RPA1(1)	11	0	7	1	0	0.125	1.20473602456675	0.203967727748576
REACTOME_DUAL_INCISION_REACTION_IN_GG_NER	;RPA1(1)	11	0	7	1	0	0.125	1.20473602456675	0.203967727748576
REACTOME_E2F_ENABLED_INHIBITION_OF_PRE_REPLICATION_COMPLEX_FORMATION	;CDC25A(1)	11	0	7	1	0	0.125	1.20473602456675	0.203967727748576
REACTOME_ETHANOL_OXIDATION	;ADH4(1)	11	0	7	1	0	0.125	1.20473602456675	0.203967727748576
REACTOME_FGFR_LIGAND_BINDING_AND_ACTIVATION	;FGFR2(1)	11	0	7	1	0	0.125	1.20473602456675	0.203967727748576
REACTOME_FORMATION_OF_THE_EARLY_ELONGATION_COMPLEX	;SUPT4H1(1)	11	0	7	1	0	0.125	1.20473602456675	0.203967727748576
REACTOME_FRS2MEDIATED_CASCADE	;FGFR2(1)	11	0	7	1	0	0.125	1.20473602456675	0.203967727748576
REACTOME_FURTHER_PLATELET_RELEASATE	;TLN1(1)	11	0	7	1	0	0.125	1.20473602456675	0.203967727748576
REACTOME_G_ALPHA_Z_SIGNALLING_EVENTS	;ADCY5(1)	11	0	7	1	0	0.125	1.20473602456675	0.203967727748576
REACTOME_GLUCAGON_SIGNALING_IN_METABOLIC_REGULATION	;ADCY5(1)	11	0	7	1	0	0.125	1.20473602456675	0.203967727748576
REACTOME_GOLGI_ASSOCIATED_VESICLE_BIOGENESIS	;TFRC(1)	11	0	7	1	0	0.125	1.20473602456675	0.203967727748576
REACTOME_GS_ALPHA_MEDIATED_EVENTS_IN_GLUCAGON_SIGNALLING	;ADCY5(1)	11	0	7	1	0	0.125	1.20473602456675	0.203967727748576
REACTOME_HOMOLOGOUS_RECOMBINATION_REPAIR	;RPA1(1)	11	0	7	1	0	0.125	1.20473602456675	0.203967727748576
REACTOME_JNK_PHOSPHORYLATION_AND_ACTIVATION_MEDIATED_BY_ACTIVATED_HUMAN_TAK1	;TLR3(1)	11	0	7	1	0	0.125	1.20473602456675	0.203967727748576
REACTOME_MAP_KINASES_ACTIVATION_IN_TLR_CASCADE	;TLR3(1)	11	0	7	1	0	0.125	1.20473602456675	0.203967727748576
REACTOME_MEMBRANE_TRAFFICKING	;TFRC(1)	11	0	7	1	0	0.125	1.20473602456675	0.203967727748576
REACTOME_MICRORNA_BIOGENESIS	;DGCR8(1)	11	0	7	1	0	0.125	1.20473602456675	0.203967727748576
REACTOME_NF_KB_IS_ACTIVATED_AND_SIGNALS_SURVIVAL	;NFKB1(1)	11	0	7	1	0	0.125	1.20473602456675	0.203967727748576
REACTOME_NOREPINEPHRINE_NEUROTRANSMITTER_RELEASE_CYCLE	;RIMS1(1)	11	0	7	1	0	0.125	1.20473602456675	0.203967727748576
REACTOME_P53_INDEPENDENT_DNA_DAMAGE_RESPONSE	;CDC25A(1)	11	0	7	1	0	0.125	1.20473602456675	0.203967727748576
REACTOME_P75NTR_SIGNALS_VIA_NFKB	;NFKB1(1)	11	0	7	1	0	0.125	1.20473602456675	0.203967727748576
REACTOME_PHOSPHOLIPASE_CMEDIATED_CASCADE	;FGFR2(1)	11	0	7	1	0	0.125	1.20473602456675	0.203967727748576
REACTOME_PKA_ACTIVATION	;ADCY5(1)	11	0	7	1	0	0.125	1.20473602456675	0.203967727748576
REACTOME_POLYMERASE_SWITCHING	;POLA2(1)	11	0	7	1	0	0.125	1.20473602456675	0.203967727748576
REACTOME_PP2A_MEDIATED_DEPHOSPHORYLATION_OF_KEY_METABOLIC_FACTORS	;PFKFB1(1)	11	0	7	1	0	0.125	1.20473602456675	0.203967727748576
REACTOME_RNA_POLYMERASE_III_TRANSCRIPTION	;GTF3A(1)	11	0	7	1	0	0.125	1.20473602456675	0.203967727748576
REACTOME_RNA_POLYMERASE_III_TRANSCRIPTION_INITIATION	;GTF3A(1)	11	0	7	1	0	0.125	1.20473602456675	0.203967727748576
REACTOME_SCF_SKP2_MEDIATED_DEGRADATION_OF_P27_P21	;CCNE1(1)	11	0	7	1	0	0.125	1.20473602456675	0.203967727748576
REACTOME_SEROTONIN_NEUROTRANSMITTER_RELEASE_CYCLE	;RIMS1(1)	11	0	7	1	0	0.125	1.20473602456675	0.203967727748576
REACTOME_SMOOTH_MUSCLE_CONTRACTION	;TLN1(1)	11	0	7	1	0	0.125	1.20473602456675	0.203967727748576
REACTOME_THROMBIN_SIGNALLING_THROUGH_PROTEINASE_ACTIVATED_RECEPTORS	;F2R(1)	11	0	7	1	0	0.125	1.20473602456675	0.203967727748576
REACTOME_XENOBIOTICS	;CYP3A7(1)	11	0	7	1	0	0.125	1.20473602456675	0.203967727748576
SA_G2_AND_M_PHASES	;CDC25A(1)	11	0	7	1	0	0.125	1.20473602456675	0.203967727748576
SA_REG_CASCADE_OF_CYCLIN_EXPR	;CCNE1(1)	11	0	7	1	0	0.125	1.20473602456675	0.203967727748576
ST_ERK1_ERK2_MAPK_PATHWAY	;NFKB1(1)	11	0	7	1	0	0.125	1.20473602456675	0.203967727748576
ST_IL_13_PATHWAY	;JAK2(1)	11	0	7	1	0	0.125	1.20473602456675	0.203967727748576
ST_INTERFERON_GAMMA_PATHWAY	;JAK2(1)	11	0	7	1	0	0.125	1.20473602456675	0.203967727748576
ST_INTERLEUKIN_13_PATHWAY	;JAK2(1)	11	0	7	1	0	0.125	1.20473602456675	0.203967727748576
ST_JAK_STAT_PATHWAY	;JAK2(1)	11	0	7	1	0	0.125	1.20473602456675	0.203967727748576
ST_STAT3_PATHWAY	;JAK2(1)	11	0	7	1	0	0.125	1.20473602456675	0.203967727748576
ST_TYPE_I_INTERFERON_PATHWAY	;IFNAR1(1)	11	0	7	1	0	0.125	1.20473602456675	0.203967727748576
KEGG_CALCIUM_SIGNALING_PATHWAY	ADORA2B(1),ADRA1B(2),AGTR1(1),DRD1(1),PTK2B(1),SPHK1(1);AGTR1(1),ATP2B1(1),CALML5(1),CHRM5(1),ERBB2(1),F2R(1),ITPR1(1),ITPR2(1),PDGFRA(1)	4	7	1	7	0.636363636364	0.875	1.16628781727637	0.203967727748757
KEGG_DILATED_CARDIOMYOPATHY	ITGA4(2),SGCA(1),TGFB2(1);ADCY5(1),CACNB3(1),ITGA3(1),ITGA7(1),MYL2(1)	7	4	3	5	0.363636363636	0.625	1.12652814282008	0.203968180824848
KEGG_LYSOSOME	ATP6V1H(1),ENTPD4(1),GAA(1),LAMP2(1);AP3D1(1),CD164(1),CTSF(1),GBA(1),MFSD8(1),NPC2(2)	7	4	3	5	0.363636363636	0.625	1.12652814282008	0.203968180824848
KEGG_PANCREATIC_SECRETION	CELA2B(2),PLA2G6(1),PNLIP(1);ADCY5(1),ATP2B1(1),CLCA1(1),ITPR1(1),ITPR2(1),KCNMA1(1),PLA2G2D(1)	7	4	3	5	0.363636363636	0.625	1.12652814282008	0.203968180824848
KEGG_WNT_SIGNALING_PATHWAY	CSNK2A2(1),DAAM1(2),NKD2(1),WNT2B(2);APC2(1),DVL3(1),FZD1(1),FZD7(1),LRP6(1),SFRP4(1)	7	4	3	5	0.363636363636	0.625	1.12652814282008	0.203968180824848
REACTOME_G_ALPHA_I_SIGNALLING_EVENTS	ADRA2C(1),C3AR1(1),CCR5(1),CXCR3(1),DRD4(2),RHO(1);ADCY5(1),ADRA2C(4),CCL25(1),CCR6(1),OPRL1(1),RLN3(2)	7	4	3	5	0.363636363636	0.625	1.12652814282008	0.203968180824848
REACTOME_INTEGRATION_OF_ENERGY_METABOLISM	IDH3A(2),NDUFA6(1),NDUFV1(1),PFKP(1),SUCLG2(1);ADCY5(1),CACNB3(1),ENO1(1),GAPDHS(1),NDUFA1(1),NDUFB8(1),PFKFB1(1),SUCLG1(1)	7	4	3	5	0.363636363636	0.625	1.12652814282008	0.203968180824848
KEGG_METABOLISM_OF_XENOBIOTICS_BY_CYTOCHROME_P450	AKR1C3(1),GSTO1(1),UGT1A3(2);ADH4(1),CYP3A7(1),EPHX1(1),GSTA2(1)	8	3	4	4	0.272727272727	0.5	1.01397166042179	0.20401551774153
KEGG_TOLL_LIKE_RECEPTOR_SIGNALING_PATHWAY	PIK3CA(2),PIK3R5(1);IFNAR1(1),IRF3(1),NFKB1(1),TLR3(1)	8	3	4	4	0.272727272727	0.5	1.01397166042179	0.20401551774153
BIOCARTA_AGR_PATHWAY	GIT2(1),NRG2(1);MUSK(1),NRG3(1),RAPSN(1)	9	2	5	3	0.181818181818	0.375	0.944137756842774	0.215696289118153
KEGG_BILE_SECRETION	SCARB1(2);ADCY5(1),AQP8(1),EPHX1(1)	9	2	5	3	0.181818181818	0.375	0.944137756842774	0.215696289118153
KEGG_GAP_JUNCTION	DRD1(1),TUBAL3(2);ADCY5(1),ITPR1(1),ITPR2(1),PDGFRA(1)	9	2	5	3	0.181818181818	0.375	0.944137756842774	0.215696289118153
KEGG_GLYCOSYLPHOSPHATIDYLINOSITOLGPI_ANCHOR_BIOSYNTHESIS	PIGG(1),PIGW(1);PIGF(1),PIGL(1),PIGM(1)	9	2	5	3	0.181818181818	0.375	0.944137756842774	0.215696289118153
KEGG_HEMATOPOIETIC_CELL_LINEAGE	ITGA4(2);IL2RA(1),IL5(1),ITGA3(1),TFRC(1)	9	2	5	3	0.181818181818	0.375	0.944137756842774	0.215696289118153
KEGG_RETINOL_METABOLISM	UGT1A3(2);ADH4(1),CYP3A7(1),RDH8(1)	9	2	5	3	0.181818181818	0.375	0.944137756842774	0.215696289118153
KEGG_SPHINGOLIPID_METABOLISM	SGPP2(1),SPHK1(1);GAL3ST1(1),GBA(1),UGT8(1)	9	2	5	3	0.181818181818	0.375	0.944137756842774	0.215696289118153
REACTOME_PLATELET_DEGRANULATION	FGB(1),LAMP2(1),SERPINF2(1),TGFB2(1);FGB(1),SPARC(1),TLN1(1)	9	2	5	3	0.181818181818	0.375	0.944137756842774	0.215696289118153
REACTOME_SEMAPHORIN_INTERACTIONS	ARHGEF12(1),FES(1),SEMA4D(1),TREM2(1);ERBB2(1),RRAS(1),SEMA5A(1),TLN1(1)	9	2	5	3	0.181818181818	0.375	0.944137756842774	0.215696289118153
REACTOME_SIGNALING_BY_ROBO_RECEPTOR	ROBO1(1),ROBO2(1);PFN2(1),ROBO1(2)	9	2	5	3	0.181818181818	0.375	0.944137756842774	0.215696289118153
REACTOME_S_PHASE	DNA2(1),POLE2(1);CCNE1(1),CDC25A(1),POLA2(1),RPA1(1)	9	2	5	3	0.181818181818	0.375	0.944137756842774	0.215696289118153
REACTOME_SYNTHESIS_OF_GLYCOSYLPHOSPHATIDYLINOSITOL	PIGG(1),PIGW(1);PIGF(1),PIGL(1),PIGM(1)	9	2	5	3	0.181818181818	0.375	0.944137756842774	0.215696289118153
REACTOME_SYNTHESIS_OF_GPI_ANCHORED_PROTEINS	PIGG(1),PIGW(1);PIGF(1),PIGL(1),PIGM(1)	9	2	5	3	0.181818181818	0.375	0.944137756842774	0.215696289118153
WNT_SIGNALING	DAAM1(2),WNT2B(2);FZD1(1),FZD7(1),LRP6(1),SFRP4(1)	9	2	5	3	0.181818181818	0.375	0.944137756842774	0.215696289118153
BIOCARTA_ACE2_PATHWAY	AGTR1(1);ACE2(1),AGTR1(1)	10	1	6	2	0.0909090909091	0.25	0.938950897480154	0.266660732809137
BIOCARTA_G1_PATHWAY	TGFB2(1);CCNE1(1),CDC25A(1)	10	1	6	2	0.0909090909091	0.25	0.938950897480154	0.266660732809137
BIOCARTA_TOLL_PATHWAY	TLR10(1);NFKB1(1),TLR3(1)	10	1	6	2	0.0909090909091	0.25	0.938950897480154	0.266660732809137
KEGG_CARDIAC_MUSCLE_CONTRACTION	SLC9A6(1);CACNB3(1),COX6A2(1),MYL2(1)	10	1	6	2	0.0909090909091	0.25	0.938950897480154	0.266660732809137
KEGG_GLYOXYLATE_AND_DICARBOXYLATE_METABOLISM	ACO1(1);GLYCTK(1),MUT(1)	10	1	6	2	0.0909090909091	0.25	0.938950897480154	0.266660732809137
KEGG_LINOLEIC_ACID_METABOLISM	PLA2G6(1);CYP3A7(1),PLA2G2D(1)	10	1	6	2	0.0909090909091	0.25	0.938950897480154	0.266660732809137
KEGG_MATURITY_ONSET_DIABETES_OF_THE_YOUNG	HNF1A(1);PDX1(2)	10	1	6	2	0.0909090909091	0.25	0.938950897480154	0.266660732809137
KEGG_PARKINSONS_DISEASE	NDUFA6(1),NDUFV1(1);COX6A2(1),NDUFA1(1),NDUFB8(1)	10	1	6	2	0.0909090909091	0.25	0.938950897480154	0.266660732809137
KEGG_RENIN_ANGIOTENSIN_SYSTEM	AGTR1(1);ACE2(1),AGTR1(1)	10	1	6	2	0.0909090909091	0.25	0.938950897480154	0.266660732809137
KEGG_STAPHYLOCOCCUS_AUREUS_INFECTION	C3AR1(1);C1QB(1),C1R(1)	10	1	6	2	0.0909090909091	0.25	0.938950897480154	0.266660732809137
REACTOME_ACTIVATION_OF_RAC	ROBO1(1);ROBO1(2)	10	1	6	2	0.0909090909091	0.25	0.938950897480154	0.266660732809137
REACTOME_CHOLESTEROL_BIOSYNTHESIS	EBP(1);MVD(2)	10	1	6	2	0.0909090909091	0.25	0.938950897480154	0.266660732809137
REACTOME_DNA_STRAND_ELONGATION	DNA2(1);POLA2(1),RPA1(1)	10	1	6	2	0.0909090909091	0.25	0.938950897480154	0.266660732809137
REACTOME_G2_M_TRANSITION	DCTN3(1);CDC25A(1),TSGA14(1)	10	1	6	2	0.0909090909091	0.25	0.938950897480154	0.266660732809137
REACTOME_GRB2_SOS_PROVIDES_LINKAGE_TO_MAPK_SIGNALING_FOR_INTERGRINS_	FGB(1);FGB(1),TLN1(1)	10	1	6	2	0.0909090909091	0.25	0.938950897480154	0.266660732809137
REACTOME_INTEGRIN_ALPHAIIBBETA3_SIGNALING	FGB(1);FGB(1),TLN1(1)	10	1	6	2	0.0909090909091	0.25	0.938950897480154	0.266660732809137
REACTOME_LAGGING_STRAND_SYNTHESIS	DNA2(1);POLA2(1),RPA1(1)	10	1	6	2	0.0909090909091	0.25	0.938950897480154	0.266660732809137
REACTOME_MRNA_3_END_PROCESSING	CLP1(1);CLP1(1),PABPN1(1)	10	1	6	2	0.0909090909091	0.25	0.938950897480154	0.266660732809137
REACTOME_NCAM1_INTERACTIONS	COL1A1(1);CACNB3(1),COL1A2(1)	10	1	6	2	0.0909090909091	0.25	0.938950897480154	0.266660732809137
REACTOME_NCAM_SIGNALING_FOR_NEURITE_OUT_GROWTH	COL1A1(1);CACNB3(1),COL1A2(1)	10	1	6	2	0.0909090909091	0.25	0.938950897480154	0.266660732809137
REACTOME_NEUROTRANSMITTER_RELEASE_CYCLE	SLC5A7(1);FNBP1L(1),RIMS1(1)	10	1	6	2	0.0909090909091	0.25	0.938950897480154	0.266660732809137
REACTOME_P130CAS_LINKAGE_TO_MAPK_SIGNALING_FOR_INTEGRINS	FGB(1);FGB(1),TLN1(1)	10	1	6	2	0.0909090909091	0.25	0.938950897480154	0.266660732809137
REACTOME_REMOVAL_OF_THE_FLAP_INTERMEDIATE	DNA2(1);POLA2(1),RPA1(1)	10	1	6	2	0.0909090909091	0.25	0.938950897480154	0.266660732809137
REACTOME_SEMA3A_PLEXIN_REPULSION_SIGNALING_BY_INHIBITING_INTEGRIN_ADHESION	FES(1);RRAS(1),TLN1(1)	10	1	6	2	0.0909090909091	0.25	0.938950897480154	0.266660732809137
REACTOME_SEMA4D_IN_SEMAPHORIN_SIGNALING	ARHGEF12(1),SEMA4D(1);ERBB2(1),RRAS(1)	10	1	6	2	0.0909090909091	0.25	0.938950897480154	0.266660732809137
REACTOME_STRIATED_MUSCLE_CONTRACTION	TNNI2(1);MYL1(1),MYL2(1)	10	1	6	2	0.0909090909091	0.25	0.938950897480154	0.266660732809137
ST_JNK_MAPK_PATHWAY	MAP3K9(1);MAP3K9(1),MYEF2(1)	10	1	6	2	0.0909090909091	0.25	0.938950897480154	0.266660732809137
ST_MYOCYTE_AD_PATHWAY	RHO(1);CAV3(1),ITPR1(1),ITPR2(1)	10	1	6	2	0.0909090909091	0.25	0.938950897480154	0.266660732809137
REACTOME_GPCR_LIGAND_BINDING	ADORA2B(1),ADRA1B(2),ADRA2C(1),AGTR1(1),C3AR1(1),CCR5(1),CXCR3(1),DRD1(1),DRD4(2),GLP1R(1),RHO(1),TAAR6(1),WNT2B(2);ADRA2C(4),AGTR1(1),CCL25(1),CCR6(1),CHRM5(1),F2R(1),FZD1(1),FZD7(1),GRM2(1),GRM7(1),MC2R(1),OPRL1(1),PROKR2(1),QRFPR(1),RLN3(2)	1	10	0	8	0.909090909091	1	0.876171654230361	0.311330764802595
REACTOME_OLFACTORY_SIGNALING_PATHWAY	OR10S1(1),OR1F1(1),OR2AT4(1),OR4D10(1),OR51T1(1),OR5D16(1),OR5H6(2),OR5R1(1),OR5T3(2),OR6B3(1),OR6C76(1),OR8H2(1);OR10J1(1),OR1J4(2),OR2AT4(1),OR2C1(1),OR2M7(1),OR2T1(1),OR2T6(1),OR4B1(1),OR4F15(1),OR51F1(1),OR52D1(1),OR52N4(1),OR5H1(1),OR6C70(1),OR6K2(1),OR7A17(1),OR8D2(1),OR9Q1(1)	1	10	0	8	0.909090909091	1	0.876171654230361	0.311330764802595
REACTOME_DIABETES_PATHWAYS	ADRA2C(1),BCHE(1),GLP1R(1),IDH3A(2),IGFBP2(1),NDUFA6(1),NDUFV1(1),PFKP(1),RPL7(2),RPS16(1),SUCLG2(1);ADCY5(1),ADRA2C(4),BCHE(1),CACNB3(1),ENO1(1),GAPDHS(1),ITPR1(1),ITPR2(1),NDUFA1(1),NDUFB8(1),PDX1(2),PFKFB1(1),RPL35A(1),SRP14(1),SUCLG1(1)	3	8	1	7	0.727272727273	0.875	0.779835841311451	0.330160445449787
REACTOME_SIGNALING_IN_IMMUNE_SYSTEM	CD96(1),COL1A1(1),ITGA4(2),MTOR(1),PF4V1(1),PIK3CA(2),PROC(1),PTPN6(1),RIPK3(1),TLR10(1),YES1(1);C1QB(1),C1R(1),CD274(1),COL1A2(1),ICAM3(1),IRF3(1),ITGA3(1),L1CAM(1),NFKB1(1),NFKB2(1),SIRPA(1),SLC7A6(1),TLR3(1),ULBP3(1)	3	8	1	7	0.727272727273	0.875	0.779835841311451	0.330160445449787
KEGG_ALZHEIMERS_DISEASE	CAPN1(1),NDUFA6(1),NDUFV1(1),PSEN2(3);CALML5(1),COX6A2(1),ITPR1(1),ITPR2(1),NDUFA1(1),NDUFB8(1),PSEN2(1)	6	5	3	5	0.454545454545	0.625	0.734692267056573	0.330167397317502
KEGG_MEASLES	CSNK2A2(1),OAS1(2),PIK3CA(2),PIK3R5(1),TNFRSF10A(1),TNFRSF10C(1);CCNE1(1),IFNAR1(1),IL2RA(1),IRF3(1),JAK2(1),NFKB1(1),RCHY1(1)	6	5	3	5	0.454545454545	0.625	0.734692267056573	0.330167397317502
REACTOME_G_ALPHA_Q_SIGNALLING_EVENTS	ADRA1B(2),AGTR1(1),PIK3CA(2);AGTR1(1),CHRM5(1),F2R(1),ITPR1(1),ITPR2(1),PROKR2(1),QRFPR(1)	6	5	3	5	0.454545454545	0.625	0.734692267056573	0.330167397317502
REACTOME_RNA_POLYMERASE_II_TRANSCRIPTION	CCNT1(2),CLP1(1),GTF2E2(2);CLP1(1),PABPN1(1),SUPT4H1(1),TAF1(1),TAF11(1)	6	5	3	5	0.454545454545	0.625	0.734692267056573	0.330167397317502
KEGG_HYPERTROPHIC_CARDIOMYOPATHY_HCM	ITGA4(2),SGCA(1),TGFB2(1);CACNB3(1),ITGA3(1),ITGA7(1),MYL2(1)	7	4	4	4	0.363636363636	0.5	0.594395310482819	0.330167468658143
KEGG_TUBERCULOSIS	ARHGEF12(1),ATP6V1H(1),CYP27B1(1),LAMP2(1),SPHK1(1),TGFB2(1);CALML5(1),IL10RA(1),JAK2(1),NFKB1(1),SYK(1)	7	4	4	4	0.363636363636	0.5	0.594395310482819	0.330167468658143
REACTOME_GLUCOSE_REGULATION_OF_INSULIN_SECRETION	IDH3A(2),NDUFA6(1),NDUFV1(1),PFKP(1),SUCLG2(1);CACNB3(1),ENO1(1),GAPDHS(1),NDUFA1(1),NDUFB8(1),PFKFB1(1),SUCLG1(1)	7	4	4	4	0.363636363636	0.5	0.594395310482819	0.330167468658143
REACTOME_INTEGRIN_CELL_SURFACE_INTERACTIONS	COL1A1(1),FGB(1),ITGA4(2);COL1A2(1),FGB(1),ICAM3(1),ITGA3(1),ITGA7(1),TLN1(1)	7	4	4	4	0.363636363636	0.5	0.594395310482819	0.330167468658143
KEGG_FOCAL_ADHESION	COL1A1(1),IGF1R(1),ILK(1),ITGA4(2),PIK3CA(2),PIK3R5(1),SHC2(1);CAV3(1),COL1A2(1),ERBB2(1),ITGA3(1),ITGA7(1),MYL2(1),PDGFRA(1),TLN1(1)	4	7	2	6	0.636363636364	0.75	0.526124060280963	0.342919151877444
KEGG_REGULATION_OF_ACTIN_CYTOSKELETON	ARHGEF12(1),ITGA4(2),PIK3CA(2),PIK3R5(1),WASF1(1);APC2(1),ARAF(1),CHRM5(1),F2R(1),FGF13(1),FGFR2(1),ITGA3(1),ITGA7(1),MYL2(1),PDGFRA(1),PFN2(1),RRAS(1)	4	7	2	6	0.636363636364	0.75	0.526124060280963	0.342919151877444
BIOCARTA_TPO_PATHWAY	MPL(1),PIK3CA(2);JAK2(1),MPL(2)	8	3	5	3	0.272727272727	0.375	0.473511654252867	0.355835363300732
KEGG_ARRHYTHMOGENIC_RIGHT_VENTRICULAR_CARDIOMYOPATHY_ARVC	ITGA4(2),SGCA(1);CACNB3(1),ITGA3(1),ITGA7(1)	8	3	5	3	0.272727272727	0.375	0.473511654252867	0.355835363300732
KEGG_BASAL_TRANSCRIPTION_FACTORS	GTF2E2(2),GTF2IRD1(1),TAF15(1);GTF2IRD1(1),TAF1(1),TAF11(1),TAF2(1)	8	3	5	3	0.272727272727	0.375	0.473511654252867	0.355835363300732
KEGG_DRUG_METABOLISM_CYTOCHROME_P450	FMO1(1),GSTO1(1),UGT1A3(2);ADH4(1),CYP3A7(1),GSTA2(1)	8	3	5	3	0.272727272727	0.375	0.473511654252867	0.355835363300732
KEGG_ECM_RECEPTOR_INTERACTION	COL1A1(1),ITGA4(2);COL1A2(1),ITGA3(1),ITGA7(1)	8	3	5	3	0.272727272727	0.375	0.473511654252867	0.355835363300732
KEGG_ENDOMETRIAL_CANCER	ILK(1),PIK3CA(2),PIK3R5(1);APC2(1),ARAF(1),ERBB2(1)	8	3	5	3	0.272727272727	0.375	0.473511654252867	0.355835363300732
KEGG_FRUCTOSE_AND_MANNOSE_METABOLISM	GMPPB(1),MPI(1),PFKP(1);MPI(1),MTMR1(1),PFKFB1(1),PMM2(1)	8	3	5	3	0.272727272727	0.375	0.473511654252867	0.355835363300732
KEGG_MINERAL_ABSORPTION	CYBRD1(1),MT1G(2);ATP2B1(1),CLCN2(2)	8	3	5	3	0.272727272727	0.375	0.473511654252867	0.355835363300732
KEGG_P53_SIGNALING_PATHWAY	MDM2(3);CCNE1(1),PPM1D(1),RCHY1(1)	8	3	5	3	0.272727272727	0.375	0.473511654252867	0.355835363300732
KEGG_PROGESTERONE_MEDIATED_OOCYTE_MATURATION	IGF1R(1),PIK3CA(2),PIK3R5(1);ADCY5(1),ARAF(1),CDC25A(1)	8	3	5	3	0.272727272727	0.375	0.473511654252867	0.355835363300732
KEGG_PROTEIN_DIGESTION_AND_ABSORPTION	CELA2B(2),COL1A1(1);ACE2(1),COL1A2(1),SLC15A1(1)	8	3	5	3	0.272727272727	0.375	0.473511654252867	0.355835363300732
KEGG_RNA_TRANSPORT	EIF3A(1),EIF4G3(1),NUP155(1),THOC5(1);PABPC3(1),PABPC4L(2),UPF2(1)	8	3	5	3	0.272727272727	0.375	0.473511654252867	0.355835363300732
REACTOME_METABOLISM_OF_VITAMINS_AND_COFACTORS	GSTO1(1),SLC2A3(1),SLC5A6(1);COASY(1),CYB5R3(1),SLC23A2(1)	8	3	5	3	0.272727272727	0.375	0.473511654252867	0.355835363300732
REACTOME_TELOMERE_MAINTENANCE	DNA2(1),HIST1H2AB(1),POLE2(1);HIST3H3(1),POLA2(1),RPA1(1)	8	3	5	3	0.272727272727	0.375	0.473511654252867	0.355835363300732
ST_B_CELL_ANTIGEN_RECEPTOR	BLNK(1),PIK3CA(2);NFKB1(1),NFKB2(1),SYK(1)	8	3	5	3	0.272727272727	0.375	0.473511654252867	0.355835363300732
ST_TUMOR_NECROSIS_FACTOR_PATHWAY	TRAF2(3);BAG4(1),NFKB1(1),NFKB2(1)	8	3	5	3	0.272727272727	0.375	0.473511654252867	0.355835363300732
BIOCARTA_ECM_PATHWAY	PIK3CA(2);MYL2(1),TLN1(1)	9	2	6	2	0.181818181818	0.25	0.359924234451439	0.405651268743248
BIOCARTA_GSK3_PATHWAY	PIK3CA(2);FZD1(1),NFKB1(1)	9	2	6	2	0.181818181818	0.25	0.359924234451439	0.405651268743248
BIOCARTA_IL12_PATHWAY	CCR5(1),CXCR3(1);IL18R1(1),JAK2(1)	9	2	6	2	0.181818181818	0.25	0.359924234451439	0.405651268743248
BIOCARTA_MCALPAIN_PATHWAY	CAPN1(1),CXCR3(1);MYL2(1),TLN1(1)	9	2	6	2	0.181818181818	0.25	0.359924234451439	0.405651268743248
BIOCARTA_RACCYCD_PATHWAY	PIK3CA(2);CCNE1(1),NFKB1(1)	9	2	6	2	0.181818181818	0.25	0.359924234451439	0.405651268743248
KEGG_INTESTINAL_IMMUNE_NETWORK_FOR_IGA_PRODUCTION	ITGA4(2);CCL25(1),IL5(1)	9	2	6	2	0.181818181818	0.25	0.359924234451439	0.405651268743248
KEGG_OXIDATIVE_PHOSPHORYLATION	ATP6V1E2(1),ATP6V1H(1),NDUFA6(1),NDUFV1(1);COX6A2(1),NDUFA1(1),NDUFB8(1)	9	2	6	2	0.181818181818	0.25	0.359924234451439	0.405651268743248
KEGG_SHIGELLOSIS	NOD1(1),WASF1(1);NFKB1(1),PFN2(1)	9	2	6	2	0.181818181818	0.25	0.359924234451439	0.405651268743248
REACTOME_CHEMOKINE_RECEPTORS_BIND_CHEMOKINES	CCR5(1),CXCR3(1);CCL25(1),CCR6(1)	9	2	6	2	0.181818181818	0.25	0.359924234451439	0.405651268743248
REACTOME_EXTENSION_OF_TELOMERES	DNA2(1),POLE2(1);POLA2(1),RPA1(1)	9	2	6	2	0.181818181818	0.25	0.359924234451439	0.405651268743248
REACTOME_HIV1_TRANSCRIPTION_INITIATION	GTF2E2(2);TAF1(1),TAF11(1)	9	2	6	2	0.181818181818	0.25	0.359924234451439	0.405651268743248
REACTOME_MRNA_SPLICING	CLP1(1),HNRNPR(1);CLP1(1),PABPN1(1)	9	2	6	2	0.181818181818	0.25	0.359924234451439	0.405651268743248
REACTOME_NUCLEAR_RECEPTOR_TRANSCRIPTION_PATHWAY	NR0B1(1),NR1D2(1);NR0B1(1),RORB(1)	9	2	6	2	0.181818181818	0.25	0.359924234451439	0.405651268743248
REACTOME_RHO_GTPASE_CYCLE	ARHGEF12(1),MCF2(1);ARHGAP31(1),RHOBTB2(1)	9	2	6	2	0.181818181818	0.25	0.359924234451439	0.405651268743248
REACTOME_SIGNALING_BY_EGFR	HGS(1),PIK3CA(2);ADAM12(1),SPRY2(1)	9	2	6	2	0.181818181818	0.25	0.359924234451439	0.405651268743248
REACTOME_STEROID_METABOLISM	EBP(1),STAR(1);MVD(2)	9	2	6	2	0.181818181818	0.25	0.359924234451439	0.405651268743248
REACTOME_SYNTHESIS_OF_DNA	DNA2(1),POLE2(1);POLA2(1),RPA1(1)	9	2	6	2	0.181818181818	0.25	0.359924234451439	0.405651268743248
SIG_PIP3_SIGNALING_IN_B_LYMPHOCYTES	PIK3CA(2);ITPR1(1),ITPR2(1),SYK(1)	9	2	6	2	0.181818181818	0.25	0.359924234451439	0.405651268743248
ST_ADRENERGIC	PIK3CA(2);ITPR1(1),ITPR2(1)	9	2	6	2	0.181818181818	0.25	0.359924234451439	0.405651268743248
KEGG_CHEMOKINE_SIGNALING_PATHWAY	CCR5(1),CXCR3(1),PF4V1(1),PIK3CA(2),PIK3R5(1),PTK2B(1),SHC2(1);ADCY5(1),CCL25(1),CCR6(1),JAK2(1),NFKB1(1),PRKCZ(1)	5	6	3	5	0.545454545455	0.625	0.346730597781644	0.406938358292867
REACTOME_FORMATION_AND_MATURATION_OF_MRNA_TRANSCRIPT	CCNT1(2),CLP1(1),GTF2E2(2),HNRNPR(1);CLP1(1),PABPN1(1),SUPT4H1(1),TAF1(1),TAF11(1)	5	6	3	5	0.545454545455	0.625	0.346730597781644	0.406938358292867
REACTOME_REGULATION_OF_INSULIN_SECRETION	ADRA2C(1),GLP1R(1),IDH3A(2),NDUFA6(1),NDUFV1(1),PFKP(1),SUCLG2(1);ADCY5(1),ADRA2C(4),CACNB3(1),ENO1(1),GAPDHS(1),ITPR1(1),ITPR2(1),NDUFA1(1),NDUFB8(1),PFKFB1(1),SUCLG1(1)	5	6	3	5	0.545454545455	0.625	0.346730597781644	0.406938358292867
REACTOME_CLASS_A1_RHODOPSIN_LIKE_RECEPTORS	ADORA2B(1),ADRA1B(2),ADRA2C(1),AGTR1(1),C3AR1(1),CCR5(1),CXCR3(1),DRD1(1),DRD4(2),RHO(1),TAAR6(1);ADRA2C(4),AGTR1(1),CCL25(1),CCR6(1),CHRM5(1),F2R(1),MC2R(1),OPRL1(1),PROKR2(1),QRFPR(1),RLN3(2)	2	9	1	7	0.818181818182	0.875	0.335339606242912	0.440712841686504
BIOCARTA_BCR_PATHWAY	BLNK(1);SYK(1)	10	1	7	1	0.0909090909091	0.125	0.239065694772613	0.474106492789594
BIOCARTA_BIOPEPTIDES_PATHWAY	PTK2B(1);JAK2(1)	10	1	7	1	0.0909090909091	0.125	0.239065694772613	0.474106492789594
BIOCARTA_CARM_ER_PATHWAY	NR0B1(1);NR0B1(1)	10	1	7	1	0.0909090909091	0.125	0.239065694772613	0.474106492789594
BIOCARTA_CHEMICAL_PATHWAY	PARP1(1);TLN1(1)	10	1	7	1	0.0909090909091	0.125	0.239065694772613	0.474106492789594
BIOCARTA_EPO_PATHWAY	PTPN6(1);JAK2(1)	10	1	7	1	0.0909090909091	0.125	0.239065694772613	0.474106492789594
BIOCARTA_ERK_PATHWAY	IGF1R(1);PDGFRA(1)	10	1	7	1	0.0909090909091	0.125	0.239065694772613	0.474106492789594
BIOCARTA_FEEDER_PATHWAY	MPI(1);MPI(1)	10	1	7	1	0.0909090909091	0.125	0.239065694772613	0.474106492789594
BIOCARTA_FIBRINOLYSIS_PATHWAY	FGB(1);F2R(1),FGB(1),SERPINB2(1)	10	1	7	1	0.0909090909091	0.125	0.239065694772613	0.474106492789594
BIOCARTA_IL1R_PATHWAY	TGFB2(1);NFKB1(1)	10	1	7	1	0.0909090909091	0.125	0.239065694772613	0.474106492789594
BIOCARTA_IL3_PATHWAY	PTPN6(1);JAK2(1)	10	1	7	1	0.0909090909091	0.125	0.239065694772613	0.474106492789594
BIOCARTA_INFLAM_PATHWAY	TGFB2(1);IL5(1)	10	1	7	1	0.0909090909091	0.125	0.239065694772613	0.474106492789594
BIOCARTA_INTEGRIN_PATHWAY	CAPN1(1);TLN1(1)	10	1	7	1	0.0909090909091	0.125	0.239065694772613	0.474106492789594
BIOCARTA_MYOSIN_PATHWAY	ARHGEF12(1);MYL2(1)	10	1	7	1	0.0909090909091	0.125	0.239065694772613	0.474106492789594
BIOCARTA_PS1_PATHWAY	HNF1A(1);FZD1(1)	10	1	7	1	0.0909090909091	0.125	0.239065694772613	0.474106492789594
BIOCARTA_PTDINS_PATHWAY	PFKP(1);PRKCZ(1)	10	1	7	1	0.0909090909091	0.125	0.239065694772613	0.474106492789594
BIOCARTA_SPPA_PATHWAY	TBXAS1(1);F2R(1),SYK(1)	10	1	7	1	0.0909090909091	0.125	0.239065694772613	0.474106492789594
BIOCARTA_UCALPAIN_PATHWAY	CAPN1(1);TLN1(1)	10	1	7	1	0.0909090909091	0.125	0.239065694772613	0.474106492789594
BIOCARTA_VITCB_PATHWAY	SLC2A3(1);SLC23A2(1)	10	1	7	1	0.0909090909091	0.125	0.239065694772613	0.474106492789594
KEGG_ALPHA_LINOLENIC_ACID_METABOLISM	PLA2G6(1);PLA2G2D(1)	10	1	7	1	0.0909090909091	0.125	0.239065694772613	0.474106492789594
KEGG_ASTHMA	RNASE3(1);IL5(1)	10	1	7	1	0.0909090909091	0.125	0.239065694772613	0.474106492789594
KEGG_ENDOCRINE_AND_OTHER_FACTOR_REGULATED_CALCIUM_REABSORPTION	KLK1(1);ATP2B1(1)	10	1	7	1	0.0909090909091	0.125	0.239065694772613	0.474106492789594
KEGG_ETHER_LIPID_METABOLISM	PLA2G6(1);PLA2G2D(1)	10	1	7	1	0.0909090909091	0.125	0.239065694772613	0.474106492789594
KEGG_GLUTATHIONE_METABOLISM	GSTO1(1);GSTA2(1)	10	1	7	1	0.0909090909091	0.125	0.239065694772613	0.474106492789594
KEGG_GLYCOSAMINOGLYCAN_BIOSYNTHESIS_CHONDROITIN_SULFATE	CHPF(1);CHSY1(1)	10	1	7	1	0.0909090909091	0.125	0.239065694772613	0.474106492789594
KEGG_GLYCOSPHINGOLIPID_BIOSYNTHESIS_GANGLIO_SERIES	ST8SIA5(1);ST6GALNAC6(1)	10	1	7	1	0.0909090909091	0.125	0.239065694772613	0.474106492789594
KEGG_GLYCOSPHINGOLIPID_BIOSYNTHESIS_LACTO_AND_NEOLACTO_SERIES	B3GNT5(1);B3GNT1(1)	10	1	7	1	0.0909090909091	0.125	0.239065694772613	0.474106492789594
KEGG_MALARIA	TGFB2(1);KLRB1(1)	10	1	7	1	0.0909090909091	0.125	0.239065694772613	0.474106492789594
KEGG_PHOTOTRANSDUCTION	RHO(1);CALML5(1)	10	1	7	1	0.0909090909091	0.125	0.239065694772613	0.474106492789594
KEGG_VALINE_LEUCINE_AND_ISOLEUCINE_BIOSYNTHESIS	IARS2(1);PDHA2(1)	10	1	7	1	0.0909090909091	0.125	0.239065694772613	0.474106492789594
REACTOME_ACETYLCHOLINE_NEUROTRANSMITTER_RELEASE_CYCLE	SLC5A7(1);RIMS1(1)	10	1	7	1	0.0909090909091	0.125	0.239065694772613	0.474106492789594
REACTOME_ACTIVATED_TLR4_SIGNALLING	TLR10(1);IRF3(1)	10	1	7	1	0.0909090909091	0.125	0.239065694772613	0.474106492789594
REACTOME_APOPTOTIC_EXECUTION_PHASE	LMNB1(1);DFFB(1)	10	1	7	1	0.0909090909091	0.125	0.239065694772613	0.474106492789594
REACTOME_CENTROSOME_MATURATION	DCTN3(1);TSGA14(1)	10	1	7	1	0.0909090909091	0.125	0.239065694772613	0.474106492789594
REACTOME_CYTOSOLIC_TRNA_AMINOACYLATION	QARS(1);QARS(1)	10	1	7	1	0.0909090909091	0.125	0.239065694772613	0.474106492789594
REACTOME_EGFR_DOWNREGULATION	HGS(1);SPRY2(1)	10	1	7	1	0.0909090909091	0.125	0.239065694772613	0.474106492789594
REACTOME_ELECTRON_TRANSPORT_CHAIN	NDUFA6(1),NDUFV1(1);NDUFA1(1),NDUFB8(1)	10	1	7	1	0.0909090909091	0.125	0.239065694772613	0.474106492789594
REACTOME_GLOBAL_GENOMIC_NER	POLE2(1);RPA1(1)	10	1	7	1	0.0909090909091	0.125	0.239065694772613	0.474106492789594
REACTOME_GLUTATHIONE_CONJUGATION	GSTO1(1);GSTA2(1)	10	1	7	1	0.0909090909091	0.125	0.239065694772613	0.474106492789594
REACTOME_LOSS_OF_NLP_FROM_MITOTIC_CENTROSOMES	DCTN3(1);TSGA14(1)	10	1	7	1	0.0909090909091	0.125	0.239065694772613	0.474106492789594
REACTOME_NUCLEOTIDE_EXCISION_REPAIR	POLE2(1);RPA1(1)	10	1	7	1	0.0909090909091	0.125	0.239065694772613	0.474106492789594
REACTOME_OTHER_SEMAPHORIN_INTERACTIONS	TREM2(1);SEMA5A(1)	10	1	7	1	0.0909090909091	0.125	0.239065694772613	0.474106492789594
REACTOME_PACKAGING_OF_TELOMERE_ENDS	HIST1H2AB(1);HIST3H3(1)	10	1	7	1	0.0909090909091	0.125	0.239065694772613	0.474106492789594
REACTOME_PD1_SIGNALING	PTPN6(1);CD274(1)	10	1	7	1	0.0909090909091	0.125	0.239065694772613	0.474106492789594
REACTOME_PEROXISOMAL_LIPID_METABOLISM	CRAT(1);CRAT(1)	10	1	7	1	0.0909090909091	0.125	0.239065694772613	0.474106492789594
REACTOME_PLATELET_ADHESION_TO_EXPOSED_COLLAGEN	COL1A1(1);COL1A2(1)	10	1	7	1	0.0909090909091	0.125	0.239065694772613	0.474106492789594
REACTOME_PURINE_METABOLISM	NT5C2(1);NT5C1A(1)	10	1	7	1	0.0909090909091	0.125	0.239065694772613	0.474106492789594
REACTOME_REGULATION_OF_LIPID_METABOLISM_BY_PEROXISOME_PROLIFERATOR_ACTIVATED_RECEPTOR_ALPHA	UCP1(1);PEX11A(1)	10	1	7	1	0.0909090909091	0.125	0.239065694772613	0.474106492789594
REACTOME_REMOVAL_OF_THE_FLAP_INTERMEDIATE_FROM_THE_C_STRAND	DNA2(1);RPA1(1)	10	1	7	1	0.0909090909091	0.125	0.239065694772613	0.474106492789594
REACTOME_REPAIR_SYNTHESIS_OF_PATCH_27_30_BASES_LONG_BY_DNA_POLYMERASE	POLE2(1);RPA1(1)	10	1	7	1	0.0909090909091	0.125	0.239065694772613	0.474106492789594
REACTOME_SEMA4D_INDUCED_CELL_MIGRATION_AND_GROWTH_CONE_COLLAPSE	ARHGEF12(1),SEMA4D(1);ERBB2(1)	10	1	7	1	0.0909090909091	0.125	0.239065694772613	0.474106492789594
REACTOME_TOLL_LIKE_RECEPTOR_4_CASCADE	TLR10(1);IRF3(1)	10	1	7	1	0.0909090909091	0.125	0.239065694772613	0.474106492789594
REACTOME_TRANSCRIPTION_COUPLED_NER	POLE2(1);RPA1(1)	10	1	7	1	0.0909090909091	0.125	0.239065694772613	0.474106492789594
REACTOME_VITAMIN_B5_PANTOTHENATE_METABOLISM	SLC5A6(1);COASY(1)	10	1	7	1	0.0909090909091	0.125	0.239065694772613	0.474106492789594
SA_B_CELL_RECEPTOR_COMPLEXES	BLNK(1);SYK(1)	10	1	7	1	0.0909090909091	0.125	0.239065694772613	0.474106492789594
KEGG_CELL_ADHESION_MOLECULES_CAMS	CLDN23(2),ITGA4(2),NLGN2(1);CD274(1),CNTNAP1(1),ICAM3(1),L1CAM(1),NCAM2(1)	6	5	4	4	0.454545454545	0.5	0.195917937881753	0.474501901780557
KEGG_PANCREATIC_CANCER	PIK3CA(2),PIK3R5(1),TGFB2(1),TGFBR1(3);ARAF(1),ERBB2(1),NFKB1(1),TGFBR2(1)	6	5	4	4	0.454545454545	0.5	0.195917937881753	0.474501901780557
BIOCARTA_TOB1_PATHWAY	TGFB2(1),TGFBR1(3);IL2RA(1),TGFBR2(1),TOB2(1)	7	4	5	3	0.363636363636	0.375	0.0506985830210896	0.512161016441411
Byers_EMT	CARD6(1),GALNT3(1),GPR56(1),ST14(2);KRT19(1),TACSTD2(1),TMEM30B(1)	7	4	5	3	0.363636363636	0.375	0.0506985830210896	0.512161016441411
KEGG_AMINOACYL_TRNA_BIOSYNTHESIS	IARS2(1),NARS2(2),QARS(1);PARS2(2),QARS(1),TARS2(1),YARS2(1)	7	4	5	3	0.363636363636	0.375	0.0506985830210896	0.512161016441411
KEGG_AMOEBIASIS	COL1A1(1),PIK3CA(2),PIK3R5(1),TGFB2(1);COL1A2(1),NFKB1(1),SERPINB2(1)	7	4	5	3	0.363636363636	0.375	0.0506985830210896	0.512161016441411
KEGG_FC_EPSILON_RI_SIGNALING_PATHWAY	PIK3CA(2),PIK3R5(1),PLA2G6(1);IL5(1),PLA2G2D(1),SYK(1)	7	4	5	3	0.363636363636	0.375	0.0506985830210896	0.512161016441411
KEGG_JAK_STAT_SIGNALING_PATHWAY	MPL(1),PIK3CA(2),PIK3R5(1),PTPN6(1);IFNAR1(1),IL10RA(1),IL2RA(1),IL5(1),JAK2(1),MPL(2),SPRY2(1)	7	4	5	3	0.363636363636	0.375	0.0506985830210896	0.512161016441411
REACTOME_COLLAGEN_MEDIATED_ACTIVATION_CASCADE	COL1A1(1),PIK3CA(2),PIK3R5(1);COL1A2(1),PRKCZ(1),SYK(1)	7	4	5	3	0.363636363636	0.375	0.0506985830210896	0.512161016441411
REACTOME_ELONGATION_AND_PROCESSING_OF_CAPPED_TRANSCRIPTS	CCNT1(2),CLP1(1),HNRNPR(1);CLP1(1),PABPN1(1),SUPT4H1(1)	7	4	5	3	0.363636363636	0.375	0.0506985830210896	0.512161016441411
REACTOME_G1_S_TRANSITION	POLE2(1),RPA4(3);CCNE1(1),CDC25A(1),POLA2(1),RPA1(1)	7	4	5	3	0.363636363636	0.375	0.0506985830210896	0.512161016441411
REACTOME_G_ALPHA_S_SIGNALLING_EVENTS	ADORA2B(1),DRD1(1),GLP1R(1),TAAR6(1);ADCY5(1),MC2R(1),RLN3(2)	7	4	5	3	0.363636363636	0.375	0.0506985830210896	0.512161016441411
REACTOME_METABOLISM_OF_CARBOHYDRATES	NUP155(1),PFKP(1),SLC2A3(1),SLC2A4(1);ENO1(1),GAPDHS(1),PFKFB1(1),SLC37A4(1)	7	4	5	3	0.363636363636	0.375	0.0506985830210896	0.512161016441411
REACTOME_MITOCHONDRIAL_TRNA_AMINOACYLATION	IARS2(1),NARS2(2),QARS(1);PARS2(2),QARS(1),TARS2(1),YARS2(1)	7	4	5	3	0.363636363636	0.375	0.0506985830210896	0.512161016441411
REACTOME_PLATELET_ACTIVATION_TRIGGERS	COL1A1(1),PIK3CA(2),PIK3R5(1);COL1A2(1),F2R(1),PRKCZ(1),SYK(1)	7	4	5	3	0.363636363636	0.375	0.0506985830210896	0.512161016441411
REACTOME_POST_TRANSLATIONAL_PROTEIN_MODIFICATION	PIGG(1),PIGW(1),PROC(1),PROZ(1);PIGF(1),PIGL(1),PIGM(1)	7	4	5	3	0.363636363636	0.375	0.0506985830210896	0.512161016441411
REACTOME_TRANSCRIPTION_OF_THE_HIV_GENOME	CCNT1(2),GTF2E2(2);SUPT4H1(1),TAF1(1),TAF11(1)	7	4	5	3	0.363636363636	0.375	0.0506985830210896	0.512161016441411
REACTOME_TRNA_AMINOACYLATION	IARS2(1),NARS2(2),QARS(1);PARS2(2),QARS(1),TARS2(1),YARS2(1)	7	4	5	3	0.363636363636	0.375	0.0506985830210896	0.512161016441411
BIOCARTA_ACH_PATHWAY	PIK3CA(2),PTK2B(1);MUSK(1),RAPSN(1)	8	3	6	2	0.272727272727	0.25	-0.111075030216797	0.999269784222404
BIOCARTA_NKT_PATHWAY	CCR5(1),CXCR3(1),TGFB2(1);IL18R1(1),IL5(1)	8	3	6	2	0.272727272727	0.25	-0.111075030216797	0.999269784222404
BIOCARTA_NTHI_PATHWAY	TGFBR1(3);NFKB1(1),TGFBR2(1)	8	3	6	2	0.272727272727	0.25	-0.111075030216797	0.999269784222404
BIOCARTA_P53HYPOXIA_PATHWAY	MDM2(3);RPA1(1),TAF1(1)	8	3	6	2	0.272727272727	0.25	-0.111075030216797	0.999269784222404
KEGG_AMINO_SUGAR_AND_NUCLEOTIDE_SUGAR_METABOLISM	GMPPB(1),MPI(1),NANS(1);CYB5R3(1),GNE(1),MPI(1),PMM2(1)	8	3	6	2	0.272727272727	0.25	-0.111075030216797	0.999269784222404
KEGG_AXON_GUIDANCE	ABLIM3(1),ARHGEF12(1),EPHA6(1),FES(1),ROBO1(1),ROBO2(1),SEMA4D(1),SEMA4G(2);ABLIM3(1),L1CAM(1),PLXNB2(1),ROBO1(2),SEMA3G(1),SEMA5A(1)	4	7	3	5	0.636363636364	0.625	-0.0506985830210896	0.999269784222404
KEGG_BLADDER_CANCER	MDM2(3);ARAF(1),ERBB2(1)	8	3	6	2	0.272727272727	0.25	-0.111075030216797	0.999269784222404
KEGG_BUTANOATE_METABOLISM	HADHA(3);BDH2(1),PDHA2(1)	8	3	6	2	0.272727272727	0.25	-0.111075030216797	0.999269784222404
KEGG_COMPLEMENT_AND_COAGULATION_CASCADES	C3AR1(1),FGB(1),KLKB1(1),PROC(1),SERPINC1(1),SERPINF2(1);C1QB(1),C1R(1),F2R(1),FGB(1)	8	3	6	2	0.272727272727	0.25	-0.111075030216797	0.999269784222404
KEGG_GLYCEROLIPID_METABOLISM	AGPAT9(1),MOGAT3(1),PNLIP(1);ALDH3A2(1),GLYCTK(1)	8	3	6	2	0.272727272727	0.25	-0.111075030216797	0.999269784222404
KEGG_HEPATITIS_C	CLDN23(2),OAS1(2),PIK3CA(2),PIK3R5(1),SCARB1(2),TRAF2(3);ARAF(1),IFNAR1(1),IRF3(1),NFKB1(1),TLR3(1)	5	6	4	4	0.545454545455	0.5	-0.195917937881753	0.999269784222404
KEGG_N_GLYCAN_BIOSYNTHESIS	MGAT4B(1),MGAT4C(1),TUSC3(1);ALG9(1),MGAT4B(1)	8	3	6	2	0.272727272727	0.25	-0.111075030216797	0.999269784222404
KEGG_NON_SMALL_CELL_LUNG_CANCER	PIK3CA(2),PIK3R5(1);ARAF(1),ERBB2(1)	8	3	6	2	0.272727272727	0.25	-0.111075030216797	0.999269784222404
KEGG_PHOSPHATIDYLINOSITOL_SIGNALING_SYSTEM	INPP5A(3),IPPK(1),PIK3CA(2),PIK3R5(1);CALML5(1),INPP5E(1),ITPR1(1),ITPR2(1),PI4K2B(1)	4	7	3	5	0.636363636364	0.625	-0.0506985830210896	0.999269784222404
KEGG_PROSTATE_CANCER	IGF1R(1),MDM2(3),MTOR(1),PIK3CA(2),PIK3R5(1);ARAF(1),CCNE1(1),CREB3L4(1),ERBB2(1),FGFR2(1),NFKB1(1),PDGFRA(1)	4	7	3	5	0.636363636364	0.625	-0.0506985830210896	0.999269784222404
KEGG_RIBOSOME_BIOGENESIS_IN_EUKARYOTES	CSNK2A2(1),NOP58(1),RCL1(1);CIRH1A(1),NOP58(1)	8	3	6	2	0.272727272727	0.25	-0.111075030216797	0.999269784222404
KEGG_STEROID_HORMONE_BIOSYNTHESIS	AKR1C3(1),UGT1A3(2);CYP3A7(1),HSD17B6(1)	8	3	6	2	0.272727272727	0.25	-0.111075030216797	0.999269784222404
KEGG_T_CELL_RECEPTOR_SIGNALING_PATHWAY	PIK3CA(2),PIK3R5(1),PTPN6(1);IL5(1),NFKB1(1)	8	3	6	2	0.272727272727	0.25	-0.111075030216797	0.999269784222404
KEGG_TGF_BETA_SIGNALING_PATHWAY	AMH(3),SMAD7(2),TGFB2(1),TGFBR1(3);FST(1),INHBA(1),INHBE(1),SMAD7(1),TGFBR2(1)	4	7	3	5	0.636363636364	0.625	-0.0506985830210896	0.999269784222404
KEGG_TIGHT_JUNCTION	CLDN23(2),CSNK2A2(1),YES1(1);MYL2(1),PRKCZ(1),RRAS(1)	8	3	6	2	0.272727272727	0.25	-0.111075030216797	0.999269784222404
KEGG_UBIQUITIN_MEDIATED_PROTEOLYSIS	MDM2(3);RCHY1(1),RHOBTB2(1)	8	3	6	2	0.272727272727	0.25	-0.111075030216797	0.999269784222404
REACTOME_AMINE_LIGAND_BINDING_RECEPTORS	ADRA1B(2),ADRA2C(1),DRD1(1),DRD4(2),TAAR6(1);ADRA2C(4),CHRM5(1)	4	7	3	5	0.636363636364	0.625	-0.0506985830210896	0.999269784222404
REACTOME_CLASS_B2_SECRETIN_FAMILY_RECEPTORS	GLP1R(1),WNT2B(2);FZD1(1),FZD7(1)	8	3	6	2	0.272727272727	0.25	-0.111075030216797	0.999269784222404
REACTOME_IMMUNOREGULATORY_INTERACTIONS_BETWEEN_A_LYMPHOID_AND_A_NON_LYMPHOID_CELL	CD96(1),ITGA4(2);ICAM3(1),ULBP3(1)	8	3	6	2	0.272727272727	0.25	-0.111075030216797	0.999269784222404
REACTOME_INSULIN_SYNTHESIS_AND_SECRETION	RPL7(2),RPS16(1);PDX1(2),RPL35A(1),SRP14(1)	8	3	6	2	0.272727272727	0.25	-0.111075030216797	0.999269784222404
REACTOME_PHASE_1_FUNCTIONALIZATION_OF_COMPOUNDS	CYP27B1(1),FMO1(1),TBXAS1(1);ADH4(1),CYP3A7(1)	8	3	6	2	0.272727272727	0.25	-0.111075030216797	0.999269784222404
REACTOME_REGULATED_PROTEOLYSIS_OF_P75NTR	PSEN2(3);NFKB1(1),PSEN2(1)	8	3	6	2	0.272727272727	0.25	-0.111075030216797	0.999269784222404
REACTOME_SIGNALING_BY_PDGF	COL1A1(1),PIK3CA(2);COL1A2(1),PDGFRA(1)	8	3	6	2	0.272727272727	0.25	-0.111075030216797	0.999269784222404
REACTOME_TRANSCRIPTION	CCNT1(2),CLP1(1),GTF2E2(2),HIST1H2AB(1),KAT2B(1);CLP1(1),GTF3A(1),PABPN1(1),SUPT4H1(1),TAF1(1),TAF11(1)	4	7	3	5	0.636363636364	0.625	-0.0506985830210896	0.999269784222404
SIG_BCR_SIGNALING_PATHWAY	BLNK(1),PIK3CA(2);ITPR1(1),ITPR2(1),SYK(1)	8	3	6	2	0.272727272727	0.25	-0.111075030216797	0.999269784222404
ST_FAS_SIGNALING_PATHWAY	TRAF2(3);NFKB1(1),NFKB2(1),PFN2(1)	8	3	6	2	0.272727272727	0.25	-0.111075030216797	0.999269784222404
BIOCARTA_AKT_PATHWAY	PIK3CA(2);NFKB1(1)	9	2	7	1	0.181818181818	0.125	-0.335339606242912	0.999270516724625
BIOCARTA_AT1R_PATHWAY	AGTR1(1),PTK2B(1);AGTR1(1)	9	2	7	1	0.181818181818	0.125	-0.335339606242912	0.999270516724625
BIOCARTA_CDC42RAC_PATHWAY	PIK3CA(2);PDGFRA(1)	9	2	7	1	0.181818181818	0.125	-0.335339606242912	0.999270516724625
BIOCARTA_FAS_PATHWAY	LMNB1(1),PARP1(1);DFFB(1)	9	2	7	1	0.181818181818	0.125	-0.335339606242912	0.999270516724625
BIOCARTA_FCER1_PATHWAY	PIK3CA(2);SYK(1)	9	2	7	1	0.181818181818	0.125	-0.335339606242912	0.999270516724625
BIOCARTA_FMLP_PATHWAY	NCF2(2);NFKB1(1)	9	2	7	1	0.181818181818	0.125	-0.335339606242912	0.999270516724625
BIOCARTA_GLEEVEC_PATHWAY	PIK3CA(2);JAK2(1)	9	2	7	1	0.181818181818	0.125	-0.335339606242912	0.999270516724625
BIOCARTA_HCMV_PATHWAY	PIK3CA(2);NFKB1(1)	9	2	7	1	0.181818181818	0.125	-0.335339606242912	0.999270516724625
BIOCARTA_NO2IL12_PATHWAY	CCR5(1),CXCR3(1);JAK2(1)	9	2	7	1	0.181818181818	0.125	-0.335339606242912	0.999270516724625
BIOCARTA_PDGF_PATHWAY	PIK3CA(2);PDGFRA(1)	9	2	7	1	0.181818181818	0.125	-0.335339606242912	0.999270516724625
BIOCARTA_RAS_PATHWAY	PIK3CA(2);NFKB1(1)	9	2	7	1	0.181818181818	0.125	-0.335339606242912	0.999270516724625
BIOCARTA_TCR_PATHWAY	PIK3CA(2);NFKB1(1)	9	2	7	1	0.181818181818	0.125	-0.335339606242912	0.999270516724625
KEGG_ASCORBATE_AND_ALDARATE_METABOLISM	UGT1A3(2);ALDH3A2(1)	9	2	7	1	0.181818181818	0.125	-0.335339606242912	0.999270516724625
KEGG_BASE_EXCISION_REPAIR	PARP1(1),POLE2(1);MUTYH(1)	9	2	7	1	0.181818181818	0.125	-0.335339606242912	0.999270516724625
KEGG_CHAGAS_DISEASE_AMERICAN_TRYPANOSOMIASIS	PIK3CA(2),PIK3R5(1),TGFB2(1),TGFBR1(3);C1QB(1),NFKB1(1),TGFBR2(1)	6	5	5	3	0.454545454545	0.375	-0.346730597781645	0.999270516724625
KEGG_COLORECTAL_CANCER	PIK3CA(2),PIK3R5(1),TGFB2(1),TGFBR1(3);APC2(1),ARAF(1),TGFBR2(1)	6	5	5	3	0.454545454545	0.375	-0.346730597781645	0.999270516724625
KEGG_CYTOKINE_CYTOKINE_RECEPTOR_INTERACTION	AMH(3),CCR5(1),CXCR3(1),IL25(1),MPL(1),PF4V1(1),TGFB2(1),TGFBR1(3),TNFRSF10A(1),TNFRSF10C(1);CCL25(1),CCR6(1),IFNAR1(1),IL10RA(1),IL18R1(1),IL2RA(1),IL5(1),INHBA(1),INHBE(1),MPL(2),PDGFRA(1),TGFBR2(1),TNFSF18(1)	1	10	1	7	0.909090909091	0.875	-0.239065694772613	0.999270516724625
KEGG_DRUG_METABOLISM_OTHER_ENZYMES	UGT1A3(2);CYP3A7(1)	9	2	7	1	0.181818181818	0.125	-0.335339606242912	0.999270516724625
KEGG_NOTCH_SIGNALING_PATHWAY	HES5(1),KAT2B(1),PSEN2(3);DVL3(1),MFNG(1),PSEN2(1)	6	5	5	3	0.454545454545	0.375	-0.346730597781645	0.999270516724625
KEGG_OTHER_TYPES_OF_O_GLYCAN_BIOSYNTHESIS	UGT1A3(2);MFNG(1)	9	2	7	1	0.181818181818	0.125	-0.335339606242912	0.999270516724625
KEGG_PPAR_SIGNALING_PATHWAY	ILK(1),UCP1(1);SLC27A4(1)	9	2	7	1	0.181818181818	0.125	-0.335339606242912	0.999270516724625
KEGG_SPLICEOSOME	PLRG1(1),TCERG1(1);TCERG1(1),U2SURP(1)	9	2	7	1	0.181818181818	0.125	-0.335339606242912	0.999270516724625
KEGG_TOXOPLASMOSIS	CCR5(1),PIK3CA(2),PIK3R5(1),PLA2G6(1),PPIF(1),TGFB2(1);IL10RA(1),JAK2(1),NFKB1(1),PLA2G2D(1)	6	5	5	3	0.454545454545	0.375	-0.346730597781645	0.999270516724625
KEGG_TYPE_II_DIABETES_MELLITUS	MTOR(1),PIK3CA(2),PIK3R5(1),SLC2A4(1);PDX1(2),PRKCZ(1)	6	5	5	3	0.454545454545	0.375	-0.346730597781645	0.999270516724625
KEGG_TYROSINE_METABOLISM	PNMT(2);ADH4(1)	9	2	7	1	0.181818181818	0.125	-0.335339606242912	0.999270516724625
KEGG_VALINE_LEUCINE_AND_ISOLEUCINE_DEGRADATION	ALDH6A1(2),HADHA(3);ALDH3A2(1),MCCC1(1),MUT(1)	6	5	5	3	0.454545454545	0.375	-0.346730597781645	0.999270516724625
REACTOME_BIOLOGICAL_OXIDATIONS	CYP27B1(1),FMO1(1),GSTO1(1),TBXAS1(1),UGT1A3(2);ADH4(1),CYP3A7(1),GSTA2(1)	6	5	5	3	0.454545454545	0.375	-0.346730597781645	0.999270516724625
REACTOME_BRANCHED_CHAIN_AMINO_ACID_CATABOLISM	ALDH6A1(2);MCCC1(1)	9	2	7	1	0.181818181818	0.125	-0.335339606242912	0.999270516724625
REACTOME_CYTOCHROME_P450_ARRANGED_BY_SUBSTRATE_TYPE	CYP27B1(1),TBXAS1(1);CYP3A7(1)	9	2	7	1	0.181818181818	0.125	-0.335339606242912	0.999270516724625
REACTOME_DOWNSTREAM_EVENTS_IN_GPCR_SIGNALING	ADORA2B(1),ADRA1B(2),ADRA2C(1),AGTR1(1),ARHGEF12(1),C3AR1(1),CCR5(1),CXCR3(1),DRD1(1),DRD4(2),GLP1R(1),MCF2(1),PIK3CA(2),PIK3R5(1),RHO(1),TAAR6(1);ADCY5(1),ADRA2C(4),AGTR1(1),CCL25(1),CCR6(1),CHRM5(1),F2R(1),ITPR1(1),ITPR2(1),MC2R(1),OPRL1(1),PROKR2(1),QRFPR(1),RLN3(2)	1	10	1	7	0.909090909091	0.875	-0.239065694772613	0.999270516724625
REACTOME_DOWNSTREAM_SIGNALING_OF_ACTIVATED_FGFR	PIK3CA(2);FGFR2(1)	9	2	7	1	0.181818181818	0.125	-0.335339606242912	0.999270516724625
REACTOME_DOWN_STREAM_SIGNAL_TRANSDUCTION	PIK3CA(2);PDGFRA(1)	9	2	7	1	0.181818181818	0.125	-0.335339606242912	0.999270516724625
REACTOME_DOWNSTREAM_TCR_SIGNALING	PIK3CA(2);NFKB1(1)	9	2	7	1	0.181818181818	0.125	-0.335339606242912	0.999270516724625
REACTOME_HIV1_TRANSCRIPTION_ELONGATION	CCNT1(2);SUPT4H1(1)	9	2	7	1	0.181818181818	0.125	-0.335339606242912	0.999270516724625
REACTOME_LATE_PHASE_OF_HIV_LIFE_CYCLE	CCNT1(2),GTF2E2(2),NUP155(1);SUPT4H1(1),TAF1(1),TAF11(1)	6	5	5	3	0.454545454545	0.375	-0.346730597781645	0.999270516724625
REACTOME_PHASE_II_CONJUGATION	GSTO1(1),UGT1A3(2);GSTA2(1)	9	2	7	1	0.181818181818	0.125	-0.335339606242912	0.999270516724625
REACTOME_PI3K_CASCADE	PIK3CA(2);FGFR2(1)	9	2	7	1	0.181818181818	0.125	-0.335339606242912	0.999270516724625
REACTOME_REGULATION_OF_BETA_CELL_DEVELOPMENT	HNF1A(1),PTF1A(1),RPL7(2),RPS16(1);ONECUT3(1),PDX1(2),RPL35A(1)	6	5	5	3	0.454545454545	0.375	-0.346730597781645	0.999270516724625
REACTOME_RNA_POLYMERASE_I_III_AND_MITOCHONDRIAL_TRANSCRIPTION	HIST1H2AB(1),KAT2B(1);GTF3A(1)	9	2	7	1	0.181818181818	0.125	-0.335339606242912	0.999270516724625
REACTOME_SIGNALING_BY_BMP	SMAD7(2);SMAD7(1)	9	2	7	1	0.181818181818	0.125	-0.335339606242912	0.999270516724625
REACTOME_SPHINGOLIPID_METABOLISM	SGPP2(1),SPHK1(1);LASS5(1)	9	2	7	1	0.181818181818	0.125	-0.335339606242912	0.999270516724625
REACTOME_TAT_MEDIATED_HIV1_ELONGATION_ARREST_AND_RECOVERY	CCNT1(2);SUPT4H1(1)	9	2	7	1	0.181818181818	0.125	-0.335339606242912	0.999270516724625
REACTOME_TCR_SIGNALING	PIK3CA(2);NFKB1(1)	9	2	7	1	0.181818181818	0.125	-0.335339606242912	0.999270516724625
SIG_REGULATION_OF_THE_ACTIN_CYTOSKELETON_BY_RHO_GTPASES	RHO(1),WASF1(1);PFN2(1)	9	2	7	1	0.181818181818	0.125	-0.335339606242912	0.999270516724625
ST_INTERLEUKIN_4_PATHWAY	PIK3CA(2);JAK2(1)	9	2	7	1	0.181818181818	0.125	-0.335339606242912	0.999270516724625
BIOCARTA_41BB_PATHWAY	TRAF2(3);NFKB1(1)	8	3	7	1	0.272727272727	0.125	-0.779835841311451	0.999270516724732
BIOCARTA_AMI_PATHWAY	FGB(1),PROC(1),SERPINC1(1);F2R(1),FGB(1)	8	3	7	1	0.272727272727	0.125	-0.779835841311451	0.999270516724732
BIOCARTA_CERAMIDE_PATHWAY	TRAF2(3);NFKB1(1)	8	3	7	1	0.272727272727	0.125	-0.779835841311451	0.999270516724732
BIOCARTA_CXCR4_PATHWAY	PIK3CA(2),PTK2B(1);NFKB1(1)	8	3	7	1	0.272727272727	0.125	-0.779835841311451	0.999270516724732
BIOCARTA_DEATH_PATHWAY	TNFRSF10A(1),TRAF2(3);DFFB(1),NFKB1(1)	7	4	6	2	0.363636363636	0.25	-0.526124060280963	0.999270516724732
BIOCARTA_EDG1_PATHWAY	PIK3CA(2),SPHK1(1);PDGFRA(1)	8	3	7	1	0.272727272727	0.125	-0.779835841311451	0.999270516724732
BIOCARTA_EXTRINSIC_PATHWAY	FGB(1),PROC(1),SERPINC1(1);F2R(1),FGB(1)	8	3	7	1	0.272727272727	0.125	-0.779835841311451	0.999270516724732
BIOCARTA_G2_PATHWAY	MDM2(3);CDC25A(1)	8	3	7	1	0.272727272727	0.125	-0.779835841311451	0.999270516724732
BIOCARTA_GCR_PATHWAY	CORIN(1),PIK3CA(2);NFKB1(1)	8	3	7	1	0.272727272727	0.125	-0.779835841311451	0.999270516724732
BIOCARTA_HIVNEF_PATHWAY	LMNB1(1),MDM2(3),PARP1(1),PSEN2(3),TRAF2(3);BAG4(1),DFFB(1),NFKB1(1),PSEN2(1)	5	6	5	3	0.545454545455	0.375	-0.734692267056573	0.999270516724732
BIOCARTA_INTRINSIC_PATHWAY	FGB(1),KLKB1(1),PROC(1),SERPINC1(1);F2R(1),FGB(1)	8	3	7	1	0.272727272727	0.125	-0.779835841311451	0.999270516724732
BIOCARTA_KERATINOCYTE_PATHWAY	TRAF2(3);NFKB1(1)	8	3	7	1	0.272727272727	0.125	-0.779835841311451	0.999270516724732
BIOCARTA_P53_PATHWAY	MDM2(3);CCNE1(1)	8	3	7	1	0.272727272727	0.125	-0.779835841311451	0.999270516724732
BIOCARTA_SET_PATHWAY	PRF1(3);DFFB(1)	8	3	7	1	0.272727272727	0.125	-0.779835841311451	0.999270516724732
BIOCARTA_SODD_PATHWAY	TRAF2(3);BAG4(1)	8	3	7	1	0.272727272727	0.125	-0.779835841311451	0.999270516724732
BIOCARTA_STRESS_PATHWAY	TRAF2(3);NFKB1(1)	8	3	7	1	0.272727272727	0.125	-0.779835841311451	0.999270516724732
BIOCARTA_TALL1_PATHWAY	TRAF2(3);NFKB1(1)	8	3	7	1	0.272727272727	0.125	-0.779835841311451	0.999270516724732
BIOCARTA_TNFR2_PATHWAY	TRAF2(3);NFKB1(1)	8	3	7	1	0.272727272727	0.125	-0.779835841311451	0.999270516724732
KEGG_ADHERENS_JUNCTION	CSNK2A2(1),IGF1R(1),PTPN6(1),TGFBR1(3),WASF1(1),YES1(1);ERBB2(1),TGFBR2(1)	7	4	6	2	0.363636363636	0.25	-0.526124060280963	0.999270516724732
KEGG_ALDOSTERONE_REGULATED_SODIUM_REABSORPTION	PIK3CA(2),PIK3R5(1);SGK1(1)	8	3	7	1	0.272727272727	0.125	-0.779835841311451	0.999270516724732
KEGG_ALLOGRAFT_REJECTION	PRF1(3);IL5(1)	8	3	7	1	0.272727272727	0.125	-0.779835841311451	0.999270516724732
KEGG_ARGININE_AND_PROLINE_METABOLISM	ADC(1),DAO(1),OTC(1),P4HA2(1),P4HA3(1);ALDH3A2(1)	8	3	7	1	0.272727272727	0.125	-0.779835841311451	0.999270516724732
KEGG_AUTOIMMUNE_THYROID_DISEASE	PRF1(3);IL5(1)	8	3	7	1	0.272727272727	0.125	-0.779835841311451	0.999270516724732
KEGG_B_CELL_RECEPTOR_SIGNALING_PATHWAY	BLNK(1),PIK3CA(2),PIK3R5(1),PTPN6(1);NFKB1(1),SYK(1)	7	4	6	2	0.363636363636	0.25	-0.526124060280963	0.999270516724732
KEGG_BETA_ALANINE_METABOLISM	HADHA(3);ALDH3A2(1),CNDP1(1)	8	3	7	1	0.272727272727	0.125	-0.779835841311451	0.999270516724732
KEGG_BIOSYNTHESIS_OF_UNSATURATED_FATTY_ACIDS	HADHA(3);ACOT7(1)	8	3	7	1	0.272727272727	0.125	-0.779835841311451	0.999270516724732
KEGG_CARBOHYDRATE_DIGESTION_AND_ABSORPTION	PIK3CA(2),PIK3R5(1);SLC37A4(1)	8	3	7	1	0.272727272727	0.125	-0.779835841311451	0.999270516724732
KEGG_CITRATE_CYCLE_TCA_CYCLE	ACO1(1),IDH3A(2),SUCLG2(1);PDHA2(1),SUCLG1(1)	7	4	6	2	0.363636363636	0.25	-0.526124060280963	0.999270516724732
KEGG_CYSTEINE_AND_METHIONINE_METABOLISM	CTH(1),DNMT1(2);MPST(1)	8	3	7	1	0.272727272727	0.125	-0.779835841311451	0.999270516724732
KEGG_ENDOCYTOSIS	CCR5(1),GIT2(1),HGS(1),IGF1R(1),MDM2(3),SMAD7(2),STAMBP(1),TGFB2(1),TGFBR1(3),VPS37C(1);CAV3(1),F2R(1),FAM125B(1),FGFR2(1),IL2RA(1),PDGFRA(1),PRKCZ(1),RAB11FIP5(1),SMAD7(1),TFRC(1),TGFBR2(1),VPS37A(1),VPS37C(1)	2	9	2	6	0.818181818182	0.75	-0.359924234451439	0.999270516724732
KEGG_EPITHELIAL_CELL_SIGNALING_IN_HELICOBACTER_PYLORI_INFECTION	ATP6V1E2(1),ATP6V1H(1),NOD1(1);NFKB1(1)	8	3	7	1	0.272727272727	0.125	-0.779835841311451	0.999270516724732
KEGG_ERBB_SIGNALING_PATHWAY	MTOR(1),NRG2(1),PIK3CA(2),PIK3R5(1),SHC2(1);ARAF(1),ERBB2(1),NRG3(1)	5	6	5	3	0.545454545455	0.375	-0.734692267056573	0.999270516724732
KEGG_FATTY_ACID_METABOLISM	ECI1(1),HADHA(3);ADH4(1),ALDH3A2(1)	7	4	6	2	0.363636363636	0.25	-0.526124060280963	0.999270516724732
KEGG_GLYCEROPHOSPHOLIPID_METABOLISM	ACHE(1),AGPAT9(1),PLA2G6(1);PLA2G2D(1)	8	3	7	1	0.272727272727	0.125	-0.779835841311451	0.999270516724732
KEGG_GLYCINE_SERINE_AND_THREONINE_METABOLISM	AGXT(1),CTH(1),DAO(1);GLYCTK(1)	8	3	7	1	0.272727272727	0.125	-0.779835841311451	0.999270516724732
KEGG_HOMOLOGOUS_RECOMBINATION	RAD51C(1),RPA4(3);RAD54L(1),RPA1(1)	7	4	6	2	0.363636363636	0.25	-0.526124060280963	0.999270516724732
KEGG_INSULIN_SIGNALING_PATHWAY	MTOR(1),PIK3CA(2),PIK3R5(1),RPTOR(2),SHC2(1),SLC2A4(1);ARAF(1),CALML5(1),PRKCZ(1)	5	6	5	3	0.545454545455	0.375	-0.734692267056573	0.999270516724732
KEGG_LEISHMANIASIS	ITGA4(2),NCF2(2),PTPN6(1),TGFB2(1);JAK2(1),NFKB1(1)	7	4	6	2	0.363636363636	0.25	-0.526124060280963	0.999270516724732
KEGG_LYSINE_DEGRADATION	HADHA(3);ALDH3A2(1)	8	3	7	1	0.272727272727	0.125	-0.779835841311451	0.999270516724732
KEGG_MAPK_SIGNALING_PATHWAY	DUSP5(1),PLA2G6(1),TGFB2(1),TGFBR1(3),TRAF2(3);CACNB3(1),DUSP2(2),DUSP5(1),FGF13(1),FGFR2(1),NFKB1(1),NFKB2(1),NTRK2(1),PDGFRA(1),PLA2G2D(1),RRAS(1),TGFBR2(1)	2	9	2	6	0.818181818182	0.75	-0.359924234451439	0.999270516724732
KEGG_MELANOMA	IGF1R(1),MDM2(3),PIK3CA(2),PIK3R5(1);ARAF(1),FGF13(1),PDGFRA(1)	5	6	5	3	0.545454545455	0.375	-0.734692267056573	0.999270516724732
KEGG_MISMATCH_REPAIR	RPA4(3);RPA1(1)	8	3	7	1	0.272727272727	0.125	-0.779835841311451	0.999270516724732
KEGG_NICOTINATE_AND_NICOTINAMIDE_METABOLISM	NT5C2(1),NT5C3(2),NT5M(1);NT5C1A(1)	8	3	7	1	0.272727272727	0.125	-0.779835841311451	0.999270516724732
KEGG_NOD_LIKE_RECEPTOR_SIGNALING_PATHWAY	CARD6(1),NOD1(1),SUGT1(1);NFKB1(1)	8	3	7	1	0.272727272727	0.125	-0.779835841311451	0.999270516724732
KEGG_PENTOSE_AND_GLUCURONATE_INTERCONVERSIONS	CRYL1(1),UGT1A3(2);ALDH3A2(1)	8	3	7	1	0.272727272727	0.125	-0.779835841311451	0.999270516724732
KEGG_PEROXISOME	ABCD3(1),AGXT(1),CRAT(1),DAO(1),PEX7(1);CRAT(1),PEX11A(1)	7	4	6	2	0.363636363636	0.25	-0.526124060280963	0.999270516724732
KEGG_PROPANOATE_METABOLISM	ALDH6A1(2),HADHA(3),SUCLG2(1);ALDH3A2(1),MUT(1),SUCLG1(1)	5	6	5	3	0.545454545455	0.375	-0.734692267056573	0.999270516724732
KEGG_RENAL_CELL_CARCINOMA	PIK3CA(2),PIK3R5(1),TGFB2(1);ARAF(1),EGLN3(1)	7	4	6	2	0.363636363636	0.25	-0.526124060280963	0.999270516724732
KEGG_RIBOSOME	RPL7(2),RPS16(1);RPL35A(1)	8	3	7	1	0.272727272727	0.125	-0.779835841311451	0.999270516724732
KEGG_TRYPTOPHAN_METABOLISM	HADHA(3),TPH2(1);ALDH3A2(1),TPH2(1)	7	4	6	2	0.363636363636	0.25	-0.526124060280963	0.999270516724732
REACTOME_ACTIVATION_OF_ATR_IN_RESPONSE_TO_REPLICATION_STRESS	HUS1(3);CDC25A(1),RPA1(1)	8	3	7	1	0.272727272727	0.125	-0.779835841311451	0.999270516724732
REACTOME_ACTIVATION_OF_THE_PRE_REPLICATIVE_COMPLEX	POLE2(1),RPA4(3);POLA2(1),RPA1(1)	7	4	6	2	0.363636363636	0.25	-0.526124060280963	0.999270516724732
REACTOME_AMINO_ACID_TRANSPORT_ACROSS_THE_PLASMA_MEMBRANE	SLC7A3(3);SLC7A6(1)	8	3	7	1	0.272727272727	0.125	-0.779835841311451	0.999270516724732
REACTOME_ASSOCIATION_OF_TRIC_CCT_WITH_TARGET_PROTEINS_DURING_BIOSYNTHESIS	CCT3(1),FBXW5(1),FBXW9(1),KIF13A(1),SPHK1(1);FBXW10(1),LONP2(1)	7	4	6	2	0.363636363636	0.25	-0.526124060280963	0.999270516724732
REACTOME_A_THIRD_PROTEOLYTIC_CLEAVAGE_RELEASES_NICD	PSEN2(3);PSEN2(1)	8	3	7	1	0.272727272727	0.125	-0.779835841311451	0.999270516724732
REACTOME_BASE_EXCISION_REPAIR	CCNO(3);MUTYH(1)	8	3	7	1	0.272727272727	0.125	-0.779835841311451	0.999270516724732
REACTOME_BASE_FREE_SUGAR_PHOSPHATE_REMOVAL_VIA_THE_SINGLE_NUCLEOTIDE_REPLACEMENT_PATHWAY	CCNO(3);MUTYH(1)	8	3	7	1	0.272727272727	0.125	-0.779835841311451	0.999270516724732
REACTOME_CELL_SURFACE_INTERACTIONS_AT_THE_VASCULAR_WALL	COL1A1(1),ITGA4(2),PF4V1(1),PIK3CA(2),PROC(1),PTPN6(1),YES1(1);COL1A2(1),ITGA3(1),L1CAM(1),SIRPA(1),SLC7A6(1)	4	7	4	4	0.636363636364	0.5	-0.594395310482819	0.999270516724732
REACTOME_CHAPERONIN_MEDIATED_PROTEIN_FOLDING	CCT3(1),FBXW5(1),FBXW9(1),KIF13A(1),SPHK1(1);FBXW10(1),LONP2(1)	7	4	6	2	0.363636363636	0.25	-0.526124060280963	0.999270516724732
REACTOME_CITRIC_ACID_CYCLE	IDH3A(2),SUCLG2(1);SUCLG1(1)	8	3	7	1	0.272727272727	0.125	-0.779835841311451	0.999270516724732
REACTOME_DNA_REPAIR	CCNO(3),POLE2(1);MUTYH(1),RPA1(1)	7	4	6	2	0.363636363636	0.25	-0.526124060280963	0.999270516724732
REACTOME_DNA_REPLICATION_PRE_INITIATION	POLE2(1),RPA4(3);POLA2(1),RPA1(1)	7	4	6	2	0.363636363636	0.25	-0.526124060280963	0.999270516724732
REACTOME_G2_M_CHECKPOINTS	HUS1(3);CDC25A(1),RPA1(1)	8	3	7	1	0.272727272727	0.125	-0.779835841311451	0.999270516724732
REACTOME_GENE_EXPRESSION	CCNT1(2),CLP1(1),EIF3A(1),GTF2E2(2),HNRNPR(1),IARS2(1),KAT2B(1),NARS2(2),NR0B1(1),NR1D2(1),NUP155(1),QARS(1),RPL7(2),RPS16(1),SLBP(2);CLP1(1),NR0B1(1),PABPN1(1),PARS2(2),QARS(1),RORB(1),RPL35A(1),SUPT4H1(1),TAF1(1),TAF11(1),TARS2(1),YARS2(1)	2	9	2	6	0.818181818182	0.75	-0.359924234451439	0.999270516724732
REACTOME_GLUCOSE_AND_OTHER_SUGAR_SLC_TRANSPORTERS	SLC2A11(1),SLC2A3(1),SLC2A4(1),SLC5A7(1);SLC5A11(1)	8	3	7	1	0.272727272727	0.125	-0.779835841311451	0.999270516724732
REACTOME_GLUCOSE_TRANSPORT	NUP155(1),SLC2A3(1),SLC2A4(1);SLC37A4(1)	8	3	7	1	0.272727272727	0.125	-0.779835841311451	0.999270516724732
REACTOME_HIV_LIFE_CYCLE	CCNT1(2),CCR5(1),GTF2E2(2),NUP155(1);SUPT4H1(1),TAF1(1),TAF11(1)	5	6	5	3	0.545454545455	0.375	-0.734692267056573	0.999270516724732
REACTOME_INFLUENZA_VIRAL_RNA_TRANSCRIPTION_AND_REPLICATION	RPL7(2),RPS16(1);RPL35A(1)	8	3	7	1	0.272727272727	0.125	-0.779835841311451	0.999270516724732
REACTOME_METABOLISM_OF_LIPIDS_AND_LIPOPROTEINS	CRAT(1),EBP(1),ECI1(1),HADHA(3),PNLIP(1),SCARB1(2),SGPP2(1),SPHK1(1),STAR(1),UCP1(1);CRAT(1),LASS5(1),MVD(2),PEX11A(1)	3	8	3	5	0.727272727273	0.625	-0.473511654252867	0.999270516724732
REACTOME_NRIF_SIGNALS_CELL_DEATH_FROM_THE_NUCLEUS	PSEN2(3);PSEN2(1)	8	3	7	1	0.272727272727	0.125	-0.779835841311451	0.999270516724732
REACTOME_PEPTIDE_CHAIN_ELONGATION	RPL7(2),RPS16(1);RPL35A(1)	8	3	7	1	0.272727272727	0.125	-0.779835841311451	0.999270516724732
REACTOME_PROCESSING_OF_CAPPED_INTRON_CONTAINING_PRE_MRNA	CLP1(1),HNRNPR(1),NUP155(1),SLBP(2);CLP1(1),PABPN1(1)	7	4	6	2	0.363636363636	0.25	-0.526124060280963	0.999270516724732
REACTOME_PYRIMIDINE_CATABOLISM	NT5C3(2),NT5M(1);NT5C1A(1)	8	3	7	1	0.272727272727	0.125	-0.779835841311451	0.999270516724732
REACTOME_PYRIMIDINE_METABOLISM	NT5C3(2),NT5M(1);NT5C1A(1)	8	3	7	1	0.272727272727	0.125	-0.779835841311451	0.999270516724732
REACTOME_PYRUVATE_METABOLISM_AND_TCA_CYCLE	IDH3A(2),SUCLG2(1);SUCLG1(1)	8	3	7	1	0.272727272727	0.125	-0.779835841311451	0.999270516724732
REACTOME_REGULATION_OF_GENE_EXPRESSION_IN_BETA_CELLS	HNF1A(1),RPL7(2),RPS16(1);PDX1(2),RPL35A(1)	7	4	6	2	0.363636363636	0.25	-0.526124060280963	0.999270516724732
REACTOME_REMOVAL_OF_DNA_PATCH_CONTAINING_ABASIC_RESIDUE	CCNO(3);MUTYH(1)	8	3	7	1	0.272727272727	0.125	-0.779835841311451	0.999270516724732
REACTOME_RESOLUTION_OF_AP_SITES_VIA_THE_SINGLE_NUCLEOTIDE_REPLACEMENT_PATHWAY	CCNO(3);MUTYH(1)	8	3	7	1	0.272727272727	0.125	-0.779835841311451	0.999270516724732
REACTOME_SIGNALING_BY_NOTCH	PSEN2(3);PSEN2(1)	8	3	7	1	0.272727272727	0.125	-0.779835841311451	0.999270516724732
REACTOME_TRANSMISSION_ACROSS_CHEMICAL_SYNAPSES	ACHE(1),GRIK1(1),GRIP2(1),MDM2(3),SLC1A3(1),SLC5A7(1);CACNB3(1),FNBP1L(1),RIMS1(1)	5	6	5	3	0.545454545455	0.375	-0.734692267056573	0.999270516724732
REACTOME_VIRAL_MRNA_TRANSLATION	RPL7(2),RPS16(1);RPL35A(1)	8	3	7	1	0.272727272727	0.125	-0.779835841311451	0.999270516724732
SA_CASPASE_CASCADE	PRF1(3);DFFB(1)	8	3	7	1	0.272727272727	0.125	-0.779835841311451	0.999270516724732
SIG_CHEMOTAXIS	PIK3CA(2),RHO(1),WASF1(1);ITPR1(1),ITPR2(1)	7	4	6	2	0.363636363636	0.25	-0.526124060280963	0.999270516724732
BIOCARTA_ACTINY_PATHWAY	WASF1(1);	10	1	8	0	0.0909090909091	0	-0.876171654230361	0.999999542060674
BIOCARTA_ALK_PATHWAY	HNF1A(1),TGFB2(1),TGFBR1(3);FZD1(1),MYL2(1),TGFBR2(1)	6	5	6	2	0.454545454545	0.25	-0.912574494379614	0.999999542060674
BIOCARTA_ATM_PATHWAY	MDM2(3),RBBP8(1);NFKB1(1)	7	4	7	1	0.363636363636	0.125	-1.16628781727637	0.999999542060674
BIOCARTA_CACAM_PATHWAY	CAMKK2(1);	10	1	8	0	0.0909090909091	0	-0.876171654230361	0.999999542060674
BIOCARTA_CK1_PATHWAY	DRD1(1);	10	1	8	0	0.0909090909091	0	-0.876171654230361	0.999999542060674
BIOCARTA_EGFR_SMRTE_PATHWAY	ZBTB16(1);	10	1	8	0	0.0909090909091	0	-0.876171654230361	0.999999542060674
BIOCARTA_EIF_PATHWAY	EIF3A(1),EIF4G3(1);	10	1	8	0	0.0909090909091	0	-0.876171654230361	0.999999542060674
BIOCARTA_ERYTH_PATHWAY	TGFB2(1);	10	1	8	0	0.0909090909091	0	-0.876171654230361	0.999999542060674
BIOCARTA_IL2RB_PATHWAY	NMI(2),PIK3CA(2),PTPN6(1);IL2RA(1),SYK(1)	6	5	6	2	0.454545454545	0.25	-0.912574494379614	0.999999542060674
BIOCARTA_MAL_PATHWAY	HNF1A(1);	10	1	8	0	0.0909090909091	0	-0.876171654230361	0.999999542060674
BIOCARTA_NKCELLS_PATHWAY	PIK3CA(2),PTK2B(1),PTPN6(1);SYK(1)	7	4	7	1	0.363636363636	0.125	-1.16628781727637	0.999999542060674
BIOCARTA_P35ALZHEIMERS_PATHWAY	CAPN1(1);	10	1	8	0	0.0909090909091	0	-0.876171654230361	0.999999542060674
BIOCARTA_PAR1_PATHWAY	ARHGEF12(1),PIK3CA(2),PTK2B(1);F2R(1)	7	4	7	1	0.363636363636	0.125	-1.16628781727637	0.999999542060674
BIOCARTA_PGC1A_PATHWAY	SLC2A4(1);	10	1	8	0	0.0909090909091	0	-0.876171654230361	0.999999542060674
BIOCARTA_PML_PATHWAY	PRAM1(1);	10	1	8	0	0.0909090909091	0	-0.876171654230361	0.999999542060674
BIOCARTA_PYK2_PATHWAY	PTK2B(1);	10	1	8	0	0.0909090909091	0	-0.876171654230361	0.999999542060674
BIOCARTA_RAC1_PATHWAY	NCF2(2),PIK3CA(2),WASF1(1);MYL2(1),PDGFRA(1)	6	5	6	2	0.454545454545	0.25	-0.912574494379614	0.999999542060674
BIOCARTA_RARRXR_PATHWAY	KAT2B(1);	10	1	8	0	0.0909090909091	0	-0.876171654230361	0.999999542060674
BIOCARTA_SALMONELLA_PATHWAY	WASF1(1);	10	1	8	0	0.0909090909091	0	-0.876171654230361	0.999999542060674
BIOCARTA_TCAPOPTOSIS_PATHWAY	CCR5(1);	10	1	8	0	0.0909090909091	0	-0.876171654230361	0.999999542060674
BIOCARTA_TEL_PATHWAY	IGF1R(1);	10	1	8	0	0.0909090909091	0	-0.876171654230361	0.999999542060674
BIOCARTA_TNFR1_PATHWAY	LMNB1(1),PARP1(1),TRAF2(3);BAG4(1),DFFB(1)	6	5	6	2	0.454545454545	0.25	-0.912574494379614	0.999999542060674
BIOCARTA_VDR_PATHWAY	KAT2B(1);	10	1	8	0	0.0909090909091	0	-0.876171654230361	0.999999542060674
KEGG_ABC_TRANSPORTERS	ABCD3(1);	10	1	8	0	0.0909090909091	0	-0.876171654230361	0.999999542060674
KEGG_ACUTE_MYELOID_LEUKEMIA	MTOR(1),PIK3CA(2),PIK3R5(1),ZBTB16(1);ARAF(1),NFKB1(1)	6	5	6	2	0.454545454545	0.25	-0.912574494379614	0.999999542060674
KEGG_ADIPOCYTOKINE_SIGNALING_PATHWAY	CAMKK2(1),MTOR(1),SLC2A4(1),TRAF2(3);JAK2(1),NFKB1(1)	6	5	6	2	0.454545454545	0.25	-0.912574494379614	0.999999542060674
KEGG_ALANINE_ASPARTATE_AND_GLUTAMATE_METABOLISM	AGXT(1);	10	1	8	0	0.0909090909091	0	-0.876171654230361	0.999999542060674
KEGG_ANTIGEN_PROCESSING_AND_PRESENTATION	CANX(1);	10	1	8	0	0.0909090909091	0	-0.876171654230361	0.999999542060674
KEGG_COLLECTING_DUCT_ACID_SECRETION	ATP6V1E2(1);	10	1	8	0	0.0909090909091	0	-0.876171654230361	0.999999542060674
KEGG_D_ARGININE_AND_D_ORNITHINE_METABOLISM	DAO(1);	10	1	8	0	0.0909090909091	0	-0.876171654230361	0.999999542060674
KEGG_DNA_REPLICATION	DNA2(1),POLE2(1),RPA4(3);POLA2(1),RPA1(1)	6	5	6	2	0.454545454545	0.25	-0.912574494379614	0.999999542060674
KEGG_DORSO_VENTRAL_AXIS_FORMATION	ETV6(1);	10	1	8	0	0.0909090909091	0	-0.876171654230361	0.999999542060674
KEGG_FAT_DIGESTION_AND_ABSORPTION	MOGAT2(1),MOGAT3(1),PLA2G6(1),PNLIP(1),SCARB1(2);PLA2G2D(1),SLC27A4(1)	6	5	6	2	0.454545454545	0.25	-0.912574494379614	0.999999542060674
KEGG_GLYCOSAMINOGLYCAN_BIOSYNTHESIS_HEPARAN_SULFATE	EXT2(1),NDST2(3);NDST2(1)	7	4	7	1	0.363636363636	0.125	-1.16628781727637	0.999999542060674
KEGG_LIPOIC_ACID_METABOLISM	LIPT1(1);	10	1	8	0	0.0909090909091	0	-0.876171654230361	0.999999542060674
KEGG_MUCIN_TYPE_O_GLYCAN_BIOSYNTHESIS	GALNT3(1);	10	1	8	0	0.0909090909091	0	-0.876171654230361	0.999999542060674
KEGG_NATURAL_KILLER_CELL_MEDIATED_CYTOTOXICITY	PIK3CA(2),PIK3R5(1),PRF1(3),PTK2B(1),PTPN6(1),SHC2(1),TNFRSF10A(1),TNFRSF10C(1);ARAF(1),IFNAR1(1),SYK(1),ULBP3(1)	3	8	4	4	0.727272727273	0.5	-1.01397166042179	0.999999542060674
KEGG_NEUROTROPHIN_SIGNALING_PATHWAY	PIK3CA(2),PIK3R5(1),PSEN2(3),SHC2(1);CALML5(1),NFKB1(1),NTRK2(1),PSEN2(1)	4	7	5	3	0.636363636364	0.375	-1.12652814282008	0.999999542060674
KEGG_NITROGEN_METABOLISM	CTH(1);	10	1	8	0	0.0909090909091	0	-0.876171654230361	0.999999542060674
KEGG_NUCLEOTIDE_EXCISION_REPAIR	POLE2(1),RPA4(3);RPA1(1)	7	4	7	1	0.363636363636	0.125	-1.16628781727637	0.999999542060674
KEGG_OSTEOCLAST_DIFFERENTIATION	BLNK(1),NCF2(2),PIK3CA(2),PIK3R5(1),TGFB2(1),TGFBR1(3),TRAF2(3),TREM2(1);IFNAR1(1),LILRA3(1),NFKB1(1),NFKB2(1),SIRPA(1),SYK(1),TGFBR2(1)	2	9	3	5	0.818181818182	0.625	-0.944137756842773	0.999999542060674
KEGG_PENTOSE_PHOSPHATE_PATHWAY	PFKP(1);	10	1	8	0	0.0909090909091	0	-0.876171654230361	0.999999542060674
KEGG_PRIMARY_IMMUNODEFICIENCY	BLNK(1);	10	1	8	0	0.0909090909091	0	-0.876171654230361	0.999999542060674
KEGG_PURINE_METABOLISM	ENTPD4(1),ENTPD6(1),NME7(1),NT5C2(1),NT5C3(2),NT5M(1),PAPSS1(1),POLE2(1);ADCY5(1),ENTPD2(1),NPR2(1),NT5C1A(1),POLA2(1),POLR3GL(1)	3	8	4	4	0.727272727273	0.5	-1.01397166042179	0.999999542060674
KEGG_RIG_I_LIKE_RECEPTOR_SIGNALING_PATHWAY	DHX58(2),TRAF2(3);IRF3(1),NFKB1(1)	6	5	6	2	0.454545454545	0.25	-0.912574494379614	0.999999542060674
KEGG_SULFUR_METABOLISM	PAPSS1(1);	10	1	8	0	0.0909090909091	0	-0.876171654230361	0.999999542060674
REACTOME_ACTIVATION_OF_KAINATE_RECEPTORS_UPON_GLUTAMATE_BINDING	GRIK1(1);	10	1	8	0	0.0909090909091	0	-0.876171654230361	0.999999542060674
REACTOME_AMINE_COMPOUND_SLC_TRANSPORTERS	SLC5A7(1);	10	1	8	0	0.0909090909091	0	-0.876171654230361	0.999999542060674
REACTOME_AMINO_ACID_AND_OLIGOPEPTIDE_SLC_TRANSPORTERS	SLC15A4(2),SLC1A3(1),SLC7A3(3);SLC15A1(1),SLC7A6(1)	6	5	6	2	0.454545454545	0.25	-0.912574494379614	0.999999542060674
REACTOME_APOPTOSIS	LMNB1(1),TRAF2(3);DFFB(1)	7	4	7	1	0.363636363636	0.125	-1.16628781727637	0.999999542060674
REACTOME_CELL_CYCLE_CHECKPOINTS	BUB1B(2),HUS1(3),MDM2(3);CCNE1(1),CDC25A(1),RPA1(1)	6	5	6	2	0.454545454545	0.25	-0.912574494379614	0.999999542060674
REACTOME_CELLEXTRACELLULAR_MATRIX_INTERACTIONS	ILK(1);	10	1	8	0	0.0909090909091	0	-0.876171654230361	0.999999542060674
REACTOME_COMMON_PATHWAY	FGB(1),PF4V1(1),PROC(1),SERPINC1(1);FGB(1)	7	4	7	1	0.363636363636	0.125	-1.16628781727637	0.999999542060674
REACTOME_COSTIMULATION_BY_THE_CD28_FAMILY	MTOR(1),PIK3CA(2),PTPN6(1),YES1(1);CD274(1)	7	4	7	1	0.363636363636	0.125	-1.16628781727637	0.999999542060674
REACTOME_CRMPS_IN_SEMA3A_SIGNALING	FES(1);	10	1	8	0	0.0909090909091	0	-0.876171654230361	0.999999542060674
REACTOME_CTLA4_INHIBITORY_SIGNALING	YES1(1);	10	1	8	0	0.0909090909091	0	-0.876171654230361	0.999999542060674
REACTOME_EARLY_PHASE_OF_HIV_LIFE_CYCLE	CCR5(1);	10	1	8	0	0.0909090909091	0	-0.876171654230361	0.999999542060674
REACTOME_FORMATION_OF_A_POOL_OF_FREE_40S_SUBUNITS	EIF3A(1),RPL7(2),RPS16(1);RPL35A(1)	7	4	7	1	0.363636363636	0.125	-1.16628781727637	0.999999542060674
REACTOME_FORMATION_OF_FIBRIN_CLOT_CLOTTING_CASCADE	FGB(1),KLKB1(1),PF4V1(1),PROC(1),SERPINC1(1);FGB(1)	7	4	7	1	0.363636363636	0.125	-1.16628781727637	0.999999542060674
REACTOME_FORMATION_OF_TUBULIN_FOLDING_INTERMEDIATES_BY_CCT_TRIC	CCT3(1);	10	1	8	0	0.0909090909091	0	-0.876171654230361	0.999999542060674
REACTOME_GAP_JUNCTION_ASSEMBLY	GJA10(1);	10	1	8	0	0.0909090909091	0	-0.876171654230361	0.999999542060674
REACTOME_GAP_JUNCTION_TRAFFICKING	GJA10(1);	10	1	8	0	0.0909090909091	0	-0.876171654230361	0.999999542060674
REACTOME_G_BETA_GAMMA_SIGNALLING_THROUGH_PI3KGAMMA	PIK3R5(1);	10	1	8	0	0.0909090909091	0	-0.876171654230361	0.999999542060674
REACTOME_GENERIC_TRANSCRIPTION_PATHWAY	KAT2B(1);	10	1	8	0	0.0909090909091	0	-0.876171654230361	0.999999542060674
REACTOME_GENES_INVOLVED_IN_APOPTOTIC_CLEAVAGE_OF_CELLULAR_PROTEINS	LMNB1(1);	10	1	8	0	0.0909090909091	0	-0.876171654230361	0.999999542060674
REACTOME_GLUCAGON_TYPE_LIGAND_RECEPTORS	GLP1R(1);	10	1	8	0	0.0909090909091	0	-0.876171654230361	0.999999542060674
REACTOME_G_PROTEIN_BETA_GAMMA_SIGNALLING	PIK3R5(1);	10	1	8	0	0.0909090909091	0	-0.876171654230361	0.999999542060674
REACTOME_GTP_HYDROLYSIS_AND_JOINING_OF_THE_60S_RIBOSOMAL_SUBUNIT	EIF3A(1),RPL7(2),RPS16(1);RPL35A(1)	7	4	7	1	0.363636363636	0.125	-1.16628781727637	0.999999542060674
REACTOME_HIV_INFECTION	ATP6V1H(1),CCNT1(2),CCR5(1),GTF2E2(2),NUP155(1);SUPT4H1(1),TAF1(1),TAF11(1)	4	7	5	3	0.636363636364	0.375	-1.12652814282008	0.999999542060674
REACTOME_INORGANIC_CATION_ANION_SLC_TRANSPORTERS	SLC15A4(2),SLC1A3(1),SLC26A2(4),SLC7A3(3),SLC9A6(1);SLC15A1(1),SLC7A6(1),SLC9A9(1)	6	5	6	2	0.454545454545	0.25	-0.912574494379614	0.999999542060674
REACTOME_INTRINSIC_PATHWAY	KLKB1(1);	10	1	8	0	0.0909090909091	0	-0.876171654230361	0.999999542060674
REACTOME_IONOTROPIC_ACTIVITY_OF_KAINATE_RECEPTORS	GRIK1(1);	10	1	8	0	0.0909090909091	0	-0.876171654230361	0.999999542060674
REACTOME_IRS_RELATED_EVENTS	MTOR(1),PIK3CA(2),RPTOR(2);FGFR2(1)	7	4	7	1	0.363636363636	0.125	-1.16628781727637	0.999999542060674
REACTOME_METABLISM_OF_NUCLEOTIDES	CTPS2(1),NT5C2(1),NT5C3(2),NT5M(1);NT5C1A(1),SLC29A2(1)	7	4	7	1	0.363636363636	0.125	-1.16628781727637	0.999999542060674
REACTOME_METABOLISM_OF_MRNA	EXOSC9(1);	10	1	8	0	0.0909090909091	0	-0.876171654230361	0.999999542060674
REACTOME_MRNA_DECAY_BY_3_TO_5_EXORIBONUCLEASE	EXOSC9(1);	10	1	8	0	0.0909090909091	0	-0.876171654230361	0.999999542060674
REACTOME_MYD88_CASCADE	TLR10(1);	10	1	8	0	0.0909090909091	0	-0.876171654230361	0.999999542060674
REACTOME_NEF_MEDIATES_DOWN_MODULATION_OF_CELL_SURFACE_RECEPTORS_BY_RECRUITING_THEM_TO_CLATHRIN_ADAPTERS	ATP6V1H(1);	10	1	8	0	0.0909090909091	0	-0.876171654230361	0.999999542060674
REACTOME_NEP_NS2_INTERACTS_WITH_THE_CELLULAR_EXPORT_MACHINERY	NUP155(1);	10	1	8	0	0.0909090909091	0	-0.876171654230361	0.999999542060674
REACTOME_NOTCH_HLH_TRANSCRIPTION_PATHWAY	KAT2B(1);	10	1	8	0	0.0909090909091	0	-0.876171654230361	0.999999542060674
REACTOME_NUCLEAR_IMPORT_OF_REV_PROTEIN	NUP155(1);	10	1	8	0	0.0909090909091	0	-0.876171654230361	0.999999542060674
REACTOME_NUCLEOTIDE_LIKE_PURINERGIC_RECEPTORS	ADORA2B(1);	10	1	8	0	0.0909090909091	0	-0.876171654230361	0.999999542060674
REACTOME_OPSINS	RHO(1);	10	1	8	0	0.0909090909091	0	-0.876171654230361	0.999999542060674
REACTOME_P75_NTR_RECEPTOR_MEDIATED_SIGNALLING	ARHGEF12(1),MCF2(1),PSEN2(3);NFKB1(1),PSEN2(1),SORCS3(1)	6	5	6	2	0.454545454545	0.25	-0.912574494379614	0.999999542060674
REACTOME_PECAM1_INTERACTIONS	PTPN6(1),YES1(1);	10	1	8	0	0.0909090909091	0	-0.876171654230361	0.999999542060674
REACTOME_PHASE_1_FUNCTIONALIZATION	TBXAS1(1);	10	1	8	0	0.0909090909091	0	-0.876171654230361	0.999999542060674
REACTOME_PREFOLDIN_MEDIATED_TRANSFER_OF_SUBSTRATE_TO_CCT_TRIC	CCT3(1);	10	1	8	0	0.0909090909091	0	-0.876171654230361	0.999999542060674
REACTOME_PROSTANOID_HORMONES	TBXAS1(1);	10	1	8	0	0.0909090909091	0	-0.876171654230361	0.999999542060674
REACTOME_REGULATION_OF_GLUCOKINASE_BY_GLUCOKINASE_REGULATORY_PROTEIN	NUP155(1);	10	1	8	0	0.0909090909091	0	-0.876171654230361	0.999999542060674
REACTOME_REGULATION_OF_INSULIN_LIKE_GROWTH_FACTOR_ACTIVITY_BY_INSULIN_LIKE_GROWTH_FACTOR_BINDING_PROTEINS	IGFBP2(1);	10	1	8	0	0.0909090909091	0	-0.876171654230361	0.999999542060674
REACTOME_REV_MEDIATED_NUCLEAR_EXPORT_OF_HIV1_RNA	NUP155(1);	10	1	8	0	0.0909090909091	0	-0.876171654230361	0.999999542060674
REACTOME_RNA_POLYMERASE_I_PROMOTER_OPENING	HIST1H2AB(1);	10	1	8	0	0.0909090909091	0	-0.876171654230361	0.999999542060674
REACTOME_RNA_POLYMERASE_I_TRANSCRIPTION_INITIATION	KAT2B(1);	10	1	8	0	0.0909090909091	0	-0.876171654230361	0.999999542060674
REACTOME_SEMA3A_PAK_DEPENDENT_AXON_REPULSION	FES(1);	10	1	8	0	0.0909090909091	0	-0.876171654230361	0.999999542060674
REACTOME_SIGNALING_BY_TGF_BETA	SMAD7(2),TGFBR1(3);SMAD7(1),TGFBR2(1)	6	5	6	2	0.454545454545	0.25	-0.912574494379614	0.999999542060674
REACTOME_SIGNALLING_BY_NGF	ARHGEF12(1),MCF2(1),MDM2(3),MTOR(1),PIK3CA(2),PSEN2(3),SHC2(1);ADCY5(1),ITPR1(1),ITPR2(1),NFKB1(1),NTRK2(1),PSEN2(1),SORCS3(1)	2	9	3	5	0.818181818182	0.625	-0.944137756842773	0.999999542060674
REACTOME_SIGNALLING_TO_ERKS	SHC2(1);	10	1	8	0	0.0909090909091	0	-0.876171654230361	0.999999542060674
REACTOME_SIGNALLING_TO_RAS	SHC2(1);	10	1	8	0	0.0909090909091	0	-0.876171654230361	0.999999542060674
REACTOME_SNRNP_ASSEMBLY	NUP155(1);	10	1	8	0	0.0909090909091	0	-0.876171654230361	0.999999542060674
REACTOME_STEROID_HORMONE_BIOSYNTHESIS	STAR(1);	10	1	8	0	0.0909090909091	0	-0.876171654230361	0.999999542060674
REACTOME_SYNTHESIS_AND_INTERCONVERSION_OF_NUCLEOTIDE_DI_AND_TRIPHOSPHATES	CTPS2(1);	10	1	8	0	0.0909090909091	0	-0.876171654230361	0.999999542060674
REACTOME_THE_ROLE_OF_NEF_IN_HIV1_REPLICATION_AND_DISEASE_PATHOGENESIS	ATP6V1H(1);	10	1	8	0	0.0909090909091	0	-0.876171654230361	0.999999542060674
REACTOME_TOLL_LIKE_RECEPTOR_9_CASCADE	TLR10(1);	10	1	8	0	0.0909090909091	0	-0.876171654230361	0.999999542060674
REACTOME_TRAFFICKING_OF_GLUR2_CONTAINING_AMPA_RECEPTORS	GRIP2(1);	10	1	8	0	0.0909090909091	0	-0.876171654230361	0.999999542060674
REACTOME_TRANSFORMATION_OF_LANOSTEROL_TO_CHOLESTEROL	EBP(1);	10	1	8	0	0.0909090909091	0	-0.876171654230361	0.999999542060674
REACTOME_TRANSLATION	EIF3A(1),RPL7(2),RPS16(1);RPL35A(1)	7	4	7	1	0.363636363636	0.125	-1.16628781727637	0.999999542060674
REACTOME_TRANSPORT_OF_MATURE_MRNA_DERIVED_FROM_AN_INTRON_CONTAINING_TRANSCRIPT	NUP155(1);	10	1	8	0	0.0909090909091	0	-0.876171654230361	0.999999542060674
REACTOME_TRANSPORT_OF_RIBONUCLEOPROTEINS_INTO_THE_HOST_NUCLEUS	NUP155(1);	10	1	8	0	0.0909090909091	0	-0.876171654230361	0.999999542060674
REACTOME_TRANSPORT_OF_THE_SLBP_INDEPENDENT_MATURE_MRNA	NUP155(1);	10	1	8	0	0.0909090909091	0	-0.876171654230361	0.999999542060674
REACTOME_TRKA_SIGNALLING_FROM_THE_PLASMA_MEMBRANE	MDM2(3),MTOR(1),PIK3CA(2),SHC2(1);ADCY5(1),ITPR1(1),ITPR2(1)	4	7	5	3	0.636363636364	0.375	-1.12652814282008	0.999999542060674
REACTOME_VPR_MEDIATED_NUCLEAR_IMPORT_OF_PICS	NUP155(1);	10	1	8	0	0.0909090909091	0	-0.876171654230361	0.999999542060674
SA_MMP_CYTOKINE_CONNECTION	TGFB2(1);	10	1	8	0	0.0909090909091	0	-0.876171654230361	0.999999542060674
SIG_CD40PATHWAYMAP	PIK3CA(2),TRAF2(3);NFKB1(1),NFKB2(1)	6	5	6	2	0.454545454545	0.25	-0.912574494379614	0.999999542060674
ST_G_ALPHA_S_PATHWAY	SNX13(1);	10	1	8	0	0.0909090909091	0	-0.876171654230361	0.999999542060674
ST_INTEGRIN_SIGNALING_PATHWAY	ILK(1),ITGA4(2),PIK3CA(2),RHO(1);ITGA3(1),ITGA7(1),TLN1(1)	6	5	6	2	0.454545454545	0.25	-0.912574494379614	0.999999542060674
ST_WNT_BETA_CATENIN_PATHWAY	NKD2(1);	10	1	8	0	0.0909090909091	0	-0.876171654230361	0.999999542060674
KEGG_NEUROACTIVE_LIGAND_RECEPTOR_INTERACTION	ADORA2B(1),ADRA1B(2),ADRA2C(1),AGTR1(1),C3AR1(1),CHRNA10(3),CHRNA2(2),DRD1(1),DRD4(2),GABRD(1),GABRR1(1),GLP1R(1),GRIK1(1),TAAR6(1);ADRA2C(4),AGTR1(1),CHRM5(1),F2R(1),GABRA6(1),GRM2(1),GRM7(1),MC2R(1),OPRL1(1)	0	11	1	7	1	0.875	-1.20473602456675	0.999999766888499
BIOCARTA_BAD_PATHWAY	IGF1R(1),PIK3CA(2);	9	2	8	0	0.181818181818	0	-1.27501703878727	0.99999999988514
BIOCARTA_CCR5_PATHWAY	CCR5(1),PTK2B(1);	9	2	8	0	0.181818181818	0	-1.27501703878727	0.99999999988514
BIOCARTA_CREB_PATHWAY	PIK3CA(2);	9	2	8	0	0.181818181818	0	-1.27501703878727	0.99999999988514
BIOCARTA_CTLA4_PATHWAY	PIK3CA(2);	9	2	8	0	0.181818181818	0	-1.27501703878727	0.99999999988514
BIOCARTA_EGF_PATHWAY	PIK3CA(2);	9	2	8	0	0.181818181818	0	-1.27501703878727	0.99999999988514
BIOCARTA_ERK5_PATHWAY	PIK3CA(2);	9	2	8	0	0.181818181818	0	-1.27501703878727	0.99999999988514
BIOCARTA_HDAC_PATHWAY	IGF1R(1),PIK3CA(2);	9	2	8	0	0.181818181818	0	-1.27501703878727	0.99999999988514
BIOCARTA_HER2_PATHWAY	PIK3CA(2);	9	2	8	0	0.181818181818	0	-1.27501703878727	0.99999999988514
BIOCARTA_IGF1_PATHWAY	IGF1R(1),PIK3CA(2);	9	2	8	0	0.181818181818	0	-1.27501703878727	0.99999999988514
BIOCARTA_IGF1R_PATHWAY	IGF1R(1),PIK3CA(2);	9	2	8	0	0.181818181818	0	-1.27501703878727	0.99999999988514
BIOCARTA_LAIR_PATHWAY	ITGA4(2);	9	2	8	0	0.181818181818	0	-1.27501703878727	0.99999999988514
BIOCARTA_LONGEVITY_PATHWAY	IGF1R(1),PIK3CA(2);	9	2	8	0	0.181818181818	0	-1.27501703878727	0.99999999988514
BIOCARTA_LYM_PATHWAY	ITGA4(2);	9	2	8	0	0.181818181818	0	-1.27501703878727	0.99999999988514
BIOCARTA_MONOCYTE_PATHWAY	ITGA4(2);	9	2	8	0	0.181818181818	0	-1.27501703878727	0.99999999988514
BIOCARTA_NEUROTRANSMITTERS_PATHWAY	PNMT(2);	9	2	8	0	0.181818181818	0	-1.27501703878727	0.99999999988514
BIOCARTA_NFAT_PATHWAY	PIK3CA(2);	9	2	8	0	0.181818181818	0	-1.27501703878727	0.99999999988514
BIOCARTA_NGF_PATHWAY	PIK3CA(2);	9	2	8	0	0.181818181818	0	-1.27501703878727	0.99999999988514
BIOCARTA_PTEN_PATHWAY	ILK(1),PIK3CA(2);	9	2	8	0	0.181818181818	0	-1.27501703878727	0.99999999988514
BIOCARTA_TFF_PATHWAY	PIK3CA(2);	9	2	8	0	0.181818181818	0	-1.27501703878727	0.99999999988514
BIOCARTA_TGFB_PATHWAY	SMAD7(2),TGFB2(1),TGFBR1(3);SMAD7(1),TGFBR2(1)	5	6	6	2	0.545454545455	0.25	-1.28785650604611	0.99999999988514
BIOCARTA_TRKA_PATHWAY	PIK3CA(2);	9	2	8	0	0.181818181818	0	-1.27501703878727	0.99999999988514
BIOCARTA_VEGF_PATHWAY	PIK3CA(2);	9	2	8	0	0.181818181818	0	-1.27501703878727	0.99999999988514
KEGG_CELL_CYCLE	BUB1B(2),MDM2(3),TGFB2(1);CCNE1(1),CDC25A(1)	5	6	6	2	0.545454545455	0.25	-1.28785650604611	0.99999999988514
KEGG_GALACTOSE_METABOLISM	GAA(1),PFKP(1);	9	2	8	0	0.181818181818	0	-1.27501703878727	0.99999999988514
KEGG_HEDGEHOG_SIGNALING_PATHWAY	WNT2B(2);	9	2	8	0	0.181818181818	0	-1.27501703878727	0.99999999988514
KEGG_LEUKOCYTE_TRANSENDOTHELIAL_MIGRATION	CLDN23(2),ITGA4(2),NCF2(2),PIK3CA(2),PIK3R5(1),PTK2B(1);MYL2(1),SIPA1(1)	5	6	6	2	0.545454545455	0.25	-1.28785650604611	0.99999999988514
KEGG_PATHOGENIC_ESCHERICHIA_COLI_INFECTION	TUBAL3(2);	9	2	8	0	0.181818181818	0	-1.27501703878727	0.99999999988514
KEGG_PORPHYRIN_AND_CHLOROPHYLL_METABOLISM	UGT1A3(2);	9	2	8	0	0.181818181818	0	-1.27501703878727	0.99999999988514
KEGG_SELENOCOMPOUND_METABOLISM	CTH(1),PAPSS1(1);	9	2	8	0	0.181818181818	0	-1.27501703878727	0.99999999988514
KEGG_SMALL_CELL_LUNG_CANCER	PIK3CA(2),PIK3R5(1),TRAF2(3);CCNE1(1),ITGA3(1),NFKB1(1)	5	6	6	2	0.545454545455	0.25	-1.28785650604611	0.99999999988514
KEGG_STARCH_AND_SUCROSE_METABOLISM	GAA(1),UGT1A3(2);	9	2	8	0	0.181818181818	0	-1.27501703878727	0.99999999988514
KEGG_STEROID_BIOSYNTHESIS	CYP27B1(1),EBP(1);	9	2	8	0	0.181818181818	0	-1.27501703878727	0.99999999988514
KEGG_VIBRIO_CHOLERAE_INFECTION	ATP6V1E2(1),ATP6V1H(1);	9	2	8	0	0.181818181818	0	-1.27501703878727	0.99999999988514
REACTOME_AMINE_DERIVED_HORMONES	PNMT(2);	9	2	8	0	0.181818181818	0	-1.27501703878727	0.99999999988514
REACTOME_CDC20_PHOSPHO_APC_MEDIATED_DEGRADATION_OF_CYCLIN_A	BUB1B(2);	9	2	8	0	0.181818181818	0	-1.27501703878727	0.99999999988514
REACTOME_CELL_CELL_ADHESION_SYSTEMS	CLDN23(2);	9	2	8	0	0.181818181818	0	-1.27501703878727	0.99999999988514
REACTOME_CELL_JUNCTION_ORGANIZATION	CLDN23(2),ILK(1);	9	2	8	0	0.181818181818	0	-1.27501703878727	0.99999999988514
REACTOME_ENERGY_DEPENDENT_REGULATION_OF_MTOR_BY_LKB1_AMPK	RPTOR(2);	9	2	8	0	0.181818181818	0	-1.27501703878727	0.99999999988514
REACTOME_FORMATION_OF_THE_TERNARY_COMPLEX_AND_SUBSEQUENTLY_THE_43S_COMPLEX	EIF3A(1),RPS16(1);	9	2	8	0	0.181818181818	0	-1.27501703878727	0.99999999988514
REACTOME_GAB1_SIGNALOSOME	PIK3CA(2);	9	2	8	0	0.181818181818	0	-1.27501703878727	0.99999999988514
REACTOME_GAMMA_CARBOXYLATION_TRANSPORT_AND_AMINO_TERMINAL_CLEAVAGE_OF_PROTEINS	PROC(1),PROZ(1);	9	2	8	0	0.181818181818	0	-1.27501703878727	0.99999999988514
REACTOME_GLUCURONIDATION	UGT1A3(2);	9	2	8	0	0.181818181818	0	-1.27501703878727	0.99999999988514
REACTOME_HDL_MEDIATED_LIPID_TRANSPORT	SCARB1(2);	9	2	8	0	0.181818181818	0	-1.27501703878727	0.99999999988514
REACTOME_INACTIVATION_OF_APC_VIA_DIRECT_INHIBITION_OF_THE_APCOMPLEX	BUB1B(2);	9	2	8	0	0.181818181818	0	-1.27501703878727	0.99999999988514
REACTOME_LIPOPROTEIN_METABOLISM	SCARB1(2);	9	2	8	0	0.181818181818	0	-1.27501703878727	0.99999999988514
REACTOME_METABOLISM_OF_AMINO_ACIDS	ADC(1),ALDH6A1(2),OTC(1),SLC7A3(3);MCCC1(1),SLC7A6(1)	5	6	6	2	0.545454545455	0.25	-1.28785650604611	0.99999999988514
REACTOME_METABOLISM_OF_PROTEINS	CCT3(1),EIF3A(1),FBXW5(1),FBXW9(1),KIF13A(1),PIGG(1),PIGW(1),PROC(1),PROZ(1),RPL7(2),RPS16(1),SPHK1(1);FBXW10(1),LONP2(1),PIGF(1),PIGL(1),PIGM(1),RPL35A(1)	2	9	4	4	0.818181818182	0.5	-1.4731473687867	0.99999999988514
REACTOME_METABOLISM_OF_RNA	EXOSC9(1),NUP155(1);	9	2	8	0	0.181818181818	0	-1.27501703878727	0.99999999988514
REACTOME_MTORC1_MEDIATED_SIGNALLING	MTOR(1),RPTOR(2);	9	2	8	0	0.181818181818	0	-1.27501703878727	0.99999999988514
REACTOME_MTOR_SIGNALLING	MTOR(1),RPTOR(2);	9	2	8	0	0.181818181818	0	-1.27501703878727	0.99999999988514
REACTOME_MYOGENESSIS	CDON(1),MYF5(1);	9	2	8	0	0.181818181818	0	-1.27501703878727	0.99999999988514
REACTOME_NRAGE_SIGNALS_DEATH_THROUGH_JNK	ARHGEF12(1),MCF2(1);	9	2	8	0	0.181818181818	0	-1.27501703878727	0.99999999988514
REACTOME_REGULATION_OF_AMPK_ACTIVITY_VIA_LKB1	RPTOR(2);	9	2	8	0	0.181818181818	0	-1.27501703878727	0.99999999988514
REACTOME_REGULATION_OF_APC_ACTIVATORS_BETWEEN_G1_S_AND_EARLY_ANAPHASE	BUB1B(2);	9	2	8	0	0.181818181818	0	-1.27501703878727	0.99999999988514
REACTOME_RNA_POLYMERASE_I_PROMOTER_CLEARANCE	HIST1H2AB(1),KAT2B(1);	9	2	8	0	0.181818181818	0	-1.27501703878727	0.99999999988514
REACTOME_STEROID_HORMONES	CYP27B1(1),STAR(1);	9	2	8	0	0.181818181818	0	-1.27501703878727	0.99999999988514
REACTOME_TIE2_SIGNALING	PIK3CA(2);	9	2	8	0	0.181818181818	0	-1.27501703878727	0.99999999988514
REACTOME_TIGHT_JUNCTION_INTERACTIONS	CLDN23(2);	9	2	8	0	0.181818181818	0	-1.27501703878727	0.99999999988514
REACTOME_TRANSLATION_INITIATION_COMPLEX_FORMATION	EIF3A(1),RPS16(1);	9	2	8	0	0.181818181818	0	-1.27501703878727	0.99999999988514
SA_TRKA_RECEPTOR	PIK3CA(2);	9	2	8	0	0.181818181818	0	-1.27501703878727	0.99999999988514
SIG_IL4RECEPTOR_IN_B_LYPHOCYTES	PIK3CA(2);	9	2	8	0	0.181818181818	0	-1.27501703878727	0.99999999988514
ST_DIFFERENTIATION_PATHWAY_IN_PC12_CELLS	PIK3CA(2);	9	2	8	0	0.181818181818	0	-1.27501703878727	0.99999999988514
ST_PHOSPHOINOSITIDE_3_KINASE_PATHWAY	PIK3CA(2);	9	2	8	0	0.181818181818	0	-1.27501703878727	0.99999999988514
BIOCARTA_CASPASE_PATHWAY	LMNB1(1),PARP1(1),PRF1(3);DFFB(1)	6	5	7	1	0.454545454545	0.125	-1.52575977481479	0.999999999885142
BIOCARTA_GH_PATHWAY	HNF1A(1),PIK3CA(2),PTPN6(1),SLC2A4(1);JAK2(1)	6	5	7	1	0.454545454545	0.125	-1.52575977481479	0.999999999885142
KEGG_ARACHIDONIC_ACID_METABOLISM	AKR1C3(1),HPGDS(2),PLA2G6(1),TBXAS1(1);PLA2G2D(1)	6	5	7	1	0.454545454545	0.125	-1.52575977481479	0.999999999885142
KEGG_BACTERIAL_INVASION_OF_EPITHELIAL_CELLS	ILK(1),PIK3CA(2),PIK3R5(1),SHC2(1),WASF1(1);CAV3(1)	6	5	7	1	0.454545454545	0.125	-1.52575977481479	0.999999999885142
KEGG_FC_GAMMA_R_MEDIATED_PHAGOCYTOSIS	PIK3CA(2),PIK3R5(1),PLA2G6(1),SPHK1(1),WASF1(1);SYK(1)	6	5	7	1	0.454545454545	0.125	-1.52575977481479	0.999999999885142
KEGG_GLIOMA	IGF1R(1),MDM2(3),MTOR(1),PIK3CA(2),PIK3R5(1),SHC2(1);ARAF(1),CALML5(1),PDGFRA(1)	3	8	5	3	0.727272727273	0.375	-1.53552121874728	0.999999999885142
KEGG_VEGF_SIGNALING_PATHWAY	PIK3CA(2),PIK3R5(1),PLA2G6(1),SHC2(1),SPHK1(1);PLA2G2D(1)	6	5	7	1	0.454545454545	0.125	-1.52575977481479	0.999999999885142
REACTOME_CELL_DEATH_SIGNALLING_VIA_NRAGE_NRIF_AND_NADE	ARHGEF12(1),MCF2(1),PSEN2(3);PSEN2(1)	6	5	7	1	0.454545454545	0.125	-1.52575977481479	0.999999999885142
REACTOME_INFLUENZA_LIFE_CYCLE	CANX(1),NUP155(1),RPL7(2),RPS16(1);RPL35A(1)	6	5	7	1	0.454545454545	0.125	-1.52575977481479	0.999999999885142
BIOCARTA_ATRBRCA_PATHWAY	HUS1(3);	8	3	8	0	0.272727272727	0	-1.60963010996598	0.999999999999992
BIOCARTA_BCELLSURVIVAL_PATHWAY	MTOR(1),PIK3CA(2);	8	3	8	0	0.272727272727	0	-1.60963010996598	0.999999999999992
BIOCARTA_CTL_PATHWAY	PRF1(3);	8	3	8	0	0.272727272727	0	-1.60963010996598	0.999999999999992
BIOCARTA_IGF1MTOR_PATHWAY	IGF1R(1),MTOR(1),PIK3CA(2);	8	3	8	0	0.272727272727	0	-1.60963010996598	0.999999999999992
BIOCARTA_INSULIN_PATHWAY	PIK3CA(2),SLC2A4(1);	8	3	8	0	0.272727272727	0	-1.60963010996598	0.999999999999992
BIOCARTA_MAPK_PATHWAY	MAP3K9(1),TGFB2(1),TGFBR1(3),TRAF2(3);ARAF(1),MAP3K9(1),NFKB1(1)	4	7	6	2	0.636363636364	0.25	-1.6653024719949	0.999999999999992
BIOCARTA_MET_PATHWAY	PIK3CA(2),PTK2B(1);	8	3	8	0	0.272727272727	0	-1.60963010996598	0.999999999999992
BIOCARTA_PPARA_PATHWAY	CITED2(1),PIK3CA(2);	8	3	8	0	0.272727272727	0	-1.60963010996598	0.999999999999992
KEGG_FATTY_ACID_ELONGATION_IN_MITOCHONDRIA	HADHA(3);	8	3	8	0	0.272727272727	0	-1.60963010996598	0.999999999999992
KEGG_GRAFT_VERSUS_HOST_DISEASE	PRF1(3);	8	3	8	0	0.272727272727	0	-1.60963010996598	0.999999999999992
KEGG_INOSITOL_PHOSPHATE_METABOLISM	ALDH6A1(2),INPP5A(3),IPPK(1),PIK3CA(2);INPP5E(1),PI4K2B(1)	4	7	6	2	0.636363636364	0.25	-1.6653024719949	0.999999999999992
KEGG_PHAGOSOME	ATP6V1E2(1),ATP6V1H(1),CANX(1),HGS(1),LAMP2(1),NCF2(2),SCARB1(2),TUBAL3(2);C1R(1),DYNC1LI1(1),RILP(1),TFRC(1)	4	7	6	2	0.636363636364	0.25	-1.6653024719949	0.999999999999992
KEGG_PROTEIN_PROCESSING_IN_ENDOPLASMIC_RETICULUM	CANX(1),CAPN1(1),CRYAA(1),DNAJB12(1),PRKCSH(1),TRAF2(3),TUSC3(1);DNAJC10(1),UFD1L(1)	4	7	6	2	0.636363636364	0.25	-1.6653024719949	0.999999999999992
KEGG_PYRIMIDINE_METABOLISM	CTPS2(1),ENTPD4(1),ENTPD6(1),NME7(1),NT5C2(1),NT5C3(2),NT5M(1),POLE2(1);NT5C1A(1),POLA2(1),POLR3GL(1)	4	7	6	2	0.636363636364	0.25	-1.6653024719949	0.999999999999992
KEGG_TYPE_I_DIABETES_MELLITUS	PRF1(3);	8	3	8	0	0.272727272727	0	-1.60963010996598	0.999999999999992
REACTOME_AKT_PHOSPHORYLATES_TARGETS_IN_THE_CYTOSOL	MDM2(3);	8	3	8	0	0.272727272727	0	-1.60963010996598	0.999999999999992
REACTOME_CD28_DEPENDENT_PI3K_AKT_SIGNALING	MTOR(1),PIK3CA(2);	8	3	8	0	0.272727272727	0	-1.60963010996598	0.999999999999992
REACTOME_DEATH_RECEPTOR_SIGNALLING	TRAF2(3);	8	3	8	0	0.272727272727	0	-1.60963010996598	0.999999999999992
REACTOME_FACILITATIVE_NA_INDEPENDENT_GLUCOSE_TRANSPORTERS	SLC2A11(1),SLC2A3(1),SLC2A4(1);	8	3	8	0	0.272727272727	0	-1.60963010996598	0.999999999999992
REACTOME_STABILIZATION_OF_P53	MDM2(3);	8	3	8	0	0.272727272727	0	-1.60963010996598	0.999999999999992
SA_G1_AND_S_PHASES	MDM2(3);	8	3	8	0	0.272727272727	0	-1.60963010996598	0.999999999999992
SA_PTEN_PATHWAY	ILK(1),PIK3CA(2),PTK2B(1);	8	3	8	0	0.272727272727	0	-1.60963010996598	0.999999999999992
SIG_INSULIN_RECEPTOR_PATHWAY_IN_CARDIAC_MYOCYTES	PIK3CA(2),SLC2A4(1);	8	3	8	0	0.272727272727	0	-1.60963010996598	0.999999999999992
BIOCARTA_ARF_PATHWAY	MDM2(3),PIK3CA(2);	6	5	8	0	0.454545454545	0	-2.22150060433594	1
BIOCARTA_CTCF_PATHWAY	MDM2(3),MTOR(1),PIK3CA(2),TGFB2(1),TGFBR1(3);TGFBR2(1)	4	7	7	1	0.636363636364	0.125	-2.22898241431057	1
BIOCARTA_D4GDI_PATHWAY	PARP1(1),PRF1(3);	7	4	8	0	0.363636363636	0	-1.91959591707434	1
BIOCARTA_EIF4_PATHWAY	EIF4G3(1),MTOR(1),PIK3CA(2);	7	4	8	0	0.363636363636	0	-1.91959591707434	1
BIOCARTA_IL7_PATHWAY	NMI(2),PIK3CA(2),PTK2B(1);	6	5	8	0	0.454545454545	0	-2.22150060433594	1
BIOCARTA_MTOR_PATHWAY	EIF3A(1),EIF4G3(1),MTOR(1),PIK3CA(2);	7	4	8	0	0.363636363636	0	-1.91959591707434	1
BIOCARTA_P38MAPK_PATHWAY	MAP3K9(1),TGFB2(1),TGFBR1(3),TRAF2(3);MAP3K9(1)	4	7	7	1	0.636363636364	0.125	-2.22898241431057	1
KEGG_APOPTOSIS	CAPN1(1),PIK3CA(2),PIK3R5(1),TNFRSF10A(1),TNFRSF10C(1),TRAF2(3);DFFB(1),ENDOG(1),NFKB1(1)	3	8	6	2	0.727272727273	0.25	-2.05713834775841	1
KEGG_CHRONIC_MYELOID_LEUKEMIA	MDM2(3),PIK3CA(2),PIK3R5(1),SHC2(1),TGFB2(1),TGFBR1(3);ARAF(1),NFKB1(1),TGFBR2(1)	2	9	5	3	0.818181818182	0.375	-1.9772447378225	1
KEGG_MTOR_SIGNALING_PATHWAY	MTOR(1),PIK3CA(2),PIK3R5(1),RPTOR(2);	7	4	8	0	0.363636363636	0	-1.91959591707434	1
KEGG_RHEUMATOID_ARTHRITIS	ATP6V1E2(1),ATP6V1H(1),MMP3(1),TGFB2(1);	7	4	8	0	0.363636363636	0	-1.91959591707434	1
KEGG_VIRAL_MYOCARDITIS	EIF4G3(1),PRF1(3),SGCA(1);	6	5	8	0	0.454545454545	0	-2.22150060433594	1
KEGG_VITAMIN_DIGESTION_AND_ABSORPTION	MMACHC(3),PNLIP(1),SCARB1(2),SLC5A6(1);	4	7	8	0	0.636363636364	0	-2.83912064918102	1
REACTOME_CD28_CO_STIMULATION	MTOR(1),PIK3CA(2),YES1(1);	7	4	8	0	0.363636363636	0	-1.91959591707434	1
REACTOME_CELL_CYCLE_MITOTIC	BUB1B(2),CENPI(1),CLIP1(1),DCTN3(1),DNA2(1),POLE2(1),RPA4(3);CCNE1(1),CDC25A(1),POLA2(1),RPA1(1),TSGA14(1)	2	9	5	3	0.818181818182	0.375	-1.9772447378225	1
REACTOME_G_ALPHA_12_13_SIGNALLING_EVENTS	ARHGEF12(1),MCF2(1),PIK3CA(2);	7	4	8	0	0.363636363636	0	-1.91959591707434	1
REACTOME_HORMONE_BIOSYNTHESIS	CYP27B1(1),PNMT(2),STAR(1),TBXAS1(1);	6	5	8	0	0.454545454545	0	-2.22150060433594	1
REACTOME_HOST_INTERACTIONS_OF_HIV_FACTORS	ATP6V1H(1),CCNT1(2),NUP155(1);	7	4	8	0	0.363636363636	0	-1.91959591707434	1
REACTOME_MITOCHONDRIAL_FATTY_ACID_BETA_OXIDATION	ECI1(1),HADHA(3);	7	4	8	0	0.363636363636	0	-1.91959591707434	1
REACTOME_MITOTIC_M_M_G1_PHASES	BUB1B(2),CENPI(1),CLIP1(1);	7	4	8	0	0.363636363636	0	-1.91959591707434	1
REACTOME_MITOTIC_PROMETAPHASE	BUB1B(2),CENPI(1),CLIP1(1);	7	4	8	0	0.363636363636	0	-1.91959591707434	1
REACTOME_NEURORANSMITTER_RECEPTOR_BINDING_AND_DOWNSTREAM_TRANSMISSION_IN_THE_POSTSYNAPTIC_CELL	GRIK1(1),GRIP2(1),MDM2(3);	6	5	8	0	0.454545454545	0	-2.22150060433594	1
REACTOME_PI3K_AKT_SIGNALLING	MDM2(3),MTOR(1),PIK3CA(2);	5	6	8	0	0.545454545455	0	-2.52539548934862	1
REACTOME_SLC_MEDIATED_TRANSMEMBRANE_TRANSPORT	SLC15A4(2),SLC1A3(1),SLC26A2(4),SLC2A11(1),SLC2A3(1),SLC2A4(1),SLC5A7(1),SLC7A3(3),SLC9A6(1);SLC15A1(1),SLC5A11(1),SLC7A6(1),SLC9A9(1)	3	8	6	2	0.727272727273	0.25	-2.05713834775841	1
REACTOME_TRAFFICKING_OF_AMPA_RECEPTORS	GRIP2(1),MDM2(3);	7	4	8	0	0.363636363636	0	-1.91959591707434	1
REACTOME_TRANSMEMBRANE_TRANSPORT_OF_SMALL_MOLECULES	ABCD3(1),NUP155(1),SLC15A4(2),SLC1A3(1),SLC26A2(4),SLC2A11(1),SLC2A3(1),SLC2A4(1),SLC5A7(1),SLC7A3(3),SLC9A6(1);SLC15A1(1),SLC29A2(1),SLC37A4(1),SLC5A11(1),SLC7A6(1),SLC9A9(1)	1	10	5	3	0.909090909091	0.375	-2.47278308332053	1
SIG_PIP3_SIGNALING_IN_CARDIAC_MYOCTES	EBP(1),NOLC1(1),PIK3CA(2),SLC2A4(1);	6	5	8	0	0.454545454545	0	-2.22150060433594	1
BIOCARTA_AGPCR_PATHWAY	;	11	0	8	0	0	0	NA	NA
BIOCARTA_AHSP_PATHWAY	;	11	0	8	0	0	0	NA	NA
BIOCARTA_AKAP13_PATHWAY	;	11	0	8	0	0	0	NA	NA
BIOCARTA_AKAP95_PATHWAY	;	11	0	8	0	0	0	NA	NA
BIOCARTA_AKAPCENTROSOME_PATHWAY	;	11	0	8	0	0	0	NA	NA
BIOCARTA_ARAP_PATHWAY	;	11	0	8	0	0	0	NA	NA
BIOCARTA_ARENRF2_PATHWAY	;	11	0	8	0	0	0	NA	NA
BIOCARTA_ASBCELL_PATHWAY	;	11	0	8	0	0	0	NA	NA
BIOCARTA_BARRESTIN_PATHWAY	;	11	0	8	0	0	0	NA	NA
BIOCARTA_BARRESTIN_SRC_PATHWAY	;	11	0	8	0	0	0	NA	NA
BIOCARTA_BARR_MAPK_PATHWAY	;	11	0	8	0	0	0	NA	NA
BIOCARTA_BLYMPHOCYTE_PATHWAY	;	11	0	8	0	0	0	NA	NA
BIOCARTA_CALCINEURIN_PATHWAY	;	11	0	8	0	0	0	NA	NA
BIOCARTA_CARM1_PATHWAY	;	11	0	8	0	0	0	NA	NA
BIOCARTA_CDK5_PATHWAY	;	11	0	8	0	0	0	NA	NA
BIOCARTA_CELL2CELL_PATHWAY	;	11	0	8	0	0	0	NA	NA
BIOCARTA_CFTR_PATHWAY	;	11	0	8	0	0	0	NA	NA
BIOCARTA_CHREBP2_PATHWAY	;	11	0	8	0	0	0	NA	NA
BIOCARTA_CSK_PATHWAY	;	11	0	8	0	0	0	NA	NA
BIOCARTA_EIF2_PATHWAY	;	11	0	8	0	0	0	NA	NA
BIOCARTA_ETS_PATHWAY	;	11	0	8	0	0	0	NA	NA
BIOCARTA_GPCR_PATHWAY	;	11	0	8	0	0	0	NA	NA
BIOCARTA_GRANULOCYTES_PATHWAY	;	11	0	8	0	0	0	NA	NA
BIOCARTA_HIF_PATHWAY	;	11	0	8	0	0	0	NA	NA
BIOCARTA_HSP27_PATHWAY	;	11	0	8	0	0	0	NA	NA
BIOCARTA_IL17_PATHWAY	;	11	0	8	0	0	0	NA	NA
BIOCARTA_IL4_PATHWAY	;	11	0	8	0	0	0	NA	NA
BIOCARTA_KREB_PATHWAY	;	11	0	8	0	0	0	NA	NA
BIOCARTA_LECTIN_PATHWAY	;	11	0	8	0	0	0	NA	NA
BIOCARTA_LEPTIN_PATHWAY	;	11	0	8	0	0	0	NA	NA
BIOCARTA_MEF2D_PATHWAY	;	11	0	8	0	0	0	NA	NA
BIOCARTA_MPR_PATHWAY	;	11	0	8	0	0	0	NA	NA
BIOCARTA_MTA3_PATHWAY	;	11	0	8	0	0	0	NA	NA
BIOCARTA_NDKDYNAMIN_PATHWAY	;	11	0	8	0	0	0	NA	NA
BIOCARTA_NO1_PATHWAY	;	11	0	8	0	0	0	NA	NA
BIOCARTA_NOS1_PATHWAY	;	11	0	8	0	0	0	NA	NA
BIOCARTA_NUCLEARRS_PATHWAY	;	11	0	8	0	0	0	NA	NA
BIOCARTA_PARKIN_PATHWAY	;	11	0	8	0	0	0	NA	NA
BIOCARTA_PLATELETAPP_PATHWAY	;	11	0	8	0	0	0	NA	NA
BIOCARTA_PLCE_PATHWAY	;	11	0	8	0	0	0	NA	NA
BIOCARTA_PROTEASOME_PATHWAY	;	11	0	8	0	0	0	NA	NA
BIOCARTA_RAB_PATHWAY	;	11	0	8	0	0	0	NA	NA
BIOCARTA_RANMS_PATHWAY	;	11	0	8	0	0	0	NA	NA
BIOCARTA_RB_PATHWAY	;	11	0	8	0	0	0	NA	NA
BIOCARTA_SARS_PATHWAY	;	11	0	8	0	0	0	NA	NA
BIOCARTA_SHH_PATHWAY	;	11	0	8	0	0	0	NA	NA
BIOCARTA_STATHMIN_PATHWAY	;	11	0	8	0	0	0	NA	NA
BIOCARTA_TCRA_PATHWAY	;	11	0	8	0	0	0	NA	NA
BIOCARTA_TCYTOTOXIC_PATHWAY	;	11	0	8	0	0	0	NA	NA
BIOCARTA_THELPER_PATHWAY	;	11	0	8	0	0	0	NA	NA
KEGG_AFRICAN_TRYPANOSOMIASIS	;	11	0	8	0	0	0	NA	NA
KEGG_BIOTIN_METABOLISM	;	11	0	8	0	0	0	NA	NA
KEGG_BUTIROSIN_AND_NEOMYCIN_BIOSYNTHESIS	;	11	0	8	0	0	0	NA	NA
KEGG_CAFFEINE_METABOLISM	;	11	0	8	0	0	0	NA	NA
KEGG_CYANOAMINO_ACID_METABOLISM	;	11	0	8	0	0	0	NA	NA
KEGG_D_GLUTAMINE_AND_D_GLUTAMATE_METABOLISM	;	11	0	8	0	0	0	NA	NA
KEGG_FATTY_ACID_BIOSYNTHESIS	;	11	0	8	0	0	0	NA	NA
KEGG_GLYCOSPHINGOLIPID_BIOSYNTHESIS_GLOBO_SERIES	;	11	0	8	0	0	0	NA	NA
KEGG_LYSINE_BIOSYNTHESIS	;	11	0	8	0	0	0	NA	NA
KEGG_METABOLIC_PATHWAYS	ACO1(1),ADC(1),ADPGK(1),AGPAT9(1),AGXT(1),ALDH6A1(2),ATP6V1E2(1),ATP6V1H(1),B3GNT5(1),CHPF(1),CRYL1(1),CTH(1),CTPS2(1),CYP27B1(1),DAO(1),DNMT1(2),EBP(1),EXT2(1),GAA(1),GALNT3(1),GMPPB(1),HADHA(3),HPGDS(2),IDH3A(2),INPP5A(3),IPPK(1),LIPT1(1),MGAT4B(1),MGAT4C(1),MOGAT3(1),MPI(1),NANS(1),NDST2(3),NDUFA6(1),NDUFV1(1),NME7(1),NT5C2(1),NT5C3(2),NT5M(1),OTC(1),P4HA2(1),P4HA3(1),PAPSS1(1),PFKP(1),PGK2(1)…	0	11	0	8	1	1	NA	NA
KEGG_NON_HOMOLOGOUS_END_JOINING	;	11	0	8	0	0	0	NA	NA
KEGG_OLFACTORY_TRANSDUCTION	OR10S1(1),OR13G1(1),OR1F1(1),OR2AT4(1),OR4D10(1),OR51T1(1),OR5D16(1),OR5H6(2),OR5R1(1),OR5T3(2),OR6B3(1),OR6C76(1),OR8H2(1);CALML5(1),CLCA1(1),OR10J1(1),OR1J4(2),OR2AT4(1),OR2C1(1),OR2M7(1),OR2T1(1),OR2T6(1),OR4B1(1),OR4F15(1),OR51F1(1),OR52D1(1),OR52N4(1),OR6C70(1),OR6K2(1),OR7A17(1),OR8D2(1),OR9Q1(1)	0	11	0	8	1	1	NA	NA
KEGG_ONE_CARBON_POOL_BY_FOLATE	;	11	0	8	0	0	0	NA	NA
KEGG_PHENYLALANINE_METABOLISM	;	11	0	8	0	0	0	NA	NA
KEGG_PHENYLALANINE_TYROSINE_AND_TRYPTOPHAN_BIOSYNTHESIS	;	11	0	8	0	0	0	NA	NA
KEGG_PRIMARY_BILE_ACID_BIOSYNTHESIS	;	11	0	8	0	0	0	NA	NA
KEGG_PROTEASOME	;	11	0	8	0	0	0	NA	NA
KEGG_PROXIMAL_TUBULE_BICARBONATE_RECLAMATION	;	11	0	8	0	0	0	NA	NA
KEGG_REGULATION_OF_AUTOPHAGY	;	11	0	8	0	0	0	NA	NA
KEGG_RIBOFLAVIN_METABOLISM	;	11	0	8	0	0	0	NA	NA
KEGG_SNARE_INTERACTIONS_IN_VESICULAR_TRANSPORT	;	11	0	8	0	0	0	NA	NA
KEGG_TASTE_TRANSDUCTION	;	11	0	8	0	0	0	NA	NA
KEGG_TAURINE_AND_HYPOTAURINE_METABOLISM	;	11	0	8	0	0	0	NA	NA
KEGG_THIAMINE_METABOLISM	;	11	0	8	0	0	0	NA	NA
KEGG_UBIQUINONE_AND_OTHER_TERPENOID_QUINONE_BIOSYNTHESIS	;	11	0	8	0	0	0	NA	NA
KEGG_VITAMIN_B6_METABOLISM	;	11	0	8	0	0	0	NA	NA
REACTOME_ACTIVATED_AMPK_STIMULATES_FATTY_ACID_OXIDATION_IN_MUSCLE	;	11	0	8	0	0	0	NA	NA
REACTOME_ACTIVATION_OF_BH3_ONLY_PROTEINS	;	11	0	8	0	0	0	NA	NA
REACTOME_ACTIVATION_OF_CHAPERONES_BY_IRE1_ALPHA	;	11	0	8	0	0	0	NA	NA
REACTOME_ACTIVATION_OF_NMDA_RECEPTOR_UPON_GLUTAMATE_BINDING_AND_POSTSYNAPTIC_EVENTS	;	11	0	8	0	0	0	NA	NA
REACTOME_ACTIVATION_OF_THE_AP1_FAMILY_OF_TRANSCRIPTION_FACTORS	;	11	0	8	0	0	0	NA	NA
REACTOME_ADHERENS_JUNCTIONS_INTERACTIONS	;	11	0	8	0	0	0	NA	NA
REACTOME_ADP_SIGNALLING_THROUGH_P2Y_PURINOCEPTOR_1	;	11	0	8	0	0	0	NA	NA
REACTOME_ADP_SIGNALLING_THROUGH_P2Y_PURINOCEPTOR_12	;	11	0	8	0	0	0	NA	NA
REACTOME_AMINO_ACID_SYNTHESIS_AND_INTERCONVERSION	;	11	0	8	0	0	0	NA	NA
REACTOME_APCDC20_MEDIATED_DEGRADATION_OF_CYCLIN_B	;	11	0	8	0	0	0	NA	NA
REACTOME_APOPTOTIC_CLEAVAGE_OF_CELL_ADHESION_PROTEINS	;	11	0	8	0	0	0	NA	NA
REACTOME_ASSOCIATION_OF_LICENSING_FACTORS_WITH_THE_PREREPLICATIVE_COMPLEX	;	11	0	8	0	0	0	NA	NA
REACTOME_AUTODEGRADATION_OF_CDH1_BY_CDH1_APC	;	11	0	8	0	0	0	NA	NA
REACTOME_BETACATENIN_PHOSPHORYLATION_CASCADE	;	11	0	8	0	0	0	NA	NA
REACTOME_BILE_SALT_AND_ORGANIC_ANION_SLC_TRANSPORTERS	;	11	0	8	0	0	0	NA	NA
REACTOME_BOTULINUM_NEUROTOXICITY	;	11	0	8	0	0	0	NA	NA
REACTOME_CALCITONIN_LIKE_LIGAND_RECEPTORS	;	11	0	8	0	0	0	NA	NA
REACTOME_CASPASE_MEDIATED_CLEAVAGE_OF_CYTOSKELETAL_PROTEINS	;	11	0	8	0	0	0	NA	NA
REACTOME_CD28_DEPENDENT_VAV1_PATHWAY	;	11	0	8	0	0	0	NA	NA
REACTOME_CDC6_ASSOCIATION_WITH_THE_ORC_ORIGIN_COMPLEX	;	11	0	8	0	0	0	NA	NA
REACTOME_CDT1_ASSOCIATION_WITH_THE_CDC6_ORC_ORIGIN_COMPLEX	;	11	0	8	0	0	0	NA	NA
REACTOME_CHYLOMICRON_MEDIATED_LIPID_TRANSPORT	;	11	0	8	0	0	0	NA	NA
REACTOME_CONVERSION_FROM_APC_CDC20_TO_APC_CDH1_IN_LATE_ANAPHASE	;	11	0	8	0	0	0	NA	NA
REACTOME_COPI_MEDIATED_TRANSPORT	;	11	0	8	0	0	0	NA	NA
REACTOME_CREB_PHOPHORYLATION_THROUGH_THE_ACTIVATION_OF_RAS	;	11	0	8	0	0	0	NA	NA
REACTOME_CREB_PHOSPHORYLATION_THROUGH_THE_ACTIVATION_OF_CAMKII	;	11	0	8	0	0	0	NA	NA
REACTOME_CYTOSOLIC_SULFONATION_OF_SMALL_MOLECULES	;	11	0	8	0	0	0	NA	NA
REACTOME_DARPP32_EVENTS	;	11	0	8	0	0	0	NA	NA
REACTOME_DEADENYLATION_OF_MRNA	;	11	0	8	0	0	0	NA	NA
REACTOME_DUAL_INCISION_REACTION_IN_TC_NER	;	11	0	8	0	0	0	NA	NA
REACTOME_EICOSANOID_LIGAND_BINDING_RECEPTORS	;	11	0	8	0	0	0	NA	NA
REACTOME_ENDOGENOUS_STEROLS	;	11	0	8	0	0	0	NA	NA
REACTOME_ERK_MAPK_TARGETS	;	11	0	8	0	0	0	NA	NA
REACTOME_ERKS_ARE_INACTIVATED	;	11	0	8	0	0	0	NA	NA
REACTOME_FANCONI_ANEMIA_PATHWAY	;	11	0	8	0	0	0	NA	NA
REACTOME_FORMATION_OF_ATP_BY_CHEMIOSMOTIC_COUPLING	;	11	0	8	0	0	0	NA	NA
REACTOME_FRS2_MEDIATED_ACTIVATION	;	11	0	8	0	0	0	NA	NA
REACTOME_G1_PHASE	;	11	0	8	0	0	0	NA	NA
REACTOME_GAP_JUNCTION_DEGRADATION	;	11	0	8	0	0	0	NA	NA
REACTOME_G_BETA_GAMMA_SIGNALLING_THROUGH_PLC_BETA	;	11	0	8	0	0	0	NA	NA
REACTOME_GENERATION_OF_SECOND_MESSENGER_MOLECULES	;	11	0	8	0	0	0	NA	NA
REACTOME_GLYCOGEN_BREAKDOWN_GLYCOGENOLYSIS	;	11	0	8	0	0	0	NA	NA
REACTOME_G_PROTEIN_ACTIVATION	;	11	0	8	0	0	0	NA	NA
REACTOME_GRB2_EVENTS_IN_EGFR_SIGNALING	;	11	0	8	0	0	0	NA	NA
REACTOME_HORMONE_LIGAND_BINDING_RECEPTORS	;	11	0	8	0	0	0	NA	NA
REACTOME_HORMONE_SENSITIVE_LIPASE_HSL_MEDIATED_TRIACYLGLYCEROL_HYDROLYSIS	;	11	0	8	0	0	0	NA	NA
REACTOME_INTRINSIC_PATHWAY_FOR_APOPTOSIS	;	11	0	8	0	0	0	NA	NA
REACTOME_LYSOSOME_VESICLE_BIOGENESIS	;	11	0	8	0	0	0	NA	NA
REACTOME_MAPK_TARGETS_NUCLEAR_EVENTS_MEDIATED_BY_MAP_KINASES	;	11	0	8	0	0	0	NA	NA
REACTOME_METABOLISM_OF_BILE_ACIDS_AND_BILE_SALTS	;	11	0	8	0	0	0	NA	NA
REACTOME_METABOLISM_OF_NITRIC_OXIDE	;	11	0	8	0	0	0	NA	NA
REACTOME_METAL_ION_SLC_TRANSPORTERS	;	11	0	8	0	0	0	NA	NA
REACTOME_M_G1_TRANSITION	;	11	0	8	0	0	0	NA	NA
REACTOME_MRNA_DECAY_BY_5_TO_3_EXORIBONUCLEASE	;	11	0	8	0	0	0	NA	NA
REACTOME_MRNA_PROCESSING	;	11	0	8	0	0	0	NA	NA
REACTOME_MRNA_SPLICING_MINOR_PATHWAY	;	11	0	8	0	0	0	NA	NA
REACTOME_NA_CL_DEPENDENT_NEUROTRANSMITTER_TRANSPORTERS	;	11	0	8	0	0	0	NA	NA
REACTOME_NEF_MEDIATED_DOWNREGULATION_OF_MHC_CLASS_I_COMPLEX_CELL_SURFACE_EXPRESSION	;	11	0	8	0	0	0	NA	NA
REACTOME_NUCLEAR_EVENTS_KINASE_AND_TRANSCRIPTION_FACTOR_ACTIVATION	;	11	0	8	0	0	0	NA	NA
REACTOME_ORC1_REMOVAL_FROM_CHROMATIN	;	11	0	8	0	0	0	NA	NA
REACTOME_P2Y_RECEPTORS	;	11	0	8	0	0	0	NA	NA
REACTOME_P38MAPK_EVENTS	;	11	0	8	0	0	0	NA	NA
REACTOME_P75NTR_RECRUITS_SIGNALLING_COMPLEXES	;	11	0	8	0	0	0	NA	NA
REACTOME_PHOSPHORYLATION_OF_CD3_AND_TCR_ZETA_CHAINS	;	11	0	8	0	0	0	NA	NA
REACTOME_PHOSPHORYLATION_OF_THE_APC	;	11	0	8	0	0	0	NA	NA
REACTOME_POST_CHAPERONIN_TUBULIN_FOLDING_PATHWAY	;	11	0	8	0	0	0	NA	NA
REACTOME_POST_NMDA_RECEPTOR_ACTIVATION_EVENTS	;	11	0	8	0	0	0	NA	NA
REACTOME_PROTEOLYTIC_CLEAVAGE_OF_SNARE_COMPLEX_PROTEINS	;	11	0	8	0	0	0	NA	NA
REACTOME_PURINE_RIBONUCLEOSIDE_MONOPHOSPHATE_BIOSYNTHESIS	;	11	0	8	0	0	0	NA	NA
REACTOME_PURINE_SALVAGE_REACTIONS	;	11	0	8	0	0	0	NA	NA
REACTOME_PYRUVATE_METABOLISM	;	11	0	8	0	0	0	NA	NA
REACTOME_RAS_ACTIVATION_UOPN_CA2_INFUX_THROUGH_NMDA_RECEPTOR	;	11	0	8	0	0	0	NA	NA
REACTOME_RECRUITMENT_OF_NUMA_TO_MITOTIC_CENTROSOMES	;	11	0	8	0	0	0	NA	NA
REACTOME_RECYCLING_OF_BILE_ACIDS_AND_SALTS	;	11	0	8	0	0	0	NA	NA
REACTOME_REGULATION_OF_ORNITHINE_DECARBOXYLASE	;	11	0	8	0	0	0	NA	NA
REACTOME_REGULATION_OF_PYRUVATE_DEHYDROGENASE_COMPLEX	;	11	0	8	0	0	0	NA	NA
REACTOME_REGULATION_OF_RHEB_GTPASE_ACTIVITY_BY_AMPK	;	11	0	8	0	0	0	NA	NA
REACTOME_RETROGRADE_NEUROTROPHIN_SIGNALLING	;	11	0	8	0	0	0	NA	NA
REACTOME_RNA_POL_II_CTD_PHOSPHORYLATION_AND_INTERACTION_WITH_CE	;	11	0	8	0	0	0	NA	NA
REACTOME_RNA_POLYMERASE_I_CHAIN_ELONGATION	;	11	0	8	0	0	0	NA	NA
REACTOME_RNA_POLYMERASE_III_CHAIN_ELONGATION	;	11	0	8	0	0	0	NA	NA
REACTOME_RNA_POLYMERASE_III_TRANSCRIPTION_INITIATION_FROM_TYPE_2_PROMOTER	;	11	0	8	0	0	0	NA	NA
REACTOME_RNA_POLYMERASE_III_TRANSCRIPTION_INITIATION_FROM_TYPE_3_PROMOTER	;	11	0	8	0	0	0	NA	NA
REACTOME_RNA_POLYMERASE_III_TRANSCRIPTION_TERMINATION	;	11	0	8	0	0	0	NA	NA
REACTOME_RNA_POLYMERASE_I_PROMOTER_ESCAPE	;	11	0	8	0	0	0	NA	NA
REACTOME_RNA_POLYMERASE_I_TRANSCRIPTION_TERMINATION	;	11	0	8	0	0	0	NA	NA
REACTOME_SCF_BETA_TRCP_MEDIATED_DEGRADATION_OF_EMI1	;	11	0	8	0	0	0	NA	NA
REACTOME_SEROTONIN_RECEPTORS	;	11	0	8	0	0	0	NA	NA
REACTOME_SHCMEDIATED_CASCADE	;	11	0	8	0	0	0	NA	NA
REACTOME_SHC_MEDIATED_SIGNALLING	;	11	0	8	0	0	0	NA	NA
REACTOME_SHC_RELATED_EVENTS	;	11	0	8	0	0	0	NA	NA
REACTOME_SIGNAL_AMPLIFICATION	;	11	0	8	0	0	0	NA	NA
REACTOME_SIGNAL_ATTENUATION	;	11	0	8	0	0	0	NA	NA
REACTOME_SIGNALING_BY_VEGF	;	11	0	8	0	0	0	NA	NA
REACTOME_SIGNALING_BY_WNT	;	11	0	8	0	0	0	NA	NA
REACTOME_SIGNALLING_TO_P38_VIA_RIT_AND_RIN	;	11	0	8	0	0	0	NA	NA
REACTOME_SOS_MEDIATED_SIGNALLING	;	11	0	8	0	0	0	NA	NA
REACTOME_SYNTHESIS_OF_BILE_ACIDS_AND_BILE_SALTS	;	11	0	8	0	0	0	NA	NA
REACTOME_SYNTHESIS_OF_BILE_ACIDS_AND_BILE_SALTS_VIA_24_HYDROXYCHOLESTEROL	;	11	0	8	0	0	0	NA	NA
REACTOME_SYNTHESIS_OF_BILE_ACIDS_AND_BILE_SALTS_VIA_7ALPHA_HYDROXYCHOLESTEROL	;	11	0	8	0	0	0	NA	NA
REACTOME_THROMBOXANE_SIGNALLING_THROUGH_TP_RECEPTOR	;	11	0	8	0	0	0	NA	NA
REACTOME_TRANSLOCATION_OF_ZAP70_TO_IMMUNOLOGICAL_SYNAPSE	;	11	0	8	0	0	0	NA	NA
REACTOME_TRIACYLGLYCERIDE_BIOSYNTHESIS	;	11	0	8	0	0	0	NA	NA
REACTOME_UNFOLDED_PROTEIN_RESPONSE	;	11	0	8	0	0	0	NA	NA
REACTOME_UNWINDING_OF_DNA	;	11	0	8	0	0	0	NA	NA
REACTOME_VIF_MEDIATED_DEGRADATION_OF_APOBEC3G	;	11	0	8	0	0	0	NA	NA
REACTOME_VIRAL_MESSENGER_RNA_SYNTHESIS	;	11	0	8	0	0	0	NA	NA
REACTOME_ZINC_INFLUX_INTO_CELLS_BY_THE_SLC39_GENES_FAMILY	;	11	0	8	0	0	0	NA	NA
REACTOME_ZINC_TRANSPORTATION	;	11	0	8	0	0	0	NA	NA
SA_FAS_SIGNALING	;	11	0	8	0	0	0	NA	NA
SA_PROGRAMMED_CELL_DEATH	;	11	0	8	0	0	0	NA	NA
ST_GRANULE_CELL_SURVIVAL_PATHWAY	;	11	0	8	0	0	0	NA	NA
ST_PAC1_RECEPTOR_PATHWAY	;	11	0	8	0	0	0	NA	NA
