# Supplementary material for: Integrative analyses reveal signaling pathways underlying familial breast cancer susceptibility
Source: Mol Syst Biol. 2016 Mar 11;12(3):860. doi: 10.15252/msb.20156506 (PMC4812528; doi:10.15252/msb.20156506)
Supplement: Supplementary file 13 — Dataset EV11 [file MSB-12-860-s013.zip › README.txt]

Dataset EV11: Summary of pathway-level results comparing mutation rates between BRCA1/2 individuals who developed FBC and BRCAX individuals who developed FBC.

These data were used to exclude pathways that showed differences between BRCA1/2 and BRCAX individuals.
