# Supplementary material for: Integrative analyses reveal signaling pathways underlying familial breast cancer susceptibility
Source: Mol Syst Biol. 2016 Mar 11;12(3):860. doi: 10.15252/msb.20156506 (PMC4812528; doi:10.15252/msb.20156506)
Supplement: Supplementary file 14 — Dataset EV12 [file MSB-12-860-s014.zip › MSB-15-6506R_Dataset_EV12.txt]

Pathway	Utah RNA AUC	Ontario RNA AUC	Utah RNA p-value	Ontario RNA p-value	Utah DNA p-value	Lim, et al. AUC	Bellacosa, et al. AUC	Lim, et al. p-value	Bellacosa, et al. p-value	Rank p-value
KEGG_SMALL_CELL_LUNG_CANCER	0.773	0.706	0.001	0.004	0.090	0.787	0.889	0.030	0.003	0.00118
REACTOME_INTEGRIN_CELL_SURFACE_INTERACTIONS	0.754	0.681	0.001	0.013	0.035	0.773	0.861	0.038	0.007	0.00214
BIOCARTA_RACCYCD_PATHWAY	0.720	0.592	0.001	0.128	0.035	0.800	0.861	0.021	0.006	0.00219
BIOCARTA_BCR_PATHWAY	0.710	0.779	0.001	0.002	0.126	0.800	0.861	0.035	0.009	0.00295
REACTOME_SIGNALLING_BY_NGF	0.675	0.656	0.005	0.023	0.045	0.827	0.792	0.015	0.032	0.00297
REACTOME_SIGNALING_IN_IMMUNE_SYSTEM	0.734	0.623	0.001	0.059	0.003	0.800	0.764	0.027	0.037	0.00368
REACTOME_NRAGE_SIGNALS_DEATH_THROUGH_JNK	0.652	0.672	0.013	0.015	0.126	0.800	0.833	0.022	0.008	0.00623
KEGG_REGULATION_OF_ACTIN_CYTOSKELETON	0.707	0.661	0.002	0.016	0.299	0.800	0.778	0.024	0.035	0.014
REACTOME_TRKA_SIGNALLING_FROM_THE_PLASMA_MEMBRANE	0.653	0.605	0.006	0.103	0.024	0.787	0.778	0.027	0.041	0.0167
