# Supplementary material for: Integrative analyses reveal signaling pathways underlying familial breast cancer susceptibility
Source: Mol Syst Biol. 2016 Mar 11;12(3):860. doi: 10.15252/msb.20156506 (PMC4812528; doi:10.15252/msb.20156506)
Supplement: Supplementary file 15 — Dataset EV13 [file MSB-12-860-s015.zip › MSB-15-6506R_Dataset_EV13.txt]

GeneSymbol	GSM427158	GSM427159	GSM427160	GSM427162	GSM427163	GSM427164	GSM427165	GSM427166	GSM427167	GSM427169	GSM427170	GSM427171	GSM427172	GSM427178	GSM427181	GSM427182	GSM427183	GSM427187	GSM427189	GSM427193
BSG	8.8793823445	8.771832078	8.768137349	8.831628272	9.050818791	8.9573893605	8.345918811	8.8300470005	9.017325795	8.4637879505	8.646084224	8.5068042415	8.7903553315	9.3386841175	8.120754252	8.443895584	9.052454298	8.676331448	9.4879812905	8.727807799
CDH1	12.00989343	12.20475003	12.80365393	12.55838012	12.44726543	13.02343475	11.40859261	12.40979539	12.47414328	12.68293541	11.4210814	12.1857598	11.91354778	13.00161496	13.08801473	13.41290062	13.38809538	13.18229429	13.54762602	10.98045221
COL1A1	11.18792748	11.10029786	9.860497734	10.35208789	10.04873245	11.02694718	11.77183206	13.03513077	11.21785793	9.002738467	11.66204091	10.95259222	11.858053	10.53019687	14.67555382	10.83158062	10.6166318	13.15952927	12.96853095	12.56021108
COL1A2	12.346326125	11.8557988	10.173210653	10.217931663	11.121158615	12.98729249	13.612733115	13.37481751	11.83751796	10.2600636325	12.842764705	12.193384535	12.34714865	10.489753981	14.14958881	10.4605186095	9.977269187	12.44657104	12.182476745	9.709625118
COL2A1	6.4470361495	5.9713633395	6.9760023485	6.454329321	6.0144919555	5.7877554035	7.3944454995	6.7299466855	6.146353637	6.192846072	6.1272799655	6.382202723	5.8494266825	6.786406153	6.599679418	6.5029791975	6.528474826	6.703084506	7.183027326	5.4366021395
COL4A1	13.17957018	12.03104303	10.65812692	12.43530962	11.48468963	12.15911615	12.70613234	12.13864308	11.59733576	12.32198735	12.04226139	12.57561022	13.18229429	11.83486615	13.95070399	11.78375755	11.31092814	12.72627038	11.83178435	12.59652762
COL4A2	10.06394142	9.662846866	8.511012465	9.841761329	9.517187651	9.981902989	10.24008207	9.484486155	9.528835552	9.798480357	9.95258151	9.847234001	10.72100969	9.637567286	11.14837189	10.08948727	9.368283342	10.35265071	9.985152126	10.20419243
COL4A3	5.5662848295	5.521636581	5.6717042015	5.6567520235	5.406455813	5.372043052	5.293021282	5.8644482025	5.8691149425	5.873255617	5.790232062	5.573893621	5.8254393855	6.076605462	6.0934717055	6.4729748835	6.376176938	5.904154572	5.7549697005	5.8582799855
COL4A4	5.323380202	4.783471516	5.395243853	5.754627826	5.806975681	5.80774855	5.779661087	4.923875634	5.641409649	5.853503721	6.1022441	5.137105138	5.397898131	5.057462456	5.461570507	5.088535181	5.08439518	5.358089615	5.196441066	4.686239521
COL4A5	8.7528568605	8.456458626	9.016602648	8.5825771995	8.0194344075	9.089106031	8.784683382	9.583290087	8.916717513	8.383828745	7.5747111425	8.892008195	8.6811245715	10.4345005835	10.439916445	10.1133745185	10.793897542	9.6697834825	10.2984544975	9.48299832
CRK	10.9291550067	10.8430461553	10.353336411	9.24789131367	11.076519951	11.51028325	9.54237477033	10.4230262683	10.3226626667	10.545324375	9.79179927967	10.508302728	10.776914439	10.0785233767	10.273357482	9.657730528	10.1347274673	9.80282410467	9.86475183033	8.419348991
CSK	10.35004996	10.84346202	11.26946293	11.31701417	11.32409911	11.07168041	11.3382407	10.5789154	11.11718547	11.00749006	11.20477915	10.56738599	10.51810261	11.10704394	11.19715849	11.16642377	10.99617883	11.05496734	11.23824666	11.61491238
FBN1	7.788198126	7.045817327	6.255647662	7.177023614	6.528497576	7.466690585	8.63085057	8.322898347	6.916032078	6.938465544	7.772827757	7.314767039	8.156160361	6.887498235	8.321500999	6.504545415	6.622348841	7.696100127	7.585866015	7.442572669
FGA	6.212296819	5.7937330178	5.862260741	6.142895466	6.0545063174	6.1325254104	5.8629718688	6.2905934128	5.777716958	5.834084272	5.8878688452	5.890793344	5.9960739032	5.8533394194	6.6576685756	5.871486022	5.9806233382	6.2075168774	5.8517522696	6.2169609176
FGB	5.66197871	5.223664671	5.7185873855	6.1111201375	5.524787686	5.8811445325	5.5239862235	6.0018505655	5.5854962715	5.882017596	5.589234893	5.3609119885	5.578027233	5.7407899085	7.706848707	5.679065704	5.594069333	5.8824568005	5.8434161095	5.783726554
FGG	5.61663289	5.08042485533	5.12813079533	5.394216664	5.16471474267	4.86237598533	5.183358411	5.73127573267	4.90385191767	5.373245961	5.10876104267	5.33171452	5.43919162867	5.244861722	5.892500193	5.01693401867	5.221348673	6.427978353	5.34856477533	5.01021263533
FN1	5.784851809	5.68055279233	5.278519036	5.20244744133	5.25964903267	5.707811796	6.4670477	6.11171869767	5.79816158467	5.37743589167	5.303385894	5.616571363	6.18745509633	5.540230241	5.960731805	5.30175675867	5.298779371	5.62889739467	5.63963242033	5.319722061
GRB2	9.4954151895	9.5539178325	9.480270588	9.432546201	9.66718229	9.9164802245	9.167523377	9.1611827995	9.3657406255	9.70078824	9.153599552	9.5256586835	9.597360232	9.06038523	9.5800955565	9.0393998015	8.9731778835	8.9213733295	9.111304808	10.2970447
TNC	9.47664098	8.276817926	9.776118649	8.99853032	8.9346482775	9.877233657	10.1880838565	10.0345361045	9.7490666125	8.5312884225	8.6986584895	9.4143113265	9.711374467	9.7943634645	11.40756649	10.4954679245	9.5746988495	10.2322389685	10.051469039	10.3387770535
IBSP	6.264916969	6.434591221	6.045110507	6.139659422	5.458948931	6.188742749	6.401567006	5.567584424	6.143184845	6.207019812	6.847562044	5.758230711	5.918392943	5.583392151	5.649336125	5.971837379	6.129803967	5.994529519	6.245843236	6.303329264
ICAM1	5.250214317	5.652207716	5.724112195	6.125832527	5.190230876	5.923750128	5.229406468	4.759970032	5.659076304	5.391983545	6.278129404	5.65306808	6.003552345	5.726293954	6.147312423	5.870618247	6.067010094	6.381807349	6.298892537	6.482691508
ICAM2	11.92850738	11.29187879	10.67791364	11.08849694	10.76306733	11.02198648	10.29212924	11.29699664	11.04153957	10.83822324	11.07090266	11.01586123	11.4744083	11.49963678	10.91544642	10.66951428	11.12236553	11.03657221	11.29816872	11.8759414
ICAM3	10.39216207	10.1525514	10.25814822	10.59667922	10.47269874	9.156463061	10.16869754	10.49469589	9.844219734	10.64647346	11.01654387	10.11112299	10.16321288	9.895825602	9.627643826	10.40231958	10.10277659	10.55366796	10.12919321	10.61739655
ICAM4	5.87989860567	5.519286362	5.54885253133	5.87729975267	5.853970278	5.316566209	5.50069191767	6.15636291833	5.78607810533	5.72922551133	5.78684239733	5.75813290367	5.391525266	5.24428041267	5.441101188	5.88423388733	5.655987844	5.87743299367	5.774894785	5.74396702267
ITGA6	6.43230933033	6.371338954	6.561221976	6.18410994633	7.03425695367	7.21289602867	7.19476401833	6.328962603	6.958562315	6.30607312233	6.641325096	6.535519258	6.95978501467	5.75840882033	6.10844654733	5.87139509267	5.71221607367	5.95639658467	5.837794173	5.634729943
ITGA1	9.101017795	7.86511636	7.148936963	6.516492413	7.441058314	7.98845907	7.580354917	7.865827785	7.418993406	7.512564929	7.438794191	8.342898175	9.099519506	7.626842693	9.408383416	8.035817876	7.332867062	8.062681816	7.660960561	8.462247785
ITGA2	9.689124896	10.4246495	10.6672848	10.19124467	10.8955187	10.55708099	10.37177151	9.52338608	10.40755487	10.55221305	8.014705553	9.776984476	9.868745837	9.00761679	10.53769432	10.45361046	8.650370669	9.336345391	8.236326533	9.600610375
ITGA2B	5.361953639	5.442455259	5.488973851	5.402254249	5.256266489	5.950883181	5.323740468	5.388371455	5.151586144	5.384059522	6.239603899	5.295182325	5.346257748	5.917677146	5.234397132	5.887593047	5.946152572	6.109888752	5.787648759	5.113545539
ITGA3	8.1217165825	7.940840191	7.980807774	8.3145459475	7.9312840775	8.363719193	8.00994217	8.2637160875	8.446684304	8.061784113	7.868672706	7.9624000735	8.309212196	8.8558219455	8.093597058	8.728623836	8.708228537	8.327804747	8.70490029	8.062562651
ITGA4	6.297013109	6.043635001	6.268430299	5.660003917	5.694748763	7.092337284	6.042759915	6.51601958	6.379383241	5.729220505	5.442289366	6.711395528	5.692100223	6.691398504	7.991537612	6.289101891	6.19830322	6.82706041	6.768320398	6.182896477
ITGA5	10.57663577	10.55403266	9.18625115	9.671576946	9.349370323	10.95930669	10.70804518	10.27665401	9.280446664	9.152139757	10.47331538	9.720655169	10.11027486	10.99419451	11.17577737	9.381100084	10.13424056	10.12647254	10.03091577	11.25022455
ITGA7	8.552305136	7.581447523	6.124127129	7.774014657	7.213179877	7.400369547	7.435068318	7.413841832	6.546667333	7.833714147	8.110550027	7.319290795	8.595538276	7.654924404	7.497993755	6.707224951	7.120992405	7.26425756	6.991610063	8.36573313
ITGA9	7.258945501	6.080290574	6.590104667	6.976424143	6.410201693	7.114213764	7.590458165	7.15785501	7.057399162	6.099721915	7.042127541	6.940933492	7.08220527	6.693908988	7.669223685	7.05696584	6.492819078	7.379597408	6.979456993	6.420007038
ITGAD	5.776177206	5.571533663	5.707228834	5.854439094	5.476714818	5.298302041	5.917199751	5.172738766	5.844493149	5.104977394	6.099301122	5.97957453	5.689726348	6.058593171	5.989145395	5.479950992	5.522315721	5.992321625	5.844493149	6.010506426
ITGAE	9.141973713	8.741569054	8.653938789	8.986027686	9.109413534	8.15920422	8.06045428	8.848952379	8.541049291	9.067609897	9.284142273	8.713421851	8.622345752	7.764773957	7.629850413	8.264326623	7.991976868	7.928342376	7.875075258	6.387591412
ITGAL	6.893001507	7.712339773	7.905749702	8.08212392	7.843106264	6.814297663	7.851001152	6.876858011	6.901292687	7.699539704	8.083640375	7.288638004	6.995431166	8.137837934	7.298133898	7.850469917	7.978912229	7.88932314	7.960988197	8.527849483
ITGAM	7.99361935	7.61467511	7.849031477	8.17437786	7.090221279	9.003996476	7.49197557	8.280192097	7.748010194	7.162394161	7.841880566	8.411956995	7.931344923	7.658516996	8.468217878	8.093432255	7.412995553	8.044026739	7.836809583	7.747456426
ITGAV	10.67951553	9.752932999	10.08758255	9.271638758	9.935467529	10.94344908	9.545409111	10.75503384	10.365683	9.93833767	10.03888509	10.62352057	10.72951477	10.42071848	11.15310882	10.33270825	10.458089	10.36934682	10.2072374	7.62607609
ITGAX	6.01615391233	5.64215681733	6.33241706267	5.635042506	6.05438603367	7.17660310767	6.031614841	6.00625084667	6.196845866	6.04941479267	5.88281038067	6.214450131	5.833124685	6.75150059067	6.20343666067	6.316335853	6.202547924	6.17923126367	6.25572357233	6.72113053933
ITGB1	9.30169669467	8.828078384	8.9042892375	8.75186424133	9.13491446	9.489530799	9.251714595	9.23773095817	9.05065703483	9.06946628383	8.5429645305	9.18007328783	9.52376826383	9.15082053767	9.44121959	8.933464829	9.05192720867	9.04214245483	9.0875921835	8.1006439875
ITGB2	11.423270155	11.4456095	11.82795379	11.954544835	11.664734205	13.379465115	11.636086735	11.69409393	11.5577866	10.97266949	11.530394835	12.19832114	11.42839688	11.88734111	12.562740285	11.681747475	11.055174395	11.80706946	11.67906498	11.705440355
ITGB3	6.147515948	5.52873637	5.194176951	5.254944744	5.476714818	6.672712173	5.418536788	5.838328613	5.40668228	5.411944154	5.576228285	5.887897624	5.582263377	4.840980873	4.788047896	5.364932404	5.229790979	5.69000583	5.50954641	4.766875281
ITGB4	7.91590933625	8.39704886075	8.24906789575	7.82261999	8.18279765425	8.628701183	8.05954225525	7.71917636725	8.1664411835	7.7363626215	8.308178057	7.88632146725	7.99584289325	8.66039633675	8.04048532125	8.56007319175	8.3266944165	7.9541415925	8.6315020275	8.25704968575
ITGB5	9.367661926	8.9984705876	8.9288106782	8.7802292424	8.7950599632	9.5481835408	9.0012339544	9.3423966262	9.0837101736	9.0993783712	9.3432531832	9.1030013012	9.264973204	8.9157987572	9.5286912742	9.0036360266	8.7783750024	8.9391305352	8.8864068374	8.7607050838
ITGB6	5.461406798	5.959776674	5.36790503	5.438135838	6.345898074	6.759825365	5.587223392	5.943283297	6.090753548	5.596049021	5.240897443	6.289839651	5.804912672	5.391639926	5.257964097	5.205559906	5.551986008	5.388026974	5.408551594	4.830371028
ITGB7	7.631852081	9.113248027	8.540477891	8.695559886	8.398146319	8.129439032	8.067946709	7.600435399	7.713285334	7.721237853	9.243210363	8.324226826	7.402801304	8.591747779	8.253411568	8.636045546	8.366301585	8.595333135	8.346913826	8.770532686
ITGB8	6.1022441	7.532124306	6.992431746	7.258286006	7.408714249	7.492776776	8.616687708	6.689303092	6.698847453	6.516256016	6.181605124	6.607630381	6.657215268	5.934641074	6.418700692	6.198401453	6.207605557	5.684966848	6.114789302	6.520033725
LAMA2	9.4846820175	9.205762802	7.7278553315	7.1284671085	8.893920635	9.5352510465	9.121049651	10.36853561	8.991500668	8.189963021	9.978040839	9.952970221	9.9265671165	9.5115781165	10.67488522	9.717665021	8.4714794215	10.18857619	9.1498423435	9.969027535
LAMA5	12.64414927	12.82636383	12.67768778	12.1857598	12.00289948	12.9236618	11.97982718	11.92436912	12.33362227	12.29943565	11.71011775	12.55314694	12.54269462	13.57945564	13.19781415	13.02126635	13.00320258	12.0767489	12.8538437	12.98137289
LAMB1	8.1486162495	7.599828304	7.590059595	7.6644005535	8.5224865225	8.11643099	8.9026384035	7.795463405	8.2811261155	7.71252498	8.7913088215	8.5429373015	8.072835663	7.4947596615	7.699604075	7.4410500215	6.990773241	7.460218793	7.3804669665	5.5886430935
LAMB2	10.87659774	11.12925744	10.01863178	11.32101501	10.46360129	10.2822345	11.29880451	10.50808719	10.25917864	11.19255807	11.62683849	9.98739233	10.51457134	10.60200312	10.8933738	10.49005891	10.33039065	10.54691402	10.43742988	7.938228627
LAMC1	13.49883304	13.074006	12.3793121	12.41466417	12.45547628	13.19114487	13.10298289	13.19114487	12.49390804	12.29067992	12.45804007	12.97187766	13.12983363	12.30875149	13.25616376	12.66269848	12.11321645	12.65381248	12.07225833	9.629630344
PECAM1	12.12241722	11.52829551	10.40487575	9.922525358	10.6953025	11.90810746	9.176011741	11.48554018	10.8590069	10.25957296	10.85352421	11.85099365	12.01909212	11.31701417	11.25022455	10.0970317	10.56535468	10.32215382	11.22396264	11.51195041
PTK2	9.55016911	9.45642471	8.9981409465	9.0133211855	9.0250253645	9.420287121	8.8796586	9.585335464	9.2675642675	8.984597332	8.7160245685	9.5799510855	9.807955308	9.6749751715	9.2641454985	9.278094081	9.5786882385	9.21652246	9.337026401	9.6546657745
PTPN1	11.09785784	10.92233559	10.94914844	10.74552751	11.08348284	11.71457622	10.92879244	10.68230579	10.78374334	11.13901746	10.57445661	10.69259831	10.93430845	11.37859847	11.03430052	11.22557215	11.6020262	10.92591806	11.22643043	7.591767528
RAP1A	7.005431822	6.434568757	6.699751273	5.6556447465	6.4308542	7.3002942325	7.2132301705	6.7375606535	6.6237057305	6.458550254	6.367097734	6.6803573705	6.6358028665	6.5600925975	6.965484196	6.4715114345	6.023625171	6.459501324	6.2166346505	5.5290771255
RAP1B	6.582741757	6.355006684	6.466000385	6.3700012095	6.499527711	6.8410633585	7.062352436	6.2456860685	6.516538676	6.496219087	6.813421843	6.676402561	6.4678002685	5.7981775515	5.632718325	5.6294457825	5.676905305	5.8486648255	5.862625222	5.6300144245
SOS1	8.001564595	7.481398095	7.228580927	6.648325671	7.634958261	8.19601328	7.292025067	7.787382059	6.878728789	7.4960371	6.507481989	8.512524314	8.640083234	7.7584583	7.8511886	7.192690117	7.688986551	7.192172276	7.574595656	8.480033951
SPP1	9.752694415	7.782233666	9.310909176	7.807239546	13.602670365	13.4246398	9.198165957	8.8762932985	9.3186403255	9.409458719	6.7733404185	10.0904575765	8.399031251	9.7888229335	9.595106452	9.982971971	9.148206659	9.2854509535	10.27622313	8.273142259
SRC	6.75911734333	6.586005659	7.22912163867	6.91032494133	6.72839437467	6.38912935567	7.54701473933	7.00963552967	6.85674479767	6.973025285	6.89592443067	6.98144085767	6.75905554167	6.82951290367	6.91208436433	7.22720437133	7.35444662233	7.03736704367	7.07743364033	6.94510312533
THBS1	12.26985874	10.93386418	11.57272404	10.57445661	11.52882293	13.7210223	11.00370783	12.27296951	11.58397843	10.78761308	10.80286793	12.02131498	11.69988051	10.71932916	12.4254245	11.06672345	11.47029296	11.52315285	11.04724001	11.57472137
TLN1	10.9484368	10.35004996	10.20981921	10.43742988	9.987545106	10.55627639	10.32302692	10.49035982	9.984080577	10.50808719	10.87277127	10.38874414	11.16338255	11.32350252	10.42478333	10.80365511	10.88922276	10.80905688	10.86047424	11.58959862
VCAM1	8.07772679633	7.24691632933	7.63218285233	7.136062181	8.760944586	7.97951833233	8.35458352167	8.34799793867	8.260992009	7.44841126567	8.36555046	8.73512390433	8.26673643233	7.55920272067	8.845032775	7.756862813	7.31795544933	8.277693489	8.22433804633	7.380815007
VTN	4.977292804	4.970176368	4.833157346	5.377480603	4.993460669	5.488973851	5.255511354	5.513657531	5.108536217	4.842490216	4.96556642	5.442289366	5.416511492	5.781891609	5.917259434	5.364932404	5.533727829	5.924581683	5.209854193	5.441376616
VWF	14.70026172	14.48484431	13.62992806	13.98232431	13.44200721	14.1393823	13.74350963	13.93643461	13.56248158	13.90066922	13.93264756	14.84397331	14.65913186	14.26763347	14.45371146	13.37610779	13.42739342	13.31846094	13.50983997	14.52512866
MADCAM1	4.986744626	5.104604996	4.820426964	5.4355322335	5.2521023505	5.569441994	5.32493768	4.9385273865	5.630264262	5.3261257955	5.191865672	5.600274296	4.8571803435	5.246515606	5.2380249715	5.3185991525	5.3344845835	5.1936670215	5.189113636	4.812778604
ITGA10	8.623754517	9.079385528	10.05466574	10.91483004	8.133220736	8.625965515	10.98552909	8.656300723	8.91062109	9.92775616	8.798262085	8.905267496	8.385475393	10.74402254	10.05292838	9.831466044	9.848083443	9.639657761	9.136613813	9.401989375
ITGA8	6.8307089	6.827314517	5.651633855	6.093766806	6.54048116	7.67382338	7.189209615	5.987895674	6.028575367	7.176101137	5.349976695	6.312797321	5.949541498	6.118531688	6.322338866	5.813660159	5.567888595	5.846751073	5.702942321	5.833276737
BCAR1	8.887952536	8.931846371	9.151968584	8.943878208	8.86238252	9.615648544	9.176011741	8.83089633	8.641980482	8.799282532	9.630226677	8.536335742	8.699521377	9.481880707	9.246806572	9.273365013	9.479871756	9.229474442	9.510275173	10.04737654
RASGRP2	6.829700439	7.132440219	6.44233236167	6.82223412667	5.95115512367	6.38529059	6.670813718	6.53086701167	6.17138796367	6.79995732567	6.819022183	6.62620438833	6.65612666467	7.43063999967	6.73612223267	7.16314403933	7.053074466	6.85229716767	6.84680968067	6.90030710867
LAMC3	8.971644945	10.18476414	9.3312535	9.370252094	9.848083443	8.991154128	12.48456748	9.272712079	10.24606989	8.730980488	9.609742556	10.70754056	7.445513855	9.444694564	11.66763062	9.593681092	9.108629731	11.18792748	9.513140888	10.06287289
RAPGEF3	9.235386689	8.739072693	8.061480724	9.674898929	7.997322226	8.241317194	9.018235741	7.568927286	8.057817296	8.457730865	8.381933448	8.292046787	8.768549192	9.672072194	8.577656473	8.823320364	8.913937397	7.53348767	8.069988244	8.192984556
RAPGEF4	7.241175503	6.635395722	6.918270314	5.903768142	6.64810992	6.912892703	5.946152572	7.211745052	7.451110377	6.356941039	6.563429392	7.043905282	6.758893179	7.051810165	7.751813702	7.293727115	7.642487009	8.027423808	7.845617261	5.886130184
ITGA11	7.6918007385	7.7559931985	7.826627437	8.4517115145	8.053666097	7.2817545605	9.6364126975	8.842132135	7.6941273435	7.098684806	7.611798171	7.6790995035	7.929305347	8.0398757475	8.866067951	7.999215593	7.538691521	8.327505691	8.214467408	7.1613857855
RASGRP3	9.620316579	9.802112873	9.140447083	9.707333731	9.642061229	9.990685863	9.908633222	9.333972157	9.259696855	8.958930467	10.41191374	9.563330297	9.061938927	8.181178507	9.887921655	8.412983782	8.059062012	9.300742141	8.335882847	8.825707034
F11R	6.435307999	6.68672331833	6.36773601167	6.54769707467	6.78912007267	6.73902004267	6.790668032	6.50818729167	6.84945253667	6.82081096367	6.66349506767	6.56443669333	6.417104127	5.72725181833	5.744491636	5.73390613167	5.60916538767	5.80714597267	5.823423914	5.44784307067
APBB1IP	10.69644187	9.15231091	9.031467655	9.212168732	9.432772131	9.365546625	9.0923747	9.679942359	8.805777017	9.878281298	10.47980075	9.677226824	10.29322767	9.777124244	9.8765404	10.03091577	9.199280412	10.26227726	9.692319577	10.37511578
JAM2	11.31322333	11.11214317	9.458448204	10.3854637	10.03355416	10.14723709	11.2250027	11.17704903	10.15718937	10.08323369	10.28386424	11.30388933	10.79887295	9.989636156	10.30226796	9.476058165	9.728992348	10.13846417	10.48546988	10.43144566
JAM3	11.0724812	11.33884516	10.83188538	10.71326216	10.87313284	11.52775569	11.71299347	11.31896656	10.96573399	10.72598418	11.20569569	11.04322917	10.70754056	11.21903252	11.90579323	11.41166472	11.32023378	11.19524625	11.07740677	7.03100122
AMICA1	8.479821812	10.07020855	9.258943514	9.56812767	8.919415413	8.97466634	8.893893904	9.157947591	7.67246269	8.743051332	9.924167126	8.818774784	8.323416374	9.030143702	8.819732939	8.866792965	8.619359016	8.82991386	9.153894694	9.875749783
LAMA1	6.920948282	5.90735017133	6.510441019	7.365590567	6.32585905533	5.968922106	6.82785190267	6.558471755	7.01291672967	6.17238691167	6.39577774933	6.11055064733	5.86322872133	6.76886723067	7.77612911867	6.434522916	7.07485400133	7.13469908	8.04350840533	6.077470757
Class	Control	BRCA	BRCA	Control	BRCA	BRCA	BRCA	Control	BRCA	BRCA	BRCA	Control	Control	BRCA	BRCA	BRCA	BRCA	BRCA	BRCA	BRCA
