# Supplementary material for: Integrative analyses reveal signaling pathways underlying familial breast cancer susceptibility
Source: Mol Syst Biol. 2016 Mar 11;12(3):860. doi: 10.15252/msb.20156506 (PMC4812528; doi:10.15252/msb.20156506)
Supplement: Supplementary file 16 — Dataset EV14 [file MSB-12-860-s016.zip › MSB-15-6506R_Dataset_EV14.txt]

GeneSymbol	GSM427158	GSM427159	GSM427160	GSM427162	GSM427163	GSM427164	GSM427165	GSM427166	GSM427167	GSM427169	GSM427170	GSM427171	GSM427172	GSM427178	GSM427181	GSM427182	GSM427183	GSM427187	GSM427189	GSM427193
AKT1	9.746089281	9.68028616833	9.69256516467	9.98949733167	9.506100771	9.688092646	10.0480993307	9.436876068	9.58057105933	9.75364579767	9.592833039	9.66262953467	9.935713008	10.2127518167	10.3303371883	10.0295226957	10.1231177773	10.182290716	10.3257906717	10.2867156497
AKT2	7.466690585	6.43012268	6.416760061	5.863140121	6.860966288	7.477052175	6.742953157	6.689303092	6.500527718	6.827314517	5.479142629	6.97372929	7.400262798	6.998819226	6.457877938	6.272541727	7.39763426	6.554209422	7.681310676	5.687628504
APAF1	7.460673902	7.8219347	7.4969355985	7.949551686	7.4088003525	7.755466278	7.5815822955	7.645327129	7.8288732835	7.5688881555	7.7410235595	7.693481461	7.5169319435	7.2583026115	7.491349902	7.314781926	7.439190284	7.49765713	7.365638144	7.0492517595
BIRC2	10.1203149015	9.6275956935	9.7717912665	9.477837206	9.3861165135	10.3317089185	10.214895946	10.0771995225	9.6996756995	9.526270562	9.181680732	9.602668372	9.748937848	9.3641773755	9.745757925	9.24265747	9.106913703	9.221711435	9.2950823285	9.853083913
BIRC3	9.50184663267	9.90022641533	10.2655236773	10.2724422663	9.404843943	9.51612918533	10.4052109017	9.25162105967	9.76997316367	8.98711892533	9.10786861	9.64187447267	8.950697414	8.831709234	9.59777171733	8.328009681	8.109536	8.50859886567	7.88922588267	8.26887307167
XIAP	5.599623716	6.29655434	6.416760061	5.989826604	6.56544914	6.091917306	6.731933742	6.140988854	6.79103628	6.177724116	6.25333282	6.249355857	6.358963769	6.810768024	6.819320511	6.387332919	6.924400193	6.65900091	6.207605557	7.406483789
CCND1	13.0689563	12.87039849	13.5121695	13.61588998	13.04549694	13.37610779	13.46367638	12.73729283	13.81715158	13.40233131	13.46367638	12.99332148	13.31043176	13.18898907	14.23655206	13.61588998	13.2267238	14.16199356	14.14434519	13.03513077
BCL2	8.4944607845	7.97569312475	7.84053328475	7.5957045875	7.8450723755	7.89616385625	7.264331835	8.05261194825	7.87109163775	8.23267903825	7.66150020625	7.69919135975	8.09596774125	8.2876995905	7.76711974975	7.94296329425	8.49738614725	8.0343733815	8.36146716375	6.96857569025
BCL2L1	9.8313225965	9.2628993675	9.6706944665	8.999297312	9.819947042	9.444171974	9.718924317	9.632114784	9.7227322955	9.564546958	8.478052396	9.3012466535	9.2475715835	10.160659071	8.9891806855	9.423520902	10.2211742005	9.52090632	10.1528186875	7.5182568945
CASP9	7.924560768	7.7506065195	8.1061247785	7.389583129	7.637528126	8.5459358775	6.9179834015	8.3320404855	7.7930385845	7.6247556515	8.198860636	7.692121379	7.8122716905	8.7262881565	8.6813768815	8.248373031	8.6068554675	8.073461174	8.5559423875	8.6535305615
CCNE1	5.7706733955	5.8681879535	6.213232041	5.99736739975	6.29992863125	5.7160804985	6.32124444525	5.7012189585	6.42728370275	5.859119673	6.179762227	6.16318161475	5.667146432	6.11855449125	6.4922561955	6.27371824275	6.19627768275	6.47813675725	6.1333137935	5.9634582625
CDK2	9.26596478	8.958604237	9.1433668585	7.7178678995	9.123941273	9.3759597995	7.9728052855	9.321425499	9.1526830635	8.766958367	8.5614408535	8.893995041	9.195934583	9.7479615385	9.3160147545	9.532128788	9.817272827	9.1966010805	9.742178486	9.453635543
CDK4	10.36475876	10.22717101	11.04936549	10.81911353	10.92385505	10.4760984	10.77554879	10.6537276	11.33166731	10.5411695	11.20375193	10.68360899	10.23700709	10.96383915	10.80365511	11.19882886	10.83893427	11.23443143	11.16747477	10.8875331
CDK6	9.861095099	9.469403277	10.38239737	9.614162807	10.33984475	10.24168562	9.112401142	9.92562903	10.90635345	8.967515291	9.62214845	9.837833335	9.342986415	9.335714771	10.89385156	9.82934264	9.506506502	10.33792321	9.901093579	9.391867114
CDKN1B	9.994983337	9.7467670155	9.760065891	9.344181055	10.049946495	9.5007422985	9.015559992	10.6232973005	10.059640231	9.9202580165	10.1640382545	10.0441681905	9.813364775	8.716991196	8.4863279555	8.9933055285	8.896381156	8.753016755	9.089847459	8.921795507
CDKN2B	8.76644567233	7.79328062833	6.37685407567	6.92119697233	7.13000493333	7.51817774933	6.73216024933	7.338088569	6.35641451967	7.83504918467	7.90194792633	7.66847662533	8.74712282133	7.00145541933	7.21934104333	7.010125283	6.57025080233	7.23399989233	6.769539484	7.121296619
CHUK	9.004698798	8.974945912	8.986710369	8.742495656	8.684828488	9.33884841	8.17437786	8.824657385	8.659854224	8.645245129	8.670710349	8.807082076	9.155780297	9.260861404	9.241179451	9.022833232	9.175650046	9.44260202	8.973504462	8.965922146
CKS1B	11.44575279	11.425026115	11.75554025	11.53758354	11.770218125	10.809279835	10.93470576	11.698293945	11.638889645	11.236168595	11.482315215	11.617053365	11.63772336	11.348847155	11.03852621	11.77835496	11.530983475	11.965210965	11.64494628	12.24510448
COL4A1	13.17957018	12.03104303	10.65812692	12.43530962	11.48468963	12.15911615	12.70613234	12.13864308	11.59733576	12.32198735	12.04226139	12.57561022	13.18229429	11.83486615	13.95070399	11.78375755	11.31092814	12.72627038	11.83178435	12.59652762
COL4A2	10.06394142	9.662846866	8.511012465	9.841761329	9.517187651	9.981902989	10.24008207	9.484486155	9.528835552	9.798480357	9.95258151	9.847234001	10.72100969	9.637567286	11.14837189	10.08948727	9.368283342	10.35265071	9.985152126	10.20419243
COL4A4	5.323380202	4.783471516	5.395243853	5.754627826	5.806975681	5.80774855	5.779661087	4.923875634	5.641409649	5.853503721	6.1022441	5.137105138	5.397898131	5.057462456	5.461570507	5.088535181	5.08439518	5.358089615	5.196441066	4.686239521
COL4A5	8.7528568605	8.456458626	9.016602648	8.5825771995	8.0194344075	9.089106031	8.784683382	9.583290087	8.916717513	8.383828745	7.5747111425	8.892008195	8.6811245715	10.4345005835	10.439916445	10.1133745185	10.793897542	9.6697834825	10.2984544975	9.48299832
COL4A6	6.22269146867	5.50909937167	6.32727236533	6.12400306867	5.820521944	5.81522003967	5.76016431267	6.17054467033	5.627103762	5.95411342967	5.596975461	5.920923915	5.92918940233	6.265588094	5.798142002	6.33121760033	6.330944259	6.250331092	6.126459088	5.79939505
E2F1	5.763286242	6.058322584	6.031886566	5.460424154	6.053008806	5.770572224	6.146803484	5.920180882	5.598879718	5.672857555	6.357820835	5.853877943	5.687208569	6.099827094	5.927310565	6.0664182	6.240701309	6.12918576	6.065072081	5.901899413
E2F2	7.6916757	6.931656836	8.360672771	8.162745192	7.617800091	7.123969084	7.972134198	6.945271536	8.258590913	6.888624921	7.227811157	7.045216672	7.30193311	7.237642883	8.462748793	8.146264608	7.325532861	8.1655868	7.252739043	9.009885376
E2F3	9.274157466	9.646289192	9.837470696	10.27390663	9.962375907	10.05069253	11.29154789	9.654399345	10.12192882	9.387097072	9.342830898	10.01526211	9.817175993	9.061938927	9.928363336	8.857670911	8.667928594	9.626777286	8.975526388	7.570673773
FHIT	6.422910471	6.020930644	6.709225575	6.750208278	7.04712698	6.721649923	6.152898934	7.169627227	7.169527015	6.928314429	6.798896608	6.165967822	6.631654085	7.015919907	7.356190313	7.41208525	7.167872523	7.703940116	7.484220974	8.263599169
FN1	5.784851809	5.68055279233	5.278519036	5.20244744133	5.25964903267	5.707811796	6.4670477	6.11171869767	5.79816158467	5.37743589167	5.303385894	5.616571363	6.18745509633	5.540230241	5.960731805	5.30175675867	5.298779371	5.62889739467	5.63963242033	5.319722061
IKBKB	7.1307406325	7.787354885	7.4532495275	7.4011955135	7.5245616955	7.5689740425	7.550193916	7.4520617975	7.530604743	7.6541093245	7.53597724	7.4402145165	7.3412959795	7.5914915015	7.946295334	7.791459439	7.9501379685	7.5558305855	7.8335949455	7.9784806655
ITGA6	6.43230933033	6.371338954	6.561221976	6.18410994633	7.03425695367	7.21289602867	7.19476401833	6.328962603	6.958562315	6.30607312233	6.641325096	6.535519258	6.95978501467	5.75840882033	6.10844654733	5.87139509267	5.71221607367	5.95639658467	5.837794173	5.634729943
ITGA2	9.689124896	10.4246495	10.6672848	10.19124467	10.8955187	10.55708099	10.37177151	9.52338608	10.40755487	10.55221305	8.014705553	9.776984476	9.868745837	9.00761679	10.53769432	10.45361046	8.650370669	9.336345391	8.236326533	9.600610375
ITGA2B	5.361953639	5.442455259	5.488973851	5.402254249	5.256266489	5.950883181	5.323740468	5.388371455	5.151586144	5.384059522	6.239603899	5.295182325	5.346257748	5.917677146	5.234397132	5.887593047	5.946152572	6.109888752	5.787648759	5.113545539
ITGA3	8.1217165825	7.940840191	7.980807774	8.3145459475	7.9312840775	8.363719193	8.00994217	8.2637160875	8.446684304	8.061784113	7.868672706	7.9624000735	8.309212196	8.8558219455	8.093597058	8.728623836	8.708228537	8.327804747	8.70490029	8.062562651
ITGAV	10.67951553	9.752932999	10.08758255	9.271638758	9.935467529	10.94344908	9.545409111	10.75503384	10.365683	9.93833767	10.03888509	10.62352057	10.72951477	10.42071848	11.15310882	10.33270825	10.458089	10.36934682	10.2072374	7.62607609
ITGB1	9.30169669467	8.828078384	8.9042892375	8.75186424133	9.13491446	9.489530799	9.251714595	9.23773095817	9.05065703483	9.06946628383	8.5429645305	9.18007328783	9.52376826383	9.15082053767	9.44121959	8.933464829	9.05192720867	9.04214245483	9.0875921835	8.1006439875
LAMA2	9.4846820175	9.205762802	7.7278553315	7.1284671085	8.893920635	9.5352510465	9.121049651	10.36853561	8.991500668	8.189963021	9.978040839	9.952970221	9.9265671165	9.5115781165	10.67488522	9.717665021	8.4714794215	10.18857619	9.1498423435	9.969027535
LAMA3	8.4543069015	7.9805213695	8.22413577175	7.687670124	8.06193408825	8.36616522825	8.10012284475	8.69394073125	8.39897251175	7.75319602025	7.2547783775	8.121920326	8.05742956025	9.09629077975	8.32972063725	8.872809631	8.5226676775	8.14459645675	8.62331057575	7.620069691
LAMA4	9.9370151895	8.801453058	7.1871764155	8.1189968445	8.65547585	9.347397084	7.8410433245	8.942056513	8.2456295	9.119176652	10.206726031	9.3222193395	9.3859954115	7.6152573625	9.1976298995	7.763838099	7.5974834745	8.4890405005	7.7831345875	6.842843372
LAMA5	12.64414927	12.82636383	12.67768778	12.1857598	12.00289948	12.9236618	11.97982718	11.92436912	12.33362227	12.29943565	11.71011775	12.55314694	12.54269462	13.57945564	13.19781415	13.02126635	13.00320258	12.0767489	12.8538437	12.98137289
LAMB1	8.1486162495	7.599828304	7.590059595	7.6644005535	8.5224865225	8.11643099	8.9026384035	7.795463405	8.2811261155	7.71252498	8.7913088215	8.5429373015	8.072835663	7.4947596615	7.699604075	7.4410500215	6.990773241	7.460218793	7.3804669665	5.5886430935
LAMB2	10.87659774	11.12925744	10.01863178	11.32101501	10.46360129	10.2822345	11.29880451	10.50808719	10.25917864	11.19255807	11.62683849	9.98739233	10.51457134	10.60200312	10.8933738	10.49005891	10.33039065	10.54691402	10.43742988	7.938228627
LAMB3	7.56105896433	7.836317774	8.01464519233	7.67642662233	7.975915989	8.257598404	7.50578837367	7.747637681	7.91114789333	7.702619213	7.30899363433	7.692155216	7.74037431067	7.314854993	7.12901061733	7.68209250767	7.62025197167	7.103039334	7.40565617267	7.80821098167
LAMC1	13.49883304	13.074006	12.3793121	12.41466417	12.45547628	13.19114487	13.10298289	13.19114487	12.49390804	12.29067992	12.45804007	12.97187766	13.12983363	12.30875149	13.25616376	12.66269848	12.11321645	12.65381248	12.07225833	9.629630344
LAMC2	8.92971409567	9.156131895	8.851202688	8.64607980733	8.59044482267	9.510653174	8.70774294967	8.40226476	8.89394847567	8.90990985133	8.16631729167	8.353972691	8.67834112367	9.66844801867	8.34456747333	9.289928504	9.146347284	8.573892163	9.03065984067	9.32109725233
MAX	6.8375421116	6.6132613134	6.665051653	6.3501149108	7.0390496008	6.7679002552	6.926938337	7.0799700492	6.8624420014	6.8567213522	6.2691573984	6.7864949062	7.0140243452	6.6285157292	6.4296669984	6.6200403206	6.6788927582	6.5438948864	6.9912099028	7.2119411558
MYC	11.83974258	10.569760214	11.54593261	10.2570662725	11.50644256	12.17961768	10.2032142635	11.820520445	12.140966635	9.975804059	10.829470512	11.023407075	11.5313713	9.689899517	10.043318064	9.7187563365	9.654362623	10.1255478285	9.668764921	8.9745205145
NFKB1	12.34771002	12.34109771	12.51631937	12.26985874	12.37603319	12.87483063	12.52075501	12.20475003	12.42766909	12.09766027	12.2590489	12.38541089	12.24889125	12.29388695	12.41257918	12.40655986	12.32574401	12.39966386	12.00382718	12.05629403
NFKBIA	15.00532806	13.91249272	14.51605303	14.35403309	13.73047547	13.77694807	15.02279519	14.22362506	14.37348409	13.54172225	13.43573605	14.39776555	14.10537413	14.13459319	13.98232431	13.70909946	13.58466312	13.75810714	12.88068749	10.54750216
NOS2	5.496412483	5.36548732067	5.691198038	5.37344951167	5.24425162867	5.431006781	5.26103280633	5.32847452233	5.32697615567	5.609631797	5.58811651867	5.54010262667	5.381457097	5.24729020433	5.659962881	5.78350582667	5.48929581033	5.788918829	5.68083145433	5.42148128867
PIK3CA	6.685313404	7.098719371	6.212526175	5.584068992	7.405441727	7.460253403	6.662423158	6.020263967	7.205282841	7.606018576	6.657000843	6.822223857	6.672535396	4.904979261	5.472171943	4.944168843	5.538546893	5.070616072	5.353156751	5.027033758
PIK3CB	7.339184439	6.741201091	6.813047234	6.506054132	6.944393257	7.80732453	5.996847001	7.162847292	7.428655643	6.850940421	6.80536058	7.215390118	7.548207573	8.158055634	8.167858571	7.631688412	8.19969826	7.6455704	8.275287778	7.498233163
PIK3CD	8.467616885	8.699078855	9.063247518	8.649598507	8.565760069	8.146264608	8.302457433	8.452633655	8.407417683	8.72987657	9.15686751	8.195422808	8.126576876	8.437316311	8.637277967	9.107714755	8.783359349	8.641727659	8.719338441	8.95253824
PIK3CG	6.299304767	7.09127967	6.323194968	6.299945779	7.300126299	6.725540512	7.476910459	6.726903149	6.426437217	6.76752611	6.847562044	6.739109305	6.521369295	5.09930704	6.107798352	6.07692847	5.439300032	6.101508918	5.379907907	5.039808741
PIK3R1	7.0703331436	7.6111323212	7.448654099	7.6522265588	7.950268865	7.4183463498	8.3350079456	7.757716558	7.6719006758	7.3060563712	6.9076540764	7.509195938	7.3656981534	7.1534205814	7.0222287176	6.9209080238	6.8965544166	6.895239566	7.0040046146	7.4112322548
PIK3R2	11.7240492	12.12504541	12.67203307	12.52623397	11.96427598	12.02694363	13.11366653	12.07897478	12.20624983	12.27296951	11.73774813	12.16093036	11.89182747	12.03287579	12.93579034	12.39411974	12.3239471	12.48900128	12.05711016	12.34859823
PTEN	10.48283344	10.32512022	10.4297627	10.18190731	10.27256013	10.16250498	10.31455241	10.71573921	10.36365325	9.653830832	9.658595819	10.53537772	10.73844933	9.656380672	10.45510657	9.799419701	9.411691645	9.922525358	9.905613067	9.850777208
PTGS2	9.3930229045	8.8139773665	8.056837029	7.8889224205	7.9471266005	8.852128455	7.978764199	7.884541234	9.7271422725	7.7737994165	9.678145087	9.0197711345	8.1763049215	7.101106939	7.913887503	8.3071702885	8.881647653	8.2186161485	7.295140337	8.313022268
PTK2	9.55016911	9.45642471	8.9981409465	9.0133211855	9.0250253645	9.420287121	8.8796586	9.585335464	9.2675642675	8.984597332	8.7160245685	9.5799510855	9.807955308	9.6749751715	9.2641454985	9.278094081	9.5786882385	9.21652246	9.337026401	9.6546657745
RARB	7.59341512667	7.512694652	7.92807350167	7.55293602133	7.11103064933	7.54868950467	7.849423323	7.991591313	7.849473749	7.835495677	6.62813700667	8.31100935767	7.34702980433	7.618300342	7.16399086067	7.796128708	7.18895880633	7.48498548233	7.33258860067	6.82249431533
RB1	8.976299993	7.958452847	8.409052632	6.610216975	8.022008655	9.286795183	8.555107826	9.023671978	8.717951507	7.473200667	6.142419181	9.062316786	8.997758931	9.187897079	9.308988054	8.652093075	8.567082519	8.774162024	8.989423683	9.119292054
RELA	8.69026092	8.669346719	9.073024297	7.67194989	9.268495874	9.673230059	7.262755244	9.194320487	9.012625324	8.33670864	8.687254178	8.875473781	8.978067698	9.226388785	8.761435816	8.629266563	9.515749664	8.496794995	9.61434228	9.315772892
RXRA	12.34948589	12.1490422	11.75795051	11.71789713	11.58147143	11.56493436	11.14654022	11.50810934	11.16693525	12.29242381	12.34109771	11.74803988	12.29564706	12.02662382	11.1794428	12.0344036	12.06390576	11.62609927	11.68152186	12.60628034
RXRB	8.919117419	9.673075436	9.270663911	9.650791985	8.493376264	9.392012066	9.891700603	9.266740358	8.93376524	9.383510512	9.434753898	9.535096061	10.31149038	9.530631222	10.01141636	9.665620664	9.576229762	9.500653254	9.334905164	10.85270138
RXRG	5.377594211	5.26498441367	5.18322388267	5.65481300367	5.58991293167	5.39774199933	5.642955913	5.50599653	5.50929494433	5.397891044	5.252139996	5.09286950867	5.246503517	5.06917008367	4.970761943	4.91682571267	5.453500611	4.95811061067	5.323855786	5.35842533367
SKP2	8.34029139833	7.753678639	7.893025841	7.88025638267	7.56329023367	7.44991218067	8.50044386867	7.73968605067	8.04826253967	7.581904447	7.51931651067	7.925245959	7.91175728367	7.741317719	7.72902749733	8.02748141367	8.148936998	8.09955012733	8.09530966367	7.73442736867
TP53	8.333402628	8.508984299	9.660905593	8.338826757	9.701150974	8.868576523	8.315445233	8.92056956	9.680166591	7.766597025	8.06060289	9.069960645	8.376018051	8.641980482	7.522171761	8.151525421	8.650083401	8.873068105	9.477151683	7.632470217
TRAF1	6.51986956	6.8785382765	6.7213422045	6.581963856	6.5784146105	6.438817916	7.13531381	6.42055424	6.2500862295	6.777982883	6.789326815	6.512656863	6.5411626275	6.8987338225	6.3803613715	6.97790097	6.5067431395	6.2277355095	6.6633366165	7.1442293445
TRAF2	7.722570406	8.156008632	8.551997661	9.141437341	8.106250323	7.922110302	8.283761058	7.748127633	8.550151431	8.509301078	8.81368591	7.562397229	7.489328426	8.174789799	8.260238737	8.569372533	8.554263753	8.466179598	8.512702074	8.362997044
TRAF3	6.390259793	6.773076963	6.939435598	6.907494973	6.41397111	6.536640138	7.026996771	6.309799758	7.004223627	6.516256016	7.097666426	6.663490948	6.597498119	6.920237092	7.527870126	7.223883757	6.758893179	7.017117751	6.56350566	7.841062855
TRAF5	6.0418892532	6.0826909458	6.0133472726	5.7107038556	6.0322245862	6.1770028732	6.5519508758	6.0403997758	6.0518722158	5.9405454278	5.8644342354	5.9380794134	5.8198930796	5.9207062952	6.0073703892	5.9758828246	5.8825915326	5.8483839006	5.9837438378	6.0733328778
TRAF6	7.37822060033	7.05787236967	7.01943370733	6.46814411567	7.059741909	7.331943975	6.42166024533	7.018808194	7.05702786333	6.71155131933	6.56440695667	6.78874329567	7.02586490967	7.215576291	6.78915135733	7.091595276	7.36477082733	7.06833791633	6.99678506233	7.079701867
PIK3R3	6.660285205	6.249592888	6.638439986	7.411068419	6.561483187	6.446881172	6.282259665	6.094030827	6.225020007	5.941347708	6.759359347	6.988744679	7.010810952	6.396738021	6.924132926	6.641730707	6.351827612	6.63862099	6.452698896	6.352798794
IKBKG	10.2072374	10.39985497	10.04121461	10.50969117	9.78258103	10.54285319	10.10111594	10.4077487	9.861979055	10.22738163	10.6073352	10.68519142	10.55664043	10.78787423	10.64411791	10.70804518	10.68956587	10.59472841	10.6432567	10.36475876
PIAS1	10.90219441	11.37070935	10.72311933	10.37355608	11.37439849	10.65722043	11.18913904	10.70292179	10.74842792	11.22708057	9.80990119	10.53462901	10.34145242	10.87277127	10.4210605	10.91980209	11.08987103	10.46257413	10.64603237	7.997322226
PIAS2	6.65121338575	6.560420666	6.5704686045	6.3630153585	6.41933454025	6.92715903975	7.0513847665	6.713056329	6.6239874905	6.808393919	6.37569422	6.56070395375	6.81146690825	6.456170558	6.684849765	6.418998349	6.614977735	6.67207583925	6.7744453565	6.76237345075
CCNE2	5.353672182	5.877209297	5.7851863155	5.83079519	5.8087825485	5.840659366	5.8821083545	5.6699833785	5.731781437	5.3856671345	4.956437318	5.8926450975	5.76232492	5.9750921845	6.339199616	5.978608276	5.9935611775	6.0609072685	6.0148292565	5.334162259
TRAF4	6.6708835775	6.611083395	6.688477443	6.9706160365	6.6413504255	6.8226485675	5.9374256	6.72946647	7.2275309405	6.5414268215	6.847986463	6.75082072	6.671466425	6.834867042	7.264618264	6.8176473125	7.3773829115	7.409763311	7.283441642	6.3234116555
AKT3	6.02664600925	5.94776533325	5.52044016575	5.58777326775	5.87271996825	6.0241266485	5.88751933675	5.55851851825	5.650041658	5.56331123875	5.4786784915	5.7708818765	5.8854976	5.6707063705	5.6644220515	5.4935537865	5.65532370625	5.5028216445	5.267785966	5.47877633725
LAMC3	8.971644945	10.18476414	9.3312535	9.370252094	9.848083443	8.991154128	12.48456748	9.272712079	10.24606989	8.730980488	9.609742556	10.70754056	7.445513855	9.444694564	11.66763062	9.593681092	9.108629731	11.18792748	9.513140888	10.06287289
PIAS3	7.951053173	8.436358762	8.70369695	9.028169309	7.935814963	8.319853998	8.944200421	8.72546095	8.134145359	8.169275047	8.253104235	8.249304446	8.569856676	9.830864202	9.398503824	9.140766596	9.665123195	9.108433714	9.715593603	9.320829383
LAMB4	5.66988513	5.659433149	5.336114869	5.442289366	5.421401099	5.488973851	5.942169184	5.567584424	5.650485447	6.005013239	5.811349805	5.263044971	5.532793245	5.897973236	5.586322838	5.837698095	5.736612484	5.338790969	5.883872025	5.989031828
PIK3R5	6.033979735	6.539395847	5.844744204	5.341462114	6.042212717	5.759695977	5.942169184	6.015923042	5.978888461	5.906897358	5.758230711	6.146498034	5.937527571	6.646238725	6.131451225	6.30204996	6.244797292	5.921609641	6.431794783	6.345277161
PIAS4	11.0799649	11.73219511	11.75935364	12.23639105	11.36056745	10.95801997	12.2142175	10.91468805	11.11828268	11.67722645	11.02717015	11.07315096	11.23756269	10.83473198	11.47878493	11.48413324	11.21644291	11.137683	10.4262965	12.51540055
CYCS	8.464342681	8.779925425	8.42928237	8.584211958	8.435838088	9.008765532	6.998198677	8.819732939	8.738583034	8.85611511	9.025071112	8.530173307	8.84381204	9.447156147	8.66705043	9.108133102	9.377341303	9.400581223	9.046251708	9.54766629
LAMA1	6.920948282	5.90735017133	6.510441019	7.365590567	6.32585905533	5.968922106	6.82785190267	6.558471755	7.01291672967	6.17238691167	6.39577774933	6.11055064733	5.86322872133	6.76886723067	7.77612911867	6.434522916	7.07485400133	7.13469908	8.04350840533	6.077470757
Class	Control	BRCA	BRCA	Control	BRCA	BRCA	BRCA	Control	BRCA	BRCA	BRCA	Control	Control	BRCA	BRCA	BRCA	BRCA	BRCA	BRCA	BRCA
