# Supplementary material for: Integrative analyses reveal signaling pathways underlying familial breast cancer susceptibility
Source: Mol Syst Biol. 2016 Mar 11;12(3):860. doi: 10.15252/msb.20156506 (PMC4812528; doi:10.15252/msb.20156506)
Supplement: Supplementary file 16 — Dataset EV14 [file MSB-12-860-s016.zip › README.txt]

Dataset EV14: Gene-expression levels for the Lim, et al. samples for the KEGG Small-cell Lung Cancer pathway.

These data were used in Figure 3.
