# Supplementary material for: Integrative analyses reveal signaling pathways underlying familial breast cancer susceptibility
Source: Mol Syst Biol. 2016 Mar 11;12(3):860. doi: 10.15252/msb.20156506 (PMC4812528; doi:10.15252/msb.20156506)
Supplement: Supplementary file 17 — Dataset EV15 [file MSB-12-860-s017.zip › MSB-15-6506R_Dataset_EV15.txt]

GeneSymbol	GSM480984	GSM480985	GSM480986	GSM480987	GSM480988	GSM480989	GSM480990	GSM480991	GSM480992	GSM480993	GSM480994	GSM480995	GSM480996	GSM480997	GSM480998	GSM480999	GSM481000	GSM481001
BSG	1.0051047504	1.3805214911	1.2143043444	0.9303985306	0.4551199779	1.6035914801	1.6637966467	1.6213064176	1.8150562546	1.5439311414	1.6924589883	1.3486848264	1.2172927328	1.5324790018	1.3028142618	1.1087493598	0.8692867524	1.4520496597
CDH1	1.3886794052	1.4782442701	1.5077302921	0.2715312235	1.3151372973	1.6750301521	1.5135529946	1.6498906129	1.6639675334	1.5387369182	1.8184433011	1.8215423127	1.6914784710	0.5697897352	1.5375114158	1.5248169586	1.5069167519	1.8806006343
COL1A1	0.3274698270	1.0722436029	0.1451111031	1.9734013707	0.2451521079	0.1720103051	0.2065962950	0.2203413378	0.5630003688	0.4241898455	0.3829130010	1.6967860424	0.8074855536	2.8348952137	0.1690234939	0.2307161783	0.2085761415	0.5761144138
COL1A2	0.0578304728	1.0740057206	-0.0803552719	2.4683750462	-0.0702087163	-0.0465266853	-0.0535455872	-0.0661137348	0.0994001765	0.0637850186	-0.0100659228	1.8437008560	0.5057188384	3.0981297732	-0.0541631021	-0.0875173441	-0.0878812670	0.1752004646
COL2A1	-0.0842963397	-0.0916752003	-0.0920874155	-0.0792982461	-0.0993234109	-0.0828457875	-0.0505823002	-0.1126934538	-0.0977736614	-0.0982701283	-0.0434894281	-0.0343462062	0.0271511260	-0.1157750133	-0.0982816622	-0.1051172911	-0.1259026499	-0.0957600232
COL4A1	0.1206448859	0.1024053941	0.1571395738	1.2825283761	0.1152882675	0.0023976691	0.3157544133	0.0312546151	0.0624451243	0.1815740701	0.0083825677	0.8249219695	0.2528035597	1.1197093940	0.2317865069	0.0443660415	-0.0206397671	0.8957656743
COL4A2	0.1617570012	0.3574818842	0.4284097366	0.9133396048	0.3064220885	0.2114621343	0.5032480955	0.2466490643	0.3013565149	0.4915914865	0.2103920599	0.6120408962	0.2591062002	0.8625907969	0.3917077266	0.2084738527	0.1569318671	0.6170466852
COL4A3	-0.0343195665	-0.0217375736	0.0045408444	-0.0216841742	-0.0410077930	-0.0441274428	-0.0224619561	-0.0178426241	-0.0173351448	-0.0612812659	-0.0398021915	-0.0344858331	-0.0545636404	0.0104849085	-0.0478752598	-0.0172466180	-0.0375482217	0.0264951522
COL4A4	-0.0485781644	0.0682805988	-0.0003269257	-0.0280876425	0.1296488376	-0.0788148742	-0.0072702441	-0.0549827734	-0.0373090050	0.0045384616	-0.0752932956	0.1310543132	-0.0728114541	0.8790216298	-0.1471091622	0.0063920659	-0.0063074533	0.2525608915
COL4A5	0.1320036710	0.3197791149	0.4033968100	-0.0148904576	0.2849267037	0.1264852435	0.2984222376	0.1832314988	0.1683771527	0.2849183196	0.2295007029	0.1006254997	0.3021600808	0.3554456811	0.2866364169	0.1931438924	0.2069869095	0.2802197753
CRK	1.7323923409	1.8688574894	1.9836026755	2.0277992866	1.5429041887	1.7117121220	1.7694421830	1.7440137619	1.4854351587	1.8096325479	1.6760271164	2.2552708577	1.8028399077	1.7152885957	1.6816213726	1.9345038615	1.6972536607	2.3081469805
CSK	2.3609020933	2.1606899301	2.4777050218	2.5194125474	2.2995154489	2.5530525644	2.9678596127	2.6857965554	3.0799378289	2.7421589758	2.9720106324	2.4740091643	2.3603707120	2.6245184020	2.7613053454	2.3835944532	2.2281522202	2.4767025122
FBN1	-0.0670619196	0.1253975573	-0.0426623225	0.9707621743	-0.1311044787	-0.1308262521	0.1873686596	-0.1068420255	-0.0889156085	-0.0826540049	-0.0976678014	0.5212544515	-0.0559395610	1.3829876233	-0.0255444429	-0.0803131403	-0.0299458262	0.2301809561
FGA	-0.1656292359	-0.1399053064	-0.1307385198	-0.1241824412	-0.1254562038	-0.0890212768	-0.1062551705	-0.1222378157	-0.0956035698	-0.1153795761	-0.1166281658	-0.1455464876	-0.0968548707	-0.0779125212	-0.0807038440	-0.1907549482	-0.0932197583	-0.0989990905
FGB	-0.1719056596	-0.1414716702	-0.1693826518	-0.1801341795	-0.0697009560	-0.0415871689	-0.1248791599	-0.1140544591	-0.1278102932	-0.1456406611	-0.1134079662	-0.1614347002	-0.1420785118	-0.0798545567	-0.0668437885	-0.0794408619	-0.1643152582	-0.1331040788
FGG	0.0336981885	-0.1039856565	-0.0985185886	-0.0734953539	-0.0722382591	-0.0443032894	-0.0118424829	0.0338303222	0.0068018640	-0.0714208433	-0.0238408994	-0.0822574599	0.0336778160	0.0407539849	-0.0037381808	-0.0573080895	-0.1248491626	-0.0297002042
FN1	0.4116499636	0.9644421138	0.2839689288	1.7582515876	0.0534828736	0.1024411910	1.1363781366	0.1799461975	0.3646582883	0.2762820140	0.1309703165	1.7712494874	0.7795736939	1.4308690266	-0.0063851876	0.1422491923	0.0572827472	1.4797842984
GRB2	1.3452941188	1.1583383579	1.5127595663	1.4599798470	1.6300611323	1.6843677122	1.6475978081	1.5652074934	1.5792976092	1.5582134934	1.5295505913	1.6341215260	1.6202940312	1.6077907556	1.8111653313	1.3847289206	1.4343370085	1.4455331878
TNC	0.2300594078	0.6289087936	0.2971674186	0.2546661882	0.2720291912	0.1270649689	0.1097291169	0.2215685476	0.1075197304	0.3395832374	0.1436865578	0.3168141520	0.1686733167	0.1576327587	0.2979963024	0.3428914264	0.2503406061	0.5253441730
IBSP	-0.0696442867	-0.1292853378	-0.0665622469	-0.1004747844	-0.0964058157	-0.0187171672	-0.0475802972	-0.0592899831	-0.0171041666	-0.0666851086	-0.0454971955	-0.0577557871	-0.0576146290	-0.0311268850	-0.0326170131	-0.0670751307	-0.0838264802	-0.0648523806
ICAM1	-0.1035979016	0.5833301749	0.0910193258	0.0811703488	0.0125506422	0.1448837195	0.0809441500	0.4397473894	-0.0112701706	0.0740493629	-0.0497223190	1.1054671216	0.0087321044	1.6971184152	0.1346031900	0.2508221452	0.1972367916	0.8029695301
ICAM2	0.0374044644	0.0934262342	-0.0188112816	0.1063041779	0.0282862249	0.1144658652	0.0807747776	0.0569011591	0.0283512898	0.0794099440	0.1261913406	0.1851240746	0.1559377906	0.1673634013	0.0911007831	0.0117386588	0.0182772938	0.0315950997
ICAM3	0.6199815604	0.4192813296	0.8200452162	0.8684053154	0.3909809184	1.2562578982	1.1077937717	1.0823135640	0.9982920687	0.8226225577	0.6846420599	1.1006686226	1.2862103382	1.1599980858	0.8839259180	0.6676028306	0.6920003758	0.7501518628
ICAM4	-0.0845800299	-0.0914765051	-0.1097047580	-0.1529673729	-0.0621831186	-0.1078969799	-0.1725832631	-0.1810354589	-0.1389540937	-0.1116435379	-0.1440119043	-0.1219932259	-0.0583448670	-0.1493575885	-0.1067029220	-0.1582474042	-0.1026584781	-0.1733285703
ITGA6	1.5895233715	1.0445313049	1.4131523895	0.1342354619	1.0071759766	0.9411138160	1.8012763822	1.1261571220	1.0523044984	1.2222134096	1.2449938032	1.4108681643	1.8446481108	0.1585077712	1.4202847373	1.0840285093	0.9843368298	1.5597982457
ITGA1	0.1426907652	0.0353192445	-0.0074317108	0.0280109981	0.0697572162	0.0137452483	-0.0386362766	-0.0280346625	-0.0197452026	0.0337283848	-0.0273790750	0.0395338045	0.0911560193	0.0519532652	-0.0737606976	0.0656470495	0.0218176692	0.0355392161
ITGA2	0.8780306708	1.1276842743	1.1020021171	0.1360387512	0.8316011712	0.4326143382	0.7486818395	0.7665665333	0.4020533070	0.6826304212	0.4438459298	1.4760782421	1.2108142833	0.2083787193	0.5602705611	1.0738506061	0.9889858259	1.9048430959
ITGA2B	-0.1136285241	-0.0775705003	-0.0547917037	-0.0518896750	-0.0438940025	-0.1319063450	-0.1277256025	-0.1080194482	-0.1033626320	-0.0755247960	-0.1295257616	-0.1350698785	-0.0735744736	-0.1247310456	-0.1010543868	-0.1229677726	-0.0866171979	-0.0357307696
ITGA3	1.0923797830	1.3436165197	1.5552540933	0.1364817783	1.2964080999	1.2272431041	1.8876137479	1.7791062337	1.7244643059	1.7108831574	1.4289745687	1.3508663091	1.9062662976	0.8974312313	1.6612262726	1.3085915873	1.0608020509	1.4222757900
ITGA4	-0.0461405370	0.0015946848	0.0710682853	0.0973028606	-0.0622308738	-0.0301781461	-0.0030183041	-0.0114926056	-0.0469060921	-0.0107081314	-0.0725152281	0.0085019144	-0.0572964395	0.0339820403	0.0009875939	0.0112948229	0.0540447100	0.0712215708
ITGA5	0.9300875217	0.9723499517	1.2477214833	2.4249016445	0.9573691587	1.2722444337	2.4141955973	1.4173520208	1.7417362332	1.4460728070	1.3174552420	2.0630906025	1.5819669367	2.7265526253	1.0583435993	0.6673739403	0.5800085365	1.2356925905
ITGA7	-0.1346291925	-0.1524036423	-0.1314347821	-0.0463094629	-0.1220452903	-0.0878284545	-0.0866388205	-0.1456563554	-0.0349200017	-0.0855490307	-0.0469881357	-0.1432392417	-0.1171353241	-0.0444476364	-0.1133634252	-0.1222259095	-0.0826944883	-0.1302223269
ITGA9	-0.0525909742	-0.0685593701	-0.0618882411	-0.0577306183	-0.0798689622	-0.0407345896	-0.0750151868	-0.0582129353	-0.0262774202	-0.0685583942	-0.0676992889	-0.0966719750	-0.0388004985	-0.0661845230	-0.0501257957	-0.0671296809	-0.0690485961	-0.0708202480
ITGAD	-0.0591718014	-0.1015239785	-0.0658589554	-0.0512640281	-0.0505023976	-0.0721093380	-0.0332206945	-0.0232202071	0.0340154010	-0.1168752579	-0.0634437852	-0.0652768044	-0.0224134824	-0.0049731696	-0.0386927519	-0.0257323169	-0.0809119024	-0.0413122341
ITGAE	1.4281007459	1.2012598118	1.3395005482	1.3254247937	0.9844761010	0.9119526512	0.6675053893	0.9777173798	0.6742240478	1.1023706330	0.8059665702	1.0565121489	1.0018560298	1.0519345578	1.3089606761	1.1825003526	1.3846442899	1.0754414051
ITGAL	-0.1629247241	-0.1544825037	-0.0598317276	-0.0277132272	-0.0952885697	-0.0876169978	-0.0603801500	-0.0431565059	-0.0750062975	-0.0977074247	-0.0557398876	-0.0752511072	-0.1167611248	-0.1032283864	-0.0631341509	-0.0506570999	-0.0978110312	-0.1014462241
ITGAM	-0.0646153320	-0.1047203513	-0.0637634593	-0.1693109225	-0.0186350431	-0.0350942307	-0.0722914216	0.0377825897	0.0071480778	-0.1424441524	-0.0357058446	0.1080391970	0.1591289314	0.0439566220	-0.0139961606	-0.0419236169	0.0745546165	-0.0634042474
ITGAV	0.3266050723	0.7101749634	0.5018700799	0.3068092785	0.3357796439	0.1799703843	0.3144868271	0.4358905889	0.2562833699	0.3461529549	0.2971458503	0.5098978162	0.2212917316	0.3284484562	0.3056008841	0.5890769385	0.4297112693	0.8611567049
ITGAX	0.0333509762	0.0461271413	-0.0187524876	0.0391995070	-0.0170452213	0.0005911966	0.0761976738	-0.0296601024	-0.0114897112	0.0213708134	0.0429199115	0.0212475514	0.0775614351	0.1098215704	0.1028310076	0.0419943546	0.0041864006	0.0678544269
ITGB1	0.1778868698	0.1802411383	0.1151252413	0.0755187708	0.1863922891	0.1971728543	0.2156330049	0.1428165244	0.0501170250	0.0346996909	0.0467626729	0.1651848687	0.1315393611	0.2855649779	0.2621172976	0.1369870564	0.0899309608	0.2256544289
ITGB2	0.0159100612	0.4165791678	0.2119055211	-0.1507511987	0.1527472083	0.2589396170	0.0421455834	0.2775288068	0.2887557880	0.1604505838	0.0658170251	0.1448436358	-0.1124129129	-0.1928890019	0.1289307990	0.2402921069	0.3253509454	0.0698962480
ITGB3	-0.0655429406	0.0941074097	-0.0747055229	0.1449871157	-0.0725438198	-0.0753753271	-0.0633891400	0.0115238073	-0.0672933927	-0.0622627755	-0.0709713311	0.3086674211	-0.0395677304	0.1801869549	-0.0464175881	-0.0129458928	-0.0616937002	0.1523237379
ITGB4	0.5317557791	0.5638625549	0.5565157449	0.1239360439	0.3697716742	0.7903764260	0.7551646513	0.6704476510	0.8562546423	0.7041652148	0.7208739124	0.6839057898	0.7483306874	0.1472201258	0.5743473210	0.6374242241	0.5820285376	0.6672594238
ITGB5	1.4327196976	1.5330609464	1.6527627745	1.8311757351	1.6181330162	1.6220573679	1.4704585286	1.7379832630	1.4897477024	1.7697037328	1.7578888976	1.7172225481	1.4724211742	2.0573267431	1.4807859580	1.7410004113	1.6414084111	1.7661609804
ITGB6	0.4322272777	0.4256975104	0.4736345764	-0.1678098129	0.1826989257	0.1283526309	0.0259682311	0.3575059540	0.1123344412	0.2054572387	0.1484669419	0.6591846824	0.1248493044	-0.1766680922	0.1779034319	0.6233138145	0.3982767471	1.2663115462
ITGB7	0.2677830725	-0.0354555250	0.0656593170	-0.1750797953	0.0897573340	0.0087692556	0.0730921239	0.1206107850	0.3144829865	0.0919554279	0.0331687443	0.1804464324	0.0106072761	-0.1016532938	0.0821846070	-0.0324452566	0.0520793781	-0.0907816459
ITGB8	0.6622457820	0.7598147792	0.6320545663	-0.0621140206	0.5768431955	0.3919599233	0.2736983915	0.5965266380	0.5040662929	0.5005013681	0.4508791618	0.6151317282	0.2961535837	-0.0090290871	0.5179114550	0.8039436154	0.6096126533	0.8354000119
LAMA2	-0.0784953023	-0.0947870443	-0.0920199818	0.0581427524	-0.0814858217	-0.0910003342	-0.1012775036	-0.0200670710	-0.0880542095	-0.0846812466	-0.0800953986	-0.1078074217	-0.0255065342	0.0674064406	-0.0667711719	-0.0578372002	-0.0812440553	-0.0896471353
LAMA5	1.2690671645	1.4599158875	1.4495338406	0.2552540119	1.8156353834	1.4282411070	1.4184938782	1.6278021410	2.0756004750	1.7342322321	1.5235117972	0.9455537637	1.1917019654	0.8956376668	1.3933640869	1.3368310146	1.4485930242	1.0871684235
LAMB1	0.4863617653	0.9241646117	0.7442467228	1.6303720097	0.7134743102	0.2128306846	0.9299927092	0.5212772403	0.6066379558	0.6429428639	0.1435903511	0.7952561033	0.5910215643	1.0502791925	0.6345002186	0.7633435473	0.6485153061	0.6005399223
LAMB2	1.1461898024	1.9219437307	1.3165270289	1.2436368333	1.2713173296	2.0620698134	1.1477989686	1.9404056471	1.8667377102	1.8429731926	1.7435328827	1.6409200166	0.9751195312	2.1991882458	1.5873137647	1.9426016807	2.1147256826	1.4316591490
LAMC1	1.0428791835	1.1963308777	1.1638828762	1.8314339920	1.2746195192	0.7965289747	1.0866727181	1.0365661437	0.9521511041	1.2282712368	0.9414964687	1.1355978684	0.9021359389	1.6173638138	1.1684156235	1.1548106476	0.9547456183	1.1591817788
PECAM1	-0.0977560243	0.2792669382	0.0578492413	0.0666340686	0.0560007524	-0.0272980543	-0.0833004629	0.0727533391	-0.0834281884	0.1558390237	0.0730718928	-0.1043234664	-0.0937892689	-0.0859339273	-0.0615611518	0.1270063448	0.0832513050	-0.1202120125
PTK2	0.3606912876	0.4434307657	0.2375885064	0.2307216385	0.3012423917	0.1835803039	0.2556535407	0.2348265328	0.1477922502	0.3103372069	0.1898239563	0.3844956729	0.2123995517	0.2051827405	0.1946123678	0.3826780218	0.3141139373	0.3840656285
PTPN1	0.0424724815	0.0475079711	0.0863987993	0.0599899064	0.0438732898	0.0027866456	0.1731044282	0.0574075645	0.0905741918	0.1039075791	0.0177217156	0.2193568749	0.1572767152	0.0974375136	0.0804045633	0.0715760762	0.0501289035	0.0834822794
RAP1A	0.5759782564	0.6223576221	0.3411915212	0.3683751977	0.1660498078	0.2493194217	0.3149603538	0.3179211385	0.2146456959	0.3858551905	0.2214301018	0.4631686077	0.1524457091	0.1848360411	0.3836546096	0.5830851418	0.5216962031	0.4388980499
SOS1	0.1797246685	0.2011654340	0.0952468054	0.0700896732	0.0896705153	-0.0037837656	0.0120991491	0.0441448208	0.0183351703	0.0562111053	0.0193436113	0.1126998567	0.0632607096	0.0117709752	0.1207393635	0.2268848883	0.1196501524	0.1188062851
SPP1	0.2177094128	2.1389200290	1.3887420694	-0.1098017574	1.3626062470	0.5202994129	0.0239703139	0.4934772337	0.0957228388	0.7724429700	0.7245740644	1.4300141566	-0.0028055518	-0.0233482260	1.3507798842	2.0916237698	2.0401056341	1.4225024449
SRC	-0.0230143287	-0.0673303304	-0.0464315283	-0.0569087189	-0.0468429086	-0.0013073004	0.0237829644	-0.0323408361	0.0106290712	-0.0135325677	-0.0187703867	-0.0279171207	0.0263584877	-0.0008275386	0.0090813116	-0.0673263892	-0.0261117631	0.0263371471
THBS1	0.7807964061	0.8786496086	0.8583921324	0.0778492043	0.5305066860	0.5293077247	0.6818625948	0.8245584206	0.6463765361	0.8519720612	0.7405956050	1.6192355934	0.8442157145	1.4633080637	0.8257240224	1.4224686118	0.9442364040	1.6838737271
TLN1	0.3349262315	0.3543325623	0.3472165334	0.5924646768	0.3568265384	0.4247063940	0.4164225238	0.4066644799	0.4696601534	0.4063588533	0.2938978469	0.4453044975	0.5493994795	0.6630013524	0.4612481437	0.3944236082	0.3733513456	0.3818742842
VCAM1	-0.0580768910	-0.0668805957	-0.1428943199	0.0192796569	-0.1002006726	-0.0519749711	-0.0223002396	-0.0388794719	-0.0905293676	-0.0898974359	-0.0300163456	-0.1872250651	-0.1043337843	2.8932827563	-0.0937822722	-0.1161720858	-0.1294453155	-0.1203516926
VWF	-0.1005556820	-0.1352612934	-0.0967900607	-0.1240961764	-0.1385931212	-0.1692576788	-0.1387461073	-0.1547345949	-0.1007890779	-0.0801759956	-0.0697604719	-0.1721447139	-0.1186814244	-0.1716138722	-0.1469382119	-0.2139920584	-0.1384195393	-0.0913775427
MADCAM1	0.0080617629	0.1844577724	0.1407315514	0.0776746747	0.0258540309	-0.0140119313	0.0983385976	0.0651544957	0.1573493549	0.0862863856	0.1349642410	0.0891305336	0.1093990247	0.0577251654	0.0741961166	0.0554943106	0.1041079051	0.1921721090
ITGA10	0.1092547790	0.3972568138	0.0716069211	0.4644670712	0.2152365428	0.1298992306	0.0535662380	0.1413418746	0.0426953070	0.1694306054	0.1402114378	0.0919728172	0.0853929826	-0.1164690872	-0.0832151322	0.3106136322	0.3555100048	-0.0053526783
ITGA8	-0.1266479619	-0.1284395039	-0.0930490954	-0.1019112105	-0.0711201752	-0.0661659099	-0.1135226277	-0.0800299452	-0.1078511744	-0.1018518080	-0.0920639152	-0.0987561435	-0.0743471109	-0.0963016009	-0.0543293826	-0.0873707594	-0.1078007852	-0.1025952599
BCAR1	0.2600470403	0.2547651702	0.3452177938	0.4364242047	0.1747193907	0.3450037575	0.4471253923	0.3696721135	0.4115867727	0.3369192308	0.2770269668	0.4174986492	0.4269298427	0.3783754225	0.3107116918	0.2784424808	0.2387561493	0.3109045905
RASGRP2	-0.1151752025	-0.1465630271	-0.1116306234	-0.1323368966	-0.1462800845	-0.1622656402	-0.1414205421	-0.1290796264	-0.1192660119	-0.1332585045	-0.1407490876	-0.1229957835	-0.1392840466	-0.1388068881	-0.1307502726	-0.1481869687	-0.1910168129	-0.2197015863
LAMC3	-0.0796705549	-0.0675047906	-0.0986189611	-0.0398789424	-0.0617412134	-0.0282760009	-0.0829147305	0.0002752949	0.0467705320	-0.0364099224	0.0086400009	-0.0309404771	-0.0033168523	0.0151552909	-0.0445591509	-0.0385480392	-0.0303587089	-0.0323215637
RAPGEF3	0.0920781524	0.3263344009	0.0481944401	0.0289167029	0.0907482190	0.2727303271	0.1652241818	0.1743213583	0.0342694156	0.1675940549	0.0820696290	0.0497443514	0.3191996096	0.1155638469	0.1291814639	0.3464575028	0.4607846085	-0.0183988994
RAPGEF4	-0.0801555156	-0.0869633047	-0.0598742767	-0.0629702936	-0.1825091149	-0.1313908486	0.0423357617	-0.0822064556	-0.0111532847	-0.1359890996	-0.1097428161	0.0716457850	-0.0907601239	-0.1062103730	-0.1112097708	-0.0114175044	-0.0321698634	-0.1651202470
ITGA11	-0.0965170566	-0.0919953969	-0.0533097785	0.0988554610	-0.0306326698	-0.0588972108	0.0057877811	-0.0399675009	-0.0456900969	-0.0611329048	-0.0638301333	-0.0528871905	-0.0557608073	0.5892433211	-0.0701321282	-0.1041507424	-0.0541019155	-0.1026401425
RASGRP3	-0.0638414111	0.0211834912	-0.0425087394	-0.0883544966	0.0058921811	-0.0255239392	-0.0790877065	-0.0108357043	0.0406925484	-0.0543382953	-0.1013039958	-0.0978308972	-0.0792609980	-0.1087809176	-0.0690889526	-0.0197489005	-0.0575758868	-0.0440037788
F11R	1.7773411274	1.6938265978	2.0022597963	0.2590887595	1.9027011719	2.6137209191	2.0485996766	2.2291539835	2.1542558598	2.0226346815	2.3658485521	2.1789718975	2.2844135942	0.9548599383	2.0331069014	2.0637850978	1.8494043873	1.8912910006
APBB1IP	-0.1227795340	-0.1579882438	-0.1314657213	0.0232238930	-0.1493862457	-0.1541606317	-0.1068691770	-0.1138846795	-0.0898675952	-0.0853177035	-0.1104721272	-0.0922253038	-0.1386047565	0.0253360565	-0.0930429307	-0.1503271538	-0.1200703358	-0.1529225928
JAM2	0.0200346272	-0.0592413062	-0.0166168110	0.6440766586	0.0137649187	0.1639099412	0.0333015918	0.1180277509	0.1418912514	0.0264117020	0.0208567169	0.0193733880	0.0983359664	0.4352129449	0.0464394331	0.0754002888	0.0090700278	0.0357085536
JAM3	0.0160659226	0.0644608700	-0.0074029568	0.7099594830	-0.0029799404	-0.0148933459	0.7254334432	0.0510189616	-0.0384351843	0.1850108376	-0.0809242517	0.4728183846	0.4388737749	0.8300880145	-0.0285071802	0.0740223908	-0.0724571595	-0.0690903188
AMICA1	0.0200125958	0.0231672721	0.0622087121	-0.0515723742	-0.0311074641	-0.0179757294	0.0302786489	0.1035464254	0.0230982366	0.0426996444	0.0800085452	-0.0148806556	0.0596731510	0.0282125579	0.0229530616	-0.0724241514	0.0394646352	0.0634503039
LAMA1	-0.1657973279	-0.1245732820	-0.1338378936	0.1396489982	-0.1101400175	-0.1714066644	-0.1184214449	-0.1445896720	-0.1370338651	-0.0803151202	-0.1621597498	-0.0835479081	-0.1017246438	0.0312245050	-0.1045063865	-0.1757769581	-0.2049080010	-0.1564068739
Class	BRCA	BRCA	BRCA	BRCA	BRCA	BRCA	Control	Control	Control	Control	Control	Control	BRCA	BRCA	BRCA	BRCA	BRCA	BRCA
