# Supplementary material for: Integrative analyses reveal signaling pathways underlying familial breast cancer susceptibility
Source: Mol Syst Biol. 2016 Mar 11;12(3):860. doi: 10.15252/msb.20156506 (PMC4812528; doi:10.15252/msb.20156506)
Supplement: Supplementary file 18 — Dataset EV16 [file MSB-12-860-s018.zip › MSB-15-6506R_Dataset_EV16.txt]

GeneSymbol	GSM480984	GSM480985	GSM480986	GSM480987	GSM480988	GSM480989	GSM480990	GSM480991	GSM480992	GSM480993	GSM480994	GSM480995	GSM480996	GSM480997	GSM480998	GSM480999	GSM481000	GSM481001
AKT1	1.9397812022	1.4054429928	1.7577156492	1.6769249506	1.1675294143	2.3074461223	2.3939645291	1.8290236989	2.3328941266	1.9907199673	2.2647942436	2.2447793616	2.1184759934	2.3593104947	2.0572760636	1.6031868988	1.3439433907	1.9257329968
AKT2	0.1866127024	0.2867683454	0.2145363198	0.2593453904	0.1712146028	0.2270790681	0.2749733657	0.2449685031	0.3295684198	0.3003267815	0.1553611641	0.2290969502	0.2087806824	0.3575331336	0.4557905310	0.2200205550	0.2485156906	0.1908817230
APAF1	0.2989577477	0.3494800181	0.2234449131	0.1720295425	0.2048250465	0.2827313408	0.2409829762	0.1191125174	0.0999823145	0.2123312633	0.2379186266	0.1556142434	0.2169568410	0.1248658896	0.3214717463	0.2485000159	0.2763534452	0.1266282683
BIRC2	1.4761933286	1.9360077248	1.3394183649	1.0348310271	1.0180345278	0.5974664341	1.0544136399	1.1403018867	0.7287117838	0.9733922681	0.9870870578	1.3800347581	0.8247812424	0.8672775891	0.9893087413	1.6108117831	1.4708952937	1.7563359076
BIRC3	0.7196765877	1.7912453411	0.7991103493	-0.0337228885	0.5330373620	0.3198674378	0.2184910625	1.0789077615	0.0761861219	0.5281633499	0.4440138001	1.2928323002	0.2964330967	0.0406299764	0.5508317841	1.0539027714	0.8169198001	1.5733429044
XIAP	0.6591489996	0.7464130471	0.8325190790	0.7040909265	0.2873332743	0.4871916152	0.5567332020	0.6502202311	0.4538401720	0.6618218835	0.5486911552	0.8594396119	0.6221030096	0.5713889722	0.4487100861	0.9100468448	0.5027836399	0.7805608655
CCND1	1.5825335458	1.5935095322	1.9378681357	1.2294952867	1.0011213121	1.7276778767	1.6585228148	2.0593645064	1.9210771919	1.8622661701	2.0158938641	2.1208815641	1.5208803956	1.4196624397	2.0823698351	1.8831457571	1.6488720651	2.2967437235
BCL2	0.0813294935	0.1096045168	-0.0262396362	0.1066961603	-0.0332379836	0.0373846114	-0.0140931005	-0.0490740068	-0.0325755605	0.0269303651	-0.0009334706	-0.0677927909	0.0301983259	-0.0789440982	-0.0368336106	0.1652119465	0.0770338026	0.0035275387
BCL2L1	0.1900893384	0.2041814914	0.2293706130	0.1363549686	0.0633321519	0.2982636617	0.1835390031	0.3156223285	0.2538740384	0.2890880678	0.2169138152	0.4219324536	0.2752932749	0.1271918572	0.1053454578	0.2154880971	0.1392003116	0.2832955769
CASP9	0.2530695895	0.2134292614	0.4383908262	0.1857093530	0.4995689597	0.5414225689	0.3181734394	0.5430663557	0.4716532580	0.4849967851	0.3930036376	0.3980003041	0.1893485982	0.5272853641	0.3682381896	0.4062409354	0.5404127208	0.2494096483
CCNE1	1.8834737148	0.6753045402	1.0686674790	1.3236865311	1.0074813106	1.4748466095	1.1184334419	1.0403012996	1.1468315460	1.2135973303	1.0302861808	1.2897958039	2.0257266832	1.9045029729	1.5074927660	0.9371466134	1.2584708493	1.1350254639
CDK2	0.5834629533	0.4411996799	0.4792193069	0.4050084262	0.4529012942	0.6269943672	0.5995322283	0.2669265534	0.4398213812	0.6524033558	0.6704433188	0.4221554799	0.6029816190	0.2217665483	0.5931733055	0.3947842055	0.3517466935	0.3529733663
CDK4	1.6314720287	1.1038011162	1.3781034724	2.0535945445	1.2271330877	1.7527057604	1.6684504000	1.2661320120	1.5023378805	1.6903067380	1.5680820868	1.2554166466	1.6444498822	2.3390516938	1.8083426804	1.0762260481	1.1650427356	0.9127052278
CDK6	0.9198608781	0.7256099795	0.8395699189	0.2585912426	0.7658719721	0.6320741258	0.5905319539	0.6244839902	0.5115839695	0.6702982026	0.6041408989	0.7501883057	0.4841705986	0.3241913722	0.7708788929	0.8875342349	0.7488886987	0.9924449008
CDKN1B	1.5075298383	1.7779963680	1.4769461321	1.0660495198	1.5072410189	0.9980840938	0.8929153473	1.2088463109	1.2364530282	1.5603325564	1.3420894476	1.0572354892	1.1144093508	1.1740652391	1.4567186170	1.5055839916	1.6598262091	1.1271277577
CDKN2B	0.8488764938	0.5532956071	1.0075707458	0.6427595554	0.6210860679	0.4427743773	0.5761438818	0.9468578748	0.8722530488	0.6675050478	0.6266636312	1.0809765695	0.7553637041	0.6495626112	0.7371450023	0.8183550248	1.0280514088	1.3186171618
CHUK	1.5553736859	1.1625347307	1.3508609449	0.9561490119	1.0976330084	0.6682628254	0.8183849113	1.0469395604	0.6665939561	1.1139041867	0.7696443500	1.2089841623	0.8676963663	0.5995200744	1.5491517017	1.3711056793	1.5392823050	1.1643064279
COL4A1	0.1206448859	0.1024053941	0.1571395738	1.2825283761	0.1152882675	0.0023976691	0.3157544133	0.0312546151	0.0624451243	0.1815740701	0.0083825677	0.8249219695	0.2528035597	1.1197093940	0.2317865069	0.0443660415	-0.0206397671	0.8957656743
COL4A2	0.1617570012	0.3574818842	0.4284097366	0.9133396048	0.3064220885	0.2114621343	0.5032480955	0.2466490643	0.3013565149	0.4915914865	0.2103920599	0.6120408962	0.2591062002	0.8625907969	0.3917077266	0.2084738527	0.1569318671	0.6170466852
COL4A4	-0.0485781644	0.0682805988	-0.0003269257	-0.0280876425	0.1296488376	-0.0788148742	-0.0072702441	-0.0549827734	-0.0373090050	0.0045384616	-0.0752932956	0.1310543132	-0.0728114541	0.8790216298	-0.1471091622	0.0063920659	-0.0063074533	0.2525608915
COL4A5	0.1320036710	0.3197791149	0.4033968100	-0.0148904576	0.2849267037	0.1264852435	0.2984222376	0.1832314988	0.1683771527	0.2849183196	0.2295007029	0.1006254997	0.3021600808	0.3554456811	0.2866364169	0.1931438924	0.2069869095	0.2802197753
COL4A6	-0.0343059990	-0.1342293939	0.0435658686	-0.1230738403	-0.0295574355	-0.1317963801	0.0574288082	-0.0132853633	-0.0030339869	-0.0067307282	-0.0510959778	-0.0595654613	0.2057841167	0.1026686799	-0.0233646274	-0.0826129106	-0.0885292554	-0.0780167694
E2F1	0.8789772263	0.0818430733	0.3414531027	0.4329001224	0.2557647115	0.6630024992	0.4578135087	0.2786995493	0.5189908397	0.7052419788	0.5327108407	0.2847148575	0.6467501357	0.3578723763	0.9194724611	0.2494339945	0.3163991596	0.0434197502
E2F2	0.3679832782	-0.0582422595	0.1541607173	0.0970260880	0.1310622132	0.4397809910	0.1768650903	0.0592000450	0.3776853123	0.5689452010	0.3562615500	-0.1272368307	0.1810247320	0.0221409876	0.2735298979	0.0728155822	0.0092840629	-0.0702954600
E2F3	0.8807553522	0.7686965417	1.1564793678	1.2174741342	0.5887156453	0.7955051377	0.8675610779	1.0681867261	0.9394119481	1.1960502010	0.7505319801	1.1728273865	0.8116169761	0.6294376741	0.7433807752	0.9084556022	0.9577287860	0.9449485789
FHIT	-0.0442267636	0.0827835948	0.0178938958	-0.0777571415	0.0538264121	0.0683885294	-0.0398620156	0.0343104810	0.0639194283	0.1389537028	0.0727648951	-0.0244275980	-0.0220876468	0.0270845099	0.1770183135	0.0037616429	0.0289890665	-0.0406739186
FN1	0.4116499636	0.9644421138	0.2839689288	1.7582515876	0.0534828736	0.1024411910	1.1363781366	0.1799461975	0.3646582883	0.2762820140	0.1309703165	1.7712494874	0.7795736939	1.4308690266	-0.0063851876	0.1422491923	0.0572827472	1.4797842984
IKBKB	0.5241222142	0.8006201253	0.5310721682	0.3550794774	0.6144637026	0.4192595793	0.4130142646	0.4572952855	0.3674736292	0.5721119152	0.3990512088	0.4227094090	0.3282826927	0.3333709551	0.3734072818	0.6454816715	0.6477006265	0.3555673599
ITGA6	1.5895233715	1.0445313049	1.4131523895	0.1342354619	1.0071759766	0.9411138160	1.8012763822	1.1261571220	1.0523044984	1.2222134096	1.2449938032	1.4108681643	1.8446481108	0.1585077712	1.4202847373	1.0840285093	0.9843368298	1.5597982457
ITGA2	0.8780306708	1.1276842743	1.1020021171	0.1360387512	0.8316011712	0.4326143382	0.7486818395	0.7665665333	0.4020533070	0.6826304212	0.4438459298	1.4760782421	1.2108142833	0.2083787193	0.5602705611	1.0738506061	0.9889858259	1.9048430959
ITGA2B	-0.1136285241	-0.0775705003	-0.0547917037	-0.0518896750	-0.0438940025	-0.1319063450	-0.1277256025	-0.1080194482	-0.1033626320	-0.0755247960	-0.1295257616	-0.1350698785	-0.0735744736	-0.1247310456	-0.1010543868	-0.1229677726	-0.0866171979	-0.0357307696
ITGA3	1.0923797830	1.3436165197	1.5552540933	0.1364817783	1.2964080999	1.2272431041	1.8876137479	1.7791062337	1.7244643059	1.7108831574	1.4289745687	1.3508663091	1.9062662976	0.8974312313	1.6612262726	1.3085915873	1.0608020509	1.4222757900
ITGAV	0.3266050723	0.7101749634	0.5018700799	0.3068092785	0.3357796439	0.1799703843	0.3144868271	0.4358905889	0.2562833699	0.3461529549	0.2971458503	0.5098978162	0.2212917316	0.3284484562	0.3056008841	0.5890769385	0.4297112693	0.8611567049
ITGB1	0.1778868698	0.1802411383	0.1151252413	0.0755187708	0.1863922891	0.1971728543	0.2156330049	0.1428165244	0.0501170250	0.0346996909	0.0467626729	0.1651848687	0.1315393611	0.2855649779	0.2621172976	0.1369870564	0.0899309608	0.2256544289
LAMA2	-0.0784953023	-0.0947870443	-0.0920199818	0.0581427524	-0.0814858217	-0.0910003342	-0.1012775036	-0.0200670710	-0.0880542095	-0.0846812466	-0.0800953986	-0.1078074217	-0.0255065342	0.0674064406	-0.0667711719	-0.0578372002	-0.0812440553	-0.0896471353
LAMA3	0.1379500334	0.0312214195	0.1543111797	-0.0761966856	0.1022720824	0.0753549911	0.2174830034	0.1427268101	0.1239541815	0.1309177122	0.0870490815	0.3488332037	0.2978581639	-0.0018124894	0.1909311512	0.0798360339	0.0796980622	0.3034308559
LAMA4	0.0119502894	-0.0298606013	0.0227544954	0.3509984576	0.0000085980	-0.0230004254	-0.0706661165	-0.0430522394	-0.0413037297	0.0005737576	-0.0158051688	0.0628648790	-0.0683370222	0.4343941150	0.0291737390	-0.0247970502	0.0092297455	0.0793642693
LAMA5	1.2690671645	1.4599158875	1.4495338406	0.2552540119	1.8156353834	1.4282411070	1.4184938782	1.6278021410	2.0756004750	1.7342322321	1.5235117972	0.9455537637	1.1917019654	0.8956376668	1.3933640869	1.3368310146	1.4485930242	1.0871684235
LAMB1	0.4863617653	0.9241646117	0.7442467228	1.6303720097	0.7134743102	0.2128306846	0.9299927092	0.5212772403	0.6066379558	0.6429428639	0.1435903511	0.7952561033	0.5910215643	1.0502791925	0.6345002186	0.7633435473	0.6485153061	0.6005399223
LAMB2	1.1461898024	1.9219437307	1.3165270289	1.2436368333	1.2713173296	2.0620698134	1.1477989686	1.9404056471	1.8667377102	1.8429731926	1.7435328827	1.6409200166	0.9751195312	2.1991882458	1.5873137647	1.9426016807	2.1147256826	1.4316591490
LAMB3	2.8730801045	2.4061888755	2.7993401586	0.2897317523	2.2089852541	2.7516675143	3.0937303010	3.1154187915	3.1786065399	2.9286579789	2.7108813821	3.8371593059	3.5910170376	0.1745644741	2.7137587370	2.6189533770	2.8650597633	3.5511187613
LAMC1	1.0428791835	1.1963308777	1.1638828762	1.8314339920	1.2746195192	0.7965289747	1.0866727181	1.0365661437	0.9521511041	1.2282712368	0.9414964687	1.1355978684	0.9021359389	1.6173638138	1.1684156235	1.1548106476	0.9547456183	1.1591817788
LAMC2	1.2228085171	0.8882103669	1.4813584436	0.2405148361	0.8094071345	0.9261939702	1.6579041505	1.1283380045	1.1166219797	1.2038986695	1.1374536167	1.9746752401	1.6408647647	0.3530881715	1.3648431497	1.1470656398	0.9858612895	2.4396173717
MAX	0.8077240118	0.7524893099	0.8183298335	0.8858692881	0.5674343287	0.8457646252	0.8937378895	0.8108098710	0.8899831494	0.8059639693	0.8511905939	0.9535257626	0.8020225369	0.8999378550	0.7194128039	0.7401881348	0.6559288164	0.8329610175
MYC	0.5926393938	0.2717646782	0.4492141063	0.7697951637	0.4848055529	0.3984325587	0.5031338535	0.3545671447	0.5397554174	0.5181170303	0.4485219349	0.4980991434	0.7537075156	0.3535957234	0.8580861243	0.2517886319	0.3210571348	0.4399477396
NFKB1	0.4754300158	0.4509238059	0.3572855135	0.2389650019	0.2502003758	0.1723780840	0.3219937040	0.3367405246	0.1333302662	0.2735164897	0.1787086215	0.3540730737	0.1904408052	0.1267871698	0.1354134279	0.7189646635	0.4366804063	0.5967181248
NFKBIA	0.8049394469	0.9412159958	0.9283377825	1.1037804131	0.7093335530	1.0994870811	1.2569765001	1.2472408378	0.8925691490	0.9085881339	0.7630755900	1.5879044235	1.0681144075	1.5878493340	0.8054925223	0.8425852770	1.0661682747	1.2998180016
PIK3CA	0.6502234032	0.8534231111	0.3758222094	0.4246866423	0.5025178531	0.3040667095	0.4307222246	0.3718392522	0.3555988693	0.3556248992	0.3275596730	0.4566130469	0.3066054066	0.2881597711	0.2050712937	0.7125618634	0.5280358451	0.6979045826
PIK3CB	0.0817053106	0.1992576002	0.0859145318	-0.0142156617	0.1213094126	-0.0454611126	0.1950829520	0.0580118667	-0.0417928508	-0.0141177758	-0.0213671374	0.1018878077	-0.0157742867	0.0323345262	-0.0445457813	0.4350583694	0.0936185880	0.1291845596
PIK3CD	0.1255568270	0.3438852307	0.3109857890	0.3279566426	0.3674768847	0.2117079990	0.8327552467	0.4582523614	0.7112178834	0.3843497409	0.3278020946	0.9383239836	0.9010379380	1.3264929888	0.0093151861	0.2887320172	0.1356287329	0.7325441685
PIK3CG	-0.1624264398	-0.1454714285	-0.1337267348	-0.1022734639	-0.0889533257	-0.1893403782	-0.1406402458	-0.1590461786	-0.1480111448	-0.1081225405	-0.1228451207	-0.0955196354	-0.1319222984	-0.1672660582	-0.0914625534	-0.1632603363	-0.0616773152	-0.1653078994
PIK3R1	0.7694715564	1.5476133191	0.9370587028	0.9460729968	0.6583551200	0.5104212239	0.5701667320	0.6246844594	0.5310987036	0.7338769277	0.5206810317	0.5458690926	0.4963641018	0.1188000013	0.6106414951	1.3181974521	1.0340813620	0.8875800183
PIK3R2	0.5895123826	0.4284647065	0.9117966590	0.7047411791	0.6638981731	0.8988893313	1.2032701898	0.9586069049	1.3458300016	0.9450695349	0.8714825208	0.7113377480	0.8184716900	1.0530056554	0.7568702718	0.6001628325	0.5186216637	0.5265041562
PTEN	0.2529164747	0.1930055995	0.1655263530	0.0919696689	0.1527773529	0.0676769989	0.1218786214	0.1739077011	0.1157030584	0.1433829642	0.1103797782	0.1639444389	0.1608520306	0.1230948557	0.2621259616	0.2349046841	0.1269371015	0.1861470768
PTGS2	0.0763389319	-0.0300743042	0.0178532619	0.0989996669	0.0590901193	0.0133889897	0.1267204625	0.0958185670	-0.0089352386	0.0211076165	-0.0307360638	0.6172481574	1.0201405711	0.9836006060	0.0386848402	0.0681534038	0.0215957718	0.0290437091
PTK2	0.3606912876	0.4434307657	0.2375885064	0.2307216385	0.3012423917	0.1835803039	0.2556535407	0.2348265328	0.1477922502	0.3103372069	0.1898239563	0.3844956729	0.2123995517	0.2051827405	0.1946123678	0.3826780218	0.3141139373	0.3840656285
RARB	-0.0321822478	0.0267371187	0.0008623236	-0.0081340925	0.0137508613	-0.0913945628	0.0323380388	-0.0074095213	-0.0487812908	0.0349707108	-0.0891529464	0.0341773398	-0.0838509117	0.1699194997	-0.0437157794	0.2142533925	0.1136199593	-0.0032476261
RB1	0.9448039957	0.7302493976	0.8574318311	0.5479266424	0.6159016014	0.4999280601	0.8644990985	0.7603944621	0.8413598781	0.8349784980	0.7146198596	0.7168794858	0.7430976816	0.5145263239	0.8158433211	0.8030841379	0.7252972251	0.9109886661
RELA	0.8525465690	0.8536376064	0.9353946786	0.8780260834	0.6707278885	1.1224099571	1.1399565821	1.0769064036	1.2896809784	0.9961075650	1.0543388821	1.1591183341	1.0762969156	1.1341954818	0.8914366579	0.9518814928	0.8998429909	1.1184988925
RXRA	0.5852018984	0.6415359193	0.8420553809	0.7166370249	0.6533234366	0.8751727511	1.2033769806	0.9345876711	1.3046935373	0.9114326927	0.6279805755	0.9374547946	1.1349120031	1.0179557291	0.8988968661	0.7344453063	0.9310284700	0.8001229995
RXRB	0.0325139822	0.0304652295	0.0178087863	-0.0078654887	0.0596863040	0.1143979983	0.0077201671	0.0182551493	0.0581052636	0.0540338872	0.0616283431	0.1161729445	0.0834602073	0.1083218353	0.0768778584	0.0437003286	0.0155724619	-0.0020988961
RXRG	-0.0986965946	-0.1151270150	-0.1525935735	-0.1381819120	-0.1438565263	-0.1291088374	-0.1737174681	-0.1720757802	-0.1945471330	-0.2411033899	-0.1665579722	-0.2221210709	-0.0815923410	-0.1318819510	-0.0889703199	-0.1250665305	-0.1238912561	-0.1915783331
SKP2	0.5421800429	0.4121784649	0.5117844941	0.4859128480	0.5508149595	0.4627765481	0.4877368419	0.2627551555	0.3559188165	0.5835478086	0.4979015815	0.2374118103	0.4983584376	0.5753056269	0.5661671828	0.3266440805	0.3386845661	0.1703526964
TP53	0.8841919228	0.5955694337	0.8508987498	0.8372933389	0.6972457048	1.2405139033	1.1059742302	0.9629745603	1.0991194739	1.0900611624	1.0190768950	1.0131718544	0.8828747907	1.2156192858	1.0090916649	0.7890873703	0.5986957988	0.8134050400
TRAF1	-0.0706938679	-0.0181744963	-0.0581219053	-0.0693753648	-0.0738617644	-0.1025152588	-0.0768418162	0.0105028899	-0.0856816104	-0.0234169937	-0.0416471181	0.0324493944	-0.0550310509	-0.0526958292	-0.0775993763	-0.0361762440	-0.0317401820	-0.0894442142
TRAF2	-0.0161119644	0.0039439453	0.0043865108	0.0084098196	0.1082906400	0.0247480945	-0.0334197225	0.0421075354	-0.0174076045	0.1364159654	0.0328062644	-0.0072206220	0.0409996681	0.0048036240	0.0672145999	-0.0466145354	-0.0281571084	-0.0491091239
TRAF3	0.5542944142	0.4229003476	0.6713280771	0.6198128639	0.3084307401	0.4933905824	0.5814113617	0.6795843002	0.5012856345	0.6170357651	0.5140800326	0.9864264354	0.6273728599	0.8933917692	0.5331714041	0.7059106286	0.3254154345	0.7605763264
TRAF5	0.0595309541	0.6305104719	0.0488796719	0.3665619295	0.2940789729	0.0952355766	0.0244922169	0.0903548696	0.0720875576	0.1302224056	-0.0077890126	0.3231474089	-0.0000950480	0.4866666674	-0.0258667382	0.2458086734	0.2862817398	0.3163776849
PIK3R3	0.8580704628	1.1287610356	0.9668687962	0.1919102957	1.0844853694	1.0210926999	0.6030732589	1.0204976901	0.7441449755	1.0595477061	0.8711425428	0.7860696685	0.4628565756	0.0773283835	1.0306139667	1.3460160745	1.1159935316	0.8262433139
PIAS1	0.8837820046	1.1159370162	0.6919990912	0.4651297226	0.4694818990	0.3853870328	0.6428148949	0.5797347622	0.5221174205	0.6027663985	0.4613058122	0.6212732469	0.3706346092	0.3352122937	0.5272876394	0.8771573083	0.6918203331	0.7473325179
PIAS2	0.5587895059	0.6225400145	0.6676984564	0.5420704658	0.5746509899	0.4061242660	0.3577120741	0.3607202676	0.3244659520	0.5313795765	0.3465237968	0.3647801846	0.3129856179	0.2161533601	0.4994060330	0.5752173196	0.4353224446	0.4119765673
CCNE2	0.5398516901	0.0240563192	0.2420500529	0.0952624018	0.1240088557	-0.0059800904	-0.0066530572	-0.0570300089	0.0095680614	0.1897053587	0.0646164777	0.0119185094	0.0518036268	-0.1163246109	0.3118282421	0.0199862180	0.2286518145	-0.0098232382
TRAF4	0.5603981148	0.4324762255	0.6955679858	0.1851121957	0.6537543390	0.8268419177	0.5170499209	0.7265917859	0.7354168015	0.6435110500	0.6510646645	0.5304603739	0.5494080365	0.3242369105	0.4732592653	0.5383610579	0.6565499154	0.4433859069
AKT3	0.3397790969	0.6712534413	0.3637514705	0.4741756265	0.3666419161	0.2517094096	0.3166647480	0.2500861962	0.2476967987	0.3786722400	0.2401695627	0.4409180506	0.3018407680	0.5942143687	0.3346834291	0.5223618987	0.3423136670	0.5873012014
LAMC3	-0.0796705549	-0.0675047906	-0.0986189611	-0.0398789424	-0.0617412134	-0.0282760009	-0.0829147305	0.0002752949	0.0467705320	-0.0364099224	0.0086400009	-0.0309404771	-0.0033168523	0.0151552909	-0.0445591509	-0.0385480392	-0.0303587089	-0.0323215637
PIAS3	1.9450536700	1.8431647222	1.7647203603	1.5240115589	1.8508476613	2.2621888320	2.4919313061	2.0391580959	2.6104615131	2.0358387761	2.0456774898	2.2238025266	2.3213248251	2.2175604503	1.9810507429	2.0132829282	2.2104154163	2.3787587748
LAMB4	-0.1267886296	-0.1616244048	-0.1311915818	-0.0837386312	-0.1022979560	-0.1269130425	-0.1107037542	-0.1227075521	-0.1226958689	-0.1008713246	-0.1152076161	-0.1350617492	-0.0960523992	-0.1012164990	-0.0958041043	-0.1203509024	-0.0962797140	-0.1375060567
PIK3R5	-0.0448427393	-0.0263181581	-0.0236322101	-0.0190172376	-0.0933597851	-0.0318046184	-0.0240894286	0.0096481766	0.0098416810	0.0090587195	-0.0178013872	-0.0379488704	0.0413237916	-0.1124440609	0.0280430161	-0.0350598277	-0.0694201396	-0.0356448709
PIAS4	-0.1719544368	-0.0926865414	-0.1427189726	-0.1669844580	-0.1897049992	-0.2490806250	-0.0624454214	-0.2424371094	-0.1460697303	-0.0892015926	-0.0727542003	-0.1148975958	-0.1525534310	-0.1740799769	-0.1383972570	-0.1840845167	-0.1402927048	-0.1521214518
CYCS	0.2962079536	0.0386221876	0.3220589667	0.4047028517	0.0992772953	0.0888926102	0.0356193407	0.1039387215	-0.0133180718	0.1211480606	-0.0075297437	0.1076373107	0.1708083691	0.0524748518	0.1941751484	0.1530278662	0.1535479922	0.2695131105
LAMA1	-0.1657973279	-0.1245732820	-0.1338378936	0.1396489982	-0.1101400175	-0.1714066644	-0.1184214449	-0.1445896720	-0.1370338651	-0.0803151202	-0.1621597498	-0.0835479081	-0.1017246438	0.0312245050	-0.1045063865	-0.1757769581	-0.2049080010	-0.1564068739
Class	BRCA	BRCA	BRCA	BRCA	BRCA	BRCA	Control	Control	Control	Control	Control	Control	BRCA	BRCA	BRCA	BRCA	BRCA	BRCA
