# Supplementary material for: Integrative analyses reveal signaling pathways underlying familial breast cancer susceptibility
Source: Mol Syst Biol. 2016 Mar 11;12(3):860. doi: 10.15252/msb.20156506 (PMC4812528; doi:10.15252/msb.20156506)
Supplement: Supplementary file 18 — Dataset EV16 [file MSB-12-860-s018.zip › README.txt]

Dataset EV16: Gene-expression levels for the Bellacosa, et al. samples for the KEGG Small-cell Lung Cancer pathway.

These data were used in Figure 3.
