# Supplementary material for: Integrative analyses reveal signaling pathways underlying familial breast cancer susceptibility
Source: Mol Syst Biol. 2016 Mar 11;12(3):860. doi: 10.15252/msb.20156506 (PMC4812528; doi:10.15252/msb.20156506)
Supplement: Supplementary file 19 — Computer Code EV1 [file MSB-12-860-s019.zip]

Archive with 2 entries (2 files):
- MSB-15-6506_Computer_Code_EV1.ijm
- README.txt
