# Supplementary material for: Integrative analyses reveal signaling pathways underlying familial breast cancer susceptibility
Source: Mol Syst Biol. 2016 Mar 11;12(3):860. doi: 10.15252/msb.20156506 (PMC4812528; doi:10.15252/msb.20156506)
Supplement: Supplementary file 19 — Computer Code EV1 [file MSB-12-860-s019.zip › MSB-15-6506_Computer_Code_EV1.ijm]

function processDAPI(filePath) {
  open(filePath);

  imageFileName = getInfo("image.filename");
  imageDir = getInfo("image.directory");

  binaryFilePath = imageDir + replace(imageFileName, "Dapi.tif", "Dapi_binary.tif");
  resultsFilePath = imageDir + replace(imageFileName, "Dapi.tif", "Dapi_results.txt");
  summaryFilePath = imageDir + replace(imageFileName, "Dapi.tif", "Dapi_summary.txt");

  if (File.exists(summaryFilePath))
  {
    run("Close");
    return;
  }

  run("Duplicate...", "title=" + binaryFilePath);
  run("Enhance Contrast...", "saturated=0.2 normalize");
  run("Mean...", "radius=5");
  run("Find Edges");
  setOption("BlackBackground", false);
  run("Make Binary");
  run("Dilate");
  run("Close-");
  run("Fill Holes");
  run("Erode");
  run("Watershed");
  run("Clear Results");
  run("Set Measurements...", "area standard centroid center perimeter feret's area_fraction redirect=None decimal=3");
  run("Analyze Particles...", "size=0.10-Infinity circularity=0.00-1.00 show=Outlines display exclude clear include summarize");

  selectWindow("Drawing of " + binaryFilePath);
  run("Scale...", "x=0.5 y=0.5 width=694 height=520 interpolation=Bilinear average create title=" + binaryFilePath);
  run("Save", "save=" + binaryFilePath);
  close();

  selectWindow("Results");
  saveAs("Text", resultsFilePath);
  run("Clear Results");
  close();

  selectWindow("Summary");
  saveAs("Text", summaryFilePath);
  close();
  run("Close");
}

function processOther(filePath, stain, thresholdType) {
  open(filePath);

  imageFileName = getInfo("image.filename");
  imageDir = getInfo("image.directory");

  binaryFilePath = imageDir + replace(imageFileName, stain + ".tif", stain + "_binary.tif");
  resultsFilePath = imageDir + replace(imageFileName, stain + ".tif", stain + "_results.txt");

  if (File.exists(resultsFilePath))
  {
    run("Close");
    return;
  }

  run("Duplicate...", "title=" + binaryFilePath);
  run("Subtract Background...", "rolling=50");
  run("Enhance Contrast...", "saturated=0.4 normalize");
  setAutoThreshold(thresholdType + " dark");
  setOption("BlackBackground", false);
  run("Make Binary", "thresholded remaining black");

  run("Set Measurements...", "area area_fraction redirect=None decimal=3");
  run("Clear Results");
  run("Measure");

  selectWindow(binaryFilePath);
  run("Scale...", "x=0.5 y=0.5 width=694 height=520 interpolation=Bilinear average create title=" + binaryFilePath);
  run("Save", "save=" + binaryFilePath);
  close();

  selectWindow("Results");
  saveAs("Text", resultsFilePath);
  close();

  run("Close");
}

function processLayered(filePath) {
  open(filePath);

  imageFileName = getInfo("image.filename");
  imageDir = getInfo("image.directory");

  binaryFilePath = imageDir + replace(imageFileName, "Layered.tif", "Layered_binary.tif");
  resultsFilePath = imageDir + replace(imageFileName, "Layered.tif", "Layered_results.txt");

  if (File.exists(resultsFilePath))
  {
    run("Close");
    return;
  }

  run("Duplicate...", "title=" + binaryFilePath);

  run("8-bit");
  run("Enhance Contrast...", "saturated=99 equalize");
  setAutoThreshold("Intermodes dark");
  setOption("BlackBackground", false);
  run("Make Binary", "thresholded remaining black");
  run("Erode");
  run("Erode");
  run("Close-");
  run("Fill Holes");
  run("Dilate");
  run("Dilate");

  run("Set Measurements...", "area area_fraction redirect=None decimal=3");
  run("Clear Results");
  run("Measure");

  selectWindow(binaryFilePath);
  run("Scale...", "x=0.5 y=0.5 width=694 height=520 interpolation=Bilinear average create title=" + binaryFilePath);
  run("Save", "save=" + binaryFilePath);
  close();

  selectWindow("Results");
  saveAs("Text", resultsFilePath);
  close();

  run("Close");
}

function processRootDir(baseDir, rootDirName) {
  rootDir = baseDir + "/" + rootDirName;

  setBatchMode(true);
  fileList = getFileList(rootDir);

  for (i=0; i<fileList.length; i++)
  //for (i=0; i<50; i++)
  {
    filePath = rootDir + "/" + fileList[i];

    if (endsWith(filePath, "Dapi.tif"))
      processDAPI(filePath);
    if (endsWith(filePath, "Phalloidin.tif"))
      processOther(filePath, "Phalloidin", "Huang");
    if (endsWith(filePath, "Vinculin.tif"))
      processOther(filePath, "Vinculin", "Huang");
    if (endsWith(filePath, "ID3.tif"))
      processOther(filePath, "ID3", "Intermodes");
    if (endsWith(filePath, "Cadherin.tif"))
      processOther(filePath, "Cadherin", "Huang");
    if (endsWith(filePath, "Layered.tif"))
      processLayered(filePath);
  }
}

baseDir = "/Users/stevep/BreastCancer_Microscope_Files";
processRootDir(baseDir, "PhalVincDapi");
processRootDir(baseDir, "PhalCadDapi");
processRootDir(baseDir, "PhalID3Dapi");
showMessage("Done!");
