# Supplementary material for: Integrative analyses reveal signaling pathways underlying familial breast cancer susceptibility
Source: Mol Syst Biol. 2016 Mar 11;12(3):860. doi: 10.15252/msb.20156506 (PMC4812528; doi:10.15252/msb.20156506)
Supplement: Supplementary file 19 — Computer Code EV1 [file MSB-12-860-s019.zip › README.txt]

Computer_Code EV1: Computer code that was used to analyze fluorescence microscopy images.

See Materials and Methods for a description of how this analysis was performed.
