# Supplementary material for: Integrative analyses reveal signaling pathways underlying familial breast cancer susceptibility
Source: Mol Syst Biol. 2016 Mar 11;12(3):860. doi: 10.15252/msb.20156506 (PMC4812528; doi:10.15252/msb.20156506)
Supplement: Supplementary file 20 — Computer Code EV2 [file MSB-12-860-s020.zip]

Archive with 444 entries (417 files):
- MSB-15-6506R_Computer_Code_EV2/
- MSB-15-6506R_Computer_Code_EV2/BCRiskPathways_Notebook/
- MSB-15-6506R_Computer_Code_EV2/BCRiskPathways_Notebook/.ipynb_checkpoints/
- MSB-15-6506R_Computer_Code_EV2/BCRiskPathways_Notebook/.ipynb_checkpoints/Novel_signaling_pathways_underlying_familial_breast_cancer_susceptibility-checkpoint.ipynb
- MSB-15-6506R_Computer_Code_EV2/BCRiskPathways_Notebook/Age.txt
- MSB-15-6506R_Computer_Code_EV2/BCRiskPathways_Notebook/all.descriptions.txt
- MSB-15-6506R_Computer_Code_EV2/BCRiskPathways_Notebook/all_pathways.gmt
- MSB-15-6506R_Computer_Code_EV2/BCRiskPathways_Notebook/all_pathways.txt
- MSB-15-6506R_Computer_Code_EV2/BCRiskPathways_Notebook/BCSP_Exome_Sample_Map.txt
- MSB-15-6506R_Computer_Code_EV2/BCRiskPathways_Notebook/code/
- MSB-15-6506R_Computer_Code_EV2/BCRiskPathways_Notebook/code/AddFalseDiscoveryRatesCorrelation.R
- MSB-15-6506R_Computer_Code_EV2/BCRiskPathways_Notebook/code/AddFalseDiscoveryRatesSimple.R
- MSB-15-6506R_Computer_Code_EV2/BCRiskPathways_Notebook/code/CalculateMetaP.R
- MSB-15-6506R_Computer_Code_EV2/BCRiskPathways_Notebook/code/CalculateRankPValue.R
- MSB-15-6506R_Computer_Code_EV2/BCRiskPathways_Notebook/code/CalculateVariantCorrelation.py
- MSB-15-6506R_Computer_Code_EV2/BCRiskPathways_Notebook/code/Common.R
- MSB-15-6506R_Computer_Code_EV2/BCRiskPathways_Notebook/code/FilterFile.py
- MSB-15-6506R_Computer_Code_EV2/BCRiskPathways_Notebook/code/FilterFileByColumnValues.py
- MSB-15-6506R_Computer_Code_EV2/BCRiskPathways_Notebook/code/FilterFileByHeaderValues.py
- MSB-15-6506R_Computer_Code_EV2/BCRiskPathways_Notebook/code/InsertMatrixColumnViaExpression.py
- MSB-15-6506R_Computer_Code_EV2/BCRiskPathways_Notebook/code/Intersect.py
- MSB-15-6506R_Computer_Code_EV2/BCRiskPathways_Notebook/code/MergeMatrixOnRowNames.py
- MSB-15-6506R_Computer_Code_EV2/BCRiskPathways_Notebook/code/ParseTreatmentData.py
- MSB-15-6506R_Computer_Code_EV2/BCRiskPathways_Notebook/code/PlotCellAdhesionVertical.R
- MSB-15-6506R_Computer_Code_EV2/BCRiskPathways_Notebook/code/PlotGeneMutationThreshold.R
- MSB-15-6506R_Computer_Code_EV2/BCRiskPathways_Notebook/code/PlotHeatmap.R
- MSB-15-6506R_Computer_Code_EV2/BCRiskPathways_Notebook/code/PlotHeatmap2.R
- MSB-15-6506R_Computer_Code_EV2/BCRiskPathways_Notebook/code/PlotHeatmap3.R
- MSB-15-6506R_Computer_Code_EV2/BCRiskPathways_Notebook/code/PlotMicroscopeResultsVertical.R
- MSB-15-6506R_Computer_Code_EV2/BCRiskPathways_Notebook/code/PlotPathwayCategories.R
- MSB-15-6506R_Computer_Code_EV2/BCRiskPathways_Notebook/code/PlotPathwaySummary.R
- MSB-15-6506R_Computer_Code_EV2/BCRiskPathways_Notebook/code/PlotPathwaySummary2.R
- MSB-15-6506R_Computer_Code_EV2/BCRiskPathways_Notebook/code/PlotPredictionResultsNormal.R
- MSB-15-6506R_Computer_Code_EV2/BCRiskPathways_Notebook/code/PlotTreatmentData.R
- MSB-15-6506R_Computer_Code_EV2/BCRiskPathways_Notebook/code/PlotTreatmentDataVertical.R
- MSB-15-6506R_Computer_Code_EV2/BCRiskPathways_Notebook/code/PlotVariantExpression.R
- MSB-15-6506R_Computer_Code_EV2/BCRiskPathways_Notebook/code/PlotVariantStats.R
- MSB-15-6506R_Computer_Code_EV2/BCRiskPathways_Notebook/code/PrintNumSignificantPathways.R
- MSB-15-6506R_Computer_Code_EV2/BCRiskPathways_Notebook/code/RoundMatrixColumn.py
- MSB-15-6506R_Computer_Code_EV2/BCRiskPathways_Notebook/code/SelectColumns.py
- MSB-15-6506R_Computer_Code_EV2/BCRiskPathways_Notebook/code/SortFileByExpression.py
- MSB-15-6506R_Computer_Code_EV2/BCRiskPathways_Notebook/code/SortFileByOtherFileValues.py
- MSB-15-6506R_Computer_Code_EV2/BCRiskPathways_Notebook/code/Subtract.py
- MSB-15-6506R_Computer_Code_EV2/BCRiskPathways_Notebook/code/SummarizeAge.R
- MSB-15-6506R_Computer_Code_EV2/BCRiskPathways_Notebook/code/transposeData.py
- MSB-15-6506R_Computer_Code_EV2/BCRiskPathways_Notebook/code/Uniquify.py
- MSB-15-6506R_Computer_Code_EV2/BCRiskPathways_Notebook/code/utilities.py
- MSB-15-6506R_Computer_Code_EV2/BCRiskPathways_Notebook/code/utilities.pyc
- MSB-15-6506R_Computer_Code_EV2/BCRiskPathways_Notebook/Data/
- MSB-15-6506R_Computer_Code_EV2/BCRiskPathways_Notebook/Data/Expression/
- MSB-15-6506R_Computer_Code_EV2/BCRiskPathways_Notebook/Data/Expression/Utah_SamplesWithVariantData.Transposed.txt
- MSB-15-6506R_Computer_Code_EV2/BCRiskPathways_Notebook/Data/Expression/Utah_SamplesWithVariantData.txt
- MSB-15-6506R_Computer_Code_EV2/BCRiskPathways_Notebook/Data/Expression/utahontario1.batch.txt
- MSB-15-6506R_Computer_Code_EV2/BCRiskPathways_Notebook/Data/Expression/utahontario2.batch.txt
- MSB-15-6506R_Computer_Code_EV2/BCRiskPathways_Notebook/Data/Variants/
- MSB-15-6506R_Computer_Code_EV2/BCRiskPathways_Notebook/Data/Variants/TCGA/
- MSB-15-6506R_Computer_Code_EV2/BCRiskPathways_Notebook/Data/Variants/TCGA/Gene.MutFreq.txt
- MSB-15-6506R_Computer_Code_EV2/BCRiskPathways_Notebook/Data/Variants/Utah/
- MSB-15-6506R_Computer_Code_EV2/BCRiskPathways_Notebook/Data/Variants/Utah/Gene.MutFreq.txt
- MSB-15-6506R_Computer_Code_EV2/BCRiskPathways_Notebook/Data/Variants/Utah/Pathway.MutFreq.Stats.Families24vs35.txt
- MSB-15-6506R_Computer_Code_EV2/BCRiskPathways_Notebook/Data/Variants/Utah/Pathway.MutFreq.Stats.Families2vs4.txt
- MSB-15-6506R_Computer_Code_EV2/BCRiskPathways_Notebook/Data/Variants/Utah/Pathway.MutFreq.Stats.Families3vs5.txt
- MSB-15-6506R_Computer_Code_EV2/BCRiskPathways_Notebook/Data/Variants/Utah/Pathway.MutFreq.Stats.Families4vs2.txt
- MSB-15-6506R_Computer_Code_EV2/BCRiskPathways_Notebook/Data/Variants/Utah/Pathway.MutFreq.Stats.Families5vs3.txt
- MSB-15-6506R_Computer_Code_EV2/BCRiskPathways_Notebook/Entrez_gene_symbols.txt
- MSB-15-6506R_Computer_Code_EV2/BCRiskPathways_Notebook/family.txt
- MSB-15-6506R_Computer_Code_EV2/BCRiskPathways_Notebook/Figures/
- MSB-15-6506R_Computer_Code_EV2/BCRiskPathways_Notebook/Figures/.DS_Store
- MSB-15-6506R_Computer_Code_EV2/BCRiskPathways_Notebook/Figures/Figure_2_Expr_SCLC_Utah.pdf
- MSB-15-6506R_Computer_Code_EV2/BCRiskPathways_Notebook/Figures/Figure_2A.pdf
- MSB-15-6506R_Computer_Code_EV2/BCRiskPathways_Notebook/Figures/Figure_2B_Integrin.pdf
- MSB-15-6506R_Computer_Code_EV2/BCRiskPathways_Notebook/Figures/Figure_2B_Legend.pdf
- MSB-15-6506R_Computer_Code_EV2/BCRiskPathways_Notebook/Figures/Figure_2B_SCLC.pdf
- MSB-15-6506R_Computer_Code_EV2/BCRiskPathways_Notebook/Figures/Figure_2C_Integrin.pdf
- MSB-15-6506R_Computer_Code_EV2/BCRiskPathways_Notebook/Figures/Figure_2C_SCLC.pdf
- MSB-15-6506R_Computer_Code_EV2/BCRiskPathways_Notebook/Figures/Figure_3A1.pdf
- MSB-15-6506R_Computer_Code_EV2/BCRiskPathways_Notebook/Figures/Figure_3A2.pdf
- MSB-15-6506R_Computer_Code_EV2/BCRiskPathways_Notebook/Figures/Figure_3B1.pdf
- MSB-15-6506R_Computer_Code_EV2/BCRiskPathways_Notebook/Figures/Figure_3B2.pdf
- MSB-15-6506R_Computer_Code_EV2/BCRiskPathways_Notebook/Figures/Figure_4B1.pdf
- MSB-15-6506R_Computer_Code_EV2/BCRiskPathways_Notebook/Figures/Figure_4B2.pdf
- MSB-15-6506R_Computer_Code_EV2/BCRiskPathways_Notebook/Figures/Figure_4B3.pdf
- MSB-15-6506R_Computer_Code_EV2/BCRiskPathways_Notebook/Figures/Figure_5A.pdf
- MSB-15-6506R_Computer_Code_EV2/BCRiskPathways_Notebook/Figures/Figure_EV2.pdf
- MSB-15-6506R_Computer_Code_EV2/BCRiskPathways_Notebook/Figures/Figure_EV3.pdf
- MSB-15-6506R_Computer_Code_EV2/BCRiskPathways_Notebook/Figures/Figure_EV5A.pdf
- MSB-15-6506R_Computer_Code_EV2/BCRiskPathways_Notebook/Figures/Figure_EV5B.pdf
- MSB-15-6506R_Computer_Code_EV2/BCRiskPathways_Notebook/Figures/Figure_S1.pdf
- MSB-15-6506R_Computer_Code_EV2/BCRiskPathways_Notebook/Figures/Figure_S2.pdf
- MSB-15-6506R_Computer_Code_EV2/BCRiskPathways_Notebook/Figures/Figure_S3.pdf
- MSB-15-6506R_Computer_Code_EV2/BCRiskPathways_Notebook/Figures/Figure_S4_Integrin_Ontario.pdf
- MSB-15-6506R_Computer_Code_EV2/BCRiskPathways_Notebook/Figures/Figure_S4_Integrin_Utah.pdf
- MSB-15-6506R_Computer_Code_EV2/BCRiskPathways_Notebook/Figures/Figure_S4_Legend.pdf
- MSB-15-6506R_Computer_Code_EV2/BCRiskPathways_Notebook/Figures/Figure_S4_SCLC_Ontario.pdf
- MSB-15-6506R_Computer_Code_EV2/BCRiskPathways_Notebook/Figures/Figure_S4_SCLC_Utah.pdf
- MSB-15-6506R_Computer_Code_EV2/BCRiskPathways_Notebook/Figures/Figure_S5_Integrin.pdf
- MSB-15-6506R_Computer_Code_EV2/BCRiskPathways_Notebook/Figures/Figure_S5_SCLC.pdf
- MSB-15-6506R_Computer_Code_EV2/BCRiskPathways_Notebook/genesets/
- MSB-15-6506R_Computer_Code_EV2/BCRiskPathways_Notebook/genesets/KEGG_SMALL_CELL_LUNG_CANCER.gene.ids.txt
- MSB-15-6506R_Computer_Code_EV2/BCRiskPathways_Notebook/genesets/REACTOME_INTEGRIN_CELL_SURFACE_INTERACTIONS.gene.ids.txt
- MSB-15-6506R_Computer_Code_EV2/BCRiskPathways_Notebook/HMEC_Data/
- MSB-15-6506R_Computer_Code_EV2/BCRiskPathways_Notebook/HMEC_Data/Afatinib.txt
- MSB-15-6506R_Computer_Code_EV2/BCRiskPathways_Notebook/HMEC_Data/CellAdhesion_HBC.txt
- MSB-15-6506R_Computer_Code_EV2/BCRiskPathways_Notebook/HMEC_Data/CellAdhesion_NonHBC.txt
- MSB-15-6506R_Computer_Code_EV2/BCRiskPathways_Notebook/HMEC_Data/FAK_Inhibitor_Normal.txt
- MSB-15-6506R_Computer_Code_EV2/BCRiskPathways_Notebook/HMEC_Data/FAK_Inhibitor_Prophylactic.txt
- MSB-15-6506R_Computer_Code_EV2/BCRiskPathways_Notebook/HMEC_Data/Gefitinib.txt
- MSB-15-6506R_Computer_Code_EV2/BCRiskPathways_Notebook/HMEC_Data/TRAIL.txt
- MSB-15-6506R_Computer_Code_EV2/BCRiskPathways_Notebook/maketempfile
- MSB-15-6506R_Computer_Code_EV2/BCRiskPathways_Notebook/Microscopy.PhalVincDapi.classes.txt
- MSB-15-6506R_Computer_Code_EV2/BCRiskPathways_Notebook/Microscopy_Results/
- MSB-15-6506R_Computer_Code_EV2/BCRiskPathways_Notebook/Microscopy_Results/PhalVincDapi/
- MSB-15-6506R_Computer_Code_EV2/BCRiskPathways_Notebook/Microscopy_Results/PhalVincDapi/062_Percent cell area per nucleus.txt
- MSB-15-6506R_Computer_Code_EV2/BCRiskPathways_Notebook/Microscopy_Results/PhalVincDapi/062_Phalloidin per cell area.txt
- MSB-15-6506R_Computer_Code_EV2/BCRiskPathways_Notebook/Microscopy_Results/PhalVincDapi/062_Phalloidin Percent Area Per Nucleus.txt
- MSB-15-6506R_Computer_Code_EV2/BCRiskPathways_Notebook/Microscopy_Results/PhalVincDapi/062_Shortest distances between nuclei.txt
- MSB-15-6506R_Computer_Code_EV2/BCRiskPathways_Notebook/Microscopy_Results/PhalVincDapi/062_Vinculin per cell area.txt
- MSB-15-6506R_Computer_Code_EV2/BCRiskPathways_Notebook/Microscopy_Results/PhalVincDapi/062_Vinculin Percent Area Per Nucleus.txt
- MSB-15-6506R_Computer_Code_EV2/BCRiskPathways_Notebook/Microscopy_Results/PhalVincDapi/07_Percent cell area per nucleus.txt
- MSB-15-6506R_Computer_Code_EV2/BCRiskPathways_Notebook/Microscopy_Results/PhalVincDapi/07_Phalloidin per cell area.txt
- MSB-15-6506R_Computer_Code_EV2/BCRiskPathways_Notebook/Microscopy_Results/PhalVincDapi/07_Phalloidin Percent Area Per Nucleus.txt
- MSB-15-6506R_Computer_Code_EV2/BCRiskPathways_Notebook/Microscopy_Results/PhalVincDapi/07_Shortest distances between nuclei.txt
- MSB-15-6506R_Computer_Code_EV2/BCRiskPathways_Notebook/Microscopy_Results/PhalVincDapi/07_Vinculin per cell area.txt
- MSB-15-6506R_Computer_Code_EV2/BCRiskPathways_Notebook/Microscopy_Results/PhalVincDapi/07_Vinculin Percent Area Per Nucleus.txt
- MSB-15-6506R_Computer_Code_EV2/BCRiskPathways_Notebook/Microscopy_Results/PhalVincDapi/104_Percent cell area per nucleus.txt
- MSB-15-6506R_Computer_Code_EV2/BCRiskPathways_Notebook/Microscopy_Results/PhalVincDapi/104_Phalloidin per cell area.txt
- MSB-15-6506R_Computer_Code_EV2/BCRiskPathways_Notebook/Microscopy_Results/PhalVincDapi/104_Phalloidin Percent Area Per Nucleus.txt
- MSB-15-6506R_Computer_Code_EV2/BCRiskPathways_Notebook/Microscopy_Results/PhalVincDapi/104_Shortest distances between nuclei.txt
- MSB-15-6506R_Computer_Code_EV2/BCRiskPathways_Notebook/Microscopy_Results/PhalVincDapi/104_Vinculin per cell area.txt
- MSB-15-6506R_Computer_Code_EV2/BCRiskPathways_Notebook/Microscopy_Results/PhalVincDapi/104_Vinculin Percent Area Per Nucleus.txt
- MSB-15-6506R_Computer_Code_EV2/BCRiskPathways_Notebook/Microscopy_Results/PhalVincDapi/10_Percent cell area per nucleus.txt
- MSB-15-6506R_Computer_Code_EV2/BCRiskPathways_Notebook/Microscopy_Results/PhalVincDapi/10_Phalloidin per cell area.txt
- MSB-15-6506R_Computer_Code_EV2/BCRiskPathways_Notebook/Microscopy_Results/PhalVincDapi/10_Phalloidin Percent Area Per Nucleus.txt
- MSB-15-6506R_Computer_Code_EV2/BCRiskPathways_Notebook/Microscopy_Results/PhalVincDapi/10_Shortest distances between nuclei.txt
- MSB-15-6506R_Computer_Code_EV2/BCRiskPathways_Notebook/Microscopy_Results/PhalVincDapi/10_Vinculin per cell area.txt
- MSB-15-6506R_Computer_Code_EV2/BCRiskPathways_Notebook/Microscopy_Results/PhalVincDapi/10_Vinculin Percent Area Per Nucleus.txt
- MSB-15-6506R_Computer_Code_EV2/BCRiskPathways_Notebook/Microscopy_Results/PhalVincDapi/12_Percent cell area per nucleus.txt
- MSB-15-6506R_Computer_Code_EV2/BCRiskPathways_Notebook/Microscopy_Results/PhalVincDapi/12_Phalloidin per cell area.txt
- MSB-15-6506R_Computer_Code_EV2/BCRiskPathways_Notebook/Microscopy_Results/PhalVincDapi/12_Phalloidin Percent Area Per Nucleus.txt
- MSB-15-6506R_Computer_Code_EV2/BCRiskPathways_Notebook/Microscopy_Results/PhalVincDapi/12_Shortest distances between nuclei.txt
- MSB-15-6506R_Computer_Code_EV2/BCRiskPathways_Notebook/Microscopy_Results/PhalVincDapi/12_Vinculin per cell area.txt
- MSB-15-6506R_Computer_Code_EV2/BCRiskPathways_Notebook/Microscopy_Results/PhalVincDapi/12_Vinculin Percent Area Per Nucleus.txt
- MSB-15-6506R_Computer_Code_EV2/BCRiskPathways_Notebook/Microscopy_Results/PhalVincDapi/13_Percent cell area per nucleus.txt
- MSB-15-6506R_Computer_Code_EV2/BCRiskPathways_Notebook/Microscopy_Results/PhalVincDapi/13_Phalloidin per cell area.txt
- MSB-15-6506R_Computer_Code_EV2/BCRiskPathways_Notebook/Microscopy_Results/PhalVincDapi/13_Phalloidin Percent Area Per Nucleus.txt
- MSB-15-6506R_Computer_Code_EV2/BCRiskPathways_Notebook/Microscopy_Results/PhalVincDapi/13_Shortest distances between nuclei.txt
- MSB-15-6506R_Computer_Code_EV2/BCRiskPathways_Notebook/Microscopy_Results/PhalVincDapi/13_Vinculin per cell area.txt
- MSB-15-6506R_Computer_Code_EV2/BCRiskPathways_Notebook/Microscopy_Results/PhalVincDapi/13_Vinculin Percent Area Per Nucleus.txt
- MSB-15-6506R_Computer_Code_EV2/BCRiskPathways_Notebook/Microscopy_Results/PhalVincDapi/20_Percent cell area per nucleus.txt
- MSB-15-6506R_Computer_Code_EV2/BCRiskPathways_Notebook/Microscopy_Results/PhalVincDapi/20_Phalloidin per cell area.txt
- MSB-15-6506R_Computer_Code_EV2/BCRiskPathways_Notebook/Microscopy_Results/PhalVincDapi/20_Phalloidin Percent Area Per Nucleus.txt
- MSB-15-6506R_Computer_Code_EV2/BCRiskPathways_Notebook/Microscopy_Results/PhalVincDapi/20_Shortest distances between nuclei.txt
- MSB-15-6506R_Computer_Code_EV2/BCRiskPathways_Notebook/Microscopy_Results/PhalVincDapi/20_Vinculin per cell area.txt
- MSB-15-6506R_Computer_Code_EV2/BCRiskPathways_Notebook/Microscopy_Results/PhalVincDapi/20_Vinculin Percent Area Per Nucleus.txt
- MSB-15-6506R_Computer_Code_EV2/BCRiskPathways_Notebook/Microscopy_Results/PhalVincDapi/42_Percent cell area per nucleus.txt
- MSB-15-6506R_Computer_Code_EV2/BCRiskPathways_Notebook/Microscopy_Results/PhalVincDapi/42_Phalloidin per cell area.txt
- MSB-15-6506R_Computer_Code_EV2/BCRiskPathways_Notebook/Microscopy_Results/PhalVincDapi/42_Phalloidin Percent Area Per Nucleus.txt
- MSB-15-6506R_Computer_Code_EV2/BCRiskPathways_Notebook/Microscopy_Results/PhalVincDapi/42_Shortest distances between nuclei.txt
- MSB-15-6506R_Computer_Code_EV2/BCRiskPathways_Notebook/Microscopy_Results/PhalVincDapi/42_Vinculin per cell area.txt
- MSB-15-6506R_Computer_Code_EV2/BCRiskPathways_Notebook/Microscopy_Results/PhalVincDapi/42_Vinculin Percent Area Per Nucleus.txt
- MSB-15-6506R_Computer_Code_EV2/BCRiskPathways_Notebook/Microscopy_Results/PhalVincDapi/46_Percent cell area per nucleus.txt
- MSB-15-6506R_Computer_Code_EV2/BCRiskPathways_Notebook/Microscopy_Results/PhalVincDapi/46_Phalloidin per cell area.txt
- MSB-15-6506R_Computer_Code_EV2/BCRiskPathways_Notebook/Microscopy_Results/PhalVincDapi/46_Phalloidin Percent Area Per Nucleus.txt
- MSB-15-6506R_Computer_Code_EV2/BCRiskPathways_Notebook/Microscopy_Results/PhalVincDapi/46_Shortest distances between nuclei.txt
- MSB-15-6506R_Computer_Code_EV2/BCRiskPathways_Notebook/Microscopy_Results/PhalVincDapi/46_Vinculin per cell area.txt
- MSB-15-6506R_Computer_Code_EV2/BCRiskPathways_Notebook/Microscopy_Results/PhalVincDapi/46_Vinculin Percent Area Per Nucleus.txt
- MSB-15-6506R_Computer_Code_EV2/BCRiskPathways_Notebook/Microscopy_Results/PhalVincDapi/47_Percent cell area per nucleus.txt
- MSB-15-6506R_Computer_Code_EV2/BCRiskPathways_Notebook/Microscopy_Results/PhalVincDapi/47_Phalloidin per cell area.txt
- MSB-15-6506R_Computer_Code_EV2/BCRiskPathways_Notebook/Microscopy_Results/PhalVincDapi/47_Phalloidin Percent Area Per Nucleus.txt
- MSB-15-6506R_Computer_Code_EV2/BCRiskPathways_Notebook/Microscopy_Results/PhalVincDapi/47_Shortest distances between nuclei.txt
- MSB-15-6506R_Computer_Code_EV2/BCRiskPathways_Notebook/Microscopy_Results/PhalVincDapi/47_Vinculin per cell area.txt
- MSB-15-6506R_Computer_Code_EV2/BCRiskPathways_Notebook/Microscopy_Results/PhalVincDapi/47_Vinculin Percent Area Per Nucleus.txt
- MSB-15-6506R_Computer_Code_EV2/BCRiskPathways_Notebook/Microscopy_Results/PhalVincDapi/49_Percent cell area per nucleus.txt
- MSB-15-6506R_Computer_Code_EV2/BCRiskPathways_Notebook/Microscopy_Results/PhalVincDapi/49_Phalloidin per cell area.txt
- MSB-15-6506R_Computer_Code_EV2/BCRiskPathways_Notebook/Microscopy_Results/PhalVincDapi/49_Phalloidin Percent Area Per Nucleus.txt
- MSB-15-6506R_Computer_Code_EV2/BCRiskPathways_Notebook/Microscopy_Results/PhalVincDapi/49_Shortest distances between nuclei.txt
- MSB-15-6506R_Computer_Code_EV2/BCRiskPathways_Notebook/Microscopy_Results/PhalVincDapi/49_Vinculin per cell area.txt
- MSB-15-6506R_Computer_Code_EV2/BCRiskPathways_Notebook/Microscopy_Results/PhalVincDapi/49_Vinculin Percent Area Per Nucleus.txt
- MSB-15-6506R_Computer_Code_EV2/BCRiskPathways_Notebook/Microscopy_Results/PhalVincDapi/50_Percent cell area per nucleus.txt
- MSB-15-6506R_Computer_Code_EV2/BCRiskPathways_Notebook/Microscopy_Results/PhalVincDapi/50_Phalloidin per cell area.txt
- MSB-15-6506R_Computer_Code_EV2/BCRiskPathways_Notebook/Microscopy_Results/PhalVincDapi/50_Phalloidin Percent Area Per Nucleus.txt
- MSB-15-6506R_Computer_Code_EV2/BCRiskPathways_Notebook/Microscopy_Results/PhalVincDapi/50_Shortest distances between nuclei.txt
- MSB-15-6506R_Computer_Code_EV2/BCRiskPathways_Notebook/Microscopy_Results/PhalVincDapi/50_Vinculin per cell area.txt
- MSB-15-6506R_Computer_Code_EV2/BCRiskPathways_Notebook/Microscopy_Results/PhalVincDapi/50_Vinculin Percent Area Per Nucleus.txt
- MSB-15-6506R_Computer_Code_EV2/BCRiskPathways_Notebook/Microscopy_Results/PhalVincDapi/60_Percent cell area per nucleus.txt
- MSB-15-6506R_Computer_Code_EV2/BCRiskPathways_Notebook/Microscopy_Results/PhalVincDapi/60_Phalloidin per cell area.txt
- MSB-15-6506R_Computer_Code_EV2/BCRiskPathways_Notebook/Microscopy_Results/PhalVincDapi/60_Phalloidin Percent Area Per Nucleus.txt
- MSB-15-6506R_Computer_Code_EV2/BCRiskPathways_Notebook/Microscopy_Results/PhalVincDapi/60_Shortest distances between nuclei.txt
- MSB-15-6506R_Computer_Code_EV2/BCRiskPathways_Notebook/Microscopy_Results/PhalVincDapi/60_Vinculin per cell area.txt
- MSB-15-6506R_Computer_Code_EV2/BCRiskPathways_Notebook/Microscopy_Results/PhalVincDapi/60_Vinculin Percent Area Per Nucleus.txt
- MSB-15-6506R_Computer_Code_EV2/BCRiskPathways_Notebook/Microscopy_Results/PhalVincDapi/63_Percent cell area per nucleus.txt
- MSB-15-6506R_Computer_Code_EV2/BCRiskPathways_Notebook/Microscopy_Results/PhalVincDapi/63_Phalloidin per cell area.txt
- MSB-15-6506R_Computer_Code_EV2/BCRiskPathways_Notebook/Microscopy_Results/PhalVincDapi/63_Phalloidin Percent Area Per Nucleus.txt
- MSB-15-6506R_Computer_Code_EV2/BCRiskPathways_Notebook/Microscopy_Results/PhalVincDapi/63_Shortest distances between nuclei.txt
- MSB-15-6506R_Computer_Code_EV2/BCRiskPathways_Notebook/Microscopy_Results/PhalVincDapi/63_Vinculin per cell area.txt
- MSB-15-6506R_Computer_Code_EV2/BCRiskPathways_Notebook/Microscopy_Results/PhalVincDapi/63_Vinculin Percent Area Per Nucleus.txt
- MSB-15-6506R_Computer_Code_EV2/BCRiskPathways_Notebook/Microscopy_Results/PhalVincDapi/64_Percent cell area per nucleus.txt
- MSB-15-6506R_Computer_Code_EV2/BCRiskPathways_Notebook/Microscopy_Results/PhalVincDapi/64_Phalloidin per cell area.txt
- MSB-15-6506R_Computer_Code_EV2/BCRiskPathways_Notebook/Microscopy_Results/PhalVincDapi/64_Phalloidin Percent Area Per Nucleus.txt
- MSB-15-6506R_Computer_Code_EV2/BCRiskPathways_Notebook/Microscopy_Results/PhalVincDapi/64_Shortest distances between nuclei.txt
- MSB-15-6506R_Computer_Code_EV2/BCRiskPathways_Notebook/Microscopy_Results/PhalVincDapi/64_Vinculin per cell area.txt
- MSB-15-6506R_Computer_Code_EV2/BCRiskPathways_Notebook/Microscopy_Results/PhalVincDapi/64_Vinculin Percent Area Per Nucleus.txt
- MSB-15-6506R_Computer_Code_EV2/BCRiskPathways_Notebook/Microscopy_Results/PhalVincDapi/75_Percent cell area per nucleus.txt
- MSB-15-6506R_Computer_Code_EV2/BCRiskPathways_Notebook/Microscopy_Results/PhalVincDapi/75_Phalloidin per cell area.txt
- MSB-15-6506R_Computer_Code_EV2/BCRiskPathways_Notebook/Microscopy_Results/PhalVincDapi/75_Phalloidin Percent Area Per Nucleus.txt
- MSB-15-6506R_Computer_Code_EV2/BCRiskPathways_Notebook/Microscopy_Results/PhalVincDapi/75_Shortest distances between nuclei.txt
- MSB-15-6506R_Computer_Code_EV2/BCRiskPathways_Notebook/Microscopy_Results/PhalVincDapi/75_Vinculin per cell area.txt
- MSB-15-6506R_Computer_Code_EV2/BCRiskPathways_Notebook/Microscopy_Results/PhalVincDapi/75_Vinculin Percent Area Per Nucleus.txt
- MSB-15-6506R_Computer_Code_EV2/BCRiskPathways_Notebook/Microscopy_Results/PhalVincDapi/77_Percent cell area per nucleus.txt
- MSB-15-6506R_Computer_Code_EV2/BCRiskPathways_Notebook/Microscopy_Results/PhalVincDapi/77_Phalloidin per cell area.txt
- MSB-15-6506R_Computer_Code_EV2/BCRiskPathways_Notebook/Microscopy_Results/PhalVincDapi/77_Phalloidin Percent Area Per Nucleus.txt
- MSB-15-6506R_Computer_Code_EV2/BCRiskPathways_Notebook/Microscopy_Results/PhalVincDapi/77_Shortest distances between nuclei.txt
- MSB-15-6506R_Computer_Code_EV2/BCRiskPathways_Notebook/Microscopy_Results/PhalVincDapi/77_Vinculin per cell area.txt
- MSB-15-6506R_Computer_Code_EV2/BCRiskPathways_Notebook/Microscopy_Results/PhalVincDapi/77_Vinculin Percent Area Per Nucleus.txt
- MSB-15-6506R_Computer_Code_EV2/BCRiskPathways_Notebook/Microscopy_Results/PhalVincDapi/803_Percent cell area per nucleus.txt
- MSB-15-6506R_Computer_Code_EV2/BCRiskPathways_Notebook/Microscopy_Results/PhalVincDapi/803_Phalloidin per cell area.txt
- MSB-15-6506R_Computer_Code_EV2/BCRiskPathways_Notebook/Microscopy_Results/PhalVincDapi/803_Phalloidin Percent Area Per Nucleus.txt
- MSB-15-6506R_Computer_Code_EV2/BCRiskPathways_Notebook/Microscopy_Results/PhalVincDapi/803_Shortest distances between nuclei.txt
- MSB-15-6506R_Computer_Code_EV2/BCRiskPathways_Notebook/Microscopy_Results/PhalVincDapi/803_Vinculin per cell area.txt
- MSB-15-6506R_Computer_Code_EV2/BCRiskPathways_Notebook/Microscopy_Results/PhalVincDapi/803_Vinculin Percent Area Per Nucleus.txt
- MSB-15-6506R_Computer_Code_EV2/BCRiskPathways_Notebook/Microscopy_Results/PhalVincDapi/817_Percent cell area per nucleus.txt
- MSB-15-6506R_Computer_Code_EV2/BCRiskPathways_Notebook/Microscopy_Results/PhalVincDapi/817_Phalloidin per cell area.txt
- MSB-15-6506R_Computer_Code_EV2/BCRiskPathways_Notebook/Microscopy_Results/PhalVincDapi/817_Phalloidin Percent Area Per Nucleus.txt
- MSB-15-6506R_Computer_Code_EV2/BCRiskPathways_Notebook/Microscopy_Results/PhalVincDapi/817_Shortest distances between nuclei.txt
- MSB-15-6506R_Computer_Code_EV2/BCRiskPathways_Notebook/Microscopy_Results/PhalVincDapi/817_Vinculin per cell area.txt
- MSB-15-6506R_Computer_Code_EV2/BCRiskPathways_Notebook/Microscopy_Results/PhalVincDapi/817_Vinculin Percent Area Per Nucleus.txt
- MSB-15-6506R_Computer_Code_EV2/BCRiskPathways_Notebook/Microscopy_Results/PhalVincDapi/825_Percent cell area per nucleus.txt
- MSB-15-6506R_Computer_Code_EV2/BCRiskPathways_Notebook/Microscopy_Results/PhalVincDapi/825_Phalloidin per cell area.txt
- MSB-15-6506R_Computer_Code_EV2/BCRiskPathways_Notebook/Microscopy_Results/PhalVincDapi/825_Phalloidin Percent Area Per Nucleus.txt
- MSB-15-6506R_Computer_Code_EV2/BCRiskPathways_Notebook/Microscopy_Results/PhalVincDapi/825_Shortest distances between nuclei.txt
- MSB-15-6506R_Computer_Code_EV2/BCRiskPathways_Notebook/Microscopy_Results/PhalVincDapi/825_Vinculin per cell area.txt
- MSB-15-6506R_Computer_Code_EV2/BCRiskPathways_Notebook/Microscopy_Results/PhalVincDapi/825_Vinculin Percent Area Per Nucleus.txt
- MSB-15-6506R_Computer_Code_EV2/BCRiskPathways_Notebook/Microscopy_Results/PhalVincDapi/877_Percent cell area per nucleus.txt
- MSB-15-6506R_Computer_Code_EV2/BCRiskPathways_Notebook/Microscopy_Results/PhalVincDapi/877_Phalloidin per cell area.txt
- MSB-15-6506R_Computer_Code_EV2/BCRiskPathways_Notebook/Microscopy_Results/PhalVincDapi/877_Phalloidin Percent Area Per Nucleus.txt
- MSB-15-6506R_Computer_Code_EV2/BCRiskPathways_Notebook/Microscopy_Results/PhalVincDapi/877_Shortest distances between nuclei.txt
- MSB-15-6506R_Computer_Code_EV2/BCRiskPathways_Notebook/Microscopy_Results/PhalVincDapi/877_Vinculin per cell area.txt
- MSB-15-6506R_Computer_Code_EV2/BCRiskPathways_Notebook/Microscopy_Results/PhalVincDapi/877_Vinculin Percent Area Per Nucleus.txt
- MSB-15-6506R_Computer_Code_EV2/BCRiskPathways_Notebook/Microscopy_Results/PhalVincDapi/90_Percent cell area per nucleus.txt
- MSB-15-6506R_Computer_Code_EV2/BCRiskPathways_Notebook/Microscopy_Results/PhalVincDapi/90_Phalloidin per cell area.txt
- MSB-15-6506R_Computer_Code_EV2/BCRiskPathways_Notebook/Microscopy_Results/PhalVincDapi/90_Phalloidin Percent Area Per Nucleus.txt
- MSB-15-6506R_Computer_Code_EV2/BCRiskPathways_Notebook/Microscopy_Results/PhalVincDapi/90_Shortest distances between nuclei.txt
- MSB-15-6506R_Computer_Code_EV2/BCRiskPathways_Notebook/Microscopy_Results/PhalVincDapi/90_Vinculin per cell area.txt
- MSB-15-6506R_Computer_Code_EV2/BCRiskPathways_Notebook/Microscopy_Results/PhalVincDapi/90_Vinculin Percent Area Per Nucleus.txt
- MSB-15-6506R_Computer_Code_EV2/BCRiskPathways_Notebook/Microscopy_Results/PhalVincDapi/93_Percent cell area per nucleus.txt
- MSB-15-6506R_Computer_Code_EV2/BCRiskPathways_Notebook/Microscopy_Results/PhalVincDapi/93_Phalloidin per cell area.txt
- MSB-15-6506R_Computer_Code_EV2/BCRiskPathways_Notebook/Microscopy_Results/PhalVincDapi/93_Phalloidin Percent Area Per Nucleus.txt
- MSB-15-6506R_Computer_Code_EV2/BCRiskPathways_Notebook/Microscopy_Results/PhalVincDapi/93_Shortest distances between nuclei.txt
- MSB-15-6506R_Computer_Code_EV2/BCRiskPathways_Notebook/Microscopy_Results/PhalVincDapi/93_Vinculin per cell area.txt
- MSB-15-6506R_Computer_Code_EV2/BCRiskPathways_Notebook/Microscopy_Results/PhalVincDapi/93_Vinculin Percent Area Per Nucleus.txt
- MSB-15-6506R_Computer_Code_EV2/BCRiskPathways_Notebook/Microscopy_Results/PhalVincDapi/977_Percent cell area per nucleus.txt
- MSB-15-6506R_Computer_Code_EV2/BCRiskPathways_Notebook/Microscopy_Results/PhalVincDapi/977_Phalloidin per cell area.txt
- MSB-15-6506R_Computer_Code_EV2/BCRiskPathways_Notebook/Microscopy_Results/PhalVincDapi/977_Phalloidin Percent Area Per Nucleus.txt
- MSB-15-6506R_Computer_Code_EV2/BCRiskPathways_Notebook/Microscopy_Results/PhalVincDapi/977_Shortest distances between nuclei.txt
- MSB-15-6506R_Computer_Code_EV2/BCRiskPathways_Notebook/Microscopy_Results/PhalVincDapi/977_Vinculin per cell area.txt
- MSB-15-6506R_Computer_Code_EV2/BCRiskPathways_Notebook/Microscopy_Results/PhalVincDapi/977_Vinculin Percent Area Per Nucleus.txt
- MSB-15-6506R_Computer_Code_EV2/BCRiskPathways_Notebook/ML-Flex_Results/
- MSB-15-6506R_Computer_Code_EV2/BCRiskPathways_Notebook/ML-Flex_Results/24vs35/
- MSB-15-6506R_Computer_Code_EV2/BCRiskPathways_Notebook/ML-Flex_Results/24vs35/Pathways/
- MSB-15-6506R_Computer_Code_EV2/BCRiskPathways_Notebook/ML-Flex_Results/24vs35/Pathways/AllTesting/
- MSB-15-6506R_Computer_Code_EV2/BCRiskPathways_Notebook/ML-Flex_Results/24vs35/Pathways/AllTesting/ControlTest24.txt
- MSB-15-6506R_Computer_Code_EV2/BCRiskPathways_Notebook/ML-Flex_Results/CrossValidation/
- MSB-15-6506R_Computer_Code_EV2/BCRiskPathways_Notebook/ML-Flex_Results/CrossValidation/Pathways/
- MSB-15-6506R_Computer_Code_EV2/BCRiskPathways_Notebook/ML-Flex_Results/CrossValidation/Pathways/Bellacosa/
- MSB-15-6506R_Computer_Code_EV2/BCRiskPathways_Notebook/ML-Flex_Results/CrossValidation/Pathways/Bellacosa/Predictions/
- MSB-15-6506R_Computer_Code_EV2/BCRiskPathways_Notebook/ML-Flex_Results/CrossValidation/Pathways/Bellacosa/Predictions/KEGG_SMALL_CELL_LUNG_CANCER
- MSB-15-6506R_Computer_Code_EV2/BCRiskPathways_Notebook/ML-Flex_Results/CrossValidation/Pathways/Bellacosa/Predictions/REACTOME_INTEGRIN_CELL_SURFACE_INTERACTIONS
- MSB-15-6506R_Computer_Code_EV2/BCRiskPathways_Notebook/ML-Flex_Results/CrossValidation/Pathways/Visvader/
- MSB-15-6506R_Computer_Code_EV2/BCRiskPathways_Notebook/ML-Flex_Results/CrossValidation/Pathways/Visvader/Predictions/
- MSB-15-6506R_Computer_Code_EV2/BCRiskPathways_Notebook/ML-Flex_Results/CrossValidation/Pathways/Visvader/Predictions/KEGG_SMALL_CELL_LUNG_CANCER
- MSB-15-6506R_Computer_Code_EV2/BCRiskPathways_Notebook/ML-Flex_Results/CrossValidation/Pathways/Visvader/Predictions/REACTOME_INTEGRIN_CELL_SURFACE_INTERACTIONS
- MSB-15-6506R_Computer_Code_EV2/BCRiskPathways_Notebook/Novel_signaling_pathways_underlying_familial_breast_cancer_susceptibility.ipynb
- MSB-15-6506R_Computer_Code_EV2/BCRiskPathways_Notebook/ontario.0124vs35.txt
- MSB-15-6506R_Computer_Code_EV2/BCRiskPathways_Notebook/Pathway_Categories_AHB2.txt
- MSB-15-6506R_Computer_Code_EV2/BCRiskPathways_Notebook/README
- MSB-15-6506R_Computer_Code_EV2/BCRiskPathways_Notebook/Results/
- MSB-15-6506R_Computer_Code_EV2/BCRiskPathways_Notebook/Results/23vs45_Summary.txt
- MSB-15-6506R_Computer_Code_EV2/BCRiskPathways_Notebook/Results/24vs35_Summary.txt
- MSB-15-6506R_Computer_Code_EV2/BCRiskPathways_Notebook/Results/2vs3_Summary.txt
- MSB-15-6506R_Computer_Code_EV2/BCRiskPathways_Notebook/Results/2vs4_Summary.txt
- MSB-15-6506R_Computer_Code_EV2/BCRiskPathways_Notebook/Results/3vs5_Summary.txt
- MSB-15-6506R_Computer_Code_EV2/BCRiskPathways_Notebook/Results/4vs5_Summary.txt
- MSB-15-6506R_Computer_Code_EV2/BCRiskPathways_Notebook/Results/All_24vs35_Meta.txt
- MSB-15-6506R_Computer_Code_EV2/BCRiskPathways_Notebook/Results/All_24vs35_Rank.txt
- MSB-15-6506R_Computer_Code_EV2/BCRiskPathways_Notebook/Results/All_24vs35_SelectedPathways_Meta.txt
- MSB-15-6506R_Computer_Code_EV2/BCRiskPathways_Notebook/Results/All_24vs35_SelectedPathways_Meta_Summary.txt
- MSB-15-6506R_Computer_Code_EV2/BCRiskPathways_Notebook/Results/All_24vs35_SelectedPathways_Rank.txt
- MSB-15-6506R_Computer_Code_EV2/BCRiskPathways_Notebook/Results/All_24vs35_SelectedPathways_Rank_Summary.txt
- MSB-15-6506R_Computer_Code_EV2/BCRiskPathways_Notebook/Results/BreastTissue_Summary.txt
- MSB-15-6506R_Computer_Code_EV2/BCRiskPathways_Notebook/Results/Consensus.Genes.ID.24v35.txt
- MSB-15-6506R_Computer_Code_EV2/BCRiskPathways_Notebook/Results/Control24_Pathways.txt
- MSB-15-6506R_Computer_Code_EV2/BCRiskPathways_Notebook/Results/Exome.Samples.Family2.txt
- MSB-15-6506R_Computer_Code_EV2/BCRiskPathways_Notebook/Results/Exome.Samples.Family23.txt
- MSB-15-6506R_Computer_Code_EV2/BCRiskPathways_Notebook/Results/Exome.Samples.Family24.txt
- MSB-15-6506R_Computer_Code_EV2/BCRiskPathways_Notebook/Results/Exome.Samples.Family3.txt
- MSB-15-6506R_Computer_Code_EV2/BCRiskPathways_Notebook/Results/Exome.Samples.Family35.txt
- MSB-15-6506R_Computer_Code_EV2/BCRiskPathways_Notebook/Results/Exome.Samples.Family4.txt
- MSB-15-6506R_Computer_Code_EV2/BCRiskPathways_Notebook/Results/Exome.Samples.Family45.txt
- MSB-15-6506R_Computer_Code_EV2/BCRiskPathways_Notebook/Results/Exome.Samples.Family5.txt
- MSB-15-6506R_Computer_Code_EV2/BCRiskPathways_Notebook/Results/Exome.Samples.txt
[truncated: 144 more entries]
