# Supplementary material for: Integrative analyses reveal signaling pathways underlying familial breast cancer susceptibility
Source: Mol Syst Biol. 2016 Mar 11;12(3):860. doi: 10.15252/msb.20156506 (PMC4812528; doi:10.15252/msb.20156506)
Supplement: Supplementary file 20 — Computer Code EV2 [file MSB-12-860-s020.zip › MSB-15-6506R_Computer_Code_EV2/BCRiskPathways_Notebook/Age.txt]

ID	Age
Utah__E11	63
Utah__E12	69
Utah__D10	64
Utah__D11	68
Utah__I05	71
Utah__D12	59
Utah__I06	64
Utah__G07	56
Utah__I07	57
Utah__G11	58
Utah__B02	57
Utah__H01	60
Utah__H02	58
Utah__H03	61
Utah__G08	58
Utah__I04	>55
Utah__J01	58
Utah__J02	57
Utah__H04	57
Utah__B03	64
Utah__H06	55
Utah__G09	56
Utah__G06	78
Utah__G01	56
Utah__G12	57
Utah__G02	63
Utah__G03	67
Utah__K01	45
Utah__K02	63
Utah__H07	72
Utah__K03	50
Utah__K04	77
Utah__K05	57
Utah__E01	60
Utah__A06	55
Utah__H08	77
Utah__J05	55
Utah__H09	70
Utah__B04	>55
Utah__C01	56
Utah__G10	74
Utah__C02	55
Utah__H10	66
Utah__B05	59
Utah__B06	56
Utah__C03	77
Utah__B07	75
Utah__H11	79
Utah__I08	59
Utah__I09	58
Utah__I10	78
Utah__B08	67
Utah__A03	53
Utah__J09	>55
Utah__J10	>55
Utah__B09	>55
Utah__J11	>55
Utah__A07	62
Utah__A01	56
Utah__F01	56
Utah__A08	51
Utah__A09	51
Utah__A10	69
Utah__A11	55
Utah__B10	69
Utah__B11	67
Utah__B12	84
Utah__J12	86
Utah__F07	80
Utah__A02	65
Utah__F09	61
Utah__A12	51
Utah__F10	58
Utah__F11	54
Utah__F12	65
Utah__F02	57
Utah__H12	62
Utah__J06	69
Utah__C04	64
Utah__C05	75
Utah__F03	74
Utah__G04	55
Utah__J07	75
Utah__J03	79
Utah__C06	60
Utah__E02	56
Utah__E03	56
Utah__C07	63
Utah__C08	61
Utah__C09	60
Utah__E04	57
Utah__D01	65
Utah__F04	55
Utah__J04	72
Utah__J08	>55
Utah__I01	54
Utah__I02	71
Utah__I03	62
Utah__C10	60
Utah__C11	60
Utah__F05	70
Utah__G05	74
Utah__F06	66
Utah__A04	59
Utah__E05	60
Utah__C12	54
Utah__I13	78
Utah__D02	60
Utah__D03	58
Utah__D04	71
Utah__D05	67
Utah__D06	68
Utah__I11	65
Utah__I12	58
Utah__A05	71
Utah__D07	78
Utah__D08	83
Utah__E06	60
Utah__E07	63
Utah__E08	73
Utah__E09	55
Utah__E10	77
Utah__D09	55
Utah__B01	60
