# Supplementary material for: Integrative analyses reveal signaling pathways underlying familial breast cancer susceptibility
Source: Mol Syst Biol. 2016 Mar 11;12(3):860. doi: 10.15252/msb.20156506 (PMC4812528; doi:10.15252/msb.20156506)
Supplement: Supplementary file 20 — Computer Code EV2 [file MSB-12-860-s020.zip › MSB-15-6506R_Computer_Code_EV2/BCRiskPathways_Notebook/all.descriptions.txt]

Sample	FamilyDescription
Utah__A01	No FH, No cancer
Utah__A02	No FH, Cancer
Utah__A03	No FH, Cancer
Utah__A04	No FH, Cancer
Utah__A05	No FH, Cancer
Utah__A06	No FH, Cancer
Utah__A07	No FH, No cancer
Utah__A08	No FH, No cancer
Utah__A09	No FH, No cancer
Utah__A10	No FH, No cancer
Utah__A11	No FH, No cancer
Utah__A12	No FH, No cancer
Utah__B01	BRCAX, No cancer
Utah__B02	BRCAX, No cancer
Utah__B03	BRCAX, Cancer
Utah__B04	BRCAX, Cancer
Utah__B05	BRCAX, Cancer
Utah__B06	BRCAX, Cancer
Utah__B07	BRCAX, Cancer
Utah__B08	BRCAX, No cancer
Utah__B09	BRCAX, No cancer
Utah__B10	BRCAX, No cancer
Utah__B11	BRCAX, No cancer
Utah__B12	No FH, No cancer
Utah__C01	BRCA1/2, Cancer
Utah__C02	BRCA1/2, Cancer
Utah__C03	BRCA1/2, Cancer
Utah__C04	BRCA1/2, No cancer
Utah__C05	BRCA1/2, Cancer
Utah__C06	BRCA1/2, No cancer
Utah__C07	BRCA1/2, No cancer
Utah__C08	BRCA1/2, No cancer
Utah__C09	BRCA1/2, No cancer
Utah__C10	BRCA1/2, Cancer
Utah__C11	BRCA1/2, No cancer
Utah__C12	BRCA1/2, Cancer
Utah__D01	BRCAX, Cancer
Utah__D02	BRCAX, Cancer
Utah__D03	BRCAX, Cancer
Utah__D04	BRCAX, Cancer
Utah__D05	BRCAX, Cancer
Utah__D06	BRCAX, Cancer
Utah__D07	BRCAX, No cancer
Utah__D08	BRCAX, No cancer
Utah__D09	BRCAX, No cancer
Utah__D10	BRCA1/2, No cancer
Utah__D11	BRCAX, No cancer
Utah__D12	BRCAX, No cancer
Utah__E01	BRCA1/2, Cancer
Utah__E02	BRCA1/2, No cancer
Utah__E03	BRCA1/2, No cancer
Utah__E04	BRCA1/2, No cancer
Utah__E05	BRCA1/2, No cancer
Utah__E06	BRCA1/2, Cancer
Utah__E07	BRCA1/2, Cancer
Utah__E08	BRCA1/2, No cancer
Utah__E09	BRCA1/2, Cancer
Utah__E10	BRCA1/2, Cancer
Utah__E11	BRCA1/2, No cancer
Utah__E12	BRCAX, Cancer
Utah__F01	No FH, Cancer
Utah__F02	No FH, Cancer
Utah__F03	No FH, Cancer
Utah__F04	No FH, Cancer
Utah__F05	No FH, Cancer
Utah__F06	No FH, Cancer
Utah__F07	No FH, No cancer
Utah__F09	No FH, No cancer
Utah__F10	No FH, No cancer
Utah__F11	No FH, No cancer
Utah__F12	No FH, No cancer
Utah__G01	BRCAX, No cancer
Utah__G02	BRCAX, No cancer
Utah__G03	BRCAX, No cancer
Utah__G04	BRCAX, Cancer
Utah__G05	BRCAX, Cancer
Utah__G06	BRCAX, Cancer
Utah__G07	BRCA1/2, No cancer
Utah__G08	BRCA1/2, No cancer
Utah__G09	BRCA1/2, No cancer
Utah__G10	BRCA1/2, Cancer
Utah__G11	BRCA1/2, Cancer
Utah__G12	BRCA1/2, Cancer
Utah__H01	BRCAX, No cancer
Utah__H02	BRCAX, No cancer
Utah__H03	BRCAX, No cancer
Utah__H04	BRCAX, No cancer
Utah__H06	BRCAX, No cancer
Utah__H07	BRCAX, Cancer
Utah__H08	BRCAX, Cancer
Utah__H09	BRCAX, Cancer
Utah__H10	BRCAX, Cancer
Utah__H11	BRCAX, Cancer
Utah__H12	BRCAX, Cancer
Utah__I01	No FH, Cancer
Utah__I02	No FH, Cancer
Utah__I03	No FH, Cancer
Utah__I04	No FH, Cancer
Utah__I05	BRCAX, No cancer
Utah__I06	BRCAX, No cancer
Utah__I07	BRCAX, No cancer
Utah__I08	BRCA1/2, No cancer
Utah__I09	BRCA1/2, No cancer
Utah__I10	BRCA1/2, No cancer
Utah__I11	BRCA1/2, No cancer
Utah__I12	BRCA1/2, No cancer
Utah__I13	No FH, Cancer
Utah__J01	No FH, No cancer
Utah__J02	No FH, No cancer
Utah__J03	No FH, Cancer
Utah__J04	No FH, Cancer
Utah__J05	No FH, Cancer
Utah__J06	No FH, Cancer
Utah__J07	No FH, Cancer
Utah__J08	No FH, Cancer
Utah__J09	No FH, No cancer
Utah__J10	No FH, No cancer
Utah__J11	No FH, No cancer
Utah__J12	No FH, No cancer
Utah__K01	BRCA1/2, Cancer
Utah__K02	BRCAX, Cancer
Utah__K03	BRCA1/2, Cancer
Utah__K04	BRCAX, Cancer
Utah__K05	BRCA1/2, No cancer
Ontario__K1162	BRCA1/2, Cancer
Ontario__P1075	BRCAX, Cancer
Ontario__Q1080	BRCAX, Cancer
Ontario__R1104	BRCAX, Cancer
Ontario__S1133	BRCAX, Cancer
Ontario__Z3225	BRCA1/2, No cancer
Ontario__AE1543	BRCAX, No cancer
Ontario__AF3229	BRCAX, No cancer
Ontario__AG3230	BRCAX, No cancer
Ontario__AH3232	BRCAX, No cancer
Ontario__C474	No FH, Cancer
Ontario__D480	No FH, Cancer
Ontario__L1176	BRCA1/2, Cancer
Ontario__M1263	BRCA1/2, Cancer
Ontario__T1463	BRCAX, Cancer
Ontario__U2017	BRCAX, Cancer
Ontario__V432	BRCAX, Cancer
Ontario__AA3226	BRCA1/2, No cancer
Ontario__AB3227	BRCA1/2, No cancer
Ontario__AI3233	BRCAX, No cancer
Ontario__AJ3234	BRCAX, No cancer
Ontario__AK3235	BRCAX, No cancer
Ontario__E519	No FH, Cancer
Ontario__F548	No FH, Cancer
Ontario__W433	BRCAX, Cancer
Ontario__X524	BRCAX, Cancer
Ontario__Y546	BRCAX, Cancer
Ontario__AC3228	BRCA1/2, No cancer
Ontario__AD3231	BRCA1/2, No cancer
Ontario__AL3236	BRCAX, No cancer
Ontario__AM3237	BRCAX, No cancer
Ontario__AN757	BRCAX, No cancer
Ontario__G660	No FH, Cancer
Ontario__H663	No FH, Cancer
Ontario__I782	No FH, Cancer
Ontario__J787	No FH, Cancer
Ontario__AA_RR-849	BRCAX, Cancer
Ontario__AE_RR-3300	BRCAX, No cancer
Ontario__AF_RR-3276	BRCAX, No cancer
Ontario__AG_RR-3298	BRCAX, No cancer
Ontario__AH_RR-3295	BRCAX, No cancer
Ontario__AI_RR-3291	BRCAX, No cancer
Ontario__AJ_RR-3296	BRCAX, No cancer
Ontario__AM_RR-1949	BRCAX, No cancer
Ontario__AN_RR-3297	BRCAX, No cancer
Ontario__AO_RR-3288	No FH, No cancer
Ontario__AP_RR-3280	No FH, No cancer
Ontario__AR_RR-3278	No FH, No cancer
Ontario__AS_RR-3277	No FH, No cancer
Ontario__A_RR96-12	BRCA1/2, Cancer
Ontario__B_RR-1519	BRCA1/2, Cancer
Ontario__C_RR-3293	BRCA1/2, Cancer
Ontario__D_RR-3301	BRCA1/2, Cancer
Ontario__E_RR-2070	BRCA1/2, Cancer
Ontario__J_RR-1226	BRCA1/2, Cancer
Ontario__K_RR-3290	BRCA1/2, No cancer
Ontario__L_RR-3286	BRCA1/2, No cancer
Ontario__N_RR-3294	BRCA1/2, No cancer
Ontario__O_RR-3285	BRCA1/2, No cancer
Ontario__P_RR-3274	BRCA1/2, No cancer
Ontario__Q_RR-3283	BRCA1/2, No cancer
Ontario__RR-3275	BRCA1/2, No cancer
Ontario__RR-3281	No FH, No cancer
Ontario__RR-3287	BRCA1/2, Cancer
Ontario__RR-3289	BRCA1/2, No cancer
Ontario__RR-3299	BRCA1/2, Cancer
Ontario__T_RR-3292	BRCA1/2, No cancer
Ontario__U_RR-2236	BRCAX, Cancer
Ontario__V_RR-1455	BRCAX, Cancer
Ontario__W_RR-922	BRCAX, Cancer
Ontario__X_RR-1083	BRCAX, Cancer
Ontario__Y_RR-841	BRCAX, Cancer
Ontario__Z_RR-778	BRCAX, Cancer
