# Supplementary material for: Integrative analyses reveal signaling pathways underlying familial breast cancer susceptibility
Source: Mol Syst Biol. 2016 Mar 11;12(3):860. doi: 10.15252/msb.20156506 (PMC4812528; doi:10.15252/msb.20156506)
Supplement: Supplementary file 20 — Computer Code EV2 [file MSB-12-860-s020.zip › MSB-15-6506R_Computer_Code_EV2/BCRiskPathways_Notebook/all_pathways.gmt]

BIOCARTA_CYTOKINE_PATHWAY		3593	4049	3596	3562	3592	3605	3606	7124	3603	3552	3600	3458	3456	3439	3565	3567	3586	3569	3578	3558	3576
BIOCARTA_ATRBRCA_PATHWAY		11200	11277	675	4361	5884	4683	672	5883	2178	1111	2189	7157	3364	472	545	5810	2188	5888	2176	10111	2177
KEGG_PYRUVATE_METABOLISM		10873	134526	160287	1737	1738	197257	217	219	223	224	231	2739	3029	31	32	38	39	3939	3945	3948	4190	4191	4199	4200	501	5091	5105	5106	5160	5161	5162	5313	5315	55902	84264	84532	92483	9380	97	98
REACTOME_GTP_HYDROLYSIS_AND_JOINING_OF_THE_60S_RIBOSOMAL_SUBUNIT		9349	6160	6161	6204	6164	6205	6206	6207	6165	6208	6168	6209	6167	6169	9045	6210	8668	1973	8669	1974	1975	27335	1977	3921	6217	6155	6218	6154	6152	6159	6158	6157	6156	1983	1981	6224	6223	6222	6181	6189	6188	6187	6173	6171	6170	23521	8663	8662	8661	8667	8666	6176	8665	6175	8664	6203	6202	6201	11224	6122	6123	6124	6125	2197	7311	25873	6191	6192	3646	51121	6193	6194	6146	6147	6141	6142	6143	6144	4736	9669	8894	6139	6138	6136	6137	6134	6135	6132	6133	6130	1968	6231	6232	1965	1964	6230	6235	6233	6234	6229	6228	6227	7458	728689	6129	6128
ST_INTEGRIN_SIGNALING_PATHWAY		6655	5063	5894	9459	6464	3680	7791	5062	7454	10298	6416	3676	3675	3679	3678	22801	87	2048	5601	6093	5602	5747	673	8874	5609	85366	23542	4296	7408	25	3611	5034	23162	207	1793	208	2886	10000	23452	10097	10096	2885	2909	5313	56924	83660	6654	5594	6010	8515	1434	5599	8516	1029	23421	4638	22808	9479	3655	9475	57144	5728	6714	3673	3672	5898	9564	5058	857	54386	5290	1398	5291	5335	5336	7094	2534	998
REACTOME_FGFR_LIGAND_BINDING_AND_ACTIVATION		9365	26281	10818	2254	2253	867	2252	2251	2250	8074	8817	2248	2249	2246	2247	27006	2263	2264	2261	2260	8822	8823	2255	2885	6383	10817	9965
KEGG_GLIOMA		10000	1019	1021	1026	1029	163688	1869	1870	1871	1950	1956	207	208	23533	2475	25759	2885	3265	3479	3480	369	3845	399694	4193	4893	5154	5155	5156	5159	51806	5290	5291	5293	5294	5295	5296	5335	53358	5336	5578	5579	5582	5594	5595	5604	5605	5728	5894	5925	595	6464	6654	6655	673	7039	7157	801	805	808	810	815	816	817	818	8503
KEGG_COLORECTAL_CANCER		10000	10297	1499	1630	207	208	2353	23533	26060	2932	2956	324	332	369	3725	3845	387	4087	4088	4089	4292	4436	4437	4609	51176	5290	5291	5293	5294	5295	5296	54205	5594	5595	5599	5601	5602	5604	572	581	5879	5880	5881	5894	5900	595	596	673	6932	6934	7040	7042	7043	7046	7048	7157	8312	8313	83439	836	842	8503
BIOCARTA_RANMS_PATHWAY		5905	56992	4926	3837	3838	1104	22974	5901	5902	6790
BIOCARTA_TGFB_PATHWAY		2033	5604	324	6885	9372	7042	7040	1387	5595	10454	4088	4089	6498	7048	7046	4092	4087	999	7043
SA_PROGRAMMED_CELL_DEATH		9994	842	596	637	598	317	581	8915	1066	572	578	10018
KEGG_NEUROACTIVE_LIGAND_RECEPTOR_INTERACTION		10161	10203	10316	10800	1081	10886	10888	11255	1128	1129	1131	1132	1133	1134	1135	1136	1137	1138	1139	1140	1141	1142	1143	1144	1145	1146	116443	116444	117	122042	1241	1268	1269	134	134860	134864	135	136	1394	1395	140	1442	146	147	148	150	151	1511	152	153	154	155	165829	1812	1813	1814	1815	1816	185	186	187	1901	1902	1903	1909	1910	2147	2149	2150	2151	22953	23566	2357	2358	2359	23620	2488	2492	2550	2554	2555	2556	2557	2558	2559	2560	2561	2562	2563	2564	2565	2566	2567	2568	2569	2570	2587	2642	2688	2689	2690	2692	2693	2696	27334	2740	2741	2742	2743	2798	2831	2832	2834	2837	2846	2847	2859	2862	286530	2890	2891	2892	2893	2894	2895	2897	2898	2899	2900	2901	2902	2903	2904	2905	2906	2908	2911	2912	2913	2914	2915	2916	2917	2918	2925	3001	3061	3062	319100	3269	3274	3350	3351	3352	3354	3355	3356	3357	3358	3360	3361	3362	3363	3952	3953	3972	3973	4142	4157	4158	4159	4160	4161	4543	4544	4829	4886	4887	4889	4923	4985	4986	4987	4988	5021	5023	5024	5025	5026	5027	5028	5029	5030	5031	5032	5340	53637	53829	552	553	554	5540	55584	55879	5617	5618	56288	56413	5644	5645	5646	56923	57053	57105	5724	5729	5731	5732	5733	5734	5737	5739	5745	5746	59340	59350	623	624	6344	64106	6751	6752	6753	6754	6755	680	6865	6869	6870	6915	706	7067	7068	719	7201	7252	7253	728	7433	7434	7442	799	8001	83551	84539	84634	8484	8698	8811	886	887	8973	9002	9038	9127	9170	9248	9287	9294	9340	9568	9934
ST_INTERLEUKIN_4_PATHWAY		3597	6655	6464	3561	7297	1154	5267	3635	5266	6714	3716	3376	207	23368	208	3718	3717	5290	6198	10000	2885	8431	3565	3566	6778	6654
REACTOME_PEPTIDE_CHAIN_ELONGATION		11224	9349	6122	6123	6160	6124	1938	6125	6161	6204	6164	6205	6206	6165	6207	6168	6208	6167	6209	6169	9045	6210	2197	3921	6217	6155	6218	6154	6152	6159	6158	6157	7311	6156	25873	6224	6223	6222	6191	6192	6193	51121	6194	6181	6146	6147	6141	6142	6143	6144	4736	6189	1915	6188	6187	6139	6138	6173	6136	6137	6171	6134	6170	6135	6132	23521	6133	6130	6231	6232	6230	6235	6176	6175	6233	6234	6203	6229	6202	6228	6201	6227	6129	6128
KEGG_OLFACTORY_TRANSDUCTION		10798	109	1179	119678	119679	119682	119687	119692	119694	119695	119749	119764	119765	119772	119774	120065	120066	120586	120775	120776	120787	120793	120796	121130	121275	121364	122740	122742	122748	124538	1258	125958	125962	125963	1261	1262	126370	126541	127059	127062	127064	127066	127068	127069	127074	127077	127385	127623	128360	128367	128368	128371	128372	130075	134083	135924	135941	135946	135948	138799	138802	138803	138804	138805	138881	138882	138883	143496	143502	143503	144124	144125	150681	157	158131	162998	163688	196335	219417	219428	219429	219431	219432	219436	219437	219438	219447	219453	219464	219469	219473	219477	219479	219482	219484	219487	219493	219858	219865	219869	219870	219873	219874	219875	219952	219954	219956	219957	219958	219959	219960	219965	219968	219981	219982	219983	219986	22802	23538	254783	254786	254879	254973	255725	256144	256148	256892	26188	26189	26211	26212	26219	26245	26246	26248	26333	26338	26339	26476	26492	26493	26494	26496	26529	26531	26532	26533	26534	26538	26539	26648	26658	26659	26664	26682	26683	26686	26689	26692	26696	26707	26716	26735	26737	26740	2774	282763	282770	282775	283092	283093	283111	283159	283160	283162	283189	283297	283365	283694	284383	284433	284521	284532	285659	286362	286365	2978	2979	3000	338662	338674	338675	338751	338755	340980	341152	341276	341416	341418	341568	341799	343169	343171	343172	343173	343406	343563	346517	346525	346528	347168	347169	347468	387748	389090	390036	390037	390038	390054	390058	390059	390061	390063	390064	390066	390067	390072	390075	390077	390078	390079	390081	390083	390084	390093	390113	390142	390144	390151	390152	390154	390155	390157	390162	390167	390168	390174	390181	390191	390195	390197	390199	390201	390260	390261	390264	390265	390275	390321	390323	390326	390327	390429	390431	390433	390436	390437	390439	390442	390445	390538	390648	390649	390882	390883	390892	391107	391109	391112	391114	391189	391190	391191	391192	391194	391195	391196	391211	392138	392309	392376	392390	392391	392392	393046	401427	401665	401666	401667	401992	401993	401994	402135	402317	403239	403253	403257	403282	403284	409	441608	441639	441669	441670	441911	441933	442184	442186	442191	442194	442361	4991	4992	4993	4994	4995	504189	5132	5137	51806	5566	5567	5568	5592	5593	5613	56656	79290	79295	79310	79317	7932	79324	79339	79345	79473	79501	79541	79544	801	805	808	810	81050	81061	81099	81127	81168	81282	81285	81300	81309	81318	81327	81328	81392	81399	81442	81448	81469	81470	81472	815	816	81696	81697	817	81797	818	8383	8386	8387	8388	8390	8392	8590	9626	9635
REACTOME_CYCLIN_A1_ASSOCIATED_EVENTS_DURING_G2_M_TRANSITION		4331	890	7514	9088	7465	983	8900	994	995	1022	9133	993	5347	891	902
BIOCARTA_BAD_PATHWAY		3563	3562	5577	3479	1439	3480	4254	107	572	596	598	581	3815	5567	5568	207	5290	5573	5576	5575	5595	7533	5294	5295	6195	5594
REACTOME_LYSOSOME_VESICLE_BIOGENESIS		2647	6456	6844	2799	9829	6845	1785	3312	1777	8673	408	1522	162	164	375	1211	8905	1213	81567	8907	130340	10053	1174	4074
REACTOME_APOPTOTIC_EXECUTION_PHASE		63967	2620	841	840	2934	3005	660	3006	3009	5062	2339	6709	9414	118	3007	4000	4001	1499	3008	1829	7082	5580	1828	10134	6093	8428	5747	3837	4137	3836	5588	329	324	839	28988	22985	836	1830	5339	7431	3024	1676	1832	1677	51765	4950	5317	999
KEGG_TIGHT_JUNCTION		10000	100506658	1019	10207	103910	10398	10627	10686	11336	1364	1365	1366	137075	1457	1459	1460	149461	1495	1496	1499	150084	154810	2017	2035	2036	2037	207	208	22800	22808	22989	23136	23562	24146	260425	26285	27134	2770	2771	2773	29119	29895	3059	3265	3845	387	3993	3996	4301	4619	4620	4621	4622	4624	4625	4626	4627	4628	4629	4633	4636	4893	4950	49861	5010	50848	50855	51208	51776	53842	5515	5516	5518	5519	5520	5521	5522	5578	5579	5580	5581	5582	5583	5584	55844	55870	5588	5590	56288	5728	57530	57644	58494	58498	5865	5872	60	60412	6237	64398	6709	6714	7082	71	7122	7525	79784	81	8189	83700	84552	84612	8531	8573	87	8735	8777	88	89	9071	9073	9074	9075	9076	9080	9218	9223	92359	93408	93643	9414	9863	998
REACTOME_MRNA_PROCESSING		5436	5437	5434	4331	5435	339	6829	5438	5439	2071	2068	5440	104	103	29974	5441	4686	8732	8731	2966	2965	2963	1022	2962	22916	5431	5430	5433	5432	2968	902	2967
BIOCARTA_IL17_PATHWAY		920	3562	3605	965	914	915	916	925	917	947	6957	4254	6955	919	1440	3569	3576
ST_DIFFERENTIATION_PATHWAY_IN_PC12_CELLS		3725	10818	1959	5599	1958	5781	2002	6464	1605	820	6416	1387	10488	9479	5288	4131	5601	5602	6714	673	5609	23542	2776	1385	207	23162	1961	1960	54386	5290	427	6197	5293	1399	466	9586	5595	5956	5295	4914	7054	5594
BIOCARTA_G2_PATHWAY		10971	4661	11200	2033	672	1111	7465	4193	1026	7157	983	1032	997	994	995	993	1647	472	545	5347	7533	891	5591	6195
KEGG_GLYOXYLATE_AND_DICARBOXYLATE_METABOLISM		125061	132158	1431	283871	38	39	4190	4191	4594	48	50	5095	5096	51179	54363	81888	84693	9380
REACTOME_TRANSPORT_OF_MATURE_MRNA_DERIVED_FROM_AN_INTRON_CONTAINING_TRANSCRIPT		4799	55746	23511	10482	23279	79902	4927	4928	10921	53371	11097	1977	9972	8021	23225	4686	9818	4116	51362	57122	8683	23165	9295	7307	11338	7175	9688	9785	10762	65109	23636	79023	9883	348995	8480	9631	6431	9939	6432	6430	8086	5903	22916	6429	6428	10250	129401	10189	81929	6427	6426
SIG_CD40PATHWAYMAP		8517	4796	5599	1432	8550	6300	7189	1843	6416	7188	7187	7186	64689	9479	5601	5602	5600	5603	5609	23542	23162	6857	5290	5293	5595	4791	4790	4793	5295	4792	4795	5594	4794
BIOCARTA_PITX2_PATHWAY		7471	2033	8861	2932	324	1855	1499	5469	8321	8312	1387	51176	3065	5308	8295
REACTOME_REGULATION_OF_GENE_EXPRESSION_IN_BETA_CELLS		2645	9349	6160	6161	6204	6164	6205	6206	6207	6165	6208	6168	6167	6209	6169	9045	4825	6210	4821	3921	6155	6217	6154	6218	6152	6159	6158	207	6157	208	6156	10000	6224	6223	6222	6181	389692	6189	6188	6187	6173	6171	6170	2308	23521	6176	6175	6203	6202	6201	11224	6122	6123	6124	6125	6514	6927	2197	3630	3651	7311	25873	5313	6191	6192	51121	6193	6194	6146	6147	6141	6142	6143	6144	4736	5080	3174	3171	3172	6139	6138	3170	6136	6137	6134	6135	6132	6133	6130	6231	6232	6230	3375	6235	6233	6234	6229	6228	6227	6129	6128
KEGG_INTESTINAL_IMMUNE_NETWORK_FOR_IGA_PRODUCTION		100133583	10673	10803	10850	115650	23308	23495	2826	29851	3108	3109	3111	3112	3113	3115	3117	3118	3119	3122	3123	3125	3126	3127	3558	3565	3567	3569	3586	3600	3601	3676	3695	4055	5284	56477	57379	608	6370	6387	7040	7852	8174	8741	9020	940	941	942	958	959
REACTOME_A_THIRD_PROTEOLYTIC_CLEAVAGE_RELEASES_NICD		4855	4854	83464	4853	4851	55851	5664	5663	23385	51107
KEGG_TRYPTOPHAN_METABOLISM		10352	11185	121278	125061	130013	15	1543	1544	1545	1644	169355	1892	1962	217	219	223	224	23498	259307	26	2639	3030	3033	316	3620	38	39	4128	4129	438	4967	501	51166	55753	56267	6999	7166	7453	847	8564	883	8942
KEGG_METABOLIC_PATHWAYS		10	100	10007	100137049	10020	10026	100510686	10063	10157	10170	10195	10201	10229	10312	10317	10327	10331	1036	10380	10390	1040	10400	10402	10423	10449	10476	10554	10555	10558	1056	10588	10606	10621	10622	10623	10632	10654	1066	10678	10682	10690	10714	10720	10768	10797	10826	10841	10855	10873	10901	10905	10941	10975	10993	10998	11019	11041	1109	11112	11128	1119	1120	11226	11227	11232	112483	11253	11282	11285	113026	11320	11343	113451	113612	114805	1152	1158	1159	1160	116285	117248	119548	120227	121278	122481	122622	123099	123745	123876	124	124454	124975	125	125061	125965	125981	126	126328	126792	127	127124	128	128869	129607	129642	130	130013	131	1312	131669	132	132158	1327	132789	1329	1337	1339	1340	134147	1345	1349	1350	1351	135152	1352	1353	1355	1371	1373	137964	138050	138429	139596	140838	1431	144193	144245	145226	146664	1491	15	1503	150763	151056	151531	1537	154141	1543	1544	1548	1549	155066	1551	1553	1555	1557	1558	1559	1562	1571	1573	157506	1576	1577	1579	158	1581	1582	1583	1584	1585	1586	1588	1589	159	1593	1594	1595	160287	1603	1606	1607	1608	160851	1609	1610	1621	162417	162466	1629	1633	1635	1638	1644	1650	166929	168391	169355	170712	171568	1716	1717	1718	1719	1723	1737	1738	1743	1757	178	1786	1787	1788	1789	1798	18	1806	1807	1841	1854	189	1890	1892	191	192134	1962	197258	199857	201595	2023	2026	2027	203	204	205	2053	2058	210	211	212	2131	2132	2134	2135	2137	216	217	218	2180	2181	2182	2184	219	2194	220	2203	221	221223	221823	222	2222	2224	223	2235	224	226	2271	22845	22856	229	22928	22929	22934	22978	230	23057	231	23193	23205	23236	23305	23382	23396	23417	23475	23483	23498	23530	23545	23553	23556	2356	23600	23649	23761	239	240	242	245972	245973	246	246721	247	248	249	250	251	2523	2524	2525	2526	2527	2528	2529	2530	2531	253558	2538	2539	254531	2548	256435	2571	2572	25796	2581	2582	2583	25834	2584	2585	2588	25885	2589	2590	25902	2591	2592	259230	2593	259307	2595	2597	26007	26035	2618	262	26227	26229	26275	26279	2628	26289	2629	26290	26301	2632	26330	2639	2643	2645	2650	2651	2673	2678	2683	2686	2687	270	27010	27034	27087	27089	27090	271	2710	2712	27124	27165	272	2720	27235	2729	2730	27306	2731	27349	27430	2744	2746	2747	275	2752	276	2762	277	278	279	2799	28	280	2805	2806	2821	283208	283871	284098	284541	2875	290	29071	2937	2954	29796	2987	29880	2990	29906	29920	29922	29925	29926	29929	29947	29958	29968	30	3028	3030	3032	3033	3034	3067	3073	3074	3081	30814	30815	30833	30834	3098	3099	31	3101	314	3141	3145	3155	3156	3157	3158	316	317749	32	3242	3251	326625	3283	3284	3290	3291	3292	3293	3294	3295	33	3340	3373	337876	339221	34	340485	341392	3417	3418	3419	341947	3420	3421	3422	3423	3425	346606	348158	349565	35	353	36	3612	3613	3614	3615	3620	3628	3631	3632	3633	3636	37	3703	3704	3705	3706	3707	3712	374291	374378	3795	38	383	384	387787	39	3906	391013	3938	3939	3945	3948	3990	4047	4048	4051	4056	411	4121	4122	4124	4128	4129	4143	4144	4190	4191	4199	4245	4247	4248	4249	427	4329	4337	4338	435	4351	4357	438	440	440138	440567	441024	441531	442117	445	4507	4508	4509	4512	4513	4514	4519	4522	4524	4535	4536	4537	4538	4539	4540	4541	4548	4594	4597	4598	4669	4694	4695	4696	4697	4698	47	4700	4701	4702	4704	4705	4706	4707	4708	4709	471	4710	4711	4712	4713	4714	4715	4716	4717	4718	4719	4720	4722	4723	4724	4725	4726	4728	4729	4731	48	4830	4831	4832	4833	4837	4842	4843	4846	4860	4907	493911	4942	4952	4953	4967	498	50	5009	501	5033	5048	50484	50487	5049	5050	5051	5053	506	50614	50617	50700	50814	509	5091	5095	5096	51	51004	5105	51056	5106	51074	51082	51084	51102	51109	51144	51166	51179	51181	51196	51227	51251	51268	513	5130	51301	51380	51382	514	51477	51478	515	51540	516	5160	51601	51604	51606	5161	5162	5167	5169	517	51703	51727	51728	51733	51763	518	51805	51809	5198	521	5211	5213	5214	522	5223	5224	5226	523	5230	5232	5236	525	526	527	5277	5279	528	5281	5283	5286	5287	5288	5289	529	5297	5298	5313	5315	5319	5320	5321	5322	533	5330	5331	5332	5333	5335	53354	5336	5337	5338	534	535	53630	537	5372	5373	539	53947	5406	5407	5408	5409	54107	54187	5422	5424	5425	5426	5427	5428	5430	5431	5432	5433	5434	54344	5435	5436	54363	5437	5438	5439	5440	5441	5444	5445	5446	54480	54490	54575	54576	54577	54578	54579	54600	54657	54658	54659	54675	5471	54802	548596	548644	549	54947	54963	54965	5498	54988	54995	55163	55191	55224	55229	55256	55276	55300	55301	55304	55312	55361	5538	55454	55500	55512	55568	5557	5558	55627	55650	55703	55750	55753	55790	55808	55821	55902	55907	56052	5625	56267	5631	5634	56474	56623	56624	56655	56848	56894	56895	56898	56901	56913	56922	56953	56994	570	57016	57026	57134	5723	5730	5740	5742	5743	57452	574537	57678	57804	57818	57834	5805	5831	5832	5833	58510	5859	586	5860	587	593	594	5980	60490	60495	6120	6184	6185	622	6240	6241	6296	6303	6307	6309	6342	635	6389	6390	6391	63917	6392	64087	64131	64132	64409	64425	6448	64579	64600	646625	6470	6472	6476	64768	6480	64802	64816	6482	6483	6484	6487	6489	64902	65220	65263	654364	6609	661	6610	6611	6652	6675	6677	669	6697	6713	6718	6723	683	686	6888	6898	6916	6999	7054	7083	7084	7086	7108	7166	7167	7173	7263	7264	729020	7298	7299	7306	7357	7358	7360	7363	7364	7365	7366	7367	7368	7371	7372	7378	7381	7384	7385	7386	7388	7389	7390	7498	7841	790	79053	79087	7915	79178	7923	79369	7941	79586	79611	79623	79646	79695	79717	79796	79799	79814	79868	79888	7991	80025	80055	80142	80146	80201	80270	80308	80339	80347	8050	81490	81579	81616	81849	81888	8277	8309	8310	83440	83549	8372	8382	8394	8395	8398	8399	84002	84076	84172	84245	84265	84274	84284	84532	84618	84620	84647	84649	84693	847	84701	84706	84720	84735	84803	84812	84890	84920	84992	8509	8513	8525	8526	8527	8529	85365	8540	85465	8560	8564	8566	8608	8611	8612	8613	8630	8639	8659	8681	8692	8693	8694	8702	8703	8704	8705	8706	8707	8708	873	8733	874	875	8760	8789	8790	8801	8802	8803	8813	8818	8821	883	8833	8854	8867	8869	8871	8877	8879	8942	8972	8974	89869	8992	9	90423	9060	9061	9091	9104	9114	91373	9162	91734	9197	9245	92483	9249	9296	93034	93100	93183	9331	9348	9365	9374	9377	9380	9388	94005	9453	9468	9487	9488	9489	95	9514	9517	952	9533	9536	9550	9551	9563	9588	9615	978	9791	9942	9945
KEGG_PYRIMIDINE_METABOLISM		10201	10587	10621	10622	10623	10714	11128	114112	124583	129607	139596	1503	151531	1633	1635	171568	1723	1806	1807	1841	1854	1890	22978	23649	246721	25885	29922	30833	30834	318	3704	377841	4830	4831	4832	4833	4860	4907	50484	50808	51082	51251	51727	51728	51733	54107	5422	5424	5425	5426	5427	5430	5431	5432	5433	5434	5435	5436	5437	5438	5439	5440	5441	548644	54963	5557	5558	55703	55718	56474	56655	56953	57804	6240	6241	64425	654364	661	7083	7084	7296	7298	7371	7372	7378	790	83549	8382	84172	84265	84618	87178	93034	953	9533	955	956	957	9583	978
BIOCARTA_PS1_PATHWAY		7471	4851	2932	324	8945	5663	1855	1499	6927	28514	8321	6868	3516	8312
BIOCARTA_BIOPEPTIDES_PATHWAY		3265	5599	805	2147	6774	1432	5579	6775	5894	5578	6464	6772	6773	801	3827	2767	2770	2792	4638	121916	5605	815	4137	816	817	818	5604	3717	1020	2782	183	5335	2885	186	5595	6777	808	2534	6776	2185	6778	6654	5594
KEGG_PROSTATE_CANCER		10000	1017	1026	1027	10488	1147	1385	1387	148327	1499	1869	1870	1871	1950	1956	2033	2064	207	208	2260	2263	2308	23533	2475	2885	2932	2950	3265	3320	3326	3479	3480	354	3551	3630	3645	367	369	3845	4193	468	4790	4792	4824	4893	51176	5154	5155	5156	5159	5170	5290	5291	5293	5294	5295	5296	5594	5595	56034	5604	5605	572	5728	5894	5925	595	596	5970	64764	6654	6655	6716	673	6932	6934	7039	7157	7184	80310	83439	842	84699	8503	8517	898	90993	9134	9586
REACTOME_GLUCOSE_METABOLISM		805	5230	801	55276	7167	5260	2992	5261	2203	2997	2998	5224	5223	230	2806	4191	4190	2805	5834	5837	5836	5313	2023	5315	5214	10165	5106	5257	5256	5255	5105	178	8789	5213	5210	5211	5209	2597	5208	5207	8908	2027	2026	8402	1468	2632	226	229	8604	5091	7360	5236	808	26330	6576	2821
ST_INTERLEUKIN_13_PATHWAY		3598	3597	3596	3566	7297	3716	3717
REACTOME_PLC_GAMMA1_SIGNALLING		10818	114	115	805	112	113	3708	3709	111	5577	801	156	55811	109	4803	108	107	5137	5136	5580	5581	5153	814	3710	5566	5567	5568	1385	196883	5335	5573	5576	5575	808	4914
KEGG_CYTOKINE_CYTOKINE_RECEPTOR_INTERACTION		10344	10563	10663	10673	10803	10850	10913	11009	115650	116379	1230	1232	1233	1234	1235	1236	1237	1270	1271	1435	1436	1437	1438	1439	1440	1441	1489	149233	1524	163702	1896	1950	1956	2056	2057	2277	2321	2322	2323	2324	23495	23529	23765	268	2688	2689	269	2690	27190	27242	2826	282616	282617	282618	2829	2833	2919	2920	2921	29949	3082	338376	3439	3440	3441	3442	3443	3444	3445	3446	3447	3448	3449	3451	3452	3454	3455	3456	3458	3459	3460	3467	355	3552	3553	3554	3556	3558	3559	356	3560	3561	3562	3563	3565	3566	3567	3568	3569	3570	3572	3574	3575	3576	3577	3578	3579	3581	3586	3587	3588	3589	3590	3592	3593	3594	3595	3596	3597	3600	3601	3604	3605	3606	3624	3625	3626	3627	3791	3815	388372	3952	3953	3976	3977	4049	4050	4055	414062	4233	4254	4283	4352	4804	4982	5008	50604	50615	50616	51330	5154	5155	5156	51561	5159	5196	5197	53832	53833	5473	55504	55540	55801	56034	5617	5618	56477	56832	57007	58191	58985	59067	60401	608	6346	6347	6348	6349	6351	6352	6354	6355	6356	6357	6358	6359	6360	6361	6362	6363	6364	6366	6367	6368	6369	6370	6372	6373	6374	6375	6376	6387	64109	643	64806	650	655	657	658	659	6846	7040	7042	7043	7046	7048	7124	7132	7133	7173	7292	729230	7293	7422	7423	7424	7850	7852	80301	8200	83729	84957	85480	8600	8718	8740	8741	8742	8743	8744	8764	8771	8784	8792	8793	8794	8795	8797	8807	8809	8995	90	91	9180	92	93	939	943	944	9547	9560	958	959	970	9966
REACTOME_TRANSFORMATION_OF_LANOSTEROL_TO_CHOLESTEROL		1717	1718	51478	6307	6309	10682	7108	1595	3930	50814
REACTOME_INTEGRIN_ALPHAIIBBETA3_SIGNALING		1445	6714	5906	5747	10411	5908	54518	10235	7450	9564	2266	2335	3690	2243	1398	3674	2885	25780	2244	7094	11069	5770	6654
BIOCARTA_BCR_PATHWAY		3725	3265	5599	805	4776	5579	1432	5894	5578	2002	6464	4775	801	5533	6850	121916	695	29760	4214	5604	7409	973	5532	974	5530	5335	2885	5595	808	4773	4772	2353	5879	4067	6654
BIOCARTA_IL10_PATHWAY		6774	6775	6772	6773	7124	644	645	3552	3716	3162	6777	6776	6778	3586	3569	3587	3588
ST_GAQ_PATHWAY		3706	3707	8517	4796	5256	3708	5163	3709	1605	156	57191	5308	3710	2776	23646	207	208	5291	10000	5337	5338	4791	4790	4793	4792	4795	4794
BIOCARTA_KREB_PATHWAY		2271	6389	4967	8803	1431	3418	4190	50
REACTOME_BETACATENIN_PHOSPHORYLATION_CASCADE		1452	2932	324	1499	5525	5516	5515	5528	5518	5527	8312	5526	5519
BIOCARTA_NDKDYNAMIN_PATHWAY		8871	805	2060	801	5532	1759	5533	274	5530	273	8301	4830	4831	160	808	8867	121916	29924	1173
REACTOME_ACETYLCHOLINE_NEUROTRANSMITTER_RELEASE_CYCLE		6812	60482	22999	6804	6572	6844	6616	1103	6857	10815	5864
REACTOME_AMINO_ACID_TRANSPORT_ACROSS_THE_PLASMA_MEMBRANE		117247	11254	153201	6519	10991	54716	56301	23657	55117	6539	6520	55089	84889	6542	6541	206358	11136	8501	340024	92745	23428	8140	348932	6509	81539	124935	54407	9056	6510	9057	6533
BIOCARTA_NEUROTRANSMITTERS_PATHWAY		5409	2571	7166	3067	1621	7054
REACTOME_PLATELET_ACTIVATION_TRIGGERS		64805	2147	2149	59345	146850	9002	2207	2151	94235	5321	7409	5170	207	208	5028	5590	10000	7410	51764	1277	1278	23533	51206	1432	2769	2768	2788	2767	10672	2787	2784	2783	2786	2785	2770	2790	2771	2791	2792	2793	6850	54331	55970	9630	6714	2776	10681	2773	5290	5291	3937	2782	5336	6915	2534	5294	5295	4067	10451
BIOCARTA_CREB_PATHWAY		3265	5579	1432	5578	5577	107	815	9252	816	817	818	5567	5568	2778	1385	207	5290	2885	5573	5576	5575	5595	5295	5879	6654	6195	5594
BIOCARTA_CALCINEURIN_PATHWAY		805	4776	5579	5578	801	4775	2776	6667	1026	5532	5533	5530	4082	5335	6670	808	4773	4772	121916
BIOCARTA_VDR_PATHWAY		10499	10498	9611	8648	8850	1387	2033	3065	7249	6256	8202	5469
BIOCARTA_NO2IL12_PATHWAY		3594	920	3593	3595	6775	4843	3592	914	915	916	7297	917	3717	3458	1234	919	2833
REACTOME_G_PROTEIN_BETA_GAMMA_SIGNALLING		23533	5330	23236	5331	2788	2787	59345	2784	2783	2786	2785	2790	2791	2792	2793	146850	387	54331	55970	94235	10681	5170	207	208	10000	2782	51764	5294
KEGG_MRNA_SURVEILLANCE_PATHWAY		10189	10250	10284	10482	10767	10898	10914	10921	10978	11051	11052	124540	132430	140886	1477	1478	1479	2107	22794	22916	22985	23049	23283	23293	23381	23708	26019	26528	26986	28227	29107	2935	29894	340529	390748	4116	4440	4686	5042	51585	51692	53918	53981	5411	55012	55110	5515	5516	5518	5519	5520	5521	5522	5523	5525	5526	5527	5528	5529	55844	55916	55998	56000	56001	56903	5976	645974	64895	65109	65110	728343	7919	79869	80336	8106	81608	8189	84305	8731	8732	8761	9775	9887	9939
BIOCARTA_ATM_PATHWAY		3725	11200	5599	4361	672	4683	5970	1111	4193	25	1026	7157	1647	472	5888	10111	7161	4790	4792	5932
REACTOME_VIRAL_DSRNA_TLR3_TRIF_COMPLEX_ACTIVATES_RIP1		8517	11035	1147	148022	7098	8737	5970	3551	4791	4790	4793	4792
KEGG_FC_EPSILON_RI_SIGNALING_PATHWAY		10000	100137049	10451	123745	1432	1437	207	208	2205	2206	2207	23533	2534	26279	27040	2885	30814	3265	3562	3565	3567	3596	3635	3845	391013	3937	4067	4893	50487	5163	5290	5291	5293	5294	5295	5296	5319	5320	5321	5322	5335	5336	5578	5579	5580	5581	5594	5595	5599	5600	5601	5602	5603	5604	5605	5606	5608	5609	5879	5880	5881	5894	6300	6416	64600	6654	6655	6850	695	7124	7409	7410	81579	8398	8399	84647	8503	8681	9846
REACTOME_G_ALPHA_Q_SIGNALLING_EVENTS		2147	5737	2149	2642	5731	2641	27334	5021	59345	5020	156	6870	747	6869	6866	6865	8525	885	8526	886	8527	2150	887	2151	4923	4828	4829	4922	10161	114814	222545	3710	5031	1082	1902	5032	8111	4295	1081	1906	1907	1909	5028	1908	5029	10911	6368	2846	51764	7200	7204	2840	7201	1910	2769	2788	2767	2787	1128	2784	2783	2786	2785	2790	2791	2792	2793	2837	9162	6375	623	1131	56413	54331	624	10800	9630	11343	10886	23620	10681	2776	10887	2798	128674	115557	9170	2782	183	185	2829	2828	139189	5330	84109	84634	23236	84432	5331	60675	5332	3827	846	94233	9002	94235	160851	301	1133	3814	1241	594857	2358	3708	3709	1609	1607	1608	6846	1606	3356	8620	3358	3357	221955	55970	387129	29933	552	8997	553	551	146	147	148	2925	64106	2922	23566	257313	5724	2862	5290	3060	57105	6863	2867	2864	2865	8477	347148	6915	2869	3061	3269	3062	5295
REACTOME_G1_S_TRANSITION		8317	7298	8318	9861	10926	81620	23649	1719	5557	5558	6500	5422	84515	5699	5698	5427	23594	4173	4172	4175	4174	890	4176	5426	10213	26271	4171	55388	993	990	891	898	23595	6657	1869	7027	5682	5686	5685	5684	5683	983	9491	10197	6117	6119	6118	5708	5709	5706	5707	5691	5704	5690	5705	5693	5702	5692	5925	5695	5700	7314	5694	5701	6502	5696	5687	5688	5689	8454	5717	5718	4331	5719	5710	6241	5711	1026	5713	5714	5715	5716	8900	5460	5111	7084	29935	1017	5720	7465	5721	1871	1870	4998	4999	5000	9134	1022	79923	5001	1163	902
REACTOME_DEATH_RECEPTOR_SIGNALLING		843	841	7124	8743	7132	355	7186	8772	8837	356	8737	8795	8717
BIOCARTA_PLATELETAPP_PATHWAY		2158	2147	1282	1284	1285	1286	5054	351	5340	5327	1288	2160	1287	5328
KEGG_TUBERCULOSIS		10000	100133583	10312	10332	10333	1051	1054	10892	11151	11261	114609	1263	1378	1385	1387	1432	1509	1520	1594	163688	2033	207	208	2207	2209	2212	2213	2214	2215	22925	23365	23545	245972	26253	30835	3108	3109	3111	3112	3113	3115	3117	3118	3119	3122	3123	3125	3126	3127	317	3313	3329	3439	3440	3441	3442	3443	3444	3445	3446	3447	3448	3449	3451	3452	3456	3458	3459	3460	3552	3553	3569	3586	3587	3588	3592	3593	3606	3654	3656	3684	3687	3689	3716	3717	387	3916	3920	3929	4046	4055	414308	4261	4360	4615	4790	4800	4801	4802	4843	50617	51135	51561	51606	51806	527	5289	533	535	537	54106	54205	5530	5532	5533	5534	5535	5594	5595	5599	5600	5601	5602	5603	56848	572	581	5868	5869	5878	5894	596	5970	5993	5994	6300	637	63928	64127	64170	64581	6714	6772	6850	7040	7042	7043	7096	7097	7099	7124	7132	718	7189	7421	7879	801	805	808	810	815	816	817	818	820	836	841	8411	842	843	8625	8717	8767	8772	8844	8877	8915	9103	9114	929	972	9902
BIOCARTA_GLYCOLYSIS_PATHWAY		3098	5223	7167	5230	2597	229	5313	2023	2821	5211
KEGG_INSULIN_SIGNALING_PATHWAY		10000	10211	10580	10603	10891	122809	1398	1399	163688	1977	1978	2002	207	208	2194	2203	2308	2319	23265	23433	23533	23624	2475	253314	2538	25759	2645	2872	2885	2889	2932	2997	2998	3098	3099	31	3101	32	3265	3551	3630	3635	3643	3667	369	3845	3991	399694	4893	5105	5106	5139	5140	51422	5170	51763	51806	5255	5256	5257	5260	5261	5290	5291	5293	5294	5295	5296	5313	53358	53632	5499	5500	5501	5506	5507	5509	5562	5563	5564	5565	5566	5567	5568	5571	5573	5575	5576	5577	5584	5590	5594	5595	5599	5601	5602	5604	5605	5613	572	57521	5770	57818	5792	5834	5836	5837	5894	6009	6194	6198	6199	6464	6517	6654	6655	6720	673	7248	7249	79660	801	80201	805	808	810	8471	8503	8569	8651	8660	867	868	8789	8835	9021	9322	9470
KEGG_BASAL_CELL_CARCINOMA		10297	11211	1499	1855	1856	1857	2535	27148	2735	2736	2737	2932	324	51176	51384	51684	54361	5727	64399	6469	650	652	6608	6932	6934	7157	7471	7472	7473	7474	7475	7476	7477	7478	7479	7480	7481	7482	7483	7484	7855	7976	80326	81029	8312	8313	8321	8322	8323	8324	8325	8326	83439	8643	89780
REACTOME_HDL_MEDIATED_LIPID_TRANSPORT		2	9619	19	213	649	81693	8029	1071	3931	949	335
REACTOME_POST_CHAPERONIN_TUBULIN_FOLDING_PATHWAY		1155	81027	7280	7846	347733	10376	10382	7278	10383	10381	6905	84617	7277	6902	84790	6904	6903	56604	113457
REACTOME_RNA_POLYMERASE_I_PROMOTER_OPENING		8968	128312	3013	8360	3012	8362	8361	8364	54145	8363	8366	8365	8368	8367	8970	8349	126961	8932	8350	7343	8355	5595	8294	8354	8353	8352	8359	8358	333932	8357	8356	474382	8338	8339	8340	121504	8346	8345	8348	8347	554313	8342	8341	8344	8343	8370	3018	3014	3015	3017	3021	3020	653604	8337	8335	85236	8334	255626	8330
REACTOME_HEMOSTASIS		83700	338	805	51378	440915	1191	801	3082	2335	59345	3479	23657	335	948	152	7060	747	150	151	10487	2207	3920	5747	3710	207	208	2	4893	25780	51764	7076	58494	5216	23533	1432	213	2316	928	3845	23539	1072	7042	7040	22927	4099	7044	11343	7043	1445	813	140885	226	914	5627	5345	5624	5341	5340	3937	5335	5336	22915	7059	5770	7058	808	710	3932	7057	7056	3827	7450	56301	146850	2244	5327	23759	81	94235	708	87	5329	160851	5328	50848	10235	5321	3818	8832	2888	4973	2886	2885	3265	967	3708	965	3709	1609	962	1607	961	1608	1606	29106	7277	7273	10461	5906	5908	3273	857	27154	2243	462	7094	10451	4067	64805	2147	54518	682	2149	285	3683	284	3684	5023	9046	3676	1525	3675	3674	482	483	3678	481	8525	8526	6566	8527	2151	2152	2153	54210	2155	2159	2158	2157	4312	5175	7409	5170	3690	55423	5547	6402	5028	5552	6403	3685	9056	6693	6404	3688	9057	7410	10000	3687	3689	1277	2161	2162	1278	2160	2165	2621	51206	2769	7414	2788	2768	2787	2767	2266	10672	2784	2783	3897	6678	2786	2785	2770	2790	2771	2791	2792	2793	7422	9162	54331	7424	7423	11136	23428	9630	10411	6810	5154	5155	6814	7114	7525	10681	2776	9564	2277	2773	5054	5055	1398	2782	139189	88	2811	2812	5781	5579	5578	6464	5478	2815	2814	6520	9002	7018	90952	5777	5582	5265	3635	7035	6647	3309	57126	5590	6654	9948	5660	1950	9123	221955	6850	55970	8140	3655	3673	6714	7010	5196	51744	5197	351	5290	5291	1675	5473	6915	11069	2534	5294	120425	5295	5296
KEGG_PROXIMAL_TUBULE_BICARBONATE_RECLAMATION		10991	1468	23439	27165	2744	2746	2747	358	4190	476	477	478	480	481	482	483	486	5105	5106	6550	760	762	8671
ST_WNT_CA2_CYCLIC_GMP_PATHWAY		3706	3707	815	5146	5147	816	3710	3708	817	818	5158	3709	5145	1605	6540	5149	10725	5148	7018
REACTOME_SNRNP_ASSEMBLY		55746	23511	23279	79902	25929	4927	4928	79084	53371	11097	9972	8021	23225	4686	9818	96764	57122	23165	7175	9688	6607	6606	10762	23636	79760	50628	6637	6635	79023	6636	6633	6634	9883	8487	51808	348995	8480	9631	6628	79833	10419	11218	8086	5903	10073	22916	129401	6632	81929	1207
REACTOME_PURINE_METABOLISM		22978	132	51292	7498	2766	159	158	8833	4860	4907	122622	100	3251	9615	2618	270	5198	272	271	3614	3615	93034	353	5471	471	10606	1716	84618	30833	1633
BIOCARTA_PAR1_PATHWAY		4660	23236	2147	5579	2149	9459	5578	50649	2768	9828	10672	9826	50650	2770	23370	22899	2792	27237	387	107	9002	6093	9639	8874	23365	2776	6885	23229	5290	9181	2782	9138	7984	128272	2185	5294	5295
REACTOME_TRAFFICKING_OF_GLUR2_CONTAINING_AMPA_RECEPTORS		5579	5578	2892	2891	2890	80852	161	163	2893	23426	160	1175	9463	5582	4905	1173
REACTOME_STRIATED_MUSCLE_CONTRACTION		8557	7140	4703	7125	4634	7139	4633	7169	4632	7168	4635	7273	1756	7111	7137	7138	7135	7136	7134	7431	4621	4604	1674	4624	4626	7171	4607	4606	7170	88	89
REACTOME_NUCLEOTIDE_EXCISION_REPAIR		5436	5437	5434	5435	5438	5439	5984	5985	5440	5887	6117	10714	6119	6118	5441	2067	5981	5983	5982	7508	7507	56949	4331	2072	2071	2074	2073	57804	2068	1643	5111	1642	5427	5424	5425	5426	2966	2965	1022	3978	6917	5431	5430	5433	5432	1161	2968	902	2967
KEGG_BILE_SECRETION		10257	10599	107	108	1080	10864	109	10998	111	112	113	114	115	123264	1244	1576	1581	196883	200931	2052	23439	2778	28234	3156	343	358	361	366	3781	3949	476	477	478	480	481	482	483	486	5243	5244	5566	5567	5568	5613	570	57552	57835	6256	6344	64240	64241	6513	6522	6523	6548	6550	6554	6555	6579	6580	6822	7363	760	8431	8647	8671	8714	9376	9429	949	9971
KEGG_CITRATE_CYCLE_TCA_CYCLE		1431	1737	1738	1743	2271	3417	3418	3419	3420	3421	4190	4191	47	48	4967	50	5091	5105	5106	5160	5161	5162	55753	6389	6390	6391	6392	8801	8802	8803
REACTOME_BOTULINUM_NEUROTOXICITY		23673	2054	6811	6810	8417	10228	6804	8676	8675	6843	6809	6844	8677	6857	9482	127833	112755	6616
BIOCARTA_LEPTIN_PATHWAY		3953	5571	1374	5565	5564	3952	5563	31	5562	51422	53632
REACTOME_REMOVAL_OF_THE_FLAP_INTERMEDIATE		23649	5424	1763	5425	5557	5558	57804	2237	5422	6117	6119	10714	6118	5111
REACTOME_PECAM1_INTERACTIONS		3685	6714	5335	5781	5175	7525	2534	3690	5777	3932	4067	3635
REACTOME_REMOVAL_OF_THE_FLAP_INTERMEDIATE_FROM_THE_C_STRAND		2237	5424	1763	5425	6117	10714	6119	5111	6118	57804
SA_PTEN_PATHWAY		5728	6464	5163	3611	207	208	5290	10380	10000	5293	2885	5934	5595	2185	6654	5594
REACTOME_SIGNALLING_TO_ERKS		7867	10818	3265	5894	1432	6300	6464	9261	3845	53358	4803	5906	6714	7529	5600	5605	5899	673	5898	5603	5604	5900	1398	2889	4893	25759	2885	5595	6016	6014	57498	4914	6654	5594
KEGG_BIOTIN_METABOLISM		3141	686
KEGG_SMALL_CELL_LUNG_CANCER		10000	1017	1019	1021	1027	1030	10319	10401	1147	1163	1282	1284	1286	1287	1288	1869	1870	1871	207	208	2272	22798	2335	23533	284217	317	329	330	331	3551	3655	3673	3674	3675	3685	3688	3908	3909	3910	3911	3912	3913	3914	3915	3918	4149	4609	4790	4792	4843	51588	5290	5291	5293	5294	5295	5296	54205	5728	5743	5747	5915	5925	595	596	5970	598	6256	6257	6258	6502	7157	7185	7186	7187	7188	7189	842	8503	8517	8554	898	9063	9134	9618
BIOCARTA_SARS_PATHWAY		3948	1158	2091	2875	3939	1432	1977	290	4691	3945
BIOCARTA_EGF_PATHWAY		1457	3725	6722	3265	5599	6774	6775	5579	5894	6464	5578	2002	1956	6772	6773	1950	6416	4214	5604	3716	5921	5290	5335	2885	5595	6777	6776	6778	2353	5295	6654
BIOCARTA_RB_PATHWAY		4661	1432	1111	1017	1019	7465	5925	7157	983	994	995	472	7533
REACTOME_TRANSCRIPTION_COUPLED_NER		5436	5437	56949	5434	4331	5435	5438	5439	2072	2071	2074	2073	57804	2068	5984	5985	6117	5440	6119	10714	6118	5111	5441	5427	2067	5424	5425	5426	5981	5983	5982	2966	2965	1022	3978	6917	5431	5430	5433	5432	1161	2968	902	2967
BIOCARTA_MITOCHONDRIA_PATHWAY		842	841	840	596	637	638	598	329	317	581	330	331	839	836	54205	56616	1676	1677	2021	578	9131
BIOCARTA_TALL1_PATHWAY		115650	5599	1147	1432	5970	8741	10673	23495	7189	7188	7187	7186	9020	608	4790
REACTOME_GAB1_SIGNALOSOME		5290	55824	1445	6714	2549	5781	2885	1956	1950	5295	5829
KEGG_CHOLINERGIC_SYNAPSE		10000	10488	10681	107	108	109	1103	111	112	1128	1129	113	1131	1132	1133	1136	1137	1139	114	1141	1143	115	1385	148327	196883	207	208	23236	2353	23533	2534	2767	2770	2771	2773	2775	2776	2782	2783	2784	2785	2786	2787	2788	2790	2791	2792	2793	3265	3708	3709	3710	3717	3759	3760	3761	3763	3768	3770	3784	3785	3786	3845	43	468	4893	51764	5290	5291	5293	5294	5295	5296	5330	5331	5332	54331	5566	5567	5568	5578	5579	5582	5594	5595	55970	5604	5613	56479	59345	596	60482	64764	6572	773	774	775	776	778	779	814	815	816	817	818	84699	8503	8973	90993	9132	94235	9586
REACTOME_CENTROSOME_MATURATION		11258	7846	5577	8636	11190	85378	984	983	10540	10382	79959	10383	4926	80184	9793	55125	5116	95681	84131	7283	55755	22981	27175	9738	9814	9702	80321	121441	27229	4751	54820	7840	10142	5108	1453	1454	5048	22919	22994	22995	10426	55722	8655	114791	55835	3320	1069	5518	7277	5347	10806	8481	10733	22897	10844	11064	5566	11116	80254	1778	1639	1781	9662	203068	7532	891	4957	10121	7531	23332	728642	55142
KEGG_PRIMARY_IMMUNODEFICIENCY		100	115650	23495	29760	29851	326	3543	3561	3575	3718	3932	4261	57379	5788	5896	5897	5993	5994	64421	6890	6891	695	7374	7535	8517	8625	915	916	920	925	926	930	958	959	973
REACTOME_POLYMERASE_SWITCHING		23649	5424	5425	5557	5981	5558	5983	5982	57804	5984	5985	5422	10714	5111
REACTOME_NUCLEAR_IMPORT_OF_REV_PROTEIN		23636	79023	55746	23511	23279	79902	9883	4927	4928	348995	53371	11097	9972	8480	9631	8021	23225	3837	4869	9818	8086	57122	5901	23165	5903	7175	9688	129401	81929	10762
BIOCARTA_SKP2E2F_PATHWAY		997	8900	1869	8454	7027	1017	5925	898	6502	6500
KEGG_COMPLEMENT_AND_COAGULATION_CASCADES		10747	1361	1378	1380	1604	1675	2	2147	2149	2152	2153	2155	2157	2158	2159	2160	2161	2162	2165	2243	2244	2266	3053	3075	3426	3818	3827	4153	4179	462	5054	5104	5265	5327	5328	5329	5340	5345	5624	5627	5648	623	624	629	7035	7056	710	712	713	714	715	716	717	718	719	720	721	722	725	727	728	729	730	731	732	733	735	7450	966
REACTOME_REGULATION_OF_GLUCOKINASE_BY_GLUCOKINASE_REGULATORY_PROTEIN		23636	2646	2645	79023	55746	23511	23279	79902	9883	4927	4928	348995	11097	53371	9972	8480	9631	8021	23225	9818	8086	57122	23165	5903	7175	9688	129401	81929	10762
REACTOME_TRANSMISSION_ACROSS_CHEMICAL_SYNAPSES		8224	805	801	59345	59283	1312	27330	1103	57030	2744	43	7166	6616	1621	5170	4193	9254	2752	1385	161	163	160	51764	10815	6804	22999	2788	2787	217	2784	2783	2786	2785	2790	2791	2792	2793	109	23426	54331	107	1644	6582	6812	814	27092	815	816	817	54874	818	10681	5567	81539	80852	2782	10497	808	6571	6572	7054	88	781	782	5330	783	114	784	23236	785	5579	5894	5331	5578	6512	2897	2898	2899	2893	9495	94235	5582	2901	773	2902	55799	60482	2903	2904	2905	777	2906	774	2892	6505	6506	2891	5923	6507	5924	2890	4747	2900	6196	6197	6511	4646	6195	5594	3265	1741	4128	1742	6844	10369	10368	83988	55970	1175	4905	1173	5864	6853	6854	6857	1739	6531	2036	84254	9463
REACTOME_G_ALPHA_S_SIGNALLING_EVENTS		151306	5732	2642	2641	5734	6019	1395	2740	59345	1394	9340	10203	5739	1392	155	154	153	50940	134864	5741	5443	134860	5746	5745	5744	5032	1081	122042	59350	51764	1812	1816	5142	5143	5140	5141	5144	2788	2787	27115	2784	2783	2786	2785	2790	2770	2791	2771	2792	2793	109	108	54331	83551	107	5139	5138	5151	5153	799	319100	10681	797	796	2778	2773	5150	9038	2781	2782	7434	7433	7432	113091	9287	116	9288	117	114	115	112	3640	113	111	7253	7252	55811	94235	5136	4157	4159	4158	196883	117579	4160	4161	594857	135	10268	133	10267	10266	136	3360	3362	3363	6343	6344	2695	8622	2696	55970	387129	554	551	10846	3274	5729	2488	3375	2692	2691	3972	3973	2492	79924
REACTOME_ORC1_REMOVAL_FROM_CHROMATIN		5682	9861	5686	5685	5684	5683	9491	10197	81620	5708	5709	5706	5707	5704	5691	5705	5690	5702	5693	5692	5925	5700	5695	7314	5694	5701	5696	5687	5688	5689	5717	5718	5719	5710	5711	1026	5713	5714	5715	5716	8900	51343	84515	5699	5698	23594	4173	4172	4175	4174	890	4176	1017	10213	5720	5721	4171	4998	4999	5000	5001	990	23595
KEGG_FATTY_ACID_ELONGATION_IN_MITOCHONDRIA		10449	1892	3030	3032	3033	51102	5538	9374
KEGG_SELENOCOMPOUND_METABOLISM		10587	11185	114112	118672	1491	22928	22929	4141	4548	51091	51540	56267	7296	883	9060	9061	92935
KEGG_AUTOIMMUNE_THYROID_DISEASE		100133583	1081	1493	3002	3105	3106	3107	3108	3109	3111	3112	3113	3115	3117	3118	3119	3122	3123	3125	3126	3127	3133	3134	3135	3439	3440	3441	3442	3443	3444	3445	3446	3447	3448	3449	3451	3452	355	3558	356	3565	3567	3586	5551	652614	7038	7173	7252	7253	940	941	942	958	959
ST_GRANULE_CELL_SURVIVAL_PATHWAY		3725	3706	3707	5599	820	1605	6416	10488	9479	2048	5601	64781	5602	5609	2920	2776	324	23542	1385	23162	836	427	9586	2353	5594
KEGG_FRUCTOSE_AND_MANNOSE_METABOLISM		197258	2203	226	229	230	231	2762	29085	29925	29926	3098	3099	3101	3795	4351	5207	5208	5209	5210	5211	5213	5214	5372	5373	57016	57103	6652	7167	7264	80201	8776	8789	8790	8898	9107	9108
REACTOME_GOLGI_ASSOCIATED_VESICLE_BIOGENESIS		2647	2580	9829	23557	8673	3482	10618	27131	8775	9698	7164	7163	130340	51429	55330	10717	152503	8546	7037	6456	388552	25977	26258	162	9685	408	164	375	5878	2512	10053	54885	6844	3312	1785	6845	8301	8905	9026	81567	8907	6643	1176	5286	1174	286451	1362	6272	23431	84062	1211	2495	1213	4952
REACTOME_DOPAMINE_NEUROTRANSMITTER_RELEASE_CYCLE		6812	8224	22999	6804	6844	6853	6854	6857	1644	6571	6616	7054	5864	10815
BIOCARTA_ARAP_PATHWAY		8853	9265	9266	9267	55738	26286	1314	1313	27128	11015	8729	10945	375	11014	1212	10564	10565	2822
REACTOME_GLUCOSE_REGULATION_OF_INSULIN_SECRETION		2645	29796	4698	4697	5230	5162	5160	9551	374291	7167	4513	539	4512	6616	4514	5224	5223	1329	4191	1327	9254	4508	4509	10476	4695	4696	2023	4694	5214	3420	54539	23530	1431	6804	27089	2770	513	2771	2271	2597	3419	3418	9167	516	515	514	6812	9377	10411	226	5566	5567	293	229	5568	292	2775	498	291	522	521	54205	6389	3421	26330	2821	1351	783	1350	784	2110	6514	8050	6513	2109	6392	4967	6390	6391	1349	3630	1345	2108	773	506	1340	776	509	777	775	230	6833	7381	5313	1337	7388	5315	7386	7385	7384	4709	4707	1743	4708	4705	4706	4704	4541	4701	4540	6844	4702	4700	10975	5213	4731	5210	5211	4538	4539	4536	4537	4535	5209	10632	5208	5207	2027	2026	126328	4728	4716	4717	4718	4729	4719	4724	4712	1738	4723	4713	1737	4726	4714	4725	4715	51079	4720	4722	4710	5091	4711	1537	55967	8802	3767	8803	6861	8801	11069	50
KEGG_ENDOMETRIAL_CANCER		10000	10297	1495	1496	1499	1950	1956	2002	2064	207	208	2309	23533	2885	29119	2932	324	3265	3611	369	3845	4292	4609	4893	51176	5170	5290	5291	5293	5294	5295	5296	5594	5595	5604	5605	572	5728	5894	595	6654	6655	673	6932	6934	7157	8312	8313	83439	842	8503	999
KEGG_DORSO_VENTRAL_AXIS_FORMATION		143689	1956	2113	2114	2120	2885	3845	440822	4851	4853	4854	4855	51513	55124	5594	5595	5604	56776	56907	64506	652554	6654	6655	84501	9271
KEGG_BLADDER_CANCER		1019	1026	1029	11186	1612	1613	1869	1870	1871	1890	1950	1956	2064	2261	2277	23604	3265	3576	369	3845	4193	4312	4313	4318	4609	4893	5228	5594	5595	5604	5605	5894	5925	595	673	7057	7157	7422	7423	7424	9252	999
BIOCARTA_HER2_PATHWAY		2066	3265	3570	2065	6774	3572	5894	6464	2033	1956	5604	2099	5290	10498	2885	23426	5595	5294	3569	5295	6654	5594
REACTOME_REGULATION_OF_INSULIN_SECRETION_BY_GLUCAGON_LIKE_PEPTIDE_1		783	114	784	112	2641	111	5577	2740	59345	9495	3630	94235	6616	773	776	777	3710	775	26251	9254	6833	3790	8826	51764	3747	3708	3745	3709	6804	2788	2787	6844	2784	2783	2786	2785	2790	2770	2791	2771	2792	2793	54331	55970	6812	10411	5906	5908	5566	5567	10681	5568	2778	2775	2782	5573	3767	5576	6861	5575	11069
REACTOME_CELL_JUNCTION_ORGANIZATION		10207	1003	1004	4301	1001	50855	1002	1007	1008	9459	1005	1006	55742	9071	1009	9073	9075	3728	9074	7122	64398	9076	57863	5584	87	1010	50848	977	149461	9069	23705	92359	29780	49861	7408	3611	3691	24146	6251	3918	3688	3914	64403	53842	54751	1495	1000	51208	25945	2318	2316	10979	26285	84552	3909	84612	1499	667	5010	253559	1500	3987	1366	1364	1365	81607	3655	5829	7016	1308	1016	1013	10686	1012	137075	23562	5339	9080	55679	56288	5817	5819	5818	999
BIOCARTA_NTHI_PATHWAY		5600	1147	1432	5606	2033	5970	2908	7124	3551	5608	6885	1843	4615	1387	4088	9020	4089	3553	7048	4790	7097	7046	4792	3576
REACTOME_CDT1_ASSOCIATION_WITH_THE_CDC6_ORC_ORIGIN_COMPLEX		5682	9861	5686	5685	5684	5683	9491	10197	81620	5708	5709	5706	5707	5704	5691	5705	5690	5702	5693	51053	5692	7314	5700	5695	5694	5701	5696	5687	5688	5689	5717	5718	5719	5710	5711	5713	5714	5715	5716	84515	5699	5698	23594	10213	5720	5721	4998	4999	5000	5001	990	23595
REACTOME_SIGNALING_BY_WNT		5682	9861	5686	5685	5684	5683	9491	10197	5708	5709	5706	5707	5704	5691	5705	5690	5702	5693	5692	5700	5695	7314	5701	5694	5696	5687	5688	5689	8454	8312	5717	5718	5719	1452	2932	8945	5710	5711	5713	5714	5715	6500	1499	5716	5516	5515	5518	5519	5699	5698	324	10213	5720	5721	5525	5528	5527	5526
BIOCARTA_EIF2_PATHWAY		1983	27102	1968	5499	2932	1965	8894	8893	5610	440275	9451
REACTOME_PHOSPHOLIPASE_CMEDIATED_CASCADE		9365	26281	27006	2254	2263	2253	2252	2264	2251	2250	8074	2261	2260	2248	8817	8822	2249	8823	2255	2246	5335	2247	9965
KEGG_BUTANOATE_METABOLISM		116285	123876	18	1892	1962	2571	2572	3030	3033	3155	3157	3158	341392	348158	35	38	39	5019	5160	5161	5162	54988	56898	57016	622	6296	64064	65985	7915	79944
KEGG_PPAR_SIGNALING_PATHWAY		10062	10580	10998	10999	11001	116519	126129	1374	1375	1376	1579	1581	1582	1593	1622	1962	2167	2168	2169	2170	2171	2172	2173	2180	2181	2182	23205	23305	2710	2712	284541	28965	30	3158	33	335	336	34	345	3611	364	376497	4023	4199	4312	4973	51	5105	5106	51129	5170	51703	5346	5360	5465	5467	5468	6256	6257	6258	6319	6342	7316	7350	79966	81616	8309	8310	9370	9415	948
REACTOME_REMOVAL_OF_DNA_PATCH_CONTAINING_ABASIC_RESIDUE		4350	23583	5423	328	5424	5425	6996	57804	8930	10309	4913	2237	4968	4595	10714
REACTOME_G_ALPHA_Z_SIGNALLING_EVENTS		114	115	112	113	111	196883	2773	2770	2771	2781	55811	109	108	107
KEGG_SULFUR_METABOLISM		10380	166012	445329	50515	55501	6783	6799	6817	6818	6820	6821	9060	9061
REACTOME_PLATELET_ACTIVATION		2147	64805	805	440915	1191	2149	801	3082	2335	3479	59345	5023	948	335	7060	747	3674	10487	8525	2207	8526	8527	3920	2151	2153	2157	5175	3710	7409	5170	3690	207	208	5028	5552	2	6403	10000	7410	51764	1277	2162	7076	1278	5216	23533	2621	51206	1432	213	2769	7414	2768	2316	2788	928	2767	2266	10672	2787	2784	2783	6678	2786	1072	2785	7042	2770	2790	2771	2791	7040	2792	2793	9162	7422	22927	7424	54331	7423	9630	7044	11343	7043	813	6810	5154	5155	7114	6814	226	5627	10681	2776	5345	2277	2773	5054	5341	5340	3937	2782	22915	5336	7059	7058	808	710	139189	7057	88	2811	2812	5579	5578	3827	7450	5478	2815	2814	146850	2244	9002	7018	81	5582	94235	87	5265	160851	6647	5321	3309	5590	9948	967	3708	3709	1609	1607	1608	1950	5660	1606	221955	6850	29106	7277	55970	7273	6714	3273	5196	2243	27154	351	5290	5291	1675	5473	6915	7094	2534	5294	4067	10451	5295
REACTOME_INTRINSIC_PATHWAY		2159	2811	2158	2812	2157	2147	7450	3827	2815	3818	5547	2814	2	2161	2160	710	708
BIOCARTA_P53HYPOXIA_PATHWAY		5599	1453	5243	1452	2033	3303	581	171221	3091	3090	4193	6872	1026	207	7157	1728	3320	1647	2274	472	3486	6117	4793
BIOCARTA_MTOR_PATHWAY		5728	5164	7249	5170	8661	8672	207	2475	5290	1982	8569	6198	2280	1981	1973	7248	1974	5515	1975	1977	1978	5295	6194
BIOCARTA_HIVNEF_PATHWAY		842	841	840	1147	7124	330	331	5062	984	4000	4001	8738	4926	8772	8837	8737	84823	5580	4217	5747	637	4214	5609	4193	839	5925	7133	836	7132	835	5921	1616	71	4790	5591	4792	9530	5599	2934	5970	317	5664	5663	6709	7186	9020	7185	8717	596	329	54205	1676	355	1677	356	397	142	728642
KEGG_DRUG_METABOLISM_CYTOCHROME_P450		10720	10941	119391	124	125	126	127	128	130	131	1544	1548	1549	1551	1553	1555	1557	1558	1559	1562	1565	1571	1576	1577	218	220	221	221357	222	2326	2327	2328	2329	2330	2938	2939	2940	2941	2944	2946	2947	2948	2949	2950	2952	2953	2954	316	373156	4128	4129	4257	4258	4259	54490	54575	54576	54577	54578	54579	54600	54657	54658	54659	574537	64816	7363	7364	7365	7366	7367	79799	9446
KEGG_PHENYLALANINE_TYROSINE_AND_TRYPTOPHAN_BIOSYNTHESIS		259307	2805	2806	5053	6898
BIOCARTA_ERYTH_PATHWAY		1437	2056	3562	2322	3479	6348	3552	7042	7040	4254	1440	3569	3578	3589	7043
REACTOME_SOS_MEDIATED_SIGNALLING		3265	7529	5605	5894	5604	3845	8660	4893	2885	3667	5595	6654	5594
REACTOME_DEPOLARIZATION_OF_THE_PRESYNAPTIC_TERMINAL_TRIGGERS_THE_OPENING_OF_CALCIUM_CHANNELS		781	55799	773	782	783	784	27092	785	777	774	9254	10369
BIOCARTA_MEF2D_PATHWAY		824	4209	23523	805	5579	5578	826	2033	801	5532	5533	5530	6957	6955	3065	3066	808	4773	4772	84290	121916
KEGG_ALDOSTERONE_REGULATED_SODIUM_REABSORPTION		23327	23439	23533	2810	3290	3291	3479	3630	3643	3667	3758	3845	4306	476	477	478	480	481	482	483	486	5170	5290	5291	5293	5294	5295	5296	53828	5578	5579	5582	5594	5595	6337	6338	6340	6446	8471	8503	8660	9351
KEGG_ETHER_LIPID_METABOLISM		100137049	10390	123745	133121	151056	254531	26279	30814	391013	5048	50487	5049	5050	5051	5168	5319	5320	5321	5322	5337	5338	54947	56994	64600	7941	79888	81579	8398	8399	84647	8540	85465	8611	8612	8613	8681
KEGG_NOTCH_SIGNALING_PATHWAY		10683	11317	113878	1387	1487	1488	151636	171558	182	1840	1855	1856	1857	196403	2033	22938	23220	23385	2648	28514	3065	3066	3280	3516	3714	388585	3955	4242	4851	4853	4854	4855	51107	54567	55534	55851	5663	5664	5986	6868	84441	8650	8850	9253	9541	9612	9794
REACTOME_BIOLOGICAL_OXIDATIONS		1577	54490	1579	1312	1573	1576	1580	1581	1582	54498	2950	1583	7358	116285	5740	8529	84532	29785	6783	9446	5743	5742	1589	1588	221357	2326	1586	2327	1585	2328	1584	2940	1593	1594	11283	1591	1592	2944	10720	2941	2948	7172	9	4837	25830	2949	216	1595	217	27284	51302	10941	64816	9420	6819	6818	54600	6817	10	55902	10858	1572	348158	1571	10249	6820	191	6822	27233	1562	1565	125	126	127	124	445329	4258	57834	4257	4259	23169	4548	1559	340665	1557	1558	1555	1553	54657	1551	54658	56603	113612	54659	54576	2938	54577	54578	4129	2939	4128	2937	2729	54579	1548	66002	4051	1543	1544	131	1545	130	2730	54905	119391	27430	6799	7360	120227	6916	4143	7365	4144	7364	7363	7367	7366
REACTOME_NA_CL_DEPENDENT_NEUROTRANSMITTER_TRANSPORTERS		348932	11254	6536	54716	6534	55117	6529	6538	6539	6540	9152	6531	6530	6533	6570	6571	340024	6582
BIOCARTA_AKT_PATHWAY		842	8517	4303	1147	2308	2309	5970	5170	2690	3551	207	5290	2688	3320	356	5515	7533	572	4790	5294	4792	5295
KEGG_WNT_SIGNALING_PATHWAY		10023	100506332	10297	10725	11197	11211	11261	122011	1387	144165	1452	1454	1457	1459	1460	1487	1488	1499	166336	1855	1856	1857	2033	22943	23002	23236	23291	23401	23500	2535	27101	27121	27123	2932	324	3725	387	4040	4041	4087	4088	4089	4316	4609	4772	4773	4775	4776	51176	51384	51701	5330	5331	5332	54361	5467	5515	5516	5518	5519	5525	5526	5527	5528	5529	5530	5532	5533	5534	5535	5566	5567	5568	5578	5579	5582	5599	5601	5602	5613	5663	56998	57216	57680	5879	5880	5881	59343	595	6093	63928	6422	6423	6424	6425	64321	6477	64840	6500	6885	6907	6932	6934	7157	7471	7472	7473	7474	7475	7476	7477	7478	7479	7480	7481	7482	7483	7484	7855	79718	7976	80319	80326	8061	81029	815	816	817	818	81839	8312	8313	8321	8322	8323	8324	8325	8326	83439	8454	85407	85409	8607	894	8945	896	89780	90665	9350	9475	9978
REACTOME_HIV1_TRANSCRIPTION_INITIATION		5436	5437	5434	4331	5435	5438	5439	2071	6874	6872	2068	6908	5440	2957	2959	2958	5441	6882	6883	6884	6880	6881	2966	2965	1022	2963	2962	2961	6875	2960	6878	6877	5431	5430	5433	5432	2968	902	2967
WNT_SIGNALING		3725	4041	4040	8840	6422	11197	64840	8321	2249	8322	8323	59343	8324	8325	51176	26190	607	1488	3251	1487	89780	7483	1856	56998	53944	22943	7976	80319	7482	1855	166	7481	8061	8456	8312	54361	80326	6932	4609	64321	1457	6468	7471	1453	9368	1452	2033	7476	2932	7477	8945	7478	2931	7472	7473	7474	7475	1499	23291	7089	5515	2597	5518	7088	26108	5308	60	58480	85407	81029	595	7855	51701	23521	83439	2487	324	2488	51384	85458	23002	10023	6862	83999	2535	894	567	6424	896
KEGG_ARRHYTHMOGENIC_RIGHT_VENTRICULAR_CARDIOMYOPATHY_ARVC		1000	10368	10369	1495	1496	1499	1605	1674	1756	1824	1829	1832	2010	22801	2697	27091	27092	29119	3655	3672	3673	3674	3675	3676	3678	3679	3680	3685	3688	3690	3691	3693	3694	3695	3696	3728	3908	4000	488	51176	5318	55799	59283	59284	59285	60	6262	6442	6443	6444	6445	6546	6932	6934	71	775	776	778	779	781	782	783	784	785	786	81	83439	8515	8516	87	88	89	9254	93589
ST_P38_MAPK_PATHWAY		6722	1432	8550	11221	2002	6300	9261	3315	7189	1843	6416	8569	2872	1647	10488	1977	3554	7182	4217	5600	5606	5603	4216	4294	1385	5608	6885	207	29904	466	9586	50804	4790	998	5594
KEGG_LYSINE_BIOSYNTHESIS		10157	501	51166
ST_T_CELL_SIGNAL_TRANSDUCTION		3706	7535	3707	4796	6655	5063	5894	940	867	1605	5062	27040	3702	10298	1841	2048	57144	1445	10235	7409	915	5058	9402	3937	55294	5335	2885	25780	10725	4791	115727	4790	4793	3932	4792	56924	4795	5788	6654	5594	10125	4794	1493	4690
BIOCARTA_RELA_PATHWAY		8517	1147	2033	5970	7124	3551	7133	8841	7132	7189	8772	1387	8737	4790	8717	4792
KEGG_LYSOSOME		10053	10239	10312	10577	10717	1075	10947	11154	1174	1176	1200	1201	1203	1211	1212	1213	130340	138050	1497	1508	1509	1510	1511	1512	1513	1514	1515	1519	1520	1521	1522	162	164	175	1777	20	22901	23062	23163	23431	23457	23545	23659	245972	2517	2548	256471	2581	2588	26088	2629	26503	26985	27074	2717	2720	2760	2799	285362	2990	3073	3074	3373	3423	3425	3482	3916	3920	3988	4074	410	411	4125	4126	427	4668	4669	4758	4864	4891	50617	51172	51606	527	53	533	535	537	54	5476	55353	5538	5641	5660	57192	58511	6272	6448	6556	6609	768239	7805	79158	8120	8218	84572	8546	8722	8763	8905	8907	8943	9114	9179	9374	9476	950	9583	967	968	9741
REACTOME_TOLL_LIKE_RECEPTOR_3_CASCADE		4208	3725	257397	1147	148022	4205	2002	6416	8737	1386	5601	5602	5600	5605	5606	9252	5604	5609	3551	5608	1385	6885	7314	6196	6197	9641	5595	4791	4790	5598	4793	4792	5594	6195	7867	3661	8517	5599	1432	5970	9261	7189	11035	5516	5515	5518	23118	5519	1849	1848	1845	1846	29110	466	7098	5528	10454	2353	3665
BIOCARTA_PTDINS_PATHWAY		695	2932	5170	2931	207	5213	5211	6198	9181	7410	5590	182	375	5335	160	8411	572	5868	5214	5879	4067	1173	5581
BIOCARTA_AKAPCENTROSOME_PATHWAY		5116	5577	5567	5568	79902	983	5571	387	5515	5576	5499	4133	5585	10142	5581
KEGG_DRUG_METABOLISM_OTHER_ENZYMES		10	1066	10720	10941	151531	1548	1549	1551	1553	1576	1577	1806	1807	1890	221223	2990	3251	3614	3615	3704	51733	54490	54575	54576	54577	54578	54579	54600	54657	54658	54659	54963	574537	64816	7083	7084	7172	7363	7364	7365	7366	7367	7371	7372	7378	7498	79799	83549	8824	8833	9	978
KEGG_HISTIDINE_METABOLISM		10841	114049	131669	131965	144193	1644	217	218	219	220	221	222	223	224	26	3034	3067	3176	4128	4129	443	501	51409	51451	55798	57571	60487	84735	91703	9836
REACTOME_PLC_BETA_MEDIATED_EVENTS		5330	114	115	23236	805	112	113	5331	3708	2769	111	5577	801	3709	5332	2767	156	55811	109	108	107	5137	5136	9630	5153	814	5321	3710	5566	2776	5567	5568	1385	196883	5573	5576	5575	808
KEGG_PRION_DISEASES		10963	1958	2002	2534	3303	3309	3552	3553	3569	3915	4684	4685	4851	5566	5567	5568	5594	5595	5604	5605	5613	5621	581	6352	6647	712	713	714	727	729	730	731	732	733	735
REACTOME_TRANSCRIPTION		4799	1477	1479	1478	6621	6874	6872	51082	6619	2957	2959	2958	6618	6617	8732	6882	6883	6884	4116	51362	8731	6880	6881	11338	6875	7343	6878	6877	10621	11335	51497	4774	8106	51692	2975	2976	2971	121504	2972	4784	6749	4782	4781	554313	51585	8850	2966	2965	2963	2962	2961	2960	22916	85236	2968	2967	8360	8362	8361	84172	8364	8363	8366	8365	8368	8367	8349	7978	8350	25885	8355	8354	8353	8352	8359	8358	8357	8356	79869	4331	8338	8339	10978	8340	7469	8346	8345	7270	8348	8347	8342	8341	8344	8343	9329	9328	653604	9330	8337	10250	8335	8334	8330	5436	5437	5434	5435	128312	5438	5439	10919	284119	3013	10921	3012	5440	64216	5442	5441	126961	4686	8932	8683	10914	9150	7936	8294	5451	2071	2074	2068	3018	8370	3014	3015	3017	3021	3020	5431	11128	5430	5433	5432	10189	8178	11051	7702	6829	8968	25920	6827	11198	55814	7019	54145	10302	6921	6924	6923	8970	55718	29894	53981	9295	55290	171568	7307	5595	55703	9015	9014	9013	9785	6741	333932	65109	474382	9533	661	1025	11178	6908	54700	6431	9939	6432	6430	1022	6917	6429	904	6428	905	902	6427	255626	6426
BIOCARTA_TEL_PATHWAY		596	7015	7013	1956	5578	7011	3845	5925	207	7157	3480	8658	5515	3320	5430	7520	2547	4609
KEGG_NON_SMALL_CELL_LUNG_CANCER		10000	1019	1021	1029	11186	1869	1870	1871	1950	1956	2064	207	208	2272	2309	23533	2885	3265	369	3845	4893	5170	5290	5291	5293	5294	5295	5296	5335	5336	5578	5579	5582	5594	5595	5604	5605	572	5894	5915	5925	595	6256	6257	6258	6654	6655	673	6789	7039	7157	83593	842	8503
KEGG_APOPTOSIS		10000	11213	11261	1147	1439	1676	1677	2021	207	208	23533	317	329	330	331	355	3551	3552	3553	3554	3556	356	3562	3563	3654	3656	4615	472	4790	4792	4803	4914	51135	5290	5291	5293	5294	5295	5296	54205	5530	5532	5533	5534	5535	5566	5567	5568	5573	5575	5576	5577	5613	572	581	596	5970	598	637	63928	651610	7124	7132	7157	7186	823	824	836	839	840	841	842	843	8503	8517	8717	8737	8743	8772	8793	8794	8795	8797	8837	9020	9131
REACTOME_RNA_POLYMERASE_III_CHAIN_ELONGATION		171568	5437	5434	5435	11178	11128	5440	55703	10621	661	55718	5441
KEGG_AXON_GUIDANCE		10154	1020	10298	10371	10500	10501	10505	10507	10509	10512	1072	10725	1073	11261	137970	1630	1808	1942	1943	1944	1945	1946	1947	1948	1949	1969	2041	2042	2043	2044	2045	2046	2047	2048	2049	2050	2051	219699	223117	2242	22854	22885	23365	23380	23654	25	2534	25791	27289	2770	2771	2773	285220	2932	29984	3265	3688	3845	387	3897	3983	3984	3985	4233	4690	4772	4773	4775	4776	4893	4917	5058	5062	5063	5361	5362	5364	5365	54437	54910	5530	5532	5533	5534	5535	55558	5594	5595	56896	56920	56924	57144	5747	57522	57556	57689	57715	5879	5880	5881	5921	59277	5998	6091	6092	6093	6387	63928	6405	642132	64218	64221	6585	6586	7852	7869	80031	8440	84448	8482	8633	8829	90249	9037	9353	9423	9475	9723	9901	998
REACTOME_RNA_POLYMERASE_III_TRANSCRIPTION_INITIATION_FROM_TYPE_2_PROMOTER		9329	9328	5437	5434	5435	661	171568	2975	2976	6908	11178	2972	9330	55814	55703	5440	11128	10621	55718	5441
KEGG_AMYOTROPHIC_LATERAL_SCLEROSIS_ALS		10452	11261	1432	1616	2876	2890	2891	2902	2903	2904	2905	2906	317	4217	4741	4744	4747	4842	54205	5530	5532	5533	5534	5535	5600	5603	5606	5608	5630	572	57679	581	5868	5879	596	5961	598	6300	637	63928	6506	6647	7124	7132	7133	7157	79139	834	836	84134	842	847	9973
KEGG_PURINE_METABOLISM		100	10201	10606	10621	10622	10623	107	10714	108	10846	109	111	11128	11164	112	113	114	115	122481	122622	124583	132	158	159	1633	171568	1716	196883	203	204	205	221823	2272	22978	23649	246721	25885	2618	26289	270	271	27115	272	2766	2977	2982	2983	2984	2986	2987	29922	3000	30833	30834	318	3251	353	3614	3615	3704	377841	471	4830	4831	4832	4833	4860	4881	4882	4907	50484	50940	51082	51251	51292	5136	5137	5138	5139	5140	5141	5142	5143	5144	5145	5146	5147	5148	5149	5150	5151	5152	5153	5158	5167	5169	51728	5198	5236	5313	5315	53343	54107	5422	5424	5425	5426	5427	5430	5431	5432	5433	5434	5435	5436	5437	5438	5439	5440	5441	5471	548644	55276	5557	5558	55703	55718	55811	55821	5631	5634	56655	56953	56985	57804	58497	6240	6241	64425	646625	654364	661	7498	8382	84172	84265	84284	84618	8622	8654	87178	8833	9060	9061	93034	953	9533	954	955	956	957	9583	9615
KEGG_BUTIROSIN_AND_NEOMYCIN_BIOSYNTHESIS		2645	3098	3099	3101	80201
REACTOME_NUCLEAR_EVENTS_KINASE_AND_TRANSCRIPTION_FACTOR_ACTIVATION		4208	5600	9252	1432	4205	2002	9261	1385	6196	6197	466	5516	5515	5528	5518	5595	5519	1849	5598	1848	1845	1846	5594	6195
KEGG_DNA_REPLICATION		10535	10714	1763	2237	23649	246243	29935	3978	4171	4172	4173	4174	4175	4176	5111	54107	5422	5424	5425	5426	5427	5557	5558	56655	57804	5981	5982	5983	5984	5985	6117	6118	6119	6742	79621	84153
REACTOME_P2Y_RECEPTORS		10161	64805	53829	9934	27334	5030	5031	5032	5028	5029	286530	2846	2840
REACTOME_HOMOLOGOUS_RECOMBINATION_REPAIR		4361	675	4683	5893	672	3014	7158	3978	472	6117	5888	10111	6119	6118	9656
BIOCARTA_VEGF_PATHWAY		3265	5579	5578	10209	6464	7422	8890	1994	8892	8891	8894	8893	5829	5747	4846	1967	1968	2321	3091	7428	3791	1965	1964	2324	5290	5335	405	5294	5295
REACTOME_MRNA_SPLICING		5436	55749	5437	4799	5434	1477	5435	1479	9343	1478	5438	5439	10291	10992	10921	220988	5440	5441	4686	4116	23451	51362	23450	8683	10907	11338	10914	8243	10421	8106	51692	27316	10946	10949	4809	10181	51585	57819	8175	2963	2962	22916	5431	10594	5430	5433	5432	10189	9416	11051	83443	9410	3191	3192	3190	29894	23020	53981	10236	1660	24148	9295	3187	7307	3188	3183	3184	3185	3181	9785	65109	79869	6637	6635	6636	6633	6634	11100	10978	3178	9128	10262	84844	2521	4904	6431	6626	9939	6432	6627	4670	6628	6629	22826	6430	6625	5093	5094	5725	57794	51639	6429	6428	6632	10250	6427	6426
REACTOME_UNWINDING_OF_DNA		4173	4172	4175	4174	84296	4176	9837	51659	8318	84515	4171
KEGG_CHRONIC_MYELOID_LEUKEMIA		10000	1019	1021	1026	1027	1029	1147	1398	1399	1487	1488	1869	1870	1871	207	208	2122	23533	23624	25	25759	2885	3065	3066	3265	3551	369	3845	399694	4088	4089	4193	4609	4790	4792	4893	5290	5291	5293	5294	5295	5296	53358	5594	5595	5604	5605	572	5781	5894	5925	595	5970	598	613	6464	6654	6655	673	6776	6777	7040	7042	7043	7046	7048	7157	8503	8517	861	867	868	9846
KEGG_MISMATCH_REPAIR		10714	27030	2956	29935	3978	4292	4436	4437	5111	5395	5424	5425	57804	5981	5982	5983	5984	5985	6117	6118	6119	6742	9156
REACTOME_GS_ALPHA_MEDIATED_EVENTS_IN_GLUCAGON_SIGNALLING		114	115	112	113	2642	2641	111	2788	2787	59345	2784	2783	2786	2785	2790	2791	55811	109	108	54331	107	55970	94235	2778	196883	2782	51764
BIOCARTA_EPONFKB_PATHWAY		2902	2056	405	6648	5970	3091	4790	1026	4792	2057	3717
BIOCARTA_EXTRINSIC_PATHWAY		2159	7035	2147	2149	2266	5627	5624	2243	462	2244	2152	2153	2155
REACTOME_PURINE_SALVAGE_REACTIONS		353	3251	132	51292	1716	4860	1633	270	2766	272	271	100
REACTOME_METABOLISM_OF_VITAMINS_AND_COFACTORS		64802	79646	60490	5167	60496	81034	8884	55312	2356	53354	80308	8034	6515	6513	93100	10560	2194	6470	1727	80025	349565	10135	23057	27010	1528	79717	9446	55229	55191	113235	1719	80347	119391	4522	4524	23475	54	6573	65220	80704	9962	9963
KEGG_GLYCOSPHINGOLIPID_BIOSYNTHESIS_LACTO_AND_NEOLACTO_SERIES		10317	10331	10402	10678	10690	11041	2523	2524	2525	2526	2527	2528	2529	2651	2683	28	6484	6487	6489	79369	84002	8702	8703	8704	8707	8708
BIOCARTA_SALMONELLA_PATHWAY		58	8976	8936	10093	10092	10552	10097	10096	10095	10094	10109	5879	998
REACTOME_SYNTHESIS_OF_BILE_ACIDS_AND_BILE_SALTS		10858	10998	570	9420	1109	3295	6342	6718	8309	80270	1593	23600	1581	8647	51302	1582	10005	9023	11001
REACTOME_IMMUNOREGULATORY_INTERACTIONS_BETWEEN_A_LYMPHOID_AND_A_NON_LYMPHOID_CELL		10990	3683	947	3538	3676	3537	1525	3539	3135	644076	930	3695	6402	11006	7412	3688	3689	135250	79465	2214	2213	10870	10225	925	28799	28908	926	131450	100132285	28793	28791	3514	28795	919	3134	3133	28442	10219	915	916	917	11025	11024	8174	718	6957	22914	6955	10288	11126	5817	28639	5819	999	10859	56253	3824	3821	28776	3384	3385	3386	3383	28774	3107	3106	28775	28772	4345	28770	3105	3811	3812	975	10666	7305	28783	28784	28785	28786	28781	28802	28299	3802	8519	3805	28378	3806	80329	3803	80328	3804	4277	4276	28814	28813	28816	28811	959	958	28577	28826	567	28825	120425	28823
KEGG_CARDIAC_MUSCLE_CONTRACTION		10368	10369	10479	10975	125965	1327	1329	1337	1339	1340	1345	1346	1347	1349	1350	1351	1537	170712	23439	27089	27091	27092	29796	341947	440567	4512	4513	4514	4519	4624	4625	4633	4634	476	477	478	480	481	482	483	486	488	55799	59283	59284	59285	6262	6546	6548	70	7134	7137	7139	7168	7169	7170	7171	7381	7384	7385	7386	7388	775	776	778	779	781	782	783	784	785	786	84701	9167	9254	93589	9377
KEGG_FATTY_ACID_BIOSYNTHESIS		2194	27349	31	32	54995	55301
REACTOME_THE_ROLE_OF_NEF_IN_HIV1_REPLICATION_AND_DISEASE_PATHOGENESIS		920	940	926	5062	51606	919	8905	8907	130340	1175	3105	1173	3055	1174	1794	161	162	163	164	375	9844	160	2534	567	5879	55690	3932	10053
REACTOME_NUCLEOTIDE_LIKE_PURINERGIC_RECEPTORS		10161	134	135	64805	9934	53829	136	27334	5030	5031	5032	5028	5029	286530	2846	140	2840
REACTOME_G2_M_CHECKPOINTS		63967	11200	8317	84126	8318	3364	983	10926	5984	5985	6117	6119	6118	84515	4173	23594	4172	4175	4174	4176	5884	5883	1111	1017	5983	7465	5982	4171	4998	4999	55388	5000	9133	995	5001	144715	993	990	5810	545	472	891	23595
REACTOME_ENDOGENOUS_STEROLS		10858	9420	1595	1589	1588	1586	1585	1584	1593	1581	1582	51302	1583	1545
REACTOME_RNA_POLYMERASE_I_III_AND_MITOCHONDRIAL_TRANSCRIPTION		5437	5434	5435	128312	6621	10919	51082	6619	284119	3013	3012	5440	64216	5442	6618	5441	6617	126961	8932	7343	8294	10621	5451	11335	4774	2071	2074	2975	2068	2976	2971	121504	2972	4784	4782	4781	554313	8850	3018	8370	3014	3015	3017	2966	2965	3021	3020	11128	85236	2968	2967	7702	8968	8360	8362	8361	55814	84172	8364	7019	8363	54145	8366	8365	10302	8368	8970	8367	55718	8349	7978	171568	55290	8350	25885	9015	55703	5595	8355	9014	8354	9013	8353	8352	8359	6741	8358	333932	8357	8356	474382	4331	9533	8338	8339	661	8340	6908	11178	8346	8345	7270	8348	8347	8342	8341	8344	8343	54700	9329	9328	1022	653604	9330	8337	8335	8334	902	8330	255626
REACTOME_ACTIVATION_OF_NMDA_RECEPTOR_UPON_GLUTAMATE_BINDING_AND_POSTSYNAPTIC_EVENTS		3265	114	805	5894	1742	801	27330	2893	109	107	2902	2903	814	2904	815	2905	816	2906	817	818	2892	2891	5170	5567	5923	5924	2890	1385	4747	6196	6197	808	84254	88	6195	5594
REACTOME_SIGNALING_BY_NOTCH		3714	4855	4854	4853	54567	4851	55851	5664	5663	5045	51107	28514	182	83464	23385	102
KEGG_NICOTINATE_AND_NICOTINAMIDE_METABOLISM		10135	22978	23057	23475	23530	30833	316	349565	4837	4860	4907	51251	5167	5169	54981	55191	56953	64802	65220	683	83594	84618	93034	93100	952
REACTOME_GRB2_EVENTS_IN_EGFR_SIGNALING		3265	7529	5605	5894	1956	5604	3845	1950	4893	2885	5595	6654	5594
REACTOME_STEROID_METABOLISM		9453	6770	10858	10998	4047	570	1109	4598	3284	3283	1581	10654	1582	1583	3156	3290	3295	3293	1589	1588	1586	1585	1584	80270	8309	1717	1593	23600	1718	51478	6307	6309	10005	4597	11001	6554	6555	6579	213	91734	1595	6342	8647	2222	51302	9023	80765	8714	147323	50814	2172	6713	9420	10682	3157	6718	28234	7108	3930	3422	134429	10599
BIOCARTA_PML_PATHWAY		3265	5077	84106	7124	5914	5371	5925	7133	7157	7132	1616	355	356	1387	6672	7341	23411
REACTOME_XENOBIOTICS		1572	1571	1577	1576	1548	1559	1557	1558	1555	1543	1544	1553	1562	1551	1565
KEGG_GLYCOSPHINGOLIPID_BIOSYNTHESIS_GANGLIO_SERIES		256435	2583	27090	2720	29906	3073	3074	30815	6482	6483	6489	81849	8705	8869	9197
REACTOME_SPHINGOLIPID_METABOLISM		130367	1455	166929	5007	56848	253782	10087	91012	8613	340485	123099	9218	8877	5587	8879	79603	10715	259230	29956	55331	55304	81537	8560	125981	151742	8611	8612	204219	9217	10558	9517	2531
REACTOME_GLYCOGEN_BREAKDOWN_GLYCOGENOLYSIS		805	5257	5256	5255	801	178	55276	5260	5834	5837	5836	2992	5236	808	8908	5261
KEGG_N_GLYCAN_BIOSYNTHESIS		10195	10905	11253	11282	11320	144245	146664	1603	1650	1798	199857	201595	22845	23193	2530	25834	2683	29880	29929	3703	4121	4122	4124	4245	4247	4248	4249	440138	54344	56052	57134	57171	6184	6185	6480	7841	79053	79087	79796	79868	7991	84620	84920	85365	8703	8704	8813	8818	91869
KEGG_TGF_BETA_SIGNALING_PATHWAY		100506332	1030	10468	10637	130399	1311	1387	151449	1634	1874	1875	2033	268	269	3397	3398	3399	3400	3458	353500	3624	3625	3626	387	392255	4052	4086	4087	4088	4089	4090	4091	4092	4093	4609	4838	5308	5515	5516	5518	5519	5594	5595	57154	5933	5934	6093	6198	6199	64750	650	6500	652	653	654	655	656	657	658	659	6667	7027	7040	7042	7043	7044	7046	7048	7057	7058	7059	7060	7124	8200	83729	8454	8646	90	92	9241	93	9372	9475	9765	9978
KEGG_RNA_DEGRADATION		10140	10200	10438	10766	10950	11044	11157	11340	118460	132430	140886	1656	167227	170506	196513	2023	2026	2027	219988	22803	22894	23016	23019	23404	23517	23644	23658	246175	255967	25804	25904	26986	27257	27258	28960	29883	3313	3329	340529	4848	4849	4850	5042	5073	51010	51013	51690	51691	5393	5394	54464	54512	54766	55802	56915	57472	57819	645974	6499	694	7832	80153	80336	80349	84186	87178	8761	9125	9337	9652	9924
BIOCARTA_TNFR2_PATHWAY		8517	4049	1147	8518	4214	5970	3551	7133	1843	7187	7186	10010	8737	7128	9020	4790	7185	4792
REACTOME_EFFECTS_OF_PIP2_HYDROLYSIS		3708	3710	3709	1609	1607	1608	1606	747	9162	221955	8525	8526	8527	139189	160851	11343
KEGG_ABC_TRANSPORTERS		10057	10058	10060	10257	10347	10349	10350	10351	1080	11194	1244	154664	19	20	21	215	22	225	23456	23457	23460	23461	24	26154	340273	368	4363	5243	5244	5825	5826	64137	64240	64241	6833	6890	6891	85320	8647	8714	89845	94160	9429	9619
BIOCARTA_CERAMIDE_PATHWAY		841	8439	596	5599	5894	4214	5970	581	5604	7132	6416	6609	54205	8772	7186	8737	5595	572	4790	9131	8717	5594
REACTOME_PACKAGING_OF_TELOMERE_ENDS		128312	3013	8360	3012	8362	8361	8364	54145	8363	65057	8366	8365	8368	8970	8367	8349	8294	8359	8290	474382	8338	8339	8340	121504	8346	8345	8348	8347	554313	8342	8341	8344	8343	7014	7013	3018	8370	26277	3014	3015	54386	3017	25913	8337	8335	85236	8334	8330	255626
BIOCARTA_BARRESTIN_SRC_PATHWAY		6714	3265	23236	5605	5894	5604	2778	1759	408	2792	2782	107	5595	5594	3055
KEGG_MTOR_SIGNALING_PATHWAY		10000	1975	1977	1978	207	208	2277	23533	2475	253260	253314	25989	27330	3091	3479	3630	5170	51719	5228	5290	5291	5293	5294	5295	5296	54541	5562	5563	5594	5595	57521	6009	6194	6195	6196	6197	6198	6199	64223	673	6794	7248	7249	7422	7423	7424	81617	8408	8503	92335	9470	9706
BIOCARTA_STATHMIN_PATHWAY		814	815	816	817	5603	5577	818	914	5567	915	5568	916	917	983	5573	919	5576	5575	891
KEGG_SPHINGOLIPID_METABOLISM		10558	10825	123099	125981	129807	130367	166929	2531	2581	259230	2629	2717	2720	339221	340485	410	427	4758	4759	55304	55331	55512	55627	56624	56848	64781	6609	6610	7357	7368	81537	8560	8611	8612	8613	8877	8879	9331	9514	9517
REACTOME_COSTIMULATION_BY_THE_CD28_FAMILY		3111	3112	941	5781	942	940	29126	80380	5062	2475	23308	29851	253260	3109	3108	5777	57761	5133	7409	5170	1326	207	208	9402	64223	10000	2885	5879	1493	920	3127	3125	8764	5516	5515	919	5518	117145	9020	5519	151888	3113	1445	6714	3115	28577	3117	3118	3119	7525	915	5058	916	917	79109	5525	5290	6957	5528	6955	5527	5526	2534	5295	4067	3932	3123	28639	998	3122
BIOCARTA_EPO_PATHWAY		1457	3725	3265	2056	5599	5894	2002	6464	5604	3717	5335	2885	5595	6777	6776	2353	5777	6654	2057
KEGG_RIBOSOME_BIOGENESIS_IN_EUKARYOTES		100288470	100288500	100288562	100507758	100510314	100510451	10171	10199	10248	10436	10482	10528	10556	10557	10607	10775	10799	10813	10885	10940	134430	138716	1457	1459	1460	166378	1736	2091	22803	23160	23195	23560	254958	25996	26354	27341	28987	29102	29107	29889	3692	4549	4550	4809	4931	51068	51077	51096	51119	51367	51602	54433	54464	54552	54913	55127	55131	55226	55272	55341	55505	55651	55781	55813	55916	55998	56000	56001	57455	5822	5901	65083	6880	6949	728343	7514	79631	83732	84128	84135	84916	92856	9724	9790
KEGG_HEMATOPOIETIC_CELL_LINEAGE		100133941	1378	1380	1435	1436	1437	1438	1440	1441	1604	1791	2056	2057	2208	2209	2322	2323	2811	2812	2814	2815	290	2993	3122	3123	3125	3126	3127	3552	3553	3554	3559	3562	3563	3565	3566	3567	3568	3569	3570	3574	3575	3581	3589	3590	3655	3672	3673	3674	3675	3676	3678	3684	3690	3815	4254	4311	7037	7066	7124	7173	7850	909	910	911	912	913	914	915	916	917	920	921	924	925	926	928	929	930	931	933	945	947	948	951	952	960	966
REACTOME_SYNTHESIS_OF_BILE_ACIDS_AND_BILE_SALTS_VIA_7ALPHA_HYDROXYCHOLESTEROL		10998	570	1109	3295	6342	6718	8309	80270	1593	23600	8647	1581	1582	10005	11001
KEGG_BIOSYNTHESIS_OF_UNSATURATED_FATTY_ACIDS		10965	11332	122970	201562	30	3030	3992	51	51144	54898	55825	570	60481	6319	641371	79071	79966	8310	9200	9415	9524
REACTOME_PEPTIDE_LIGAND_BINDING_RECEPTORS		2147	2149	6019	5021	5539	6349	6347	5020	6348	6870	51083	6352	6869	6351	5368	5540	1524	6866	6356	6865	6354	885	414062	886	2150	2151	887	4923	4828	4829	5443	2852	4922	5179	5173	4889	4295	122042	4886	1906	4887	339403	1907	1909	1908	6361	6364	59350	6363	6366	10911	6368	6367	7200	283869	7201	6360	8862	6752	6753	1910	6750	6751	728	727	6376	2837	6375	623	6374	6373	6372	10803	729230	6370	624	2832	2831	2834	2833	10886	23620	187	10887	128674	6387	2826	719	718	183	2829	185	2587	10022	186	6755	6754	51289	3627	84109	84634	3640	84432	2919	4852	60675	3827	10850	643	9002	7852	3579	3577	4157	56477	3576	4159	50865	4158	301	51052	3814	117579	5697	1232	1233	1234	10663	1235	1236	1237	1238	4160	4161	58191	594857	256933	51554	2359	2358	2357	1230	6846	8620	10563	8484	4987	4988	4985	8811	4986	387129	554	552	553	551	2925	64106	5196	2920	2921	2922	257313	2862	4283	3060	6863	5473	347148	3061	3062	57007	2532
REACTOME_PLATELET_AGGREGATION_PLUG_FORMATION		54518	7450	2266	2335	152	150	3674	151	2244	1445	5906	5747	10411	6714	10235	5908	9564	3690	2243	1398	25780	2885	7094	11069	5770	6654
REACTOME_CAM_PATHWAY		114	805	115	112	113	801	5577	111	156	55811	109	108	107	5137	5136	5153	814	5566	5567	5568	1385	196883	5573	5576	5575	808
REACTOME_SCF_SKP2_MEDIATED_DEGRADATION_OF_P27_P21		5682	9861	5686	5685	5684	5683	9491	10197	5708	5709	5706	5707	5704	5691	5705	5690	5693	5702	5692	7314	5695	5700	6502	5694	5701	5696	5687	5688	5689	8454	5717	5718	5719	5710	5711	1026	5713	5714	5715	5716	6500	8900	5699	5698	890	1017	10213	5720	5721	9134	898	1163
SA_TRKA_RECEPTOR		3265	5605	2002	6464	5604	1026	207	208	5290	10000	5293	2885	4804	4914	6654
REACTOME_CONVERSION_FROM_APC_CDC20_TO_APC_CDH1_IN_LATE_ANAPHASE		8881	8556	8697	11065	246184	996	10393	7321	64682	51343	7324	991	51434	51433	29882	51529	29945
REACTOME_METABOLISM_OF_MRNA		11340	23658	27257	246175	9924	118460	54512	255967	9125	25804	23019	1973	1974	1975	23016	25904	27258	1977	23404	56915	22894	11157	57472	51010	51013	57819	167227	23644	4849	4848	54464	5073	5393	85456	1981	80153	1656	55802	28960	10605	55571	196513	4850	29883	26986	9337
ST_PAC1_RECEPTOR_PATHWAY		427	3706	3707	2776	1605	820
KEGG_STEROID_HORMONE_BIOSYNTHESIS		100510686	10720	10941	1109	1312	1543	1545	1551	1576	1577	1581	1583	1584	1585	1586	1588	1589	1645	1646	3283	3284	3290	3291	3292	3293	3294	412	51144	51478	54490	54575	54576	54577	54578	54579	54600	54657	54658	54659	574537	64816	6715	6716	6718	6783	6820	7363	7364	7365	7366	7367	7923	79644	79799	8630	8644	9420
REACTOME_CYTOCHROME_P450_ARRANGED_BY_SUBSTRATE_TYPE		10858	1572	1571	1577	1579	1573	1576	1580	1581	1582	1583	5740	8529	1562	1565	29785	1589	1588	57834	1586	1585	1584	1593	1594	11283	1591	1592	1559	340665	1557	1558	1555	1553	1551	113612	56603	1595	1548	51302	66002	4051	1543	1544	1545	64816	9420	54905	120227	6916
BIOCARTA_ASBCELL_PATHWAY		959	920	958	355	941	356	940	3565	3586	3123	3558	3122
BIOCARTA_TPO_PATHWAY		1457	3725	3265	6774	5894	5579	6772	6464	5578	5604	4352	5921	3717	5290	5335	2885	5595	6777	6776	7066	2353	5294	5295	6654
SIG_IL4RECEPTOR_IN_B_LYPHOCYTES		6655	5894	6464	5163	2932	8651	2931	572	596	8660	3716	207	23368	11184	208	3718	5290	5293	10000	2885	5595	3667	3566	6778	5295	6654	5594
REACTOME_PKA_ACTIVATION		114	115	112	113	5577	111	5566	5567	5568	196883	55811	109	5573	108	5576	107	5575
BIOCARTA_IGF1R_PATHWAY		3265	5894	6464	5577	5604	5567	5568	207	5290	3480	2885	5573	5576	107	5575	5595	3667	7533	572	5295	6654	5594	6195
REACTOME_RNA_POLYMERASE_II_TRANSCRIPTION		5436	11051	4799	5437	1477	5434	5435	1479	6829	1478	25920	5438	5439	6874	6827	6872	11198	10921	5440	2957	2959	2958	6921	6924	6923	5441	29894	53981	4686	8732	6882	6883	6884	4116	51362	8731	8683	6880	9295	6881	7307	11338	10914	9150	6875	7936	6878	6877	9785	65109	79869	4331	51497	2071	8106	1025	51692	10978	2068	7469	6908	6749	6431	6432	9939	51585	6430	2966	2965	1022	2963	2962	2961	22916	2960	6917	5431	6429	904	5430	6428	5433	10250	5432	10189	905	2968	6427	902	2967	6426	8178
KEGG_NITROGEN_METABOLISM		11238	1373	1491	23632	27165	2744	2746	2747	275	2752	3034	377677	440	759	760	761	762	763	765	766	767	768	771
REACTOME_INFLUENZA_LIFE_CYCLE		5436	5437	5434	9349	5435	6160	23511	55746	5438	6161	5439	6164	6204	6205	6206	6207	6165	6208	6168	6209	23279	6167	79902	6169	4927	9045	4928	6210	11097	53371	5440	3921	5441	8021	6155	6217	6154	6218	6152	6159	6158	6157	6156	6224	7175	6223	6222	23636	6181	79023	7514	6189	3843	5611	821	6188	9883	6187	3320	9631	811	6173	6171	6170	3837	23521	3836	6176	6175	6203	6202	6201	2963	2962	5431	5430	5433	129401	5432	11224	6122	6123	6124	6125	2197	9972	23225	3304	3303	9818	57122	23165	7311	25873	9688	6191	6192	6193	51121	6194	10762	6146	6147	6141	6142	6143	6144	4736	348995	6139	6138	8480	6136	6137	6134	6135	6132	6133	6130	2926	6231	6232	6230	6235	8086	5901	6233	5903	6234	6229	6228	6227	1211	1213	81929	6129	6128
REACTOME_NOTCH_HLH_TRANSCRIPTION_PATHWAY		4855	4854	84441	4853	8850	10046	4851	22938	2648	3516	55534	1387	9794
KEGG_COLLECTING_DUCT_ACID_SECRETION		10312	10723	1188	127124	155066	23545	245972	245973	495	496	50617	51382	523	525	526	527	528	529	534	535	6521	760	8992	90423	9114	9296	9550
BIOCARTA_TCRA_PATHWAY		7535	920	915	916	917	6957	6955	919	2534	3932	3123	5788	3122
REACTOME_TRAFFICKING_OF_AMPA_RECEPTORS		5579	1742	5578	59283	10369	10368	2893	23426	9495	5582	1175	4905	1173	27092	815	816	817	818	2892	2891	2890	4193	80852	1739	161	163	160	4646	2036	9463
REACTOME_POST_TRANSLATIONAL_PROTEIN_MODIFICATION		2621	51227	2147	284098	93183	5045	23556	94005	5281	2677	8818	9091	8813	1725	8858	5283	5329	2155	2159	2158	84720	54872	8733	5627	5624	128869	80055	54344	51604	10026	1984	83475	56648	80031	9487	55650	9488	54965	5277	5279
REACTOME_LIPOPROTEIN_METABOLISM		4023	338	19	213	649	3339	1071	336	949	337	3990	335	3949	9619	116519	8029	344	345	5034	348	26119	2	51128	4547	81693	6382	3931
REACTOME_MITOTIC_M_M_G1_PHASES		55746	332	10403	9861	54908	23279	64946	79902	4928	79682	64689	79003	81620	9735	79980	11004	54820	54821	55055	23122	79019	10726	8243	55920	11130	79023	9985	7514	5048	22919	23421	348235	81565	25909	55166	10274	5347	3796	10112	84515	5699	5698	10735	57551	23594	4173	4172	8379	4175	4174	699	4176	10213	1063	26271	1062	151648	4171	1060	9183	57405	80152	1058	83540	990	991	9184	151246	23332	23595	220134	1869	147841	5682	5686	5685	5684	5683	9491	378708	9493	10197	6396	701	5885	9793	84643	3619	5708	5709	11243	5706	5707	5691	5704	5705	25936	5690	5702	5693	5692	51053	5700	5695	7314	5701	5694	401541	57122	5696	5687	5688	5689	9212	5501	6249	4085	80776	5717	5718	5719	5710	5711	91687	5713	5714	5715	5716	5516	5515	348995	9126	55839	5518	5519	55143	5905	79172	64105	81930	6232	5720	5721	1871	1870	5903	5525	4998	57082	4999	5000	2491	5528	5001	5527	5526	81929
KEGG_LEISHMANIASIS		100133583	10454	1378	1432	1535	2002	2209	2212	2214	2215	23118	2353	3108	3109	3111	3112	3113	3115	3117	3118	3119	3122	3123	3125	3126	3127	3458	3459	3460	3552	3553	3565	3586	3592	3593	3654	3676	3684	3688	3689	3716	3717	3725	4615	4688	4689	4790	4792	4793	4843	51135	5579	5594	5595	5600	5603	5743	5777	5970	6300	65108	653361	6772	6885	7040	7042	7043	7097	7099	7124	718	7189	9103
BIOCARTA_ARF_PATHWAY		7291	1869	9533	1029	4193	25	5925	7157	51082	5290	6909	25885	84172	5294	5879	5295	4609
BIOCARTA_CDK5_PATHWAY		1020	8851	3265	1958	5605	4803	5894	5604	5595	4804	5594
BIOCARTA_ALK_PATHWAY		4208	7471	4879	4878	9241	2932	2626	1499	8646	7042	4633	6927	7040	8321	1386	4090	7049	7048	7046	1482	7043	4091	659	657	5981	90	324	652	6885	650	1855	655	653	27302	8312	4089	4086
KEGG_ADHERENS_JUNCTION		10163	10458	10580	10810	117178	1387	1457	1459	1460	1495	1496	1499	1500	1956	2033	2064	2241	2260	2534	25945	29119	3480	3643	387	4008	4087	4088	4089	4233	4301	51176	51701	52	5594	5595	56288	5770	5777	5787	5792	5795	5797	5818	5819	5879	5880	5881	60	6591	6615	6714	6885	6932	6934	7046	7048	7082	71	7414	7454	7525	81	81607	83439	87	88	8826	89	8936	8976	9855	998	999
KEGG_FAT_DIGESTION_AND_ABSORPTION		100137049	10554	10555	1056	10999	1208	123745	19	2168	2169	26279	2806	29881	30814	335	337	338	346606	39	391013	4547	50487	5319	5320	5321	5322	5406	5407	5408	64240	64241	64600	80168	81579	8398	8399	84647	84649	8513	8611	8612	8613	8681	8694	948	949
REACTOME_GAP_JUNCTION_DEGRADATION		1601	2697	1211	1212	1213	4646	1785	1759	8218	1173
BIOCARTA_GCR_PATHWAY		805	4846	301	4878	5970	2908	801	10699	2778	207	154	5290	2792	2782	3320	808	4790	5294	121916	5295
REACTOME_FRS2_MEDIATED_ACTIVATION		10818	5906	3265	7529	5605	673	5894	5604	3845	1398	2889	4893	4803	5595	4914	5594
BIOCARTA_EDG1_PATHWAY		23236	5579	5578	80309	2770	2792	387	107	8877	5747	6714	5154	5156	6610	1901	3690	207	5290	427	3685	6609	2782	5595	5294	5879	5295	5594
REACTOME_SYNTHESIS_OF_GLYCOSYLPHOSPHATIDYLINOSITOL		51227	84720	54872	284098	93183	23556	5281	9091	8818	9487	80031	9488	55650	54965	5277	5283	5279
REACTOME_APOPTOSIS_INDUCED_DNA_FRAGMENTATION		1676	3024	1677	3837	3836	3005	3006	3009	3007	836	3008
REACTOME_G_PROTEIN_ACTIVATION		2788	2787	59345	2784	2783	2786	2785	2790	2770	2791	2771	2792	2793	4988	54331	55970	94235	5443	5173	10681	2779	2773	2775	2780	346562	2781	2782	51764
KEGG_PANCREATIC_SECRETION		100137049	10136	1056	107	108	1080	109	111	112	113	1131	114	115	1179	123745	1357	1358	1359	1360	1361	1504	1506	1811	196883	219931	22802	23236	23436	23439	26279	2776	2778	279	280	30814	3708	3709	3710	3778	3784	387	391013	4218	476	477	478	480	481	482	483	486	487	488	489	490	491	492	493	50487	51032	5319	5320	5321	5322	5330	5331	5332	5406	5407	5408	5578	5579	5582	5644	5645	5646	5874	5879	5906	5908	6262	63036	6344	64600	6522	6548	6558	683	7220	760	81579	8398	8399	84647	8671	8681	8766	886	952	9545	9635
BIOCARTA_AHSP_PATHWAY		211	212	3039	210	2623	1371	2235	7390	3040	51327	3145	7389	3043
REACTOME_INTEGRIN_CELL_SURFACE_INTERACTIONS		83700	54518	682	284217	7450	3384	2335	3385	3680	3386	3683	3381	3684	3681	3682	3383	7448	3676	3675	3674	3679	2244	3678	1287	22801	50848	2200	1280	5747	1282	10235	1284	5175	1285	1286	3690	3691	3693	3694	3695	7412	3685	3688	3687	3913	6696	2885	25780	3689	3915	1277	3911	1278	3912	58494	6654	8515	8516	2266	3908	3696	3655	1445	3673	10411	5906	6714	3672	5908	3371	9564	10319	2243	1398	8174	7094	11069	5770	120425	7057	999
BIOCARTA_ETS_PATHWAY		3725	1436	9612	3265	1435	25942	1869	11218	1874	10014	23309	5934	5933	3066	2113	2114	2353	2117
KEGG_GASTRIC_ACID_SECRETION		107	108	1080	109	111	112	113	1131	114	115	115111	163688	196883	23236	23439	2520	2770	2771	2773	2776	2778	3274	3708	3709	3710	3758	3759	3766	3772	3773	3776	3784	389015	4638	476	477	478	480	481	482	483	495	496	51806	5330	5331	5332	54207	5566	5567	5568	5578	5579	5582	5613	60	6522	6548	6750	6752	7430	760	801	805	808	810	815	816	817	818	85366	887	91807	9992
REACTOME_FRS2MEDIATED_CASCADE		9365	26281	10818	5781	2254	2253	2252	2251	2250	8074	8817	2248	2249	2246	2247	27006	2263	2264	2261	2260	8822	8823	2255	2549	2885	10817	9965
BIOCARTA_AMI_PATHWAY		2159	7035	2147	1282	2149	1284	1285	1286	5627	2266	5624	2243	5340	462	2244	5327	51327	1288	1287	2155
SA_CASPASE_CASCADE		6721	843	842	841	840	329	317	330	836	22937	5551	1676	1677	3002	6720
REACTOME_CD28_CO_STIMULATION		941	942	940	5062	2475	117145	9020	253260	57761	6714	7525	7409	5170	5058	1326	207	79109	208	9402	5290	64223	10000	2885	2534	5879	5295	3932	4067	998
REACTOME_PURINE_RIBONUCLEOSIDE_MONOPHOSPHATE_BIOSYNTHESIS		8833	5471	10606	471	2618	159	5198	158	122622	3614	3615
REACTOME_GENERIC_TRANSCRIPTION_PATHWAY		9969	4855	9968	4854	51003	4853	10046	4851	90390	9862	9282	22938	1024	2648	81857	84246	3516	1387	9794	9477	9443	9442	9441	51586	84441	8850	112950	9440	5469	10001	10025	55534	29079	892	9439
REACTOME_METABOLISM_OF_PROTEINS		284098	6204	6205	6206	6207	6208	6209	11328	6210	1973	1974	1975	1725	1977	6499	22803	1978	8877	3921	6217	6218	8733	10471	1983	1981	6224	1984	6223	56648	6222	55650	7203	113457	6468	347733	84790	8858	54872	23521	8237	5627	5624	128869	6203	6202	6201	908	11224	7846	23556	10382	10383	2677	10381	26190	2107	5329	63971	10376	10575	10576	10574	9487	6191	9488	6192	6193	51121	6194	56604	3801	4736	7278	5204	5203	8818	9091	7277	10564	8813	60	5201	5202	7458	728689	51227	9349	2147	6160	6161	6164	6165	6168	6167	10694	6169	9045	8668	8669	27335	2155	2159	2158	7280	23708	6155	6154	6152	6159	6158	6157	6156	7411	80031	26986	26985	2621	6181	83752	10528	6189	5045	1915	6950	94005	6188	6187	6173	6171	81027	84720	26270	6170	10517	8663	8662	8661	8667	26272	6176	8666	6175	8665	8664	80055	54344	51604	10026	83475	84617	1936	6122	1933	6123	6124	93183	6125	1938	1937	2197	26224	22948	54461	7311	55294	25873	54965	5277	3646	5279	6146	6147	6141	6142	6143	6144	9669	5281	6905	8890	8892	6902	8891	8894	6904	8893	6903	6139	84261	6138	5283	6136	6137	1155	6134	26234	6135	1967	6132	6133	6130	1968	6231	6232	1965	6230	1964	6235	6233	6234	6229	6228	6227	6129	6128
REACTOME_HIV_LIFE_CYCLE		5436	5437	5434	5435	55746	23511	5438	5439	6874	6872	23279	79902	4927	4928	53371	11097	2957	5440	2959	2958	5441	8021	4686	6882	8732	6883	6884	8731	6880	6881	9150	7175	6875	7936	6878	6877	23636	7518	920	79023	7514	51497	2071	9883	2068	7520	6749	9631	2966	2965	2963	2962	2961	22916	2960	5431	5430	5433	129401	5432	2968	2967	8178	6829	25920	5478	6827	11198	7852	9972	6921	6924	6923	23225	9818	57122	23165	1234	9688	10762	4331	1025	8815	348995	7469	6908	8480	5905	3159	8086	5901	5902	3981	5903	1022	2237	11168	6917	3978	904	2547	81929	902
BIOCARTA_DC_PATHWAY		1437	3593	958	3596	3562	3592	914	945	54106	290	924	921	3458	3687	3456	3439	7099	3565	51284	3567	7097	3586
BIOCARTA_RHO_PATHWAY		4660	2934	7414	9826	1072	4633	3984	1729	4638	387	4983	6093	6714	393	392	395	394	8394	8395	10093	10092	10552	10458	10097	10096	10095	9138	10094	7984	7094	10109	5216
KEGG_ARACHIDONIC_ACID_METABOLISM		100137049	113612	123745	124975	151056	1555	1557	1558	1559	1562	1571	1573	1579	2053	239	240	242	246	247	257202	26279	2678	2686	2687	27306	284541	2876	2877	2878	2880	2882	30814	391013	4048	4051	4056	50487	5319	5320	5321	5322	5730	5740	5742	5743	57834	64600	6916	80142	81579	8398	8399	84647	8529	8644	8681	873	874	9536
KEGG_B_CELL_RECEPTOR_SIGNALING_PATHWAY		10000	10451	10725	10892	11025	11261	1147	118788	1380	207	208	2213	2353	23533	25780	27071	2885	2932	29760	3265	3551	3635	3725	3845	4067	4772	4773	4775	4776	4790	4792	4793	4794	4893	5290	5291	5293	5294	5295	5296	5336	5530	5532	5533	5534	5535	5579	5594	5595	5604	5605	5777	5879	5880	5881	5894	5970	63928	6654	6655	6850	695	7409	7410	84433	8503	8517	8519	8915	930	933	971	973	974	975
REACTOME_TOLL_RECEPTOR_CASCADES		3725	4208	257397	1147	148022	59307	4205	2002	54106	9450	6416	4615	3929	8737	1386	51135	10333	5601	5602	5600	5605	4214	5606	9252	30849	5604	5609	3551	23643	6885	5608	1385	7314	6196	929	6197	9641	5595	8411	4791	5598	4790	4793	4792	6195	5594	7867	3661	8517	5599	7100	81793	114609	1432	5970	9261	7189	11035	5516	5515	5518	5289	51295	23118	353376	5519	1849	3654	1848	1845	1846	64145	11213	29110	466	7098	5528	7099	10454	51284	4064	7096	2353	7097	51311	3665
BIOCARTA_EPHA4_PATHWAY		6403	3688	3672	58	5908	2043	2534	2047	3897	4067
REACTOME_DOWNSTREAM_SIGNALING_OF_ACTIVATED_FGFR		9365	26281	10818	5781	6464	2254	2253	54106	2252	2251	2250	8074	8817	2248	2249	2246	2247	5289	3630	6714	27006	30849	2263	8660	2264	1796	2261	2260	5290	5291	8822	8823	2549	2255	5335	2885	3667	3643	10817	5295	9965	5296	6654
REACTOME_IRS_RELATED_EVENTS		10818	55437	5781	5894	7249	2254	2253	54106	2252	2251	2250	2475	2248	2249	2246	2247	1975	1977	1978	3630	51422	57761	5605	6009	30849	5604	2263	5170	2264	53632	57521	1796	2261	208	2260	29904	8822	64223	6198	5494	8823	1981	4893	7248	2255	2885	51719	5595	3643	81617	9965	6194	6654	5594	9365	26281	5140	3265	3845	6794	8074	8817	5565	5564	5563	5562	5289	117145	7529	92335	27006	8660	5290	5291	5571	2549	3667	5295	5296
SA_B_CELL_RECEPTOR_COMPLEXES		3725	3265	29760	5069	4214	2002	6464	5604	7409	23162	6197	7410	6850	2885	1386	5595	613	2353	10451	4067	5879	6654	5594	6195
REACTOME_AXON_GUIDANCE		1292	64096	1293	1290	1291	1297	55740	8128	10298	10486	9048	10487	1289	79784	1287	64218	10154	6093	1280	5747	1281	1282	9252	1284	375790	1285	6091	1286	6092	9353	5361	5362	1385	25	7408	5365	5364	27	3688	4893	64221	1277	23122	80031	1278	56924	55558	5216	23129	80728	4690	5217	57556	3845	9901	1072	27289	3320	4637	8440	23396	4233	57144	8851	391	7529	1463	5058	3326	5623	5621	91584	9037	4627	54209	4629	4628	23332	998	23380	782	783	6655	784	5063	785	5894	10507	2817	5062	10398	9826	51466	389	2675	388	387	2674	7903	2064	5880	5605	776	57731	5604	775	23365	10570	778	971	779	57522	2260	56896	51332	10371	2668	7305	2885	8829	5595	2909	5786	5879	5788	6654	5594	3265	4684	2932	9723	6708	1809	6709	4902	3985	1808	3984	6237	9855	103910	6900	8482	9475	6714	3672	6712	1298	6710	1299	6711	256076	1400	2242	8912	1020	8913	8911	131873	7094	2534
REACTOME_NRAGE_SIGNALS_DEATH_THROUGH_JNK		6655	5599	9459	50649	9828	26574	57580	9826	50650	84033	23370	27237	10276	4803	25791	2245	221472	4804	572	8997	10018	1894	9500	6453	393	26230	11214	8874	23365	7409	5923	5924	23229	29	89846	9181	23263	7410	7074	57449	121512	10451	5879	64857	7204	6654	4168
REACTOME_RNA_POLYMERASE_I_TRANSCRIPTION_INITIATION		54700	5437	4331	9533	8850	2071	2074	10919	51082	2068	2966	2965	1022	7343	25885	5440	84172	9015	7270	9014	9013	2968	902	2967
REACTOME_SIGNALLING_TO_RAS		7867	3265	5894	1432	6464	6300	9261	3845	53358	4803	6714	7529	5600	5605	5899	5898	5603	5604	5900	4893	2885	25759	5595	4914	6654	5594
REACTOME_NRIF_SIGNALS_CELL_DEATH_FROM_THE_NUCLEUS		5599	55851	5664	5663	7314	51107	23421	7189	83464	4803	8878	23385	4804
BIOCARTA_WNT_PATHWAY		1457	7471	1453	1452	2932	8945	11197	1499	8321	5515	51176	1387	7088	595	1487	51701	324	6885	1855	5467	10023	8312	3065	10454	4089	4609
REACTOME_OPIOID_SIGNALLING		5330	114	805	23236	115	112	113	5331	801	5577	5332	111	59345	156	5533	5534	55811	5136	94235	5443	5173	5321	3710	1385	196883	346562	5499	51764	5142	5143	5141	3708	5144	2769	3709	2788	2767	2787	2784	2783	2786	2785	2770	2790	2771	2791	2792	2793	4988	5516	109	5515	108	54331	5518	107	55970	5519	5137	84152	9630	5153	814	5566	10681	2776	5567	2779	5568	2773	5532	2775	2774	5530	1020	2780	2781	2782	5528	5573	5576	5575	808
KEGG_PROPANOATE_METABOLISM		160287	18	1892	1962	217	219	223	224	23417	26275	3030	31	32	34	38	39	3939	3945	3948	4329	4594	501	5095	5096	55902	79611	84532	84693	8801	8802	8803	92483
KEGG_VALINE_LEUCINE_AND_ISOLEUCINE_DEGRADATION		10449	11112	1629	1738	18	1892	1962	217	219	223	224	259307	26275	27034	30	3028	3030	3032	3033	3155	3157	3158	316	34	35	36	3712	38	39	4329	4594	501	5019	5095	5096	549	56922	586	587	593	594	64064	64087	84693
REACTOME_REGULATION_OF_LIPID_METABOLISM_BY_PEROXISOME_PROLIFERATOR_ACTIVATED_RECEPTOR_ALPHA		34	1579	8841	336	6514	6822	948	9415	335	376497	23309	1581	6319	2194	1387	7350	10062	4199	9612	9611	123	79718	116519	5360	6256	96764	1376	4547	51129	31	6555	6604	8694	25942	4023	1374	23054	2167	19	6342	8202	3992	5465	8648	284541	5346	6907	85441	5244	1962	54600	5469	80205	10499	10498	2180	183	8800	6720	51	7363
KEGG_PATHWAYS_IN_CANCER		10000	1017	1019	1021	1026	1027	1029	10297	1030	10319	10342	10401	1050	10928	11186	11211	112398	112399	1147	1163	1282	1284	1286	1287	1288	1387	1398	1399	1436	1438	1441	1487	1488	1495	1496	1499	1612	1613	1630	1855	1856	1857	1869	1870	1871	1950	1956	2033	2034	2064	207	208	2113	2122	2246	2247	2248	2249	2250	2251	2252	2253	2254	2255	2256	2257	2258	2259	2260	2261	2263	2271	2277	22798	2308	2322	2323	2335	2353	23533	23604	23624	2475	25	2535	26060	26281	26291	27006	27148	2735	2736	2737	284217	2885	29119	2932	2950	2956	3065	3066	3082	3091	324	3265	329	330	331	332	3320	3326	3479	3480	354	355	3551	356	3569	3576	3655	367	3673	3674	3675	3685	3688	369	3716	3725	3728	3815	3845	387	3908	3909	3910	3911	3912	3913	3914	3915	3918	405	4087	4088	4089	4149	4193	4233	4254	4286	4292	4312	4313	4318	4436	4437	4609	4790	4791	4792	4824	4843	4893	4914	51176	51384	5154	5155	5156	51588	5159	51684	5228	5290	5291	5293	5294	5295	5296	5335	5336	5337	5371	54205	54361	54583	5467	5468	5578	5579	5582	5594	5595	5599	5601	5602	5604	5605	572	5727	5728	5743	5747	581	5879	5880	5881	5888	5894	5898	5899	5900	5914	5915	5925	595	596	5970	5979	598	613	6256	6257	6258	637	64399	6469	650	6502	6513	652	652346	6608	6654	6655	6688	673	675	6772	6774	6776	6777	6789	6921	6923	6932	6934	7039	7040	7042	7043	7046	7048	7157	7170	7175	7184	7185	7186	7187	7188	7189	7422	7423	7424	7428	7471	7472	7473	7474	7475	7476	7477	7478	7479	7480	7481	7482	7483	7484	7704	7849	7855	7976	8030	8031	80326	8074	81029	8312	8313	8321	8322	8323	8324	8325	8326	83439	83593	836	841	842	8453	8503	8517	8554	861	862	8643	867	868	8772	8817	8822	8823	8900	89780	898	9063	9134	9618	9915	9965	9978	998	999
REACTOME_INSULIN_SYNTHESIS_AND_SECRETION		9349	6160	6161	6204	6164	6205	6206	6207	6165	6208	6168	6209	6167	6169	9045	6210	90701	4821	3921	6616	6155	6217	6154	6218	6152	6159	6158	6157	6156	23478	6224	6223	6222	6181	6184	6804	389692	6189	64924	23480	6185	6188	6187	2770	2771	6748	60559	6747	6746	6745	3799	6812	6173	6171	6170	23521	58477	6176	2775	6175	55176	6203	6202	6201	55676	11224	5126	6122	6123	6726	6124	6727	6125	10952	6728	6729	28972	2197	3630	6731	6730	6734	3651	30001	7311	1650	25873	9789	6191	6192	5122	51121	6193	4644	6194	5873	6146	6147	6141	6142	6143	6144	4736	6844	5080	6139	6138	6136	6137	6134	6135	6132	6133	1363	6130	6231	6232	6230	6235	148867	6233	6234	6229	6228	6227	6861	29927	6129	6128
BIOCARTA_GSK3_PATHWAY		7471	114609	5970	2932	5610	1499	2697	2770	4615	8321	54472	3929	5515	51176	3654	595	324	5170	23643	1855	207	5290	929	7099	8312	4790	5295
KEGG_RNA_POLYMERASE		10621	10622	10623	11128	171568	246721	25885	30834	51082	51728	5430	5431	5432	5433	5434	5435	5436	5437	5438	5439	5440	5441	548644	55703	55718	64425	661	84172	84265	9533
BIOCARTA_ECM_PATHWAY		6093	6714	3265	5747	3672	5894	6464	2934	394	5604	5290	4633	3688	1729	4638	387	5595	7094	2534	5294	5829	5295	5216	5594
BIOCARTA_CSK_PATHWAY		7535	1445	920	5577	5567	915	5568	916	917	2778	2792	6957	2782	5573	6955	1387	919	5576	107	5575	3932	3123	5788	3122
BIOCARTA_LYM_PATHWAY		6402	3676	7412	3688	3689	5175	3552	3683	947	3383	3576
KEGG_TERPENOID_BACKBONE_BIOSYNTHESIS		10654	2224	23590	3156	3157	3158	3422	38	39	4597	4598	57107	79947	91734	9453
REACTOME_MITOCHONDRIAL_FATTY_ACID_BETA_OXIDATION		1892	3033	3032	1666	3030	35	33	1632	34	37
REACTOME_PROTEOLYTIC_CLEAVAGE_OF_SNARE_COMPLEX_PROTEINS		23673	2054	6811	6810	10228	6804	8417	8676	6843	8675	6809	6844	8677	9482	112755	6616
REACTOME_BILE_SALT_AND_ORGANIC_ANION_SLC_TRANSPORTERS		9058	9123	9194	146802	345274	64849	284111	6566	26266	6561	23539	55244
BIOCARTA_RACCYCD_PATHWAY		3265	8517	1869	1147	5894	7027	5970	1027	1026	387	595	1017	3551	1019	5058	5925	207	5290	1021	5595	4790	898	4792	5295	5879	5594
BIOCARTA_INSULIN_PATHWAY		1457	3725	6722	3265	5599	5781	5894	6464	2002	5604	6517	5921	5290	2885	5595	3667	3643	3630	2353	5294	5295	6654
REACTOME_DUAL_INCISION_REACTION_IN_TC_NER		5436	5437	56949	5434	4331	5435	5438	5439	2072	2071	2074	2073	2068	5440	5441	2067	2966	2965	1022	6917	5431	5430	5433	1161	5432	2968	902	2967
KEGG_SYNTHESIS_AND_DEGRADATION_OF_KETONE_BODIES		3155	3157	3158	38	39	5019	56898	622	64064
KEGG_SNARE_INTERACTIONS_IN_VESICULAR_TRANSPORT		10228	10282	10490	10652	10791	112755	116841	143187	2054	415117	51272	53407	55014	55850	6616	662	6804	6809	6810	6811	6843	6844	6845	8417	8673	8674	8675	8676	8677	8773	9341	9342	9482	9527	9554	9570
BIOCARTA_BARRESTIN_PATHWAY		5465	408	2792	2782	23236	160	107	2778	1759	1173
KEGG_PROTEIN_DIGESTION_AND_ABSORPTION		10008	10136	11136	117247	1277	1278	1280	1281	1282	1284	1286	1287	1288	1289	1290	1291	1292	1293	1297	1298	1299	1301	1302	1303	1306	1308	131873	1357	1358	1359	1360	1361	1504	1506	1803	2006	206358	23428	23436	23439	340024	3769	3783	3784	4224	4225	4311	476	477	478	480	481	482	483	486	50509	51032	5222	54407	5547	5644	5645	5646	59272	63036	643834	643847	6505	6510	6519	6520	6543	6546	6547	6550	6564	7373	7512	80781	8645	9056
REACTOME_STABILIZATION_OF_P53		5717	5718	5719	5682	5710	5711	9861	5686	5713	5685	5714	5684	5715	5716	5683	9491	10197	5699	5698	5708	5709	5706	5707	5691	5704	10213	5690	5705	5702	5693	4193	5720	5692	5721	5700	5695	7314	5701	5694	7157	5696	5687	5688	5689	64326	472
KEGG_VALINE_LEUCINE_AND_ISOLEUCINE_BIOSYNTHESIS		23395	3376	51520	5160	5161	5162	55699	57176	586	587	7407
REACTOME_NCAM1_INTERACTIONS		1292	64096	1293	782	1290	783	1291	784	785	4684	1297	8128	4902	9048	2675	2674	1289	1287	7903	6900	1280	1281	1282	776	375790	1284	1298	1285	1463	1299	1286	775	778	256076	779	5623	5621	8912	8913	2668	8911	131873	1277	1278
BIOCARTA_CELLCYCLE_PATHWAY		595	1869	7027	1017	1029	1019	5925	1027	1026	983	1032	8900	1021	1030	1022	1031	993	894	5933	891	898	902	896
KEGG_PORPHYRIN_AND_CHLOROPHYLL_METABOLISM		10720	10941	124454	1352	1355	1356	1371	2058	210	211	212	2235	2495	2512	2990	3052	3145	3162	3163	326625	54490	54575	54576	54577	54578	54579	54600	54657	54658	54659	5498	574537	644	645	7363	7364	7365	7366	7367	7389	7390	79799	94033
KEGG_OXIDATIVE_PHOSPHORYLATION		10063	10312	10476	10632	10975	125965	126328	127124	1327	1329	1337	1339	1340	1345	1346	1347	1349	1350	1351	1352	1353	1355	1537	155066	170712	23545	245972	245973	27068	27089	29796	341947	374291	440567	4508	4509	4512	4513	4514	4519	4535	4536	4537	4538	4539	4540	4541	4694	4695	4696	4697	4698	4700	4701	4702	4704	4705	4706	4707	4708	4709	4710	4711	4712	4713	4714	4715	4716	4717	4718	4719	4720	4722	4723	4724	4725	4726	4728	4729	4731	479	495	496	498	506	50617	509	51079	513	51382	514	515	516	51606	517	518	521	522	523	525	526	527	528	529	533	534	535	537	539	54539	5464	55967	56901	6389	6390	6391	6392	64077	7381	7384	7385	7386	7388	84701	8992	90423	9114	9167	9296	9377	9550	9551
BIOCARTA_RAS_PATHWAY		842	3265	4303	1147	5898	5894	598	2002	5970	5604	10928	5900	207	5290	387	5337	5595	572	4790	5294	5295	5879	998
REACTOME_GAP_JUNCTION_TRAFFICKING		1601	125111	57369	2701	2702	2700	2705	2706	219770	2703	1785	2709	2707	2697	84694	10804	8218	1173	127534	81025	57165	1759	375519	1211	1212	1213	4646	10052
KEGG_CIRCADIAN_RHYTHM_MAMMAL		100506332	1407	1408	1453	1454	23291	26224	406	4862	5187	6095	6096	6097	6500	79365	8454	8553	8863	8864	8945	9572	9575	9978
REACTOME_IONOTROPIC_ACTIVITY_OF_KAINATE_RECEPTORS		2897	2901	2898	1741	2899	805	1742	83988	801	808	1739	2900
REACTOME_GLUCURONIDATION		54576	54577	54578	54490	54600	54579	23169	7358	7360	10720	7365	7364	7363	54657	54658	7367	54659	10941	7366
REACTOME_PLATELET_ADHESION_TO_EXPOSED_COLLAGEN		2811	2812	3673	51206	7450	2815	948	2814	3688	1277	2207	2534	1278	4067
ST_INTERFERON_GAMMA_PATHWAY		3458	3459	5320	6772	1154	3716	10076	5967	3717
KEGG_LYSINE_DEGRADATION		10157	10919	1743	1892	1962	217	219	223	224	23067	23127	2639	29072	3030	3033	38	387893	39	4297	4967	501	51111	51166	51268	5351	5352	54904	55217	55753	55870	55904	58508	6419	64324	6839	7468	79709	79723	79813	8085	80854	83852	8424	84444	84787	8985	9739	9757	9869
REACTOME_CYCLIN_E_ASSOCIATED_EVENTS_DURING_G1_S_TRANSITION_		5682	9861	5686	5685	5684	5683	9491	10197	5708	5709	5706	5707	5704	5691	5705	5690	5702	5693	5925	5692	7314	5695	5700	5701	5694	6502	5696	5687	5688	5689	8454	5717	5718	4331	5719	5710	5711	1026	5713	5714	5715	5716	6500	8900	5699	5698	890	1017	10213	7465	5720	5721	9134	1022	993	1163	898	902
REACTOME_COPI_MEDIATED_TRANSPORT		8729	22818	375	9276	55738	1315	1314	372	11316	22820
BIOCARTA_PGC1A_PATHWAY		4208	4209	814	805	57172	4207	815	816	4205	10891	817	818	801	6517	5532	5533	5530	10014	5465	808	7533	8536	2101	121916
REACTOME_MYOGENESSIS		4208	50937	4209	1002	1432	4205	6300	663	1496	4756	1499	6929	4656	9043	4618	4617	4654	6925	91653	5600	25	5608	1013	6938	100271849	1495	4917	1000	998
REACTOME_P130CAS_LINKAGE_TO_MAPK_SIGNALING_FOR_INTEGRINS		5747	5906	6714	54518	5908	7450	9564	2266	2335	3690	2243	1398	3674	2244	7094
KEGG_UBIQUITIN_MEDIATED_PROTEOLYSIS		100290337	100506332	10054	10055	10075	10273	10277	10393	10401	10477	11059	11060	11065	1161	118424	134111	140739	148581	1642	1643	22888	22954	23221	23291	23295	23327	23624	23759	246184	25847	25898	26091	26232	26259	26272	27338	27339	29882	29945	3093	326	329	330	331	378884	389898	4193	4214	4281	4591	4734	5071	51343	51366	51433	51434	51465	51529	51588	51619	5371	54926	55070	55120	55236	55284	55294	55585	55958	57154	57448	63893	64326	64682	64750	6477	6500	6502	650621	652346	65264	672	6921	6923	7189	7317	7318	7319	7320	7321	7322	7323	7324	7325	7326	7327	7328	7329	7332	7334	7337	7428	8065	83737	84447	8450	8451	8452	8453	8454	8554	8651	867	868	8697	8881	8916	8924	8925	8945	89910	9021	90293	9039	9040	9063	9246	92912	9320	9354	9616	9690	9817	9820	9886	991	996	997	9978
REACTOME_STEROID_HORMONE_BIOSYNTHESIS		6770	3290	1589	3284	3293	1588	3283	1586	1585	1584	1583	80765	147323	134429
BIOCARTA_SET_PATHWAY		5551	1676	1677	3148	328	4830	1387	3002	3001	6418	8125
REACTOME_DEADENYLATION_OF_MRNA		57472	9924	246175	4849	4848	5073	255967	9125	85456	1981	1973	23019	1974	1975	25904	10605	55571	1977	4850	29883	26986	9337
KEGG_BASAL_TRANSCRIPTION_FACTORS		100288018	100510744	1022	10629	11036	129685	138474	2068	2071	27097	2957	2958	2959	2960	2961	2962	2963	2965	2966	2967	2968	2969	387332	391764	391766	391767	402207	404672	4331	51616	54457	6872	6873	6874	6875	6877	6878	6879	6880	6881	6882	6883	6884	6908	728340	729706	729711	729724	730394	8148	83860	902	9519	9569
KEGG_OSTEOCLAST_DIFFERENTIATION		10000	10288	10326	10379	10454	10859	10990	11006	11024	11025	11026	11027	1147	126014	1385	140885	1432	1435	1436	1513	1535	1536	1540	207	208	2209	2212	2213	2214	2215	2274	23118	2353	23533	2354	23547	2355	2534	27035	2885	29760	3454	3455	3456	3458	3459	3460	3551	3552	3553	3554	3690	3716	3725	3726	3727	3932	3937	4286	4688	4689	4772	4773	4790	4791	4792	4982	50508	5290	5291	5293	5294	5295	5296	5336	54	54209	5468	5530	5532	5533	55423	5594	5595	5599	5600	5601	5602	5603	5604	5608	5609	5879	5970	5971	6300	653361	6688	6772	6773	6850	6885	695	7006	7040	7042	7046	7048	7124	7132	7186	7189	7297	7305	79168	799	8061	814	8503	8517	8600	8651	8792	8878	9020	9021	9103	9846
REACTOME_PYRUVATE_METABOLISM_AND_TCA_CYCLE		3420	5166	5164	1743	5165	23530	682	5162	1431	5163	5160	23539	8050	9123	2271	6392	4967	6390	3419	6391	3418	6566	3945	55066	54704	57546	4191	1738	1737	6389	3939	8802	8803	8801	3421	50
BIOCARTA_IGF1_PATHWAY		1457	3725	6722	3265	5599	5781	5894	6464	2002	5604	3479	5921	5290	3480	2885	5595	3667	2353	5294	5295	6654
KEGG_MUCIN_TYPE_O_GLYCAN_BIOSYNTHESIS		11226	11227	114805	117248	168391	192134	2589	2590	2591	26290	2650	29071	374378	442117	50614	51301	51809	55568	55808	56913	57452	63917	64409	6482	6483	79623	79695	8693	9245	9334
BIOCARTA_MPR_PATHWAY		4661	3265	58	5577	983	2770	2792	107	10487	54852	5300	6714	5241	5567	5568	2778	164091	10093	10092	995	10552	2782	10097	5573	10096	10095	5576	10094	5575	5595	891	10109	5594	6195
REACTOME_TRANSPORT_OF_THE_SLBP_INDEPENDENT_MATURE_MRNA		23636	79023	55746	23511	10482	23279	79902	9883	4927	4928	348995	11097	1977	53371	9972	8480	9631	8021	23225	4686	9818	8086	57122	23165	5903	7175	22916	9688	129401	10189	81929	10762
SIG_BCR_SIGNALING_PATHWAY		6655	5894	3708	6464	5163	2319	3709	2932	2931	1605	5533	6850	572	3635	695	1445	596	29760	3710	930	7409	933	5532	207	23368	1380	208	11184	975	5530	10211	5290	10000	5293	5336	2885	5595	8431	613	4773	4772	4067	5295	5788	6654	5594
REACTOME_SHC_MEDIATED_SIGNALLING		3265	4893	7529	5605	2885	5894	6464	5604	5595	3845	6654	5594
KEGG_MEASLES		10000	1017	1019	1021	1027	103	10332	10379	10399	1147	1457	1459	1460	1796	1965	207	208	2213	23118	23533	23586	2534	25898	27102	27113	29110	2932	30835	3303	3304	3305	3306	3310	3312	3439	3440	3441	3442	3443	3444	3445	3446	3447	3448	3449	3451	3452	3454	3455	3456	3458	3459	3460	355	3552	3553	3558	3559	356	3560	3561	3565	3569	3592	3593	3596	3654	3661	3665	3716	3717	3718	4068	4179	440275	4478	4599	4615	4790	4792	4793	4938	4939	4940	51135	51209	51284	5290	5291	5293	5294	5295	5296	54106	5588	5610	57506	595	5970	64135	6504	6772	6773	6774	6776	6777	6869	6885	7097	7099	7128	7157	7161	7189	7297	8503	8667	868	8743	8793	8794	8795	8797	894	896	898	9134	915	916	917	9367	940	9451	9641
BIOCARTA_EIF_PATHWAY		1938	10209	1968	1965	8661	1964	3692	8672	1982	1983	29904	1981	1973	1974	1977	8894
REACTOME_DNA_REPLICATION_PRE_INITIATION		1869	8317	5682	9861	8318	5686	5685	5684	5683	9491	10926	10197	6117	6119	6118	81620	23649	5708	5709	5706	5707	5704	5691	5690	5705	5693	5702	51053	5692	7314	5695	5700	5694	5701	5696	5687	5688	5689	5717	5718	5719	5557	5710	5558	5711	5713	5714	5715	5716	5422	29935	84515	5699	5698	23594	4173	5427	4172	4175	4174	4176	5426	1017	10213	5720	5721	4171	1871	1870	4998	4999	55388	5000	5001	990	23595
REACTOME_ELECTRON_TRANSPORT_CHAIN		1351	29796	1350	4698	2110	4697	374291	2109	6392	6390	6391	4513	1349	4512	2108	1345	4514	1340	1329	1327	7381	4695	4696	1337	7388	4694	7386	7385	7384	54539	4709	4707	4708	4705	4706	4541	4704	4540	4701	4702	10975	4700	4731	27089	4538	4539	4536	4537	4535	9167	126328	9377	4716	4728	4717	4718	4719	4729	4712	4724	4713	4723	4714	4726	4715	4725	51079	4720	4710	4722	4711	1537	54205	55967	6389
REACTOME_FORMATION_OF_FIBRIN_CLOT_CLOTTING_CASCADE		2811	2812	2147	3827	7450	2266	2815	2814	2244	2152	2153	708	2155	2159	7035	2158	2157	5196	5627	5197	5624	3818	2243	5547	462	2	2161	2162	2160	710	2165	7056
KEGG_TYROSINE_METABOLISM		114049	124	125	126	127	128	130	131	1312	131965	1621	1638	1644	218	2184	220	221	222	259307	2805	2806	2954	3081	314	316	3242	4128	4129	4282	51409	51451	5409	55798	60487	6898	7054	7173	7299	7306	8639	9836
BIOCARTA_BCELLSURVIVAL_PATHWAY		840	3672	332	331	207	836	3727	2475	10575	5977	5290	3688	51341	2353	5294	5295
REACTOME_TOLL_LIKE_RECEPTOR_9_CASCADE		10333	64145	81793	7100	114609	59307	4214	11213	30849	54106	23643	7189	4615	7099	5289	51295	51284	7096	8411	7097	51135	3654	51311
REACTOME_GRB2_SOS_PROVIDES_LINKAGE_TO_MAPK_SIGNALING_FOR_INTERGRINS_		5747	5906	6714	54518	5908	7450	2266	2335	3690	2243	3674	2885	2244	7094	6654
REACTOME_INITIAL_TRIGGERING_OF_COMPLEMENT		28776	28799	28908	28378	28793	3538	3537	28791	28795	3514	28814	28774	4153	28775	28813	720	28772	28816	28770	629	28442	3539	28811	5648	717	716	718	713	1675	712	715	714	28783	28784	28826	28785	28825	28786	28823	10747	28781	28802	28299
REACTOME_MUSCLE_CONTRACTION		805	800	801	10580	7125	10398	7169	7168	1756	7137	7138	140465	7135	7136	7134	3693	4604	7171	72	4607	4606	7170	8557	59	10174	7140	4703	7414	4634	4633	7139	4632	4638	4637	4635	103910	7273	5829	25802	7111	3672	4621	7431	1674	4624	4626	4629	7094	808	88	89
REACTOME_G_ALPHA_12_13_SIGNALLING_EVENTS		6655	9459	50649	9828	9826	57580	50650	84033	23370	27237	389	388	387	25791	2245	221472	6093	1894	5880	6453	8874	7409	23365	5923	5924	23229	5364	29	89846	23263	7410	7074	5879	7204	6654	4168	2768	10672	10276	8997	9475	391	393	26230	11214	5290	9181	9138	57449	121512	64857	5295	10451	998
REACTOME_SHCMEDIATED_CASCADE		26281	6714	27006	6464	2254	2253	2251	2250	8074	2261	2260	2248	8822	8817	2249	8823	2255	2246	2247	2885	6654
ST_JAK_STAT_PATHWAY		8554	6646	10401	1154	3716	10076	5967	3718	3717
KEGG_BETA_ALANINE_METABOLISM		18	1806	1807	1892	1962	217	218	219	220	221	222	223	224	23417	2571	2572	26275	3030	314	34	501	51733	57571	6611	6723	84735	8639
ST_FAS_SIGNALING_PATHWAY		843	4796	5783	841	22974	8771	6416	8772	8737	578	2048	3576	5601	4217	6093	5602	4214	7284	581	5609	23542	85365	3552	23162	836	1616	6609	162989	10725	4791	4790	4793	4792	4795	5216	5594	5217	4794	8099	5599	1452	1956	924	3315	9191	56616	7186	23017	9479	4233	9994	695	10928	7157	790	1676	8431	51283	11124
KEGG_GLYCOSPHINGOLIPID_BIOSYNTHESIS_GLOBO_SERIES		10317	10690	2523	2524	26301	2717	3073	3074	4668	53947	6482	6483	6489	8706
REACTOME_APCDC20_MEDIATED_DEGRADATION_OF_CYCLIN_B		8881	11065	8697	246184	7314	983	996	10393	7321	64682	7324	991	51434	51433	29882	891	51529	29945
REACTOME_AMINO_ACID_SYNTHESIS_AND_INTERCONVERSION		5831	5832	2875	440	27165	2806	84706	2752	2746	4942	2744	2805
ST_MYOCYTE_AD_PATHWAY		6261	1742	3710	3708	3709	324	2776	1605	820	3760	859	207	427	3762	2770	153	3765	5308	5806	5879	5594	6010	2048
REACTOME_GLUTATHIONE_CONJUGATION		2938	2939	2937	9446	2730	2729	221357	4258	4257	4259	2940	119391	2950	2944	2941	2948	2949
REACTOME_COMMON_PATHWAY		2159	2147	5196	2266	5627	5197	5624	2243	462	2244	2162	2165	2153	7056
KEGG_AFRICAN_TRYPANOSOMIASIS		169355	2150	23236	2776	3039	3040	3043	3045	3250	335	3383	3458	355	3553	356	3569	3586	3592	3593	3606	3620	3910	4615	5330	5331	5332	54106	5578	5579	5582	6401	7064	7124	7412	8542
KEGG_GLUTATHIONE_METABOLISM		119391	124975	221357	2539	257202	2678	2686	2687	26873	2729	2730	2876	2877	2878	2879	2880	2882	290	2936	2937	2938	2939	2940	2941	2944	2946	2947	2948	2949	2950	2952	2953	2954	3417	3418	373156	4257	4258	4259	4953	50484	51056	51060	5226	6240	6241	6611	6723	79017	9446
REACTOME_POST_NMDA_RECEPTOR_ACTIVATION_EVENTS		114	3265	805	5894	1742	801	27330	109	107	2902	2903	2904	814	815	2905	816	2906	817	818	5170	5567	5923	5924	1385	4747	6196	6197	808	84254	88	6195	5594
BIOCARTA_LAIR_PATHWAY		7124	3827	3552	3683	3383	7412	6403	729	3676	6404	3688	718	727	3689	3569	730	3576
BIOCARTA_RNA_PATHWAY		1147	5970	9020	1965	8894	4790	5611	5610	4792	7157
KEGG_FOCAL_ADHESION		10000	10298	10319	103910	10398	10451	10627	1101	1277	1278	1280	1281	1282	1284	1286	1287	1288	1289	1290	1291	1292	1293	1301	1302	1311	131873	1398	1399	1499	1729	1793	1950	1956	2002	2064	207	208	2277	22798	22801	2316	2317	2318	2321	2324	2335	23396	23533	2534	25759	284217	2885	2889	2909	2932	29780	29895	3082	3265	329	330	331	3371	3381	3479	3480	3611	3655	3672	3673	3674	3675	3676	3678	3679	3680	3685	3688	3690	3691	3693	3694	3695	3696	3725	3791	387	3908	3909	3910	3911	3912	3913	3914	3915	3918	394	399694	4233	4633	4636	4638	4659	50509	5058	5062	5063	5154	5155	5156	5159	5170	5228	5290	5291	5293	5294	5295	5296	53358	5499	5500	5501	55742	5578	5579	5582	5594	5595	5599	5601	5602	56034	5604	5649	56924	57144	572	5728	5747	5829	58498	5879	5880	5881	5894	5906	5908	5923	595	596	60	6093	63923	64098	6464	6654	6655	6696	6714	673	7057	7058	7059	7060	7094	71	7143	7148	7408	7409	7410	7414	7422	7423	7424	7448	7450	7791	80310	81	824	83660	8503	8515	8516	85366	857	858	859	87	88	89	894	896	91807	93408	9475	9564	998
BIOCARTA_NKT_PATHWAY		1437	920	940	1230	6348	3460	7042	3458	6351	7040	3459	7852	7043	2833	3558	959	3594	3593	3595	3592	1232	1233	1234	1236	3565	3566	3567	8809
REACTOME_PP2A_MEDIATED_DEPHOSPHORYLATION_OF_KEY_METABOLIC_FACTORS		51085	5516	5209	5515	5528	5208	5518	5207	5519	5210
REACTOME_CD28_DEPENDENT_VAV1_PATHWAY		941	2885	942	940	7409	2534	5058	5062	3932	5879	998
REACTOME_VIRAL_MRNA_TRANSLATION		11224	9349	6122	6123	6160	6124	6125	6161	6204	6164	6205	6206	6165	6207	6168	6208	6167	6209	6169	9045	6210	2197	3921	6155	6217	6218	6154	6152	6159	6158	6157	7311	6156	25873	6224	6223	6222	6191	6192	6193	51121	6194	6181	6146	6147	6141	6142	6143	6144	4736	6189	5611	6188	6187	6139	6138	6173	6136	6137	6171	6134	6170	6135	6132	23521	6133	6130	2926	6231	6232	6230	6235	6176	6175	6233	6234	6203	6229	6202	6228	6201	6227	6129	6128
REACTOME_REGULATION_OF_INSULIN_SECRETION_BY_FREE_FATTY_ACIDS		6812	5330	23236	5331	3708	3710	6804	2769	3709	2767	2776	6844	2775	2770	2771	2864	6861	3630	6616	9630
REACTOME_SMOOTH_MUSCLE_CONTRACTION		805	3672	59	10174	800	801	7414	10580	140465	10398	3693	7169	7168	4638	4637	4629	103910	7094	7171	808	72	5829	25802	7170
REACTOME_FORMATION_OF_A_POOL_OF_FREE_40S_SUBUNITS		11224	9349	6122	6123	6160	6124	6125	6161	6204	6164	6205	6206	6165	6207	6168	6208	6167	6209	6169	9045	6210	2197	8668	8669	27335	3921	6217	6155	6218	6154	6152	6159	6158	6157	7311	6156	25873	6224	6223	6222	6191	6192	6193	3646	51121	6194	6181	6146	6147	6141	6142	6143	6144	4736	6189	6188	6187	6139	6138	6173	6136	6137	6171	6134	6170	6135	6132	23521	6133	6130	6231	8663	6232	8662	8661	1964	6230	6235	8667	6176	8666	6175	6233	8665	6234	8664	6203	6229	6202	6228	6201	6227	728689	6129	6128
REACTOME_BASIGIN_INTERACTIONS		682	56301	5478	23657	3897	23539	9123	6520	3675	482	483	4099	481	11136	6566	23759	23428	8140	3655	4312	857	3688	6693	9056	9057
REACTOME_RHO_GTPASE_CYCLE		84144	55843	29127	9459	9754	25791	89941	1894	57569	90627	8874	7409	9912	29	89846	2	9743	23263	7410	7074	29984	10144	7204	80728	9908	51291	79822	1124	9886	1123	9901	55114	10276	51306	171177	64333	23092	116984	58480	64411	391	393	392	395	116985	394	10928	343578	94134	23526	9181	23433	396	397	613	398	121512	399	83478	998	4952	93663	23380	91614	6655	50649	9828	55288	9411	9824	55789	9826	10395	57580	50650	84033	23370	27237	389	388	387	57381	158763	221472	2245	3633	4650	5880	79658	257106	6453	23221	5881	23365	5923	5924	57522	23229	85360	2664	2665	58504	2909	4649	5879	6654	4168	57514	4983	84986	117289	9322	23779	8997	54509	9938	26230	11214	89839	57449	64857	10451	5296	55635
KEGG_CARBOHYDRATE_DIGESTION_AND_ABSORPTION		10000	207	208	23439	23533	2538	2542	276	277	278	279	280	3098	3099	3101	346562	3938	476	477	478	480	481	482	483	486	5290	5291	5293	5294	5295	5296	5330	5579	57818	6476	6514	6518	6523	776	80201	80834	83756	8503	8972
REACTOME_NEF_MEDIATES_DOWN_MODULATION_OF_CELL_SURFACE_RECEPTORS_BY_RECRUITING_THEM_TO_CLATHRIN_ADAPTERS		920	940	926	51606	161	162	163	164	375	8905	160	8907	567	130340	1175	3932	10053	55690	3105	1173	1174
BIOCARTA_IL4_PATHWAY		6198	2885	3561	6464	3667	3565	3566	6778	3716	207	3718
KEGG_VASOPRESSIN_REGULATED_WATER_REABSORPTION		10488	10540	10671	109	112	115	1385	140735	148327	1639	1778	1780	1781	1783	2778	359	360	361	396	397	4905	51143	51164	51626	551	554	5566	5567	5568	5613	5868	5869	5878	64764	6810	6844	79659	84516	84699	8655	8766	90993	9230	9586
REACTOME_RAS_ACTIVATION_UOPN_CA2_INFUX_THROUGH_NMDA_RECEPTOR		2902	2903	3265	2904	805	815	2905	816	1742	2906	817	818	801	5923	5924	4747	808	88
KEGG_GLYCEROPHOSPHOLIPID_METABOLISM		100137049	10162	10390	1040	10400	10423	10434	10554	10555	10908	1103	1119	1120	11313	123745	129642	137964	150763	151056	154141	1606	1607	1608	160851	1609	162466	23171	23659	23761	253558	254531	26279	2819	2820	30814	375775	391013	3931	43	50487	5130	5319	5320	5321	5322	5337	5338	54675	54947	55224	55500	56894	56895	56985	56994	57678	5833	64600	6901	79143	79888	81490	81579	8398	8399	8443	84647	84803	8525	8526	8527	85465	8611	8612	8613	8681	8760	9162	9468	9489	9791	9926
KEGG_CYANOAMINO_ACID_METABOLISM		124975	2678	2686	2687	57733	6470	6472
REACTOME_OLFACTORY_SIGNALING_PATHWAY		79473	79470	219484	219482	402135	390445	219487	120787	391194	391196	391195	79501	79339	390054	390059	390036	390199	390037	390038	390058	390197	26707	390195	81099	81282	120586	219493	81392	81285	120776	390433	120775	390432	390431	391191	391192	390437	390436	81399	391190	390061	79324	390063	284383	390064	390066	390067	120065	120066	81697	126370	390321	388761	65944	729759	390323	282770	390326	390327	390081	282775	23538	442179	390077	390538	390078	390075	442185	119692	442186	390429	442184	390072	441911	119695	119694	390079	390174	441639	81168	127608	390191	390190	282763	127385	390082	390083	390084	79346	79345	26716	390181	338751	338755	390882	390883	341276	143496	26692	26693	128360	26696	81341	81442	128366	81448	128367	128368	81050	401993	401994	401992	390201	390093	390892	144124	254973	403274	144125	403277	128371	403278	128372	283189	401973	81458	403273	442194	442197	284433	442191	81300	79490	403244	81327	81469	4993	4992	4991	283297	441608	81466	125963	392138	125962	79317	81318	79310	403239	196335	81470	403257	81472	81315	403253	127077	127074	340980	4994	4995	341152	390649	390648	81309	26188	81328	26189	26184	387748	283694	10798	26659	346525	125958	26658	130075	392391	392390	122740	343406	122742	127062	127064	127066	127068	127069	26664	343172	343173	343171	346517	219952	219954	143503	143502	8390	8391	8392	158131	7932	256148	79295	343169	254879	127059	283160	283092	283093	254783	219428	219429	254786	121364	8387	8388	8385	8386	26534	8383	343563	26532	338674	26533	338675	26538	26539	256144	2792	26737	26735	126541	283159	119749	219432	219431	389090	219438	219437	219436	26341	219417	341568	283365	441308	255725	26686	26338	119765	26687	26339	119764	284521	26689	338662	390113	2774	26740	26476	2782	403282	403284	26683	402317	285659	26682	283162	26333	79549	119678	390148	390144	79544	219983	283617	219982	390142	219981	441932	79541	119774	219986	119772	134083	393046	219453	341799	401663	135924	391121	150681	390271	119687	401665	390134	401666	26212	401667	26211	390275	441670	119682	127623	219447	26493	124538	441669	26496	347169	26219	347168	26245	390265	8590	390264	390168	390167	390261	390260	56656	219865	390162	219965	138881	121130	219960	138882	138883	390266	219477	391107	283111	391109	219958	219959	135941	219479	219956	219957	219858	26248	135948	219473	121129	26246	135946	341418	390157	341416	219874	219873	392392	219875	442361	390151	26648	390152	391211	219870	390155	390154	219464	120793	219968	120796	219469	391114	256892	391112	219869	121275	81127
KEGG_EPITHELIAL_CELL_SIGNALING_IN_HELICOBACTER_PYLORI_INFECTION		102	10312	10392	1147	127124	1432	1445	150084	155066	1839	1956	23545	245972	245973	28964	2919	3551	3576	3577	3579	3725	4067	4233	4790	4792	5058	50617	50848	51382	51606	523	525	526	527	528	529	533	5335	5336	534	535	537	5599	5600	5601	5602	5603	5781	5803	58494	5879	5970	6300	6352	6416	6714	6868	7082	836	83700	8517	8992	9020	90423	9114	9296	9550	998
REACTOME_TCR_SIGNALING		7535	3111	3112	1147	50852	10892	8767	84433	7454	5062	55740	51466	3109	3108	3635	5588	5170	3551	6885	7408	9402	4790	4792	5788	4690	920	3127	8517	3125	5970	3702	27040	7189	7334	919	7335	23118	3113	1445	3115	5728	28577	3117	3118	3119	915	916	5058	917	55824	5290	5291	3937	6957	5335	6955	8915	5295	3932	5296	28639	2533	3123	3122
REACTOME_MRNA_DECAY_BY_3_TO_5_EXORIBONUCLEASE		5393	11340	51010	28960	51013	23016	23404	56915	22894	118460	54512
BIOCARTA_NFAT_PATHWAY		4208	57172	805	2147	5894	801	5577	3479	5533	2247	1387	121916	1482	5604	1489	207	1906	6198	5595	8536	5594	3265	5599	4776	58	1452	1432	4878	4775	2932	2626	811	814	9421	5567	5568	64100	5532	5530	5290	4620	2280	3976	183	5573	5576	5575	1839	808	4773	4772	5294	5295	9464
REACTOME_REGULATION_OF_APC_ACTIVATORS_BETWEEN_G1_S_AND_EARLY_ANAPHASE		8881	5682	9861	5686	5685	5684	983	5683	9491	10393	64682	10197	701	51529	5708	5709	5706	5707	5704	5691	5705	5690	5702	5693	5692	7314	5695	5700	5694	5701	5696	5687	5688	5689	8454	51434	51433	29882	29945	4085	5717	5718	5719	8697	8945	5710	5711	5713	5714	5715	5716	6500	8900	51343	5347	5699	5698	11065	890	1017	10213	246184	5720	5721	26271	996	7321	7324	9184	991	891
REACTOME_COLLAGEN_MEDIATED_ACTIVATION_CASCADE		23533	51206	7409	5170	207	208	5290	5291	3937	7410	5590	10000	6850	146850	5336	2207	1277	2534	1278	5294	4067	10451	5295
REACTOME_TRANSLOCATION_OF_ZAP70_TO_IMMUNOLOGICAL_SYNAPSE		7535	3113	920	3127	3111	3115	3125	28577	3112	3117	3118	3119	915	916	917	6957	6955	919	3109	3108	3932	3123	28639	3122
REACTOME_ADP_SIGNALLING_THROUGH_P2Y_PURINOCEPTOR_1		1432	2769	2788	2767	2787	59345	2784	2783	2786	2785	2790	2791	2792	2793	54331	55970	94235	9630	6714	5321	2776	10681	5028	2782	51764
REACTOME_BASE_EXCISION_REPAIR		4350	23583	5423	328	5424	7515	5425	6996	3980	57804	8930	10309	4913	2237	4968	3978	4595	10714
REACTOME_GENE_EXPRESSION		23511	6874	6872	10992	8013	11097	2957	2959	2958	8021	6095	6096	6882	8732	6883	51362	6884	8731	6097	6880	6881	6875	6878	6877	8243	23636	51497	8106	6749	8856	5241	8850	23521	2100	2966	6897	2965	2963	2962	2961	22916	2960	8431	2968	2967	5917	5915	5916	5914	7453	2103	2104	29959	2101	2107	10062	10056	833	6191	6192	51121	6193	10667	10762	6194	55157	79869	10046	10978	348995	7469	7376	84844	9477	8480	79731	8086	3376	5903	7458	79587	9349	9343	6160	6161	10291	6164	2099	6165	6168	6167	2649	2648	6169	9045	4927	4928	4929	53371	9443	9442	9441	23708	6155	6154	23451	9255	6152	23450	6159	9440	6158	6157	6156	1615	9150	29982	9439	6181	79023	9572	6189	2071	6188	6187	2068	3035	3516	54938	4809	9631	6173	6171	10181	6170	112950	6176	6175	8175	23438	10189	892	9416	8178	11051	9969	6122	9968	6123	6829	6124	6125	9410	6827	9282	190	2193	11198	2197	3191	3192	9970	9971	6921	3190	9972	6924	9794	6923	9975	29894	53981	2063	2617	2908	6257	6258	9818	6256	1660	24148	9295	3187	3188	3183	3184	9688	29079	3185	3181	9785	3646	2058	6146	6147	6141	6142	6143	6144	9669	3174	3172	3178	6908	9128	6139	2521	6138	4904	6136	9939	9521	6137	6134	6135	6132	6133	6130	6231	6232	6230	6235	6233	6234	6229	6228	6227	3164	6917	6129	6128	4799	55749	1477	55746	1479	1478	6204	90390	6205	9862	6206	6207	6208	10482	23279	6209	79902	6210	1973	1974	1975	1977	7068	1978	7067	3921	6217	6218	4116	56339	126382	80222	1983	7884	11338	1981	6224	7175	6223	6222	16	51692	9883	81857	7181	23395	7182	51586	51585	3735	6203	6202	6201	55534	10594	11224	4855	4854	83443	4853	4851	23020	23225	84441	10236	51520	23165	4331	4736	11100	7965	4677	10262	4670	10352	92935	5725	57794	2494	51639	10250	728689	4141	5436	5437	5434	5435	4306	51003	5438	5439	57176	8668	10921	8669	27335	1387	220988	57038	5440	5441	4686	7407	25973	10907	8683	10001	10002	10914	7936	26986	10421	7101	6301	1915	27316	10946	7421	10949	8565	8663	57819	8662	8661	8667	8666	8665	8664	10025	5431	5430	5433	129401	5432	124454	1936	1933	7025	1938	25920	1937	22938	84246	55699	57122	7311	7307	25873	65109	6637	6635	6636	6633	6634	51067	1025	1024	5465	8890	367	8892	8891	8894	8893	6626	6431	6627	6432	6628	57505	6629	1967	22826	6625	6430	1968	5093	1965	1964	5094	5468	5467	5469	1022	6429	904	6428	6632	5859	905	81929	6427	902	6426
ST_GA12_PATHWAY		3725	8437	695	6714	5747	5599	7006	2147	5894	1742	7409	23646	5607	5337	5338	50804	9002	2150	2151	5598	5594	2048
REACTOME_NEUROTRANSMITTER_RELEASE_CYCLE		8224	4128	6804	22999	6844	1103	6512	2744	57030	7166	1644	6582	6616	1621	5864	6812	60482	54874	6505	6853	6854	6857	6511	10497	6571	6572	7054	10815
BIOCARTA_IL1R_PATHWAY		3725	5599	1147	1432	5970	7124	7189	7042	4615	7040	54472	3456	3439	51295	3556	9020	3656	3553	3554	3654	3557	7043	5606	4214	11213	3551	6885	5608	3552	10454	4790	3569	4792
KEGG_GLYCEROLIPID_METABOLISM		10327	10554	10555	1056	11343	119548	129642	132158	137964	150763	154141	1606	1607	1608	160851	1609	217	219	223	224	231	253558	26007	2710	2712	2717	346606	3990	4023	501	5406	5407	5408	55750	56894	56895	57678	80339	84649	84803	8513	8525	8526	8527	8611	8612	8613	8694	9162	9388
REACTOME_SEMA3A_PAK_DEPENDENT_AXON_REPULSION		5361	5058	5362	3326	5062	1072	2242	3984	91584	10371	8829	3320	2534	5879	55558
REACTOME_JNK_PHOSPHORYLATION_AND_ACTIVATION_MEDIATED_BY_ACTIVATED_HUMAN_TAK1		5601	7189	5602	6416	5599	148022	257397	7098	10454	23118	5609	6885
KEGG_THIAMINE_METABOLISM		27010	79178	84284	9054
REACTOME_CALCITONIN_LIKE_LIGAND_RECEPTORS		10268	10267	133	10266	79924	799	797	796	10203	3375
REACTOME_P75_NTR_RECEPTOR_MEDIATED_SIGNALLING		6655	9459	50649	9828	8767	8841	9826	57580	84033	50650	23370	4615	27237	6868	387	2245	221472	25791	8878	572	5584	1894	9500	6453	6610	8874	55851	7409	23365	5923	5924	3551	7314	23229	836	835	29	22986	89846	4974	7410	23263	7074	4790	7204	5879	4792	6654	4168	5599	11108	27018	5970	5664	5663	51107	26574	23421	7189	10276	83464	4803	4099	4804	3654	10018	8997	57142	393	26230	11214	9181	9138	57449	396	3065	3066	23385	121512	7531	10451	64857
REACTOME_FORMATION_OF_THE_EARLY_ELONGATION_COMPLEX		5436	5437	5434	4331	5435	51497	6829	5438	25920	5439	2071	6827	2068	7469	5440	5441	4686	2966	2965	2963	1022	2962	9150	7936	22916	5431	5430	5433	5432	2968	902	2967
REACTOME_DOWN_STREAM_SIGNAL_TRANSDUCTION		3265	5781	6774	5894	6772	3845	8440	5159	6714	5154	7529	5605	5155	5156	5604	9564	5921	1398	5290	2889	5291	2886	4893	1399	5335	2885	5595	6777	6776	6778	5295	5296	6654	5594	4690
BIOCARTA_LONGEVITY_PATHWAY		3265	6647	6648	6649	2309	6464	2690	3479	847	207	5290	3480	2688	5294	5295
BIOCARTA_VIP_PATHWAY		805	1959	1147	5577	801	5970	5533	121916	4214	5567	2776	5568	5532	1960	5530	5335	7434	5573	5576	7432	5575	808	4773	4790	4772	4792	4609
REACTOME_NEF_MEDIATED_DOWNREGULATION_OF_MHC_CLASS_I_COMPLEX_CELL_SURFACE_EXPRESSION		162	164	8905	8907	567	130340	10053	55690	3105	1174
REACTOME_CDC20_PHOSPHO_APC_MEDIATED_DEGRADATION_OF_CYCLIN_A		8881	5682	9861	5686	5685	5684	983	5683	9491	10393	64682	10197	701	51529	5708	5709	5706	5707	5704	5691	5705	5690	5702	5693	5692	7314	5695	5700	5694	5701	5696	5687	5688	5689	51434	51433	29882	29945	4085	5717	5718	5719	8697	5710	5711	5713	5714	5715	5716	8900	5699	5698	11065	890	10213	5720	246184	5721	996	7321	7324	9184	991
BIOCARTA_FIBRINOLYSIS_PATHWAY		2147	1361	2149	2244	5327	2162	2266	2243	5054	5340	5328	5055
REACTOME_VIF_MEDIATED_DEGRADATION_OF_APOBEC3G		5717	5718	5719	5682	5710	5711	9861	5686	5713	5685	5714	5684	5715	5716	5683	9491	10197	9978	6921	6923	5699	5698	5708	5709	5706	5707	5704	5691	5705	10213	5690	8065	5702	5693	5720	5692	5721	5700	5695	7314	5701	5694	60489	5696	5687	5688	5689
KEGG_HUNTINGTONS_DISEASE		10126	10476	10488	10540	10891	10975	1173	1175	1211	1212	1213	125965	126328	1327	1329	1337	1339	1340	1345	1346	1347	1349	1350	1351	1385	1387	146754	148327	1537	160	161	163	1639	170712	1742	2033	23186	23236	246721	25942	25981	27019	27089	27113	2776	2876	2902	2904	291	2911	2915	292	293	29796	3064	3065	3066	3092	317	341947	3708	374291	387332	440567	4508	4509	4512	4513	4514	4519	4694	4695	4696	4697	4698	4700	4701	4702	4704	4705	4706	4707	4708	4709	4710	4711	4712	4713	4714	4715	4716	4717	4718	4719	4720	4722	4723	4724	4725	4726	4728	4729	4731	4899	498	506	509	51079	51164	513	514	515	516	517	518	522	5330	5331	5332	539	54205	5430	5431	5432	5433	5434	5435	5436	5437	5438	5439	5440	5441	54539	5468	5481	548644	55081	55567	55967	56901	581	5978	627	6389	6390	6391	6392	64446	64764	6647	6648	6667	6874	6875	6908	7019	7052	7157	7350	7381	7384	7385	7386	7388	7416	7417	7419	7802	8218	83447	83544	836	841	842	84699	84701	9001	90993	9167	9377	9519	9586
REACTOME_SIGNALING_IN_IMMUNE_SYSTEM		3725	4208	83700	338	51378	941	942	4205	10892	2002	940	29126	10990	2335	54106	23657	55740	947	4615	3929	8737	2207	253260	57761	10333	644076	4214	930	23643	6885	1326	207	5648	208	735	929	4893	8411	135250	4791	4790	79465	731	4793	730	4792	733	58494	2214	1493	2213	732	920	10870	1432	10225	3845	925	926	8764	100132285	23539	7189	729	727	7334	7335	919	4099	23118	51295	1849	720	1848	1845	28442	629	1846	1445	140885	10219	914	5627	915	916	917	5624	717	716	3937	718	22914	5335	713	712	715	714	51284	10747	3932	28639	7056	10859	3111	3112	257397	59307	50852	3824	3821	3384	3385	3386	84433	56301	7454	2475	3383	3107	3106	4153	23759	3109	4345	3108	51135	3105	5133	50848	5601	5602	5600	5605	5606	3811	30849	3812	5604	5609	5608	8832	975	6196	2888	6197	10666	4973	2886	2885	6195	28802	28299	7867	3802	8517	3265	8519	965	962	961	27040	3702	3805	80329	3806	80328	3803	3804	5516	4277	5515	5518	4276	28814	353376	5519	28813	28816	151888	10461	28811	959	958	5728	28577	11213	857	79109	29110	5525	7098	466	5528	7099	5527	5526	8915	10454	28826	4064	28825	567	7096	2353	7097	28823	4067	7535	2147	682	80380	3683	285	3684	284	9450	3538	23308	3676	3537	6416	9046	3675	1525	482	483	481	3678	29851	1386	6566	54210	3539	4312	3135	9252	5175	7409	5170	3690	3551	1385	7408	55423	3695	6402	3685	11006	6403	7412	3688	6404	64223	6693	9056	3687	10000	9057	3689	1277	9641	1278	4690	2621	3127	51206	3125	7100	114609	5970	28908	28799	131450	3897	28793	28791	11035	3514	28795	11136	9020	23428	3134	3133	3113	3115	64145	3117	3118	3119	7525	5058	11025	11024	6957	8174	6955	10288	11126	5817	3123	51311	5819	998	3122	999	56253	148022	1147	5781	6464	28776	8767	5478	5062	51466	6520	28774	28775	28772	90952	28770	5777	3635	5588	7314	9402	57126	7305	28783	5595	28784	28785	28786	5598	5879	28781	5788	6654	5594	3661	5599	81793	9261	28378	9123	117145	5289	8140	3654	3655	6714	7010	5196	51744	5197	5290	55824	5291	1675	2534	120425	5295	3665	2533	5296
BIOCARTA_CLASSIC_PATHWAY		735	717	716	729	718	727	713	712	715	714	721	720	731	730
BIOCARTA_PLCE_PATHWAY		51196	5731	5573	5576	107	5575	5577	5567	5568	2778	5912	154
BIOCARTA_NUCLEARRS_PATHWAY		1571	5244	5243	5914	5468	5467	5465	8647	8431	9970	8714	9971	1544	10062	3410
REACTOME_SIGNALING_BY_PDGF		1292	1293	1290	1291	6774	5781	1297	5894	6772	80310	7060	5327	1289	1287	5159	1280	1281	1282	5605	1284	1285	5604	1286	5921	2889	2886	4893	6696	2885	6777	1277	5595	6776	6778	1278	6654	4690	5594	3265	56034	3845	5045	8440	6714	7529	5154	5155	5156	1298	1299	9564	256076	5340	5290	1398	5291	1399	5335	131873	7059	7058	5295	5296	7057
BIOCARTA_GPCR_PATHWAY		3725	3265	805	4776	5579	5894	5578	2002	4775	801	5577	5533	2770	2792	107	121916	5604	2776	5567	5568	2778	1385	5532	5530	6197	2782	5335	5573	5576	5575	5595	808	4773	4772	2353
KEGG_OTHER_TYPES_OF_O_GLYCAN_BIOSYNTHESIS		10585	10690	10720	10941	145173	146664	23127	23275	23509	2526	2529	2683	283464	29954	3955	4242	54490	54575	54576	54577	54578	54579	54600	54657	54658	54659	55624	56983	574537	5986	6480	6487	727936	7363	7364	7365	7366	7367	79709	79799	84620	8473	8703	8704	8985	9486
BIOCARTA_IL3_PATHWAY		3265	3563	5894	3562	6464	5604	1439	3717	2885	5595	6777	6776	2353	5777	6654
REACTOME_HUMAN_TAK1_ACTIVATES_NFKB_BY_PHOSPHORYLATION_AND_ACTIVATION_OF_IKKS_COMPLEX		8517	1147	148022	257397	5970	3551	6885	7189	7098	10454	23118	4791	4790	4793	4792
BIOCARTA_CTLA4_PATHWAY		5781	941	942	940	915	916	917	3702	5290	23308	6957	6955	2885	919	29851	3932	5295	3123	3558	1493	3122
REACTOME_HIV1_TRANSCRIPTION_ELONGATION		5436	5437	5434	4331	5435	51497	6829	5438	25920	5439	2071	6827	1025	2068	11198	7469	5440	6749	6921	6924	6923	5441	4686	2966	2965	1022	2963	2962	9150	22916	6917	7936	5431	904	5430	5433	5432	2968	902	2967	8178
REACTOME_AUTODEGRADATION_OF_CDH1_BY_CDH1_APC		8881	5682	9861	5686	5685	5684	5683	9491	10393	64682	10197	51529	5708	5709	5706	5707	5704	5691	5705	5690	5702	5693	5692	5695	7314	5700	5694	5701	5696	5687	5688	5689	51434	51433	29882	29945	5717	5718	5719	8697	5710	5711	5713	5714	5715	5716	51343	5699	5698	11065	10213	5720	246184	5721	996	7321	7324
REACTOME_RNA_POLYMERASE_III_TRANSCRIPTION_INITIATION_FROM_TYPE_3_PROMOTER		5437	5434	7702	5435	6621	661	171568	55290	6619	6908	11178	55814	55703	5440	11128	10621	5451	10302	55718	6618	5441	6617
REACTOME_PHOSPHORYLATION_OF_CD3_AND_TCR_ZETA_CHAINS		3127	920	3111	3125	3112	919	3109	3108	3113	1445	3115	28577	3117	3118	3119	915	916	917	55824	6957	6955	3932	28639	3123	5788	3122
ST_PHOSPHOINOSITIDE_3_KINASE_PATHWAY		10971	6655	7006	2810	6464	5163	2932	1029	2931	3484	572	3635	27071	695	5728	7529	207	23368	3376	208	6196	5290	6197	1	6198	10000	2885	7534	7533	7532	7531	6654	6195
KEGG_LINOLEIC_ACID_METABOLISM		100137049	123745	151056	1544	1551	1557	1558	1559	1562	1571	1573	1576	1577	246	26279	30814	391013	50487	5319	5320	5321	5322	57016	64600	64816	81579	8398	8399	84647	8681
REACTOME_CREB_PHOSPHORYLATION_THROUGH_THE_ACTIVATION_OF_CAMKII		2902	2903	2904	805	2905	815	1742	2906	816	817	818	801	1385	4747	808	88
BIOCARTA_INTEGRIN_PATHWAY		3725	3265	4660	5599	823	58	5894	826	6464	7414	7791	7145	387	84290	87	5829	6093	1445	6714	5906	5747	3672	5605	5604	9564	857	2889	3688	1399	2885	5595	7094	613	2534	88	6654	5594	89
REACTOME_GAMMA_CARBOXYLATION_TRANSPORT_AND_AMINO_TERMINAL_CLEAVAGE_OF_PROTEINS		2159	2621	2158	2677	2147	5627	5045	5624	8858	2155
REACTOME_FORMATION_OF_ATP_BY_CHEMIOSMOTIC_COUPLING		506	509	9551	498	4508	513	522	521	4509	10476	10632	539	516	515	514
SIG_CHEMOTAXIS		5063	3708	29127	3709	5163	5062	9826	1073	1072	10298	3984	4638	5308	3636	9475	6093	57144	695	5728	393	8976	392	3710	6295	85366	8936	5058	207	23368	208	5290	10000	5293	23452	10097	10096	2664	2665	6191	5294	56924	5295	998	6010
ST_JNK_MAPK_PATHWAY		3725	2645	5599	5069	11221	6464	4775	7189	6416	1647	51776	1386	3554	7182	1846	4217	5601	5602	4214	4215	4216	4294	5609	1738	4293	1850	5607	4296	6885	207	7786	7157	9175	2549	50804	5598	10746	998
BIOCARTA_G1_PATHWAY		1869	7027	2932	1029	1027	1026	983	7042	8900	7040	1030	7043	595	1017	1019	25	5925	6502	7157	1021	1719	993	472	545	4088	3065	4089	898
REACTOME_APOPTOSIS		3005	3006	8743	331	9861	3009	2339	3007	5533	3008	5534	8737	1829	1828	10134	6093	5747	207	22985	90427	5366	4836	51765	3002	2620	317	8655	56616	7186	27113	10018	5699	5698	8428	596	7529	3837	598	3836	329	10213	324	1830	5339	7431	1832	3024	54205	4950	999	843	63967	842	841	840	1869	7027	7124	5682	5062	5686	5685	9414	4000	118	5684	4001	5683	9491	8772	8837	10197	572	578	5580	79658	637	5708	5588	5709	5706	5707	581	5691	5704	5690	5705	5693	5702	839	5692	7314	5695	5700	28988	5694	5701	836	5696	7132	5687	5688	5689	5317	5717	5718	5719	5599	2934	140735	660	5710	5711	5713	5714	5715	6709	5716	1499	8795	7082	8717	4137	5720	5721	1676	355	1677	356
REACTOME_SYNTHESIS_OF_DNA		1763	5682	9861	8318	5686	5685	5684	5683	9491	5984	5985	10197	6117	10714	6119	6118	81620	23649	5708	5709	5706	5707	5691	5704	5981	5705	5690	5983	5702	5693	5982	5925	5692	7314	5695	5700	5701	5694	5696	5687	5688	5689	5717	5718	5719	84296	5557	5710	5558	51659	5711	1026	5713	5714	5715	5716	57804	8900	51343	5422	5111	84515	5699	5698	5427	23594	4173	4172	4175	4174	890	5424	4176	5425	5426	1017	9837	10213	5720	5721	4171	4998	4999	5000	2237	5001	3978	990	23595
REACTOME_MTOR_SIGNALLING		55437	7249	6794	2475	5565	5564	5563	1975	5562	1977	1978	51422	92335	6009	53632	57521	208	29904	5494	6198	64223	1981	5571	7248	51719	81617	6194
REACTOME_CELL_CYCLE_CHECKPOINTS		8881	8317	8318	9861	64682	10926	4193	64326	472	545	51434	51433	84126	84515	5699	5698	23594	4173	4172	8379	4175	4174	4176	1111	10213	4171	996	7321	55388	995	7324	993	990	5810	9184	991	891	898	23595	63967	5682	5686	5685	5684	5683	983	10393	9491	5984	10197	5985	6117	6119	701	6118	51529	5708	5709	5706	5884	5707	5883	5691	5704	5690	5705	5693	5702	5983	5692	5982	5695	5700	7314	5694	5701	5696	5687	5688	5689	29882	29945	4085	5717	5718	11200	5719	8697	5710	5711	1026	5713	5714	3364	5715	5716	11065	1017	7465	5720	246184	5721	7157	4998	4999	5000	9134	9133	144715	5001
REACTOME_G2_M_TRANSITION		11258	7846	5577	8636	11190	85378	984	983	10540	10382	79959	10383	4926	80184	9793	55125	5116	95681	84131	7283	55755	22981	27175	9738	9814	9702	80321	121441	27229	4751	54820	7840	10142	4331	5108	1453	7514	1454	5048	22919	22994	22995	10426	55722	8655	114791	8900	55835	3320	5518	1069	7277	5347	10806	8481	10733	22897	10844	890	11064	5566	11116	80254	9088	7465	1778	994	1022	9133	995	1639	1781	993	9662	203068	7532	891	4957	10121	7531	23332	728642	902	55142
REACTOME_CELLEXTRACELLULAR_MATRIX_INTERACTIONS		7016	29780	9459	2318	2316	55742	10979	7408	3611	6251	3688	3987	55679	54751	5829	87
BIOCARTA_TFF_PATHWAY		842	3265	5747	6464	1956	317	2690	207	1499	5290	54205	3688	2688	2885	387	5595	572	5294	5295	6654	5594
REACTOME_M_G1_TRANSITION		1869	5682	9861	5686	5685	5684	5683	9491	10197	81620	5708	5709	5706	5707	5704	5691	5705	5690	5702	5693	5692	51053	5700	5695	7314	5694	5701	5696	5687	5688	5689	5717	5718	5719	5710	5711	5713	5714	5715	5716	84515	5699	5698	23594	4173	4172	4175	4174	4176	10213	5720	5721	4171	1871	1870	4998	4999	5000	5001	990	23595
KEGG_GALACTOSE_METABOLISM		231	2538	2548	2582	2584	2585	2592	2595	2645	2683	2717	2720	3098	3099	3101	3906	3938	5211	5213	5214	5236	55276	57818	7360	80201	8704	8972
REACTOME_PYRUVATE_METABOLISM		5166	5164	54704	682	5165	57546	5162	5163	1738	5160	1737	23539	8050	9123	3939	6566	3945	55066
BIOCARTA_SPPA_PATHWAY		6714	3265	5747	2147	3672	23236	5894	5579	2149	5321	5578	5742	5604	2770	3688	2792	2782	6850	6916	5595	9002	5594
REACTOME_VPR_MEDIATED_NUCLEAR_IMPORT_OF_PICS		23636	79023	55746	23511	23279	79902	9883	4927	8815	4928	348995	53371	11097	9972	8480	9631	8021	23225	3836	9818	3159	8086	57122	23165	5903	7175	11168	9688	129401	81929	10762
BIOCARTA_FCER1_PATHWAY		3725	3265	805	5599	4776	5579	5894	2002	6464	4775	801	5062	5533	6416	6850	2207	2205	121916	695	5321	4214	5604	7409	5609	5532	5530	5290	5335	2885	5595	808	4773	4772	2353	5294	5295	4067	6654	5594
REACTOME_REGULATION_OF_AMPK_ACTIVITY_VIA_LKB1		55437	92335	53632	6794	57521	5494	5571	5565	5564	5563	51719	5562	81617	51422
BIOCARTA_DREAM_PATHWAY		3725	5577	5567	5568	1385	1390	4986	5573	5576	5575	5595	5430	2353	30818
REACTOME_SIGNAL_ATTENUATION		1398	2887	2885	6464	3667	5595	3630	3643	8660	1796	6654
REACTOME_EICOSANOID_LIGAND_BINDING_RECEPTORS		5729	5737	5732	5731	5734	5733	5739	1241	57105	56413	6915	11251	2840	165140	10800
BIOCARTA_RAC1_PATHWAY		8851	4660	5156	4214	4688	23647	7409	8936	5058	10928	1123	1072	5290	4633	3984	1020	6198	4638	5337	5294	5295	5879	7204
KEGG_NON_HOMOLOGOUS_END_JOINING		10111	1791	2237	2547	27343	27434	3981	4361	5591	64421	731751	7518	7520	79840
REACTOME_TRANSLATION_INITIATION_COMPLEX_FORMATION		6204	6205	6206	6207	6208	6209	6210	8668	1973	2197	8669	1974	27335	1975	1977	3921	6217	6218	1981	6224	6223	6222	6191	6192	6193	3646	6194	26986	6189	6188	6187	8894	1968	6231	8663	6232	8662	1965	8661	1964	6230	8667	6235	8666	8665	6233	8664	6234	6229	6203	6228	6202	6227	6201	7458	728689
KEGG_GLYCOSAMINOGLYCAN_DEGRADATION		10855	138050	23553	2588	2720	2799	2990	3073	3074	3373	3423	3425	411	4669	60495	6448	6677	8372	8692
ST_STAT3_PATHWAY		3570	6714	6774	10401	1154	3716	3569	10076	5967	3718	3717
REACTOME_ERK_MAPK_TARGETS		4208	5600	9252	1432	4205	2002	6196	6197	5516	5515	5528	5518	5595	5519	1849	5598	1848	1845	1846	5594	6195
BIOCARTA_ARENRF2_PATHWAY		3725	5599	1432	5579	5578	7975	486	9817	1385	4097	23764	2353	5594
BIOCARTA_PPARA_PATHWAY		3725	7025	10891	5579	5578	5577	7124	336	335	948	2195	1387	3630	10062	4199	9612	9611	5743	3303	4843	3295	5925	6256	1854	10370	1375	65003	6777	5595	6776	4792	4609	5594	2419	4023	2168	2033	5970	8204	1843	5465	8648	10011	3320	5154	1962	5567	5568	6667	5469	5290	5573	5576	5575	8431	51	5294	5295
REACTOME_ENERGY_DEPENDENT_REGULATION_OF_MTOR_BY_LKB1_AMPK		55437	92335	6009	7249	53632	6794	57521	5494	5571	7248	5565	5564	5563	5562	51719	81617	51422
KEGG_REGULATION_OF_ACTIN_CYTOSKELETON		10092	10093	10094	10095	10109	10152	10163	10297	10298	103910	10398	10451	10458	10552	10627	10672	1072	1073	10787	10788	1128	1129	1131	1132	1133	128239	1398	1399	1445	1729	1730	1793	1950	1956	200576	2147	2149	2245	2246	2247	2248	2249	2250	2251	2252	2253	2254	2255	2256	2257	2258	2259	2260	2261	2263	2264	22800	22801	22808	23191	2335	23365	23396	23533	26230	26281	26291	26999	27006	2768	28964	2909	2934	29895	3071	324	3265	345456	3630	3645	3655	3672	3673	3674	3675	3676	3678	3679	3680	3681	3682	3683	3684	3685	3687	3688	3689	369	3690	3691	3693	3694	3695	3696	375189	3845	387	3984	3985	4342	4478	4627	4628	4633	4636	4638	4659	4893	5058	5062	5063	50649	5154	5155	5156	5159	5216	5217	5290	5291	5293	5294	5295	5296	5305	54434	54961	5499	5500	5501	55740	55845	5594	5595	55970	56034	5604	5605	56924	57144	5747	5829	58498	5879	5880	5881	5894	5962	60	6093	623	6237	624	653888	6548	6654	6655	673	7074	71	7114	7117	7409	7410	7414	7430	7454	79784	79837	80310	8074	81	81624	81873	8394	8395	8396	8503	8515	8516	85366	85464	85477	87	88	8817	8822	8823	8826	8874	89	8936	8976	89846	9087	9138	91807	929	93408	9459	9475	9564	9965	998
REACTOME_UNFOLDED_PROTEIN_RESPONSE		7494	10130	8720	2081	4189	27230	51360	1965	51726	5611	3309	9451	9695	467	9709	4800	468	22926	1649
BIOCARTA_MTA3_PATHWAY		80086	7846	5174	226	2099	6591	57504	53615	3315	3316	7278	9112	7277	2597	3065	84790	1509	6615	999
REACTOME_ASSOCIATION_OF_TRIC_CCT_WITH_TARGET_PROTEINS_DURING_BIOSYNTHESIS		3801	83752	6468	10528	6950	10694	11328	10564	26190	6499	22803	8877	26224	84261	26234	26270	8237	10517	63971	22948	26272	54461	10575	10576	55294	908	10574	7203	26985
KEGG_AMOEBIASIS		10319	107	1277	1278	1280	1281	1282	1284	1286	1287	1288	1289	1290	1301	1302	1437	1511	1992	22798	23236	2335	23533	2767	2769	2774	2776	2778	284217	2919	3315	338382	3458	3553	3554	3569	3576	3586	3592	3593	3684	3689	383	384	3908	3909	3910	3911	3912	3913	3914	3915	3918	4583	4790	4843	50509	5055	5269	5272	5273	5275	5290	5291	5293	5294	5295	5296	5330	5331	5332	5566	5567	5568	5578	5579	5582	5613	5747	5868	5869	5878	5970	6317	6318	7040	7042	7043	7097	7099	7124	731	732	733	735	7414	7850	7879	81	836	8503	87	88	89	912	929	9630
REACTOME_TRANSMEMBRANE_TRANSPORT_OF_SMALL_MOLECULES		10347	55746	23511	1317	23516	10991	23657	204962	23279	79902	335	10349	11097	206358	80736	84679	8021	3099	3098	115019	1080	4891	7175	10479	1811	10723	23636	215	55117	23539	9883	9194	84889	51296	64078	348932	30061	25769	9990	124935	9187	66035	55676	1836	56301	65010	9498	64849	57282	8501	9497	60482	23225	3101	115584	7780	7781	27173	160728	10861	23165	7779	56606	10762	348995	57468	10568	92745	8480	8504	8086	5903	55244	57084	254428	55630	57181	2542	2646	2645	6559	6558	6557	6556	64116	23460	283652	54716	26266	8671	57030	4927	4928	23446	155184	126969	53371	6565	284111	6566	6563	6564	6561	6560	26154	6549	6546	29986	6548	29988	6547	5172	9153	9058	9154	9056	9152	9057	6553	29985	23315	6550	57153	117247	79023	153201	64924	81031	5825	5824	83697	7922	11136	23428	6582	57419	9631	25800	6005	6568	6569	81539	54407	114134	8170	6570	123041	6571	129401	6574	6575	11254	6518	6519	84102	6517	6514	6515	6512	283375	6513	6522	6521	55089	6520	9972	121260	57835	389015	6509	11182	6505	9818	142680	6506	6507	6508	57122	140679	6511	6510	9688	57127	285195	154091	2030	246213	345274	6536	6534	6538	6539	6540	9123	3177	6543	6542	6541	80024	340024	8140	200010	115111	26503	146802	6523	6524	169026	6526	6528	148867	6529	6531	6530	2538	6533	51458	81929
KEGG_ERBB_SIGNALING_PATHWAY		10000	1026	1027	10298	10718	1398	1399	145957	1839	1950	1956	1978	2002	2064	2065	2066	2069	207	208	23533	23624	2475	25	2549	25759	27	2885	2932	3084	3265	369	3725	374	3845	399694	4609	4690	4893	5058	5062	5063	5290	5291	5293	5294	5295	5296	5335	53358	5336	5578	5579	5582	5594	5595	5599	5601	5602	5604	5605	5609	56924	57144	572	5747	5894	6198	6199	6416	6464	6654	6655	6714	673	6776	6777	685	7039	815	816	817	818	8440	8503	867	868	9542
REACTOME_CHEMOKINE_RECEPTORS_BIND_CHEMOKINES		3627	2919	6349	643	10850	6347	6348	6352	6351	1524	6356	6354	414062	7852	3579	3577	56477	3576	1232	6361	1233	6364	1234	10663	1235	6363	1236	6366	1237	1238	6367	58191	6360	51554	1230	6846	10563	6376	6375	6374	6373	6372	10803	729230	6370	2833	5196	2920	2921	2826	4283	6387	2829	5473	57007
REACTOME_LOSS_OF_NLP_FROM_MITOTIC_CENTROSOMES		11258	7846	5577	8636	11190	983	10540	10382	10383	79959	80184	9793	55125	5116	95681	84131	7283	55755	22981	9738	9814	80321	9702	121441	4751	54820	7840	10142	5108	1453	1454	5048	22994	22919	22995	55722	8655	55835	3320	1069	5518	7277	5347	10806	8481	10733	22897	11064	5566	11116	80254	1778	1639	1781	9662	203068	7532	7531	4957	10121	23332	55142
KEGG_RENAL_CELL_CARCINOMA		10000	10298	112398	112399	1387	1398	1399	201163	2033	2034	207	208	2113	2271	2277	23533	2549	2885	2889	3082	3091	3265	369	3725	3845	405	4233	4893	5058	5062	5063	5155	5228	5290	5291	5293	5294	5295	5296	54583	5594	5595	5604	5605	56924	57144	5781	5879	5894	5906	5908	6513	6654	6655	673	6921	6923	7039	7040	7042	7043	7422	7423	7424	7428	8453	8503	9915	9978	998
BIOCARTA_MCALPAIN_PATHWAY		824	3265	823	58	826	1956	5577	1950	4633	4638	84290	5829	2833	5747	3672	5567	5568	7430	3688	5573	5576	5575	5595	7094	5594
BIOCARTA_IL2RB_PATHWAY		3265	1869	5894	3561	6464	3560	867	5478	8651	8837	6850	572	9021	3559	22806	5777	596	598	3716	207	3718	5290	355	6198	1399	356	2885	9111	5595	3667	6777	6776	2353	5294	5295	6654	4609	5594
KEGG_RETINOL_METABOLISM		10170	10720	10901	10941	124	125	126	127	128	130	131	145226	1543	1544	1548	1549	1551	1553	1555	1557	1558	1559	1562	157506	1576	1577	1579	158835	1592	216	284541	317749	340665	50700	51109	53630	54490	54575	54576	54577	54578	54579	54600	54657	54658	54659	54884	56603	574537	5959	6121	64816	7363	7364	7365	7366	7367	79799	8228	8608	8694	8854	9227	9249
BIOCARTA_BLYMPHOCYTE_PATHWAY		958	941	3689	1378	3683	1380	3123	5788	2213	3383	3122
KEGG_ALZHEIMERS_DISEASE		102	1020	10476	10975	11261	125965	126328	1327	1329	1337	1339	1340	1345	1346	1347	1349	1350	1351	1537	163688	170712	2081	22926	23236	23385	23621	25825	2597	27089	2776	2902	2903	2904	2905	2906	2932	29796	3028	317	322	3416	341947	348	351	355	3553	3708	3709	3710	374291	4023	4035	4137	4311	440567	4508	4509	4512	4513	4514	4519	4694	4695	4696	4697	4698	4700	4701	4702	4704	4705	4706	4707	4708	4709	4710	4711	4712	4713	4714	4715	4716	4717	4718	4719	4720	4722	4723	4724	4725	4726	4728	4729	4731	4842	487	488	489	498	506	509	51079	51107	513	514	515	516	517	518	51806	522	5330	5331	5332	539	54205	54539	5530	5532	5533	5534	5535	55851	5594	5595	55967	5663	5664	56901	572	6263	637	6389	6390	6391	6392	63928	6622	6868	7124	7132	7381	7384	7385	7386	7388	775	776	778	779	801	805	808	810	823	824	836	840	841	842	84701	8772	8851	8883	9167	9377	9451
SA_G2_AND_M_PHASES		994	1022	993	4750	1111	7465	1026
ST_IL_13_PATHWAY		3598	3597	3596	3566	7297	3716	3717
BIOCARTA_RAB_PATHWAY		5873	4218	5862	9367	5861	5870	58	5867	5868	7879	8766	5864
REACTOME_SEROTONIN_NEUROTRANSMITTER_RELEASE_CYCLE		6812	8224	22999	6804	6844	6853	6854	6857	7166	1644	6571	6616	5864	10815
REACTOME_INFLUENZA_VIRAL_RNA_TRANSCRIPTION_AND_REPLICATION		5436	5437	5434	9349	5435	6160	5438	6161	5439	6204	6164	6205	6206	6165	6207	6168	6208	6167	6209	6169	9045	6210	5440	3921	5441	6217	6155	6218	6154	6152	6159	6158	6157	6156	6224	6223	6222	6181	6189	3843	5611	6188	6187	3320	6173	6171	6170	23521	6176	6175	6203	6202	6201	2963	2962	5431	5430	5433	5432	11224	6122	6123	6124	6125	2197	7311	25873	6191	6192	51121	6193	6194	6146	6147	6141	6142	6143	6144	4736	6139	6138	6136	6137	6134	6135	6132	6133	6130	2926	6231	6232	6230	6235	6233	6234	6229	6228	6227	6129	6128
BIOCARTA_CARM1_PATHWAY		2033	5577	5567	5914	5568	1385	6256	8202	10498	5573	1387	5576	5575
KEGG_NUCLEOTIDE_EXCISION_REPAIR		100290337	100510744	1022	1069	10714	1161	1642	1643	2067	2068	2071	2072	2073	2074	2965	2966	2967	2968	29935	3978	404672	4331	5111	54107	5424	5425	5426	5427	56655	57804	5886	5887	5981	5982	5983	5984	5985	6117	6118	6119	728340	730394	7507	7508	8450	8451	902	9978
REACTOME_METABOLISM_OF_LIPIDS_AND_LIPOPROTEINS		6770	10998	338	35	33	3284	3283	1579	34	949	336	337	37	38	335	948	1581	1582	1583	8877	79603	7350	8879	10715	3290	116519	79718	3295	8029	5360	3293	1589	1588	344	345	1586	1585	8309	1584	348	8310	1717	1593	2	1718	30	32	51099	81693	10478	31	6604	215	1455	19	213	1595	10087	1071	3949	622	5346	8443	85441	11343	5244	80205	10499	10498	28234	183	1056	6382	3930	3931	54677	10599	2820	10858	570	8841	10654	10062	55331	29956	9612	9611	123	96764	51128	4547	51129	56894	5501	56895	5500	9217	55326	5408	5406	84188	130367	23054	166929	5007	8202	3991	8613	3992	340485	3990	2222	284541	8714	147323	259230	857	125981	8611	8612	10554	8800	10555	51	10558	7363	1208	134429	9453	4047	1109	3339	4598	57678	5019	23309	1387	3156	3155	4199	8540	1892	1384	5034	10005	1376	1375	4597	11001	6554	6555	4023	6579	2167	26061	91012	8647	8648	3033	51302	3032	9218	9023	3030	3417	2172	9619	55304	9420	8560	10682	5566	81537	5567	54600	5568	2180	7108	1632	3422	649	788	2819	253782	6514	6822	9415	376497	6319	2194	123099	1666	55711	5587	5264	2710	6256	80270	23600	6307	51478	26119	6309	204219	5499	29881	8694	25942	1374	6342	91734	56848	5465	6907	80765	50814	6713	3158	1962	3157	151742	6718	5469	6720	9517	64240	64241	2531
KEGG_CYSTEINE_AND_METHIONINE_METABOLISM		1036	10768	10993	1491	160287	1786	1787	1788	1789	191	23382	259307	262	27430	2805	2806	29947	3939	3945	3948	4143	4144	4357	4507	4548	51074	55256	58478	635	6611	6723	6898	7263	84245	875	92483
REACTOME_CLATHRIN_DERIVED_VESICLE_BUDDING		2647	2580	9829	8673	23557	1522	8773	10618	3482	8775	27131	9698	7164	7163	130340	51429	55330	4074	10717	152503	8546	7037	6456	388552	25977	26258	9685	8729	162	408	164	375	5878	2512	10053	54885	6844	1785	3312	6845	8301	8905	9026	81567	8907	6643	1176	5286	1174	6810	286451	1362	2799	6272	1777	23431	84062	1211	2495	1213	4952
REACTOME_INORGANIC_CATION_ANION_SLC_TRANSPORTERS		6559	11254	6558	6557	6519	10991	283652	54716	23657	56301	8671	6512	57030	65010	6522	6521	55089	6520	6565	9498	206358	57282	8501	6564	9497	84679	6560	6549	115019	121260	57835	6546	6509	389015	6548	6547	6505	142680	6506	160728	6507	10861	5172	6508	9056	6511	140679	9057	6510	10479	1811	6553	10723	285195	23315	6550	117247	246213	153201	55117	6539	83697	84889	6543	6542	6541	57468	51296	11136	80024	340024	10568	23428	8140	92745	57419	348932	6568	6569	26503	115111	81539	25769	9990	124935	6528	54407	57084	9187	6533	123041	6574	6575	1836
REACTOME_NEP_NS2_INTERACTS_WITH_THE_CELLULAR_EXPORT_MACHINERY		23636	79023	23511	55746	7514	23279	79902	9883	4927	4928	348995	11097	53371	9972	8480	9631	8021	23225	9818	8086	57122	5901	23165	5903	7175	9688	129401	81929	10762
REACTOME_GLOBAL_GENOMIC_NER		4331	2072	2071	2073	57804	2068	5984	5985	5887	6117	1643	10714	6119	6118	5111	1642	5427	2067	5424	5425	5426	5981	5983	5982	7508	7507	2966	2965	1022	3978	2968	902	2967
BIOCARTA_CBL_PATHWAY		1436	6714	5156	5579	1956	5578	51100	867	1950	30011	2885	4233	56904
BIOCARTA_NFKB_PATHWAY		8517	1147	4214	5970	7124	3551	3552	6885	7133	7132	7189	4615	8772	7099	8737	7128	10454	9020	4790	3554	3654	4792	8717
KEGG_RNA_TRANSPORT		100101267	100130966	10073	10189	10209	10248	10250	10284	10289	10419	10460	10482	10556	10557	10605	10762	10775	10799	10921	10940	11097	11102	11171	11218	11260	1207	129401	132430	138716	140886	1915	1917	1964	1965	1967	1968	1973	1974	1975	1977	1978	1981	1982	1983	22794	22916	22985	23165	23225	23279	23511	23636	253314	25929	26019	26986	29107	340529	348995	3646	3837	387082	4116	4686	4927	4928	5042	50628	51068	51095	51367	51808	53371	5411	54913	54960	55110	55520	55706	55746	55916	55998	56000	56001	57122	57187	57510	5901	5903	5905	59343	5976	60528	6396	645974	65109	65110	6606	6607	6612	6613	7175	728343	7329	7341	7514	79023	7919	79228	79760	79833	79897	79902	80145	8021	80336	8086	81929	84305	84321	8480	8487	8563	8661	8662	8663	8664	8665	8666	8667	8668	8669	8672	8761	8890	8891	8892	8893	8894	9086	91181	94026	9470	9631	9669	96764	9688	9775	9818	9883	9939	9972	9984
REACTOME_ACTIVATED_AMPK_STIMULATES_FATTY_ACID_OXIDATION_IN_MUSCLE		55437	92335	788	6794	53632	2180	5571	1376	5565	1375	5564	32	5563	5562	51719	81617	51422
REACTOME_RNA_POLYMERASE_I_PROMOTER_ESCAPE		54700	5437	4331	9533	2071	51082	2068	2966	2965	1022	7343	25885	5440	84172	9015	9014	9013	2968	902	2967
BIOCARTA_GRANULOCYTES_PATHWAY		5175	7124	3552	3683	3684	3383	6402	6403	3458	6404	727	3689	1440	3576
ST_GA13_PATHWAY		6722	8517	4796	5599	5256	1742	5163	10672	9826	6416	5962	5267	4018	5266	9475	4217	6093	5747	596	4214	23646	207	208	5291	10000	5337	5338	6915	4791	4790	4793	4792	4795	998	4794
BIOCARTA_HSP27_PATHWAY		7867	842	596	58	317	7124	9261	3552	836	3315	3316	1616	355	54205	356
BIOCARTA_ERK5_PATHWAY		4208	4209	3265	4207	4205	6464	1385	207	5290	5335	2885	5595	5598	5294	5295	4914	5594	6195
KEGG_CHEMOKINE_SIGNALING_PATHWAY		10000	10235	10344	10451	10563	10663	10681	107	108	10803	10850	109	111	112	113	114	1147	115	1230	1232	1233	1234	1235	1236	1237	131890	1398	1399	1445	1524	156	157	1794	196883	207	208	2185	2268	2309	23236	23533	25759	26230	2770	2771	2773	2782	2783	2784	2785	2786	2787	2788	2790	2791	2792	2793	2826	2829	2833	2868	2869	2870	2885	2919	2920	2921	2931	2932	3055	3265	3551	3576	3577	3579	3627	3702	3717	3718	3845	387	388372	399694	4067	408	409	414062	4283	4790	4792	4793	4893	5058	51764	5196	5197	5290	5291	5293	5294	5295	5296	5330	5331	5332	53358	54331	5473	5566	5567	5568	5579	5580	5590	5594	5595	55970	5604	5613	56288	56477	5747	57580	58191	5829	5879	5880	5894	5906	5908	59345	5970	6011	6093	6346	6347	6348	6349	6351	6352	6354	6355	6356	6357	6358	6359	6360	6361	6362	6363	6364	6366	6367	6368	6369	6370	6372	6373	6374	6375	6376	6387	643	6464	653361	6654	6655	673	6772	6773	6774	6777	6846	7074	729230	7409	7410	7454	7852	8503	8517	8976	94235	9475	9547	9560	9564	9844	998
REACTOME_SCF_BETA_TRCP_MEDIATED_DEGRADATION_OF_EMI1		5717	5718	5719	5682	5710	8945	5711	9861	5686	5713	5685	5714	5715	5684	6500	5716	5683	9491	51343	10197	5699	5698	5708	5709	5706	5707	5704	5691	10213	5690	5705	5702	5693	5720	5692	5721	5700	5695	26271	7314	5701	5694	5696	5687	5688	5689	8454	991
REACTOME_COMPLEMENT_CASCADE		28776	3538	3537	28774	28775	4153	28772	28770	3539	5648	735	28783	28784	28785	28786	731	730	733	28781	732	28299	28802	28908	28799	28378	28793	729	28791	727	28795	3514	28814	28813	28816	720	28442	629	28811	717	716	718	713	1675	712	715	714	28826	28825	10747	28823
KEGG_PATHOGENIC_ESCHERICHIA_COLI_INFECTION		100506658	10092	10093	10094	10095	10109	10376	10381	10382	10383	10552	10971	112714	113457	1499	2017	203068	23643	25	2534	3059	347688	347733	3688	387	3875	4690	4691	4950	51807	5578	56604	60	6093	653888	7099	71	7100	7277	7278	7280	7430	7454	7534	7846	79861	81027	81873	8440	84617	84790	8976	9076	9181	929	9475	998	999
BIOCARTA_CK1_PATHWAY		8851	23236	1453	5577	5567	5568	2911	5530	1020	5515	5573	5576	5575	5499	1812	1813	84152
REACTOME_CLASS_C3_METABOTROPIC_GLUTAMATE_PHEROMONE_RECEPTORS		2914	2915	2912	2550	2913	222545	2918	83756	2916	2917	9568	846	2911	80834	80835
KEGG_LONG_TERM_POTENTIATION		10411	107	11261	114	1387	163688	2033	23236	27330	2776	2890	2891	2902	2903	2904	2905	2906	2911	2915	3265	369	3708	3709	3710	3845	4659	468	4893	51806	5330	5331	5332	5499	5500	5501	5502	5530	5532	5533	5534	5535	5566	5567	5568	5578	5579	5582	5594	5595	5604	5605	5613	5894	5906	5908	6195	6196	6197	63928	673	775	801	805	808	810	814	815	816	817	818
KEGG_HYPERTROPHIC_CARDIOMYOPATHY_HCM		10368	10369	1605	1636	1674	1756	2010	22801	27091	27092	3479	3569	3655	3672	3673	3674	3675	3676	3678	3679	3680	3685	3688	3690	3691	3693	3694	3695	3696	3908	4000	4607	4624	4625	4633	4634	488	51422	53632	5562	5563	5564	5565	5571	55799	59283	59284	59285	60	6262	6442	6443	6444	6445	6546	70	7040	7042	7043	71	7124	7134	7137	7139	7168	7169	7170	7171	7273	775	776	778	779	781	782	783	784	785	786	8515	8516	9254	93589
REACTOME_ACTIVATION_OF_BH3_ONLY_PROTEINS		7529	1869	5599	596	637	7027	140735	207	5533	90427	8655	5366	5534	27113	572	10018
SA_G1_AND_S_PHASES		595	1869	1017	1029	4193	1019	1027	1026	7157	1870	1072	5542	29107	375	377
REACTOME_PEROXISOMAL_LIPID_METABOLISM		8540	215	3295	6342	26061	1384	8309	8310	23600	10005	30	11001	10478	55711	51	3417	5264	8443	54677	84188
KEGG_ACUTE_MYELOID_LEUKEMIA		10000	1050	11040	1147	1978	207	208	2322	23533	2475	2885	3265	3551	369	3728	3815	3845	4609	4790	4893	51176	5290	5291	5292	5293	5294	5295	5296	5371	5467	5594	5595	5604	5605	572	5894	5914	595	5970	6198	6199	652346	6654	6655	6688	673	6774	6776	6777	6932	6934	7704	83439	8503	8517	861	862	8900
BIOCARTA_INTRINSIC_PATHWAY		2159	2158	2157	2147	1282	2149	1284	1285	1286	3827	5627	2266	3818	5624	2243	462	2244	2161	1288	1287	2160	710	2153
REACTOME_AMINE_COMPOUND_SLC_TRANSPORTERS		57153	11254	6536	6534	54716	204962	55117	6538	6539	6540	23446	126969	80736	340024	6563	6582	6005	348932	60482	6529	9152	6531	6530	6533	51458	57127	8170	6570	6571
KEGG_STAPHYLOCOCCUS_AUREUS_INFECTION		100133583	10747	1675	1828	2204	2209	2212	2213	2214	2215	2266	2357	2358	2359	3075	3108	3109	3111	3112	3113	3115	3117	3118	3119	3122	3123	3125	3126	3127	3383	3426	3586	3683	3684	3689	3858	4153	5340	5648	5724	629	6403	6404	712	713	714	715	716	717	718	719	720	721	727	728	9103
REACTOME_ZINC_INFLUX_INTO_CELLS_BY_THE_SLC39_GENES_FAMILY		55630	29986	7922	64116	23516	27173	29985	57181	25800	283375
SIG_PIP3_SIGNALING_IN_CARDIAC_MYOCTES		50855	6655	2810	5063	6464	5163	7249	3479	6517	5062	57580	10298	3484	10488	572	2151	3636	2066	5747	1385	23368	207	208	6196	6197	6198	10000	7248	2885	9586	56924	4609	6654	6195	10971	2932	1029	2931	1027	9221	1647	4233	57144	5728	7529	598	1017	10682	5058	8660	5290	5293	2549	3429	7534	3667	7533	5770	7532	56288	7531	8471	998
REACTOME_VIRAL_MESSENGER_RNA_SYNTHESIS		5436	5437	5434	5435	5438	5439	2963	2962	5431	5440	5430	5433	5432	5441
REACTOME_CHAPERONIN_MEDIATED_PROTEIN_FOLDING		7846	10694	10382	10383	11328	10381	26190	22803	6499	8877	26224	7280	63971	22948	54461	10376	10471	10575	10576	7411	55294	10574	7203	56604	26985	113457	3801	83752	6468	10528	347733	6950	7278	5204	5203	10564	7277	84790	60	84261	26234	81027	26270	8237	10517	26272	5201	5202	908	84617
REACTOME_FORMATION_AND_MATURATION_OF_MRNA_TRANSCRIPT		5436	55749	5437	4799	5434	1477	5435	1479	9343	1478	5438	5439	10291	6874	6872	10992	10921	220988	2957	5440	2959	2958	5441	4686	6882	8732	6883	51362	4116	23451	6884	56339	23450	8731	10907	6880	8683	6881	11338	10914	6875	9150	6878	7936	6877	8243	10421	51497	2071	8106	51692	2068	27316	10946	10949	6749	4809	10181	51585	57819	2966	2965	8175	2963	2962	2961	2960	22916	10594	5431	5430	5433	10189	5432	9416	2968	8178	2967	11051	83443	6829	25920	9410	6827	11198	3191	3192	6921	3190	6924	6923	29894	23020	53981	10236	1660	24148	9295	3187	7307	3188	3183	3184	3185	3181	9785	65109	79869	4331	6637	6635	6636	6633	6634	11100	1025	10978	3178	7469	6908	9128	10262	84844	2521	4904	6431	6626	6432	6627	9939	4670	6628	6629	22826	6430	6625	5093	5094	5725	57794	1022	6917	51639	6429	904	6428	10250	6632	905	6427	902	6426
REACTOME_ACTIVATION_OF_RAC		57144	6655	5063	6091	9353	2817	5058	5062	10298	8440	56924	5879	6654	4690
KEGG_STEROID_BIOSYNTHESIS		1056	10682	10826	120227	1594	1595	1717	1718	2222	3988	4047	50814	51478	6307	6309	6646	6713	7108	8435
REACTOME_MRNA_3_END_PROCESSING		4799	11051	79869	1477	1479	1478	8106	51692	10978	10921	29894	6431	9939	6432	53981	51585	4686	6430	4116	51362	8683	9295	7307	11338	10914	22916	6429	6428	10250	10189	9785	6427	65109	6426
BIOCARTA_CFTR_PATHWAY		7430	1080	5573	9368	5576	107	5575	5577	5567	5568	2778	154
KEGG_JAK_STAT_SIGNALING_PATHWAY		10000	10251	10252	10253	10254	10379	10401	11009	1154	116379	122809	1270	1271	1387	1437	1438	1439	1440	1441	1442	1489	149233	161742	163702	200734	2033	2056	2057	207	208	23529	23533	23624	2688	2689	2690	282616	282617	282618	2885	29949	30837	338376	3439	3440	3441	3442	3443	3444	3445	3446	3447	3448	3449	3451	3452	3454	3455	3456	3458	3459	3460	3467	3558	3559	3560	3561	3562	3563	3565	3566	3567	3568	3569	3570	3572	3574	3575	3578	3581	3586	3587	3588	3589	3590	3592	3593	3594	3595	3596	3597	3598	3600	3601	3716	3717	3718	3952	3953	3976	3977	4352	4609	5008	50604	50615	50616	51561	51588	5290	5291	5292	5293	5294	5295	5296	53832	53833	55801	5617	5618	56832	5777	5781	58985	59067	595	598	64109	6654	6655	6772	6773	6774	6775	6776	6777	6778	7173	7297	8027	81848	8503	85480	8554	8651	867	868	8835	894	896	9021	9063	9180	9655
REACTOME_PHOSPHORYLATION_OF_THE_APC		8881	11065	8697	246184	983	996	10393	7321	64682	7324	5347	51434	51433	29882	891	51529	29945
REACTOME_ACTIVATION_OF_ATR_IN_RESPONSE_TO_REPLICATION_STRESS		63967	8317	84126	8318	3364	10926	5984	5985	6117	6119	6118	84515	4173	23594	4172	4175	4174	4176	5884	5883	1111	1017	5983	5982	4171	4998	4999	55388	5000	995	5001	144715	993	990	5810	545	23595
REACTOME_PLATELET_DEGRANULATION		2811	2812	805	440915	1191	801	7450	3082	3827	2335	3479	5478	2815	335	2814	948	7060	3674	2244	10487	7018	3920	81	2153	87	5265	2157	6647	5175	3690	3309	5552	6403	2	7076	2162	5216	2621	9948	967	213	7414	2316	928	2266	5660	1950	6678	1072	7042	7040	22927	7422	29106	7277	7424	7423	7273	7044	7043	813	5154	5155	3273	226	7114	5196	5627	5345	2277	5341	5054	2243	27154	5340	351	1675	22915	5473	7059	7094	7058	808	710	7057	88
KEGG_RIBOFLAVIN_METABOLISM		51205	5167	5169	52	53	54	55	55312	645	7299	80308	93650
REACTOME_E2F_MEDIATED_REGULATION_OF_DNA_REPLICATION		6657	1869	7027	7298	5557	6241	5558	8318	983	8900	5460	5422	5111	7084	84515	23594	81620	23649	5925	26271	1871	1870	4998	4999	1719	5000	79923	5001	993	990	891	898	23595
KEGG_RHEUMATOID_ARTHRITIS		100133583	10312	10673	127124	1435	1437	1493	1513	1514	155066	2321	2353	23545	245972	245973	284	2919	3108	3109	3111	3112	3113	3115	3117	3118	3119	3122	3123	3125	3126	3127	3383	3458	3552	3553	3569	3576	3589	3600	3605	3606	3683	3689	3725	4050	414062	4312	4314	50617	51382	51561	51606	5228	523	525	526	527	528	529	533	534	535	537	54	6347	6348	6349	6352	6364	6372	6374	6387	7010	7040	7042	7043	7097	7099	7124	7422	7423	8600	8741	8792	8992	90423	9114	9296	940	941	942	9550
KEGG_ADIPOCYTOKINE_SIGNALING_PATHWAY		10000	10645	10891	1147	126129	1374	1375	181	207	208	2180	2181	2182	23205	23305	2475	2538	32	3551	3667	3717	3952	3953	4790	4792	4793	4794	4852	5105	5106	51094	51422	51703	53632	5443	5465	5562	5563	5564	5565	5571	5588	5599	5601	5602	5781	57818	5970	6256	6257	6258	6513	6517	6774	6794	7124	7132	7133	7186	79602	81616	84254	8471	8517	8660	8717	9021	9370	948
REACTOME_CRMPS_IN_SEMA3A_SIGNALING		8851	2932	5361	10570	5362	1809	1400	2242	1808	56896	1020	91584	10371	8829	2534	55558
REACTOME_MYD88_CASCADE		10333	81793	7100	114609	4214	59307	11213	54106	23643	7189	4615	7099	51295	51284	7096	7097	51135	3654	51311
BIOCARTA_CTL_PATHWAY		915	916	917	3683	3383	5551	355	6957	6955	356	3689	919	3002	567	3105
KEGG_PANCREATIC_CANCER		10000	1019	1021	1029	10928	1147	1869	1870	1871	1950	1956	2064	207	208	2277	23533	3551	369	3716	3845	4087	4088	4089	4790	5228	5290	5291	5293	5294	5295	5296	5337	5594	5595	5599	5601	5602	5604	572	5879	5880	5881	5888	5894	5898	5899	5900	5925	595	5970	598	673	675	6772	6774	7039	7040	7042	7043	7046	7048	7157	7422	7423	7424	842	8503	8517	9459	998
BIOCARTA_IGF1MTOR_PATHWAY		5728	5164	1968	2932	5170	1965	3479	207	2475	5290	3480	6198	5515	1977	1978	8894	8893	3636	5295	6194
REACTOME_HORMONE_LIGAND_BINDING_RECEPTORS		114814	3972	7253	7252	2492	3973	1082	1081	2488	2798
REACTOME_REGULATION_OF_ORNITHINE_DECARBOXYLASE		5717	5718	5719	5682	5710	5711	9861	5686	5713	5685	5714	5684	5715	5716	5683	9491	1728	4947	10197	4946	5699	5698	51582	5708	5709	5706	51686	5707	5691	5704	5690	10213	5705	5693	5702	5720	5692	5721	5695	5700	5694	5701	5696	5687	5688	5689	4953
KEGG_ECM_RECEPTOR_INTERACTION		10319	1101	1277	1278	1280	1281	1282	1284	1286	1287	1288	1289	1290	1291	1292	1293	1301	1302	1311	131873	1605	22798	22801	22987	2335	2811	2812	2814	2815	284217	3161	3339	3371	3381	3655	3672	3673	3674	3675	3676	3678	3679	3680	3685	3688	3690	3691	3693	3694	3695	3696	375790	3908	3909	3910	3911	3912	3913	3914	3915	3918	50509	51206	5649	6382	6383	6385	63923	6696	7057	7058	7059	7060	7143	7148	7448	7450	8515	8516	948	960	961	9672	9899	9900
BIOCARTA_TOLL_PATHWAY		3725	8517	5599	81793	1147	114609	1432	2002	5970	54106	5610	5465	7189	6416	4615	54472	51295	23118	8993	9020	3654	10333	5606	4214	3551	23643	6885	5608	929	7098	7099	10454	51284	4790	7097	2353	4792
BIOCARTA_TH1TH2_PATHWAY		959	3594	958	3593	3595	942	3592	940	3606	3460	3458	3459	3565	3566	3559	3123	8809	3558	3122
KEGG_INFLUENZA_A		10000	100133583	103	10379	10482	10625	10898	11100	114548	1386	1387	1432	148022	1965	2033	207	208	2224	23533	23586	27102	29107	29108	29110	293	2932	3108	3109	3111	3112	3113	3115	3117	3118	3119	3122	3123	3125	3126	3127	3267	3303	3304	3305	3306	3310	3312	3337	3383	3439	3440	3441	3442	3443	3444	3445	3446	3447	3448	3449	3451	3452	3454	3455	3456	3458	3459	3460	355	3551	3552	3553	356	3569	3576	3592	3593	3606	3627	3661	3665	3716	3717	3725	3836	3838	390748	4261	440275	4599	4615	4790	4792	4793	4928	4938	4939	4940	5045	51135	51284	5290	5291	5293	5294	5295	5296	5340	5371	54205	5578	5579	55916	5594	5595	5599	55998	5600	56000	56001	5601	5602	5603	5604	5605	5606	5608	5609	5610	5611	5644	5645	5646	56649	57506	5894	5970	60	6041	6300	6347	6352	64135	6416	652346	6772	6773	7098	7099	71	7113	7124	7132	728343	7297	7416	7514	7706	7919	79671	8106	834	84000	842	8480	8503	8743	8793	8794	8795	8797	9021	90865	91543	9451	9641
BIOCARTA_EGFR_SMRTE_PATHWAY		9612	1432	4214	7704	1956	5604	7068	5914	7067	6256	1950
BIOCARTA_FREE_PATHWAY		27035	6647	2936	2876	2937	7498	5970	7124	4790	3576
REACTOME_ACTIVATION_OF_THE_AP1_FAMILY_OF_TRANSCRIPTION_FACTORS		3725	5601	5602	5599	5600	1432	1386	5595	2353	5594
KEGG_VIRAL_MYOCARDITIS		100133583	1525	1604	1605	1756	1981	1982	22989	25	2534	27	3105	3106	3107	3108	3109	3111	3112	3113	3115	3117	3118	3119	3122	3123	3125	3126	3127	3133	3134	3135	3383	3683	3689	3908	4619	4620	4621	4622	4624	4625	4626	4627	4628	4629	54205	5551	57644	5879	5880	5881	595	60	637	6442	6443	6444	6445	652614	71	79784	836	841	842	857	8672	8735	940	941	942	958	959
REACTOME_PROSTANOID_HORMONES		2687	4048	240	4363	5743	5742	6916	5740	10728	4056	64174
KEGG_PHAGOSOME		100133583	10312	10332	10333	10376	10381	10382	10383	10952	11151	112714	113457	127124	1311	1514	1520	1535	1536	155066	1778	1780	1781	1783	200576	203068	2204	2209	2212	2213	2214	2215	22925	23480	23545	23673	245972	245973	27035	29927	30835	3105	3106	3107	3108	3109	3111	3112	3113	3115	3117	3118	3119	3122	3123	3125	3126	3127	3133	3134	3135	338382	347688	347733	3673	3678	3684	3685	3688	3689	3690	3693	3916	3920	4074	414308	4153	4353	4360	4481	4688	4689	4842	4973	50508	50617	51143	51382	51606	51807	523	525	526	527	528	5289	529	533	534	53407	535	537	55176	56604	5868	5869	5878	5879	60	6441	64581	652614	653361	653509	6890	6891	7037	7057	7058	7059	7060	7097	7099	71	715	718	7277	7278	7280	7846	7879	78989	79659	79861	81027	81035	811	821	83547	8411	8417	84617	84790	8685	8992	90423	9103	9114	9146	929	9296	9341	948	949	9550	9554	9902
KEGG_FOLATE_BIOSYNTHESIS		1719	2356	248	249	250	251	2643	4337	4338	5805	5860	6697	8836
KEGG_TYPE_II_DIABETES_MELLITUS		122809	23533	2475	2645	3098	3099	3101	3551	3630	3643	3651	3667	3767	389692	5290	5291	5293	5294	5295	5296	5313	5315	5580	5581	5590	5594	5595	5599	5601	5602	6514	6517	6833	7124	773	774	775	776	777	80201	8471	8503	8651	8660	8835	8913	9021	9370
BIOCARTA_VITCB_PATHWAY		1282	1284	1285	1286	1288	1287	5034	6515	9962	6513	9963
KEGG_CAFFEINE_METABOLISM		10	1544	1548	1549	1553	7498	9
BIOCARTA_CARM_ER_PATHWAY		4208	27043	10891	2033	2071	2099	8841	190	55869	8204	10014	23013	79885	10011	23426	6908	1387	10013	2957	595	51564	9612	126961	672	9734	9759	5469	10498	2962	2960	3065	3066	5430	11331	83933
BIOCARTA_UCALPAIN_PATHWAY		6714	5747	823	3672	58	826	3690	6709	7430	3688	387	7094	84290	5829	87	5879	88	89
REACTOME_METABOLISM_OF_AMINO_ACIDS		113451	36	3081	54716	10991	23657	9861	2746	2744	38	548596	1728	54498	1629	2954	6611	206358	125061	8424	10157	3712	2752	131669	79814	5831	9056	5832	8942	9057	51166	162417	549	10166	56922	117247	153201	2628	55117	3028	55217	3034	6470	84889	4947	4946	11136	84706	89874	23428	4942	5699	5698	348932	51582	594	223	8564	51686	26275	2593	10213	81539	2639	5625	124935	5053	83884	54407	8659	6898	23498	144193	64087	2184	593	130013	4953	6723	11254	3242	27165	383	5682	6519	384	3620	56301	5686	5685	5684	5683	435	9491	6520	55089	4967	10197	8501	1152	27034	5708	6509	5709	5706	5707	5691	2806	5704	5690	5705	5693	5702	5692	501	5695	5700	5694	5701	2805	5696	5687	5688	445	5689	6510	440	6303	586	587	262	5717	5718	5719	1743	1373	5710	5711	5713	5714	5009	5715	5716	6539	2875	6542	6541	4329	340024	8140	92745	5860	1158	1159	1738	5092	5720	5721	11112	10841	6999	6533	1160
REACTOME_PREFOLDIN_MEDIATED_TRANSFER_OF_SUBSTRATE_TO_CCT_TRIC		7846	347733	6950	10694	10382	7278	10383	5204	5203	10381	7277	84790	60	81027	7280	22948	5201	5202	10471	10575	10576	7411	908	84617	10574	7203	56604	113457
REACTOME_TRIACYLGLYCERIDE_BIOSYNTHESIS		8694	2710	2819	57678	8613	8611	8612	2194	10554	10555	32	56894	56895	55326
BIOCARTA_CARDIACEGF_PATHWAY		3725	1910	3265	5579	1956	5578	5970	8038	1950	1906	1909	183	5335	387	185	4790	2353	4609
REACTOME_RECRUITMENT_OF_NUMA_TO_MITOTIC_CENTROSOMES		114791	10844	121441	4926	27229	7283	85378	891	27175	10426	983
REACTOME_GLUCONEOGENESIS		5106	5230	5105	8789	5210	7167	5209	5208	2597	5207	2027	2026	2203	8402	1468	5224	5223	226	230	2806	4191	229	4190	8604	5091	2805	2023	10165	26330	2821	6576
REACTOME_CELL_SURFACE_INTERACTIONS_AT_THE_VASCULAR_WALL		83700	338	2147	51378	5781	682	6464	2335	56301	5478	23657	285	3683	3684	284	3676	9046	3675	1525	6520	482	483	481	3678	2207	6566	90952	23759	5777	54210	3635	50848	4312	5175	3690	8832	55423	6402	57126	2888	6403	3685	4973	9056	6693	6404	2886	3688	4893	3687	9057	3689	2885	1277	1278	58494	6654	2621	51206	3265	965	3845	962	961	3897	23539	9123	4099	11136	23428	8140	3655	10461	6714	140885	7010	7525	5196	914	5627	51744	5197	857	5624	5290	5291	5335	2534	120425	4067	3932	5295	5296	7056
BIOCARTA_MCM_PATHWAY		23594	4173	4172	4175	81620	4174	4176	1017	1027	4171	4998	4999	5000	4254	5001	990	898	23595
BIOCARTA_MAPK_PATHWAY		4208	3725	4209	4149	4207	1147	5894	4205	6772	6464	2002	5062	1050	6416	8569	8737	1386	9693	8491	4217	5601	5602	5600	9448	5605	673	9252	5606	4214	5603	4215	5604	4216	5609	4294	4293	3551	5607	4296	1385	5608	6885	1326	7786	9064	11184	11183	6196	1616	6197	6198	6199	2885	5595	5596	5597	8986	5598	4790	4792	5879	4609	5594	6195	7867	5871	3265	5599	1432	8550	6300	5970	9261	7042	2872	7040	7186	369	9020	7046	8717	7043	5058	6667	9175	2353	10746
ST_TUMOR_NECROSIS_FACTOR_PATHWAY		3725	9530	841	8517	4796	7124	330	6416	7186	8772	8837	8737	8717	7182	329	4215	10928	6885	7133	836	7132	7128	4791	4790	4793	4792	4795	4794
BIOCARTA_HCMV_PATHWAY		5605	1432	5606	4214	5970	5604	5925	1385	5608	6667	207	5290	5595	4790	5294	5295	5594
SIG_REGULATION_OF_THE_ACTIN_CYTOSKELETON_BY_RHO_GTPASES		5063	29999	2318	2316	5062	1073	1072	10298	3984	4638	25794	9475	6093	57144	8976	6624	8936	85366	5058	7408	207	4620	23452	10097	10096	2664	2665	71	72	6191	56924	5216	998	6010	5217
KEGG_PROTEIN_PROCESSING_IN_ENDOPLASMIC_RETICULUM		100289713	100506332	10113	10130	10134	10273	10277	10294	10299	10427	10477	10483	10484	10525	10802	10808	10905	10952	10956	10960	10961	10970	11231	11253	118424	1388	1409	1410	143630	1603	1649	1650	1965	201595	2081	22824	22872	22926	23193	23471	23480	23640	23645	258010	25956	26232	26270	267	27102	27248	285126	2923	29927	29978	29979	30001	3300	3301	3303	3304	3305	3306	3309	3310	3312	3320	3326	3337	3703	3998	4121	4217	4287	440275	468	4780	5034	50613	5071	51009	51128	51360	51465	51619	51726	54431	54788	55176	55432	55666	55741	55757	55768	55829	5589	55968	5599	5601	5602	5609	5610	5611	56605	56681	56886	56893	57134	573	578	581	5886	5887	596	6048	6184	6185	6238	6396	6400	64215	64374	6500	6745	6746	6747	6748	7095	7184	7186	7321	7322	7323	7324	7325	7326	7327	7353	7415	7466	7494	7841	79139	79748	7991	80267	80331	80700	811	81567	821	823	824	84447	8454	85479	8720	91319	92552	9373	9451	9532	9601	9632	9695	9709	9871	9978
REACTOME_METABOLISM_OF_NITRIC_OXIDE		4846	805	8976	801	1785	857	207	340481	51070	3320	808	115677	10434
SIG_PIP3_SIGNALING_IN_B_LYMPHOCYTES		7006	3708	3709	2319	5163	1029	57580	6850	51131	5308	27071	695	5728	3710	930	6295	7409	207	23368	208	10211	6196	5290	6197	6198	10000	2549	5336	8431	613	4067	5788	6195
REACTOME_GENES_INVOLVED_IN_APOPTOTIC_CLEAVAGE_OF_CELLULAR_PROTEINS		63967	2620	841	840	2934	660	2339	4000	118	6709	9414	4001	1499	1829	7082	5580	1828	10134	6093	8428	5747	4137	5588	329	324	839	28988	22985	836	5339	1830	7431	1832	51765	4950	5317	999
BIOCARTA_ETC_PATHWAY		54205	6389	6392	6390	6391	4512	293	4694	498	2820	291	7384
KEGG_PARKINSONS_DISEASE		10476	10975	11315	118424	120892	125965	126328	1327	1329	1337	1339	1340	1345	1346	1347	1349	1350	1351	1537	170712	27089	27429	2861	291	292	293	29796	317	341947	374291	440567	4508	4509	4512	4513	4514	4519	4535	4536	4537	4538	4539	4540	4541	4694	4695	4696	4697	4698	4700	4701	4702	4704	4705	4706	4707	4708	4709	4710	4711	4712	4713	4714	4715	4716	4717	4718	4719	4720	4722	4723	4724	4725	4726	4728	4729	4731	498	506	5071	509	51079	513	514	51465	515	516	517	518	522	539	5413	54205	54539	5481	55967	56901	6389	6390	6391	6392	65018	6531	6570	6571	6622	7054	7314	7317	7318	7326	7327	7332	7345	7381	7384	7385	7386	7388	7416	7417	7419	83447	836	842	84701	9167	9246	9377	9627
REACTOME_MAP_KINASES_ACTIVATION_IN_TLR_CASCADE		4208	3725	7867	5599	148022	257397	4205	1432	2002	9261	7189	6416	5516	5515	5518	1386	23118	5519	1849	1848	1845	1846	5601	5602	5600	5605	5606	9252	5604	5609	1385	5608	6885	6196	6197	466	7098	5528	5595	10454	5598	2353	5594	6195
REACTOME_DOUBLE_STRAND_BREAK_REPAIR		7518	675	4361	672	4683	5893	55775	3014	7158	3981	3978	472	6117	5888	7520	2547	10111	6119	6118	5591	9656
REACTOME_G1_PHASE		595	4331	1869	7027	1019	1875	1874	5925	1026	1871	1870	1021	1022	894	902	896
REACTOME_P75NTR_RECRUITS_SIGNALLING_COMPLEXES		7189	4615	4803	8767	8878	3551	4804	5584	3654	7314
KEGG_VITAMIN_B6_METABOLISM		29968	316	493911	55163	57026	8566
BIOCARTA_GLEEVEC_PATHWAY		3725	3265	5599	5894	4214	6772	5604	207	3717	5290	6416	1399	2885	5595	6777	613	6776	572	2353	5294	5295	6654	4609
KEGG_AMINO_SUGAR_AND_NUCLEOTIDE_SUGAR_METABOLISM		10007	10020	1116	1118	132789	140838	1727	197258	2582	2584	2585	2592	2645	2673	27159	2762	2821	29925	29926	3073	3074	3098	3099	3101	4351	51005	51700	51706	5236	5238	5372	5373	54187	55276	55577	55907	5973	64841	6675	7264	7358	7360	80146	80201	80896	8790	91373	9945
BIOCARTA_SPRY_PATHWAY		6714	3265	10253	5894	10252	1956	6464	5604	867	81848	1950	5921	2885	5595	10251	5787	6654	5594
REACTOME_INHIBITION_OF_INSULIN_SECRETION_BY_ADRENALINE_NORADRENALINE		783	784	112	111	2788	2787	59345	2784	2783	2786	2785	152	2770	2790	2771	2791	150	2792	2793	54331	55970	3630	94235	776	775	10681	9254	2775	2782	51764
REACTOME_HORMONE_SENSITIVE_LIPASE_HSL_MEDIATED_TRIACYLGLYCEROL_HYDROLYSIS		2167	51099	5346	5501	5499	5500	5566	5567	5568	857	3991	11343
BIOCARTA_RANKL_PATHWAY		5599	2355	5970	10379	5610	8061	7189	3456	8792	3454	3455	4790	2353	8600
BIOCARTA_P38MAPK_PATHWAY		4208	4209	4149	3265	4207	4205	8550	1432	2002	6464	6772	9261	3315	3316	7042	6416	8569	7040	7186	8737	1649	1386	7046	8717	3150	9693	7043	4217	4214	5321	9252	4293	6885	5608	1385	1616	2885	5879	998	4609
BIOCARTA_PTEN_PATHWAY		5747	5728	5164	6464	2309	5170	9564	1027	3611	207	5290	3688	2885	356	5595	5295	6654	5594
KEGG_PHOSPHATIDYLINOSITOL_SIGNALING_SYSTEM		1040	10423	113026	1606	1607	1608	160851	1609	163688	200576	23236	23396	23533	27124	3612	3613	3628	3631	3632	3633	3635	3636	3705	3706	3707	3708	3709	3710	4952	51196	51763	51806	5286	5287	5288	5289	5290	5291	5293	5294	5295	5296	5297	5298	5305	5330	5331	5332	5333	5335	5336	55300	55361	5578	5579	5582	56623	5728	64768	79837	801	805	808	810	8394	8395	8396	84812	8503	8525	8526	8527	8760	8821	8867	8871	89869	9162
KEGG_LEUKOCYTE_TRANSENDOTHELIAL_MIGRATION		1003	100506658	103910	10398	10411	10451	10627	10686	11069	1364	1365	1366	137075	1432	149461	1495	1496	1499	1500	1535	1536	2185	23533	23562	24146	26285	27035	2770	2771	2773	2909	29119	29895	3383	3676	3683	3684	3688	3689	3702	387	394	399	4267	4301	4313	4318	4478	4633	4636	4688	4689	4950	49861	5010	50508	50848	51208	5175	5290	5291	5293	5294	5295	5296	5335	5336	53842	5578	5579	5582	5600	5603	5747	5781	5829	58494	58498	5879	5880	5906	5908	60	6093	6300	6387	6494	653361	7070	71	7122	7294	7408	7409	7410	7412	7414	7430	7852	81	83593	83700	8503	87	88	89	9071	9073	9074	9075	9076	9080	90952	93408	9475	9564	998
REACTOME_SIGNALLING_BY_NGF		4208	805	6774	4205	2002	801	156	4615	6868	25791	8878	253260	57761	6610	3710	55851	8874	207	208	29	161	89846	163	4893	23263	160	7074	4790	4792	7204	1432	3845	7189	4099	1849	1848	1845	1846	814	5899	2308	5898	2309	9181	5335	808	23385	121512	116	23239	117	842	114	115	112	113	50649	111	7249	8841	57580	2475	50650	84033	23370	2245	221472	572	5136	5600	5605	5603	5604	23365	5923	5924	5607	196883	23229	836	835	6196	6197	2889	4974	6199	2885	57498	5125	6195	4168	7867	135	3265	11108	3708	3709	26574	5516	5515	5518	5519	5728	5906	11214	5900	79109	466	5528	10451	64857	10818	4303	9459	1894	9252	673	7409	5170	4193	3551	1385	22986	64223	10000	7410	84335	6016	6014	27018	6300	5970	5045	53358	5046	51107	23421	83464	10276	4803	109	108	107	4804	5137	10018	5153	57142	7529	393	5566	5567	5568	8660	1398	5573	5576	5575	396	7531	10126	6655	1147	5894	6464	5577	9828	8767	9826	27237	55811	387	5584	5580	5581	9500	6453	6456	7314	1759	5595	5598	5879	6654	5594	5599	9261	2932	5664	5663	2931	1027	1026	117145	1175	3654	8997	1173	6714	26230	5290	5291	3164	1211	25759	9138	1213	57449	3065	3667	3066	4915	5295	4914	5296
REACTOME_FORMATION_OF_PLATELET_PLUG		2147	64805	805	440915	54518	1191	2149	801	3082	2335	3479	59345	5023	948	335	7060	152	747	150	151	3674	10487	8525	2207	8526	3920	8527	2151	2153	2157	5747	3710	5175	7409	5170	3690	207	208	5028	5552	2	6403	3688	10000	7410	25780	51764	1277	7076	2162	1278	5216	23533	2621	51206	1432	213	2769	7414	2316	2768	2788	928	2266	10672	2767	2787	2784	2783	6678	2786	1072	2785	7042	2770	2790	2771	2791	7040	2792	2793	9162	7422	22927	7424	54331	7423	9630	7044	11343	7043	1445	813	6810	10411	5154	5155	226	6814	7114	2776	10681	5627	9564	5345	2277	2773	5054	5341	5340	1398	3937	2782	22915	5336	7059	5770	7058	808	710	139189	7057	88	2811	2812	5579	5578	3827	7450	5478	2815	2814	146850	2244	9002	7018	81	5582	94235	87	160851	5265	6647	10235	5321	3309	5590	2885	6654	9948	967	3708	3709	1609	1607	1608	1950	5660	1606	221955	6850	29106	7277	55970	7273	3673	5906	6714	5908	3273	5196	27154	2243	351	5290	5291	1675	5473	6915	7094	2534	11069	5294	4067	10451	5295
REACTOME_RETROGRADE_NEUROTROPHIN_SIGNALLING		161	163	1211	4803	1213	160	6456	10126	1175	1759	4914	1173
BIOCARTA_BARR_MAPK_PATHWAY		408	2792	2782	23236	5605	5894	107	5604	5595	2778	1759	5594
REACTOME_THROMBIN_SIGNALLING_THROUGH_PROTEINASE_ACTIVATED_RECEPTORS		2147	2149	2769	2788	2768	2787	10672	2767	59345	2784	2783	2786	2785	2790	2791	2792	2793	54331	55970	9002	2151	94235	9630	2776	10681	2782	51764
KEGG_ASCORBATE_AND_ALDARATE_METABOLISM		10720	10941	217	219	223	224	501	54490	54575	54576	54577	54578	54579	54600	54657	54658	54659	55586	574537	7358	7363	7364	7365	7366	7367	79799	9104
KEGG_MAPK_SIGNALING_PATHWAY		10000	100137049	10125	10235	10368	10369	10454	10746	10912	11072	11184	11221	11261	1147	115727	123745	1326	1386	1398	1399	1432	1616	1647	1649	1843	1844	1845	1846	1847	1848	1849	1850	1852	1950	1956	2002	2005	207	208	2122	2246	2247	2248	2249	2250	2251	2252	2253	2254	2255	2256	2257	2258	2259	2260	2261	2263	2264	22800	22808	23118	2316	23162	2317	2318	2353	23542	25780	26279	26281	26291	27006	27091	27092	27330	2768	2872	2885	30814	3164	3265	3303	3304	3305	3306	3310	3312	3315	355	3551	3552	3553	3554	356	3725	3727	3845	391013	3925	408	409	4137	4149	4208	4214	4215	4216	4217	4296	4342	4609	4616	468	4763	4773	4776	4790	4791	4803	4893	4908	4909	4914	4915	50487	5058	5062	51295	51347	5154	5155	5156	5159	51701	51776	5319	5320	5321	5322	5494	5495	5530	5532	5533	5534	5535	5536	5566	5567	5568	5578	5579	55799	5582	5594	5595	55970	5598	5599	5600	5601	5602	5603	5604	5605	5606	5607	5608	5609	5613	56940	57551	5778	5801	5871	5879	5880	5881	5894	5906	5908	5921	5922	5923	5924	59283	59284	59285	5970	5971	6195	6196	6197	6237	627	6300	63928	6416	64600	6654	6655	6722	673	6788	6789	6885	7040	7042	7043	7046	7048	7124	7132	7157	7186	7189	773	774	775	776	777	778	7786	779	781	782	783	784	785	7850	786	7867	8074	80824	81579	836	8398	8399	84647	84867	8491	8517	8550	8569	8649	8681	8817	8822	8823	8911	8912	8913	8986	9020	9064	9175	9252	9254	9261	929	9344	93589	9448	9479	9693	994	9965	998
REACTOME_SYNTHESIS_OF_BILE_ACIDS_AND_BILE_SALTS_VIA_24_HYDROXYCHOLESTEROL		1593	23600	10858	10998	1582	51302	11001	1109	6718	80270
REACTOME_G_BETA_GAMMA_SIGNALLING_THROUGH_PI3KGAMMA		23533	2788	2787	59345	2784	2783	2786	2785	2790	2791	2792	2793	146850	387	54331	55970	94235	10681	5170	207	208	2782	10000	51764	5294
KEGG_SYSTEMIC_LUPUS_ERYTHEMATOSUS		100133583	121504	126961	128312	1511	158983	1991	2209	2212	2213	2214	2215	221613	255626	286436	2903	2904	3012	3013	3014	3015	3017	3018	3020	3021	3108	3109	3111	3112	3113	3115	3117	3118	3119	3122	3123	3125	3126	3127	317772	333932	3458	3586	440093	440689	474381	474382	554313	55506	55766	644950	653604	6628	6632	6634	6737	6738	6741	712	7124	713	714	715	716	717	718	720	721	723790	727	729	730	731	732	733	735	81	8290	8294	8329	8330	8331	8332	8334	8335	8336	8337	8338	8339	8340	8341	8342	8343	8344	8345	8346	8347	8348	8349	8350	8351	8352	8353	8354	8355	8356	8357	8358	8359	8360	8361	8362	8363	8364	8365	8366	8367	8368	8369	8370	83740	85235	85236	87	88	89	8968	8969	8970	9103	92815	940	941	942	94239	9555	958	959
KEGG_NOD_LIKE_RECEPTOR_SIGNALING_PATHWAY		100510692	10392	10454	10910	114548	1147	1432	22861	22900	23118	257397	260434	29108	2919	2920	329	330	331	3320	3326	3551	3553	3569	3576	3606	4210	4671	4790	4792	4793	55914	5594	5595	5599	5600	5601	5602	5603	58484	59082	5970	6300	6347	6352	64127	64170	6885	7124	7128	7184	7189	7205	834	838	841	84674	8517	8767	9051
REACTOME_GLUCAGON_TYPE_LIGAND_RECEPTORS		116	117	2642	2641	2788	2787	2740	59345	9340	2784	2783	2786	6343	6344	2785	2790	2791	2695	2792	2696	2793	54331	55970	94235	10681	2778	2692	2691	2782	7434	7433	51764	7432
KEGG_SHIGELLOSIS		10092	10093	10094	10095	10109	10163	10392	10459	10552	1147	1398	1399	1432	1445	1729	1793	2017	23291	25	3059	345456	3551	3576	3678	3688	375189	391	4790	4792	4793	5216	5217	5594	5595	5599	5600	5601	5602	5603	5879	5970	60	6093	6300	64127	653888	71	7307	7322	7414	7454	81873	8517	8767	8936	8945	8976	9474	9475	960	9844	998
REACTOME_G_ALPHA_I_SIGNALLING_EVENTS		64805	5733	5539	59345	51083	10692	152	59340	6352	150	5368	151	5540	5443	2852	5179	5173	2652	5030	4889	1901	1902	728458	1903	4886	339403	4887	3352	3351	3354	6364	6363	6366	3350	6368	51764	283869	1813	1814	1815	2841	2840	6360	6010	6752	8862	6753	6750	6751	2788	2787	2784	1129	2783	2786	2785	2770	2790	2771	2791	728	221391	2792	727	2793	623	1132	6374	109	6373	54331	108	6372	107	10803	729230	6370	624	1269	1268	2832	2831	2833	187	10681	2779	2773	9568	6387	2780	2826	719	2781	9170	718	2782	183	2587	10022	186	611	5956	6755	6754	23596	51289	3627	114	115	112	2919	113	4852	11255	111	3827	10850	643	846	8843	55811	7852	3579	11251	3577	94235	165140	56477	3576	53637	50865	301	9290	117579	196883	5697	9294	1232	4543	1233	4544	1234	10663	1235	1236	1237	58191	338442	256933	134	2359	2358	2357	8698	53829	1230	3361	3355	10563	8484	4987	4988	4985	8811	4986	55970	2550	9934	5196	2920	2921	23566	5995	4283	5473	140	57007
REACTOME_RNA_POLYMERASE_III_TRANSCRIPTION_TERMINATION		5437	5434	5435	4774	661	171568	11178	55703	11128	4784	5440	10621	4782	4781	6741	55718	5441
REACTOME_ADP_SIGNALLING_THROUGH_P2Y_PURINOCEPTOR_12		64805	2788	10681	2787	59345	2773	2784	2783	2786	2785	2770	2790	2791	2771	2792	2782	2793	54331	51764	55970	94235
BIOCARTA_RARRXR_PATHWAY		9612	8850	2071	5914	6256	8841	8202	10499	8648	2962	6908	2960	2957	5430	2959
BIOCARTA_TRKA_PATHWAY		5290	3265	5335	2885	4803	5579	5578	6464	4914	5295	207	6654
REACTOME_OTHER_SEMAPHORIN_INTERACTIONS		3672	57556	5361	9723	5362	5365	91584	3688	7305	9037	54209	80031	64218	23129	8482	10154
KEGG_VIBRIO_CHOLERAE_INFECTION		10312	1080	109	10945	10952	11014	11015	115	127124	155066	23480	23545	245972	245973	2778	29927	30001	375	3784	4583	50617	51382	51606	523	525	526	527	528	529	533	5335	5336	534	535	537	55176	5566	5567	5568	5578	5579	5582	5613	60	6558	7082	71	8992	90423	9114	9296	9414	9550	9601
REACTOME_CHYLOMICRON_MEDIATED_LIPID_TRANSPORT		338	4023	116519	3339	344	5034	336	345	337	335	348	3990	3949	26119	51128	4547	6382
BIOCARTA_TID_PATHWAY		3303	5970	7124	3551	5925	7133	9093	3460	7490	7157	7132	3717	30851	8825	10083	3458	3459	4790	4792
BIOCARTA_IL22BP_PATHWAY		116379	6774	6775	6772	6773	7297	50616	3716	3718	3717	6777	6776	9021	6778	3587	58985
BIOCARTA_HDAC_PATHWAY		4208	4209	4207	57172	805	4205	1432	801	3479	5533	10014	3480	3630	121916	4654	23523	5608	207	5532	5530	5290	7533	808	4773	3643	8536	4772	5598	5294	5295
REACTOME_ELONGATION_AND_PROCESSING_OF_CAPPED_TRANSCRIPTS		5436	55749	5437	4799	5434	1477	5435	1479	9343	1478	5438	5439	10291	10992	10921	220988	5440	5441	4686	23451	4116	51362	23450	56339	10907	8683	11338	10914	9150	7936	8243	10421	51497	2071	8106	51692	2068	27316	10946	10949	6749	4809	10181	51585	57819	2966	2965	8175	2963	2962	22916	10594	5431	5430	5433	10189	5432	9416	2968	8178	2967	11051	83443	6829	25920	9410	6827	11198	3191	3192	6921	3190	6924	6923	29894	23020	53981	10236	1660	24148	9295	7307	3187	3188	3183	3184	3185	3181	9785	65109	79869	6637	4331	6635	6636	6633	6634	11100	1025	10978	3178	7469	9128	10262	84844	2521	4904	6626	6431	6627	6432	9939	4670	6628	6629	22826	6625	6430	5093	5094	5725	57794	1022	6917	51639	6429	904	6428	10250	6632	905	6427	902	6426
SIG_INSULIN_RECEPTOR_PATHWAY_IN_CARDIAC_MYOCYTES		6655	50855	2810	5894	6464	5163	10580	6517	5540	3484	10487	2151	3636	5269	207	208	6196	6197	6198	10000	23476	2885	5595	6654	6195	5594	10971	2319	2932	1029	867	2931	4012	5728	7529	8660	10211	5290	5293	7534	3667	7533	5770	7532	7531	56288	5295	8471	998
REACTOME_PI3K_CASCADE		9365	26281	10818	5781	2254	2253	54106	2252	2251	2250	8074	2248	8817	2249	2246	2247	5289	3630	27006	30849	2263	8660	2264	1796	2261	2260	5290	5291	8822	8823	2549	2255	2885	3667	3643	5295	9965	5296
REACTOME_NCAM_SIGNALING_FOR_NEURITE_OUT_GROWTH		1292	64096	782	1293	783	1290	784	1291	785	1297	5894	8128	9048	2675	2674	1289	1287	7903	1280	5747	1281	1282	5605	776	9252	1284	375790	57731	1285	775	1286	5604	778	779	1385	2260	2668	51332	4893	2885	1277	5595	1278	5786	6654	5594	3265	4684	3845	6708	6709	4902	6900	6714	7529	6712	6710	1298	1299	1463	6711	256076	5623	5621	8912	8913	8911	131873	2534
KEGG_LIPOIC_ACID_METABOLISM		11019	387787	51601
BIOCARTA_P35ALZHEIMERS_PATHWAY		1020	8851	823	1453	4137	1452	5515	826	2932	84290	351
REACTOME_APOPTOTIC_CLEAVAGE_OF_CELL_ADHESION_PROTEINS		1830	1832	1829	4950	5317	7082	836	9414	1499	1828	999
KEGG_MATURITY_ONSET_DIABETES_OF_THE_YOUNG		168620	2494	2645	3087	3110	3170	3171	3172	3174	3175	3280	3375	3630	3651	389692	4760	4821	4825	50674	5078	5080	5313	6514	6927	6928
KEGG_NATURAL_KILLER_CELL_MEDIATED_CYTOTOXICITY		100507436	10451	10725	10870	11261	117157	135250	1437	154064	2185	2207	2214	2215	22914	23533	2534	25759	259197	27040	2885	3002	3105	3106	3107	3133	3135	3265	3383	3384	3439	3440	3441	3442	3443	3444	3445	3446	3447	3448	3449	3451	3452	3454	3455	3456	3458	3459	3460	353091	355	356	3683	3689	369	3802	3803	3804	3805	3806	3808	3809	3810	3811	3812	3821	3822	3823	3824	3845	3932	3937	399694	4068	4277	4772	4773	4775	4776	4893	5058	51744	5290	5291	5293	5294	5295	5296	5335	53358	5336	5530	5532	5533	5534	5535	5551	5578	5579	5582	5594	5595	5604	5605	57292	5777	5781	5879	5880	5881	5894	637	63928	6452	6464	6654	6655	673	6850	7124	7305	7409	7410	7535	79465	80328	80329	836	8503	8743	8793	8794	8795	8797	919	9436	9437	962
KEGG_CELL_CYCLE		100506332	1017	1019	1021	1022	1026	1027	10274	1028	1029	1030	1031	1032	10393	10459	10735	10744	10912	10926	10971	1111	11200	1387	1647	1869	1870	1871	1874	1875	2033	23594	23595	246184	25	25847	27127	2810	2932	29882	29945	3065	3066	4085	4087	4088	4089	4171	4172	4173	4174	4175	4176	4193	4609	4616	472	494551	4998	4999	5000	5001	5111	51343	51433	51434	51529	5347	545	5591	5885	5925	5933	5934	595	64682	6500	6502	650621	651610	699	701	7027	7029	7040	7042	7043	7157	7272	731751	7465	7529	7531	7532	7533	7534	7709	8243	8317	8318	8379	8454	85417	8555	8556	8697	8881	890	8900	891	894	896	898	902	9088	9126	9133	9134	9184	9232	9700	983	990	991	993	994	995	996	9978
REACTOME_DNA_REPAIR		5436	5437	5434	5435	5438	5439	8930	5440	10714	9656	5441	675	672	80233	472	4595	545	55215	7518	23583	7515	2072	2071	2074	2073	57804	57697	2068	2175	1643	29089	7520	2176	10111	2177	1642	5427	5429	5423	5424	328	5425	5426	2178	3014	2966	2965	5431	2187	2188	5430	5433	5432	91442	2968	2967	4350	221120	5893	2189	4255	10309	4968	5984	5985	5887	6117	5888	6119	6118	7398	2067	4361	27033	5981	5980	5983	5982	7314	7508	7507	55120	5591	56949	4331	4683	121642	79728	5111	55775	6996	3980	3981	7158	4913	1022	2237	51455	10459	6917	3978	2547	1161	902
BIOCARTA_GH_PATHWAY		6722	3265	5579	5894	6464	5578	8651	6517	6927	3630	5777	5604	2690	3717	5290	2688	5335	2885	5595	3667	6777	6776	3643	5294	5295	6654	6195	5594
REACTOME_FANCONI_ANEMIA_PATHWAY		55215	675	672	2178	2189	7314	80233	79728	57697	2187	2175	2188	29089	2176	55120	2177	91442
KEGG_PHENYLALANINE_METABOLISM		1644	218	220	221	222	259307	2805	2806	314	3242	4128	4129	4282	5053	6898	8639	9588
REACTOME_TRANSCRIPTION_OF_THE_HIV_GENOME		5436	5437	5434	5435	6829	25920	5438	5439	6874	6827	6872	11198	5440	2957	2959	6921	2958	6924	6923	5441	4686	6882	8732	6883	6884	8731	6880	6881	9150	6875	7936	6878	6877	4331	51497	2071	1025	2068	7469	6908	6749	2966	2965	2963	1022	2962	2961	6917	22916	2960	5431	904	5430	5433	5432	2968	902	2967	8178
REACTOME_NEURORANSMITTER_RECEPTOR_BINDING_AND_DOWNSTREAM_TRANSMISSION_IN_THE_POSTSYNAPTIC_CELL		5330	114	805	23236	5894	5579	5578	5331	801	59345	59283	27330	2897	2898	2899	2893	9495	5582	94235	2901	2902	2903	2904	2905	2906	2892	5923	5170	2891	5924	2890	4193	1385	2900	4747	6196	161	6197	163	51764	160	4646	6195	5594	1741	3265	1742	2788	2787	10369	2784	10368	2783	2786	2785	2790	2791	2792	2793	109	23426	83988	54331	107	55970	1175	4905	1173	814	27092	815	816	817	818	10681	5567	80852	1739	2782	808	2036	84254	9463	88
BIOCARTA_ERK_PATHWAY		3265	6774	5894	6464	2002	1956	5801	3480	8569	2872	2792	5515	4803	4804	6714	5605	5156	9252	5604	2778	3688	2782	2885	5595	6654	4609	6195	5594
KEGG_MELANOGENESIS		10488	107	108	109	111	112	11211	113	114	115	1385	1387	148327	1499	163688	1638	1855	1856	1857	1906	1910	196883	2033	23236	2535	2770	2771	2773	2775	2776	2778	2932	3265	3815	3845	4157	4254	4286	434	4893	51176	51384	51806	5330	5331	5332	54361	5443	5566	5567	5568	5578	5579	5582	5594	5595	5604	5605	5613	5894	64764	6932	6934	7299	7306	7471	7472	7473	7474	7475	7476	7477	7478	7479	7480	7481	7482	7483	7484	7855	7976	801	80326	805	808	810	81029	815	816	817	818	8321	8322	8323	8324	8325	8326	83439	84699	89780	90993
KEGG_ONE_CARBON_POOL_BY_FOLATE		10588	10797	10840	10841	123263	160428	1719	25902	2618	275	441024	4522	4524	4548	471	6470	6472	7298
REACTOME_ASSOCIATION_OF_LICENSING_FACTORS_WITH_THE_PREREPLICATIVE_COMPLEX		4998	4999	5000	1869	81620	5001	990	51053	7314	1871	23595	1870
KEGG_BASE_EXCISION_REPAIR		10038	10039	10714	142	143	2237	23583	252969	27301	27343	3146	328	3978	3980	4350	4595	4913	4968	5111	54107	5423	5424	5425	5426	5427	55247	56655	57804	645490	6996	7374	7515	79661	8930
BIOCARTA_PARKIN_PATHWAY		7332	2861	6622	7325	7341	9627	5413	7327	7326	140739	9246	5071
BIOCARTA_STRESS_PATHWAY		3725	5871	8517	4049	5599	1147	1432	5970	7124	8738	6416	7186	10010	8737	9020	8717	5606	4214	3551	5608	835	7132	466	4790	4792
REACTOME_REPAIR_SYNTHESIS_OF_PATCH_27_30_BASES_LONG_BY_DNA_POLYMERASE		5427	5424	5425	5426	5981	5983	5982	57804	5984	5985	6117	6119	10714	5111	6118
BIOCARTA_THELPER_PATHWAY		920	940	914	915	916	917	3683	3383	7070	6957	3689	6955	919	5788
REACTOME_SEROTONIN_RECEPTORS		3352	3356	3351	3355	3354	3358	3357	3350	3360	3361	3362	3363
KEGG_PANTOTHENATE_AND_COA_BIOSYNTHESIS		1806	1807	5167	5169	51733	53354	55229	586	587	60490	60496	79646	79717	80025	80347	8875	8876
KEGG_D_GLUTAMINE_AND_D_GLUTAMATE_METABOLISM		27165	2744	2746	2747
BIOCARTA_ACH_PATHWAY		6714	5747	7015	1146	2309	5913	207	5290	4593	356	1140	7533	2185	572	5294	5295
BIOCARTA_HIF_PATHWAY		3725	2056	4846	2033	3091	7428	1385	5034	10987	1906	444	3939	7422	405	3320
REACTOME_HORMONE_BIOSYNTHESIS		6770	240	3284	3283	7252	1583	7166	5641	5740	1621	5443	438	4363	3290	5743	4036	5742	8029	3293	1589	1082	1588	1081	1586	1585	1584	1594	1591	5409	7173	10728	5122	4048	15	80765	1644	147323	389434	4056	64174	1734	1733	2638	2488	1735	6528	3972	2687	6916	120227	7054	134429
REACTOME_TRAF6_MEDIATED_INDUCTION_OF_THE_ANTIVIRAL_CYTOKINE_IFN_ALPHA_BETA_CASCADE		4208	3725	257397	1147	148022	4205	2002	6416	1386	5601	5602	5600	5605	5606	9252	5604	5609	3551	6885	5608	1385	7314	6196	6197	5595	4791	4790	5598	4793	4792	5594	6195	7867	8517	5599	1432	5970	9261	7189	5516	5515	5518	23118	5519	1849	1848	1845	1846	7098	466	5528	10454	2353
KEGG_AMINOACYL_TRNA_BIOSYNTHESIS		10056	10352	10667	118672	123263	123283	124454	16	1615	2058	2193	23395	23438	25973	2617	3035	3376	3735	4141	4511	4553	4555	4556	4558	4563	4564	4565	4566	4567	4568	4569	4570	4571	4572	4573	4574	4575	4576	4577	4578	4579	4677	51067	51091	51520	54938	55157	55699	57038	57176	57505	5859	5917	6301	6897	7407	7453	79587	79731	80222	833	8565	92935
REACTOME_GLUCOSE_AND_OTHER_SUGAR_SLC_TRANSPORTERS		11254	6556	1317	6518	64116	23516	54716	84102	6517	26266	204962	6514	6515	6513	283375	155184	23446	64849	126969	284111	6566	6563	80736	6561	60482	115584	29986	29988	7780	11182	7781	27173	9058	4891	9152	7779	57127	29985	56606	154091	57153	6536	345274	81031	64924	6534	55117	6538	23539	6539	6540	9123	9194	7922	340024	6582	6005	25800	348932	200010	146802	30061	6523	6524	169026	6526	148867	6529	55244	114134	254428	55630	6531	6530	6533	51458	8170	6570	6571	66035	55676	57181
BIOCARTA_AKAP13_PATHWAY		9170	5571	387	5576	11214	5577	2768	10672	5567	1902	5568	23566
SA_REG_CASCADE_OF_CYCLIN_EXPR		595	1869	890	1017	1029	1019	1027	1874	1870	5542	8900	9134	898
REACTOME_ADENYLATE_CYCLASE_ACTIVATING_PATHWAY		114	115	112	55811	109	113	108	107	111	196883	2774
REACTOME_SIGNALING_BY_ROBO_RECEPTOR		6655	5063	2817	5062	9901	55740	10298	10486	51466	10487	8440	57144	6091	9353	6092	5058	7408	25	27	57522	64221	23122	23332	56924	5879	6654	5216	998	5217	23380	4690	80728
KEGG_PROTEASOME		10197	10213	122706	143471	23198	3458	51371	5682	5683	5684	5685	5686	5687	5688	5689	5690	5691	5692	5693	5694	5695	5696	5698	5699	5700	5701	5702	5704	5705	5706	5707	5708	5709	5710	5713	5714	5717	5718	5719	5720	5721	652826	7979	9491	9861
BIOCARTA_MYOSIN_PATHWAY		4660	23236	5579	9459	5578	50649	9828	2768	10672	9826	50650	4633	23370	22899	2792	27237	4638	5585	6093	9639	58498	8874	394	23365	2776	23229	9181	2782	9138	7984	128272
REACTOME_VITAMIN_B5_PANTOTHENATE_METABOLISM		79717	79646	60490	80347	2194	60496	8884	53354	80025	8034	55229
BIOCARTA_PDGF_PATHWAY		1457	3725	6722	3265	5599	6774	6775	5579	5894	6772	6464	5578	2002	6773	6416	5154	4214	5156	5604	3716	5921	5290	5335	2885	5595	6777	6776	6778	2353	5294	5295	6654
REACTOME_LAGGING_STRAND_SYNTHESIS		23649	5424	1763	5425	5557	5981	5558	5983	5982	57804	2237	5984	3978	5985	5422	6117	10714	6119	5111	6118
KEGG_ENDOCRINE_AND_OTHER_FACTOR_REGULATED_CALCIUM_REABSORPTION		10059	112	115	1173	1175	1211	1212	1213	160	161	163	1759	1785	2099	23236	23439	26052	2776	2778	3816	3817	476	477	478	480	481	482	483	486	490	5330	5331	5332	5566	5567	5568	5578	5579	5582	5613	56302	5745	624	6546	7421	793	8218	8766	9365
REACTOME_ABORTIVE_ELONGATION_OF_HIV1_TRANSCRIPT_IN_THE_ABSENCE_OF_TAT		5436	5437	5434	5435	6829	51497	5438	25920	5439	4686	6827	2963	2962	7469	9150	22916	7936	5431	5440	5430	5433	5432	5441
REACTOME_SIGNALING_BY_VEGF		7422	8828	8829	7424	7423	2321	56034	3791	2277	2324	5228
REACTOME_STEROID_HORMONES		6770	3290	4036	8029	2638	3293	3284	1589	1588	3283	1586	1585	1584	1594	1591	1583	5641	120227	80765	147323	134429
REACTOME_TIE2_SIGNALING		3265	51378	5781	7010	6464	3845	285	284	2888	5290	9046	5291	2886	4893	2885	5295	5296	6654
BIOCARTA_SRCRPTP_PATHWAY		1445	994	6714	995	993	2885	5579	5578	891	5786	983
REACTOME_HIV_INFECTION		5436	5437	5434	5435	55746	23511	5438	5439	940	6874	6872	9861	23279	79902	4927	4928	2957	11097	53371	5440	2959	2958	130340	5441	8021	4686	6882	8732	6883	6884	8731	6880	1794	6881	161	162	163	164	6875	7175	9150	6878	7936	160	6877	23636	7518	920	79023	7514	51497	8945	2071	926	51606	9883	6500	2068	919	9978	7520	6749	5699	9631	5698	3837	3836	293	10213	292	291	2966	2965	2963	2962	2961	2960	22916	5431	5430	129401	5433	5432	3932	2968	8178	2967	6829	25920	5682	6827	5478	5062	5686	5685	5684	5683	11198	9491	10197	7852	6921	9972	6924	6923	3105	3055	23225	5708	5709	5706	5707	5691	5704	5690	5705	8065	9818	5693	5702	5692	5695	5700	7314	5694	5701	57122	23165	60489	5696	5687	5688	5689	1234	375	9688	55690	10053	5879	10762	5717	5718	4331	5719	5710	5711	5713	1025	5714	5715	5716	8815	348995	7469	6908	8905	8907	1175	8480	1173	1174	5905	4869	5720	3159	5721	8086	5901	5902	3981	5903	1022	2237	11168	9844	3978	6917	904	2534	567	2547	81929	902
KEGG_ALANINE_ASPARTATE_AND_GLUTAMATE_METABOLISM		122622	1373	158	159	18	189	2571	2572	259307	2673	27165	2744	2746	2747	2752	2805	2806	2875	435	440	443	445	5471	56954	64902	790	7915	84706	8528	8659	91703	9945
KEGG_GNRH_SIGNALING_PATHWAY		100137049	107	10746	108	1081	109	111	112	113	114	115	123745	1432	163688	1839	1956	196883	2002	2185	23236	2488	26279	2767	2776	2778	2796	2797	2798	2885	30814	3265	3708	3709	3710	3725	3845	391013	3972	4214	4215	4216	4313	4323	468	4893	50487	51806	5319	5320	5321	5322	5330	5331	5332	5337	5338	5566	5567	5568	5578	5579	5580	5594	5595	5598	5599	5600	5601	5602	5603	5604	5605	5606	5608	5609	5613	5894	6300	6416	64600	6654	6655	6714	775	776	778	779	801	805	808	810	815	81579	816	817	818	8398	8399	84647	8681	998
BIOCARTA_KERATINOCYTE_PATHWAY		3725	3265	5599	1147	1432	5579	5894	1956	5578	5970	7124	1950	1050	6416	7186	5515	8737	9020	5582	5583	5580	5581	4217	3204	596	4214	5606	5588	5603	5604	5609	3551	5608	6667	7133	7132	1616	355	356	5595	2113	2114	4790	2353	4792	5594
BIOCARTA_DEATH_PATHWAY		843	2620	842	841	840	1147	317	5970	8742	330	8743	331	4000	6709	8797	7186	8772	8837	8795	8737	9020	8717	8718	596	637	329	839	836	1676	54205	1677	4790	4792
REACTOME_GLUCOSE_TRANSPORT		23636	2646	2645	55746	23511	79023	6517	6514	6515	23279	79902	6513	9883	4927	4928	348995	11097	53371	9972	8480	9631	8021	3099	3101	3098	23225	9818	8086	57122	23165	5903	2538	7175	9688	129401	81929	2542	10762
REACTOME_REGULATION_OF_PYRUVATE_DEHYDROGENASE_COMPLEX		5166	5164	54704	5165	5162	57546	5163	1738	5160	1737	55066	8050
KEGG_TOLL_LIKE_RECEPTOR_SIGNALING_PATHWAY		10000	10333	10454	114609	1147	1326	1432	148022	1513	207	208	23118	2353	23533	23643	29110	3439	3440	3441	3442	3443	3444	3445	3446	3447	3448	3449	3451	3452	3454	3455	3456	353376	3551	3553	3569	3576	3592	3593	3627	3654	3661	3663	3665	3725	3929	4283	4615	4790	4792	51135	51284	51311	5290	5291	5293	5294	5295	5296	54106	54472	5594	5595	5599	5600	5601	5602	5603	5604	5605	5606	5608	5609	5879	5970	6300	6348	6351	6352	6373	6416	6696	6772	6885	7096	7097	7098	7099	7100	7124	7187	7189	841	8503	8517	8737	8772	929	941	942	958	9641
REACTOME_RNA_POLYMERASE_I_CHAIN_ELONGATION		5437	4331	9533	8968	2071	51082	2068	5440	84172	126961	2966	2965	3021	1022	7343	8350	3020	25885	653604	9015	8355	9014	8354	9013	8353	8352	8358	2968	333932	8357	902	8356	11335	2967
KEGG_INOSITOL_PHOSPHATE_METABOLISM		10423	113026	138429	200576	23236	23396	253430	27124	3612	3613	3628	3631	3632	3633	3636	3705	3706	3707	4329	4952	51196	51477	51763	5286	5287	5288	5289	5290	5291	5293	5294	5297	5298	5305	5330	5331	5332	5333	5335	5336	55300	55361	55586	56623	5728	64768	7167	79837	8394	8395	8396	84812	8821	8867	8871	89869	9562
REACTOME_FORMATION_OF_THE_TERNARY_COMPLEX_AND_SUBSEQUENTLY_THE_43S_COMPLEX		6204	6205	6206	6207	6208	6209	6210	2197	8668	8669	27335	3921	6217	6218	6224	6223	6222	6191	6192	6193	3646	6194	6189	6188	6187	8894	1968	6231	8663	6232	8662	1965	8661	1964	6230	6235	8667	8666	6233	8665	6234	8664	6203	6229	6202	6228	6201	6227	728689
REACTOME_AMINO_ACID_AND_OLIGOPEPTIDE_SLC_TRANSPORTERS		117247	11254	246213	153201	6519	54716	10991	56301	23657	55117	57030	6512	6539	6520	55089	84889	6542	6541	6565	206358	11136	51296	8501	340024	23428	6564	8140	92745	348932	6568	121260	6509	26503	6505	6506	160728	6507	81539	124935	6528	54407	57084	140679	6511	9056	6510	9057	6533
KEGG_CELL_ADHESION_MOLECULES_CAMS		1000	1001	100133583	1002	1003	100506658	1013	10666	10686	1272	1364	1365	1366	137075	1462	1493	149461	214	22871	23114	23308	23562	23705	24146	257194	25945	26047	26285	2734	29126	29851	3105	3106	3107	3108	3109	3111	3112	3113	3115	3117	3118	3119	3122	3123	3125	3126	3127	3133	3134	3135	3383	3384	3385	3655	3676	3680	3683	3684	3685	3688	3689	3695	3696	3897	4099	4267	4359	4684	4685	4756	4897	4950	49861	5010	50848	51208	5133	5175	53842	54413	57502	57555	57863	5788	5792	5797	5817	5818	5819	58494	6382	6383	6385	6401	6402	6403	6404	652614	6614	6693	6900	7122	7412	80380	80381	8174	83700	8506	8516	9019	9071	9073	9074	9075	9076	9080	90952	914	920	923	925	926	933	9369	9378	9379	940	941	942	947	958	959	965	9672	999
KEGG_SPLICEOSOME		10084	10189	10262	10285	10286	10291	10450	10465	10523	10569	10594	10713	10772	10907	10915	10929	10946	10992	11017	11157	11325	11338	144983	151903	153527	1655	1659	1665	220988	22827	22916	22938	22985	23020	23350	23450	23451	23658	24148	25766	25804	25949	26121	27258	27316	27339	29896	3178	3183	3190	3192	3303	3304	3305	3306	3310	3312	4116	4670	4686	4809	494115	5093	51340	51362	51503	51639	51645	51690	51691	51729	5356	55110	55119	55660	55696	56259	56949	57187	57461	57819	58517	6426	6427	6428	6429	6430	6431	6432	6434	653884	6625	6626	6627	6628	6629	6631	6632	6633	6634	6635	6636	6637	7307	7919	8175	83443	84321	8449	84844	84950	84991	8559	8683	8896	9092	9128	9129	9343	9410	9416	9716	9775	9785	9879	988	9939	9984
BIOCARTA_CHREBP2_PATHWAY		10971	2645	5577	55844	5520	5521	6945	51085	2194	5516	5565	5515	5564	5563	5518	5562	5519	51422	7529	7527	5566	5567	5568	53632	5525	5524	5523	5571	5522	5529	5573	5528	5576	5527	28227	5575	31	5526	7534	5313	7533	7532	7531	7530
REACTOME_P53_INDEPENDENT_DNA_DAMAGE_RESPONSE		5717	5718	5719	5682	5710	5711	9861	5686	5713	5685	5714	5684	5715	5716	5683	9491	10197	5699	5698	5708	5709	5706	5707	5691	5704	5705	10213	5690	5702	5693	5720	5692	5721	5700	5695	7314	5701	5694	5696	5687	5688	5689	993
REACTOME_S_PHASE		8318	9861	10714	81620	23649	84296	5557	5558	6500	57804	5422	84515	5699	5698	5427	23594	4173	595	4172	4175	4174	890	5424	4176	5425	5426	10213	4171	994	993	990	898	23595	1763	5682	5686	5685	5684	5683	9491	5984	5985	10197	6117	6119	6118	5708	5709	5706	5707	5691	5704	5981	5690	5705	5693	5702	5983	5692	5925	5982	5695	5700	7314	5694	5701	6502	5696	5687	5688	5689	8454	5717	5718	4331	5719	5710	51659	5711	1026	5713	5714	5715	5716	8900	51343	5111	9837	1017	1019	5720	7465	5721	4998	4999	5000	9134	1022	2237	5001	3978	1163	902
REACTOME_CLASSICAL_ANTIBODY_MEDIATED_COMPLEMENT_ACTIVATION		28776	28799	28908	28378	28793	3538	3537	28791	28795	3514	28814	28774	28775	28813	28772	28816	28770	28442	3539	28811	716	713	712	715	714	28783	28826	28784	28825	28785	28786	28823	28781	28802	28299
KEGG_GRAFT_VERSUS_HOST_DISEASE		100133583	3002	3105	3106	3107	3108	3109	3111	3112	3113	3115	3117	3118	3119	3122	3123	3125	3126	3127	3133	3134	3135	3458	355	3552	3553	3558	356	3569	3802	3803	3804	3811	3812	3821	3824	5551	57292	652614	7124	940	941	942
BIOCARTA_IL5_PATHWAY		1232	920	6356	3565	3553	3567	3568	3569	3123	3122
BIOCARTA_FAS_PATHWAY		3725	843	841	5783	5599	840	8767	5062	4000	6709	4001	6416	8772	8837	84823	4214	5058	5925	839	6885	836	1616	355	1676	1677	356	397	5591	11124	142
REACTOME_SYNTHESIS_OF_GPI_ANCHORED_PROTEINS		51227	284098	93183	23556	94005	5281	9091	8818	8813	5283	5329	84720	54872	8733	128869	80055	54344	51604	10026	80031	9487	9488	55650	54965	5277	5279
REACTOME_MEMBRANE_TRAFFICKING		2580	2647	22872	1315	1314	9829	8673	23557	1522	8773	10484	10618	3482	27131	8775	9698	7164	6396	7163	130340	51429	55330	4074	10717	152503	8546	7037	6456	9871	372	388552	25977	26258	9685	8729	162	408	51128	164	375	5878	10053	2512	22818	54885	6844	6845	1785	3312	10427	8301	8905	81567	9026	6643	8907	9632	10113	5286	1176	1174	10802	6810	9276	286451	1362	55738	2799	1777	6272	22820	23431	84062	1211	2495	1213	4952	11316
REACTOME_TRNA_AMINOACYLATION		55157	79587	5917	6301	57176	51067	16	7453	7965	2193	3035	54938	57038	4677	23395	9521	10056	57505	8565	79731	2617	3735	55699	10352	51520	7407	9255	25973	3376	833	92935	80222	6897	1615	23438	5859	124454	4141	10667	2058
BIOCARTA_IL6_PATHWAY		1457	3725	6722	3265	3570	6774	5781	3572	5894	6464	2002	5604	7297	3716	3718	3717	1051	2885	5595	2353	3569	6654
REACTOME_CELL_CELL_ADHESION_SYSTEMS		10207	1003	1004	4301	1001	50855	1002	1007	1008	1005	1006	9071	1009	9073	9075	3728	9074	7122	64398	9076	57863	5584	1010	50848	149461	9069	23705	92359	49861	24146	64403	53842	1495	1000	51208	25945	26285	84552	84612	1499	5010	253559	1500	1366	1364	1365	81607	1016	1013	10686	1012	137075	23562	9080	56288	5817	5819	5818	999
KEGG_D_ARGININE_AND_D_ORNITHINE_METABOLISM		1610
REACTOME_AMINE_DERIVED_HORMONES		1734	1733	15	1735	6528	5409	7166	1644	389434	7173	1621	7054	438
KEGG_CALCIUM_SIGNALING_PATHWAY		107	108	10800	109	11261	1128	1129	113	113026	1131	1133	1139	114	115	135	136	146	147	148	153	154	155	163688	1812	1816	185	1909	1910	1956	196883	2064	2065	2066	2149	2185	22953	23236	2767	2769	2774	2776	2778	2902	2903	2905	2906	291	2911	2915	292	2925	293	3269	3274	3356	3357	3358	3360	3361	3362	3363	3706	3707	3708	3709	3710	3973	4638	4842	4843	4846	487	488	489	490	491	492	4923	493	5021	5023	5024	5025	5026	5027	51196	5136	5137	5153	5156	5159	51806	5255	5256	5257	5260	5261	5330	5331	5332	5333	5335	5336	5350	5481	552	553	5530	5532	5533	5534	5535	5566	5567	5568	5578	5579	5582	5613	56413	56848	57105	5724	5731	5733	5737	623	624	6261	6262	6263	63928	6543	6546	6547	683	6865	6869	6870	6915	7125	7134	7201	7220	7416	7417	7419	773	774	775	776	777	778	779	801	805	808	810	814	815	816	817	818	83447	84812	85366	886	887	8877	8911	8912	8913	89869	9127	91807	952	9630
KEGG_OOCYTE_MEIOSIS		100506332	1017	10393	10459	107	10734	10744	108	109	10971	111	112	11261	113	114	115	151648	163688	196883	23291	245711	246184	25847	26271	27127	27330	286151	29882	29945	3479	3480	3630	367	3708	3709	3710	387778	4085	4342	51433	51434	51529	51806	5241	5347	5499	5500	5501	5515	5516	5518	5519	5525	5526	5527	5528	5529	5530	5532	5533	5534	5535	5566	5567	5568	5594	5595	5604	5613	6195	6196	6197	6300	63928	64506	64682	6500	650621	6790	699	7529	7531	7532	7533	7534	801	805	808	810	815	816	817	818	8243	8454	8697	8881	891	8945	898	89869	9088	9126	9133	9134	9232	9700	9748	983	991	995	996	9978	9985
REACTOME_DARPP32_EVENTS		5142	5143	805	5141	5144	801	5577	5533	5534	5516	5515	5518	5519	84152	5566	5567	5568	5532	5530	1020	5528	5573	5576	5499	5575	808
BIOCARTA_LECTIN_PATHWAY		717	735	729	718	727	721	4153	720	731	10747	730	5648
KEGG_MALARIA		1311	1378	1440	22914	2532	2993	2994	2995	3039	3040	3043	3045	3082	3383	3458	3553	3569	3576	3586	3592	3606	3683	3689	3820	4035	4233	4615	5175	54106	6347	6382	6383	6385	6401	6403	7040	7042	7043	7057	7058	7059	7060	7097	7099	7124	7412	948	958	959	9672	975
KEGG_RIG_I_LIKE_RECEPTOR_SIGNALING_PATHWAY		10010	1147	1432	1540	1654	23586	26007	29110	338376	340061	3439	3440	3441	3442	3443	3444	3445	3446	3447	3448	3449	3451	3452	3456	3467	3551	3576	3592	3593	3627	3661	3665	4214	4790	4792	4793	5300	54941	55593	5599	5600	5601	5602	5603	56832	57506	5970	6300	64135	64343	6885	7124	7186	7187	7189	7706	79132	79671	80143	841	843	8517	8653	8717	8737	8772	9140	9474	9636	9641	9755
BIOCARTA_41BB_PATHWAY		3725	4217	5599	1147	1432	4214	5970	3604	3551	11183	3458	7186	1386	3565	4790	4792	3558
REACTOME_ADHERENS_JUNCTIONS_INTERACTIONS		1003	4301	25945	1004	1001	1002	1007	1008	1005	1006	1009	3728	1499	57863	253559	1500	81607	1010	23705	1016	1013	1012	64403	5817	1495	1000	5819	5818	999
REACTOME_REGULATION_OF_RHEB_GTPASE_ACTIVITY_BY_AMPK		5571	5565	6009	7248	5564	5563	5562	7249	51422	53632
BIOCARTA_CCR3_PATHWAY		27035	3265	5747	4660	23236	5894	5579	5578	5604	2776	2778	1072	1232	4633	3984	2792	2782	6356	387	5595	5288	5594	9475
REACTOME_SYNTHESIS_AND_INTERCONVERSION_OF_NUCLEOTIDE_DI_AND_TRIPHOSPHATES		203	204	2936	7295	6240	6241	26289	7296	2745	4833	1841	4830	51727	4831	1503	50484	2987	56474
REACTOME_CREB_PHOPHORYLATION_THROUGH_THE_ACTIVATION_OF_RAS		3265	805	1742	5894	801	27330	2902	2903	2904	815	2905	816	2906	817	818	5170	5923	5924	1385	4747	6196	6197	808	88	6195	5594
REACTOME_SIGNALING_BY_EGFR		26018	3265	5781	5894	1956	6464	3845	867	1950	8038	30011	6868	58513	1175	102	5829	9146	1173	1445	6714	7529	5605	10253	10252	2060	10254	5604	6456	8874	8027	7314	5290	161	55824	163	4893	2549	5335	2885	1211	1213	160	5595	5295	29924	6654	998	5594
REACTOME_CLASS_B2_SECRETIN_FAMILY_RECEPTORS		116	117	2642	2641	1395	2740	59345	9340	1394	10203	1392	8321	8322	8323	8324	8643	8325	8326	5741	94235	7484	89780	5746	7483	5745	5744	7976	7482	7481	7480	3549	6608	80326	51764	54361	10268	7471	6469	10267	133	10266	7476	2788	7477	2787	7478	7479	7472	2784	2783	7473	6343	2786	7474	6344	2785	7475	2790	2791	2792	2695	2793	2696	54331	55970	11211	7855	50846	799	10681	797	2778	796	3375	2692	5727	2691	51384	2782	7434	79924	7433	7432	2535	113091
Taube_EMT		55857	29887	8626	3775	624	653145	728113	728113	79651	653562	386757	6535	3875	1040	7056	4741	6195	27293	26154	29984	3861	5583	79413	11067	55227	55620	3728	3566	64065	9982	4642	2196	23286	7976	7718	6622	79956	5652	10045	2774	638	1001	26049	3852	2707	9674	1952	50848	54830	1992	10653	10622	79767	3557	10103	10437	5357	729884	28983	79098	247	1308	51750	8771	3898	5774	4486	2041	1875	3854	6769	3691	84830	27165	306	667	9938	1824	6535	51599	9076	55638	57834	894	2263	3983	7498	816	1830	4671	3872	6288	79056	288	10974	56649	1474	10397	6279	11151	25818	23086	50805	3664	51361	9048	10367	56606	11202	55287	23650	1839	220	80004	55930	1594	3553	10874	3868	999	3714	7447	6019	1515	6850	6288	54566	79589	6768	55214	5266	10053	548596	1159	79977	23779	553158	3485	3606	768	57402	760	3866	10205	161291	6278	5650	3963	10468	1525	6590	54845	57111	7345	5655	4072	5055	6698	2261	6699	10516	26585	1281	1278	1634	1000	5168	10631	5999	9315	5396	2200	5552	6695	51334	10395	274	23179	3487	25945	1009	56944	4313	10398	1290	1490	10979	6935	4919	5732	1123	5376	9697	6876	7130	90993	7358	3037	11080	1031	80212	7474	3486	8493	11259	56034	6926	64131	2191	1805	6781	3887	4312	9956	29995	84656	23157	7025	51097	79083	4053	7168	25959	4921	9037	7041	5118	90627	4811	81493	55068	11167	7431	4311	219654	4052	8829	7070	10529	64759	1893	2192	7846	51226	79901	8613	5806	9415	633	10194	253461
REACTOME_DIABETES_PATHWAYS		7494	5230	6204	6205	6206	59345	3479	6207	6208	6209	152	374291	3481	150	6210	3483	7167	3484	3485	3486	4513	539	4512	3921	6616	4514	5224	5223	1329	3710	6217	51360	6218	3489	1327	3488	3487	23265	4508	4509	6224	10476	6223	6222	51764	2023	5214	11336	3747	23530	3745	1431	5611	27089	513	2597	22926	6748	6747	6746	516	6745	515	514	23521	226	58477	229	5340	522	6203	521	6202	6201	6389	55676	2821	11224	5330	5126	114	23236	112	2110	10952	5331	111	8050	2109	28972	4967	6392	9495	6390	6391	94235	2108	7381	4082	9709	8826	3952	9314	5313	7388	6191	5315	6192	7386	6193	51121	5122	7385	6194	4644	7384	619373	8720	55763	3708	3709	4541	4736	4540	5213	10975	5210	4731	5211	4538	4539	4536	4537	5209	4535	5208	10632	5207	126328	5906	55770	5908	4728	4729	4724	4723	4726	4725	4720	4722	10640	8802	2688	8803	467	2864	468	8801	29927	50	9349	29796	2645	10130	2147	6160	4698	4697	5162	2641	6161	6164	5160	2740	6165	6168	9551	6167	9451	6169	9045	90701	4821	4313	4312	6155	4191	6154	26251	9254	6152	6159	6158	7941	6157	6156	1514	23478	149371	4695	4696	4694	3420	54539	6181	6184	54536	4189	2769	6804	389692	2788	2767	2787	6189	64924	23480	2784	2783	6185	2786	6188	2785	6187	2770	2790	2771	2791	2271	2792	2793	1131	4800	3419	54331	1649	3418	9167	60559	9630	3799	6173	6812	9377	10411	6171	6170	2081	5566	10681	2776	293	5567	5568	2778	6176	498	2775	292	6175	291	55176	54205	2782	5573	5576	5575	590	3421	26330	1351	1350	783	6122	784	6123	5069	6124	6726	5578	6125	6727	5577	60676	6728	27230	6729	6514	6513	9695	2197	1349	3630	1345	6731	6730	6734	506	773	1340	509	776	777	3651	230	775	51726	30001	3309	6833	3790	7311	1650	25873	9789	1337	5873	6146	4709	6147	4707	1743	6141	4708	6142	4705	6143	4706	6144	4704	4701	6844	4702	5080	4700	55970	2027	60412	2026	6139	6138	6136	6137	6134	6135	4716	6132	4717	6133	4718	1363	6130	4719	4712	1738	6231	4713	1737	6232	4714	1965	51079	4715	6230	6235	148867	5091	4710	6233	4711	6234	51738	6229	6228	1537	55967	6227	354	3767	6861	11069	6129	6128
REACTOME_SIGNALLING_TO_P38_VIA_RIT_AND_RIN		3265	7529	5605	5894	673	5604	3845	4893	4803	5595	6016	6014	4914	5594
REACTOME_PROCESSING_OF_CAPPED_INTRON_CONTAINING_PRE_MRNA		5436	55749	5437	4799	5434	1477	5435	55746	1479	23511	9343	1478	5438	5439	10291	10992	23279	10482	79902	4927	4928	10921	220988	5440	53371	1977	11097	5441	8021	4686	51362	4116	23451	56339	23450	10907	8683	7884	11338	10914	7175	23636	8243	10421	79023	8106	51692	9883	27316	10946	10949	9631	4809	10181	51585	57819	8175	2963	2962	22916	10594	5431	5430	129401	5433	10189	5432	9416	11051	83443	9410	3191	3192	9972	3190	29894	23020	23225	53981	10236	9818	1660	57122	24148	23165	9295	7307	3187	3188	3183	9688	3184	3185	3181	9785	65109	10762	79869	6637	6635	6636	6633	6634	11100	10978	348995	3178	9128	10262	84844	2521	8480	4904	6431	6626	6432	6627	9939	4670	6628	6629	22826	6430	6625	5093	5094	8086	5903	5725	57794	51639	6429	6428	10250	6632	81929	6427	6426
BIOCARTA_ACTINY_PATHWAY		10152	10163	8976	58	8544	8936	10093	5688	10092	10552	10097	10096	10095	10094	10787	10810	10109	4914	5879	4690
REACTOME_CELL_DEATH_SIGNALLING_VIA_NRAGE_NRIF_AND_NADE		6655	9459	50649	9828	9826	57580	84033	50650	23370	27237	25791	221472	2245	8878	572	1894	9500	6453	55851	8874	7409	23365	5923	5924	7314	23229	836	835	29	89846	23263	7410	7074	5879	7204	6654	4168	5599	27018	5664	5663	26574	51107	23421	7189	83464	10276	4803	4804	10018	8997	393	26230	11214	9181	57449	23385	7531	121512	64857	10451
KEGG_ANTIGEN_PROCESSING_AND_PRESENTATION		100133583	10197	10437	115653	1385	1508	1514	1520	2923	3105	3106	3107	3108	3109	3111	3112	3113	3115	3117	3118	3119	3122	3123	3125	3126	3127	3133	3134	3135	3303	3304	3305	3306	3308	3309	3310	3312	3320	3326	3458	3802	3803	3804	3805	3806	3808	3809	3810	3811	3812	3821	3822	3823	3824	4261	4800	4801	4802	5641	567	5720	5721	57292	5993	5994	652614	6890	6891	6892	7124	811	821	8302	8625	920	925	926	972
REACTOME_G_BETA_GAMMA_SIGNALLING_THROUGH_PLC_BETA		5330	23236	5331	2788	10681	2787	59345	2784	2783	2786	2785	2790	2791	2792	2793	2782	54331	51764	55970	94235
REACTOME_METAL_ION_SLC_TRANSPORTERS		29986	6556	1317	7780	64116	30061	7781	64924	23516	27173	169026	84102	148867	283375	4891	254428	7779	55630	7922	29985	55676	57181	25800
KEGG_THYROID_CANCER		10342	1499	3265	3845	4609	4893	4914	51176	5468	5594	5595	5604	5605	595	5979	6256	6257	6258	673	6932	6934	7157	7170	7175	7849	8030	8031	83439	999
REACTOME_TELOMERE_MAINTENANCE		55135	128312	1763	10856	8360	3013	3012	8362	5984	8361	5985	8364	6117	54145	8363	65057	6119	10714	8366	6118	8365	8368	8367	8970	8349	23649	5981	5983	5982	55651	8294	8359	8290	474382	8338	8339	5557	5558	57804	8340	121504	8346	5422	8345	8348	8347	5111	8342	554313	8341	8344	8343	5427	7014	7015	7013	5424	5425	5426	3018	8370	26277	1736	8607	3014	3015	54386	3017	2237	3978	25913	8337	8335	85236	8334	8330	255626
KEGG_REGULATION_OF_AUTOPHAGY		10533	11337	11345	115201	23192	23710	25989	30849	3439	3440	3441	3442	3443	3444	3445	3446	3447	3448	3449	3451	3452	3458	3630	5289	5562	5563	64422	8408	84938	84971	8678	9140	9474	9706
REACTOME_FURTHER_PLATELET_RELEASATE		9948	813	805	6647	440915	801	7414	2316	5478	3309	5660	27154	5341	335	1072	22927	29106	7277	10487	7094	7018	808	7273	5216
KEGG_PENTOSE_PHOSPHATE_PATHWAY		2203	221823	226	229	22934	230	2539	25796	2821	51071	5211	5213	5214	5226	5236	55276	5631	5634	6120	64080	6888	7086	729020	8277	84076	8789	9104	9563
REACTOME_GLUTAMATE_NEUROTRANSMITTER_RELEASE_CYCLE		6812	54874	22999	6804	6505	6844	6857	2744	57030	6512	6511	10497	6616	5864	10815
KEGG_CYTOSOLIC_DNA_SENSING_PATHWAY		103	10621	10622	10623	11035	11128	11277	1147	171568	23586	29108	29110	340061	3439	3440	3441	3442	3443	3444	3445	3446	3447	3448	3449	3451	3452	3456	3551	3553	3569	3606	3627	3661	3665	388372	4790	4792	4793	51082	51728	5434	5435	5437	5440	5441	55703	55718	57506	5970	6351	6352	661	81030	834	84265	8517	8737	90865	9447	9533	9560	9641
REACTOME_SEMA4D_INDUCED_CELL_MIGRATION_AND_GROWTH_CONE_COLLAPSE		6093	5880	2064	391	23365	10507	5364	10398	9826	3985	3984	389	388	387	27289	4637	4627	103910	4629	4628	79784	5879	998	9475
KEGG_RENIN_ANGIOTENSIN_SYSTEM		1215	1359	1511	1636	183	185	186	2028	290	4012	4142	4311	5476	57486	59272	5972	7064
REACTOME_PYRIMIDINE_CATABOLISM		1807	51251	1806	1890	84618	30833	4907	51733	56953	7378
REACTOME_SHC_RELATED_EVENTS		3265	7529	5605	5894	6464	5604	3845	4893	2885	5595	3630	3643	6654	5594
BIOCARTA_AGR_PATHWAY		3725	5063	5599	58	3084	1956	5913	5062	1128	1605	3909	3908	10298	7402	5829	10718	57144	1756	2017	6714	5747	3672	1134	5058	1855	9815	6667	9542	4593	3688	5595	3910	56924	5879	998	5594
REACTOME_BRANCHED_CHAIN_AMINO_ACID_CATABOLISM		3712	594	27034	1738	26275	36	11112	3028	38	1629	4329	64087	586	549	587	56922	593
BIOCARTA_INFLAM_PATHWAY		1437	920	4049	1435	3562	7124	3600	7042	3458	7040	3456	3439	1440	7043	3558	3576	3593	3596	5154	3592	3574	3552	3565	3567	3586	3569	3123	3122	3589
REACTOME_REGULATED_PROTEOLYSIS_OF_P75NTR		7189	6868	83464	55851	5970	5664	5663	23385	4804	4790	51107
KEGG_PHOTOTRANSDUCTION		1258	1259	131890	163688	2779	2780	2782	2792	2978	2979	2986	3000	346562	408	409	5145	5148	5158	51806	5957	6010	6011	801	805	808	810	8787	9187	9626
REACTOME_PHASE_1_FUNCTIONALIZATION_OF_COMPOUNDS		55902	10858	1572	1571	1577	1579	1573	1576	1580	1581	1582	54498	1583	5740	1562	84532	8529	1565	29785	125	126	127	5743	124	5742	1589	1588	57834	1586	2326	1585	2327	1584	2328	1593	1594	11283	1591	1592	1559	340665	1557	1558	1555	1553	1551	56603	113612	4129	4128	216	1595	217	1548	51302	66002	4051	1543	1544	131	1545	130	64816	9420	54905	120227	6916
ST_WNT_BETA_CATENIN_PATHWAY		1452	2932	5663	2931	6422	11197	1499	7252	59343	85407	85409	5300	22881	4035	22943	324	9350	1855	207	208	27122	27123	10000	10023	11167	8312	27121	8313	51339	9961	5786
KEGG_FC_GAMMA_R_MEDIATED_PHAGOCYTOSIS		10000	100137049	10059	10092	10093	10094	10095	10109	10163	10451	10552	1072	1073	10810	123745	1398	1399	1759	1785	1794	207	208	2209	2212	2213	2214	23396	23533	255189	26052	27040	273	283748	2934	3055	3635	382	3984	3985	4067	4082	4651	5058	50807	5290	5291	5293	5294	5295	5296	5321	5335	5336	5337	5338	55616	5578	5579	5580	5581	5582	5594	5595	5604	56848	5788	5879	5880	5894	6198	6199	65108	653361	653888	6850	7408	7409	7410	7454	81873	8394	8395	8398	8503	85477	8611	8612	8613	8853	8877	8936	8976	9103	9846	998
SA_MMP_CYTOKINE_CONNECTION		1435	3570	7124	943	944	960	7133	7132	6402	7042	7040	6693	1636	3553	2214
KEGG_GLYCOSAMINOGLYCAN_BIOSYNTHESIS_KERATAN_SULFATE		10164	10678	11041	2530	2683	4166	6482	6483	6487	8534	8702	8703	8704	93010	9435
REACTOME_RECYCLING_OF_BILE_ACIDS_AND_SALTS		10998	8647	6579	28234	570	213	6554	8714	6555	2172	10599
REACTOME_SLC_MEDIATED_TRANSMEMBRANE_TRANSPORT		6559	6558	6557	1317	6556	64116	23516	54716	10991	283652	23657	204962	26266	8671	57030	23446	155184	6565	126969	6566	284111	206358	80736	6563	6564	6561	6560	84679	6549	115019	6546	29986	6548	29988	6547	5172	9058	4891	9056	9057	9152	10479	1811	6553	10723	29985	23315	6550	57153	117247	153201	81031	64924	55117	23539	9194	84889	83697	7922	11136	51296	6582	23428	57419	25800	6005	6568	348932	6569	30061	81539	25769	9990	124935	54407	114134	9187	8170	6570	66035	6571	123041	55676	6574	6575	1836	11254	6518	6519	84102	56301	6517	6514	6515	6512	283375	6513	65010	6522	6521	55089	6520	64849	9498	57282	8501	9497	60482	57835	121260	115584	6509	389015	6505	11182	7780	6506	142680	27173	7781	6507	160728	6508	10861	6511	140679	6510	7779	57127	56606	285195	154091	246213	345274	6536	6534	6538	6539	6540	9123	6543	6542	6541	57468	80024	340024	10568	8140	92745	115111	200010	26503	146802	6523	6524	169026	6526	148867	6528	6529	55244	57084	254428	55630	6531	6530	6533	51458	57181
REACTOME_SEMA3A_PLEXIN_REPULSION_SIGNALING_BY_INHIBITING_INTEGRIN_ADHESION		5361	5362	2242	6237	10371	91584	27289	8829	9855	23396	7094	2534	5879	55558
BIOCARTA_D4GDI_PATHWAY		843	3725	842	841	317	394	834	836	5551	54205	3002	397	142
REACTOME_CASPASE_MEDIATED_CLEAVAGE_OF_CYTOSKELETAL_PROTEINS		5339	7431	2620	841	840	4137	2934	839	28988	118	6709	836
KEGG_MELANOMA		10000	1019	1021	1026	1029	1869	1870	1871	1950	1956	207	208	2246	2247	2248	2249	2250	2251	2252	2253	2254	2255	2256	2257	2258	2259	2260	23533	26281	26291	27006	3082	3265	3479	3480	369	3845	4193	4233	4286	4893	5154	5155	5156	5159	5290	5291	5293	5294	5295	5296	5594	5595	56034	5604	5605	572	5728	5894	5925	595	673	7157	80310	8074	8503	8817	8822	8823	9965	999
BIOCARTA_CD40_PATHWAY		959	958	8517	1147	8518	4214	5970	3551	1843	7189	7187	7128	9020	4790	4792
REACTOME_ACTIVATED_TLR4_SIGNALLING		10333	3661	81793	7100	114609	148022	59307	4214	11213	54106	23643	29110	7189	4615	7099	8737	353376	51295	51284	7096	7097	51135	3654	51311
REACTOME_MTORC1_MEDIATED_SIGNALLING		29904	6198	64223	1981	6009	1975	1977	1978	57521	6194	2475
ST_G_ALPHA_I_PATHWAY		3706	3707	5330	6655	23236	6774	5894	5331	6464	1956	3708	5332	3709	1605	3760	5308	8601	5266	2048	6714	673	3710	207	208	54386	3762	427	5291	10000	3765	2885	1813	6654	5594
KEGG_UBIQUINONE_AND_OTHER_TERPENOID_QUINONE_BIOSYNTHESIS		10229	27235	3242	51004	51805	6898	84274
REACTOME_NOREPINEPHRINE_NEUROTRANSMITTER_RELEASE_CYCLE		6812	4128	22999	6804	6571	6844	6582	6616	1621	6857	10815	5864
KEGG_PRIMARY_BILE_ACID_BIOSYNTHESIS		10858	10998	1109	1581	1582	1593	23600	3295	51302	570	6342	6718	80270	8309	9023	9420
REACTOME_HOST_INTERACTIONS_OF_HIV_FACTORS		23511	55746	940	9861	23279	79902	4927	4928	11097	53371	130340	8021	1794	161	162	163	164	7175	160	23636	920	79023	7514	8945	926	51606	6500	9883	919	9978	5699	5698	9631	3837	3836	10213	293	292	291	129401	3932	5682	5478	5686	5062	5685	5684	5683	9491	10197	9972	6921	6923	3105	3055	23225	5708	5709	5706	5707	5691	5704	9818	8065	5690	5705	5693	5702	5692	5695	5700	7314	5694	5701	57122	23165	60489	5696	5687	5688	5689	375	9688	55690	10053	5879	10762	5717	5718	5719	5710	5711	5713	1025	5714	5715	5716	8815	348995	8905	8907	1175	8480	1173	1174	5905	4869	5720	5721	3159	8086	5901	5902	5903	11168	9844	904	2534	567	81929
BIOCARTA_NOS1_PATHWAY		2902	2903	805	2904	2905	1742	2906	5579	5578	5577	801	4842	5567	5568	5532	5533	5530	5573	5576	5575	808	121916
REACTOME_TOLL_LIKE_RECEPTOR_4_CASCADE		3661	81793	7100	114609	148022	59307	54106	9450	7189	4615	3929	8737	353376	51295	3654	51135	10333	4214	11213	23643	29110	929	7099	7096	4064	51284	7097	51311
REACTOME_NF_KB_IS_ACTIVATED_AND_SIGNALS_SURVIVAL		7189	4803	5970	8878	3551	4804	4790	3654	7314	4792
KEGG_METABOLISM_OF_XENOBIOTICS_BY_CYTOCHROME_P450		10720	10941	1109	119391	124	125	126	127	128	130	131	1543	1544	1545	1551	1555	1557	1558	1559	1562	1571	1572	1576	1577	1645	1646	2052	218	220	221	221357	222	27294	2938	2939	2940	2941	2944	2946	2947	2948	2949	2950	2952	2953	2954	29785	373156	4257	4258	4259	54490	54575	54576	54577	54578	54579	54600	54657	54658	54659	574537	64816	7363	7364	7365	7366	7367	79799	8644	9446
BIOCARTA_CHEMICAL_PATHWAY		842	5747	596	840	637	5579	598	6772	5578	317	581	1965	839	207	836	7157	54205	472	7094	572	5829	142
BIOCARTA_ACE2_PATHWAY		59272	1282	1284	5972	1285	1286	1215	183	185	1636	186	1288	1287
REACTOME_CTLA4_INHIBITORY_SIGNALING		6714	941	5781	942	7525	5170	207	208	5525	10000	5516	5528	5515	5518	5527	5526	5519	2534	4067	3932	1493
REACTOME_OPSINS		5995	221391	94233	2652	611	728458	5956	10692	23596	6010
REACTOME_AKT_PHOSPHORYLATES_TARGETS_IN_THE_CYTOSOL		842	1147	2932	7249	5170	4193	1027	2931	1026	207	208	10000	84335	572
KEGG_GLYCOSAMINOGLYCAN_BIOSYNTHESIS_HEPARAN_SULFATE		11285	126792	135152	2131	2132	2134	2135	2137	222537	26035	26229	266722	27087	3340	64131	64132	64579	8509	90161	9348	9394	9653	9953	9955	9956	9957
REACTOME_MRNA_SPLICING_MINOR_PATHWAY		5436	5437	5434	6637	5435	6635	83443	9343	6636	5438	6633	5439	6634	9410	10992	5440	10262	5441	4809	6431	23020	6432	6628	4686	57819	23451	23450	10907	24148	2963	2962	22916	51639	5431	10594	5430	5433	6632	5432	6427	9416	6426
REACTOME_RESOLUTION_OF_AP_SITES_VIA_THE_SINGLE_NUCLEOTIDE_REPLACEMENT_PATHWAY		10309	8930	4350	23583	4913	5423	328	4968	7515	4595	6996	3980
REACTOME_CELL_CYCLE_MITOTIC		8881	55746	8317	332	9861	8318	23279	79902	64682	64689	10714	23649	55755	1719	23122	10726	55920	8243	84296	1453	9985	1454	22919	55722	6500	81565	348235	25909	1069	5347	10733	10735	10213	1063	1062	1060	9183	7321	55388	7324	1058	9184	203068	728642	147841	7846	8636	984	983	10382	10383	9491	378708	9493	6396	701	51529	55125	5116	3619	5708	5709	5706	5707	5704	5705	5702	27175	5925	5700	5701	80321	9212	9702	121441	8454	5501	4751	7840	29945	4085	5717	5718	5719	5108	4331	5710	5711	51659	91687	5713	5714	5715	5716	6790	8900	5516	348995	5515	7277	5518	5519	7084	5111	8481	29935	22897	5905	55143	10844	9088	11116	7465	246184	5720	5721	5903	4998	5525	57082	4999	2491	5000	2237	5001	5528	3978	5527	5526	55142	7298	10403	64946	54908	10540	79682	4928	10926	4926	80184	79003	81620	84131	7283	22981	9738	9735	79980	11004	54820	51434	54821	55055	51433	79019	10142	11130	8556	79023	7514	5557	8945	5048	5558	22994	22995	10426	8655	57804	23421	55166	3320	10274	5422	3796	10112	10806	84515	5699	5698	57551	595	4173	23594	5427	8379	4172	4175	4174	890	699	4176	5424	5425	5426	5566	80254	26271	1778	151648	4171	9232	996	57405	80152	994	995	1639	1781	83540	993	990	991	894	151246	7532	891	4957	10121	7531	23332	898	23595	896	11258	6657	220134	1869	1763	7027	5577	5682	11190	85378	5686	5685	5684	5683	10393	79959	5984	10197	5985	6117	5885	6119	6118	9793	95681	84643	11243	5691	5981	5690	25936	5693	5983	5692	51053	5982	5695	7314	57122	5694	401541	6502	9814	5696	5687	5688	5689	27229	6249	29882	80776	8697	6241	1026	114791	55835	51343	9126	55839	5460	11065	11064	79172	64105	81930	1017	9837	6232	1019	1875	1874	1871	1870	1021	9134	1022	9133	79923	9662	81929	1163	902
REACTOME_NUCLEAR_RECEPTOR_TRANSCRIPTION_PATHWAY		4306	7025	5915	5916	5914	2099	190	2649	8013	4929	2103	7068	9970	7067	2104	9971	2101	29959	10062	9975	6095	6096	2063	2908	6257	6258	6256	6097	126382	10002	29982	7101	9572	5465	3174	3172	7421	367	7181	7376	8856	7182	5241	2100	5468	5467	5469	3164	2494	8431
KEGG_DILATED_CARDIOMYOPATHY		10368	10369	107	108	109	111	112	113	114	115	153	1605	1674	1756	196883	2010	22801	27091	27092	2778	3479	3655	3672	3673	3674	3675	3676	3678	3679	3680	3685	3688	3690	3691	3693	3694	3695	3696	3908	4000	4607	4624	4625	4633	4634	488	5350	5566	5567	5568	55799	5613	59283	59284	59285	60	6262	6442	6443	6444	6445	6546	70	7040	7042	7043	71	7124	7134	7137	7139	7168	7169	7170	7171	7273	775	776	778	779	781	782	783	784	785	786	8515	8516	9254	93589
BIOCARTA_FMLP_PATHWAY		3265	57172	805	23236	4776	2357	1432	5894	2002	4775	801	2769	5970	5533	2792	5288	121916	5605	5606	4214	4688	5604	654817	5058	5608	5532	5530	2782	5595	808	4773	8536	4772	4790	4792	5879	5594
BIOCARTA_CDMAC_PATHWAY		3725	3265	23236	5894	5579	5578	5970	5604	7124	50624	5595	4790	2353	4792	4609	5594
BIOCARTA_SODD_PATHWAY		9530	841	8772	7186	8737	7124	330	7133	8717	7132
REACTOME_SIGNALING_BY_TGF_BETA		64750	57154	5045	9372	7321	7040	7323	4088	4089	7048	6497	7046	4092	4091	4087
KEGG_BACTERIAL_INVASION_OF_EPITHELIAL_CELLS		10059	10092	10093	10094	10095	10109	10163	10459	10552	1211	1212	1213	1398	1399	1495	1496	1499	1731	1759	1785	1793	2017	2335	23533	23607	23624	2549	25759	26052	26084	29119	3059	3611	3678	3688	387	391	399694	4233	5290	5291	5293	5294	5295	5296	53358	5747	5829	5879	60	6464	653888	6714	71	7414	7454	79658	81873	8218	8503	857	858	859	867	868	8936	8976	9564	9844	998	999
BIOCARTA_CTCF_PATHWAY		5728	1029	4193	1027	973	7157	974	2475	7042	5290	7040	6198	5515	4090	4089	7049	7048	5294	7046	5295	4086	4609	7043
BIOCARTA_CDC42RAC_PATHWAY		8976	5156	5058	10093	5290	10092	10552	10097	387	10096	10095	10094	10109	5295	5879	998
REACTOME_METABOLISM_OF_BILE_ACIDS_AND_BILE_SALTS		10858	10998	6579	570	213	1109	6342	8647	1581	51302	1582	9023	8714	2172	9420	3295	6718	80270	8309	23600	1593	28234	10005	11001	6554	6555	10599
BIOCARTA_CACAM_PATHWAY		57172	814	805	815	816	817	818	801	1385	808	8536	84254	10645	121916
KEGG_PROTEIN_EXPORT		10952	11231	196294	23478	23480	28972	29927	3309	5018	55176	58477	60559	6726	6727	6728	6729	6730	6731	6734	7095	83943	90701	9789
BIOCARTA_SHH_PATHWAY		1859	6469	2735	5577	2932	51684	5567	5568	2736	2737	5727	6608	5573	5576	5575	9149
REACTOME_EXTENSION_OF_TELOMERES		55135	1763	10856	5557	5558	57804	5984	5985	6117	5422	10714	6119	5111	6118	5427	7015	23649	5424	5425	5426	5981	8607	1736	5983	5982	2237	3978	55651
REACTOME_E2F_TRANSCRIPTIONAL_TARGETS_AT_G1_S		6657	81620	1869	7027	7298	6241	8318	26271	1871	983	1870	4998	8900	1719	79923	993	990	5460	5422	7084	5111	898
REACTOME_E2F_ENABLED_INHIBITION_OF_PRE_REPLICATION_COMPLEX_FORMATION		23594	4998	4999	5000	5001	993	891	84515	23595	983
KEGG_ARGININE_AND_PROLINE_METABOLISM		112483	113451	1152	1158	1159	1160	1373	1610	162417	217	219	223	224	2593	26	262	2628	27165	2744	2746	2747	2752	2805	2806	283208	29920	383	384	4128	4129	435	445	4842	4843	4846	4942	4953	5009	501	5033	51056	548596	5625	57571	5831	5832	58510	6303	65263	6611	6723	79814	8659	8974	95
REACTOME_GLYCOLYSIS		5224	5223	5230	226	230	229	5213	5210	5211	7167	5209	2597	5208	5207	5313	2027	2023	2026	5315	5214	26330	2821
REACTOME_SEMAPHORIN_INTERACTIONS		10507	5062	10398	9826	389	388	387	79784	64218	10154	6093	2064	5880	5361	23365	10570	971	5362	5365	5364	56896	10371	3688	7305	8829	2909	80031	5879	23129	55558	5788	57556	2932	9723	1809	1072	1808	3985	6237	3984	3320	27289	4637	9855	23396	103910	4233	9475	8482	391	8851	3672	5058	3326	2242	1400	1020	91584	9037	54209	4627	4629	7094	4628	2534	998
BIOCARTA_AT1R_PATHWAY		4208	3725	4209	3265	4207	5599	805	4205	5579	5894	2002	1956	6464	5578	801	6416	1386	121916	6714	5747	5605	4214	5604	2776	5058	183	2885	185	5595	808	2185	5879	6654	5594
KEGG_GLYCOSYLPHOSPHATIDYLINOSITOLGPI_ANCHOR_BIOSYNTHESIS		10026	128869	23556	2822	284098	51227	51604	5277	5279	5281	5283	54872	54965	55650	80055	80235	84720	84992	8733	8818	9091	93183	94005	9487	9488
KEGG_HEDGEHOG_SIGNALING_PATHWAY		122011	1452	1453	1454	1455	1456	23291	2619	27148	2735	2736	2737	2932	353500	3549	4036	50846	51384	51684	51715	53944	54361	5566	5567	5568	5613	5727	64399	6469	650	652	653	654	655	656	6608	7471	7472	7473	7474	7475	7476	7477	7478	7479	7480	7481	7482	7483	7484	7546	80326	81029	8643	8945	89780
BIOCARTA_FEEDER_PATHWAY		4351	3098	3938	7167	5837	5836	5236	11181	3795
KEGG_SALIVARY_SECRETION		107	108	109	111	112	113	1131	114	115	146	1469	147	1470	1471	1472	1473	148	153	154	155	163688	1755	196883	23236	23439	276	277	2776	2778	278	2977	2982	2983	3346	362	3708	3709	3710	3778	3783	4025	4069	4589	476	477	478	480	481	482	483	4842	486	490	491	492	493	51806	5330	5331	5332	54831	5542	55503	5554	5555	5566	5567	5568	5578	5579	5582	5592	5593	5613	6263	6522	653247	6548	6558	6779	683	6844	727897	801	805	808	810	820	952
REACTOME_INACTIVATION_OF_APC_VIA_DIRECT_INHIBITION_OF_THE_APCOMPLEX		8881	8697	11065	246184	996	10393	7321	64682	7324	991	9184	51434	51433	701	29882	51529	4085	29945
REACTOME_RNA_POL_II_CTD_PHOSPHORYLATION_AND_INTERACTION_WITH_CE		5436	5437	5434	4331	5435	6829	5438	5439	2071	2068	5440	5441	8732	8731	2966	2965	2963	1022	2962	5431	5430	5433	5432	902	2968	2967
REACTOME_CITRIC_ACID_CYCLE		3420	1743	23530	1431	1738	4191	2271	6389	8802	6392	4967	8803	3419	6390	3418	6391	8801	3421	50
KEGG_RIBOSOME		100505503	11224	140801	200916	2197	23521	25873	284288	28998	3921	4549	4550	4736	51065	51121	51187	6122	6123	6124	6125	6128	6129	6130	6132	6133	6134	6135	6136	6137	6138	6139	6141	6142	6143	6144	6146	6147	6152	6154	6155	6156	6157	6158	6159	6160	6161	6164	6165	6166	6167	6168	6169	6170	6171	6173	6175	6176	6181	6187	6188	6189	6191	6192	6193	6194	6201	6202	6203	6204	6205	6206	6207	6208	6209	6210	6217	6218	6222	6223	6224	6227	6228	6229	6230	6231	6232	6233	6234	6235	7311	9045	9349
REACTOME_RNA_POLYMERASE_III_TRANSCRIPTION_INITIATION		5437	5434	5435	7702	6621	661	2975	6619	2976	2971	6908	11178	2972	55814	5440	10302	55718	6618	5441	6617	9329	9328	171568	55290	9330	55703	11128	10621	5451
REACTOME_RNA_POLYMERASE_I_TRANSCRIPTION_TERMINATION		5437	4331	9533	2071	51082	2068	2966	284119	2965	1022	7343	25885	5440	84172	9015	7270	9014	9013	2968	902	2967
BIOCARTA_MET_PATHWAY		3725	3265	5599	5781	58	6774	5894	2002	3082	5829	4233	5906	6714	5728	5747	3672	5908	5605	5604	5058	1793	11184	5921	1398	5290	2889	3688	1399	2549	2885	5595	2185	2353	5294	5295	6654	5594
BIOCARTA_AKAP95_PATHWAY		5571	5515	5576	1655	5577	5499	5567	891	5568	10270	9918	983
REACTOME_P75NTR_SIGNALS_VIA_NFKB		5970	8767	3551	7314	7189	4615	4803	8878	4804	5584	4790	3654	4792
REACTOME_FORMATION_OF_TUBULIN_FOLDING_INTERMEDIATES_BY_CCT_TRIC		81027	7280	7846	347733	6950	22948	10694	10376	10382	10575	7278	10383	10576	10381	908	7277	84617	10574	84790	7203	56604	113457
REACTOME_REGULATION_OF_BETA_CELL_DEVELOPMENT		2645	9349	6160	3280	6161	6204	6164	6205	6206	6207	6165	6208	6168	6167	6209	6169	9045	4825	6210	4821	3921	6155	6217	6154	6218	6152	6159	6158	207	6157	208	6156	10000	6224	6223	6222	256297	6181	50674	389692	6189	6188	6187	3516	390874	6173	6171	6170	23521	2308	6176	6175	6203	6202	6201	11224	6122	6123	6124	6125	4851	6514	6928	6927	2197	4760	3630	5078	3651	7311	25873	2255	5313	3642	6191	6192	51121	6193	6194	6146	6147	6141	6142	6143	6144	4736	5080	3174	3171	3172	3175	6139	3170	6138	6136	6137	6134	6135	6132	6133	6130	6231	6232	6230	3375	6235	6233	6234	6229	6228	6227	2494	6129	6128
KEGG_GLYCINE_SERINE_AND_THREONINE_METABOLISM		10993	132158	1491	1610	1738	1757	189	211	212	23464	2593	26227	2628	27232	2731	275	29958	29968	314	4128	4129	501	51268	55349	5723	635	63826	6470	6472	64902	8639	875
REACTOME_PD1_SIGNALING		3127	920	3111	3125	3112	5781	29126	80380	919	3109	3108	5777	5133	3113	1445	3115	28577	3117	3118	3119	915	916	917	6957	6955	3932	3123	28639	3122
REACTOME_TRKA_SIGNALLING_FROM_THE_PLASMA_MEMBRANE		10818	805	4303	6774	801	156	253260	57761	673	3710	5170	4193	1385	207	208	64223	4893	10000	84335	6016	6014	1432	6300	3845	53358	109	4803	108	107	5137	5153	7529	814	5899	5898	2308	2309	5566	5567	5568	8660	1398	5335	5573	5576	5575	808	23239	842	114	115	1147	112	113	5894	6464	111	5577	7249	2475	55811	387	572	5136	5580	5581	5600	5605	5603	5604	5607	196883	2889	6199	2885	5595	5598	57498	6654	5594	7867	3265	3708	3709	9261	2932	2931	1027	1026	117145	5728	5906	6714	5900	79109	5290	5291	3164	25759	3667	5295	4914	5296
REACTOME_CYTOSOLIC_SULFONATION_OF_SMALL_MOLECULES		27284	6783	6799	6819	445329	6818	6817	6820	25830	6822	27233
KEGG_ALPHA_LINOLENIC_ACID_METABOLISM		100137049	123745	151056	26279	30814	391013	50487	51	5319	5320	5321	5322	64600	81579	8310	8398	8399	84647	8681	9415
BIOCARTA_P53_PATHWAY		595	596	1869	317	581	1017	1019	4193	5925	1026	7157	1647	472	5111	7078	898
KEGG_ALLOGRAFT_REJECTION		100133583	3002	3105	3106	3107	3108	3109	3111	3112	3113	3115	3117	3118	3119	3122	3123	3125	3126	3127	3133	3134	3135	3458	355	3558	356	3565	3567	3586	3592	3593	5551	652614	7124	940	941	942	958	959
REACTOME_DOWNSTREAM_EVENTS_IN_GPCR_SIGNALING		151306	59345	6870	156	155	154	59340	152	6352	153	747	5368	150	6869	151	6866	6865	25791	2852	6093	222545	8874	8111	207	5364	208	6364	6363	59350	6366	6368	2846	1812	7200	1813	1814	1815	1816	2841	2840	7204	7201	6360	6752	23533	8862	6753	6750	6751	728	727	2837	623	6375	6374	6373	6372	6370	624	2832	2831	2833	10886	319100	23620	187	10887	128674	115557	2826	6387	719	718	183	2829	185	2828	186	611	6755	6754	51289	116	117	5330	114	115	112	113	5331	111	50649	5332	10850	846	8843	57580	50650	7253	84033	7252	94233	146850	2245	5136	94235	165140	50865	301	5923	5924	117579	10663	134	135	133	136	1609	3360	1607	3361	1608	3362	3363	1606	3356	8620	3355	8484	4987	3358	8622	4988	3357	4985	8811	4986	554	29933	552	553	551	9475	10846	3274	146	147	148	23566	3375	2862	2867	2864	2865	8477	2869	140	3269	2147	2149	2642	2641	9459	6019	2740	9340	10692	885	2150	886	2151	887	4923	4828	4829	4922	10161	114814	1894	2652	4295	728458	339403	3352	3351	3354	3350	6010	2769	2768	10672	2767	2770	2771	9162	10276	83551	9630	799	2776	10681	797	2779	796	2778	2773	9568	2780	9038	2781	9170	2782	139189	998	9287	9288	3640	2919	60675	11255	9828	643	9826	55811	9002	11251	3579	3577	3576	9290	9294	58191	594857	338442	53829	6846	221955	387129	8997	9934	2925	2920	2921	2922	3060	6863	79924	9138	347148	6915	3061	3062	5737	5732	5731	5734	5733	10203	5739	51083	5741	5746	5745	5744	3710	4889	1082	1081	4886	29	4887	89846	23263	51764	7074	221391	729230	11343	9181	2587	121512	113091	3627	23236	84432	4852	3827	23370	221472	7852	4157	160851	4159	53637	4158	23365	3814	196883	23229	4543	4544	4160	4161	256933	4168	2359	10268	2358	10267	2357	10266	3708	3709	10563	2695	2696	2550	5729	11214	2488	2692	2691	5724	3972	4283	2492	3973	10451	64857	64805	27334	1395	5021	5539	1394	5020	1392	5540	8525	50940	8526	8527	134864	5443	134860	5179	5173	7409	5030	1901	5031	5170	1902	5032	1903	122042	1906	1907	1909	5028	1908	7410	10000	5029	10911	283869	5142	1910	5143	5140	5141	5144	2788	2787	27115	2784	1128	2783	1129	2786	2785	2790	2791	2792	2793	1132	109	1131	56413	54331	108	107	10803	5139	5138	1269	1268	10800	5151	5153	391	393	2798	5150	7434	7433	10022	7432	5956	23596	6655	84109	84634	27237	389	388	387	56477	5880	6453	1133	5697	1241	1232	1233	1234	1235	1236	1237	5879	6654	8698	1230	6343	6344	55970	64106	26230	5196	257313	5995	5290	57105	5473	57449	5294	5295	57007
BIOCARTA_GATA3_PATHWAY		3596	2625	1432	5606	5577	5567	5568	3726	5573	5576	5575	3565	4773	4772	3567	4094
KEGG_GAP_JUNCTION		10376	10381	10382	10383	107	10746	108	109	111	112	112714	113	113457	114	115	1453	153	1812	1813	1902	1950	1956	196883	203068	23236	2697	2767	2770	2771	2773	2776	2778	2885	2911	2915	2977	2982	2983	3265	3356	3357	3358	347688	347733	3708	3709	3710	3845	4893	5154	5155	5156	5159	51807	5330	5331	5332	5566	5567	5568	5578	5579	5582	5592	5593	5594	5595	5598	56034	5604	5605	5607	5613	56604	57369	5894	6654	6655	6714	7082	7277	7278	7280	7846	79861	80310	81027	84617	84790	983
BIOCARTA_CCR5_PATHWAY		3725	805	5599	5579	1432	5578	801	2776	6347	6387	6351	1234	5335	7852	808	2185	2353	121916
REACTOME_ACTIVATED_TAK1_MEDIATES_P38_MAPK_ACTIVATION		7867	5600	148022	257397	1432	5606	9261	5608	6885	7189	7098	10454	23118
REACTOME_EGFR_DOWNREGULATION		10253	10252	1956	2060	8874	6456	10254	867	8027	7314	1950	30011	161	163	1211	2885	58513	160	1213	1175	1173	29924	9146	998
BIOCARTA_DNAFRAGMENT_PATHWAY		1676	840	1677	3148	3002	3146	2021	7155	7153	836
BIOCARTA_MAL_PATHWAY		6093	6722	3265	5871	5599	58	5605	5894	4214	5604	4118	6927	3984	1729	387	5595	5879	998	5594
REACTOME_P38MAPK_EVENTS		7867	3265	6714	5600	5899	1432	5898	5603	6300	9261	3845	5900	4893
BIOCARTA_TNFR1_PATHWAY		3725	9530	841	5599	7124	5062	6709	4000	4001	6416	8738	8772	7186	8737	8717	84823	8567	4214	5058	6885	5925	836	7132	835	1676	1677	397	5591	142
BIOCARTA_IL7_PATHWAY		596	2033	3561	3574	3716	3718	5290	1387	9111	6777	6776	2534	2185	5294	3932	5295	3575
REACTOME_DOWNSTREAM_TCR_SIGNALING		3127	920	3111	8517	3125	3112	1147	50852	10892	5970	8767	84433	7189	7334	919	7335	23118	3109	3108	3635	3113	5728	3115	28577	3117	3118	5588	3119	5170	915	3551	916	6885	917	5290	5291	6957	6955	8915	4790	4792	3932	5295	3123	28639	5296	3122
REACTOME_PHASE_II_CONJUGATION		348158	54490	10249	1312	191	6820	6822	27233	7358	2950	116285	6783	9446	445329	221357	4258	4257	4259	2940	23169	2944	4548	10720	2941	7172	2948	9	4837	54657	25830	54658	2949	54659	54576	2938	54577	2939	54578	2937	2729	54579	27284	10941	2730	6819	54600	6818	6817	10	119391	27430	6799	7360	4143	7365	4144	7364	7363	7367	7366
BIOCARTA_TCAPOPTOSIS_PATHWAY		920	1234	355	6957	356	6955	919	940	915	916	917
KEGG_NEUROTROPHIN_SIGNALING_PATHWAY		10000	10019	10603	10782	10818	10971	11108	11213	1398	1399	1432	1445	163688	207	208	2309	23533	25	2549	25759	25970	27018	27330	2885	2889	2932	3265	3551	356	3654	3656	3667	3725	3845	387	396	397	399694	4214	4215	4217	468	4790	4792	4793	4794	4803	4804	4893	4908	4909	4914	4915	4916	51135	5163	51806	5290	5291	5293	5294	5295	5296	5335	53358	5336	5580	5594	5595	5598	5599	5600	5601	5602	5603	5604	5605	5607	5609	5663	5664	572	57498	5781	581	5879	5894	5906	5908	596	5970	6195	6196	6197	627	6272	6300	6464	6654	6655	673	7157	7161	7189	7529	7531	7532	7533	7534	801	805	808	810	814	815	816	817	818	8471	8503	8660	8767	8986	9252	9261	9500	998
REACTOME_FACILITATIVE_NA_INDEPENDENT_GLUCOSE_TRANSPORTERS		155184	29988	11182	6518	66035	81031	6517	56606	6514	6515	154091	6513
BIOCARTA_TOB1_PATHWAY		10140	940	915	916	917	7042	7040	10766	3458	6957	6955	919	4088	4089	3565	7049	7048	3559	7046	3558	7043
BIOCARTA_TCYTOTOXIC_PATHWAY		940	914	915	916	925	917	3683	3383	7070	6957	3689	6955	919	5788
BIOCARTA_NGF_PATHWAY		1457	3725	3265	5599	5894	6464	2002	5604	5290	5335	2885	4803	5595	4804	2353	5294	5295	6654
REACTOME_EARLY_PHASE_OF_HIV_LIFE_CYCLE		7518	920	3159	5478	3981	8815	1234	2237	11168	3978	7520	7852	2547
ST_B_CELL_ANTIGEN_RECEPTOR		3706	3707	6655	4796	5894	6464	1605	6850	572	5267	5266	2048	695	1445	29760	5605	930	5604	7409	207	23368	208	5290	5293	10000	5336	2885	10725	613	4791	4790	4793	4067	5295	4792	4795	6654	5594	4794
KEGG_P53_SIGNALING_PATHWAY		1017	1019	1021	1026	1029	10912	1111	11200	143686	1643	1647	25898	27113	27244	2810	317	3479	3486	355	3732	4193	4194	4616	472	50484	5054	51246	51512	5268	5366	54205	545	55240	55367	56475	5728	575	581	595	6241	637	63970	64065	64326	64393	6477	651610	7057	7157	7161	7249	836	83667	841	842	8493	85417	8795	891	894	896	898	900	901	9133	9134	9538	9540	983
REACTOME_GLUCAGON_SIGNALING_IN_METABOLIC_REGULATION		114	115	112	113	2642	2641	111	5577	2788	2787	59345	2784	2783	2786	2785	2790	2791	55811	109	108	54331	107	55970	94235	5566	5567	5568	2778	196883	2782	5573	5576	51764	5575
BIOCARTA_NO1_PATHWAY		5140	805	58	5577	801	3827	1128	6262	7422	3320	6541	5139	5138	624	121916	4846	1134	2321	3791	5567	7135	5568	2324	857	207	5573	5576	5575	808	5592	5593
REACTOME_MITOCHONDRIAL_TRNA_AMINOACYLATION		79587	55157	57505	79731	2617	57176	3735	55699	10352	51067	25973	92935	80222	54938	57038	23438	23395	5859	124454	10667
BIOCARTA_TCR_PATHWAY		7535	3725	3265	805	5599	4776	5894	5579	6464	5578	2002	5970	4775	801	27040	5533	6416	919	5778	121916	4214	5604	7409	915	916	917	5532	5530	5921	5290	6957	5335	6955	2885	5595	2534	808	4773	2353	4772	4790	5294	5295	3932	4792	5879	6654
REACTOME_DUAL_INCISION_REACTION_IN_GG_NER		2067	4331	2072	2071	2073	7508	7507	2068	2966	2965	1022	6117	5887	1643	6119	6118	2968	1642	902	2967
REACTOME_SIGNAL_AMPLIFICATION		64805	1432	2769	2788	2787	10672	2767	59345	2784	2783	2786	2785	2770	2790	2771	2791	2792	2793	54331	55970	94235	9630	6714	5321	10681	2776	2773	5028	2782	51764	6915
BIOCARTA_COMP_PATHWAY		5648	735	717	716	729	718	727	713	1675	712	715	714	721	4153	720	731	10747	730	629
KEGG_PENTOSE_AND_GLUCURONATE_INTERCONVERSIONS		10720	10941	217	219	224	231	27294	2990	51084	51181	54490	54575	54576	54577	54578	54579	54600	54657	54658	54659	574537	6120	729020	7358	7360	7363	7364	7365	7366	7367	79799	9365	9942
KEGG_PROGESTERONE_MEDIATED_OOCYTE_MATURATION		10000	1017	10393	10459	107	108	109	111	112	113	114	115	1432	196883	207	208	23533	245711	246184	25847	27330	2770	2771	2773	29882	29945	3320	3326	3479	3480	3630	369	3845	387778	4085	4342	51343	5139	5140	51433	51434	51529	5241	5290	5291	5293	5294	5295	5296	5347	5566	5567	5568	5594	5595	5599	5600	5601	5602	5603	5604	5613	5894	6195	6196	6197	6300	64506	64682	650621	673	699	8379	8503	85417	8697	8881	890	8900	891	9088	9133	983	993	994	995	996
REACTOME_AMINE_LIGAND_BINDING_RECEPTORS		9287	9288	11255	3360	3361	1128	3362	1129	3363	155	154	3356	59340	152	3355	153	3358	150	3357	151	1132	1131	83551	134864	134860	3274	146	147	1133	148	319100	3352	3351	3354	9038	3350	1812	1813	1814	1815	1816	3269
BIOCARTA_CELL2CELL_PATHWAY		1445	5747	6714	5175	7414	9564	1496	1499	29119	87	1495	5829	88	89
REACTOME_CDC6_ASSOCIATION_WITH_THE_ORC_ORIGIN_COMPLEX		23594	4998	4999	5000	1869	5001	990	84515	1871	23595	1870
BIOCARTA_CXCR4_PATHWAY		3265	5747	5894	5579	5578	5970	5604	9564	2776	1398	2770	5290	6387	2792	2782	5335	5595	7852	2185	4790	5288	5829	5295	5594
REACTOME_MAPK_TARGETS_NUCLEAR_EVENTS_MEDIATED_BY_MAP_KINASES		3725	4208	5599	1432	4205	2002	9261	5516	5515	5518	1386	5519	1849	1848	1845	1846	5601	5602	5600	9252	1385	6196	6197	466	5528	5595	5598	2353	5594	6195
REACTOME_METABLISM_OF_NUCLEOTIDES		22978	7498	7295	7298	7296	159	158	51733	2745	8833	51727	4860	50484	1723	56474	3251	203	204	978	2618	270	272	56953	1854	271	3614	3615	9153	4833	9154	4830	471	4831	1716	2987	132	2030	2936	51292	6240	6241	26289	2766	1807	51251	1890	1841	1806	3177	1503	7372	7371	64078	7083	4907	7084	122622	7378	100	9615	5198	353	790	93034	5471	10606	84618	30833	1635	1633	83549
REACTOME_BASE_FREE_SUGAR_PHOSPHATE_REMOVAL_VIA_THE_SINGLE_NUCLEOTIDE_REPLACEMENT_PATHWAY		10309	8930	4350	23583	4913	5423	328	4968	4595	6996
KEGG_OTHER_GLYCAN_DEGRADATION		10825	129807	175	23324	2517	2519	2629	2720	284004	3073	3074	4123	4125	4126	4758	4759	64772
REACTOME_PHASE_1_FUNCTIONALIZATION		1571	4129	4128	5743	5742	1579	1576	2328	1548	54498	6916	5740	1543	1544	1565
KEGG_VEGF_SIGNALING_PATHWAY		10000	100137049	10725	11261	123745	1432	207	208	23533	25759	26279	30814	3265	3315	3791	3845	391013	4772	4773	4775	4776	4846	4893	50487	5290	5291	5293	5294	5295	5296	5319	5320	5321	5322	5335	5336	5530	5532	5533	5534	5535	5578	5579	5582	5594	5595	5600	5603	5604	5605	56848	572	5743	5747	5829	5879	5880	5881	5894	6300	63928	64600	6714	7422	7867	81579	8398	8399	842	84647	8503	8681	8877	9047	9261	998
REACTOME_PYRIMIDINE_METABOLISM		978	7298	51733	56953	1854	790	1807	51251	1806	1890	7372	84618	7371	30833	1635	1723	7083	1633	4907	7084	7378	83549
REACTOME_REGULATION_OF_INSULIN_LIKE_GROWTH_FACTOR_ACTIVITY_BY_INSULIN_LIKE_GROWTH_FACTOR_BINDING_PROTEINS		4313	2147	4312	5069	60676	3489	3479	3488	3487	5340	1514	3481	354	3483	3484	3485	3486
KEGG_TYPE_I_DIABETES_MELLITUS		100133583	1363	2571	2572	3002	3105	3106	3107	3108	3109	3111	3112	3113	3115	3117	3118	3119	3122	3123	3125	3126	3127	3133	3134	3135	3329	3382	3458	355	3552	3553	3558	356	3592	3593	3630	4049	5551	5798	5799	652614	7124	940	941	942
SA_FAS_SIGNALING		841	596	8837	5147	836	1072
REACTOME_DNA_STRAND_ELONGATION		84296	1763	5557	5558	51659	8318	57804	5984	5985	6117	5422	10714	6119	6118	5111	84515	4173	4172	4175	4174	23649	4176	5424	5425	5981	9837	5983	5982	4171	2237	3978
BIOCARTA_AGPCR_PATHWAY		5579	5578	5577	5567	5568	2778	408	2792	2782	5573	5576	5575	2868
REACTOME_GENERATION_OF_SECOND_MESSENGER_MOLECULES		7535	3127	920	3111	3125	3112	5062	3702	27040	7454	55740	51466	919	3109	3108	3113	3115	28577	3117	3118	3119	915	916	5058	7408	917	9402	3937	6957	5335	6955	3932	3123	2533	28639	4690	3122
REACTOME_TRANSPORT_OF_RIBONUCLEOPROTEINS_INTO_THE_HOST_NUCLEUS		23636	79023	55746	23511	23279	79902	9883	4927	4928	348995	53371	11097	9972	8480	9631	8021	23225	3837	3836	9818	8086	57122	23165	5903	7175	9688	129401	81929	10762
BIOCARTA_GABA_PATHWAY		10243	6714	2558	2559	2556	2557	2554	1759	11337	2555
BIOCARTA_MONOCYTE_PATHWAY		6402	3676	6403	3688	3689	5175	6401	960	3683	3684	3383
REACTOME_MRNA_DECAY_BY_5_TO_3_EXORIBONUCLEASE		23658	27257	57819	167227	23644	54464	25804	80153	1656	55802	27258	11157	196513
REACTOME_CLASS_A1_RHODOPSIN_LIKE_RECEPTORS		5737	151306	5732	5731	5734	5733	6349	6347	6348	6870	5739	155	51083	154	152	59340	153	6352	5368	150	6351	6869	151	6356	6866	6865	6354	2852	4889	8111	1082	1081	4886	4887	6361	6364	6363	59350	6366	6368	6367	2846	1812	7200	1813	1814	1815	1816	2841	2840	6360	7201	6752	8862	6753	6750	6751	221391	728	2837	6376	727	623	6375	6374	6373	6372	6370	729230	624	2832	2831	2834	2833	10886	319100	187	23620	10887	128674	2826	6387	719	718	183	185	2829	186	2587	2828	611	6755	6754	51289	3627	84432	4852	3827	10850	8843	7253	7252	94233	7852	165140	4157	4159	53637	4158	50865	301	3814	117579	4543	4544	10663	4160	4161	256933	134	51554	135	2359	2358	2357	136	3360	3361	3362	3363	8620	3356	8484	10563	3355	3358	4987	3357	4988	8811	4985	4986	554	29933	552	553	551	3274	5729	146	147	148	2488	23566	5724	2862	3972	4283	2492	3973	2867	2864	8477	2865	140	3269	64805	2147	2149	6019	338557	27334	5021	5539	5020	10692	5540	1524	885	414062	886	2150	134864	887	2151	4828	4923	4829	5443	134860	4922	114814	10161	5179	5173	2652	5030	5031	1901	5032	1902	4295	1903	728458	122042	1906	339403	1907	5028	3352	1909	3351	1908	3354	5029	10911	3350	283869	6010	1910	1128	1129	1132	1131	56413	83551	10803	1269	1268	10800	2798	9038	9170	10022	5956	23596	9287	9288	84109	84634	3640	2919	60675	11255	643	9002	3579	11251	3577	56477	3576	1133	51052	9290	5697	9294	1241	1232	1233	1234	1235	1236	1237	286530	1238	58191	594857	338442	8698	53829	1230	6846	387129	2925	64106	9934	5196	2920	2921	2922	257313	5995	3060	57105	6863	5473	347148	6915	3061	3062	57007	2532
REACTOME_RNA_POLYMERASE_I_PROMOTER_CLEARANCE		5437	8968	128312	10919	51082	8360	3013	3012	8362	8361	84172	8364	5440	54145	8363	8366	8365	8368	8367	8970	8349	126961	8932	7343	8350	25885	9015	8355	5595	8294	9014	8354	9013	8353	8352	8359	8358	8357	333932	8356	474382	4331	9533	8338	8339	2071	2074	2068	8340	121504	8346	8345	7270	8348	8347	8342	554313	8341	8344	8343	54700	8850	3018	8370	3014	3015	3017	2966	2965	3021	1022	653604	3020	8337	8335	85236	8334	2968	902	8330	2967	255626
REACTOME_REV_MEDIATED_NUCLEAR_EXPORT_OF_HIV1_RNA		23636	79023	23511	55746	7514	23279	79902	9883	4927	4928	348995	11097	53371	9972	8480	9631	8021	23225	5905	9818	8086	57122	5901	23165	5902	5903	7175	9688	129401	81929	10762
REACTOME_TRANSLATION		9349	6160	6161	6204	6164	6205	6206	6207	6165	6208	6168	6209	6167	6169	9045	6210	8668	1973	8669	1974	1975	27335	1977	1978	3921	23708	6217	6155	6218	6154	6152	6159	6158	6157	6156	1983	1981	6224	6223	6222	26986	6181	6189	1915	6188	6187	6173	6171	6170	23521	8663	8662	8661	8667	8666	6176	8665	6175	8664	6203	6202	6201	1936	11224	6122	1933	6123	6124	6125	1938	1937	2197	2107	7311	25873	6191	6192	51121	3646	6193	6194	6146	6147	6141	6142	6143	6144	4736	9669	8890	8892	8891	8894	8893	6139	6138	6136	6137	6134	6135	1967	6132	6133	6130	1968	6231	6232	1965	6230	1964	6235	6233	6234	6229	6228	6227	7458	728689	6129	6128
REACTOME_INTEGRATION_OF_ENERGY_METABOLISM		5230	59345	374291	51085	7167	4513	539	4512	6616	4514	5224	5223	1329	1327	4508	4509	10476	32	51764	31	2023	5214	23530	1431	27089	513	6888	2597	516	515	514	92335	226	229	522	521	6389	2821	114	115	112	113	2110	111	8050	2109	4967	6392	6390	6391	94235	2108	53632	196883	7381	5313	5315	7388	7386	7385	7384	4541	4540	6794	5213	10975	5210	4731	5211	4538	4539	4536	4537	5516	5515	5209	4535	5518	5208	10632	5207	5519	7086	126328	4728	47	4729	4724	4723	4726	4725	4720	4722	8802	5528	10554	8803	8801	50	55437	29796	2645	5166	4698	5164	4697	2642	5165	2641	5162	5163	5160	9551	51422	4191	9254	1376	1375	4695	4696	81617	4694	3420	54539	6804	2788	2787	2784	2783	2786	2785	6945	2790	2770	2791	2771	2271	5565	109	5564	3419	108	54331	5563	3418	107	5562	9167	55066	6812	9377	10411	57546	5566	293	5567	5568	2778	292	2775	498	291	2180	54205	2782	5571	5573	5576	5575	3421	26330	1351	783	1350	784	788	5577	6514	6513	2194	55811	1349	3630	1345	773	506	1340	776	509	777	775	230	6833	51719	1337	4709	4707	1743	4708	4705	4706	4704	4701	6844	4702	4700	55970	2027	2026	54704	4716	4717	4718	4719	4712	1738	4713	1737	4714	51079	4715	5091	4710	4711	55967	1537	3767	6861	11069
KEGG_VASCULAR_SMOOTH_MUSCLE_CONTRACTION		100137049	10203	10242	10266	10267	10268	10335	10398	10672	107	108	109	111	112	113	114	115	123745	135	136	140465	146	147	148	157855	1579	163688	185	1909	196883	23236	23365	26279	27094	27345	2767	2768	2776	2778	284541	2977	2982	2983	30814	369	3708	3709	3710	3778	3779	387	391013	4629	4637	4638	4659	4660	4881	4882	50487	51806	5319	5320	5321	5322	5330	5331	5332	5499	5500	5501	552	553	5566	5567	5568	5578	5579	5580	5581	5582	5583	5588	5592	5594	5595	5604	5605	5613	5739	5894	59	6093	64600	673	72	775	776	778	779	800	801	805	808	810	81579	8398	8399	84647	85366	8681	9138	91807	94274	9475	9826
KEGG_PEROXISOME		10005	10455	10478	10654	10901	11001	11264	1384	1610	189	1891	1962	196743	2053	215	2180	2181	2182	225	23305	23417	23600	255027	25824	26061	26063	30	3155	3295	3417	3418	373156	390916	4358	4598	4843	5052	51	51179	51268	51703	5189	5190	5191	5192	5193	5194	5195	5264	54363	54677	55670	55711	55825	570	5824	5825	5826	5827	5828	5830	6342	6647	6648	7498	8309	8310	83594	84188	8443	847	8504	8528	8540	8799	8800	92960	9409
REACTOME_INNATE_IMMUNITY_SIGNALING		4208	3725	4205	2002	54106	9450	3538	4615	3537	6416	3929	8737	1386	3539	10333	9252	4214	23643	3551	6885	1385	5648	735	929	9641	4791	8411	4790	4793	731	4792	730	733	732	7100	114609	1432	5970	28799	28908	28793	7189	729	28791	11035	727	3514	28795	23118	51295	720	1849	1848	629	1845	28442	1846	64145	717	716	718	713	712	715	714	51284	10747	51311	148022	1147	257397	59307	28776	28774	28775	4153	28772	28770	51135	5601	5602	5600	5605	5606	30849	5604	5609	5608	7314	6196	6197	28783	5595	28784	28785	28786	5598	28781	5594	28299	28802	6195	7867	3661	8517	5599	81793	9261	28378	5516	5515	5518	5289	353376	28814	5519	28813	28816	3654	28811	11213	29110	466	7098	5528	1675	7099	10454	28826	4064	28825	7096	2353	7097	28823	3665
REACTOME_MITOTIC_PROMETAPHASE		220134	55746	147841	332	10403	64946	23279	54908	79902	79682	4928	378708	6396	5885	701	9793	79003	3619	84643	11243	25936	401541	57122	79980	9735	9212	11004	6249	5501	54820	54821	55055	23122	79019	4085	80776	10726	8243	55920	11130	9985	79023	7514	5048	22919	91687	23421	81565	348235	25909	55166	5516	5515	348995	9126	5518	10274	55839	5347	5519	3796	10735	57551	55143	5905	8379	699	79172	64105	81930	6232	1063	1062	151648	1060	5903	5525	57082	9183	57405	2491	80152	1058	5528	83540	5527	5526	9184	991	151246	81929	23332
KEGG_STARCH_AND_SUCROSE_METABOLISM		10720	10941	11181	178	2538	2548	2595	2632	2645	276	277	278	279	280	2821	283209	2990	2997	2998	3098	3099	3101	5167	5169	5236	54490	54575	54576	54577	54578	54579	54600	54657	54658	54659	55276	574537	57733	57818	5834	5836	5837	6476	7358	7360	7363	7364	7365	7366	7367	79799	80146	80201	8972	9365
ST_ADRENERGIC		3706	3707	5256	5894	1432	3708	1956	3709	2769	2767	1605	820	3760	2770	6357	367	5308	5806	5602	6714	673	3710	324	6359	2776	207	3762	427	5290	5293	3765	5295	6360	5594
ST_ERK1_ERK2_MAPK_PATHWAY		6655	6464	8569	2872	7187	10488	1977	572	1848	1846	4342	5906	5605	673	5604	1326	1385	1852	6196	29904	6197	466	2885	9586	5595	4790	6654	5594	6195
BIOCARTA_PYK2_PATHWAY		3725	3265	805	5599	5579	1432	5894	6464	5578	801	6416	121916	6714	5605	5606	4214	5604	2776	9564	5058	1399	5335	2885	5595	808	2185	5879	6654	5594
REACTOME_SIGNALING_BY_BMP		659	64750	657	658	57154	93	92	9241	9350	91851	650	7321	64388	11167	7323	9765	4090	4089	6497	4093	4092	4086	4091
KEGG_ASTHMA		100133583	2205	2206	2207	3108	3109	3111	3112	3113	3115	3117	3118	3119	3122	3123	3125	3126	3127	3562	3565	3567	3578	3586	3596	5553	6037	6356	7124	8288	958	959
KEGG_HOMOLOGOUS_RECOMBINATION		10111	10714	146956	25788	29935	4361	4683	5424	5425	57804	5888	5889	5890	5892	5893	6117	6118	6119	641	6742	675	7156	7516	7517	7979	80198	8438	8940
REACTOME_SEMA4D_IN_SEMAPHORIN_SIGNALING		10507	10398	9826	3985	6237	3984	389	388	4637	27289	387	103910	79784	4233	9475	6093	391	2064	5880	23365	971	5364	4627	4629	4628	2909	5879	5788	998
REACTOME_ACTIVATION_OF_CHAPERONES_BY_IRE1_ALPHA		9695	7494	10130	2081	4189	4800	27230	51726	3309	5611
REACTOME_GAP_JUNCTION_ASSEMBLY		125111	81025	57369	2701	57165	2702	2700	2705	219770	2706	2703	2709	375519	2707	2697	84694	10804	10052	127534
REACTOME_REGULATION_OF_INSULIN_SECRETION		5230	59345	152	374291	150	7167	4513	539	4512	6616	4514	5224	5223	1329	3710	1327	4508	4509	10476	51764	2023	5214	3747	23530	3745	1431	27089	513	2597	516	515	514	226	229	522	521	6389	2821	5330	114	23236	112	2110	5331	111	8050	2109	4967	6392	9495	6390	6391	94235	2108	7381	4082	8826	5313	5315	7388	7386	7385	7384	3708	3709	4541	4540	5213	10975	5210	4731	5211	4538	4539	4536	4537	5209	4535	5208	10632	5207	126328	5906	5908	4728	4729	4724	4723	4726	4725	4720	4722	8802	8803	2864	8801	50	29796	2645	4698	4697	2641	5162	5160	2740	9551	4191	26251	9254	4695	4696	4694	3420	54539	2769	6804	2788	2787	2767	2784	2783	2786	2785	2790	2770	2791	2771	2792	2271	2793	1131	3419	54331	3418	9167	9630	6812	9377	10411	5566	293	2776	10681	5567	5568	2778	292	2775	498	291	54205	2782	5573	5576	5575	3421	26330	1351	783	1350	784	5578	5577	6514	6513	1349	3630	1345	773	506	1340	776	509	777	775	230	6833	3790	1337	4709	1743	4707	4708	4705	4706	4704	4701	6844	4702	4700	55970	2027	2026	4716	4717	4718	4719	4712	1738	4713	1737	4714	51079	4715	5091	4710	4711	55967	1537	3767	6861	11069
REACTOME_RNA_POLYMERASE_III_TRANSCRIPTION		5437	5434	5435	7702	4774	6621	661	2975	6619	2976	2971	11178	6908	2972	55814	4784	5440	4782	4781	10302	6618	55718	5441	6617	9329	9328	55290	171568	9330	55703	11128	10621	5451	6741
REACTOME_ZINC_TRANSPORTATION		29986	7780	64116	7781	23516	27173	64924	169026	148867	283375	7779	55630	7922	55676	29985	57181	25800
BIOCARTA_IL2_PATHWAY		1457	3725	3265	5599	5894	6464	2002	3561	5604	3560	3716	3718	6850	2885	5595	6777	6776	2353	3559	3932	6654	3558
REACTOME_METABOLISM_OF_RNA		55746	23511	23658	9924	23279	79902	54512	25929	255967	4927	4928	1973	1974	1975	79084	23404	11097	1977	53371	56915	11157	9972	8021	23225	51010	51013	4686	9818	23644	96764	4849	57122	54464	4848	5073	23165	1981	55802	1656	7175	9688	4850	6607	6606	29883	10762	26986	23636	79760	50628	11340	6637	6635	79023	6636	6633	6634	27257	246175	118460	9883	8487	9125	25804	51808	23019	348995	27258	25904	23016	22894	8480	9631	57472	6628	79833	57819	167227	10419	11218	8086	5903	5393	10073	85456	80153	28960	22916	10605	55571	129401	6632	196513	81929	1207	9337
REACTOME_ERKS_ARE_INACTIVATED		5516	5515	5528	5518	5595	5519	1849	5598	1848	1845	1846	5594
BIOCARTA_NKCELLS_PATHWAY		3823	3824	3821	3606	3822	5604	7409	5058	27040	5290	8302	3688	6850	5595	567	2185	5777	5295	5879	3105
KEGG_ENDOCYTOSIS		10015	10059	10193	10254	10617	10938	11031	11059	11267	11311	116983	116984	116985	116986	116987	1173	1175	1211	1212	1213	1234	128866	131890	137492	138429	1436	153	154	155	155382	156	157	160	1601	161	163	1759	1785	1950	1956	2060	2065	2066	2149	2261	2263	2264	22841	22905	23096	2321	23327	23362	23396	2348	2350	2352	23527	23550	23624	25978	26052	26056	26119	26286	27183	27243	2868	2869	2870	28964	29082	29924	30011	30844	30845	30846	3105	3106	3107	3133	3134	3135	3265	3303	3304	3305	3306	3310	3312	3480	3559	3560	3561	3577	3579	3791	3815	382	387	390243	3949	408	4087	4088	409	4091	4092	4193	4233	440073	4734	4914	50807	50855	51028	51100	51160	51510	51534	5156	51652	5337	5338	5371	55040	55048	55616	55738	5584	5590	56288	5662	56904	57132	57154	57403	5867	5868	5869	5878	5979	6011	60682	64145	64411	6455	6456	6457	64744	64750	652346	652614	6714	7037	7040	7042	7043	7046	7048	7189	7251	7852	7879	79643	79720	80223	80230	8027	8218	83737	8394	8395	8411	84249	84313	84364	84440	84552	84612	857	858	859	867	868	8766	8853	89853	9101	9135	9146	91782	9230	92421	93343	9372	9525	9727	9744	9765	9815	9829	9922	998
KEGG_LONG_TERM_DEPRESSION		100137049	10672	10842	123745	1392	1394	23236	26279	2767	2768	2770	2771	2773	2775	2776	2778	2781	2890	2891	2892	2895	2911	2915	2977	2982	2983	30814	3265	3479	3480	369	3708	3709	3710	3845	391013	4067	4842	4893	50487	5319	5320	5321	5322	5330	5331	5332	5515	5516	5518	5519	5578	5579	5582	5592	5593	5594	5595	5604	5605	5894	6261	64600	673	773	81579	8398	8399	84647	8681
REACTOME_GPCR_LIGAND_BINDING		151306	6349	6347	59345	6348	6870	155	154	59340	152	6352	153	150	5368	6351	6869	8321	151	8322	8323	6356	6866	80834	8324	8325	80835	6865	8326	6354	2852	7484	7483	222545	8111	7482	7481	7480	6361	6364	6363	59350	6366	6368	6367	2846	1812	7200	1813	1814	1815	2841	1816	2840	6360	7201	6752	8862	6753	6750	6469	6751	728	2837	6376	727	623	6375	6374	6373	6372	6370	624	2832	2831	2834	2833	10886	319100	187	23620	10887	128674	51384	2826	6387	719	718	183	2829	185	2828	186	611	6755	6754	51289	116	117	10850	846	8843	7253	7252	94233	8643	94235	165140	50865	301	117579	10663	134	135	7471	133	136	7476	7477	7478	3360	7479	3361	7472	3362	7473	3363	7474	7475	8620	3356	8484	3355	4987	3358	4988	3357	8811	4985	4986	554	29933	552	553	551	3274	146	147	148	50846	23566	3375	2862	2867	2864	8477	2865	140	3269	2147	2149	2642	2641	6019	338557	2740	9340	10692	1524	885	886	2150	887	2151	4923	4828	4829	4922	10161	114814	2652	728458	4295	339403	3352	3351	3354	3549	3350	6010	83756	83551	799	10681	797	2778	796	9568	9038	2782	9170	2914	9287	2915	9288	2912	2913	3640	2918	2919	2916	60675	2917	11255	643	2911	9002	3579	11251	3577	3576	9290	9294	58191	594857	338442	53829	6846	387129	9934	2925	2920	2921	2922	3060	6863	79924	347148	2535	6915	3061	3062	2532	5737	5732	5731	5734	5733	10203	5739	51083	5741	5746	5745	5744	4889	1082	1081	4886	4887	6608	51764	221391	729230	2587	113091	3627	84432	4852	3827	7852	4157	4159	53637	4158	89780	3814	7976	4543	4544	4160	54361	80326	4161	256933	51554	10268	2359	10267	2358	10266	2357	10563	2695	2696	11211	7855	2550	5729	2488	2692	2691	5727	5724	3972	4283	3973	2492	64805	27334	1395	5021	5539	1394	5020	1392	5540	414062	134864	5443	134860	5179	5173	5030	1901	5031	1902	5032	1903	122042	1906	1907	1909	5028	1908	5029	10911	283869	1910	2788	2787	2784	1128	2783	1129	2786	2785	2790	2791	2792	2793	1132	1131	54331	56413	10803	1269	1268	10800	2798	7434	7433	10022	7432	5956	23596	84109	84634	56477	1133	51052	5697	1241	1232	1233	1234	1235	1236	1237	286530	1238	8698	1230	6343	6344	55970	64106	5196	257313	5995	57105	5473	57007
REACTOME_PI3K_AKT_SIGNALLING		23239	842	4303	1147	2932	7249	2931	1027	1026	2475	4803	387	117145	253260	572	57761	5728	2308	2309	5170	4193	8660	1385	79109	207	208	5290	5291	64223	10000	6199	3164	84335	3667	4914	5295	5296
ST_TYPE_I_INTERFERON_PATHWAY		3456	3454	6772	6773	7297	3716	10076	5967
KEGG_T_CELL_RECEPTOR_SIGNALING_PATHWAY		10000	10125	1019	10298	10451	10725	10892	11261	1147	1326	1432	1437	1493	1739	207	208	2353	23533	23624	2534	27040	2885	2932	29851	3265	3458	3551	3558	3565	3567	3586	3702	3725	3845	387	3932	3937	4690	4772	4773	4775	4776	4790	4792	4793	4794	4893	5058	5062	5063	5133	5163	5290	5291	5293	5294	5295	5296	5335	5530	5532	5533	5534	5535	5588	5594	5595	5600	5601	5603	5604	5605	5609	56924	57144	5777	5788	5894	5970	6300	63928	6654	6655	6885	7006	7124	7409	7410	7535	8440	84433	8503	8517	867	868	8915	9020	915	916	917	919	920	925	926	940	9402	959	998
BIOCARTA_EIF4_PATHWAY		5728	5164	5579	1432	5578	5170	2690	8672	207	2475	5290	1982	8569	6198	1981	1973	1974	3667	1977	5595	1978	5295	26986	5594
KEGG_SULFUR_RELAY_SYSTEM		27304	348180	4337	4338	4357	55687	7263	81605	90353	9054
BIOCARTA_STEM_PATHWAY		1437	920	1435	2056	3562	3574	925	1440	3565	3567	3578	3569	3558	3589	3576
REACTOME_METABOLISM_OF_CARBOHYDRATES		2646	2645	805	55746	23511	5230	801	280	5634	25796	23279	79902	4927	4928	7167	11097	53371	2203	5226	8021	3099	3098	5224	5223	4191	4190	276	277	278	279	5834	7175	5837	5836	2023	5214	10165	23636	5257	79023	5256	5255	178	9883	6888	2597	3795	6476	9631	2632	1468	226	2592	229	5631	3938	5236	808	129401	26330	2821	6576	6120	2584	2582	6518	22934	55276	6517	6514	6515	6513	5260	2992	5261	9972	8972	2997	2998	3101	23225	230	2806	9818	11181	57122	23165	2805	9688	5313	5315	10762	5106	5105	8789	5213	5210	5211	5209	348995	5208	5207	7086	8908	2027	2026	8480	8402	6523	8086	8604	5091	5903	221823	2539	2538	7360	81929	2542
BIOCARTA_P27_PATHWAY		1869	7027	4738	1017	1027	5925	6502	6500	8454	9978	9040	1163	898
KEGG_TOXOPLASMOSIS		10000	100133583	100137049	10105	10319	10454	1147	1234	123745	1432	207	208	22798	23118	23533	23643	240	26279	2770	2771	2773	2775	284217	30814	3108	3109	3111	3112	3113	3115	3117	3118	3119	3122	3123	3125	3126	3127	329	330	3303	3304	3305	3306	331	3310	3312	345611	3458	3459	3460	3551	3586	3587	3588	3592	3593	3654	3655	3688	3716	3717	3908	3909	3910	391013	3911	3912	3913	3914	3915	3918	3949	4261	4615	4790	4792	4793	4843	50487	51135	5163	5290	5291	5293	5294	5295	5296	5319	5320	5321	5322	54205	5594	5595	5599	5600	5601	5602	5603	5606	5608	572	596	5970	598	6300	64600	6772	6774	6885	7040	7042	7043	7097	7099	7124	7132	7189	7297	81579	836	8398	8399	841	842	84647	8503	8517	8651	8681	958	959
REACTOME_TAT_MEDIATED_HIV1_ELONGATION_ARREST_AND_RECOVERY		5436	5437	5434	5435	6829	51497	5438	25920	5439	6827	1025	11198	7469	5440	6749	6921	6924	6923	5441	2963	2962	9150	7936	6917	5431	904	5430	5433	5432	8178
KEGG_TASTE_TRANSDUCTION		112	114	196883	259285	259286	259287	259289	259290	259291	259292	259294	259295	259296	2778	2782	2784	2785	2914	29850	338398	346562	353164	3710	3745	40	50831	50832	50833	50834	50835	50836	50837	50838	50839	50840	5136	51764	5330	54429	5566	5567	5568	5613	5726	6337	6338	6340	773	774	80834	80835	83756
KEGG_GLUTAMATERGIC_SYNAPSE		100137049	10681	107	108	109	10991	111	112	11261	113	114	115	116443	116444	123745	156	157	1742	196883	22941	23236	246213	26279	27165	2744	2752	2770	2771	2773	2775	2776	2778	2782	2783	2784	2785	2786	2787	2788	2790	2791	2792	2793	2890	2891	2892	2893	2897	2898	2899	2900	2901	2902	2903	2904	2905	2906	2911	2912	2913	2914	2915	2916	2917	2918	30814	3708	3709	3710	3760	391013	50487	50944	51764	5319	5320	5321	5322	5330	5331	5332	5337	5338	54331	54407	5530	5532	5533	5534	5535	5566	5567	5568	5578	5579	5582	5594	5595	55970	5613	57030	57084	59345	63928	64600	6505	6506	6507	6511	6512	7220	773	775	776	81539	81579	8398	8399	84647	85358	8681	9229	94235	9454	9455	9456
KEGG_FATTY_ACID_METABOLISM		10449	10455	124	125	126	126129	127	128	130	131	1374	1375	1376	1579	1632	1892	1962	217	2180	2181	2182	219	223	224	23205	23305	2639	284541	30	3030	3032	3033	33	34	35	36	37	38	39	501	51	51703	81616	8310
REACTOME_TIGHT_JUNCTION_INTERACTIONS		51208	10207	50855	9071	9073	9075	84552	26285	9074	84612	7122	64398	9076	5010	1366	1364	5584	1365	50848	149461	9069	92359	49861	24146	10686	137075	23562	9080	53842	56288
REACTOME_INTRINSIC_PATHWAY_FOR_APOPTOSIS		842	841	840	5599	1869	7027	140735	317	331	5533	5534	8655	56616	27113	572	10018	578	596	7529	637	598	581	207	836	5366	90427	54205	4836	3002
BIOCARTA_PTC1_PATHWAY		994	4331	995	1022	6469	993	7514	891	5727	902	983
KEGG_TAURINE_AND_HYPOTAURINE_METABOLISM		1036	124975	2571	2572	2678	2686	2687	51380	570	84890
KEGG_GLYCOSAMINOGLYCAN_BIOSYNTHESIS_CHONDROITIN_SULFATE		10090	11285	113189	126792	135152	166012	22856	26229	27087	29940	337876	50515	51363	54480	55454	55501	55790	56548	64131	64132	79586	9469
REACTOME_ACTIVATION_OF_KAINATE_RECEPTORS_UPON_GLUTAMATE_BINDING		5330	1741	23236	805	1742	5331	801	2788	2787	59345	2784	2783	2786	2785	2790	2897	2791	2898	2792	2899	2793	83988	54331	55970	94235	2901	10681	2900	1739	2782	51764	808
REACTOME_MICRORNA_BIOGENESIS		5436	5437	5434	5435	5438	5439	29102	57510	6895	5901	54487	23405	5440	5431	5430	5433	5432	5441
BIOCARTA_CASPASE_PATHWAY		843	842	841	840	329	317	837	330	331	839	834	4000	836	835	4001	5551	54205	1676	1677	3002	397	84823	142
BIOCARTA_PROTEASOME_PATHWAY		6184	5682	5691	7317	5690	5693	5692	5686	5695	5694	6185	5685	5684	7337	7319	5683	5687	5688	5689
ST_G_ALPHA_S_PATHWAY		427	6714	673	5894	9586	10488	51283	23161	1385	820	54386	5594
KEGG_HEPATITIS_C		10000	100506658	10062	10197	1026	10379	10401	10686	1147	1364	1365	1366	137075	1432	148022	149461	1950	1956	1965	207	208	23533	23562	23586	24146	26285	27102	2885	29110	2932	3265	3434	3439	3440	3441	3442	3443	3444	3445	3446	3447	3448	3449	3451	3452	3454	3455	3456	3551	3576	3646	3659	3661	3665	369	3716	3845	3949	439996	440275	4790	4792	4893	4938	4939	4940	4950	49861	5010	51208	51588	5163	5290	5291	5293	5294	5295	5296	53842	5465	5515	5516	5518	5519	5520	5521	5522	55844	5594	5595	5599	5600	5601	5602	5603	5610	572	57506	5894	5970	6041	6256	6300	6654	6655	673	6772	6773	6774	7098	7122	7124	7132	7157	7186	7187	7189	7297	8503	8517	8554	8717	8737	9021	9063	9071	9073	9074	9075	9076	9080	9451	949	9641	975
KEGG_CHAGAS_DISEASE_AMERICAN_TRYPANOSOMIASIS		10000	10333	107	1147	1432	148022	1636	207	208	23236	2353	23533	2767	2769	2770	2771	2773	2774	2775	2776	2778	3456	3458	3459	3460	355	3551	3553	3558	356	3569	3576	3586	3592	3593	3654	3725	4087	4088	414062	4615	4790	4792	4843	5054	51135	5290	5291	5293	5294	5295	5296	5330	5331	5332	54106	5515	5516	5518	5519	5520	5521	5522	55844	5594	5595	5599	5600	5601	5602	5603	5970	624	6300	6347	6348	6349	6352	6416	7040	7042	7043	7046	7048	7097	7099	712	7124	713	7132	714	718	7189	811	841	8503	8517	8772	8837	915	916	917	919	9630
REACTOME_CYTOSOLIC_TRNA_AMINOACYLATION		9521	10056	8565	5917	6301	2617	3735	51520	9255	7407	7453	16	3376	833	7965	3035	2193	6897	1615	4677	5859	4141	2058
REACTOME_ETHANOL_OXIDATION		125	126	55902	127	216	124	217	131	84532	130
REACTOME_THROMBOXANE_SIGNALLING_THROUGH_TP_RECEPTOR		2769	2788	10672	10681	2767	2776	2787	59345	2784	2783	2786	2785	2790	2791	2792	2782	2793	54331	51764	55970	6915	94235	9630
KEGG_GLYCOLYSIS_GLUCONEOGENESIS		10327	124	125	126	127	128	130	130589	131	160287	1737	1738	2023	2026	2027	217	218	219	220	2203	221	222	223	224	226	229	230	2538	2597	26330	2645	2821	3098	3099	3101	3939	3945	3948	441531	501	5105	5106	5160	5161	5162	5211	5213	5214	5223	5224	5230	5232	5236	5313	5315	55276	55902	57818	669	7167	80201	83440	84532	8789	92483
REACTOME_CHOLESTEROL_BIOSYNTHESIS		9453	4047	6713	10682	91734	1595	3157	4598	1717	6307	51478	1718	2222	10654	6309	4597	3156	7108	3930	50814	3422
REACTOME_CD28_DEPENDENT_PI3K_AKT_SIGNALING		941	942	940	5170	1326	79109	207	208	2475	5290	64223	10000	117145	2534	253260	9020	5295	3932	57761
BIOCARTA_IL12_PATHWAY		3725	3594	3593	5599	3595	6775	1432	3592	3606	915	916	917	7297	5608	3717	3458	1234	6957	6955	919	2119	2833	8809
REACTOME_REGULATION_OF_INSULIN_SECRETION_BY_ACETYLCHOLINE		6812	5330	23236	5578	5331	3708	3710	6804	2769	3709	2767	2776	6844	2775	2770	2771	4082	1131	6861	3630	6616	9630
KEGG_MINERAL_ABSORPTION		10568	113235	115019	1181	1317	140803	1811	23439	2495	2512	261729	26872	30061	3162	3163	340024	4490	4493	4494	4495	4496	4499	4501	4502	475	476	477	478	480	481	482	483	486	4891	490	538	54822	55503	55630	65010	6523	6546	6550	6556	7018	7421	7779	795	79901	94033	9843
KEGG_VITAMIN_DIGESTION_AND_ABSORPTION		10560	113235	113278	151056	158835	2346	25974	2694	335	337	338	4363	5406	55788	5948	6573	686	6948	8029	80704	8884	9227	949	9963
Byers_EMT		147798	7040	26751	5349	2065	118429	10053	5603	2041	347735	57619	84674	6768	9289	2125	54845	57669	57402	558	10653	5652	10205	29841	79977	200634	143098	55615	83481	55620	118932	999	92359	6337	126695	4070	1001	161291	1364	3176	120224	128218	123036	54836	79098	3694	4582	59084	114569	128077	55040	5468	27242	54961	25987	1366	11227	6935	8829	50848	2591	27134	4072	57111	2335	1040	266977	11030	7431	1832	152002	10207	64063	147700	4313	3880	79767
REACTOME_LATE_PHASE_OF_HIV_LIFE_CYCLE		5436	5437	5434	5435	23511	55746	6829	25920	5438	5439	6874	6872	6827	23279	79902	4927	11198	4928	5440	53371	11097	2957	2959	6921	9972	2958	6924	6923	5441	8021	23225	4686	8732	6882	9818	6883	6884	8731	57122	6880	23165	6881	9150	7175	6875	9688	7936	6878	6877	10762	23636	4331	79023	51497	7514	2071	1025	9883	2068	348995	7469	6908	6749	8480	9631	5905	8086	5901	5902	5903	2966	2965	1022	2963	2962	2961	22916	2960	6917	5431	904	5430	5433	129401	5432	81929	2968	902	2967	8178
REACTOME_ACTIVATION_OF_THE_PRE_REPLICATIVE_COMPLEX		5557	8317	5558	8318	10926	6117	5422	6119	6118	29935	84515	23594	4173	5427	4172	4175	81620	4174	23649	4176	5426	1017	4171	4998	4999	55388	5000	5001	990	23595
