# Supplementary material for: Integrative analyses reveal signaling pathways underlying familial breast cancer susceptibility
Source: Mol Syst Biol. 2016 Mar 11;12(3):860. doi: 10.15252/msb.20156506 (PMC4812528; doi:10.15252/msb.20156506)
Supplement: Supplementary file 20 — Computer Code EV2 [file MSB-12-860-s020.zip › MSB-15-6506R_Computer_Code_EV2/BCRiskPathways_Notebook/all_pathways.txt]

BIOCARTA_CYTOKINE_PATHWAY
BIOCARTA_ATRBRCA_PATHWAY
KEGG_PYRUVATE_METABOLISM
REACTOME_GTP_HYDROLYSIS_AND_JOINING_OF_THE_60S_RIBOSOMAL_SUBUNIT
ST_INTEGRIN_SIGNALING_PATHWAY
REACTOME_FGFR_LIGAND_BINDING_AND_ACTIVATION
KEGG_GLIOMA
KEGG_COLORECTAL_CANCER
BIOCARTA_RANMS_PATHWAY
BIOCARTA_TGFB_PATHWAY
SA_PROGRAMMED_CELL_DEATH
KEGG_NEUROACTIVE_LIGAND_RECEPTOR_INTERACTION
ST_INTERLEUKIN_4_PATHWAY
REACTOME_PEPTIDE_CHAIN_ELONGATION
KEGG_OLFACTORY_TRANSDUCTION
REACTOME_CYCLIN_A1_ASSOCIATED_EVENTS_DURING_G2_M_TRANSITION
BIOCARTA_BAD_PATHWAY
REACTOME_LYSOSOME_VESICLE_BIOGENESIS
REACTOME_APOPTOTIC_EXECUTION_PHASE
KEGG_TIGHT_JUNCTION
REACTOME_MRNA_PROCESSING
BIOCARTA_IL17_PATHWAY
ST_DIFFERENTIATION_PATHWAY_IN_PC12_CELLS
BIOCARTA_G2_PATHWAY
KEGG_GLYOXYLATE_AND_DICARBOXYLATE_METABOLISM
REACTOME_TRANSPORT_OF_MATURE_MRNA_DERIVED_FROM_AN_INTRON_CONTAINING_TRANSCRIPT
SIG_CD40PATHWAYMAP
BIOCARTA_PITX2_PATHWAY
REACTOME_REGULATION_OF_GENE_EXPRESSION_IN_BETA_CELLS
KEGG_INTESTINAL_IMMUNE_NETWORK_FOR_IGA_PRODUCTION
REACTOME_A_THIRD_PROTEOLYTIC_CLEAVAGE_RELEASES_NICD
KEGG_TRYPTOPHAN_METABOLISM
KEGG_METABOLIC_PATHWAYS
KEGG_PYRIMIDINE_METABOLISM
BIOCARTA_PS1_PATHWAY
BIOCARTA_BIOPEPTIDES_PATHWAY
KEGG_PROSTATE_CANCER
REACTOME_GLUCOSE_METABOLISM
ST_INTERLEUKIN_13_PATHWAY
REACTOME_PLC_GAMMA1_SIGNALLING
KEGG_CYTOKINE_CYTOKINE_RECEPTOR_INTERACTION
REACTOME_TRANSFORMATION_OF_LANOSTEROL_TO_CHOLESTEROL
REACTOME_INTEGRIN_ALPHAIIBBETA3_SIGNALING
BIOCARTA_BCR_PATHWAY
BIOCARTA_IL10_PATHWAY
ST_GAQ_PATHWAY
BIOCARTA_KREB_PATHWAY
REACTOME_BETACATENIN_PHOSPHORYLATION_CASCADE
BIOCARTA_NDKDYNAMIN_PATHWAY
REACTOME_ACETYLCHOLINE_NEUROTRANSMITTER_RELEASE_CYCLE
REACTOME_AMINO_ACID_TRANSPORT_ACROSS_THE_PLASMA_MEMBRANE
BIOCARTA_NEUROTRANSMITTERS_PATHWAY
REACTOME_PLATELET_ACTIVATION_TRIGGERS
BIOCARTA_CREB_PATHWAY
BIOCARTA_CALCINEURIN_PATHWAY
BIOCARTA_VDR_PATHWAY
BIOCARTA_NO2IL12_PATHWAY
REACTOME_G_PROTEIN_BETA_GAMMA_SIGNALLING
KEGG_MRNA_SURVEILLANCE_PATHWAY
BIOCARTA_ATM_PATHWAY
REACTOME_VIRAL_DSRNA_TLR3_TRIF_COMPLEX_ACTIVATES_RIP1
KEGG_FC_EPSILON_RI_SIGNALING_PATHWAY
REACTOME_G_ALPHA_Q_SIGNALLING_EVENTS
REACTOME_G1_S_TRANSITION
REACTOME_DEATH_RECEPTOR_SIGNALLING
BIOCARTA_PLATELETAPP_PATHWAY
KEGG_TUBERCULOSIS
BIOCARTA_GLYCOLYSIS_PATHWAY
KEGG_INSULIN_SIGNALING_PATHWAY
KEGG_BASAL_CELL_CARCINOMA
REACTOME_HDL_MEDIATED_LIPID_TRANSPORT
REACTOME_POST_CHAPERONIN_TUBULIN_FOLDING_PATHWAY
REACTOME_RNA_POLYMERASE_I_PROMOTER_OPENING
REACTOME_HEMOSTASIS
KEGG_PROXIMAL_TUBULE_BICARBONATE_RECLAMATION
ST_WNT_CA2_CYCLIC_GMP_PATHWAY
REACTOME_SNRNP_ASSEMBLY
REACTOME_PURINE_METABOLISM
BIOCARTA_PAR1_PATHWAY
REACTOME_TRAFFICKING_OF_GLUR2_CONTAINING_AMPA_RECEPTORS
REACTOME_STRIATED_MUSCLE_CONTRACTION
REACTOME_NUCLEOTIDE_EXCISION_REPAIR
KEGG_BILE_SECRETION
KEGG_CITRATE_CYCLE_TCA_CYCLE
REACTOME_BOTULINUM_NEUROTOXICITY
BIOCARTA_LEPTIN_PATHWAY
REACTOME_REMOVAL_OF_THE_FLAP_INTERMEDIATE
REACTOME_PECAM1_INTERACTIONS
REACTOME_REMOVAL_OF_THE_FLAP_INTERMEDIATE_FROM_THE_C_STRAND
SA_PTEN_PATHWAY
REACTOME_SIGNALLING_TO_ERKS
KEGG_BIOTIN_METABOLISM
KEGG_SMALL_CELL_LUNG_CANCER
BIOCARTA_SARS_PATHWAY
BIOCARTA_EGF_PATHWAY
BIOCARTA_RB_PATHWAY
REACTOME_TRANSCRIPTION_COUPLED_NER
BIOCARTA_MITOCHONDRIA_PATHWAY
BIOCARTA_TALL1_PATHWAY
REACTOME_GAB1_SIGNALOSOME
KEGG_CHOLINERGIC_SYNAPSE
REACTOME_CENTROSOME_MATURATION
KEGG_PRIMARY_IMMUNODEFICIENCY
REACTOME_POLYMERASE_SWITCHING
REACTOME_NUCLEAR_IMPORT_OF_REV_PROTEIN
BIOCARTA_SKP2E2F_PATHWAY
KEGG_COMPLEMENT_AND_COAGULATION_CASCADES
REACTOME_REGULATION_OF_GLUCOKINASE_BY_GLUCOKINASE_REGULATORY_PROTEIN
REACTOME_TRANSMISSION_ACROSS_CHEMICAL_SYNAPSES
REACTOME_G_ALPHA_S_SIGNALLING_EVENTS
REACTOME_ORC1_REMOVAL_FROM_CHROMATIN
KEGG_FATTY_ACID_ELONGATION_IN_MITOCHONDRIA
KEGG_SELENOCOMPOUND_METABOLISM
KEGG_AUTOIMMUNE_THYROID_DISEASE
ST_GRANULE_CELL_SURVIVAL_PATHWAY
KEGG_FRUCTOSE_AND_MANNOSE_METABOLISM
REACTOME_GOLGI_ASSOCIATED_VESICLE_BIOGENESIS
REACTOME_DOPAMINE_NEUROTRANSMITTER_RELEASE_CYCLE
BIOCARTA_ARAP_PATHWAY
REACTOME_GLUCOSE_REGULATION_OF_INSULIN_SECRETION
KEGG_ENDOMETRIAL_CANCER
KEGG_DORSO_VENTRAL_AXIS_FORMATION
KEGG_BLADDER_CANCER
BIOCARTA_HER2_PATHWAY
REACTOME_REGULATION_OF_INSULIN_SECRETION_BY_GLUCAGON_LIKE_PEPTIDE_1
REACTOME_CELL_JUNCTION_ORGANIZATION
BIOCARTA_NTHI_PATHWAY
REACTOME_CDT1_ASSOCIATION_WITH_THE_CDC6_ORC_ORIGIN_COMPLEX
REACTOME_SIGNALING_BY_WNT
BIOCARTA_EIF2_PATHWAY
REACTOME_PHOSPHOLIPASE_CMEDIATED_CASCADE
KEGG_BUTANOATE_METABOLISM
KEGG_PPAR_SIGNALING_PATHWAY
REACTOME_REMOVAL_OF_DNA_PATCH_CONTAINING_ABASIC_RESIDUE
REACTOME_G_ALPHA_Z_SIGNALLING_EVENTS
KEGG_SULFUR_METABOLISM
REACTOME_PLATELET_ACTIVATION
REACTOME_INTRINSIC_PATHWAY
BIOCARTA_P53HYPOXIA_PATHWAY
BIOCARTA_MTOR_PATHWAY
BIOCARTA_HIVNEF_PATHWAY
KEGG_DRUG_METABOLISM_CYTOCHROME_P450
KEGG_PHENYLALANINE_TYROSINE_AND_TRYPTOPHAN_BIOSYNTHESIS
BIOCARTA_ERYTH_PATHWAY
REACTOME_SOS_MEDIATED_SIGNALLING
REACTOME_DEPOLARIZATION_OF_THE_PRESYNAPTIC_TERMINAL_TRIGGERS_THE_OPENING_OF_CALCIUM_CHANNELS
BIOCARTA_MEF2D_PATHWAY
KEGG_ALDOSTERONE_REGULATED_SODIUM_REABSORPTION
KEGG_ETHER_LIPID_METABOLISM
KEGG_NOTCH_SIGNALING_PATHWAY
REACTOME_BIOLOGICAL_OXIDATIONS
REACTOME_NA_CL_DEPENDENT_NEUROTRANSMITTER_TRANSPORTERS
BIOCARTA_AKT_PATHWAY
KEGG_WNT_SIGNALING_PATHWAY
REACTOME_HIV1_TRANSCRIPTION_INITIATION
WNT_SIGNALING
KEGG_ARRHYTHMOGENIC_RIGHT_VENTRICULAR_CARDIOMYOPATHY_ARVC
ST_P38_MAPK_PATHWAY
KEGG_LYSINE_BIOSYNTHESIS
ST_T_CELL_SIGNAL_TRANSDUCTION
BIOCARTA_RELA_PATHWAY
KEGG_LYSOSOME
REACTOME_TOLL_LIKE_RECEPTOR_3_CASCADE
BIOCARTA_PTDINS_PATHWAY
BIOCARTA_AKAPCENTROSOME_PATHWAY
KEGG_DRUG_METABOLISM_OTHER_ENZYMES
KEGG_HISTIDINE_METABOLISM
REACTOME_PLC_BETA_MEDIATED_EVENTS
KEGG_PRION_DISEASES
REACTOME_TRANSCRIPTION
BIOCARTA_TEL_PATHWAY
KEGG_NON_SMALL_CELL_LUNG_CANCER
KEGG_APOPTOSIS
REACTOME_RNA_POLYMERASE_III_CHAIN_ELONGATION
KEGG_AXON_GUIDANCE
REACTOME_RNA_POLYMERASE_III_TRANSCRIPTION_INITIATION_FROM_TYPE_2_PROMOTER
KEGG_AMYOTROPHIC_LATERAL_SCLEROSIS_ALS
KEGG_PURINE_METABOLISM
KEGG_BUTIROSIN_AND_NEOMYCIN_BIOSYNTHESIS
REACTOME_NUCLEAR_EVENTS_KINASE_AND_TRANSCRIPTION_FACTOR_ACTIVATION
KEGG_DNA_REPLICATION
REACTOME_P2Y_RECEPTORS
REACTOME_HOMOLOGOUS_RECOMBINATION_REPAIR
BIOCARTA_VEGF_PATHWAY
REACTOME_MRNA_SPLICING
REACTOME_UNWINDING_OF_DNA
KEGG_CHRONIC_MYELOID_LEUKEMIA
KEGG_MISMATCH_REPAIR
REACTOME_GS_ALPHA_MEDIATED_EVENTS_IN_GLUCAGON_SIGNALLING
BIOCARTA_EPONFKB_PATHWAY
BIOCARTA_EXTRINSIC_PATHWAY
REACTOME_PURINE_SALVAGE_REACTIONS
REACTOME_METABOLISM_OF_VITAMINS_AND_COFACTORS
KEGG_GLYCOSPHINGOLIPID_BIOSYNTHESIS_LACTO_AND_NEOLACTO_SERIES
BIOCARTA_SALMONELLA_PATHWAY
REACTOME_SYNTHESIS_OF_BILE_ACIDS_AND_BILE_SALTS
REACTOME_IMMUNOREGULATORY_INTERACTIONS_BETWEEN_A_LYMPHOID_AND_A_NON_LYMPHOID_CELL
KEGG_CARDIAC_MUSCLE_CONTRACTION
KEGG_FATTY_ACID_BIOSYNTHESIS
REACTOME_THE_ROLE_OF_NEF_IN_HIV1_REPLICATION_AND_DISEASE_PATHOGENESIS
REACTOME_NUCLEOTIDE_LIKE_PURINERGIC_RECEPTORS
REACTOME_G2_M_CHECKPOINTS
REACTOME_ENDOGENOUS_STEROLS
REACTOME_RNA_POLYMERASE_I_III_AND_MITOCHONDRIAL_TRANSCRIPTION
REACTOME_ACTIVATION_OF_NMDA_RECEPTOR_UPON_GLUTAMATE_BINDING_AND_POSTSYNAPTIC_EVENTS
REACTOME_SIGNALING_BY_NOTCH
KEGG_NICOTINATE_AND_NICOTINAMIDE_METABOLISM
REACTOME_GRB2_EVENTS_IN_EGFR_SIGNALING
REACTOME_STEROID_METABOLISM
BIOCARTA_PML_PATHWAY
REACTOME_XENOBIOTICS
KEGG_GLYCOSPHINGOLIPID_BIOSYNTHESIS_GANGLIO_SERIES
REACTOME_SPHINGOLIPID_METABOLISM
REACTOME_GLYCOGEN_BREAKDOWN_GLYCOGENOLYSIS
KEGG_N_GLYCAN_BIOSYNTHESIS
KEGG_TGF_BETA_SIGNALING_PATHWAY
KEGG_RNA_DEGRADATION
BIOCARTA_TNFR2_PATHWAY
REACTOME_EFFECTS_OF_PIP2_HYDROLYSIS
KEGG_ABC_TRANSPORTERS
BIOCARTA_CERAMIDE_PATHWAY
REACTOME_PACKAGING_OF_TELOMERE_ENDS
BIOCARTA_BARRESTIN_SRC_PATHWAY
KEGG_MTOR_SIGNALING_PATHWAY
BIOCARTA_STATHMIN_PATHWAY
KEGG_SPHINGOLIPID_METABOLISM
REACTOME_COSTIMULATION_BY_THE_CD28_FAMILY
BIOCARTA_EPO_PATHWAY
KEGG_RIBOSOME_BIOGENESIS_IN_EUKARYOTES
KEGG_HEMATOPOIETIC_CELL_LINEAGE
REACTOME_SYNTHESIS_OF_BILE_ACIDS_AND_BILE_SALTS_VIA_7ALPHA_HYDROXYCHOLESTEROL
KEGG_BIOSYNTHESIS_OF_UNSATURATED_FATTY_ACIDS
REACTOME_PEPTIDE_LIGAND_BINDING_RECEPTORS
REACTOME_PLATELET_AGGREGATION_PLUG_FORMATION
REACTOME_CAM_PATHWAY
REACTOME_SCF_SKP2_MEDIATED_DEGRADATION_OF_P27_P21
SA_TRKA_RECEPTOR
REACTOME_CONVERSION_FROM_APC_CDC20_TO_APC_CDH1_IN_LATE_ANAPHASE
REACTOME_METABOLISM_OF_MRNA
ST_PAC1_RECEPTOR_PATHWAY
KEGG_STEROID_HORMONE_BIOSYNTHESIS
REACTOME_CYTOCHROME_P450_ARRANGED_BY_SUBSTRATE_TYPE
BIOCARTA_ASBCELL_PATHWAY
BIOCARTA_TPO_PATHWAY
SIG_IL4RECEPTOR_IN_B_LYPHOCYTES
REACTOME_PKA_ACTIVATION
BIOCARTA_IGF1R_PATHWAY
REACTOME_RNA_POLYMERASE_II_TRANSCRIPTION
KEGG_NITROGEN_METABOLISM
REACTOME_INFLUENZA_LIFE_CYCLE
REACTOME_NOTCH_HLH_TRANSCRIPTION_PATHWAY
KEGG_COLLECTING_DUCT_ACID_SECRETION
BIOCARTA_TCRA_PATHWAY
REACTOME_TRAFFICKING_OF_AMPA_RECEPTORS
REACTOME_POST_TRANSLATIONAL_PROTEIN_MODIFICATION
REACTOME_LIPOPROTEIN_METABOLISM
REACTOME_MITOTIC_M_M_G1_PHASES
KEGG_LEISHMANIASIS
BIOCARTA_ARF_PATHWAY
BIOCARTA_CDK5_PATHWAY
BIOCARTA_ALK_PATHWAY
KEGG_ADHERENS_JUNCTION
KEGG_FAT_DIGESTION_AND_ABSORPTION
REACTOME_GAP_JUNCTION_DEGRADATION
BIOCARTA_GCR_PATHWAY
REACTOME_FRS2_MEDIATED_ACTIVATION
BIOCARTA_EDG1_PATHWAY
REACTOME_SYNTHESIS_OF_GLYCOSYLPHOSPHATIDYLINOSITOL
REACTOME_APOPTOSIS_INDUCED_DNA_FRAGMENTATION
REACTOME_G_PROTEIN_ACTIVATION
KEGG_PANCREATIC_SECRETION
BIOCARTA_AHSP_PATHWAY
REACTOME_INTEGRIN_CELL_SURFACE_INTERACTIONS
BIOCARTA_ETS_PATHWAY
KEGG_GASTRIC_ACID_SECRETION
REACTOME_FRS2MEDIATED_CASCADE
BIOCARTA_AMI_PATHWAY
SA_CASPASE_CASCADE
REACTOME_CD28_CO_STIMULATION
REACTOME_PURINE_RIBONUCLEOSIDE_MONOPHOSPHATE_BIOSYNTHESIS
REACTOME_GENERIC_TRANSCRIPTION_PATHWAY
REACTOME_METABOLISM_OF_PROTEINS
REACTOME_HIV_LIFE_CYCLE
BIOCARTA_DC_PATHWAY
BIOCARTA_RHO_PATHWAY
KEGG_ARACHIDONIC_ACID_METABOLISM
KEGG_B_CELL_RECEPTOR_SIGNALING_PATHWAY
REACTOME_TOLL_RECEPTOR_CASCADES
BIOCARTA_EPHA4_PATHWAY
REACTOME_DOWNSTREAM_SIGNALING_OF_ACTIVATED_FGFR
REACTOME_IRS_RELATED_EVENTS
SA_B_CELL_RECEPTOR_COMPLEXES
REACTOME_AXON_GUIDANCE
REACTOME_NRAGE_SIGNALS_DEATH_THROUGH_JNK
REACTOME_RNA_POLYMERASE_I_TRANSCRIPTION_INITIATION
REACTOME_SIGNALLING_TO_RAS
REACTOME_NRIF_SIGNALS_CELL_DEATH_FROM_THE_NUCLEUS
BIOCARTA_WNT_PATHWAY
REACTOME_OPIOID_SIGNALLING
KEGG_PROPANOATE_METABOLISM
KEGG_VALINE_LEUCINE_AND_ISOLEUCINE_DEGRADATION
REACTOME_REGULATION_OF_LIPID_METABOLISM_BY_PEROXISOME_PROLIFERATOR_ACTIVATED_RECEPTOR_ALPHA
KEGG_PATHWAYS_IN_CANCER
REACTOME_INSULIN_SYNTHESIS_AND_SECRETION
BIOCARTA_GSK3_PATHWAY
KEGG_RNA_POLYMERASE
BIOCARTA_ECM_PATHWAY
BIOCARTA_CSK_PATHWAY
BIOCARTA_LYM_PATHWAY
KEGG_TERPENOID_BACKBONE_BIOSYNTHESIS
REACTOME_MITOCHONDRIAL_FATTY_ACID_BETA_OXIDATION
REACTOME_PROTEOLYTIC_CLEAVAGE_OF_SNARE_COMPLEX_PROTEINS
REACTOME_BILE_SALT_AND_ORGANIC_ANION_SLC_TRANSPORTERS
BIOCARTA_RACCYCD_PATHWAY
BIOCARTA_INSULIN_PATHWAY
REACTOME_DUAL_INCISION_REACTION_IN_TC_NER
KEGG_SYNTHESIS_AND_DEGRADATION_OF_KETONE_BODIES
KEGG_SNARE_INTERACTIONS_IN_VESICULAR_TRANSPORT
BIOCARTA_BARRESTIN_PATHWAY
KEGG_PROTEIN_DIGESTION_AND_ABSORPTION
REACTOME_STABILIZATION_OF_P53
KEGG_VALINE_LEUCINE_AND_ISOLEUCINE_BIOSYNTHESIS
REACTOME_NCAM1_INTERACTIONS
BIOCARTA_CELLCYCLE_PATHWAY
KEGG_PORPHYRIN_AND_CHLOROPHYLL_METABOLISM
KEGG_OXIDATIVE_PHOSPHORYLATION
BIOCARTA_RAS_PATHWAY
REACTOME_GAP_JUNCTION_TRAFFICKING
KEGG_CIRCADIAN_RHYTHM_MAMMAL
REACTOME_IONOTROPIC_ACTIVITY_OF_KAINATE_RECEPTORS
REACTOME_GLUCURONIDATION
REACTOME_PLATELET_ADHESION_TO_EXPOSED_COLLAGEN
ST_INTERFERON_GAMMA_PATHWAY
KEGG_LYSINE_DEGRADATION
REACTOME_CYCLIN_E_ASSOCIATED_EVENTS_DURING_G1_S_TRANSITION_
REACTOME_COPI_MEDIATED_TRANSPORT
BIOCARTA_PGC1A_PATHWAY
REACTOME_MYOGENESSIS
REACTOME_P130CAS_LINKAGE_TO_MAPK_SIGNALING_FOR_INTEGRINS
KEGG_UBIQUITIN_MEDIATED_PROTEOLYSIS
REACTOME_STEROID_HORMONE_BIOSYNTHESIS
BIOCARTA_SET_PATHWAY
REACTOME_DEADENYLATION_OF_MRNA
KEGG_BASAL_TRANSCRIPTION_FACTORS
KEGG_OSTEOCLAST_DIFFERENTIATION
REACTOME_PYRUVATE_METABOLISM_AND_TCA_CYCLE
BIOCARTA_IGF1_PATHWAY
KEGG_MUCIN_TYPE_O_GLYCAN_BIOSYNTHESIS
BIOCARTA_MPR_PATHWAY
REACTOME_TRANSPORT_OF_THE_SLBP_INDEPENDENT_MATURE_MRNA
SIG_BCR_SIGNALING_PATHWAY
REACTOME_SHC_MEDIATED_SIGNALLING
KEGG_MEASLES
BIOCARTA_EIF_PATHWAY
REACTOME_DNA_REPLICATION_PRE_INITIATION
REACTOME_ELECTRON_TRANSPORT_CHAIN
REACTOME_FORMATION_OF_FIBRIN_CLOT_CLOTTING_CASCADE
KEGG_TYROSINE_METABOLISM
BIOCARTA_BCELLSURVIVAL_PATHWAY
REACTOME_TOLL_LIKE_RECEPTOR_9_CASCADE
REACTOME_GRB2_SOS_PROVIDES_LINKAGE_TO_MAPK_SIGNALING_FOR_INTERGRINS_
REACTOME_INITIAL_TRIGGERING_OF_COMPLEMENT
REACTOME_MUSCLE_CONTRACTION
REACTOME_G_ALPHA_12_13_SIGNALLING_EVENTS
REACTOME_SHCMEDIATED_CASCADE
ST_JAK_STAT_PATHWAY
KEGG_BETA_ALANINE_METABOLISM
ST_FAS_SIGNALING_PATHWAY
KEGG_GLYCOSPHINGOLIPID_BIOSYNTHESIS_GLOBO_SERIES
REACTOME_APCDC20_MEDIATED_DEGRADATION_OF_CYCLIN_B
REACTOME_AMINO_ACID_SYNTHESIS_AND_INTERCONVERSION
ST_MYOCYTE_AD_PATHWAY
REACTOME_GLUTATHIONE_CONJUGATION
REACTOME_COMMON_PATHWAY
KEGG_AFRICAN_TRYPANOSOMIASIS
KEGG_GLUTATHIONE_METABOLISM
REACTOME_POST_NMDA_RECEPTOR_ACTIVATION_EVENTS
BIOCARTA_LAIR_PATHWAY
BIOCARTA_RNA_PATHWAY
KEGG_FOCAL_ADHESION
BIOCARTA_NKT_PATHWAY
REACTOME_PP2A_MEDIATED_DEPHOSPHORYLATION_OF_KEY_METABOLIC_FACTORS
REACTOME_CD28_DEPENDENT_VAV1_PATHWAY
REACTOME_VIRAL_MRNA_TRANSLATION
REACTOME_REGULATION_OF_INSULIN_SECRETION_BY_FREE_FATTY_ACIDS
REACTOME_SMOOTH_MUSCLE_CONTRACTION
REACTOME_FORMATION_OF_A_POOL_OF_FREE_40S_SUBUNITS
REACTOME_BASIGIN_INTERACTIONS
REACTOME_RHO_GTPASE_CYCLE
KEGG_CARBOHYDRATE_DIGESTION_AND_ABSORPTION
REACTOME_NEF_MEDIATES_DOWN_MODULATION_OF_CELL_SURFACE_RECEPTORS_BY_RECRUITING_THEM_TO_CLATHRIN_ADAPTERS
BIOCARTA_IL4_PATHWAY
KEGG_VASOPRESSIN_REGULATED_WATER_REABSORPTION
REACTOME_RAS_ACTIVATION_UOPN_CA2_INFUX_THROUGH_NMDA_RECEPTOR
KEGG_GLYCEROPHOSPHOLIPID_METABOLISM
KEGG_CYANOAMINO_ACID_METABOLISM
REACTOME_OLFACTORY_SIGNALING_PATHWAY
KEGG_EPITHELIAL_CELL_SIGNALING_IN_HELICOBACTER_PYLORI_INFECTION
REACTOME_TCR_SIGNALING
REACTOME_MRNA_DECAY_BY_3_TO_5_EXORIBONUCLEASE
BIOCARTA_NFAT_PATHWAY
REACTOME_REGULATION_OF_APC_ACTIVATORS_BETWEEN_G1_S_AND_EARLY_ANAPHASE
REACTOME_COLLAGEN_MEDIATED_ACTIVATION_CASCADE
REACTOME_TRANSLOCATION_OF_ZAP70_TO_IMMUNOLOGICAL_SYNAPSE
REACTOME_ADP_SIGNALLING_THROUGH_P2Y_PURINOCEPTOR_1
REACTOME_BASE_EXCISION_REPAIR
REACTOME_GENE_EXPRESSION
ST_GA12_PATHWAY
REACTOME_NEUROTRANSMITTER_RELEASE_CYCLE
BIOCARTA_IL1R_PATHWAY
KEGG_GLYCEROLIPID_METABOLISM
REACTOME_SEMA3A_PAK_DEPENDENT_AXON_REPULSION
REACTOME_JNK_PHOSPHORYLATION_AND_ACTIVATION_MEDIATED_BY_ACTIVATED_HUMAN_TAK1
KEGG_THIAMINE_METABOLISM
REACTOME_CALCITONIN_LIKE_LIGAND_RECEPTORS
REACTOME_P75_NTR_RECEPTOR_MEDIATED_SIGNALLING
REACTOME_FORMATION_OF_THE_EARLY_ELONGATION_COMPLEX
REACTOME_DOWN_STREAM_SIGNAL_TRANSDUCTION
BIOCARTA_LONGEVITY_PATHWAY
BIOCARTA_VIP_PATHWAY
REACTOME_NEF_MEDIATED_DOWNREGULATION_OF_MHC_CLASS_I_COMPLEX_CELL_SURFACE_EXPRESSION
REACTOME_CDC20_PHOSPHO_APC_MEDIATED_DEGRADATION_OF_CYCLIN_A
BIOCARTA_FIBRINOLYSIS_PATHWAY
REACTOME_VIF_MEDIATED_DEGRADATION_OF_APOBEC3G
KEGG_HUNTINGTONS_DISEASE
REACTOME_SIGNALING_IN_IMMUNE_SYSTEM
BIOCARTA_CLASSIC_PATHWAY
BIOCARTA_PLCE_PATHWAY
BIOCARTA_NUCLEARRS_PATHWAY
REACTOME_SIGNALING_BY_PDGF
BIOCARTA_GPCR_PATHWAY
KEGG_OTHER_TYPES_OF_O_GLYCAN_BIOSYNTHESIS
BIOCARTA_IL3_PATHWAY
REACTOME_HUMAN_TAK1_ACTIVATES_NFKB_BY_PHOSPHORYLATION_AND_ACTIVATION_OF_IKKS_COMPLEX
BIOCARTA_CTLA4_PATHWAY
REACTOME_HIV1_TRANSCRIPTION_ELONGATION
REACTOME_AUTODEGRADATION_OF_CDH1_BY_CDH1_APC
REACTOME_RNA_POLYMERASE_III_TRANSCRIPTION_INITIATION_FROM_TYPE_3_PROMOTER
REACTOME_PHOSPHORYLATION_OF_CD3_AND_TCR_ZETA_CHAINS
ST_PHOSPHOINOSITIDE_3_KINASE_PATHWAY
KEGG_LINOLEIC_ACID_METABOLISM
REACTOME_CREB_PHOSPHORYLATION_THROUGH_THE_ACTIVATION_OF_CAMKII
BIOCARTA_INTEGRIN_PATHWAY
REACTOME_GAMMA_CARBOXYLATION_TRANSPORT_AND_AMINO_TERMINAL_CLEAVAGE_OF_PROTEINS
REACTOME_FORMATION_OF_ATP_BY_CHEMIOSMOTIC_COUPLING
SIG_CHEMOTAXIS
ST_JNK_MAPK_PATHWAY
BIOCARTA_G1_PATHWAY
REACTOME_APOPTOSIS
REACTOME_SYNTHESIS_OF_DNA
REACTOME_MTOR_SIGNALLING
REACTOME_CELL_CYCLE_CHECKPOINTS
REACTOME_G2_M_TRANSITION
REACTOME_CELLEXTRACELLULAR_MATRIX_INTERACTIONS
BIOCARTA_TFF_PATHWAY
REACTOME_M_G1_TRANSITION
KEGG_GALACTOSE_METABOLISM
REACTOME_PYRUVATE_METABOLISM
BIOCARTA_SPPA_PATHWAY
REACTOME_VPR_MEDIATED_NUCLEAR_IMPORT_OF_PICS
BIOCARTA_FCER1_PATHWAY
REACTOME_REGULATION_OF_AMPK_ACTIVITY_VIA_LKB1
BIOCARTA_DREAM_PATHWAY
REACTOME_SIGNAL_ATTENUATION
REACTOME_EICOSANOID_LIGAND_BINDING_RECEPTORS
BIOCARTA_RAC1_PATHWAY
KEGG_NON_HOMOLOGOUS_END_JOINING
REACTOME_TRANSLATION_INITIATION_COMPLEX_FORMATION
KEGG_GLYCOSAMINOGLYCAN_DEGRADATION
ST_STAT3_PATHWAY
REACTOME_ERK_MAPK_TARGETS
BIOCARTA_ARENRF2_PATHWAY
BIOCARTA_PPARA_PATHWAY
REACTOME_ENERGY_DEPENDENT_REGULATION_OF_MTOR_BY_LKB1_AMPK
KEGG_REGULATION_OF_ACTIN_CYTOSKELETON
REACTOME_UNFOLDED_PROTEIN_RESPONSE
BIOCARTA_MTA3_PATHWAY
REACTOME_ASSOCIATION_OF_TRIC_CCT_WITH_TARGET_PROTEINS_DURING_BIOSYNTHESIS
KEGG_AMOEBIASIS
REACTOME_TRANSMEMBRANE_TRANSPORT_OF_SMALL_MOLECULES
KEGG_ERBB_SIGNALING_PATHWAY
REACTOME_CHEMOKINE_RECEPTORS_BIND_CHEMOKINES
REACTOME_LOSS_OF_NLP_FROM_MITOTIC_CENTROSOMES
KEGG_RENAL_CELL_CARCINOMA
BIOCARTA_MCALPAIN_PATHWAY
BIOCARTA_IL2RB_PATHWAY
KEGG_RETINOL_METABOLISM
BIOCARTA_BLYMPHOCYTE_PATHWAY
KEGG_ALZHEIMERS_DISEASE
SA_G2_AND_M_PHASES
ST_IL_13_PATHWAY
BIOCARTA_RAB_PATHWAY
REACTOME_SEROTONIN_NEUROTRANSMITTER_RELEASE_CYCLE
REACTOME_INFLUENZA_VIRAL_RNA_TRANSCRIPTION_AND_REPLICATION
BIOCARTA_CARM1_PATHWAY
KEGG_NUCLEOTIDE_EXCISION_REPAIR
REACTOME_METABOLISM_OF_LIPIDS_AND_LIPOPROTEINS
KEGG_CYSTEINE_AND_METHIONINE_METABOLISM
REACTOME_CLATHRIN_DERIVED_VESICLE_BUDDING
REACTOME_INORGANIC_CATION_ANION_SLC_TRANSPORTERS
REACTOME_NEP_NS2_INTERACTS_WITH_THE_CELLULAR_EXPORT_MACHINERY
REACTOME_GLOBAL_GENOMIC_NER
BIOCARTA_CBL_PATHWAY
BIOCARTA_NFKB_PATHWAY
KEGG_RNA_TRANSPORT
REACTOME_ACTIVATED_AMPK_STIMULATES_FATTY_ACID_OXIDATION_IN_MUSCLE
REACTOME_RNA_POLYMERASE_I_PROMOTER_ESCAPE
BIOCARTA_GRANULOCYTES_PATHWAY
ST_GA13_PATHWAY
BIOCARTA_HSP27_PATHWAY
BIOCARTA_ERK5_PATHWAY
KEGG_CHEMOKINE_SIGNALING_PATHWAY
REACTOME_SCF_BETA_TRCP_MEDIATED_DEGRADATION_OF_EMI1
REACTOME_COMPLEMENT_CASCADE
KEGG_PATHOGENIC_ESCHERICHIA_COLI_INFECTION
BIOCARTA_CK1_PATHWAY
REACTOME_CLASS_C3_METABOTROPIC_GLUTAMATE_PHEROMONE_RECEPTORS
KEGG_LONG_TERM_POTENTIATION
KEGG_HYPERTROPHIC_CARDIOMYOPATHY_HCM
REACTOME_ACTIVATION_OF_BH3_ONLY_PROTEINS
SA_G1_AND_S_PHASES
REACTOME_PEROXISOMAL_LIPID_METABOLISM
KEGG_ACUTE_MYELOID_LEUKEMIA
BIOCARTA_INTRINSIC_PATHWAY
REACTOME_AMINE_COMPOUND_SLC_TRANSPORTERS
KEGG_STAPHYLOCOCCUS_AUREUS_INFECTION
REACTOME_ZINC_INFLUX_INTO_CELLS_BY_THE_SLC39_GENES_FAMILY
SIG_PIP3_SIGNALING_IN_CARDIAC_MYOCTES
REACTOME_VIRAL_MESSENGER_RNA_SYNTHESIS
REACTOME_CHAPERONIN_MEDIATED_PROTEIN_FOLDING
REACTOME_FORMATION_AND_MATURATION_OF_MRNA_TRANSCRIPT
REACTOME_ACTIVATION_OF_RAC
KEGG_STEROID_BIOSYNTHESIS
REACTOME_MRNA_3_END_PROCESSING
BIOCARTA_CFTR_PATHWAY
KEGG_JAK_STAT_SIGNALING_PATHWAY
REACTOME_PHOSPHORYLATION_OF_THE_APC
REACTOME_ACTIVATION_OF_ATR_IN_RESPONSE_TO_REPLICATION_STRESS
REACTOME_PLATELET_DEGRANULATION
KEGG_RIBOFLAVIN_METABOLISM
REACTOME_E2F_MEDIATED_REGULATION_OF_DNA_REPLICATION
KEGG_RHEUMATOID_ARTHRITIS
KEGG_ADIPOCYTOKINE_SIGNALING_PATHWAY
REACTOME_CRMPS_IN_SEMA3A_SIGNALING
REACTOME_MYD88_CASCADE
BIOCARTA_CTL_PATHWAY
KEGG_PANCREATIC_CANCER
BIOCARTA_IGF1MTOR_PATHWAY
REACTOME_HORMONE_LIGAND_BINDING_RECEPTORS
REACTOME_REGULATION_OF_ORNITHINE_DECARBOXYLASE
KEGG_ECM_RECEPTOR_INTERACTION
BIOCARTA_TOLL_PATHWAY
BIOCARTA_TH1TH2_PATHWAY
KEGG_INFLUENZA_A
BIOCARTA_EGFR_SMRTE_PATHWAY
BIOCARTA_FREE_PATHWAY
REACTOME_ACTIVATION_OF_THE_AP1_FAMILY_OF_TRANSCRIPTION_FACTORS
KEGG_VIRAL_MYOCARDITIS
REACTOME_PROSTANOID_HORMONES
KEGG_PHAGOSOME
KEGG_FOLATE_BIOSYNTHESIS
KEGG_TYPE_II_DIABETES_MELLITUS
BIOCARTA_VITCB_PATHWAY
KEGG_CAFFEINE_METABOLISM
BIOCARTA_CARM_ER_PATHWAY
BIOCARTA_UCALPAIN_PATHWAY
REACTOME_METABOLISM_OF_AMINO_ACIDS
REACTOME_PREFOLDIN_MEDIATED_TRANSFER_OF_SUBSTRATE_TO_CCT_TRIC
REACTOME_TRIACYLGLYCERIDE_BIOSYNTHESIS
BIOCARTA_CARDIACEGF_PATHWAY
REACTOME_RECRUITMENT_OF_NUMA_TO_MITOTIC_CENTROSOMES
REACTOME_GLUCONEOGENESIS
REACTOME_CELL_SURFACE_INTERACTIONS_AT_THE_VASCULAR_WALL
BIOCARTA_MCM_PATHWAY
BIOCARTA_MAPK_PATHWAY
ST_TUMOR_NECROSIS_FACTOR_PATHWAY
BIOCARTA_HCMV_PATHWAY
SIG_REGULATION_OF_THE_ACTIN_CYTOSKELETON_BY_RHO_GTPASES
KEGG_PROTEIN_PROCESSING_IN_ENDOPLASMIC_RETICULUM
REACTOME_METABOLISM_OF_NITRIC_OXIDE
SIG_PIP3_SIGNALING_IN_B_LYMPHOCYTES
REACTOME_GENES_INVOLVED_IN_APOPTOTIC_CLEAVAGE_OF_CELLULAR_PROTEINS
BIOCARTA_ETC_PATHWAY
KEGG_PARKINSONS_DISEASE
REACTOME_MAP_KINASES_ACTIVATION_IN_TLR_CASCADE
REACTOME_DOUBLE_STRAND_BREAK_REPAIR
REACTOME_G1_PHASE
REACTOME_P75NTR_RECRUITS_SIGNALLING_COMPLEXES
KEGG_VITAMIN_B6_METABOLISM
BIOCARTA_GLEEVEC_PATHWAY
KEGG_AMINO_SUGAR_AND_NUCLEOTIDE_SUGAR_METABOLISM
BIOCARTA_SPRY_PATHWAY
REACTOME_INHIBITION_OF_INSULIN_SECRETION_BY_ADRENALINE_NORADRENALINE
REACTOME_HORMONE_SENSITIVE_LIPASE_HSL_MEDIATED_TRIACYLGLYCEROL_HYDROLYSIS
BIOCARTA_RANKL_PATHWAY
BIOCARTA_P38MAPK_PATHWAY
BIOCARTA_PTEN_PATHWAY
KEGG_PHOSPHATIDYLINOSITOL_SIGNALING_SYSTEM
KEGG_LEUKOCYTE_TRANSENDOTHELIAL_MIGRATION
REACTOME_SIGNALLING_BY_NGF
REACTOME_FORMATION_OF_PLATELET_PLUG
REACTOME_RETROGRADE_NEUROTROPHIN_SIGNALLING
BIOCARTA_BARR_MAPK_PATHWAY
REACTOME_THROMBIN_SIGNALLING_THROUGH_PROTEINASE_ACTIVATED_RECEPTORS
KEGG_ASCORBATE_AND_ALDARATE_METABOLISM
KEGG_MAPK_SIGNALING_PATHWAY
REACTOME_SYNTHESIS_OF_BILE_ACIDS_AND_BILE_SALTS_VIA_24_HYDROXYCHOLESTEROL
REACTOME_G_BETA_GAMMA_SIGNALLING_THROUGH_PI3KGAMMA
KEGG_SYSTEMIC_LUPUS_ERYTHEMATOSUS
KEGG_NOD_LIKE_RECEPTOR_SIGNALING_PATHWAY
REACTOME_GLUCAGON_TYPE_LIGAND_RECEPTORS
KEGG_SHIGELLOSIS
REACTOME_G_ALPHA_I_SIGNALLING_EVENTS
REACTOME_RNA_POLYMERASE_III_TRANSCRIPTION_TERMINATION
REACTOME_ADP_SIGNALLING_THROUGH_P2Y_PURINOCEPTOR_12
BIOCARTA_RARRXR_PATHWAY
BIOCARTA_TRKA_PATHWAY
REACTOME_OTHER_SEMAPHORIN_INTERACTIONS
KEGG_VIBRIO_CHOLERAE_INFECTION
REACTOME_CHYLOMICRON_MEDIATED_LIPID_TRANSPORT
BIOCARTA_TID_PATHWAY
BIOCARTA_IL22BP_PATHWAY
BIOCARTA_HDAC_PATHWAY
REACTOME_ELONGATION_AND_PROCESSING_OF_CAPPED_TRANSCRIPTS
SIG_INSULIN_RECEPTOR_PATHWAY_IN_CARDIAC_MYOCYTES
REACTOME_PI3K_CASCADE
REACTOME_NCAM_SIGNALING_FOR_NEURITE_OUT_GROWTH
KEGG_LIPOIC_ACID_METABOLISM
BIOCARTA_P35ALZHEIMERS_PATHWAY
REACTOME_APOPTOTIC_CLEAVAGE_OF_CELL_ADHESION_PROTEINS
KEGG_MATURITY_ONSET_DIABETES_OF_THE_YOUNG
KEGG_NATURAL_KILLER_CELL_MEDIATED_CYTOTOXICITY
KEGG_CELL_CYCLE
REACTOME_DNA_REPAIR
BIOCARTA_GH_PATHWAY
REACTOME_FANCONI_ANEMIA_PATHWAY
KEGG_PHENYLALANINE_METABOLISM
REACTOME_TRANSCRIPTION_OF_THE_HIV_GENOME
REACTOME_NEURORANSMITTER_RECEPTOR_BINDING_AND_DOWNSTREAM_TRANSMISSION_IN_THE_POSTSYNAPTIC_CELL
BIOCARTA_ERK_PATHWAY
KEGG_MELANOGENESIS
KEGG_ONE_CARBON_POOL_BY_FOLATE
REACTOME_ASSOCIATION_OF_LICENSING_FACTORS_WITH_THE_PREREPLICATIVE_COMPLEX
KEGG_BASE_EXCISION_REPAIR
BIOCARTA_PARKIN_PATHWAY
BIOCARTA_STRESS_PATHWAY
REACTOME_REPAIR_SYNTHESIS_OF_PATCH_27_30_BASES_LONG_BY_DNA_POLYMERASE
BIOCARTA_THELPER_PATHWAY
REACTOME_SEROTONIN_RECEPTORS
KEGG_PANTOTHENATE_AND_COA_BIOSYNTHESIS
KEGG_D_GLUTAMINE_AND_D_GLUTAMATE_METABOLISM
BIOCARTA_ACH_PATHWAY
BIOCARTA_HIF_PATHWAY
REACTOME_HORMONE_BIOSYNTHESIS
REACTOME_TRAF6_MEDIATED_INDUCTION_OF_THE_ANTIVIRAL_CYTOKINE_IFN_ALPHA_BETA_CASCADE
KEGG_AMINOACYL_TRNA_BIOSYNTHESIS
REACTOME_GLUCOSE_AND_OTHER_SUGAR_SLC_TRANSPORTERS
BIOCARTA_AKAP13_PATHWAY
SA_REG_CASCADE_OF_CYCLIN_EXPR
REACTOME_ADENYLATE_CYCLASE_ACTIVATING_PATHWAY
REACTOME_SIGNALING_BY_ROBO_RECEPTOR
KEGG_PROTEASOME
BIOCARTA_MYOSIN_PATHWAY
REACTOME_VITAMIN_B5_PANTOTHENATE_METABOLISM
BIOCARTA_PDGF_PATHWAY
REACTOME_LAGGING_STRAND_SYNTHESIS
KEGG_ENDOCRINE_AND_OTHER_FACTOR_REGULATED_CALCIUM_REABSORPTION
REACTOME_ABORTIVE_ELONGATION_OF_HIV1_TRANSCRIPT_IN_THE_ABSENCE_OF_TAT
REACTOME_SIGNALING_BY_VEGF
REACTOME_STEROID_HORMONES
REACTOME_TIE2_SIGNALING
BIOCARTA_SRCRPTP_PATHWAY
REACTOME_HIV_INFECTION
KEGG_ALANINE_ASPARTATE_AND_GLUTAMATE_METABOLISM
KEGG_GNRH_SIGNALING_PATHWAY
BIOCARTA_KERATINOCYTE_PATHWAY
BIOCARTA_DEATH_PATHWAY
REACTOME_GLUCOSE_TRANSPORT
REACTOME_REGULATION_OF_PYRUVATE_DEHYDROGENASE_COMPLEX
KEGG_TOLL_LIKE_RECEPTOR_SIGNALING_PATHWAY
REACTOME_RNA_POLYMERASE_I_CHAIN_ELONGATION
KEGG_INOSITOL_PHOSPHATE_METABOLISM
REACTOME_FORMATION_OF_THE_TERNARY_COMPLEX_AND_SUBSEQUENTLY_THE_43S_COMPLEX
REACTOME_AMINO_ACID_AND_OLIGOPEPTIDE_SLC_TRANSPORTERS
KEGG_CELL_ADHESION_MOLECULES_CAMS
KEGG_SPLICEOSOME
BIOCARTA_CHREBP2_PATHWAY
REACTOME_P53_INDEPENDENT_DNA_DAMAGE_RESPONSE
REACTOME_S_PHASE
REACTOME_CLASSICAL_ANTIBODY_MEDIATED_COMPLEMENT_ACTIVATION
KEGG_GRAFT_VERSUS_HOST_DISEASE
BIOCARTA_IL5_PATHWAY
BIOCARTA_FAS_PATHWAY
REACTOME_SYNTHESIS_OF_GPI_ANCHORED_PROTEINS
REACTOME_MEMBRANE_TRAFFICKING
REACTOME_TRNA_AMINOACYLATION
BIOCARTA_IL6_PATHWAY
REACTOME_CELL_CELL_ADHESION_SYSTEMS
KEGG_D_ARGININE_AND_D_ORNITHINE_METABOLISM
REACTOME_AMINE_DERIVED_HORMONES
KEGG_CALCIUM_SIGNALING_PATHWAY
KEGG_OOCYTE_MEIOSIS
REACTOME_DARPP32_EVENTS
BIOCARTA_LECTIN_PATHWAY
KEGG_MALARIA
KEGG_RIG_I_LIKE_RECEPTOR_SIGNALING_PATHWAY
BIOCARTA_41BB_PATHWAY
REACTOME_ADHERENS_JUNCTIONS_INTERACTIONS
REACTOME_REGULATION_OF_RHEB_GTPASE_ACTIVITY_BY_AMPK
BIOCARTA_CCR3_PATHWAY
REACTOME_SYNTHESIS_AND_INTERCONVERSION_OF_NUCLEOTIDE_DI_AND_TRIPHOSPHATES
REACTOME_CREB_PHOPHORYLATION_THROUGH_THE_ACTIVATION_OF_RAS
REACTOME_SIGNALING_BY_EGFR
REACTOME_CLASS_B2_SECRETIN_FAMILY_RECEPTORS
Taube_EMT
REACTOME_DIABETES_PATHWAYS
REACTOME_SIGNALLING_TO_P38_VIA_RIT_AND_RIN
REACTOME_PROCESSING_OF_CAPPED_INTRON_CONTAINING_PRE_MRNA
BIOCARTA_ACTINY_PATHWAY
REACTOME_CELL_DEATH_SIGNALLING_VIA_NRAGE_NRIF_AND_NADE
KEGG_ANTIGEN_PROCESSING_AND_PRESENTATION
REACTOME_G_BETA_GAMMA_SIGNALLING_THROUGH_PLC_BETA
REACTOME_METAL_ION_SLC_TRANSPORTERS
KEGG_THYROID_CANCER
REACTOME_TELOMERE_MAINTENANCE
KEGG_REGULATION_OF_AUTOPHAGY
REACTOME_FURTHER_PLATELET_RELEASATE
KEGG_PENTOSE_PHOSPHATE_PATHWAY
REACTOME_GLUTAMATE_NEUROTRANSMITTER_RELEASE_CYCLE
KEGG_CYTOSOLIC_DNA_SENSING_PATHWAY
REACTOME_SEMA4D_INDUCED_CELL_MIGRATION_AND_GROWTH_CONE_COLLAPSE
KEGG_RENIN_ANGIOTENSIN_SYSTEM
REACTOME_PYRIMIDINE_CATABOLISM
REACTOME_SHC_RELATED_EVENTS
BIOCARTA_AGR_PATHWAY
REACTOME_BRANCHED_CHAIN_AMINO_ACID_CATABOLISM
BIOCARTA_INFLAM_PATHWAY
REACTOME_REGULATED_PROTEOLYSIS_OF_P75NTR
KEGG_PHOTOTRANSDUCTION
REACTOME_PHASE_1_FUNCTIONALIZATION_OF_COMPOUNDS
ST_WNT_BETA_CATENIN_PATHWAY
KEGG_FC_GAMMA_R_MEDIATED_PHAGOCYTOSIS
SA_MMP_CYTOKINE_CONNECTION
KEGG_GLYCOSAMINOGLYCAN_BIOSYNTHESIS_KERATAN_SULFATE
REACTOME_RECYCLING_OF_BILE_ACIDS_AND_SALTS
REACTOME_SLC_MEDIATED_TRANSMEMBRANE_TRANSPORT
REACTOME_SEMA3A_PLEXIN_REPULSION_SIGNALING_BY_INHIBITING_INTEGRIN_ADHESION
BIOCARTA_D4GDI_PATHWAY
REACTOME_CASPASE_MEDIATED_CLEAVAGE_OF_CYTOSKELETAL_PROTEINS
KEGG_MELANOMA
BIOCARTA_CD40_PATHWAY
REACTOME_ACTIVATED_TLR4_SIGNALLING
REACTOME_MTORC1_MEDIATED_SIGNALLING
ST_G_ALPHA_I_PATHWAY
KEGG_UBIQUINONE_AND_OTHER_TERPENOID_QUINONE_BIOSYNTHESIS
REACTOME_NOREPINEPHRINE_NEUROTRANSMITTER_RELEASE_CYCLE
KEGG_PRIMARY_BILE_ACID_BIOSYNTHESIS
REACTOME_HOST_INTERACTIONS_OF_HIV_FACTORS
BIOCARTA_NOS1_PATHWAY
REACTOME_TOLL_LIKE_RECEPTOR_4_CASCADE
REACTOME_NF_KB_IS_ACTIVATED_AND_SIGNALS_SURVIVAL
KEGG_METABOLISM_OF_XENOBIOTICS_BY_CYTOCHROME_P450
BIOCARTA_CHEMICAL_PATHWAY
BIOCARTA_ACE2_PATHWAY
REACTOME_CTLA4_INHIBITORY_SIGNALING
REACTOME_OPSINS
REACTOME_AKT_PHOSPHORYLATES_TARGETS_IN_THE_CYTOSOL
KEGG_GLYCOSAMINOGLYCAN_BIOSYNTHESIS_HEPARAN_SULFATE
REACTOME_MRNA_SPLICING_MINOR_PATHWAY
REACTOME_RESOLUTION_OF_AP_SITES_VIA_THE_SINGLE_NUCLEOTIDE_REPLACEMENT_PATHWAY
REACTOME_CELL_CYCLE_MITOTIC
REACTOME_NUCLEAR_RECEPTOR_TRANSCRIPTION_PATHWAY
KEGG_DILATED_CARDIOMYOPATHY
BIOCARTA_FMLP_PATHWAY
BIOCARTA_CDMAC_PATHWAY
BIOCARTA_SODD_PATHWAY
REACTOME_SIGNALING_BY_TGF_BETA
KEGG_BACTERIAL_INVASION_OF_EPITHELIAL_CELLS
BIOCARTA_CTCF_PATHWAY
BIOCARTA_CDC42RAC_PATHWAY
REACTOME_METABOLISM_OF_BILE_ACIDS_AND_BILE_SALTS
BIOCARTA_CACAM_PATHWAY
KEGG_PROTEIN_EXPORT
BIOCARTA_SHH_PATHWAY
REACTOME_EXTENSION_OF_TELOMERES
REACTOME_E2F_TRANSCRIPTIONAL_TARGETS_AT_G1_S
REACTOME_E2F_ENABLED_INHIBITION_OF_PRE_REPLICATION_COMPLEX_FORMATION
KEGG_ARGININE_AND_PROLINE_METABOLISM
REACTOME_GLYCOLYSIS
REACTOME_SEMAPHORIN_INTERACTIONS
BIOCARTA_AT1R_PATHWAY
KEGG_GLYCOSYLPHOSPHATIDYLINOSITOLGPI_ANCHOR_BIOSYNTHESIS
KEGG_HEDGEHOG_SIGNALING_PATHWAY
BIOCARTA_FEEDER_PATHWAY
KEGG_SALIVARY_SECRETION
REACTOME_INACTIVATION_OF_APC_VIA_DIRECT_INHIBITION_OF_THE_APCOMPLEX
REACTOME_RNA_POL_II_CTD_PHOSPHORYLATION_AND_INTERACTION_WITH_CE
REACTOME_CITRIC_ACID_CYCLE
KEGG_RIBOSOME
REACTOME_RNA_POLYMERASE_III_TRANSCRIPTION_INITIATION
REACTOME_RNA_POLYMERASE_I_TRANSCRIPTION_TERMINATION
BIOCARTA_MET_PATHWAY
BIOCARTA_AKAP95_PATHWAY
REACTOME_P75NTR_SIGNALS_VIA_NFKB
REACTOME_FORMATION_OF_TUBULIN_FOLDING_INTERMEDIATES_BY_CCT_TRIC
REACTOME_REGULATION_OF_BETA_CELL_DEVELOPMENT
KEGG_GLYCINE_SERINE_AND_THREONINE_METABOLISM
REACTOME_PD1_SIGNALING
REACTOME_TRKA_SIGNALLING_FROM_THE_PLASMA_MEMBRANE
REACTOME_CYTOSOLIC_SULFONATION_OF_SMALL_MOLECULES
KEGG_ALPHA_LINOLENIC_ACID_METABOLISM
BIOCARTA_P53_PATHWAY
KEGG_ALLOGRAFT_REJECTION
REACTOME_DOWNSTREAM_EVENTS_IN_GPCR_SIGNALING
BIOCARTA_GATA3_PATHWAY
KEGG_GAP_JUNCTION
BIOCARTA_CCR5_PATHWAY
REACTOME_ACTIVATED_TAK1_MEDIATES_P38_MAPK_ACTIVATION
REACTOME_EGFR_DOWNREGULATION
BIOCARTA_DNAFRAGMENT_PATHWAY
BIOCARTA_MAL_PATHWAY
REACTOME_P38MAPK_EVENTS
BIOCARTA_TNFR1_PATHWAY
BIOCARTA_IL7_PATHWAY
REACTOME_DOWNSTREAM_TCR_SIGNALING
REACTOME_PHASE_II_CONJUGATION
BIOCARTA_TCAPOPTOSIS_PATHWAY
KEGG_NEUROTROPHIN_SIGNALING_PATHWAY
REACTOME_FACILITATIVE_NA_INDEPENDENT_GLUCOSE_TRANSPORTERS
BIOCARTA_TOB1_PATHWAY
BIOCARTA_TCYTOTOXIC_PATHWAY
BIOCARTA_NGF_PATHWAY
REACTOME_EARLY_PHASE_OF_HIV_LIFE_CYCLE
ST_B_CELL_ANTIGEN_RECEPTOR
KEGG_P53_SIGNALING_PATHWAY
REACTOME_GLUCAGON_SIGNALING_IN_METABOLIC_REGULATION
BIOCARTA_NO1_PATHWAY
REACTOME_MITOCHONDRIAL_TRNA_AMINOACYLATION
BIOCARTA_TCR_PATHWAY
REACTOME_DUAL_INCISION_REACTION_IN_GG_NER
REACTOME_SIGNAL_AMPLIFICATION
BIOCARTA_COMP_PATHWAY
KEGG_PENTOSE_AND_GLUCURONATE_INTERCONVERSIONS
KEGG_PROGESTERONE_MEDIATED_OOCYTE_MATURATION
REACTOME_AMINE_LIGAND_BINDING_RECEPTORS
BIOCARTA_CELL2CELL_PATHWAY
REACTOME_CDC6_ASSOCIATION_WITH_THE_ORC_ORIGIN_COMPLEX
BIOCARTA_CXCR4_PATHWAY
REACTOME_MAPK_TARGETS_NUCLEAR_EVENTS_MEDIATED_BY_MAP_KINASES
REACTOME_METABLISM_OF_NUCLEOTIDES
REACTOME_BASE_FREE_SUGAR_PHOSPHATE_REMOVAL_VIA_THE_SINGLE_NUCLEOTIDE_REPLACEMENT_PATHWAY
KEGG_OTHER_GLYCAN_DEGRADATION
REACTOME_PHASE_1_FUNCTIONALIZATION
KEGG_VEGF_SIGNALING_PATHWAY
REACTOME_PYRIMIDINE_METABOLISM
REACTOME_REGULATION_OF_INSULIN_LIKE_GROWTH_FACTOR_ACTIVITY_BY_INSULIN_LIKE_GROWTH_FACTOR_BINDING_PROTEINS
KEGG_TYPE_I_DIABETES_MELLITUS
SA_FAS_SIGNALING
REACTOME_DNA_STRAND_ELONGATION
BIOCARTA_AGPCR_PATHWAY
REACTOME_GENERATION_OF_SECOND_MESSENGER_MOLECULES
REACTOME_TRANSPORT_OF_RIBONUCLEOPROTEINS_INTO_THE_HOST_NUCLEUS
BIOCARTA_GABA_PATHWAY
BIOCARTA_MONOCYTE_PATHWAY
REACTOME_MRNA_DECAY_BY_5_TO_3_EXORIBONUCLEASE
REACTOME_CLASS_A1_RHODOPSIN_LIKE_RECEPTORS
REACTOME_RNA_POLYMERASE_I_PROMOTER_CLEARANCE
REACTOME_REV_MEDIATED_NUCLEAR_EXPORT_OF_HIV1_RNA
REACTOME_TRANSLATION
REACTOME_INTEGRATION_OF_ENERGY_METABOLISM
KEGG_VASCULAR_SMOOTH_MUSCLE_CONTRACTION
KEGG_PEROXISOME
REACTOME_INNATE_IMMUNITY_SIGNALING
REACTOME_MITOTIC_PROMETAPHASE
KEGG_STARCH_AND_SUCROSE_METABOLISM
ST_ADRENERGIC
ST_ERK1_ERK2_MAPK_PATHWAY
BIOCARTA_PYK2_PATHWAY
REACTOME_SIGNALING_BY_BMP
KEGG_ASTHMA
KEGG_HOMOLOGOUS_RECOMBINATION
REACTOME_SEMA4D_IN_SEMAPHORIN_SIGNALING
REACTOME_ACTIVATION_OF_CHAPERONES_BY_IRE1_ALPHA
REACTOME_GAP_JUNCTION_ASSEMBLY
REACTOME_REGULATION_OF_INSULIN_SECRETION
REACTOME_RNA_POLYMERASE_III_TRANSCRIPTION
REACTOME_ZINC_TRANSPORTATION
BIOCARTA_IL2_PATHWAY
REACTOME_METABOLISM_OF_RNA
REACTOME_ERKS_ARE_INACTIVATED
BIOCARTA_NKCELLS_PATHWAY
KEGG_ENDOCYTOSIS
KEGG_LONG_TERM_DEPRESSION
REACTOME_GPCR_LIGAND_BINDING
REACTOME_PI3K_AKT_SIGNALLING
ST_TYPE_I_INTERFERON_PATHWAY
KEGG_T_CELL_RECEPTOR_SIGNALING_PATHWAY
BIOCARTA_EIF4_PATHWAY
KEGG_SULFUR_RELAY_SYSTEM
BIOCARTA_STEM_PATHWAY
REACTOME_METABOLISM_OF_CARBOHYDRATES
BIOCARTA_P27_PATHWAY
KEGG_TOXOPLASMOSIS
REACTOME_TAT_MEDIATED_HIV1_ELONGATION_ARREST_AND_RECOVERY
KEGG_TASTE_TRANSDUCTION
KEGG_GLUTAMATERGIC_SYNAPSE
KEGG_FATTY_ACID_METABOLISM
REACTOME_TIGHT_JUNCTION_INTERACTIONS
REACTOME_INTRINSIC_PATHWAY_FOR_APOPTOSIS
BIOCARTA_PTC1_PATHWAY
KEGG_TAURINE_AND_HYPOTAURINE_METABOLISM
KEGG_GLYCOSAMINOGLYCAN_BIOSYNTHESIS_CHONDROITIN_SULFATE
REACTOME_ACTIVATION_OF_KAINATE_RECEPTORS_UPON_GLUTAMATE_BINDING
REACTOME_MICRORNA_BIOGENESIS
BIOCARTA_CASPASE_PATHWAY
BIOCARTA_PROTEASOME_PATHWAY
ST_G_ALPHA_S_PATHWAY
KEGG_HEPATITIS_C
KEGG_CHAGAS_DISEASE_AMERICAN_TRYPANOSOMIASIS
REACTOME_CYTOSOLIC_TRNA_AMINOACYLATION
REACTOME_ETHANOL_OXIDATION
REACTOME_THROMBOXANE_SIGNALLING_THROUGH_TP_RECEPTOR
KEGG_GLYCOLYSIS_GLUCONEOGENESIS
REACTOME_CHOLESTEROL_BIOSYNTHESIS
REACTOME_CD28_DEPENDENT_PI3K_AKT_SIGNALING
BIOCARTA_IL12_PATHWAY
REACTOME_REGULATION_OF_INSULIN_SECRETION_BY_ACETYLCHOLINE
KEGG_MINERAL_ABSORPTION
KEGG_VITAMIN_DIGESTION_AND_ABSORPTION
Byers_EMT
REACTOME_LATE_PHASE_OF_HIV_LIFE_CYCLE
REACTOME_ACTIVATION_OF_THE_PRE_REPLICATIVE_COMPLEX
