# Supplementary material for: Integrative analyses reveal signaling pathways underlying familial breast cancer susceptibility
Source: Mol Syst Biol. 2016 Mar 11;12(3):860. doi: 10.15252/msb.20156506 (PMC4812528; doi:10.15252/msb.20156506)
Supplement: Supplementary file 20 — Computer Code EV2 [file MSB-12-860-s020.zip › MSB-15-6506R_Computer_Code_EV2/BCRiskPathways_Notebook/BCSP_Exome_Sample_Map.txt]

0	8929X10_120217_SN141_0457_BD0M4JACXX_5	3	Utah__B06	BRCAX	1
1	8929X11_120322_SN141_0495_BC0K0TACXX_3	3	Utah__Z01	BRCAX	2
2	8929X1_120217_SN141_0457_BD0M4JACXX_4	5	Utah__C12	BRCA2	3
3	8929X12_120322_SN141_0495_BC0K0TACXX_3	5	Utah__E06	BRCA2	4
4	8929X13_120322_SN141_0495_BC0K0TACXX_3	5	Utah__E01	BRCA2	5
5	8929X14_120322_SN141_0495_BC0K0TACXX_3	4	Utah__C11	BRCA1	6
6	8929X15_120322_SN141_0495_BC0K0TACXX_3	2	Utah__D09	BRCAX	7
7	8929X16_120322_SN141_0495_BC0K0TACXX_4	4	Utah__D10	BRCA2	8
8	8929X17_120322_SN141_0495_BC0K0TACXX_4	5	Utah__E07	BRCA2	9
9	8929X18_120322_SN141_0495_BC0K0TACXX_4	4	Utah__E03	BRCA1	10
10	8929X19_120322_SN141_0495_BC0K0TACXX_4	2	Utah__G03	BRCAX	11
11	8929X20_120322_SN141_0495_BC0K0TACXX_4	3	Utah__B05	BRCAX	12
12	8929X21_120322_SN141_0495_BC0K0TACXX_5	3	Utah__H08	BRCAX	13
13	8929X2_120217_SN141_0457_BD0M4JACXX_4	2	Utah__B02	BRCAX	14
14	8929X22_120322_SN141_0495_BC0K0TACXX_5	2	Utah__H06	BRCAX	15
15	8929X23_120322_SN141_0495_BC0K0TACXX_5	3	Utah__E12	BRCAX	16
16	8929X24_120322_SN141_0495_BC0K0TACXX_5	4	Utah__G07	BRCA2	17
17	8929X25_120322_SN141_0495_BC0K0TACXX_5	3	Utah__G06	BRCAX	18
18	8929X26_120327_SN1117_0083_BD0TKCACXX_4	3	Utah__H10	BRCAX	19
19	8929X27_120327_SN1117_0083_BD0TKCACXX_4	2	Utah__I05	BRCAX	20
20	8929X28_120327_SN1117_0083_BD0TKCACXX_4	4	Utah__I10	BRCA1	21
21	8929X29_120327_SN1117_0083_BD0TKCACXX_4	4	Utah__G08	BRCA2	22
22	8929X30_120327_SN1117_0083_BD0TKCACXX_4	5	Utah__G10	BRCA1	23
23	8929X31_120327_SN1117_0083_BD0TKCACXX_5	4	Utah__I12	BRCA2	24
24	8929X3_120217_SN141_0457_BD0M4JACXX_4	3	Utah__B03	BRCAX	14
25	8929X32_120327_SN1117_0083_BD0TKCACXX_5	5	Utah__K03	BRCA1	25
26	8929X33_120327_SN1117_0083_BD0TKCACXX_5	4	Utah__K05	BRCA1	26
27	8929X34_120327_SN1117_0083_BD0TKCACXX_5	5	Utah__K01	BRCA1	27
28	8929X35_120327_SN1117_0083_BD0TKCACXX_5	3	Utah__H11	BRCAX	28
29	8929X4_120217_SN141_0457_BD0M4JACXX_4	3	Utah__H07	BRCAX	14
30	8929X5_120217_SN141_0457_BD0M4JACXX_4	5	Utah__C01	BRCA2	29
31	8929X6_120217_SN141_0457_BD0M4JACXX_5	4	Utah__C08	BRCA2	30
32	8929X7_120217_SN141_0457_BD0M4JACXX_5	2	Utah__D07	BRCAX	31
33	8929X8_120217_SN141_0457_BD0M4JACXX_5	2	Utah__B08	BRCAX	32
34	8929X9_120217_SN141_0457_BD0M4JACXX_5	3	Utah__B07	BRCAX	1
