# Supplementary material for: Integrative analyses reveal signaling pathways underlying familial breast cancer susceptibility
Source: Mol Syst Biol. 2016 Mar 11;12(3):860. doi: 10.15252/msb.20156506 (PMC4812528; doi:10.15252/msb.20156506)
Supplement: Supplementary file 20 — Computer Code EV2 [file MSB-12-860-s020.zip › MSB-15-6506R_Computer_Code_EV2/BCRiskPathways_Notebook/code/AddFalseDiscoveryRatesCorrelation.R]

library(fdrtool)

inFilePath = commandArgs()[7]
valueIndex = as.integer(commandArgs()[8])
outFilePath = commandArgs()[9]
pdfFilePath = commandArgs()[10]

pdf(pdfFilePath)

data = read.table(inFilePath, sep="\t", stringsAsFactors=F, header=F, row.names=1)
outData = NULL

#numMutOptions = c(1,2,3)
#numMutOptions = c(1,2)
numMutOptions = c(1)

for (numMuts in numMutOptions)
{
  if (numMuts < max(numMutOptions))
    numMutsData = data[which(data[,2]==numMuts),]
  if (numMuts >= max(numMutOptions))
    numMutsData = data[which(data[,2]>=numMuts),]

  values = numMutsData[,valueIndex]
  fdrResult = fdrtool(values, statistic="correlation", plot=TRUE)
  pValues = fdrResult$pval
  qValues = fdrResult$qval
  fdrValues = fdrResult$lfdr
  cutoff = fdrResult$param[1]
  beyondThreshold = numMutsData[,valueIndex] <= (-cutoff) | numMutsData[,valueIndex] >= cutoff
  numMutsData = cbind(numMutsData, fdrValues)
  numMutsData = cbind(numMutsData, beyondThreshold)

  col = as.integer(beyondThreshold) + 1

  #plot(numMutsData[,valueIndex], pValues, main=numMuts, xlab="Correlation Coefficient", ylab="p-values", col=col)
  #plot(numMutsData[,valueIndex], qValues, main=numMuts, xlab="Correlation Coefficient", ylab="q-values", col=col)
  plot(numMutsData[,valueIndex], fdrValues, main=paste(numMuts, " muts per sample\ncutoff = ", cutoff, sep=""), xlab="Correlation Coefficient", ylab="Local FDR values", col=col)
  abline(v=cutoff, lty=2)
  abline(v=(-cutoff), lty=2)

  outData = rbind(outData, numMutsData)
}

write.table(outData, outFilePath, sep="\t", row.names=TRUE, col.names=FALSE, quote=FALSE)

graphics.off()
