# Supplementary material for: Integrative analyses reveal signaling pathways underlying familial breast cancer susceptibility
Source: Mol Syst Biol. 2016 Mar 11;12(3):860. doi: 10.15252/msb.20156506 (PMC4812528; doi:10.15252/msb.20156506)
Supplement: Supplementary file 20 — Computer Code EV2 [file MSB-12-860-s020.zip › MSB-15-6506R_Computer_Code_EV2/BCRiskPathways_Notebook/code/AddFalseDiscoveryRatesSimple.R]

inFilePath = commandArgs()[7]
colIndex = as.integer(commandArgs()[8])
outDescription = commandArgs()[9]

data = read.table(inFilePath, sep="\t", stringsAsFactors=F, header=T, row.names=1, check.names=F)

values = data[,colIndex]

#fdr = p.adjust(values, method = "BH")
#fdr = p.adjust(values, method = "bonferroni")

library(qvalue)
fdr = as.numeric(qvalue(values)$qvalues)

outData = as.data.frame(fdr)
colnames(outData) = outDescription

outData = cbind(data, outData)

write.table(outData, inFilePath, sep="\t", row.names=TRUE, col.names=NA, quote=FALSE)
