# Supplementary material for: Integrative analyses reveal signaling pathways underlying familial breast cancer susceptibility
Source: Mol Syst Biol. 2016 Mar 11;12(3):860. doi: 10.15252/msb.20156506 (PMC4812528; doi:10.15252/msb.20156506)
Supplement: Supplementary file 20 — Computer Code EV2 [file MSB-12-860-s020.zip › MSB-15-6506R_Computer_Code_EV2/BCRiskPathways_Notebook/code/CalculateMetaP.R]

suppressPackageStartupMessages(library(metap))

inFilePath = commandArgs()[7]
inputColIndices = as.integer(strsplit(commandArgs()[8], ",")[[1]])
metaMethod = commandArgs()[9]
outFilePath = commandArgs()[10]
outDescription = commandArgs()[11]

data = read.table(inFilePath, sep="\t", stringsAsFactors=F, header=T, row.names=1, check.names=F)

pValueData = as.matrix(data[,inputColIndices])

calcMetaP = function(x)
{
  y = x[which(!is.na(x))]

  if (metaMethod == "fisher")
    return(sumlog(y)$p)

  if (metaMethod == "wilkinson")
    return(wilkinsonp(y)$p)

  if (metaMethod == "sum")
    return(sump(y)$p)

  stop("invalid metaMethod value")
}

metaPValues = apply(pValueData, 1, calcMetaP)
#metaPValues = format(metaPValues, digits=3, trim=TRUE)
metaPValues = as.data.frame(metaPValues)

rownames(metaPValues) = rownames(pValueData)
colnames(metaPValues) = outDescription

write.table(metaPValues, outFilePath, sep="\t", col.names=NA, row.names=T, quote=F)
