# Supplementary material for: Integrative analyses reveal signaling pathways underlying familial breast cancer susceptibility
Source: Mol Syst Biol. 2016 Mar 11;12(3):860. doi: 10.15252/msb.20156506 (PMC4812528; doi:10.15252/msb.20156506)
Supplement: Supplementary file 20 — Computer Code EV2 [file MSB-12-860-s020.zip › MSB-15-6506R_Computer_Code_EV2/BCRiskPathways_Notebook/code/CalculateRankPValue.R]

suppressPackageStartupMessages(library(WGCNA))

inFilePath = commandArgs()[7]
colIndices = as.integer(strsplit(commandArgs()[8], ",")[[1]])
outFilePath = commandArgs()[9]
outDescription = commandArgs()[10]

data = as.matrix(read.table(inFilePath, sep="\t", stringsAsFactors=F, row.names=1, header=T, check.names=F))

rankPValueResult = rankPvalue(data[,colIndices])

x = as.numeric(rankPValueResult$pValueLowRank)
x = format(x, digits=3, trim=T)
rankPValues = as.data.frame(x)

rownames(rankPValues) = rownames(data)
colnames(rankPValues) = outDescription

write.table(rankPValues, outFilePath, sep="\t", col.names=NA, row.names=T, quote=F)
