# Supplementary material for: Integrative analyses reveal signaling pathways underlying familial breast cancer susceptibility
Source: Mol Syst Biol. 2016 Mar 11;12(3):860. doi: 10.15252/msb.20156506 (PMC4812528; doi:10.15252/msb.20156506)
Supplement: Supplementary file 20 — Computer Code EV2 [file MSB-12-860-s020.zip › MSB-15-6506R_Computer_Code_EV2/BCRiskPathways_Notebook/code/CalculateVariantCorrelation.py]

import os, sys, glob
from utilities import *

variantFilePath = sys.argv[1]
expressionFilePath = sys.argv[2]
outGeneFilePath = sys.argv[3]

expressionFile = open(expressionFilePath)
expressionFileHeaderItems = getLineItems(expressionFile.readline())
expressionFileHeaderItems.pop(0)

expressionGenes = set()

expressionDict = {}
for line in expressionFile:
    lineItems = getLineItems(line)
    sampleID = lineItems.pop(0)
    expressionDict[sampleID] = {}

    for i in range(len(lineItems)):
        geneID = expressionFileHeaderItems[i]
        value = float(lineItems[i])
        expressionDict[sampleID][geneID] = value
        expressionGenes.add(geneID)

expressionFile.close()

expressionSamples = set(expressionDict.keys())

variantFile = open(variantFilePath)
variantFileHeaderItems = getLineItems(variantFile.readline())

variantDict = {}
variantGeneDict = {}
geneVariantDict = {}

for line in variantFile:
    lineItems = getLineItems(line)

    sampleID = lineItems[variantFileHeaderItems.index("SampleID")]

    if sampleID not in expressionSamples:
        continue

    geneID = lineItems[variantFileHeaderItems.index("GeneID")]

    if geneID not in expressionGenes:
        continue

    variantID = lineItems[variantFileHeaderItems.index("VariantID")]
    variantDict[variantID] = variantDict.setdefault(variantID, []) + [sampleID]

    if variantID not in variantGeneDict:
        variantGeneDict[variantID] = geneID

    geneVariantDict[geneID] = geneVariantDict.setdefault(geneID, []) + [variantID]

variantFile.close()

def calculateCoefficient(samplesWithVariant):
    sampleVariantList = [float(sampleID in samplesWithVariant) for sampleID in expressionSamples]
    sampleExpressionList = [expressionDict[sampleID][geneID] for sampleID in expressionSamples]

    #return calculatePearsonCoefficient(sampleVariantList, sampleExpressionList)
    return calculateSpearmanCoefficient(sampleVariantList, sampleExpressionList)

#outData = []
#
#for variantID in variantDict:
#    geneID = variantGeneDict[variantID]
#    corrCoef = calculateCoefficient(variantDict[variantID])
#    outData.append([variantID, variantGeneDict[variantID], len(variantDict[variantID]), corrCoef])
#
#sortMatrix(outData, 3, reverse=True)
#writeMatrixToFile(outData, outVariantFilePath)

outData = []

for geneID in geneVariantDict:
    samplesWithVariant = set()
    for variantID in geneVariantDict[geneID]:
        for sampleID in variantDict[variantID]:
            samplesWithVariant.add(sampleID)

    corrCoef = calculateCoefficient(samplesWithVariant)
    outData.append([geneID, ",".join(geneVariantDict[geneID]), len(samplesWithVariant), corrCoef])

sortMatrix(outData, 3, reverse=True)
writeMatrixToFile(outData, outGeneFilePath)
