# Supplementary material for: Integrative analyses reveal signaling pathways underlying familial breast cancer susceptibility
Source: Mol Syst Biol. 2016 Mar 11;12(3):860. doi: 10.15252/msb.20156506 (PMC4812528; doi:10.15252/msb.20156506)
Supplement: Supplementary file 20 — Computer Code EV2 [file MSB-12-860-s020.zip › MSB-15-6506R_Computer_Code_EV2/BCRiskPathways_Notebook/code/FilterFileByHeaderValues.py]

import os, sys, glob
import utilities

inFilePath = sys.argv[1]
filterValuesFilePathOrValue = sys.argv[2]
outFilePath = sys.argv[3]

data = utilities.readMatrixFromFile(inFilePath)
headerItems = data.pop(0)

rowNames = [x[0] for x in data]

hasFirstColumnHeader = len(headerItems) == len(data[0])

queryHeaderItems = list(headerItems)
if hasFirstColumnHeader:
    queryHeaderItems = headerItems[1:]

data = [x[1:] for x in data]

if os.path.exists(filterValuesFilePathOrValue):
    filterValues = [x.rstrip() for x in file(filterValuesFilePathOrValue)]
else:
    filterValues = filterValuesFilePathOrValue.split(",")
    if len(filterValues) == 1:
        print "Warning: No file %s exists." % filterValues[0]

matchingHeaderIndices = [queryHeaderItems.index(x) for x in filterValues if x in queryHeaderItems]
data = [[x[i] for i in matchingHeaderIndices] for x in data]

outData = [[queryHeaderItems[i] for i in matchingHeaderIndices]]
if hasFirstColumnHeader:
    outData[0].insert(0, headerItems[0])

for i in range(len(data)):
    outData.append([rowNames[i]] + data[i])

utilities.writeMatrixToFile(outData, outFilePath)
