# Supplementary material for: Integrative analyses reveal signaling pathways underlying familial breast cancer susceptibility
Source: Mol Syst Biol. 2016 Mar 11;12(3):860. doi: 10.15252/msb.20156506 (PMC4812528; doi:10.15252/msb.20156506)
Supplement: Supplementary file 20 — Computer Code EV2 [file MSB-12-860-s020.zip › MSB-15-6506R_Computer_Code_EV2/BCRiskPathways_Notebook/code/InsertMatrixColumnViaExpression.py]

import os, sys, glob, math
import utilities

inFilePath = sys.argv[1]
newColumnName = sys.argv[2]
expression = sys.argv[3]
outFilePath = sys.argv[4]

data = utilities.readMatrixFromFile(inFilePath)

if newColumnName != "":
    header = data.pop(0)

data = map(lambda x: eval("x + [str(" + expression + ")]"), data)

if newColumnName != "":
    header.append(newColumnName)
    data.insert(0, header)

utilities.writeMatrixToFile(data, outFilePath)
