# Supplementary material for: Integrative analyses reveal signaling pathways underlying familial breast cancer susceptibility
Source: Mol Syst Biol. 2016 Mar 11;12(3):860. doi: 10.15252/msb.20156506 (PMC4812528; doi:10.15252/msb.20156506)
Supplement: Supplementary file 20 — Computer Code EV2 [file MSB-12-860-s020.zip › MSB-15-6506R_Computer_Code_EV2/BCRiskPathways_Notebook/code/Intersect.py]

import os, sys, glob

inFilePath1 = sys.argv[1]
inFilePath2 = sys.argv[2]
outFilePath = sys.argv[3]

values1 = set([x.rstrip() for x in file(inFilePath1)])
values2 = set([x.rstrip() for x in file(inFilePath2)])

outFile = open(outFilePath, 'w')
outFile.write("\n".join(sorted(list(values1 & values2))))
outFile.close()
