# Supplementary material for: Integrative analyses reveal signaling pathways underlying familial breast cancer susceptibility
Source: Mol Syst Biol. 2016 Mar 11;12(3):860. doi: 10.15252/msb.20156506 (PMC4812528; doi:10.15252/msb.20156506)
Supplement: Supplementary file 20 — Computer Code EV2 [file MSB-12-860-s020.zip › MSB-15-6506R_Computer_Code_EV2/BCRiskPathways_Notebook/code/MergeMatrixOnRowNames.py]

import os, sys, glob
import utilities

inFilePath1 = sys.argv[1]
inFilePath2 = sys.argv[2]
haveHeaders = sys.argv[3] == "True"
outFilePath = sys.argv[4]

default = None
if len(sys.argv) > 5:
  default = sys.argv[5]

data1 = utilities.readMatrixFromFile(inFilePath1)
data2 = utilities.readMatrixFromFile(inFilePath2)

if len(data1) == 0 and len(data2) > 0:
    utilities.writeMatrixToFile(data2, outFilePath)
    exit()

if haveHeaders:
    header1 = data1.pop(0)
    header2 = data2.pop(0)

    if len(header2) == len(data2[0]):
        header2.pop(0)

    headerCombined = header1 + header2

data1Dict = {}
for row in data1:
    data1Dict[row[0]] = row

data2Dict = {}
for row in data2:
    data2Dict[row[0]] = row[1:]

outFile = open(outFilePath, 'w')

if haveHeaders:
    outFile.write("\t".join(headerCombined) + "\n")

for row in data1:
    key = row[0]
    if data1Dict.has_key(key):
        if data2Dict.has_key(key):
            row2 = data1Dict[key] + data2Dict[key]
            outFile.write("\t".join(row2) + "\n")
        elif default == None:
            x = 1 # Do nothing
            #print "Non-overlapping: " + key
        else:
            row2 = data1Dict[key] + [default for i in range(len(data2Dict[data2Dict.keys()[0]]))]
            outFile.write("\t".join(row2) + "\n")

outFile.close()
