# Supplementary material for: Integrative analyses reveal signaling pathways underlying familial breast cancer susceptibility
Source: Mol Syst Biol. 2016 Mar 11;12(3):860. doi: 10.15252/msb.20156506 (PMC4812528; doi:10.15252/msb.20156506)
Supplement: Supplementary file 20 — Computer Code EV2 [file MSB-12-860-s020.zip › MSB-15-6506R_Computer_Code_EV2/BCRiskPathways_Notebook/code/ParseTreatmentData.py]

import os, sys, glob, math
from utilities import *

inFilePath = sys.argv[1]
treatment1Indices = [int(x) for x in sys.argv[2].split(",")]
treatment2Indices = [int(x) for x in sys.argv[3].split(",")]
treatment1OutFilePath = sys.argv[4]
treatment2OutFilePath = sys.argv[5]

def log(x):
    if x == 0.0:
        return -2
    return round(math.log(x, 10), 5)

def ratio(x, y):
    if y > x:
        return 1.0
    return round(y / x, 5)

data = readMatrixFromFile(inFilePath)

drug = data.pop(0).pop(0)
sampleNames = data.pop(0)[1:]
doses = [log(float(x[0])) for x in data]

modData = []
for i in range(len(data)):
    modData.append([float(x) for x in data[i][1:]])

ratioData = []
for i in range(len(modData)):
    xRow = modData[0]
    yRow = modData[i]
    ratioData.append([ratio(xRow[j], yRow[j]) for j in range(len(xRow))])

treatmentData1 = [["Dose"] + [sampleNames[i] for i in treatment1Indices]]
treatmentData2 = [["Dose"] + [sampleNames[i] for i in treatment2Indices]]
for i in range(len(ratioData)):
    treatmentData1.append([doses[i]] + [ratioData[i][j] for j in treatment1Indices])
    treatmentData2.append([doses[i]]+ [ratioData[i][j] for j in treatment2Indices])

writeMatrixToFile(treatmentData1, treatment1OutFilePath)
writeMatrixToFile(treatmentData2, treatment2OutFilePath)
