# Supplementary material for: Integrative analyses reveal signaling pathways underlying familial breast cancer susceptibility
Source: Mol Syst Biol. 2016 Mar 11;12(3):860. doi: 10.15252/msb.20156506 (PMC4812528; doi:10.15252/msb.20156506)
Supplement: Supplementary file 20 — Computer Code EV2 [file MSB-12-860-s020.zip › MSB-15-6506R_Computer_Code_EV2/BCRiskPathways_Notebook/code/PlotCellAdhesionVertical.R]

inFilePath1 = commandArgs()[7]
inFilePath2 = commandArgs()[8]
outFilePath = commandArgs()[9]

values1 = scan(inFilePath1, what=numeric(0), quiet=TRUE)
values2 = scan(inFilePath2, what=numeric(0), quiet=TRUE)

yellow = rgb(1, 211/255, 32/255)
blue = rgb(153/255, 204/255, 1)

#pdf(outFilePath, height=2.7, width=4)
#
#cex = 1.0
#par(mar=c(1.8, 3.3, 0.3, 0.3))
#x = list("Non-FBC"=values1, FBC=values2)
#boxplot(x, lwd=2, cex.lab=cex, cex.axis=cex, range=0, main="", cex.main=cex, col=c(blue, yellow), xaxt="n", yaxt="n")
#axis(1, 1:2, labels=names(x), cex.axis=cex, lwd.ticks=2, mgp=c(3, 0.75, 0))
#axis(2, seq(0, 0.5, 0.1), cex.axis=cex, lwd.ticks=2, las=2, mgp=c(3, 0.75, 0))
#title(ylab="Relative adhesion", mgp=c(2.3, 1, 0), cex.lab=cex)
#text(1.50, 0.40, paste("p = ", format(t.test(values1, values2)$p.value, digits=2), sep=""), cex=cex, offset=0, pos=3)
#box(lwd=3)
#
#graphics.off()

pdf(outFilePath, width=3.5, height=4.5)

cex = 2
lwd = 3
displayMetric = "Relative adhesion"
par(mar=c(4.6, 5.2, 0.6, 0.6))
x = list("Non-FBC"=values1, FBC=values2)
boxplot(values1, values2, col=c(blue, yellow), main="", lwd=lwd, xaxt="n", yaxt="n", horizontal=F, range=0, cex.main=1.5)
axis(1, at=1:2, labels=c("No\nFamily History", "Family\nHistory"), lwd.ticks=lwd, cex.axis=1.2, las=1, mgp=c(3, 2.0, 0))
axis(2, lwd.ticks=lwd, cex.axis=1.2, las=1)
title(ylab=displayMetric, cex.lab=1.2, mgp=c(2.8, 1, 0))
p.value = t.test(values1, values2)$p.value
p.value = paste("(p = ", format(p.value, digits=3, scientific=p.value<0.01), ")", sep="")
title(xlab=p.value, cex.lab=1.2, mgp=c(3.4, 1, 0))
box(lwd=lwd)

graphics.off()
