# Supplementary material for: Integrative analyses reveal signaling pathways underlying familial breast cancer susceptibility
Source: Mol Syst Biol. 2016 Mar 11;12(3):860. doi: 10.15252/msb.20156506 (PMC4812528; doi:10.15252/msb.20156506)
Supplement: Supplementary file 20 — Computer Code EV2 [file MSB-12-860-s020.zip › MSB-15-6506R_Computer_Code_EV2/BCRiskPathways_Notebook/code/PlotGeneMutationThreshold.R]

tcgaFilePath = commandArgs()[7]
utahFilePath = commandArgs()[8]
outFilePath = commandArgs()[9]

tcgaData = read.table(tcgaFilePath, sep="\t", stringsAsFactors=F, header=T, row.names=NULL, check.names=F)
utahData = read.table(utahFilePath, sep="\t", stringsAsFactors=F, header=T, row.names=NULL, check.names=F)
utahData = utahData[utahData[,ncol(utahData)]>0,]
utahGenes = utahData$GeneID

out = NULL

thresholds = seq(0.01, 0.10, 0.002)
for (threshold in thresholds)
{
  tcgaGenesAboveThreshold = tcgaData[which(tcgaData[,ncol(tcgaData)]>threshold),]$GeneID
  out = rbind(out, c(threshold, length(unique(intersect(utahGenes, tcgaGenesAboveThreshold)))))
}

numGenesExcludedDiff = out[,2] - c(out[-1,2], out[nrow(out),2])

pdf(outFilePath)

par(mar=c(4.6, 4.6, 0.6, 0.6))
plot(out, pch=20, cex=2, ylab="# Genes excluded", xlab="Threshold for proportion mutated to exclude", xlim=c(min(thresholds), max(thresholds)))
abline(v=thresholds, col="lightgray")
abline(h=seq(0, nrow(utahData), 100), col="lightgray")
points(out, pch=20, cex=2)
lines(numGenesExcludedDiff * 0.0002, out[,2], col=2, lwd=2)
abline(h=out[which(numGenesExcludedDiff==max(numGenesExcludedDiff)),2], lty=2, col=2, lwd=2)
abline(v=out[which(numGenesExcludedDiff==max(numGenesExcludedDiff)),1], lty=2, col=2, lwd=2)

graphics.off()
