# Supplementary material for: Integrative analyses reveal signaling pathways underlying familial breast cancer susceptibility
Source: Mol Syst Biol. 2016 Mar 11;12(3):860. doi: 10.15252/msb.20156506 (PMC4812528; doi:10.15252/msb.20156506)
Supplement: Supplementary file 20 — Computer Code EV2 [file MSB-12-860-s020.zip › MSB-15-6506R_Computer_Code_EV2/BCRiskPathways_Notebook/code/PlotHeatmap3.R]

suppressPackageStartupMessages(library(RColorBrewer, quiet=TRUE))
suppressPackageStartupMessages(library(gplots))

source("code/Common.R")

data1FilePath = commandArgs()[7]
data2FilePath = commandArgs()[8]
utahClassFilePath = commandArgs()[9]
ontarioClassFilePath = commandArgs()[10]
familyFilePath = commandArgs()[11]
geneSymbolFilePath = commandArgs()[12]
outUtahPdfFilePath = commandArgs()[13]
outOntarioPdfFilePath = commandArgs()[14]
outLegendPdfFilePath = commandArgs()[15]

jetColors <- function(N)
{
  k <- ceiling(N/4);
  temp.red <- c(rep(0,2*k), 1:k, rep(k,k-1), k:1);
  temp.green <- c(rep(0,k), 1:k, rep(k,k-1), k:1, rep(0,k));
  temp.blue <- c(1:k, rep(k,k-1), k:1, rep(0,2*k));
  temp.rgb <- cbind(temp.red, temp.green, temp.blue);
  delta <- 5*k-1 - N;
  delta <- ceiling(delta/2);
  temp.rgb <- temp.rgb[delta:(delta+N-1),]/k;

  ## assemble everything; last value is returned
  rgb(temp.rgb[,1], temp.rgb[,2], temp.rgb[,3]);
}

zscore = function(x)
{
  (x - mean(x)) / sd(x)
}

data1 = data.matrix(read.table(data1FilePath, sep="\t", stringsAsFactors=FALSE, header=TRUE, row.names=1, quote="\"", check.names=FALSE))
data2 = data.matrix(read.table(data2FilePath, sep="\t", stringsAsFactors=FALSE, header=TRUE, row.names=1, quote="\"", check.names=FALSE))

utahClasses = read.table(utahClassFilePath, sep="\t", stringsAsFactors=FALSE, header=F, row.names=NULL, quote="\"", check.names=FALSE)
ontarioClasses = read.table(ontarioClassFilePath, sep="\t", stringsAsFactors=FALSE, header=F, row.names=NULL, quote="\"", check.names=FALSE)

familyData = read.table(familyFilePath, sep="\t", stringsAsFactors=FALSE, header=T, row.names=1, check.names=F, quote="\"")

###############################################
# Merge ontario 1&2 data and get data in right sort order
###############################################

utahData = data1[,utahClasses[,1]]
ontario1Data = data1[,intersect(ontarioClasses[,1], colnames(data1))]
ontario2Data = data2[,intersect(ontarioClasses[,1], colnames(data2))]
ontarioData = merge(ontario1Data, ontario2Data, by=0)
rownames(ontarioData) = ontarioData[,1]
ontarioData = ontarioData[,-1]

utahData = t(apply(utahData, 1, zscore))
ontarioData = t(apply(ontarioData, 1, zscore))

#data = data[,-1]

###############################################
# Get data for each group
###############################################

samplesGroup2 = rownames(familyData[which(familyData$family==2),,drop=F])
samplesGroup3 = rownames(familyData[which(familyData$family==3),,drop=F])
samplesGroup4 = rownames(familyData[which(familyData$family==4),,drop=F])
samplesGroup5 = rownames(familyData[which(familyData$family==5),,drop=F])

utahSamplesGroup2 = intersect(samplesGroup2, colnames(utahData))
utahSamplesGroup3 = intersect(samplesGroup3, colnames(utahData))
utahSamplesGroup4 = intersect(samplesGroup4, colnames(utahData))
utahSamplesGroup5 = intersect(samplesGroup5, colnames(utahData))

ontarioSamplesGroup2 = intersect(samplesGroup2, colnames(ontarioData))
ontarioSamplesGroup3 = intersect(samplesGroup3, colnames(ontarioData))
ontarioSamplesGroup4 = intersect(samplesGroup4, colnames(ontarioData))
ontarioSamplesGroup5 = intersect(samplesGroup5, colnames(ontarioData))

utahData2 = utahData[,utahSamplesGroup2]
utahData3 = utahData[,utahSamplesGroup3]
utahData4 = utahData[,utahSamplesGroup4]
utahData5 = utahData[,utahSamplesGroup5]

ontarioData2 = ontarioData[,ontarioSamplesGroup2]
ontarioData3 = ontarioData[,ontarioSamplesGroup3]
ontarioData4 = ontarioData[,ontarioSamplesGroup4]
ontarioData5 = ontarioData[,ontarioSamplesGroup5]

utahMedians = cbind(apply(utahData2, 1, median), apply(utahData4, 1, median), apply(utahData3, 1, median), apply(utahData5, 1, median))
colnames(utahMedians) = paste("\n", c("BRCAX\nNo Cancer", "BRCA1/2\nNo Cancer", "BRCAX\nCancer", "BRCA1/2\nCancer"), "\n(n = ", c(ncol(utahData2), ncol(utahData4), ncol(utahData3), ncol(utahData5)), ")", sep="")

ontarioMedians = cbind(apply(ontarioData2, 1, median), apply(ontarioData4, 1, median), apply(ontarioData3, 1, median), apply(ontarioData5, 1, median))
colnames(ontarioMedians) = paste("\n", c("BRCAX\nNo Cancer", "BRCA1/2\nNo Cancer", "BRCAX\nCancer", "BRCA1/2\nCancer"), "\n(n = ", c(ncol(ontarioData2), ncol(ontarioData4), ncol(ontarioData3), ncol(ontarioData5)), ")", sep="")

colors = brewer.pal(11,"RdBu")
colors = colors[9:3]

#colors = jetColors(20)
colors = colors[round(quantile(1:length(colors), probs=seq(0, 1, 0.20)))]

geneSymbolData = read.table(geneSymbolFilePath, sep="\t", stringsAsFactors=FALSE, header=FALSE, row.names=NULL, quote="\"", check.names=FALSE)

labRow = geneSymbolData[match(rownames(utahMedians), geneSymbolData[,1]),2]

main = ""
cexCol = 1.0
cexRow = 1.0
adjCol = c(NA, 0.33)

pdf(outUtahPdfFilePath, height=6, width=7)
heatmap.2(utahMedians, col=colors, Rowv=TRUE, Colv=FALSE, dendrogram="none", scale="row", key=F, density.info="none", trace="none", cexCol=cexCol, cexRow=cexRow, labCol=colnames(utahMedians), labRow=labRow, main=main, margins=c(10, 10), adjCol=adjCol)
graphics.off()

pdf(outOntarioPdfFilePath, height=6, width=7)
heatmap.2(ontarioMedians, col=colors, Rowv=TRUE, Colv=FALSE, dendrogram="none", scale="row", key=F, density.info="none", trace="none", cexCol=cexCol, cexRow=cexRow, labCol=colnames(ontarioMedians), labRow=labRow, main=main, margins=c(10, 10), adjCol=adjCol)
graphics.off()

pdf(outLegendPdfFilePath, height=0.5, width=4.0)
par(mar=rep(0, 4))
plot(NULL, xlim=c(0, 6), ylim=c(0, 0.8), xlab="", ylab="", xaxt="n", yaxt="n", ann=FALSE, xaxs="i", yaxs="i", frame.plot=FALSE)
for (i in 1:length(colors))
  rect(i - 1, 0.5, i, 0.8, col=colors[i], border=NA, lwd=0, xpd=TRUE)
text(0.30, 0.12, "Low", pos=3, offset=0, cex=1.2)
text(5.65, 0.12, "High", pos=3, offset=0, cex=1.2)
graphics.off()
