# Supplementary material for: Integrative analyses reveal signaling pathways underlying familial breast cancer susceptibility
Source: Mol Syst Biol. 2016 Mar 11;12(3):860. doi: 10.15252/msb.20156506 (PMC4812528; doi:10.15252/msb.20156506)
Supplement: Supplementary file 20 — Computer Code EV2 [file MSB-12-860-s020.zip › MSB-15-6506R_Computer_Code_EV2/BCRiskPathways_Notebook/code/PlotMicroscopeResultsVertical.R]

inDirPath = commandArgs()[7]
classesFilePath = commandArgs()[8]
outDirPath = commandArgs()[9]

readVector = function(filePath)
{
  scan(filePath, what=double(), quiet=TRUE)
}

listFiles = function(filePattern)
{
  list.files(path=dirname(filePattern), pattern=glob2rx(basename(filePattern)), full.names=TRUE)
}

plotMetric = function(metric)
{
  dataFilePaths = listFiles(paste(inDirPath, "/*_", metric, ".txt", sep=""))
  outFilePath = paste(outDirPath, "/", gsub(" ", "_", metric), ".pdf", sep="")

  l = list()
  groupL = list()
  for (filePath in dataFilePaths)
  {
    sampleID = as.integer(strsplit(basename(filePath), "_")[[1]][1])
    values = readVector(filePath)
    l[[sampleID]] = values

    if (sampleID %in% controlSamples)
    {
      groupL[["Control"]] = c(groupL[["Control"]], values)
    } else {
      if (sampleID %in% famHistSamples)
      {
        groupL[["FBC"]] = c(groupL[["FBC"]], values)
      }# else {
       # print(paste(sampleID, " is not listed in ", classesFilePath, sep=""))
      #}
    }
  }

  lwd = 3
  cex = 2

  pdf(outFilePath, width=3.5, height=4.5)

  par(mar=c(4.6, 3.2, 2.1, 0.1))
  displayMetric = sub("Percent", "%", metric)
  boxplot(groupL$Control, groupL$FBC, col=c(blue, yellow), main=displayMetric, cex.main=1.3, lwd=lwd, xaxt="n", yaxt="n", horizontal=F, range=0)
  axis(1, at=1:2, labels=c("No\nFamily History", "Family\nHistory"), lwd.ticks=lwd, cex.axis=1.2, las=1, mgp=c(3, 2, 0))
  axis(2, lwd.ticks=lwd, cex.axis=cex*0.8, las=1)
  #title(ylab=displayMetric, cex.lab=cex, mgp=c(3.5, 1, 0))
  p.value = t.test(groupL[["FBC"]], groupL[["Control"]])$p.value
  p.value = paste("(p = ", format(p.value, digits=3, scientific=p.value<0.01), ")", sep="")
  title(xlab=p.value, cex.lab=1.2, mgp=c(3.4, 1.0, 0))
  box(lwd=lwd)
  graphics.off()
}

classData = read.table(classesFilePath, sep="\t", stringsAsFactors=FALSE, header=F, row.names=NULL)
controlSamples = classData[which(classData[,2]=="Control"),1]
famHistSamples = classData[which(classData[,2]=="FamHist"),1]
print(paste("Control samples: ", length(controlSamples), sep=""))
print(paste("FamHist samples: ", length(famHistSamples), sep=""))
yellow = rgb(1, 211/255, 32/255)
blue = rgb(153/255, 204/255, 1)

metrics = listFiles(paste(inDirPath, "/*.txt", sep=""))
metrics = sub("\\.txt", "", basename(metrics))
metrics = unique(unlist(lapply(metrics, function(x) { strsplit(x, "_")[[1]][2] })))

for (metric in metrics)
  plotMetric(metric)
