# Supplementary material for: Integrative analyses reveal signaling pathways underlying familial breast cancer susceptibility
Source: Mol Syst Biol. 2016 Mar 11;12(3):860. doi: 10.15252/msb.20156506 (PMC4812528; doi:10.15252/msb.20156506)
Supplement: Supplementary file 20 — Computer Code EV2 [file MSB-12-860-s020.zip › MSB-15-6506R_Computer_Code_EV2/BCRiskPathways_Notebook/code/PlotPathwayCategories.R]

suppressPackageStartupMessages(library(RColorBrewer, quiet=TRUE))

pathwaySummaryFilePath = commandArgs()[7]
pathwayCategoryFilePath = commandArgs()[8]
outPdfFilePath = commandArgs()[9]
outCategoriesFilePath = commandArgs()[10]

makeTransparent<-function(someColor, alpha)
{
  newColor<-col2rgb(someColor)
  apply(newColor, 2, function(x){rgb(red=x[1], green=x[2], blue=x[3], alpha=alpha, maxColorValue=255)})
}

formatNames = function(x)
{
  sub("GF MAPK", "GF/MAPK", gsub("\\.", " ", x))
}

pathwaySummaryData = read.table(pathwaySummaryFilePath, sep="\t", stringsAsFactors=F, header=TRUE, row.names=1, check.names=FALSE)
pathwayCategoryData = read.table(pathwayCategoryFilePath, sep="\t", stringsAsFactors=F, header=TRUE, row.names=1, check.names=FALSE)

pathwaysWithoutCategoryData = setdiff(rownames(pathwaySummaryData), rownames(pathwayCategoryData))
if (length(pathwaysWithoutCategoryData) > 0)
{
  print("The following pathways have no category data:")
  print(pathwaysWithoutCategoryData)
  write.table(pathwaysWithoutCategoryData, "temp.txt", col.names=FALSE, row.names=FALSE, quote=F)
  stop()
}

pathwayCategoryData = pathwayCategoryData[rownames(pathwaySummaryData),]
write.table(pathwayCategoryData, outCategoriesFilePath, sep="\t", quote=F, row.names=T, col.names=NA, na="0")

colors = brewer.pal(9, "Set1")
colors = colors[c(1,2,4,5,3,6,7,8,9)]
lwd = 3
cex1=1.5
cex2=1.8

pdf(outPdfFilePath, width=9.5, height=4)
par(mar=c(4.3, 4.0, 0.3, 0.3))

categoryXList = list()
categoryYList = list()

for (i in ncol(pathwayCategoryData):1)
{
  category = colnames(pathwayCategoryData)[i]
  indices = which(pathwayCategoryData[,i]==1)
  categoryPathways = rownames(pathwayCategoryData)[indices]

  if (length(categoryPathways) < 2)
      next

  pvalues = pathwaySummaryData[categoryPathways, ncol(pathwaySummaryData)]
  dens = density(pvalues, bw="nrd0")
  #dens = density(pvalues, bw="sj")
  categoryXList[[category]] = dens[["x"]]
  categoryYList[[category]] = dens[["y"]]
}

categoryXList2 = list()
for (x in names(categoryXList))
  categoryXList2[[x]] = mean(categoryXList[[x]])
categories = names(sort(unlist(categoryXList2), decreasing=F))
numCat = length(categories)

plotCount = 0

for (i in numCat:1)
{
  category = categories[i]
  x = categoryXList[[category]]
  y = categoryYList[[category]]
  plotCount = plotCount + 1
  #density = c(20, 80)[as.integer(category==categories[1]) + 1]
  #density = plotCount * 20
  density = 80
  #alpha = plotCount * 40
  alpha = plotCount * 25

  if (plotCount == 1)
  {
    plot(x, y, type="l", col=colors[i], xlim=c(-0.002, max(pathwaySummaryData[,ncol(pathwaySummaryData)])), ylim=c(0, max(unlist(categoryYList))), lwd=lwd, xaxt="n", yaxt="n", xlab="", ylab="", cex=cex2)
  } else {
    lines(x, y, col=colors[i], lwd=lwd)
  }

  polygon(x, y, col=makeTransparent(colors[i], alpha), border=colors[i], density=density)
}

axis(1, at=seq(0, 1, 0.01), labels=TRUE, lwd.ticks=lwd, cex.axis=cex1)
title(xlab="Rank p-value", mgp=c(3,1,0), cex.lab=cex2)
title(ylab="Relative number of\npathways in category", mgp=c(0.7,1,0), cex.lab=cex2)
legend("topright", legend=formatNames(categories), lty=1, lwd=lwd, col=colors[1:numCat], cex=cex1)
box(lwd=lwd)

#par(mar=c(5.2, 0.0, 1.6, 0.0))
#par(mfrow=c(numCat), 1))
#
#for (i in 1:numCat)
#{
#  category = colnames(pathwayCategoryData)[i]
#  indices = which(pathwayCategoryData[,i]==1)
#  categoryPathways = rownames(pathwayCategoryData)[indices]
#  pvalues = pathwaySummaryData[categoryPathways, numCat]
#
#  hist(pvalues, col=colors[i], xlim=c(0, 0.05), yaxt="n", xlab=c("Rank p-value", "")[i==numCat], main=category)
#}

graphics.off()
