# Supplementary material for: Integrative analyses reveal signaling pathways underlying familial breast cancer susceptibility
Source: Mol Syst Biol. 2016 Mar 11;12(3):860. doi: 10.15252/msb.20156506 (PMC4812528; doi:10.15252/msb.20156506)
Supplement: Supplementary file 20 — Computer Code EV2 [file MSB-12-860-s020.zip › MSB-15-6506R_Computer_Code_EV2/BCRiskPathways_Notebook/code/PlotPathwaySummary2.R]

library(RColorBrewer)
colPalette = NULL
for (x in c("Reds", "Greens", "Oranges", "Blues"))
  colPalette = c(colPalette, brewer.pal(9, x)[2])
pastelColPalette = brewer.pal(9, "Pastel1")
suppressWarnings(library(plotrix))

variantFilePath = commandArgs()[7]
pathwayName = commandArgs()[8]
geneSetFilePath = commandArgs()[9]
geneSymbolsFilePath = commandArgs()[10]
sampleMapFilePath = commandArgs()[11]
falsePositiveRaw = commandArgs()[12]
falseNegativeRaw = commandArgs()[13]
outFilePath = commandArgs()[14]

variantData = read.table(variantFilePath, sep="\t", stringsAsFactors=F, header=T, row.names=NULL, check.names=FALSE)
variantData = variantData[which(grepl(pathwayName, variantData$Pathways)),]

if (nrow(variantData) == 0)
  stop("No variants match this pathway")

geneSetGenes = NA
if (file.exists(geneSetFilePath))
{
  geneSetGenes = read.table(geneSetFilePath, sep="\t", stringsAsFactors=F, header=FALSE, row.names=1)
  geneSetGenes = strsplit(geneSetGenes[pathwayName,1], ",")[[1]]
}

geneSymbols = read.table(geneSymbolsFilePath, sep="\t", stringsAsFactors=F, header=FALSE, row.names=1)

sampleMapDataRaw = read.table(sampleMapFilePath, sep="\t", stringsAsFactors=F, header=F, row.names=4, check.names=FALSE)
sampleMapData = NULL
for (family in c(5,3,4,2))
{
  familySampleMapData = sampleMapDataRaw[which(sampleMapDataRaw[,3]==family),]
  familySampleMapData = familySampleMapData[order(rownames(familySampleMapData), decreasing=TRUE),]
  sampleMapData = rbind(sampleMapData, familySampleMapData)
}

#sampleColors = colPalette[sampleMapData[,3]-1]
sampleColors = c(pastelColPalette[9], "white")[as.integer(sampleMapData[,3] %in% c(2,4)) + 1]
#sampleDisplayNames = lapply(strsplit(rownames(sampleMapData), "_"), function(x) { x[1]})
#sampleDisplayNames = sub("8929X", "", sampleDisplayNames)
sampleDisplayNames = rownames(sampleMapData)

if (any(is.na(geneSetGenes)))
{
  genes = unique(variantData$GeneID)
} else {
  genes = geneSetGenes
}

geneSymbols = cbind(geneSymbols, rownames(geneSymbols))
geneSymbols = geneSymbols[as.character(genes),]
geneSymbols = geneSymbols[order(geneSymbols[,1]),]
genes = geneSymbols[,2]
geneSymbols = geneSymbols[,1]

parseFalsePositiveNegativeData = function(falseRaw)
{
  falseData = NULL

  if (falseRaw != "")
  {
    for (x in strsplit(falseRaw, ";")[[1]])
    {
      geneID = strsplit(x, "=")[[1]][1]
      sampleID = strsplit(x, "=")[[1]][2]

      if (geneID %in% genes)
        falseData = rbind(falseData, c(geneID, sampleID))
    }
  }

  falseData
}

falsePositiveData = parseFalsePositiveNegativeData(falsePositiveRaw)
falseNegativeData = parseFalsePositiveNegativeData(falseNegativeRaw)

groupColumnWidth = 7.50
#sampleColumnWidth = 3.8
sampleColumnWidth = 0.0
mutationColumnWidth = 20
legendColumnWidth = 0.0
if (!is.null(falsePositiveData) | !is.null(falseNegativeData))
  legendColumnWidth = 9.0
widthPerMutation = mutationColumnWidth / length(genes)
mainHeight = 0.0
bottomHeight = 9.0

x2 = groupColumnWidth
x3 = x2 + sampleColumnWidth
x4 = x3 + mutationColumnWidth
x5 = x4 + legendColumnWidth
y2 = bottomHeight
y3 = y2 + nrow(sampleMapData)
y4 = y3 + mainHeight

pdf(outFilePath, width=8, height=8)
par(mar=c(0, 0, 0, 0))

plot(NULL, xlim=c(0, x5), ylim=c(0, y4), xlab="", ylab="", xaxt="n", yaxt="n", bty="n", frame.plot=FALSE)

for (i in 1:nrow(sampleMapData))
{
  rect(x2, y2+i-1, x4, y2+i, col=sampleColors[i], border=NA, xpd=TRUE)
  lines(c(x2, x4), rep(y2+i, 2), col="gray", lty=1, xpd=TRUE)

  sampleID = rownames(sampleMapData)[i]
  sampleVariantData = variantData[which(variantData$SampleID==sampleID),]

  if (nrow(sampleVariantData) > 0)
  {
    sampleGenesMutated = unique(sampleVariantData$GeneID)

    if (!is.null(falsePositiveData) && sampleID %in% falsePositiveData[,2])
      sampleGenesMutated = setdiff(sampleGenesMutated, falsePositiveData[,1])

    whichSampleGenesMutated = which(genes %in% sampleGenesMutated)
    points(x3+whichSampleGenesMutated*widthPerMutation-0.5*widthPerMutation, rep(y2+i-0.5, length(whichSampleGenesMutated)), pch=19, cex=1.3, family="mono", xpd=TRUE)
  }

  if (!is.null(falsePositiveData) && sampleID %in% falsePositiveData[,2] && any(genes%in%falsePositiveData[,1]))
    points(x3+which(genes%in%falsePositiveData[,1])*widthPerMutation-0.5*widthPerMutation, y2+i-0.5, pch="+", cex=1.2, family="mono", xpd=TRUE, col=1)

  if (!is.null(falseNegativeData) && sampleID %in% falseNegativeData[,2] && any(genes%in%falseNegativeData[,1]))
    points(x3+which(genes%in%falseNegativeData[,1])*widthPerMutation-0.5*widthPerMutation, y2+i-0.5, pch="--", cex=1.2, family="mono", xpd=TRUE)
}

# Determine # samples in each group
num2 = length(which(sampleMapData[,3]==2))
num3 = length(which(sampleMapData[,3]==3))
num4 = length(which(sampleMapData[,3]==4))
num5 = length(which(sampleMapData[,3]==5))

# Shade the group label areas
#rect(0, y2, x2, y2 + num5, col=sampleColors[i], border=NA, xpd=TRUE)

# Print vertical grid lines
for (i in 1:(length(genes)-1))
  lines(rep(x3+i*widthPerMutation, 2), c(y2, y3), col="gray", lty=1)

# Print bottom row line
lines(c(0, x4), c(y2, y2), xpd=TRUE)
# Print top row line
lines(c(0, x4), c(y3, y3), lty=1, xpd=TRUE)
# Print first left column line
lines(c(0, 0), c(y2, y3), xpd=TRUE, col="black")
# Print second left column line
lines(c(x2, x2), c(y2, y3), xpd=TRUE, col="gray")
# Print third left column line
lines(c(x3, x3), c(y2, y3), xpd=TRUE, col="gray")
# Print first right line
lines(c(x4, x4), c(y2, y3), xpd=TRUE, col="black")

# Print lines separating groups
#lines(c(0, x2), rep(y2 + num5, 2), xpd=TRUE, lwd=1, lty=1, col="gray")
lines(c(0, x4), rep(y2 + num5 + num3, 2), xpd=TRUE, lwd=2, lty=1, col="black")
#lines(c(0, x2), rep(y2 + num5 + num3 + num4, 2), xpd=TRUE, lwd=1, lty=1, col="gray")

# Print family group labels
pos = 4
text(0 + (x2*.05), y2 + num5 + 2.08, "Cancer", cex=2.0, xpd=TRUE, pos=pos, offset=0)
text(0 + (x2*.05), y2 + num5 + num3 + (num4 * 0.88), "No Cancer", cex=2.0, xpd=TRUE, pos=pos, offset=0)

# Print gene names
text(x3 + (1:(length(genes))) * widthPerMutation - 0.5 * widthPerMutation, rep(y2, length(genes)) - 0.7, labels=geneSymbols, srt=90, cex=2.0, xpd=TRUE, pos=2, offset=0)

# Print sample names
#text(rep(x2, nrow(sampleMapData)), 1:nrow(sampleMapData)+y2-0.6, labels=sampleDisplayNames, cex=0.75, xpd=TRUE, family="mono", pos=4)

# Print header
if (mainHeight > 0)
  text(x4 * 0.50, y4, labels=gsub("_", " ", pathwayName), cex=1.20, family="mono", pos=1, offset=0)

# Print legend
if (!is.null(falsePositiveData))
{
  #text(x=x4 + (x5 - x4) * .1, y=y3 - (y3 - y2) * .02, labels="+ False positive", cex=0.75, xpd=TRUE, family="mono", pos=4, offset=0)
  text(x=x4 + (x5 - x4) * .1, y=y3 - (y3 - y2) * .02, labels="+ False positive", cex=1.5, xpd=TRUE, pos=4, offset=0)
}
if (!is.null(falseNegativeData))
{
  #text(x=x4 + (x5 - x4) * .1, y=y3 - (y3 - y2) * .05, labels="- False negative", cex=0.75, xpd=TRUE, family="mono", pos=4, offset=0)
  text(x=x4 + (x5 - x4) * .1, y=y3 - (y3 - y2) * .05, labels="- False negative", cex=1.5, xpd=TRUE, pos=4, offset=0)
}

graphics.off()

if (!is.null(warnings()))
  print(warnings())
