# Supplementary material for: Integrative analyses reveal signaling pathways underlying familial breast cancer susceptibility
Source: Mol Syst Biol. 2016 Mar 11;12(3):860. doi: 10.15252/msb.20156506 (PMC4812528; doi:10.15252/msb.20156506)
Supplement: Supplementary file 20 — Computer Code EV2 [file MSB-12-860-s020.zip › MSB-15-6506R_Computer_Code_EV2/BCRiskPathways_Notebook/code/PlotPredictionResultsNormal.R]

suppressPackageStartupMessages(library(RColorBrewer))
suppressPackageStartupMessages(library(ROCR))
source("code/Common.R")

inFilePath = commandArgs()[7]
plotType = commandArgs()[8]
outFilePath = commandArgs()[9]

data = read.table(inFilePath, sep="\t", row.names=1, stringsAsFactors=FALSE, header=TRUE, quote="\"", check.names=FALSE)
data$Dependent_Variable_Value = sub("BRCA", "FBC", data$Dependent_Variable_Value)

#Instance_ID	Dependent_Variable_Value	Prediction	BRCA_Probability	Control_Probability
#GSM427158	Control	Control	0.114529479013692	0.885470520986308

y.at = seq(0, 1, 0.2)

#if (plotType=="ROC")
#{
#  pdf(outFilePath, width=9, height=9)
#  plotROC(data$Dependent_Variable_Value, data$BRCACancer_Probability, "BRCACancer")
#  #plotROC2(data$Dependent_Variable_Value, data$BRCACancer_Probability, "BRCACancer", plotCI=FALSE)
#  graphics.off()
#}
if (plotType=="BoxPlot")
{
  yellow = rgb(1, 211/255, 32/255)
  blue = rgb(153/255, 204/255, 1)
  col = c(blue, yellow)

  pdf(outFilePath, width=6, height=6)

  cex = 1.7
  par(mar=c(5.0, 5.0, 0.6, 0.6))
  boxplot(data$BRCA_Probability ~ data$Dependent_Variable_Value, ylab="Genomic model score", ylim=c(0, 1), lwd=3, col=col, range=0, xaxt="n", yaxt="n", main="", cex.lab=cex)
  axis(1, 1:2, sort(unique(data$Dependent_Variable_Value)), labels=c("No family\nhistory", "Family history and/or\nBRCA mutation"), lwd.ticks=2, mgp=c(3.0, 2.8, 0), cex.axis=cex)
  axis(2, seq(0, 1, 0.2), lwd.ticks=2, cex.axis=cex)
  box(lwd=3)

  graphics.off()
}
