# Supplementary material for: Integrative analyses reveal signaling pathways underlying familial breast cancer susceptibility
Source: Mol Syst Biol. 2016 Mar 11;12(3):860. doi: 10.15252/msb.20156506 (PMC4812528; doi:10.15252/msb.20156506)
Supplement: Supplementary file 20 — Computer Code EV2 [file MSB-12-860-s020.zip › MSB-15-6506R_Computer_Code_EV2/BCRiskPathways_Notebook/code/PlotTreatmentData.R]

drug = commandArgs()[7]
controlFilePath = commandArgs()[8]
fbcFilePath = commandArgs()[9]
outLinePlotFilePath = commandArgs()[10]

controlData = read.table(controlFilePath, sep="\t", stringsAsFactors=F, header=TRUE, row.names=1, check.names=FALSE)
fbcData = read.table(fbcFilePath, sep="\t", stringsAsFactors=F, header=TRUE, row.names=1, check.names=FALSE)

controlDoses = as.numeric(rownames(controlData))
fbcDoses = as.numeric(rownames(fbcData))

controlIntercepts = apply(controlData, 2, function(x) {
  lm(x ~ controlDoses)$coeff[1]
})
fbcIntercepts = apply(fbcData, 2, function(x) {
  lm(x ~ fbcDoses)$coeff[1]
})

controlSlopes = apply(controlData, 2, function(x) {
  lm(x ~ controlDoses)$coeff[2]
})
fbcSlopes = apply(fbcData, 2, function(x) {
  lm(x ~ fbcDoses)$coeff[2]
})

yellow = rgb(1, 211/255, 32/255)
blue = rgb(153/255, 204/255, 1)

displayMetric = expression(paste(Delta, " proportion viable cells", sep=""))

cex = 2
lwd = 3

#pdf(outBoxPlotFilePath, width=6, height=2.5)

#par(mar=c(6.0, 0.6, 0.6, 0.6))
#boxplot(fbcSlopes, controlSlopes, col=c(yellow, blue), names=c("FBC", "Control"), main="", lwd=lwd, xaxt="n", yaxt="n", horizontal=T, range=0)
#axis(1, lwd.ticks=lwd, cex.axis=cex*0.8, las=1)
#title(xlab=displayMetric, cex.lab=cex)
#p.value = t.test(fbcSlopes, controlSlopes)$p.value
#p.value = paste("(p = ", format(p.value, digits=3, scientific=p.value<0.01), ")", sep="")
#title(xlab=p.value, cex.lab=cex*0.8, mgp=c(4.6, 1, 0))
#box(lwd=lwd)

#graphics.off()

pdf(outLinePlotFilePath, height=4.0, width=6)

par(mar=c(7.6, 4.6, 0.6, 0.6))
cex = 1.5

plot(NULL, xlim=c(min(controlDoses), max(controlDoses)), ylim=c(min(controlData, fbcData), max(controlData, fbcData)), xlab="", ylab="", xaxt="n", yaxt="n")

for (i in 1:ncol(controlData))
  abline(controlIntercepts[i], controlSlopes[i], col=blue, lwd=lwd)
for (i in 1:ncol(fbcData))
  abline(fbcIntercepts[i], fbcSlopes[i], col=yellow, lwd=lwd)

box(lwd=lwd)
axis(1, round(controlDoses, 3), cex.axis=cex, lwd.ticks=lwd, las=2, mgp=c(3, 1, 0))
axis(2, seq(0, 1, 0.2), cex.axis=cex, mgp=c(3, 1, 0), lwd.ticks=lwd)
title(xlab="Dose (log)", mgp=c(6, 1, 0), cex.lab=cex)
title(ylab="Proportion viable cells", mgp=c(3, 1, 0), cex.lab=cex)
legend("bottomleft", legend=c("No Family History", "Family History"), lwd=lwd, col=c(blue, yellow), cex=cex)

graphics.off()
