# Supplementary material for: Integrative analyses reveal signaling pathways underlying familial breast cancer susceptibility
Source: Mol Syst Biol. 2016 Mar 11;12(3):860. doi: 10.15252/msb.20156506 (PMC4812528; doi:10.15252/msb.20156506)
Supplement: Supplementary file 20 — Computer Code EV2 [file MSB-12-860-s020.zip › MSB-15-6506R_Computer_Code_EV2/BCRiskPathways_Notebook/code/PlotTreatmentDataVertical.R]

drug = commandArgs()[7]
controlFilePath = commandArgs()[8]
fbcFilePath = commandArgs()[9]
outBoxPlotFilePath = commandArgs()[10]

controlData = read.table(controlFilePath, sep="\t", stringsAsFactors=F, header=TRUE, row.names=1, check.names=FALSE)
fbcData = read.table(fbcFilePath, sep="\t", stringsAsFactors=F, header=TRUE, row.names=1, check.names=FALSE)

controlDoses = as.numeric(rownames(controlData))
fbcDoses = as.numeric(rownames(fbcData))

controlIntercepts = apply(controlData, 2, function(x) {
  lm(x ~ controlDoses)$coeff[1]
})
fbcIntercepts = apply(fbcData, 2, function(x) {
  lm(x ~ fbcDoses)$coeff[1]
})

controlSlopes = apply(controlData, 2, function(x) {
  lm(x ~ controlDoses)$coeff[2]
})
fbcSlopes = apply(fbcData, 2, function(x) {
  lm(x ~ fbcDoses)$coeff[2]
})

yellow = rgb(1, 211/255, 32/255)
blue = rgb(153/255, 204/255, 1)

displayMetric = expression(paste(Delta, " proportion viable cells", sep=""))

pdf(outBoxPlotFilePath, width=3.5, height=4.5)

cex = 2
lwd = 3
par(mar=c(4.6, 5.2, 0.6, 0.6))
boxplot(controlSlopes, fbcSlopes, col=c(blue, yellow), main="", lwd=lwd, xaxt="n", yaxt="n", horizontal=F, range=0, cex.main=1.5)
axis(1, at=1:2, labels=c("No\nFamily History", "Family\nHistory"), lwd.ticks=lwd, cex.axis=1.2, las=1, mgp=c(3, 2, 0))
axis(2, lwd.ticks=lwd, cex.axis=1.2, las=1)
title(ylab=displayMetric, cex.lab=1.2, mgp=c(3.5, 1, 0))
p.value = t.test(fbcSlopes, controlSlopes)$p.value
p.value = paste("(p = ", format(p.value, digits=3, scientific=p.value<0.01), ")", sep="")
title(xlab=p.value, cex.lab=1.2, mgp=c(3.4, 1, 0))
box(lwd=lwd)

graphics.off()
