# Supplementary material for: Integrative analyses reveal signaling pathways underlying familial breast cancer susceptibility
Source: Mol Syst Biol. 2016 Mar 11;12(3):860. doi: 10.15252/msb.20156506 (PMC4812528; doi:10.15252/msb.20156506)
Supplement: Supplementary file 20 — Computer Code EV2 [file MSB-12-860-s020.zip › MSB-15-6506R_Computer_Code_EV2/BCRiskPathways_Notebook/code/PlotVariantExpression.R]

#library(plotrix)

correlationFdrFilePath = commandArgs()[7]
variantFilePath = commandArgs()[8]
expressionFilePath = commandArgs()[9]
outFilePath = commandArgs()[10]

scl = function(x)
{
  return((x - min(x, na.rm=TRUE)) / (max(x, na.rm=TRUE) - min(x, na.rm=TRUE)))
}

correlationFdrData = read.table(correlationFdrFilePath, sep="\t", stringsAsFactors=FALSE, header=FALSE, row.names=1, check.names=FALSE)
variantData = read.table(variantFilePath, sep="\t", stringsAsFactors=FALSE, header=TRUE, row.names=NULL, check.names=FALSE)
expressionData = read.table(expressionFilePath, sep="\t", stringsAsFactors=FALSE, header=TRUE, row.names=1, check.names=FALSE)
expressionData = apply(expressionData, 2, scl)

variantData = variantData[which(variantData$SampleID %in% rownames(expressionData)),]

meanMutatedExpression = NULL
for (i in 1:nrow(correlationFdrData))
{
  geneID = rownames(correlationFdrData)[i]
  geneVariantData = variantData[variantData$GeneID==as.integer(geneID),]
  mutatedSamples = unique(geneVariantData$SampleID)
  mutatedExpression = expressionData[mutatedSamples,geneID]

  meanMutatedExpression = c(meanMutatedExpression, mean(mutatedExpression))
}

correlationFdrData = correlationFdrData[order(meanMutatedExpression),]
#correlationFdrData = correlationFdrData[which(correlationFdrData[,2]>1),]

expressionData = expressionData[,rownames(correlationFdrData)]

allGenes = colnames(expressionData)
allSamples = rownames(expressionData)

hMargin = 0.75
vMargin = length(allGenes) * 0.03
x2 = hMargin
x3 = x2 + 2
x4 = x3 + 0
x5 = x4 + length(allSamples)
x6 = x5 + length(allSamples) * 0.3
x7 = x6 + hMargin
y2 = vMargin
y3 = y2 + vMargin
y4 = y3 + length(allGenes)
y5 = y4 + vMargin

pdf(outFilePath, width=6, height=6)

par(mar=rep(0, 4))
plot(NULL, xlim=c(0, x7), ylim=c(0, y5), xlab="", ylab="", xaxt="n", yaxt="n", ann=FALSE, xaxs="i", yaxs="i", frame.plot=FALSE)

for (i in 1:length(allGenes))
{
  geneID = allGenes[i]
  geneVariantData = variantData[variantData$GeneID==as.integer(geneID),]

  #geneSymbol = unique(geneVariantData$GeneSymbol)
  #corrCoef = correlationFdrData[rownames(correlationFdrData)==geneID,3]
  geneExpressionData = expressionData[,geneID]

  #text(x3, y3 + i, geneSymbol, cex=0.45, offset=0, pos=4)
  #text(x3, y3 + i, round(corrCoef, 2), cex=0.55, offset=0, pos=4)

  samplesMutated = allSamples%in%geneVariantData$SampleID
  pch = 20
  col = c("gray", 2)[as.integer(samplesMutated)+1]
  cex = c(0.45, 0.75)[as.integer(samplesMutated)+1]
  points(x4 + scl(geneExpressionData) * (x5 - x4), y3 + rep(i, length(allSamples)), pch=pch, cex=cex, col=col)
}

#family="mono"

text(x2 + (x3 - x2) / 2, y3 + (y4 - y3) * 0.53, "Gene", cex=1.10, offset=0, pos=3, xpd=TRUE, adj=0, srt=90)
#text(x4 + (x5 - x4) * 0.53, y2 + (y3 - y2) * 0.43, "Expression (scaled)", cex=1.10, offset=0, pos=1, xpd=TRUE, adj=0, srt=0)
text(x4 + (x5 - x4) * 0.00, y2, "Low Expression", cex=1, offset=0, pos=4, xpd=TRUE, adj=0, srt=0)
text(x4 + (x5 - x4) * 0.72, y2, "High Expression", cex=1, offset=0, pos=4, xpd=TRUE, adj=0, srt=0)
legend(x5 + (x6 - x5) * 0.05, y4, legend=c("Has Variant", "No Variant"), pch=20, col=c(2, "gray"), bty="n")

graphics.off()
