# Supplementary material for: Integrative analyses reveal signaling pathways underlying familial breast cancer susceptibility
Source: Mol Syst Biol. 2016 Mar 11;12(3):860. doi: 10.15252/msb.20156506 (PMC4812528; doi:10.15252/msb.20156506)
Supplement: Supplementary file 20 — Computer Code EV2 [file MSB-12-860-s020.zip › MSB-15-6506R_Computer_Code_EV2/BCRiskPathways_Notebook/code/PlotVariantStats.R]

library(Hmisc)

inFilePath = commandArgs()[7]
outFilePattern = commandArgs()[8]

data = read.table(inFilePath, sep="\t", stringsAsFactors=FALSE, header=TRUE, row.names=NULL)

createPlot = function(dataToPlot, description, categoryDescription)
{
  ylab = "# Variants"

  #plotBars(description, c(4.6, 5.1, 0.6, 0.1), gsub("chr", "", dataToPlot$Chromosome), "Chromosome", "Chromosome", ylab)
  plotBars(description, c(4.6, 5.1, 0.6, 0.1), formatText(dataToPlot$VariantSubType), "DNA_Alteration", "DNA alteration", ylab)
  plotBars(description, c(4.6, 5.1, 0.6, 0.1), nchar(dataToPlot$Ref) - nchar(dataToPlot$Alt), "Num_Nucleotides_Added", "# Nucleotides added",  ylab, shouldSort=FALSE)
  plotBars(description, c(21.1, 5.1, 0.6, 0.1), capitalize(tolower(gsub("_", " ", formatText(dataToPlot$VariantEffect)))), "Variant_Effect", "", ylab)
  #plotBars(description, c(9.1, 5.1, 0.6, 0.1), formatText(dataToPlot$VariantImpactLevel), "Variant_Impact_Level", "", ylab)
}

formatText = function(x)
{
  x[x==""] = "Unspecified"
  return(x)
}

formatNumbers = function(x)
{
  x[x=="."] == NA
  x[x==" "] == NA
  return(as.numeric(x))
}

plotBars = function(description, mar, x, categoryDescription, xlab="", ylab="", main="", plotNames=TRUE, shouldSort=TRUE)
{
  outFilePath = sub("%description", description, outFilePattern)
  outFilePath = sub("%category", categoryDescription, outFilePath)
  pdf(outFilePath)

  par(mar=mar)

  t = table(x)

  if (shouldSort)
    t = sort(t, decreasing=TRUE)

  names.arg = NULL
  if (plotNames)
    names.arg = names(t)

#  main = paste(main, description, sep="")

  midpoints = barplot(t, main="", las=2, xlab=xlab, ylab="", names.arg=names.arg)
  title(ylab=ylab, mgp=c(4, 1, 0))

  if (categoryDescription == "DNA_Alteration")
  {
    ti = sum(c(t["A>G"], t["G>A"], t["C>T"], t["T>C"]))
    tv = sum(c(t["A>C"], t["C>A"], t["A>T"], t["T>A"], t["C>G"], t["G>C"], t["G>T"], t["T>G"]))
    tiTvRatio = format(ti / tv, digits=3)
    text(median(midpoints), max(t) * 0.6, labels=paste("Ti/Tv ratio:", tiTvRatio))
  }

  graphics.off()
}

createPlot(data, "AllVariants")
