# Supplementary material for: Integrative analyses reveal signaling pathways underlying familial breast cancer susceptibility
Source: Mol Syst Biol. 2016 Mar 11;12(3):860. doi: 10.15252/msb.20156506 (PMC4812528; doi:10.15252/msb.20156506)
Supplement: Supplementary file 20 — Computer Code EV2 [file MSB-12-860-s020.zip › MSB-15-6506R_Computer_Code_EV2/BCRiskPathways_Notebook/code/PrintNumSignificantPathways.R]

inFilePath = commandArgs()[7]
pIndex = as.integer(commandArgs()[8])
pThreshold = as.numeric(commandArgs()[9])
fdrIndex = as.integer(commandArgs()[10])
fdrThreshold = as.numeric(commandArgs()[11])

data = as.matrix(read.table(inFilePath, stringsAsFactors=F, sep="\t", header=T, row.names=1, check.names=F))

pvalues = data[,pIndex]

print(paste("Num p-values < ", pThreshold, ":", sep=""))
print(sum(pvalues < pThreshold, na.rm=TRUE))

print(paste("Proportion p-values < ", pThreshold, ":", sep=""))
print(sum(pvalues < pThreshold, na.rm=TRUE) / length(pvalues))

if (!is.na(fdrIndex))
{
  fdr = data[,fdrIndex]

  print(paste("Num FDR < ", fdrThreshold, ":", sep=""))
  print(sum(fdr < fdrThreshold, na.rm=TRUE))

  print(paste("Proportion FDR < ", fdrThreshold, ":", sep=""))
  print(sum(fdr < fdrThreshold, na.rm=TRUE) / length(fdr))
}
