# Supplementary material for: Integrative analyses reveal signaling pathways underlying familial breast cancer susceptibility
Source: Mol Syst Biol. 2016 Mar 11;12(3):860. doi: 10.15252/msb.20156506 (PMC4812528; doi:10.15252/msb.20156506)
Supplement: Supplementary file 20 — Computer Code EV2 [file MSB-12-860-s020.zip › MSB-15-6506R_Computer_Code_EV2/BCRiskPathways_Notebook/code/RoundMatrixColumn.py]

import os, sys, glob
import utilities

inFilePath = sys.argv[1]
numHeaderRows = int(sys.argv[2])
colIndex = int(sys.argv[3])
numPlaces = sys.argv[4]
outFilePath = sys.argv[5]

numberFormatOption = "g"
if len(sys.argv) > 6:
    numberFormatOption = sys.argv[6]

data = utilities.readMatrixFromFile(inFilePath)

def isNumber(x):
    try:
        float(x)
        return True
    except:
        return False

for i in range(numHeaderRows, len(data)):
    if isNumber(data[i][colIndex]):
        modValue = ("%." + numPlaces + numberFormatOption) % float(data[i][colIndex])
    else:
        modValue = data[i][colIndex]
        if len(data[i][colIndex]) > int(numPlaces):
            modValue = data[i][colIndex][:int(numPlaces)] + "..."

    data[i][colIndex] = modValue

utilities.writeMatrixToFile(data, outFilePath)
