# Supplementary material for: Integrative analyses reveal signaling pathways underlying familial breast cancer susceptibility
Source: Mol Syst Biol. 2016 Mar 11;12(3):860. doi: 10.15252/msb.20156506 (PMC4812528; doi:10.15252/msb.20156506)
Supplement: Supplementary file 20 — Computer Code EV2 [file MSB-12-860-s020.zip › MSB-15-6506R_Computer_Code_EV2/BCRiskPathways_Notebook/code/SelectColumns.py]

import os, sys, glob
import utilities

def parseColumnIndices(entries, lastIndex):
    indices = []

    for entry in entries:
        if entry == "last":
            indices.append(lastIndex - 1)
        else:
            if entry.find("to") > -1:
                entryValues = entry.split("to")
                start = int(entryValues[0])

                if entryValues[1] == "last":
                    stop = lastIndex
                elif entryValues[1].startswith("-"):
                    stop = lastIndex + int(entryValues[1]) + 1
                else:
                    stop = int(entryValues[1]) + 1

                indices.extend(range(start, stop))
            else:
                indices.append(int(entry))

    return indices

inFilePath = sys.argv[1]
columnIndexInput = sys.argv[2]
outFilePath = sys.argv[3]

lineCount = 0
outFile = open(outFilePath, 'w')
out = ""
columnIndices = None

for line in file(inFilePath):
    lineCount += 1
    lineItems = line.rstrip().split("\t")

    if columnIndices is None:
        columnIndices = parseColumnIndices(columnIndexInput.split(","), len(lineItems))

    try:
        outItems = [lineItems[i] for i in columnIndices if len(lineItems) > i]
    except:
        print sys.exc_info()
        print lineItems
        exit()

    out += "\t".join(outItems) + "\n"

    if lineCount % 100000 == 0:
        #print lineCount
        outFile.write(out)
        out = ""

outFile.write(out)
outFile.close()
