# Supplementary material for: Integrative analyses reveal signaling pathways underlying familial breast cancer susceptibility
Source: Mol Syst Biol. 2016 Mar 11;12(3):860. doi: 10.15252/msb.20156506 (PMC4812528; doi:10.15252/msb.20156506)
Supplement: Supplementary file 20 — Computer Code EV2 [file MSB-12-860-s020.zip › MSB-15-6506R_Computer_Code_EV2/BCRiskPathways_Notebook/code/SortFileByExpression.py]

import os, sys, glob, math
import utilities
from operator import itemgetter, attrgetter

inFilePath = sys.argv[1]
expression = sys.argv[2]
reverse = sys.argv[3] == "reverse"
numHeaderRows = int(sys.argv[4])
outFilePath = sys.argv[5]

data = utilities.readMatrixFromFile(inFilePath)

if len(data) <= 1:
    utilities.writeMatrixToFile(data, outFilePath)
    exit(0)

headerRows = []
for i in range(numHeaderRows):
    headerRows.append(data.pop(0))

data = map(lambda x: eval("x + [" + expression + "]"), data)
data.sort(key=itemgetter(len(data[0])-1), reverse=reverse)
data = [x[:-1] for x in data]

utilities.writeMatrixToFile(headerRows + data, outFilePath)
