# Supplementary material for: Integrative analyses reveal signaling pathways underlying familial breast cancer susceptibility
Source: Mol Syst Biol. 2016 Mar 11;12(3):860. doi: 10.15252/msb.20156506 (PMC4812528; doi:10.15252/msb.20156506)
Supplement: Supplementary file 20 — Computer Code EV2 [file MSB-12-860-s020.zip › MSB-15-6506R_Computer_Code_EV2/BCRiskPathways_Notebook/code/SortFileByOtherFileValues.py]

import os, sys, glob
import utilities
from operator import itemgetter, attrgetter

inFilePath = sys.argv[1]
inColumnIndex = int(sys.argv[2])
numHeaderRows = int(sys.argv[3])
otherFilePath = sys.argv[4]

inData = utilities.readMatrixFromFile(inFilePath)
otherKeys = utilities.readVectorFromFile(otherFilePath)

headerRows = []
for i in range(numHeaderRows):
    headerRows.append(inData.pop(0))

inDataDict = {}
for row in inData:
    inKey = row[inColumnIndex]
    inDataDict[inKey] = row

outData = [inDataDict[x] for x in otherKeys if x in inDataDict.keys()]

outFile = open(inFilePath, 'w')
for row in headerRows:
    outFile.write("\t".join([str(x) for x in row]) + "\n")

for row in outData:
    outFile.write("\t".join([str(x) for x in row]) + "\n")

outFile.close()
