# Supplementary material for: Integrative analyses reveal signaling pathways underlying familial breast cancer susceptibility
Source: Mol Syst Biol. 2016 Mar 11;12(3):860. doi: 10.15252/msb.20156506 (PMC4812528; doi:10.15252/msb.20156506)
Supplement: Supplementary file 20 — Computer Code EV2 [file MSB-12-860-s020.zip › MSB-15-6506R_Computer_Code_EV2/BCRiskPathways_Notebook/code/SummarizeAge.R]

source("code/Common.R")

ageFilePath = commandArgs()[7]
familyFilePath = commandArgs()[8]
familyDescriptionFilePath = commandArgs()[9]
outFilePath = commandArgs()[10]

ageData = read.table(ageFilePath, sep="\t", stringsAsFactors=F, header=T, row.names=1)
familyData = read.table(familyFilePath, sep="\t", stringsAsFactors=F, header=T, row.names=1)
familyDescriptionData = read.table(familyDescriptionFilePath, sep="\t", row.names=1, stringsAsFactors=FALSE, header=TRUE, quote="\"", check.names=FALSE)

data = merge(ageData, familyData, by=0)
data = data[which(data$Age!=">55"),]
data = merge(data, familyDescriptionData, by.x=1, by.y=0)
data = data[order(data$family),]

age = data$Age
age = as.numeric(age)

family = data$family

printSubsetStats = function(families)
{
  familyAges = age[which(family%in%families)]

  print("Families:")
  print(families)
  print("Median age:")
  print(median(familyAges))
  print("Max age:")
  print(max(familyAges))
  print("Min age:")
  print(min(familyAges))
}

printSubsetStats(0:5)
for (i in 0:5)
  printSubsetStats(i)
printSubsetStats(c(0,1,2,4))
printSubsetStats(c(2,4))
printSubsetStats(c(3,5))

print("Anova p-value:")
print(getAnovaPValue(age, family))

printCompareStats = function(families1, families2)
{
  ages1 = as.numeric(age[family%in%families1])
  ages2 = as.numeric(age[family%in%families2])
  print(paste("t-test comparing ", paste(families1, collapse=","), " and ", paste(families2, collapse=","), ":", sep=""))
  print(t.test(ages1, ages2))
}

printCompareStats(c(2,4), c(3,5))
printCompareStats(c(0,1,2,4), c(3,5))

pdf(outFilePath, width=11)
par(mar=c(3.6, 5.4, 0.2, 0.3))
cex = 2.1
familyDescriptionLabels = unique(data$FamilyDescription)
boxplot(as.numeric(data$Age) ~ as.factor(data$family), ylab="", xaxt="n", yaxt="n", cex.lab=cex, lwd=3, range=0)
axis(1, 1:(length(unique(data$family))), gsub(",", "\n", familyDescriptionLabels), lwd.ticks=0, mgp=c(3.0, 2.5, 0), cex.axis=1.5)
axis(2, seq(10, 120, 10), lwd.ticks=3, cex.axis=cex, las=2, mgp=c(3, 1.0, 0))
title(ylab="Age (years)", mgp=c(3.8, 1, 0), cex.lab=cex)
box(lwd=3)
graphics.off()
