# Supplementary material for: Integrative analyses reveal signaling pathways underlying familial breast cancer susceptibility
Source: Mol Syst Biol. 2016 Mar 11;12(3):860. doi: 10.15252/msb.20156506 (PMC4812528; doi:10.15252/msb.20156506)
Supplement: Supplementary file 20 — Computer Code EV2 [file MSB-12-860-s020.zip › MSB-15-6506R_Computer_Code_EV2/BCRiskPathways_Notebook/code/transposeData.py]

import os, sys
import utilities

inFilePath = sys.argv[1]
outFilePath = sys.argv[2]

data = utilities.readMatrixFromFile(inFilePath)

if len(data[0]) == len(data[1]) - 1:
    data[0].insert(0, " ")

utilities.writeMatrixToFile(utilities.transposeMatrix(data), outFilePath)
