# Supplementary material for: Integrative analyses reveal signaling pathways underlying familial breast cancer susceptibility
Source: Mol Syst Biol. 2016 Mar 11;12(3):860. doi: 10.15252/msb.20156506 (PMC4812528; doi:10.15252/msb.20156506)
Supplement: Supplementary file 20 — Computer Code EV2 [file MSB-12-860-s020.zip › MSB-15-6506R_Computer_Code_EV2/BCRiskPathways_Notebook/code/Uniquify.py]

import os, sys, glob

filePath = sys.argv[1]

values = [line.rstrip() for line in file(filePath)]
values = list(set(values))

outFile = open(filePath, 'w')
outFile.write("\n".join(values))
outFile.close()
