# Supplementary material for: Integrative analyses reveal signaling pathways underlying familial breast cancer susceptibility
Source: Mol Syst Biol. 2016 Mar 11;12(3):860. doi: 10.15252/msb.20156506 (PMC4812528; doi:10.15252/msb.20156506)
Supplement: Supplementary file 20 — Computer Code EV2 [file MSB-12-860-s020.zip › MSB-15-6506R_Computer_Code_EV2/BCRiskPathways_Notebook/Data/Expression/Utah_SamplesWithVariantData.Transposed.txt]

Description	Utah__B02	Utah__B03	Utah__B05	Utah__B06	Utah__B07	Utah__B08	Utah__C01	Utah__C08	Utah__C11	Utah__C12	Utah__D07	Utah__D09	Utah__D10	Utah__E01	Utah__E03	Utah__E06	Utah__E07	Utah__E12	Utah__G03	Utah__G06	Utah__G07	Utah__G08	Utah__G10	Utah__H06	Utah__H07	Utah__H08	Utah__H10	Utah__H11	Utah__I05	Utah__I10	Utah__I12	Utah__K01	Utah__K03	Utah__K05
1	-0.0346	-0.0867	-0.0568	-0.2158	0.0189	0.0896	-0.0076	-0.0196	0.0437	0.0108	-0.0069	-0.0573	-0.0065	0.0052	0.0212	-0.2384	0.0257	-0.074	-0.0347	-0.1015	-0.0113	-0.1053	-0.0522	-0.0074	-0.0884	-0.0205	-0.0476	0.0231	0.0455	-0.0286	-0.0056	-0.0021	-0.0546	0.0521
10	-0.2709	-0.1072	-0.1934	-0.3596	-0.0753	-0.1402	-0.1607	-0.1803	-0.1325	0.039	-0.0095	-0.1811	-0.2054	-0.0748	-0.1017	-0.2543	-0.0603	0.0135	-0.1243	-0.1947	-0.341	-0.2484	-0.2844	-0.0572	-0.1416	-0.0061	-0.3308	-0.2915	-0.1676	-0.1715	-0.045	-0.1358	-0.1354	-0.1541
100	1.0524	0.797	0.932	0.4102	0.9238	0.9666	0.9796	0.8184	0.9221	0.4185	0.6874	0.6995	0.6448	0.6027	0.7783	0.6272	0.6078	0.4033	0.6544	0.6802	0.6395	0.8193	0.6938	0.5918	0.7499	0.5333	0.5565	0.527	0.6054	0.8735	0.6117	0.8926	0.791	0.8478
1000	-0.0652	-0.0665	-0.1135	-0.1537	-0.0902	-0.0696	-0.1159	0.0211	-0.0056	-0.0227	-0.0421	-0.0572	-0.0815	-0.0661	-0.0338	-0.1238	-0.0286	-0.0067	-0.0749	-0.0391	-0.0427	-0.1053	-0.113	-0.0299	-0.1195	-0.0854	-0.1104	-0.0797	0.0158	-0.0998	-0.0125	-0.0858	-0.1039	-0.0434
10000	0.5192	0.6398	0.537	0.4838	0.6255	0.3527	0.5244	0.3989	0.3517	0.2659	0.3478	0.3962	0.3118	0.3479	0.3225	0.343	0.3938	0.258	0.4989	0.4803	0.3401	0.4418	0.4191	0.2887	0.4311	0.2587	0.4292	0.448	0.3167	0.4583	0.3872	0.6619	0.5478	0.4768
10001	1.7104	1.6257	1.3316	1.1256	1.7348	1.6879	1.4941	1.4921	1.4475	0.9919	1.4168	1.4355	1.2301	1.0466	1.4972	0.928	1.1747	0.8987	1.5943	1.1374	1.2821	1.4158	0.9605	1.3175	1.2834	1.113	0.9421	0.9475	1.0917	1.5271	1.2951	1.6378	1.4295	1.5303
10002	-0.0839	-0.0969	-0.1192	-0.2602	-0.118	-0.0183	-0.0823	-0.071	-0.0187	-0.0285	-0.03	-0.0798	-0.0166	-0.0841	0.0059	-0.0436	-0.0178	-0.1022	-0.0011	-0.0669	-0.0641	-0.0801	-0.0507	-0.0578	-0.1047	-0.1171	-0.1535	-0.1439	-0.0647	-0.035	0.007	-0.1032	-0.1047	-0.1038
10003	-0.0657	-0.1105	-0.0536	-0.1722	-0.0612	-0.0937	-0.1356	-0.0297	-0.0416	-0.0752	-0.0333	-0.074	-0.0623	-0.0743	-0.0814	-0.2363	-0.0469	-0.0777	-0.0778	0.0622	-0.106	-0.0361	-0.1365	-0.0038	-0.1151	-0.0772	-0.1367	-0.1224	-0.0495	-0.0983	-0.1713	-0.086	-0.0846	-0.0984
100033398	0.2865	0.3055	0.5752	0.2139	0.3528	0.3603	0.2819	0.219	0.484	0.1671	0.127	0.3764	0.2506	0.0736	0.157	0.1461	0.2782	0.3321	0.1442	0.6891	0.3054	0.6337	0.4375	0.5583	0.6807	0.4856	0.3539	0.3699	0.4703	0.3839	0.4161	0.1696	0.368	0.3725
100033399	0.0238	0.0364	-0.1043	-0.1168	-0.1325	-0.0769	-0.0059	0.0541	0.2265	-0.0719	-0.0415	0.0888	0.114	0.0231	0.0378	0.1076	-0.0463	-0.1222	-0.2182	-0.1148	-0.0102	-0.0621	0.0875	-0.0264	7e-04	0.0352	-0.241	0.0546	0.0466	0.0845	-0.3496	-0.133	-0.1187	0.0441
100037267	-0.0564	0.0125	0.0302	0.0092	-0.0752	-0.0237	-0.0434	-0.048	0.0696	-0.1619	0.0957	-0.2523	-0.0699	0.047	0.0142	-0.2663	-0.0375	-0.0464	0.1364	-0.0536	-0.0305	-0.045	-0.1667	-0.0393	-0.1591	-0.1001	-0.1038	-0.1386	-0.125	0.058	0.272	-0.079	-0.1999	0.0312
100037417	0.7813	0.5389	0.4604	0.4523	0.573	0.589	0.8369	0.2598	0.3842	0.2074	0.1779	0.1856	0.3968	-0.0267	0.0524	0.329	0.3835	0.2814	0.8125	0.2279	0.2184	0.2168	0.1832	0.3089	0.3194	0.2342	0.5216	0.2158	0.1225	0.5853	0.1073	0.4909	0.4634	0.5815
100038246	0.1093	0.2037	0.0558	0.1192	0.1223	0.0898	0.1299	0.0888	0.1235	0.0772	0.0617	0.1483	0.0084	0.1507	0.0675	0.1421	0.0092	0.0873	0.0557	0.0169	0.1672	0.0529	0.1221	0.0723	0.0564	-0.0023	0.0934	0.0375	0.0699	0.1379	0.0764	0.1055	0.2157	0.026
10004	0.102	0.0248	0.0029	-0.1813	0.0783	0.1621	0.1547	0.2129	0.1947	-0.0183	0.1484	0.1784	0.1531	-0.06	0.1305	0.0146	0.1036	-0.0318	0.1249	-9e-04	0.0443	0.1084	-0.035	0.178	0.0337	-0.039	-0.0914	0.0963	0.2199	0.0747	0.162	0.1129	0.0382	0.0648
100048912	-0.0356	0.0136	-0.0647	0.0803	0.0351	-0.0046	-0.1087	-0.0253	0.028	-0.0973	-0.0272	-0.0992	-0.032	-0.0427	-0.0464	-0.0582	-0.0349	-0.0367	-0.0526	-0.0643	-0.0707	-0.0795	-0.127	-0.0353	-0.0945	-0.0524	-0.0233	-0.0409	-0.045	-0.0047	-0.0768	-0.0435	-0.0464	0.0342
100049587	1.6361	1.4915	2.1121	-0.0038	1.4104	1.5957	1.8948	2.0344	1.3811	1.6076	2.0279	1.5711	2.3361	1.7582	2.6315	1.2244	2.1936	1.8001	2.4128	2.1957	1.267	1.9509	1.3106	2.5799	1.2603	2.4904	1.5714	1.9508	2.4673	2.3523	1.7263	2.6778	1.4437	2.1163
100049716	0.1324	0.0607	0.118	-0.1189	0.1102	0.1431	0.1694	0.0181	0.115	0.0801	0.1311	0.2194	0.034	-0.0225	0.2789	0.0894	0.2414	-0.0251	0.0161	0.074	0.1395	0.3232	-0.0111	0.2205	0.0574	-0.0068	0.1446	0.0546	0.0752	0.0929	0.0828	0.1517	0.0397	0.1535
10005	0.733	0.5699	0.6086	0.2158	0.6866	0.607	0.6798	0.5949	0.6352	0.3167	0.5495	0.5696	0.5972	0.3734	0.4824	0.3406	0.5183	0.2385	0.6185	0.48	0.4382	0.5745	0.2895	0.4449	0.4516	0.3445	0.349	0.2992	0.5753	0.6301	0.4559	0.703	0.4692	0.7139
10006	1.746	1.8051	1.6524	1.6409	1.9735	1.7875	1.7414	1.4412	1.4622	1.0489	1.4084	1.315	1.392	1.2621	1.3587	1.2176	1.3409	1.1149	1.5271	1.2452	1.349	1.491	1.1967	1.264	1.5724	1.3416	1.3251	1.2152	1.0678	1.5497	1.3111	1.8257	1.5276	1.4128
10007	0.6986	0.5771	0.5169	0.2301	0.6153	0.6396	0.4928	0.4289	0.2881	0.1607	0.3637	0.5121	0.4405	0.3295	0.4608	0.3233	0.2762	0.1796	0.6145	0.4596	0.3412	0.4254	0.2311	0.3543	0.2739	0.2096	0.1297	0.4644	0.3683	0.6481	0.3801	0.5926	0.2859	0.2301
10008	0.2898	0.1893	0.0539	0.1113	0.2206	0.5115	0.3284	0.2139	0.2375	-0.0933	0.2718	0.0978	0.3495	0.1028	0.3374	0.0315	0.115	-0.0293	0.2138	0.2005	0.0594	0.2499	-0.1164	0.3227	-0.0064	0.0171	0.0549	0.036	0.0978	0.2672	0.0866	0.4224	-0.1101	0.0451
10009	1.4936	1.3908	1.2194	0.8491	1.4918	1.4905	1.2167	1.3382	1.3491	0.8301	1.3245	1.2201	1.1662	1.1063	1.2969	0.6796	1.2105	0.7818	1.3617	1.0962	1.3511	1.2211	1.2478	1.2773	1.3379	1.1652	0.9892	0.9422	1.2675	1.3988	1.3129	1.4091	1.0557	1.1637
100093630	1.6612	1.4758	1.3348	0.8143	1.4094	1.3737	1.0759	1.2156	1.2688	0.7999	1.0827	1.3321	1.3442	1.2994	1.2901	0.971	1.5918	1.2231	1.4631	1.1621	1.1602	1.4175	0.7843	1.4012	1.2623	0.6438	0.6943	0.9674	1.2898	1.3056	1.2211	1.5196	0.9792	1.1624
100093717	0.257	0.3713	0.4136	0.4452	0.3649	0.3374	0.3387	0.4765	0.2835	0.1136	0.2169	0.3834	0.2883	0.1337	0.3356	0.3198	0.2958	0.3154	0.4927	0.2714	0.3307	0.2628	0.3193	0.3123	0.4861	0.3723	0.3776	0.3032	0.2788	0.2903	0.3459	0.4739	0.3306	0.2928
1001	-0.0432	-0.0728	-0.1672	-0.2263	-0.1191	-0.0431	-0.1477	-0.0402	-0.0378	-0.1035	0.0063	-0.0903	0.0063	-0.0732	0.0405	-0.1215	-0.046	-0.0855	-0.0631	-0.0663	-0.0341	-0.0826	-0.1406	0.0325	-0.0823	-0.013	-0.1527	-0.0795	-0.0312	-0.0936	-0.0884	-0.0854	-0.0928	-0.0414
10010	0.9837	1.1253	0.8321	0.9229	1.2244	0.6888	1.0586	0.5549	0.5648	0.3595	0.562	0.575	0.4065	0.4576	0.5564	0.7146	0.6362	0.3392	0.8613	0.8899	0.4943	0.8132	0.628	0.6532	0.7616	0.6135	0.7181	0.6977	0.3885	0.9118	0.5719	1.4649	0.9209	0.6534
100101126	0.4875	0.3285	0.3074	0.3595	0.572	0.5878	0.2483	0.5308	0.3592	0.2579	0.3142	0.3886	0.1833	0.445	0.2925	0.0896	0.2926	0.1505	0.3573	0.3017	0.1865	0.2177	0.2292	0.3529	0.1259	0.3964	0.3829	0.3856	0.2653	0.5605	0.2515	0.5696	0.343	0.412
100101246	0.5021	0.524	0.2319	0.6085	0.1667	0.3937	0.1583	0.2919	0.2199	0.1601	0.2633	0.3766	0.255	0.1668	0.2548	0.3612	0.402	0.3896	0.179	0.2376	0.2732	0.3899	0.1647	0.2689	0.0861	0.3564	0.3264	0.1466	0.123	0.3734	0.3198	0.3236	0.3813	0.3172
100101266	-0.0066	0.0697	0.0219	0.1811	0.0077	-0.1805	0.0682	0.0054	-0.0688	0.0894	-0.0228	-0.0182	-0.0544	-0.0758	-0.0532	0.1096	0.0859	0.0475	-0.0295	-0.0808	0.1465	0.1309	0.0838	-0.0997	0.0073	0.0015	0.0521	-0.1927	0.0816	-0.1374	-0.006	-0.152	0.1958	-0.1465
100101267	0.7199	0.5615	0.3761	0.4251	0.5264	0.5828	0.6954	0.4445	0.6779	0.5548	0.5044	0.3598	0.5485	0.509	0.4952	0.5385	0.7227	0.1573	0.8003	0.8121	0.4426	0.7776	0.5718	0.8685	0.6093	0.1004	0.2267	0.2704	0.57	0.6593	0.5097	0.7045	0.5745	0.6252
100101405	-0.0267	-0.0136	-0.0568	0.1063	0.1485	0.0865	0.0374	-0.1372	-0.1236	0.2719	-0.0299	-0.0815	0.1119	-0.0716	0.132	0.106	-0.0672	0.0468	-0.0638	0.0822	-0.0098	0.1981	-0.0828	-0.1212	0.0814	0.044	0.045	-0.2059	0.1472	0.0379	-0.0513	0.0722	-0.1435	-0.0685
100101467	0.1046	0.1168	-0.026	-0.1232	0.1801	0.1032	0.0856	0.1404	0.1237	-0.0253	0.099	0.0344	-0.014	-0.0192	0.0628	-0.1125	0.0495	-0.0452	0.1236	0.0195	0.1081	0.1098	-0.0766	-0.0091	-0.0294	0.0479	0.0453	-0.004	0.0947	0.0753	0.1082	0.092	0.0601	0.0152
100101483	0.2391	0.2436	0.1497	0.0763	0.1854	0.0799	0.0376	0.2145	-0.0265	-0.0951	0.0061	0.1994	0.209	-0.0072	0.1443	0.165	0.1117	-0.1064	0.0609	0.0591	-0.2395	0.3266	-0.074	-0.075	0.2096	0.1362	0.1529	0.0516	0.0792	0.1979	-0.0341	0.4106	0.1191	0.1359
100101917	0.4182	0.3508	0.2891	0.3268	0.3897	0.3148	0.3347	0.0944	0.1989	0.0879	0.1917	0.1105	0.0475	0.2111	0.023	0.3076	0.0049	0.1969	0.2385	0.0801	0.2683	0.2449	0.2251	0.0288	0.3522	0.0868	-0.0587	0.2581	0.0788	0.3399	0.4213	0.1874	0.3819	0.2467
100101932	-0.0535	-0.0579	-0.1448	-0.3797	0.0663	0.0287	-0.1873	-0.1736	-0.038	0.1995	0.0174	-0.1258	0.0553	0.0868	0.0092	-0.1948	0.0544	0.0462	-0.1157	0.2375	-0.0386	0.0608	0.0113	0.2347	-0.1984	0.0259	0.1922	-0.084	0.0585	-0.1214	-0.0525	-0.1331	-0.0814	-0.0092
100101935	-0.0957	-0.1731	-0.1301	-0.3038	-0.0467	-0.0025	-0.2305	-0.004	-0.0752	0.0983	-0.0517	-0.1074	-0.1136	-0.0957	-0.0057	-0.3674	-0.1102	0.0208	-0.1896	-0.0656	-0.1975	-0.0184	-0.1066	-0.1015	-0.0939	-0.1057	-0.1202	-0.16	-0.1149	8e-04	-0.3476	-0.0203	-0.2003	0.2146
10011	1.0502	0.9652	0.7654	0.7479	1.0471	0.7895	1.1323	0.7685	0.9645	0.5047	0.8053	0.7736	0.7391	0.4722	0.6661	0.7836	0.803	0.5172	0.8258	0.9183	0.5806	0.9783	0.4732	0.6206	0.6122	0.6266	0.5069	0.7491	0.7397	1.01	0.6488	1.353	0.6041	0.702
100113373	0.2975	0.2428	0.3922	0.3076	0.3442	0.3279	0.4655	0.2904	0.1932	0.1306	0.2552	0.4116	0.3444	0.2507	0.2799	0.3531	0.2268	0.2297	0.2368	0.2479	0.34	0.0808	0.2563	0.1053	0.3057	0.2778	0.4117	0.246	0.1419	0.3888	0.068	0.2094	0.2707	0.2866
100113375	0.0681	0.2555	0.0532	-0.0961	0.0554	-0.0078	-0.1404	-0.0296	0.0705	-0.256	-0.1293	5e-04	0.1221	0.0531	-0.1155	-0.2669	-0.0867	0.125	-0.1394	-0.0619	-0.0371	0.0039	0.0302	-0.2382	-0.1621	0.0441	-0.1159	-0.0674	-0.1516	0.0142	0.0646	-0.0111	-0.0097	0.1959
100113377	3e-04	0.0293	-0.0426	-0.2571	0.1828	0.1117	0.1142	0.012	0.1926	0.045	0.1433	0.1112	0.2258	-0.0095	0.142	-0.114	0.1486	0.1086	-0.0826	0.1768	-0.1435	0.0545	-0.0414	0.2101	-0.0778	-0.1154	0.2765	0.0416	0.2374	-0.0276	0.0066	0.1829	0.1549	0.2789
100113384	0.0074	0.1183	0.2014	0.3596	0.1369	0.0824	0.1278	0.0363	0.0187	-0.1361	0.0719	0.0663	0.0333	0.0638	-0.0515	0.3853	-0.0336	-0.1525	0.2111	0.0991	-0.0625	-0.0057	0.1806	-0.0381	0.1184	0.0942	0.1011	0.0605	0.0263	0.0849	0.2755	0.0544	0.2021	0.0371
100113407	2.2173	2.2184	1.5445	1.799	1.9212	1.9196	2.0474	1.4311	1.4481	0.6955	1.8564	1.4934	1.4522	1.6879	1.4462	1.4645	1.8437	1.1357	2.1356	1.8415	0.9711	1.9951	1.1555	1.4144	1.6051	2.0712	1.5199	2.1668	1.227	1.9354	1.4719	2.5199	1.5091	1.3075
100114903	-0.2128	-0.3541	-0.153	-0.3525	-0.0885	-0.1532	-0.1227	-0.0678	-0.2687	-0.1997	-0.153	-0.128	-0.2497	-0.0408	-0.102	-0.0937	-0.243	-0.3683	-0.2215	-0.1248	-0.1197	-0.0132	-0.1752	-0.125	-0.3805	-0.0695	-0.4513	-0.2359	-0.058	-0.2773	-0.3671	-0.0463	-0.4782	-0.1783
100124332	-0.2293	-0.2909	-0.2737	-0.5324	-0.2315	-0.0432	-0.2299	-0.1696	-0.0187	0.0766	0.0855	-0.0255	-0.0988	-0.0917	0.0387	-0.2459	0.1237	-0.1028	-0.1139	-0.0133	-0.0595	-0.1305	-0.0495	0.091	-0.1303	-0.1101	-0.0369	-0.0522	0.1554	-0.1077	-0.1835	-0.2022	-0.3455	0.1128
100124402	0.1374	0.1728	-0.0182	0.2209	0.0131	0.0774	0.0303	0.0863	0.1423	0.0512	0.0478	0.0694	0.0186	0.0123	0.0806	0.0726	0.0073	0.1933	0.1716	0.0596	-0.0219	-0.0464	0.0277	-0.0221	-0.0334	2e-04	-0.2931	-0.0736	0.0643	0.1797	0.0288	0.16	0.1858	0.0299
100124692	-0.0892	-0.1394	-0.0623	-0.0114	-0.1259	-0.0653	-0.1373	-0.0379	-0.0879	-0.071	-0.1228	-0.1083	-0.0953	-0.0598	-0.0393	-0.0443	-0.0502	0.0012	-0.0323	-0.0338	-0.1333	-0.1121	-0.094	-0.073	-0.0167	-0.026	-0.0688	-0.0534	-0.0384	-0.0277	-0.0766	-0.0465	-0.19	-0.0858
100124700	-0.0317	-0.1132	-0.0583	-0.3008	-0.0369	0.0568	-0.0174	0.046	0.0925	0.0062	0.0246	0.0121	-0.0012	-0.0414	0.0923	-0.0262	0.018	-0.1249	0.0198	0.0623	-0.0085	0.0281	-5e-04	0.1243	0.0078	-0.0129	-0.0775	-0.0518	0.0813	0.0128	0.0094	-0.012	-0.0293	0.1023
100125288	0.009	-0.0503	-0.0268	-0.4098	-0.1208	0.0928	0.0555	0.07	0.1338	0.1641	0.0817	0.0086	0.0719	-0.0088	0.0334	-0.1578	0.2109	-0.0688	0.1185	0.0285	-0.0611	-0.0228	-0.0722	0.0925	-0.1316	-0.032	-0.1727	-0.0145	0.0857	-0.0064	0.0357	0.0259	-0.1366	0.0849
100125387	0.0488	0.049	-0.0782	-0.1767	0.1258	0.2011	-0.0464	0.1027	0.0557	-0.0084	0.058	0.1016	0.0234	-0.0878	0.0712	-0.0986	0.0446	-0.1077	0.0963	-0.0808	0.0088	-0.0239	-0.053	-0.0097	-0.0762	-0.0666	-0.056	-0.073	-0.0112	-0.0947	-0.0076	0.167	-0.0557	0.1393
100125393	-0.2234	-0.2288	-0.0612	-0.1211	-0.1002	-0.0309	-0.1206	-0.0981	-0.173	-0.0279	-0.1139	-0.2578	-0.2662	-0.2369	-0.0927	-0.3074	-0.0061	-0.1782	-0.1623	-0.4201	-0.076	-0.3417	-0.1128	0.1636	-0.0988	-0.1617	-0.0129	-0.1044	-0.0706	-0.0626	-0.1958	-0.1423	-0.2419	0.0747
100125556	-0.1646	-0.2628	-0.0163	-0.2074	-0.0713	-0.0259	-0.3291	-0.09	-0.1108	-0.3029	-0.063	-0.0801	-0.0739	-0.0796	-0.0708	-0.1045	-0.0128	-0.2564	-0.0942	-0.2452	-0.1027	-0.3472	-0.1924	-0.2242	-0.1711	-0.0562	-0.3693	-0.0583	0.0565	-0.0056	-0.219	-0.159	-0.186	0.1973
100126296	-0.0267	-0.1111	-0.2013	-0.3737	-0.0084	-0.0632	-0.1271	-0.0251	-0.0357	-0.0189	-0.0371	-0.1619	-0.154	-0.0331	0.1148	-0.2337	0.0689	-0.0265	-0.1518	-0.0921	-0.1034	-0.1615	-0.05	0.016	-0.1488	-0.0175	-0.1487	-0.0946	-0.0701	0.0357	-0.0098	-0.0246	-0.1766	-0.0895
100126307	0.2446	0.428	0.2532	0.5323	0.3334	0.2505	0.068	0.3314	0.1832	0.1399	0.3223	0.0265	0.3514	0.1753	0.0885	0.3886	0.1027	0.1289	0.2775	0.0707	0.4997	0.3229	0.2612	0.1518	0.4088	0.4587	0.4884	0.2948	0.0166	0.1683	0.1183	0.3033	0.6288	0.0447
100126348	-0.281	-0.3301	-0.3384	-0.8478	-0.2908	-0.2184	-0.3442	-0.3914	-0.1237	-0.0064	-0.0441	-0.2099	-0.0903	-0.2319	-0.0854	-0.4771	-0.0918	-0.3252	-0.331	-0.1436	-0.1767	-0.4655	-0.4368	-0.032	-0.6637	-0.1102	-0.3396	-0.3095	0.0678	-0.1879	-0.1836	0.0208	-0.4724	0.0187
100126475	-0.0272	-0.147	-0.1359	-0.0437	-0.0668	-0.223	-0.0419	0.0236	-0.1526	-0.0604	-0.0738	-0.145	0.0672	-0.0822	-0.1028	-0.3658	-0.133	-0.1623	0.1066	-0.0817	-0.1037	-0.1054	-0.063	-0.2302	-0.0962	-0.0211	-0.1391	-0.0266	0.0543	-0.1363	-0.106	-0.037	-0.1353	-0.0673
100126476	-0.1514	-0.1368	-0.1994	-0.152	-0.0849	-0.1159	-0.1405	-0.1881	-0.2105	-0.1626	-0.1787	-0.285	-0.1328	-0.1571	-0.0715	-0.2922	-0.0416	-0.2312	-0.2164	-0.184	-0.2409	-0.2872	-0.1175	-0.2993	-0.3372	-0.2182	-0.0358	-0.1665	-0.3097	-0.2011	-0.2057	-0.0797	-0.1869	-0.1285
100126477	-0.0649	-0.2938	-0.3801	-0.7015	-0.2723	-0.0935	-0.3243	-0.2049	-0.0915	0.0011	-0.1098	-0.2244	-0.0853	-0.0246	0.0114	-0.3816	-0.0426	0.004	-0.0927	-0.253	-0.2775	-0.3496	-0.2602	-0.0543	-0.5438	-0.1254	-0.4393	-0.2881	-0.063	-0.1489	-0.155	-0.0893	-0.4203	-0.1057
100126481	-0.101	-0.1542	-0.1965	-0.1574	-0.1552	-0.1268	-0.1945	-0.1691	-0.1603	-0.1685	-0.1511	-0.1379	-0.149	-0.2003	-0.0841	-0.0925	-0.147	-0.1429	-0.1321	-0.0632	-0.1401	-0.2485	-0.2417	-0.2155	-0.1729	-0.1872	-0.3199	-0.1889	-0.1102	-0.0938	-0.1955	-0.1665	-0.192	-0.1531
100126483	0.0688	-0.0545	0.102	-0.0306	0.0943	-0.0238	0.0651	0.1437	0.1614	0.2848	0.0268	0.0026	-0.0396	0.0555	0.1757	0.1566	0.0623	0.0094	0.1671	-0.0543	0.0148	0.0218	0.1625	0.0621	-0.0028	0.0445	0.1867	0.0751	0.1253	0.1031	0.0985	0.0931	-0.1368	0.0872
100126484	-0.2552	-0.3779	-0.3425	-0.553	-0.2907	-0.2122	-0.3976	-0.4098	-0.1557	-0.0861	-0.1857	-0.0739	-0.1882	-0.1941	-0.1015	-0.3144	-0.1467	-0.1415	-0.1691	-0.2005	-0.337	-0.3627	-0.3356	-0.1877	-0.4593	-0.2171	-0.2492	-0.357	-0.1713	-0.305	-0.3552	-0.2227	-0.4468	-0.1557
100126485	0.0572	-0.0066	0.0251	0.0233	0.0891	0.0623	0.1723	0.1386	-0.0272	0.1221	0.0976	0.0971	0.0292	0.033	0.1062	0.0501	0.0137	-0.1046	-0.0531	0.0622	0.0221	0.072	0.1056	0.0105	0.0062	-0.0555	0.062	0.07	0.1549	0.0347	0.0562	0.0702	-0.0242	0.1715
100126487	-0.2447	-0.2985	-0.2662	-0.4811	-0.2413	-0.1171	-0.2879	-0.2232	-0.3652	-0.1827	-0.0772	-0.4018	-0.1627	-0.1643	-0.1308	-0.0937	-0.132	-0.1727	0.0597	-0.0916	-0.1695	-0.2934	-0.0575	-0.1787	-0.1231	-0.1444	-0.2865	-0.1052	-0.1253	0.045	0.0382	-0.1914	-0.2187	-0.1412
100126488	-0.0414	-0.129	-0.1177	-0.2316	-0.1125	-0.16	-0.0328	-0.1149	-0.0948	-0.025	-0.1483	-0.007	-0.0309	-0.1066	-0.0522	-0.1268	-0.031	-0.0535	-0.0919	-0.0687	-0.0777	-0.2015	-0.1034	-0.0987	-0.1381	0.0046	-0.0534	-0.0615	-0.0911	-0.0881	-0.1547	-0.0865	-0.1571	-0.0445
100126489	-0.2013	-0.3955	-0.434	-0.5735	-0.2588	-0.4887	-0.4817	-0.36	-0.3116	-0.446	-0.1667	-0.3036	-0.2211	-0.2565	-0.1731	-0.5682	-0.2093	-0.4525	-0.3736	-0.3312	-0.5135	-0.4539	-0.2385	-0.3004	-0.5386	-0.2724	-0.419	-0.3497	-0.2914	-0.3482	-0.1773	-0.1845	-0.2973	-0.3475
100126491	-0.3283	-0.4484	-0.506	-0.6051	-0.4489	-0.2549	-0.4231	-0.3355	-0.269	-0.1314	-0.3263	-0.2018	-0.4279	-0.2838	-0.1385	-0.6747	-0.1147	-0.1967	-0.3468	-0.3031	-0.461	-0.4424	-0.3548	-0.2604	-0.7122	-0.327	-0.2403	-0.2601	-0.0896	-0.4418	-0.4147	-0.4126	-0.6063	-0.1763
100126493	-0.2609	-0.3115	-0.3281	-0.3753	-0.2493	-0.1613	-0.257	-0.2514	-0.2845	-0.2491	-0.195	-0.162	-0.0724	-0.12	-0.1378	-0.2338	-0.1201	-0.3424	-0.2631	-0.4872	-0.0036	-0.2478	-0.2055	-0.281	-0.2633	-0.1307	-0.3466	-0.3417	-0.2696	-0.2984	-0.2617	-0.3106	-0.2225	-0.2379
100126495	0.0428	-0.0282	-0.111	-0.2352	-0.0712	-0.0215	-0.0679	0.021	0.0556	0.1265	0.0703	0.0386	-0.0186	-0.0515	0.0204	-0.0226	0.0189	-0.0044	-0.0059	-0.1402	0.1395	-0.0811	-0.0479	0.1088	-0.0613	-0.0762	-0.0729	-0.0754	0.0455	0.069	2e-04	0.0065	-0.0817	0.0153
100126496	0.0166	-0.0837	0.0692	-0.3729	-0.0093	0.1319	-0.0091	0.1252	0.2544	0.2061	0.1638	0.1225	0.307	0.1514	0.1929	-0.12	0.1389	0.0591	0.149	-0.0033	-0.0315	0.1305	0.0407	0.1774	0.2384	0.2148	0.4544	0.3607	0.2469	0.2108	0.018	-0.0141	0.0925	0.1967
100126497	0.3793	0.2356	0.2422	0.1004	0.2877	0.4712	0.3268	0.136	0.1287	0.1933	0.2024	0.2095	0.1294	0.0957	0.3871	0.024	0.4335	0.1732	0.1354	0.2036	0.3371	0.1313	-0.077	0.3611	0.2049	0.0173	0.1935	0.0847	0.1921	0.2973	0.3047	0.4403	0.2279	0.382
100126499	-0.0593	0.0206	-0.0029	-0.2784	-0.0106	-0.0258	0.0126	-0.0448	0.0386	-0.0606	0.1091	0.0723	0.0179	0.1247	0.1025	4e-04	0.0286	-0.0813	0.0753	0.0784	-0.0322	-0.0816	-0.1228	0.077	-0.0632	0.1463	0.0264	0.0209	0.086	0.0538	-7e-04	0.0812	-0.0724	0.0121
100126500	-0.2733	-0.2829	-0.0633	-0.5052	-0.2934	-0.199	-0.4597	-0.3252	0.0058	0.0309	-0.1265	-0.1173	-0.0795	-0.2276	-0.1031	-0.3029	-0.2081	-0.1742	-0.0977	-0.3655	-0.1768	-0.3676	-0.1717	-0.2693	-0.3382	-0.3099	-0.2876	-0.1832	-0.2652	-0.4781	-0.2474	-0.2482	-0.1957	-0.1705
100126501	-0.1937	-0.3117	-0.2158	-0.5885	-0.3263	-0.2095	-0.297	-0.1131	-0.2001	-0.1502	-0.2506	-0.247	-0.1636	-0.1266	-0.0679	-0.3485	-0.1831	-0.3009	-0.2183	-0.2034	-0.2086	-0.3218	-0.2621	-0.3247	-0.3257	-0.2479	-0.1876	-0.1528	-0.1748	-0.2774	-0.2691	-0.1962	-0.4046	-0.0711
100126503	-0.0308	-0.0011	-0.0953	-0.1709	-0.0227	0.0851	-0.0732	-0.0204	-0.0201	0.0308	0.0292	0.0226	-0.138	0.0116	-0.0912	0.0794	0.0643	0.0696	0.0663	-0.1638	0.09	0.034	-0.1254	-9e-04	-0.099	0.0589	0.0594	-0.1414	0.2487	0.1009	0.154	-0.0762	-0.0742	0.0195
100126504	-0.2685	-0.454	-0.574	-0.703	-0.5181	-0.345	-0.695	-0.3911	-0.3974	-0.1443	-0.1882	-0.3117	-0.3106	-0.1758	-0.2678	-0.4292	-0.1638	-0.2697	-0.2887	-0.5862	-0.5296	-0.6134	-0.2912	-0.4431	-0.6212	-0.3243	-0.6248	-0.3283	-0.3682	-0.6079	-0.5457	-0.2953	-0.6342	-0.3198
100126506	-0.0702	-0.1752	-0.1591	-0.3016	-0.1145	-0.0664	-0.1389	-0.0799	-0.0609	-0.0891	0.0092	-0.1399	-0.0989	-0.0372	-0.035	-0.1936	0.0224	-0.1037	-0.0565	-0.1481	-0.1115	-0.1722	-0.1399	-0.0676	-0.2115	-0.1247	-0.1659	-0.1428	-0.0677	0.0208	-0.129	-0.0713	-0.1535	-0.0385
100126509	-0.1971	-0.139	-0.2112	-0.2069	-0.1529	-0.1584	-0.2594	-0.2754	-0.2339	-0.2586	-0.2284	-0.2111	-0.1315	-0.198	-0.1784	-0.0887	-0.1612	-0.2707	-0.1845	-0.1966	-0.2484	-0.2276	-0.3396	-0.183	-0.3094	-0.2421	-0.3606	-0.2268	-0.2347	-0.2268	-0.2122	-0.1241	-0.1764	-0.2236
100126510	-0.0253	-0.0749	-0.0547	-0.3179	-0.0661	-0.1407	-0.0995	-0.1028	-0.0627	-0.0661	-0.0669	-0.0963	-0.1221	-0.0093	0.0291	0.0059	-0.0438	-0.2221	0.0089	-0.1453	-0.1529	-0.1121	0.0111	-0.0327	-0.1368	-0.0766	-0.0793	0.0314	-0.0885	-0.1212	-0.093	-0.1511	-0.1728	-0.0521
100126512	-0.1674	-0.3033	-0.3984	-0.6827	-0.2861	-0.2425	-0.3385	-0.1758	-0.1965	-0.1673	-0.2297	-0.2404	-0.2574	-0.1923	-0.1641	-0.5294	-0.1806	-0.2193	-0.1704	-0.242	-0.1985	-0.3912	-0.3011	-0.1742	-0.2646	-0.2135	-0.3685	-0.2118	-0.2305	-0.3353	-0.1449	-0.1721	-0.3497	-0.1117
100126513	-0.0846	-0.0526	-0.0688	-0.1398	0.0585	0.0029	-0.0205	0.0425	0.0186	0.0741	0.023	-0.0323	-0.0582	-0.1202	-0.0818	0.0773	0.0011	0.0186	0.0582	0.0511	0.0537	-0.1842	-0.117	0.1241	0.0104	0.0638	-0.124	-0.0299	0.0297	-0.1112	0.0684	0.1271	-0.0129	0.0797
100126514	0.1697	0.0813	0.0216	-0.1927	0.0478	0.15	0.0445	0.1133	0.1432	0.343	0.1407	0.0301	0.2034	0.0062	0.3027	0.201	0.1071	-0.0351	0.0547	-0.0331	0.1864	0.0614	0.1202	0.0703	-0.071	0.0933	0.1413	0.1277	0.1831	0.111	0.2813	0.1331	-0.0153	0.1073
100126516	0.3579	0.2914	0.408	0.0292	0.3169	0.5634	0.4026	0.524	0.4942	0.3606	0.3866	0.4235	0.4749	0.3129	0.4255	0.1602	0.4021	0.3343	0.4675	0.4966	0.3831	0.4668	0.2883	0.5698	0.2613	0.2313	0.1753	0.3457	0.6094	0.4119	0.3219	0.4483	0.2729	0.5524
100126517	0.3158	0.1624	0.1835	-0.2539	0.2889	0.4286	0.2919	0.4332	0.3594	0.2337	0.3349	0.3455	0.1872	0.2085	0.3415	-0.147	0.2748	0.026	0.4837	0.2696	0.1862	0.3584	0.0814	0.4449	0.1872	0.1546	0.0455	0.0339	0.5486	0.4194	-0.0589	0.3721	0.1088	0.4674
100126518	0.1928	0.3379	0.3766	0.3501	0.3058	0.4192	0.3727	0.1428	0.078	0.2698	0.0323	0.4285	-0.0535	0.262	0.0954	0.2869	0.1794	0.3671	0.088	0.3534	0.1599	0.2471	0.3387	0.2568	0.4242	0.2511	0.3974	0.3311	0.257	0.2251	0.3592	0.3335	0.3982	0.0815
100126520	-0.0151	-0.02	-0.1107	-0.1711	0.051	-0.0641	-0.15	0.1278	0.0539	0.0455	0.1133	0.0223	0.0262	-0.0834	-0.0811	0.1116	-0.016	0.1126	-0.0324	-0.0065	0.045	-0.1137	0.0618	0.0671	0.0037	0.0458	-0.1415	-0.0033	-0.0165	0.0574	0.0301	-0.0629	0.1148	-5e-04
100126521	0.2002	0.3378	0.3187	0.1234	0.2314	0.1763	0.2478	0.0808	0.1244	-0.1007	0.1423	0.0766	0.4097	-0.1289	-0.0501	0.2573	0.1197	0.108	-0.0103	0.0296	-0.1116	0.0539	-0.0195	0.0374	0.0985	0.0678	0.1039	-0.0543	0.0231	0.127	-0.1166	0.2175	0.0789	-9e-04
100126524	-0.2907	-0.3436	-0.4264	-0.5151	-0.361	-0.2558	-0.2798	-0.2533	-0.1968	-0.3355	-0.163	-0.352	-0.2875	-0.2562	-0.1198	-0.3813	-0.1525	-0.2631	-0.2574	-0.2571	-0.2989	-0.3604	-0.4078	-0.1947	-0.4202	-0.3578	-0.2644	-0.2198	-0.1418	-0.2528	-0.3964	-0.256	-0.3067	-0.1364
100126526	-0.0727	-0.1645	-0.0677	-0.126	-0.0607	-0.2107	-0.1544	-0.2212	-0.1222	-0.1043	-0.1282	-0.2048	-0.184	-0.1364	-0.0854	-0.1185	-0.0673	-0.1253	-0.0799	-0.2479	-0.2284	-0.1893	0.0076	0.063	0.0732	-0.0694	0.0254	-0.0628	-0.1593	-0.1042	0.1484	-0.1991	0.0076	-0.1545
100126527	-0.0416	-0.0956	-0.1311	-0.3722	-0.0574	0.121	-0.0129	0.0201	-0.0532	-0.0632	0.0135	-0.127	-0.0643	-0.069	0.1205	-0.3185	0.0976	-0.0364	-0.017	-0.1209	-0.0642	-0.1887	-0.0607	-0.1828	-0.2002	-0.0305	-0.0663	-0.1397	-0.05	-0.0075	-0.0555	0.0334	-0.1674	0.1015
100126531	-0.1787	-0.2389	-0.1025	-0.4661	-0.1516	-0.1116	-0.1899	-0.0464	-0.113	-0.0738	-0.2092	-0.1599	-0.1404	-0.153	-0.1157	-0.0981	-0.0744	-0.193	-0.278	-0.0859	-0.1705	-0.2131	-0.163	-0.2641	-0.1834	-0.2252	-0.1223	-0.1414	-0.1656	-0.3089	-0.2396	-0.0923	-0.2318	-0.0761
100126693	-0.0484	-0.161	-0.2731	-0.3865	-0.1561	-0.0833	-0.1527	0.0269	-0.1122	-0.1415	0.0544	-0.1216	-0.1447	-0.1257	-0.0514	-0.0593	-0.1738	-0.2366	-0.1509	-0.1042	-0.1407	-0.0264	-0.1684	-0.0262	-0.2718	0.0783	0.1041	0.0807	-0.0883	-0.2813	0.1166	-0.1418	-0.003	-0.242
100126784	-0.2059	-0.2599	-0.3366	-0.5342	-0.2828	-0.1802	-0.237	-0.2071	-0.0819	-0.0479	-0.0733	-0.1784	-0.1923	-0.0965	-0.04	-0.3661	-0.0907	-0.1308	-0.1773	-0.2395	-0.3084	-0.2581	-0.1945	-0.0805	-0.2982	-0.188	-0.2564	-0.1413	-0.0813	-0.2934	-0.2682	-0.2091	-0.2413	-0.1331
100127206	-0.1384	-0.0511	-0.1466	0.0678	-0.0916	-0.1142	-0.0902	-0.1254	-0.1142	-0.1093	-0.1281	-0.135	-0.2011	-0.1312	-0.072	0.1302	-0.0449	-0.0432	0.0091	0.0653	-0.1466	-0.0888	-0.1864	-0.0868	-0.1652	0.0241	-0.0206	-0.1225	2e-04	-0.029	-0.0887	-0.186	-0.1301	-0.1789
100127886	0.4142	0.2986	0.0861	0.4581	0.4608	0.1826	0.1673	0.259	0.3252	0.0863	0.3374	0.2656	0.2666	0.2359	0.1121	0.4763	0.1974	-0.0089	0.5218	0.4071	0.1576	0.4952	-0.0479	0.2585	0.5388	0.4042	0.3589	-0.0338	0.1247	0.2016	0.2742	0.4114	0.2908	0.6455
100127887	0.068	-0.0711	0.1337	0.0909	0.1096	0.1302	0.0804	0.0177	0.0083	0.0427	0.0121	0.034	0.0327	-0.0433	0.0091	0.0659	-0.0322	0.0028	-0.0995	0.1683	0.0874	0.0722	0.0842	0.0928	0.0976	0.0673	0.0551	0.1192	0.0747	-0.0425	0.0271	0.0098	0.0998	-0.0451
100127888	-0.0526	-0.2139	-0.1615	-0.356	0.0819	-0.0098	-0.0908	-0.0277	0.0094	-0.2346	-0.02	-0.1417	-0.1714	-0.0545	0.0187	-0.114	-0.0991	-0.2778	-0.2477	-0.1927	-0.1293	-0.2513	-0.0298	-0.0725	-0.3572	0.0188	-0.0935	0.0816	-0.0893	-0.2337	-0.19	-0.0978	-0.122	-0.0736
100127889	-0.0371	-0.043	-0.2023	-0.1884	0.0502	0.0365	0.006	0.0223	-0.0522	-0.1127	-0.0225	-0.0031	8e-04	0.0038	0.0051	-0.1771	0.0165	0.0126	0.1343	0.0098	-0.088	-0.0504	-0.0672	0.0167	-0.2474	-0.0326	-0.169	-0.0973	0.0206	0.0756	-0.0775	0.0398	-0.0732	0.0479
100127891	0.3776	0.1951	-0.08	-0.1059	0.3043	0.0976	0.2716	-0.0597	0.2235	-0.1073	0.1957	0.0847	0.0617	0.1028	0.0996	-0.0917	0.0342	-0.16	0.2918	0.0209	0.0841	0.19	-0.1723	0.0491	-0.0221	0.0883	-0.1262	-0.0161	0.0123	0.1954	-0.0061	0.2631	0.0177	0.0324
100127895	-0.1886	-0.1982	-0.1327	-0.2633	-0.1273	-0.103	0.021	-0.0294	-0.0834	-0.2258	-0.1128	-0.0076	-0.1222	-0.0014	-0.1157	0.0251	-0.0372	-0.0179	0.0048	-0.1825	-0.0791	-0.1565	-0.1624	-0.0125	-0.0117	-0.1561	0.0514	-0.0328	0.1708	-0.2263	-0.0623	-0.0636	-0.226	-0.0459
100127897	-0.0447	-0.0525	-0.1356	-0.2831	-0.1071	-0.0643	-0.0289	-0.0446	0.0882	0.0044	0.0426	0.0719	0.0388	-0.0812	0.1683	-0.1168	0.1111	-0.0824	-0.0346	0.0559	-0.0099	-0.0232	-0.0384	0.0509	-0.0771	-0.0351	-0.0704	-0.0602	-0.0343	-0.0834	0.0226	-0.0614	0.0752	-0.0322
100127898	-0.0346	0.0491	0.062	0.2567	-0.0254	0.0164	0.0033	-0.0169	-0.0327	-0.2347	0.0384	-0.0339	0.0124	-0.0082	-0.0888	-0.0121	-0.1665	-0.0813	-0.0298	-0.1169	-0.1538	0.0435	-0.0107	0.014	-0.0237	0.1544	0.0683	-0.1248	0.0236	-0.0153	-0.054	-0.0581	-0.0768	-0.2397
100127899	-0.0297	-0.1102	0.0506	-0.3181	0.0864	0.0682	-0.0113	0.1327	0.0595	0.0684	0.11	0.0408	0.1204	0.12	0.1637	-0.1803	-0.0475	-0.0216	-0.0538	0.0449	-0.0652	0.0968	-0.1132	0.011	-0.085	-0.0245	-0.0453	-0.0551	-0.0438	-0.1097	-0.058	0.0258	-0.0433	0.0145
100127901	0.1687	0.3333	0.4278	0.422	0.2094	0.1512	0.2226	0.1639	-0.0098	0.0285	0.1522	0.0157	0.0649	0.066	-0.0356	0.2764	0.2053	0.13	-0.1428	0.2135	0.0757	0.1885	-0.131	0.1791	0.2006	-0.0302	0.4434	0.1833	0.044	0.1847	0.1846	0.2837	0.3578	0.1289
100127905	-0.0072	-0.1822	-0.0321	-0.4695	-0.2533	-0.4603	-0.2082	-0.2377	-0.1253	-0.2175	-0.3224	-0.1272	-0.2317	-0.2325	-0.0909	-0.2753	-0.034	-0.2694	-0.2167	0.001	-0.2897	-0.5467	-0.3393	-0.2423	-0.1894	-0.2905	-0.2721	-0.1323	-0.1378	-0.1297	-0.217	-0.2375	-0.5115	-0.1378
100127907	0.5356	0.465	0.3688	0.2656	0.5151	0.5256	0.2745	0.5304	0.3723	0.0535	0.3489	0.4361	0.3383	0.1533	0.3601	0.1671	0.3343	0.2717	0.4316	0.1499	0.1246	0.3781	0.1848	0.4845	0.3364	0.1269	0.17	0.1686	0.2505	0.377	0.2502	0.4907	0.3873	0.2937
100127911	0.1776	0.0663	0.2023	0.3173	0.1975	0.0386	-0.0607	0.0586	-0.1601	-0.1144	-0.0909	-0.0151	-0.1463	0.0702	-0.0787	0.0202	-0.0863	0.3518	-0.0047	0.0832	0.1954	0.2321	0.0876	0.0367	0.197	0.2061	0.1031	-0.0461	-0.1252	-0.0878	0.0531	-0.0432	0.1118	0.016
100127912	0.0418	0.2495	0.1625	0.0712	-0.0771	-0.0883	0.0276	-0.0184	0.0542	0.0813	0.2164	-0.1526	0.1456	0.0753	0.1506	-0.0657	-0.0567	-0.1218	-0.2066	-0.0717	0.0858	-0.1266	0.0314	0.1853	-0.1952	-0.0302	0.1244	0.0331	0.1922	-0.1631	-0.0156	-0.0451	-0.0809	0.0591
100127914	0.0675	-0.12	-0.1268	-0.1102	0.0301	0.1826	-0.1352	-0.065	-0.0563	-0.1565	-0.1241	-0.0233	-0.1931	-0.0732	-0.0684	-0.1181	-0.1039	-0.0011	-0.0224	0.0572	-0.0953	-0.1272	-0.1812	-0.0492	-0.3433	-0.2719	-0.1367	-0.0976	0.0513	-0.0851	-0.1189	0.103	-0.1825	-0.0572
100127917	-0.0567	-0.1401	-0.006	-0.0862	0.0156	-0.0631	-0.0409	-0.0496	0.0174	-0.0399	-0.0031	-0.0041	0.0039	-0.0526	-0.0238	-0.0634	-0.088	-0.1073	0.0229	-0.0782	-0.1119	-0.1441	-0.0868	-0.0414	-0.0754	-0.0573	-0.0097	-0.013	-0.0435	-0.0297	-0.1308	0.0024	-0.1572	-0.0121
100127920	0.6749	0.7301	0.5824	0.437	0.6976	0.5567	0.6021	0.5532	0.634	0.6035	0.6771	0.667	0.5465	0.6768	0.4296	0.6597	0.591	0.5072	0.5092	0.575	0.3918	0.4385	0.6037	0.4365	0.2493	0.5027	0.6564	0.6835	0.5563	0.695	0.573	0.7637	0.5338	0.5635
100127923	0.001	0.1856	0.1159	0.2624	0.1357	-0.037	0.1559	0.1727	0.0146	1e-04	0.007	0.13	-0.0544	0.0845	-0.0232	0.304	0.0484	0.093	-0.0845	0.0087	0.1152	0.2136	0.2177	-0.1963	0.1384	-0.0081	0.1348	0.1482	0.0756	-0.07	0.0332	0.0657	0.3619	0.3529
100127924	-0.0599	0.0045	-0.0588	-0.1434	-0.0134	0.1715	-0.1046	0.2128	-0.0407	-0.1588	0.0835	0.0183	0.0235	-0.1847	-0.1335	-0.0418	-0.101	-0.2129	-0.0454	-0.0599	-0.3006	-0.0288	-0.2111	-0.1709	-0.3149	-0.1752	-0.4185	0.0169	-0.1577	0.0969	-0.1476	0.1577	-0.0378	-0.1531
100127925	-0.1311	-0.1363	-0.0643	-0.3041	-0.1759	-0.0528	-0.073	-0.1365	-0.1732	-0.0525	0.0145	-0.0222	-0.1174	-0.0569	-0.1194	-0.1947	-0.068	-0.1326	-0.0749	-0.0998	-0.1705	-0.1271	-0.2257	0.0302	-0.0777	-0.155	-0.1325	-0.1946	0.2018	-0.1226	-0.0748	-0.1201	-0.144	-0.1656
100127929	0.1283	0.0801	0.1686	0.1482	0.114	0.2934	0.2306	0.1379	0.0988	0.2453	0.1395	0.0909	0.3071	-0.0207	-0.1224	0.115	0.0792	0.0783	0.1475	0.2811	0.0726	0.0675	-0.014	0.0291	0.2589	0.0756	0.3631	0.0801	0.2032	0.1977	0.1492	0.0329	0.2404	0.0126
100127930	-0.0582	-0.0276	-0.172	-0.1662	-0.0488	0.0143	-0.0526	-0.1087	-0.0139	-0.1442	-0.0133	-0.0283	-0.0589	-0.0378	-0.0515	-0.1655	-0.0543	-0.0925	-0.0429	-0.2259	-0.1095	-0.1052	-0.237	-0.1005	-0.2765	-0.0622	-0.2282	-0.0863	-0.1404	-0.0617	-0.0498	-0.0316	-0.1566	-0.053
100127933	-0.0215	-0.0349	0.1011	-0.4751	-0.0143	0.1921	-0.0179	0.0386	0.0855	0.0938	0.161	0.1025	-0.0763	-0.0222	0.1697	-0.233	-0.0179	0.0954	-0.017	-0.0624	-0.1185	0.0622	0.0147	0.1297	-0.1965	-0.067	-0.0128	-0.0264	0.1963	-0.1025	-0.1991	-0.1091	-0.247	0.2589
100127936	0.1583	0.1597	0.2273	0.3657	0.2154	0.0986	0.3477	0.2833	0.1949	0.053	0.1287	0.0806	0.2092	0.2064	0.153	0.3476	0.0787	0.0653	0.1133	0.2759	0.1771	0.2029	0.1896	0.1335	0.0864	0.0021	0.1669	0.3319	0.1661	0.1559	0.1505	0.348	0.1952	0.2011
100127937	-0.0456	0.0839	-0.0166	0.1063	-0.0848	-0.0137	-0.1609	-0.048	-0.0335	-0.0347	0.119	-0.0572	-0.1505	0.067	-0.0197	0.1344	-0.1032	0.0954	-0.1161	-0.1843	-0.0878	0.005	-0.0834	-0.028	-0.0406	0.0246	-0.0815	-0.0368	-0.0451	0.0118	0.048	-0.1541	0.0148	-0.1105
100127938	-0.1209	-0.3213	-0.3595	-0.0307	-0.3013	-0.0916	-0.2811	-0.3013	-0.2286	-0.4162	-0.1186	-0.3387	-0.1806	-0.2914	-0.2141	-0.408	-0.0497	-0.2992	-0.2432	-0.1837	-0.2387	-0.3396	-0.3484	-0.3013	-0.6034	-0.3058	-0.2159	-0.3642	-0.2919	-0.3181	-0.2251	-0.09	-0.2645	-0.3342
100127942	-0.2395	-0.1628	-0.153	-0.1767	-0.1847	-0.1478	-0.2359	-0.2	-0.2485	0.0021	-0.1395	-0.071	-0.1129	-0.1596	-0.1438	-0.2337	-0.0928	-0.2884	-0.1603	-0.089	-0.1868	-0.1844	-0.1656	-0.1281	-0.2447	-0.2021	-0.1192	-0.0342	-0.1489	-0.1691	0.0439	-0.1958	-0.1222	-0.1759
100127944	0.6897	0.4074	0.5999	0.3729	0.5449	0.5028	0.3933	0.3909	0.2119	0.0837	0.3112	0.2363	0.2545	0.3019	0.3167	0.3736	0.2046	0.1653	0.414	0.3509	0.1972	0.3323	0.1983	0.2962	0.1927	0.2689	0.3306	0.2712	0.1751	0.372	0.311	0.5572	0.3046	0.5411
100127945	-0.1679	-0.3405	-0.2506	-0.4242	-0.1792	-0.246	-0.2703	-0.1585	-0.2699	-0.1169	-0.1054	-0.1494	-0.2315	-0.1606	-0.133	-0.2499	-0.1061	-0.2434	-0.2526	-0.2142	-0.15	-0.1722	-0.2387	-0.0695	-0.2818	-0.1708	-0.1233	-0.1968	-0.1047	-0.1881	-0.2231	-0.1648	-0.2909	-0.2472
100127946	-0.0074	-0.0326	-0.2657	-0.6767	0.0175	0.1697	-0.1254	-0.0303	0.2191	0.3709	0.2204	0.0322	0.0484	0.129	0.3996	-0.5517	0.217	0.009	0.1777	0.0458	0.0265	-0.1983	-0.1663	0.3094	-0.399	-0.046	-0.3433	-0.1309	0.3206	-0.0911	-0.2483	0.0388	-0.3761	0.1936
100127947	0.3772	0.2599	0.3915	0.5097	0.3073	0.1105	0.1076	0.1711	0.379	0.3181	0.3205	0.1815	0.2793	0.0729	-0.0063	0.5488	0.2088	0.3127	0.0773	0.1182	0.1802	0.2018	0.4198	0.2862	0.2661	0.2412	0.3243	0.2295	0.1202	0.092	0.2671	0.4097	0.3703	0.0434
100127949	0.2805	0.0234	-0.1183	-0.3364	0.1083	0.1022	0.0436	0.0592	0.134	0.1954	0.2493	-0.0937	0.0623	-0.1447	0.2256	-0.2469	0.1364	0.0147	-0.0059	-0.0214	-0.1678	0.1083	-0.1853	0.2037	-0.3911	-0.3241	-0.3966	-0.1829	-0.1272	0.0277	-0.2256	0.1669	-0.4008	0.1618
100127951	-0.181	-0.1991	-0.3294	-0.4298	-0.3136	-0.221	-0.1417	-0.1901	-0.2842	-0.0334	-0.1527	-0.2403	-0.2396	-0.1955	-0.0994	-0.3262	-0.0412	0.1441	-0.0872	-0.2294	-0.25	-0.2283	-0.203	0.0213	-0.256	-0.2176	-0.0274	-0.2524	0.0236	-0.0657	-0.3613	-0.1064	-0.3876	-0.1235
100127958	-0.1695	-0.3587	-0.2848	-0.519	-0.2435	-0.1603	-0.2926	-0.3127	-0.1832	-0.2204	-0.0911	-0.3495	-0.1802	-0.1158	-0.2693	-0.2372	-0.0934	-0.158	-0.1754	-0.2585	-0.3109	-0.4405	-0.2534	-0.2735	-0.2642	-0.2593	-0.4755	-0.2991	-0.3423	-0.2249	-0.2499	-0.1806	-0.434	-0.1921
100127960	-0.3131	-0.2149	-0.0775	-0.4525	-0.3005	-0.1857	-0.4004	-0.1795	-0.1509	-0.201	0.004	-0.1965	-0.0703	-0.1924	-0.138	-0.0211	-0.0455	-0.1123	-0.0984	0.0481	0.0433	-0.1476	0.0127	-0.1748	-0.1744	-0.2019	-0.2177	-0.2377	-0.1188	-0.1674	-0.1837	-0.2211	-0.0354	-0.1596
100127961	-0.0764	-0.0189	0.2806	-0.0914	0.0043	0.0584	-1e-04	0.0179	0.0273	0.2015	0.0456	0.1245	0.0135	-0.0379	-0.0073	0.1522	0.0458	0.0386	0.0241	0.2901	0.132	0.1172	-0.0664	0.143	0.053	-0.0644	0.056	0.1668	0.1396	-0.0678	-0.0091	0.0715	-0.1667	0.3426
100127962	-0.048	-0.1242	-0.2531	-0.2589	-0.0939	-0.0458	-0.1093	-0.1721	-0.1093	-0.0393	-0.0802	-0.0218	-0.161	-0.0331	-0.0848	-0.1167	-0.0702	-0.0418	-0.0381	-0.2194	-0.2366	-0.1109	-0.0479	-0.0864	-0.1606	-0.0908	-0.3168	-0.0856	0.0706	-0.0209	-0.0589	-0.0798	-0.074	-0.0196
100127964	-0.1735	-0.2041	-0.1819	-0.248	-0.2281	-0.131	-0.1801	-0.1447	-0.145	-0.0913	-0.1275	-0.2134	-0.0667	-0.1002	-0.1228	-0.3195	-0.0948	-0.028	-0.2363	-0.1484	-0.2151	-0.1673	-0.221	0.0212	-0.2426	-0.1701	-0.2563	-0.1175	-0.1073	-0.2164	-0.2536	-0.1672	-0.2594	-0.1908
100127965	0.3427	0.3179	-0.12	-0.2258	0.2859	0.455	0.2402	0.0275	0.9362	-0.2038	0.139	0.368	0.4574	-0.0127	0.4521	0.0593	0.1412	0.3704	0.4384	-0.0321	0.0466	0.3966	0.0589	0.3347	0.0271	-0.1553	0.2425	-0.1089	0.3814	0.1579	0.2785	0.4484	0.2977	0.2624
100127967	0.1049	-0.0498	-0.1213	-0.1274	-0.1528	-0.0322	-0.0915	0.0547	0.0074	-0.1293	-0.1198	0.0277	-0.0244	-0.0417	-0.0117	-0.2852	-0.0891	-0.2354	0.0249	-0.2456	0.0355	0.1355	-0.1637	-0.2661	-0.1378	-0.1013	-0.2435	-0.0188	-0.0888	0.05	0.1496	-0.1583	0.0256	-0.0767
100127969	-0.1148	-0.1022	-0.2259	-0.1091	-0.1257	-0.0979	-0.142	-0.1405	-0.1774	-0.0524	-0.1251	-0.075	-0.1799	-0.1456	-0.126	-0.2185	-0.1669	-0.1037	-0.1203	-0.1572	-0.1789	-0.1316	-0.1828	-0.0747	-0.0513	-0.1063	-0.0717	-0.088	-0.0631	-0.1286	-0.1561	-0.2165	-0.238	-0.0454
100127971	-1e-04	0.0454	0.0213	0.0664	0.1879	-0.0176	-0.0743	0.0577	-0.0827	0.2097	-0.0161	0.0264	-0.0727	-0.1775	0.0484	0.0946	-0.018	0.0149	0.0651	0.0461	0.0765	0.0843	0.0822	-0.1056	0.0687	0.0203	0.2757	0.0871	0.0529	0.2366	0.0199	-0.0514	0.2773	0.0392
100127973	-0.1391	0.0125	-0.1419	-0.0548	-0.1107	-0.1197	-0.2203	-0.0732	-0.0666	-0.0395	-0.088	-0.0557	-0.0876	0.0042	-0.0531	-0.1289	-0.046	-0.008	-0.0929	-0.1352	-0.0596	-0.0714	-0.2909	-0.1498	-0.1396	0.0254	-0.1398	0.0118	0.06	0.0302	-0.1977	-0.1234	-0.2928	-0.1432
100127974	0.6114	0.7405	0.5944	0.5121	0.745	0.7056	0.6983	0.6769	0.651	0.1959	0.6956	0.7168	0.5615	0.6548	0.4962	0.3033	0.4962	0.3315	0.5106	0.534	0.373	0.7322	0.5334	0.3574	0.6075	0.2313	0.4895	0.4447	0.583	0.5135	0.7344	0.8491	0.7774	0.7938
100127975	0.0817	0.0757	-0.1477	0.1602	0.2852	0.0954	0.1903	0.0224	0.0684	-0.0926	0.0755	-0.0403	0.0855	0.0125	0.1149	0.0021	0.0796	0.0303	0.2701	0.0498	-0.078	0.3102	-0.1986	0.0726	-0.0182	-0.0709	-0.0585	-0.1607	0.0113	0.1815	-0.0867	0.3066	0.0926	-0.0059
100127976	0.1612	0.1105	0.2082	0.0852	-0.0848	0.0647	0.0586	0.1026	0.0284	-0.0726	0.03	0.0322	-0.0191	-0.0479	-0.0642	-0.1412	0.072	0.064	0.0186	0.0166	-0.0215	0.0618	-0.0364	-0.0534	0.0437	-0.0559	-0.0255	0.1692	0.0882	0.0786	0.0155	0.0158	0.0952	0.0876
100127977	0.0221	0.0484	-0.0111	-0.1842	0.0159	0.0234	0.012	-0.0402	-0.0661	-0.0593	0.1407	0.0371	0.0477	-0.1091	0.046	-0.0161	-0.114	-0.0094	0.0434	-0.0901	0.0107	0.0123	-0.0487	-0.1248	-0.1341	-0.1065	-0.0922	0.0246	-0.0228	-0.0431	-0.1144	0.0701	0.0298	0.0267
100127978	-0.0932	0.099	0.2636	0.3834	-0.1165	0.0707	0.0258	0.122	-0.0685	-0.2616	0.0523	-0.1213	-0.1759	-0.0435	-0.0495	-0.0849	-0.0252	-0.1092	-0.3056	0.0818	0.1779	-0.0243	-0.03	0.2182	0.2856	0.0368	0.012	0.3147	0.0522	0.0805	0.1601	-0.0169	0.2981	-0.1321
100127979	0.3406	0.4392	0.3153	0.3723	0.6208	0.2832	0.336	0.2582	0.2476	0.1037	0.039	0.1818	0.1167	0.1314	0.1607	0.2322	0.3574	0.1904	0.2343	0.0964	0.0338	0.2644	0.164	0.2493	0.299	0.1292	0.1783	-0.0066	0.0289	0.1828	0.1688	0.581	0.4491	0.2584
100127983	0.0285	0.0755	-0.06	-0.0272	0.0755	0.0922	0.028	0.0117	0.0529	-0.0163	-0.0117	0.0807	0.0076	-0.0606	0.116	-0.0476	-0.0353	0.0124	-0.0088	-0.0118	0.0273	0.0295	0.0409	0.0086	0.0245	0.008	-0.0487	0.0321	0.1382	0.0138	-0.0547	-0.0534	0.0219	0.0225
100127985	0.1362	0.272	0.1991	0.5673	0.2927	0.1159	0.4022	0.1364	-0.0477	0.4045	0.293	0.4577	0.3901	0.2376	0.1025	0.7421	0.2001	0.3923	0.4915	0.0257	0.2904	0.3195	0.5477	0.2748	0.4876	0.5055	0.5721	0.4278	0.1677	0.2735	0.7308	0.1953	0.4561	0.2501
100127986	-0.2182	-0.1698	-0.0511	-0.192	-0.2424	-0.2741	-0.0805	-0.1206	-0.1411	-0.2652	-0.0537	-0.1261	-0.1927	-0.3128	-0.1455	-0.1991	-0.3334	-0.1034	-0.1903	-0.1703	-0.1847	-0.3209	-0.0879	-0.2512	0.0788	-0.2769	0.1566	-0.1973	-0.1631	-0.2215	-0.1916	-0.1641	-0.0963	-0.1217
100127987	-0.0818	-0.1863	-0.1589	-0.32	-0.1106	-0.0057	-0.1028	-0.0183	-0.0296	-0.0012	-0.0125	-0.0518	0.0496	-0.094	-0.0493	-0.0521	-0.0735	-0.1422	-0.1453	-0.1588	-0.0578	-0.1411	-0.0589	-0.0736	-0.028	0.0051	-0.1145	-0.0394	-0.0917	-0.0337	0.0879	-0.1331	-0.1087	-0.1283
100127988	0.0431	0.1162	0.1973	0.3177	0.0287	-0.0383	0.0324	0.0415	-0.0668	0.3923	0.096	-0.0177	0.0617	0.081	0.0749	0.2704	0.0235	0.0136	0.1031	-0.0844	0.071	-0.0621	0.1616	0.0547	-0.085	0.1548	0.1625	0.0734	0.0439	0.0107	0.0933	-0.016	0.2456	0.0917
100127992	-0.0846	-0.1285	-0.0447	-0.2671	-0.1559	-0.0808	-0.2732	-0.1123	-0.0456	-0.0475	0.147	-0.2804	0.144	-0.2288	0.0491	-0.0208	-0.1143	0.0198	-0.0865	-0.0447	-0.3158	0.1102	-0.0601	-0.0339	-0.0897	-0.055	-0.3396	-0.0462	-0.1477	-0.0715	-0.2985	-0.14	-0.0462	-0.0792
100127993	-0.063	-0.0858	-0.0341	-0.0159	-0.0322	-0.0653	-0.147	-0.037	-0.1147	-0.1063	-0.0691	-0.1589	-0.0999	-0.124	-0.0049	-0.1192	-0.0687	0.0134	-0.1686	-0.1285	-0.0986	-0.1349	-0.1237	-0.0943	-0.0786	-0.1062	-0.0833	-0.0838	0.0015	-0.098	-0.0574	-0.0108	-0.0718	-0.078
100127996	-0.0695	-0.0335	-0.164	0.1065	-0.156	-0.1407	-0.1416	-0.1185	0.0909	-0.2025	-0.0086	-0.0492	-0.0524	-0.042	-0.0662	0.0762	-0.1338	-0.1055	-0.0306	-0.1431	-0.1947	-0.1307	-0.0442	-0.1021	-0.1993	-0.0641	-0.0194	-0.1992	-0.2762	-0.1378	-0.1009	-0.1647	0.0532	-0.1636
100127998	0.2211	0.2789	0.2854	0.0717	0.2075	0.1509	0.0928	0.1821	0.2378	0.1351	0.2209	0.1561	0.2274	0.3333	0.1537	0.2316	0.213	0.1313	0.2123	0.0807	0.0554	0.0974	0.1732	0.1715	0.1548	0.0682	0.2569	0.2799	0.1445	0.1956	0.0256	0.0863	0.0156	0.1662
100127999	2.3719	2.0188	2.5108	1.3407	2.1308	2.1232	2.0779	2.2692	2.1672	2.2071	2.0409	2.0452	2.8807	2.1707	2.5487	1.5331	1.8203	2.0936	2.2685	1.8825	2.2663	2.1095	1.4029	2.0074	1.9092	1.6034	1.3607	1.9872	1.9689	2.1476	1.9034	2.175	1.6641	2.1965
100128003	0.0774	-0.1226	0.1229	-0.3454	0.1727	0.026	0.1121	0.0921	0.0524	0.0957	0.1489	0.1655	0.0754	-0.1374	0.0476	-0.0064	0.1482	-0.0513	0.0817	0.0341	-0.0871	0.1078	-0.0429	0.1591	-0.0517	0.0358	0.0257	0.0854	0.1352	0.0152	-0.0207	0.1577	-0.0769	0.1204
100128004	-0.3003	-0.2609	-0.2043	-0.3837	-0.1177	-0.2014	-0.3808	-0.2253	-0.0986	-0.2446	-0.1282	-0.3546	-0.1295	-0.1954	-0.0922	-0.3151	-0.0901	-0.1454	-0.306	-0.1051	-0.3101	-0.3282	-0.3521	-0.1944	-0.3889	-0.2062	-0.4908	-0.2732	-0.0931	-0.1119	0.1166	0.0644	-0.3127	-0.0981
100128006	-0.2365	-0.3309	-0.4187	-0.7269	-0.3003	-0.1506	-0.2893	-0.2615	-0.1088	-0.0739	-0.154	-0.2475	-0.1674	-0.1838	-0.0123	-0.4447	-0.0739	-0.065	-0.132	-0.3142	-0.1771	-0.318	-0.3102	-0.0798	-0.4337	-0.1722	-0.4629	-0.3529	-0.0866	-0.2035	-0.3053	-0.2289	-0.4416	-0.0926
100128008	0.0105	0.1466	-0.0155	0.1067	0.0799	0.2304	0.1878	0.2153	0.0811	-0.0532	0.153	0.2614	0.0995	0.097	-0.1095	0.1856	0.1637	0.0381	0.1449	0.1719	0.1868	0.0433	0.0451	-0.0062	0.015	0.0471	-0.0856	0.0935	-0.0069	0.082	0.1262	0.1518	0.0555	0.1723
100128009	-0.0466	-0.0195	-0.1314	0.0296	-0.139	0.0016	-0.2087	-0.0494	-0.0692	-0.0418	-0.0437	-0.0947	-0.0632	0.0258	-0.0498	-0.156	-0.0374	-0.0302	-0.0726	-0.0407	-0.066	-0.2672	0.0124	-0.0185	-0.1862	-0.1006	-0.1644	-0.1142	-0.1176	-0.0325	-0.1101	-0.0539	-0.0634	-0.0819
100128011	0.1494	0.0848	0.0078	0.0378	0.2603	0.2067	0.1227	-0.0464	0.0558	-0.0475	0.1241	0.1955	0.0679	-0.0319	0.1815	-0.1589	0.0713	-0.1043	0.1123	-6e-04	-0.0504	0.1447	0.0908	0.1269	0.0722	-0.0615	-0.0435	0.0491	-0.0149	0.1868	-0.0647	0.2982	0.0369	0.0365
100128013	0.0592	0.1113	0.159	-0.2199	0.1693	0.2442	-0.0306	0.3004	0.3266	0.3433	0.2813	0.0719	0.062	0.0749	0.4023	0.0446	0.2864	0.2831	0.2682	0.4427	0.2542	0.0779	0.0084	0.3779	0.1184	0.1074	-0.0581	0.1863	0.2935	0.2373	0.0963	0.1421	0.0074	0.3262
100128014	0.2233	0.3164	0.1712	-0.2256	0.1353	0.2395	0.1594	0.3634	0.1339	0.2832	0.2586	0.1671	0.1612	0.2357	0.3122	0.0908	0.1122	-0.0647	0.0931	0.1681	0.2615	0.0691	0.1406	0.1495	0.0776	0.3303	0.0666	0.0807	0.2803	0.108	0.1759	0.058	0.0838	0.1676
100128016	0.0741	0.1049	-0.1731	-0.2141	0.1187	0.0619	0.0697	-0.0089	0.0549	-0.0185	-0.0221	-0.0975	0.1287	-0.1196	0.0434	-0.0334	0.0928	-0.0039	-0.0312	-0.1622	-0.1826	-0.0043	-0.0861	-0.0285	0.0198	-0.0902	-0.0398	-0.1304	-0.0543	0.0511	0.0901	0.1572	-0.0293	0.0989
100128017	-0.0372	-0.0163	-0.0889	-0.0607	-0.0942	0.0072	-0.0502	-0.0893	-0.0064	-0.0996	0.0452	0.0015	-0.0731	-0.0878	0.0011	-0.132	0.0491	0.0928	0.0588	-0.1283	-0.0829	-0.0566	-0.1169	-0.119	-0.1232	0.042	0.0352	-0.1095	-0.111	0.0139	-0.1742	-0.0579	0.0119	-0.0494
100128021	-0.1516	-0.1538	-0.1556	-0.3122	-0.1379	-0.1213	-0.2218	-0.0904	-0.1624	-0.1063	-0.119	-0.0758	-0.0792	-0.0971	-0.0801	-0.154	-0.0037	-0.1625	-0.0584	-0.0825	-0.175	-0.1819	-0.1084	-0.1506	-0.1433	-0.1162	-0.0665	-0.1244	-0.0304	-0.2004	-0.2081	-0.0552	-0.2687	-0.1394
100128025	-0.0539	-0.1241	-0.0093	-0.0985	-0.0192	-0.0794	-0.0708	-0.0438	-0.0761	-0.0308	-0.0854	-0.0853	-0.0538	-0.118	-0.0027	-0.0171	-0.0711	-0.0745	-0.0571	0.0068	-0.0894	-0.0803	-0.0405	-0.041	-0.0402	-0.0927	-0.0159	-0.0834	0.0065	-0.069	-0.073	-0.0389	-0.1023	-0.0092
100128026	0.7746	0.6368	0.9189	0.6842	1.0138	0.757	0.8155	0.8312	1.0513	0.7691	0.9045	0.7309	0.8906	0.5542	0.6541	1.0348	0.8215	0.6125	0.9018	0.824	1.0257	0.7969	0.9445	0.675	0.8399	0.6419	0.7355	1.0167	0.7031	0.9446	0.8965	0.724	0.7051	0.8934
100128027	0.0552	-0.0575	-0.0093	-0.195	0.0819	0.0029	0.1611	0.0266	0.0345	-0.007	-0.0692	-0.0174	0.0336	-0.0283	-0.1764	-0.0472	-0.0865	-0.1559	0.2278	-0.0458	0.0309	-0.0295	-0.1732	-0.0888	-0.2539	0.0257	0.0172	0.2505	0.17	0.082	0.2158	0.0854	0.0124	-0.2255
100128028	-0.1937	-0.3902	-0.1366	-0.3932	-0.1711	-0.0858	-0.092	-0.34	-0.0068	-0.2007	-0.1391	-0.2583	-0.1726	-0.2703	0.041	-0.1908	-0.075	-0.051	-0.1467	-0.2694	-0.0997	-0.2748	-0.133	-0.0712	-0.2293	-0.0904	-0.2197	0.0305	-0.0713	-0.1891	-0.0699	-0.1306	-0.0981	-0.237
100128029	-0.1797	-0.3048	-0.1355	-0.2678	-0.1483	-0.4313	-0.2895	-0.2109	-0.14	-0.5114	-0.1915	-0.1374	-0.118	-0.3417	-0.258	-0.2897	-0.3163	-0.2041	-0.3106	-0.2526	-0.2464	-0.2705	-0.5508	-0.2311	-0.5057	-0.0984	-0.4946	-0.6072	-0.2299	-0.2876	-0.248	-0.0353	-0.4335	-0.1845
100128030	0.7592	0.7833	0.5708	0.617	0.7948	0.5953	0.6196	0.8347	0.7108	0.3511	0.4928	0.4619	0.4833	0.5283	0.6977	0.2422	0.4499	0.6388	0.771	0.7404	0.5283	0.711	0.3236	0.7125	0.6534	0.3078	0.1444	0.6518	0.4888	0.7064	0.5022	0.9528	0.6543	0.5687
100128031	-0.1491	-0.1289	0.0857	0.0324	0.0274	0.1103	-0.1003	0.0421	-0.0034	-0.0323	-0.0819	-0.0646	-0.1883	-0.0246	-0.0866	-0.1111	-0.0921	-0.2206	-0.0719	0.0502	0.0099	-0.0414	-0.077	-0.0113	0.0657	-0.0691	0.0907	0.0536	0.0658	-0.0146	0.1217	-0.0969	-0.1729	-0.0188
100128032	-0.0873	-0.0614	-0.1514	-0.1211	-0.1085	-0.1212	-0.2161	-0.1367	-0.1949	-0.0938	-0.0811	-0.1234	-0.108	-0.0698	-0.1213	-0.2024	-0.1094	-0.1151	-0.1335	-0.0692	-0.0522	-0.1456	-0.0957	-0.0349	-0.1552	-0.1735	-0.1261	-0.1535	-0.0984	-0.1405	-0.1055	-0.1219	-0.1326	-0.0771
100128034	-0.0151	-0.0575	-0.0702	-0.1204	-0.1548	-0.1354	-0.0929	-0.1281	-0.1179	-0.092	-0.1382	-0.1236	-0.1214	-0.0714	-0.0626	-0.0953	-0.0853	-0.1131	-0.0849	-0.0028	0.0168	-0.0172	-0.0817	-0.0521	-0.1053	-0.0819	0.0273	0.0052	-0.0497	-0.1046	-0.0052	-0.1427	-0.0781	-0.0858
100128035	-0.0559	-0.0097	0.0076	-0.1488	0.0869	-0.0124	0.1673	0.0381	-0.0266	0.0623	0.0389	-0.0188	0.0056	0.0869	-0.0928	-0.0388	-0.0331	-0.0415	0.0103	-0.1318	-0.1352	-0.044	0.0062	-0.004	-0.0913	0.0161	0.1443	-0.0043	-0.0353	0.1405	-0.0418	0.1155	-0.0809	-0.0235
100128036	0.0574	0.0434	0.0541	0.1141	0.0225	0.0923	0.0472	0.077	0.0265	-0.0414	0.0593	0.0287	0.0182	0.0377	-0.0139	0.0401	0.0301	0.0767	-0.0037	0.021	-0.0205	-0.0494	0.007	0.0719	0.0156	-0.0345	-0.0337	0.0313	-0.0355	-0.0101	0.0288	0.0271	-0.0346	0.0384
100128038	0.1476	0.0891	0.1588	-0.0368	0.2831	0.1277	0.1028	0.0785	0.1719	0.1665	0.0728	0.1093	0.1136	0.0511	0.1399	0.0995	0.1557	-0.055	0.0496	0.1369	0.0522	0.1538	-0.0125	0.0739	0.012	0.0104	0.0724	0.0911	0.1003	0.105	-5e-04	0.1642	0.1671	0.1622
100128039	0.3528	0.494	0.3177	0.506	0.2598	0.256	0.5431	0.1678	0.3867	0.3013	0.1573	0.3752	0.0941	0.1975	0.1824	0.5826	0.3484	-0.0635	0.2801	0.2342	0.0599	0.0892	0.3954	0.1779	0.271	0.3318	0.5337	0.2216	0.3304	0.438	0.3778	0.2901	0.4028	0.277
100128040	-0.1301	-0.2216	-0.3813	-0.3788	-0.2195	-0.1641	-0.2367	-0.2056	-0.261	-0.2023	-0.1359	-0.2113	-0.1843	-0.024	-0.0614	-0.2957	-0.1176	-0.0682	-0.2397	-0.1837	-0.2574	-0.1344	-0.2288	-0.1086	-0.254	-0.2464	-0.322	-0.2566	-0.1464	-0.1591	-0.1638	-0.1504	-0.2612	-0.218
100128041	-0.0147	0.0074	-0.0715	0.2633	-0.0904	-0.002	-0.1725	-0.0892	-0.093	-0.0527	-0.1006	0.0117	-0.0541	0.0884	-0.0587	-0.0558	-0.0909	-0.0123	-0.0709	-0.0152	-0.1838	-0.1045	0.0104	-0.0913	-0.0045	-0.005	0.0098	-0.1256	0.0967	-0.1213	0.0872	-0.1231	0.0394	-0.135
100128043	-0.0153	-0.034	0.0493	0.1885	-0.0683	-0.0168	-0.2143	0.0527	-0.0501	-0.0236	-0.1509	-0.112	-0.0256	-0.15	-0.0651	-0.1235	-0.1144	-0.0475	-0.052	-0.1155	-0.1543	-0.1013	-0.0605	-0.0705	-0.0575	-0.1541	-0.1258	-0.0869	-0.1636	0.0131	-0.1025	-0.0514	-0.0148	-0.3018
100128044	-0.0552	-0.1767	-0.6103	-0.5817	-0.0697	-0.2241	-0.3129	-0.3541	-0.0505	-5e-04	0.2414	-0.3018	-0.1473	-0.0063	-0.101	-0.7415	-0.1837	0.0826	-0.0494	-0.3339	-0.4174	-0.0464	-0.1865	-0.2371	-0.6654	-0.2136	-0.7822	-0.5042	-0.42	-0.3986	-0.3513	0.1443	-0.5019	-0.1284
100128046	0.204	0.1827	-0.0066	0.5177	-0.0778	0.0196	0.276	-0.0127	-0.1379	-0.0991	-0.0084	0.0101	-0.1425	-0.0615	0.0941	0.0336	0.03	0.112	-0.0474	-0.1195	-0.0818	-0.027	0.1026	0.2013	0.285	0.1453	-0.1501	0.0143	-0.0461	-0.0555	-0.0485	-0.0025	-0.0151	-0.14
100128048	0.0131	-0.0981	-0.1591	-0.1172	-0.2506	-0.1535	-0.3002	-0.3276	-0.1328	-0.0321	-0.1195	-0.1964	0.0148	-0.0158	-0.1126	0.3122	0.0704	-0.2244	-0.0172	-0.2225	-0.3216	-0.2532	-0.1487	-0.1942	-0.0698	0.0552	0.0452	-0.1413	-0.3084	-0.066	-0.3345	-0.1237	0.1673	-0.2159
100128050	0.0196	0.036	0.1812	-0.0619	0.0499	0.0163	0.0632	0.0367	0.0226	0.2476	0.1172	0.1018	-0.2082	0.0158	-0.0328	0.1496	0.0077	-0.1742	9e-04	0.101	0.0416	0.2299	-0.0559	-0.0162	-0.1138	-0.0113	0.1724	0.1166	0.2652	-0.1019	0.0606	0.0646	0.0074	0.088
100128051	-0.2302	-0.1934	0.1292	0.0621	0.2516	-0.0848	0.0669	0.1874	-0.323	-0.1356	-0.0876	0.1804	0.0601	-0.1159	-0.1131	0.0659	-0.0548	-0.0276	0.1178	-0.0766	0.1151	0.1418	0.0854	-0.1243	0.2228	0.2032	0.0774	-0.1745	-0.0737	-0.1275	-0.0017	0.0588	0.118	-0.0232
100128052	-0.0264	-0.0329	0.1012	0.0328	0.0256	-0.0642	-0.0253	-0.0065	-0.026	-0.162	-0.0546	0.0176	0.0664	-0.1073	-0.0418	-0.0365	0.1295	-0.1804	-0.0355	-0.0356	-0.0251	-0.0093	0.0224	-0.0035	-0.024	0.0441	0.0632	-0.0196	0.0835	0.0215	-0.0628	0.0748	0.0036	-0.0716
100128054	-0.1553	-0.0487	-0.1688	0.0322	-0.1209	-0.12	-0.158	-0.044	-0.1569	-0.0545	-0.1037	-0.1783	-0.0813	-0.0994	-0.0613	-0.1045	-0.1499	-0.0278	-0.1887	-0.1203	-0.125	-0.1136	-0.0743	-0.0761	0.0049	-0.0868	-0.0936	-0.198	-0.0868	-0.1707	-0.1118	-0.1707	-0.0981	-0.0726
100128056	0.5915	0.868	0.8539	1.1736	0.5059	0.5725	0.6674	0.5418	0.7169	0.0363	0.5232	0.7095	0.6182	0.4786	0.2119	0.8893	0.4622	0.3096	0.6157	0.5591	0.5275	0.7038	0.6328	0.1608	0.6204	0.544	1.0098	0.8156	0.4505	0.6383	0.6973	0.7745	0.9265	0.527
100128060	-0.2226	-0.1703	-0.2282	-0.1284	-0.2037	-0.1528	-0.3177	-0.367	-0.2227	-0.3287	-0.1146	-0.3488	-0.1375	0.0245	-0.2714	-0.3293	-0.1515	-0.2335	-0.3015	-0.2287	-0.1263	-0.2454	-0.1928	-0.1948	-0.0963	-0.1201	-0.0672	-0.3483	-0.1086	-0.2191	-0.165	-0.2051	-0.1659	-0.2249
100128061	-0.0469	-0.014	-0.0289	0.1137	-0.0238	-0.1504	-0.1196	-0.0533	-0.1661	-0.0747	-0.0375	-0.1125	-0.109	-0.0671	-0.089	0.0272	-0.1538	-0.0608	-0.0285	-0.0681	-0.0902	-0.0664	-0.0564	-0.1369	-0.0783	-0.0586	0.0366	-0.0225	-0.0741	-0.1181	-0.1714	-0.0677	-0.0374	-0.1205
100128062	1.8537	1.8331	1.3131	1.3876	1.8349	1.8529	1.7183	1.6095	1.656	1.1658	1.8478	1.6517	1.4502	1.4018	1.486	1.3987	1.7868	1.3066	1.9598	1.9964	1.7044	2.0466	1.4879	1.4781	1.3863	1.6414	1.253	1.826	1.5251	1.9714	1.7339	2.0219	1.6887	1.1731
100128064	-0.0286	-0.0204	-0.175	-0.0822	-0.1454	-0.057	0.0374	0.0391	-0.0296	-0.088	-0.0472	-0.06	-0.0774	-0.0207	-0.1232	-0.0634	-0.0612	0.0172	-0.0466	-9e-04	-0.0893	-0.1469	-0.2182	-0.0912	-0.0691	-0.0351	0.0554	-0.1185	0.035	-0.0096	-0.1091	-0.041	0.0198	-0.041
100128066	-0.3534	-0.2076	-0.3645	-0.3177	-0.2023	-0.1428	-0.3197	-0.1763	-0.0163	-0.0236	-0.197	-0.2997	-0.1152	-0.5366	-0.2648	-0.224	-0.2913	-0.2238	-0.2396	-0.4063	-0.3158	-0.2902	-0.3214	-0.1711	-0.55	-0.2017	-0.0604	-0.2352	-0.0894	-0.0174	-0.4464	-0.2537	-0.2517	-0.2534
100128067	0.1462	0.0043	0.205	-0.1696	0.2009	0.0356	0.0897	0.0259	0.1577	0.1885	0.1615	0.079	0.133	-0.0999	0.1171	-0.0372	0.0407	-0.0311	0.1518	-0.0203	0.0598	0.0652	0.0689	0.1458	-0.0619	0.1023	0.2284	0.0019	0.1837	-0.0428	-0.1203	0.1143	0.0444	0.0377
100128069	-0.0637	-0.0907	-0.1576	-0.1068	-0.1293	-0.0361	-0.1637	-0.0765	-0.0771	-0.0965	-0.07	-0.0691	-0.0494	-0.0852	-0.0425	-0.1012	-0.0578	-0.1497	-0.1165	-0.1307	-0.095	-0.0627	-0.0759	-0.0883	-0.1496	-0.0877	-0.1625	-0.1374	-0.0725	-0.0982	-0.1404	-0.1277	-0.0882	-0.1853
100128071	-0.1022	-0.3736	-0.3729	-0.7267	-0.0924	-0.2143	-0.2789	-0.2306	-0.0395	-0.0603	-0.0174	-0.1051	-0.1457	-0.1334	0.0679	-0.4904	0.1	-0.2168	-0.0324	-0.2263	-0.3054	-0.3923	-0.2826	-0.0925	-0.3563	-0.2153	-0.4682	-0.243	0.0097	-0.1686	-0.2907	-0.0225	-0.5491	0.0119
100128072	0.3543	0.1941	0.2499	0.1627	0.4162	0.2706	0.1707	0.4299	0.4224	0.428	0.0902	0.2473	0.1154	-0.0729	0.2311	0.2676	0.3481	0.2578	0.552	-0.1781	0.2363	0.2292	0.3302	0.2144	0.1533	0.2505	0.0655	-0.0484	-0.1327	0.4256	0.0421	0.6086	0.2925	0.1419
100128074	0.1242	0.187	-0.0026	0.0034	0.1419	0.0934	0.153	0.1911	0.2901	0.0822	0.0653	0.1179	0.2163	0.1199	0.0945	0.216	0.1479	0.1107	0.1025	0.1947	0.119	0.084	0.2125	0.0531	0.1415	0.1353	0.243	0.2566	0.0197	0.1538	0.1309	0.1112	0.2334	0.1468
100128076	-0.0476	-0.0457	-0.0919	-0.3446	-0.0098	-0.0183	0.005	0.0246	0.0309	0.0446	0.0932	0.1595	0.027	0.0447	-0.005	-0.0421	0.038	-0.0336	-0.0501	-0.0091	-0.0011	-0.0377	0.0838	0.1239	-0.1069	0.0481	-0.0518	-0.0297	0.103	0.0397	0.0382	0.0265	0.0116	0.0273
100128077	0.2173	0.2087	0.2909	0.4975	0.3213	0.2405	0.6263	0.2516	0.1553	0.0805	0.3669	0.382	-0.0724	0.0721	0.0094	0.3031	0.1747	-0.1683	0.2445	0.2511	-0.0076	0.321	-0.0359	0.021	-0.0978	0.0305	-0.129	0.0334	0.2415	0.0327	0.2617	0.6188	0.4223	0.1832
100128078	3e-04	0.0339	0.0045	0.0641	-0.0089	-0.0741	-0.1567	0.063	-0.0662	0.0741	-3e-04	0.0422	-0.1096	0.1031	-0.0592	0.0318	-0.0099	-0.0215	0.0427	0.0764	0.0849	-0.005	0.0282	0.0457	-0.1835	-0.0057	-0.0322	-0.0374	-0.0901	0.0125	0.0363	-0.0365	0.0873	-0.1417
100128079	-0.0662	-0.0268	-0.0065	0.1852	0.0019	-0.0084	-0.1177	-0.0282	-0.0411	-0.1091	-0.0311	-0.1753	-0.0668	-0.1231	-0.0343	-0.1293	-0.0041	0.066	0.0206	-0.1016	0.0016	-0.1708	-0.0149	-0.015	-0.0063	-0.1526	-0.2132	-0.1092	-0.0199	-0.0525	-0.019	-0.047	-0.014	-0.0815
100128081	-0.0262	0.0548	-0.0134	0.1133	0.016	-0.0077	0.0373	0.0577	0.0573	-0.0255	-0.034	-0.0531	-0.0917	-0.0507	-0.0459	0.0567	-0.0756	-5e-04	0.0173	-0.0607	-0.0382	0.1185	-0.0065	-0.0148	0.0065	0.0511	0.0903	0.0386	-0.0787	-0.0593	0.0309	0.0444	0.0456	-0.0194
100128084	-0.0319	-0.0357	-0.0337	-0.2716	-0.013	0.028	-0.0165	0.0953	0.0079	-0.0703	-0.008	0.0451	-0.0127	-0.029	-0.0441	0.2143	0.1065	-0.1691	-0.0684	-0.0282	0.0594	0.1811	0.0827	-0.1176	0.3079	0.0947	0.1877	0.0528	-0.0271	0.2033	0.081	0.1037	0.1629	0.1696
100128085	-0.016	-0.0105	-0.0917	-0.0777	-0.006	0.0176	-0.0333	0.0026	0.0907	-0.0953	-0.001	-0.0645	-0.0129	0.038	0.01	-0.0893	-0.0155	0.1041	-0.0039	-0.046	-0.0247	-0.1046	-0.0874	-0.0029	-0.0889	0.0053	-0.0491	-0.1181	-0.0487	-0.0389	-0.049	-0.0012	-0.0793	-0.0545
100128086	-0.1464	-0.2317	-0.1904	-0.6233	-0.1815	-0.0612	-0.2407	-0.1121	-0.1592	-0.0189	-0.0294	0.007	0.0252	-0.1539	0.1228	-0.4494	0.0421	-0.0607	-0.2017	-0.196	-0.1393	-0.2758	0.1219	-0.0265	-0.4216	-0.1304	-0.2693	-0.0436	0.0049	0.0638	-0.3137	-0.2058	-0.347	-0.0552
100128088	-0.0605	-0.0924	-0.1662	-0.1205	-0.0312	-0.0913	-0.1364	-0.06	0.0623	-0.1323	-0.0831	-0.0888	-0.0546	-0.1323	-0.0173	-0.1389	-0.0531	-0.1502	-0.0855	-0.0876	-0.1203	-0.0351	-0.0423	-0.0704	-0.0999	-0.0926	-0.12	-0.0775	0.0108	-0.1015	-0.115	-0.0901	-0.1075	-0.0909
100128090	0.1798	0.0512	0.2552	0.035	0.3569	0.1169	0.3385	0.2943	0.268	0.1784	0.218	0.2628	0.1726	0.0432	0.0461	0.2977	0.0962	0.1691	0.2348	0.3019	0.3435	0.0077	0.3546	0.1604	0.0986	0.4142	0.2821	0.2241	0.1635	0.1619	0.1897	0.2731	0.2375	0.3393
100128091	0.0817	0.2407	0.0574	0.2528	0.1761	0.1777	-0.0427	0.1991	-0.0123	0.299	0.0618	0.0119	0.0647	0.0042	0.0938	0.1435	-0.0128	0.1169	0.1046	0.1873	0.184	0.189	0.0767	0.0373	0.166	0.1746	0.0596	0.0631	0.0482	0.1166	-0.209	-0.021	0.0355	0.0831
100128092	0.664	0.6608	0.4293	0.4172	0.5387	0.8214	0.3904	0.5111	0.4225	0.324	0.559	0.5126	0.4844	0.6498	0.5715	0.3683	0.4434	0.3547	0.4885	0.5798	0.3562	0.6033	0.385	0.5243	0.4894	0.787	0.1232	0.4855	0.5748	0.7923	0.3459	0.8051	0.446	0.4022
100128093	-0.0836	-0.0855	-0.0565	-0.159	-0.0623	0.017	-0.0896	-0.0117	-0.0441	-0.1107	0.0059	0.0153	-0.058	-0.0056	-0.05	-0.0475	-0.0112	-0.0576	-0.0269	-0.0604	-0.0954	-0.0997	-0.0258	-0.0264	-0.1014	0.0853	0.0679	-0.0742	0.0212	-0.068	-0.111	-0.0482	-0.0159	-0.0455
100128094	-0.1116	-0.0888	0.0394	-0.0682	-0.1718	-0.0677	-0.0593	-0.1634	-0.1856	-0.1285	-0.1079	-0.1131	-0.1397	-0.0935	-0.1407	-0.0381	-0.1461	-0.0209	-0.2262	-0.2073	-0.1514	-0.2196	-0.0385	-0.1074	-0.1353	-0.0708	-0.229	-0.0746	-0.1299	-0.1536	-0.1049	-0.0776	-0.0538	-0.0992
100128095	-0.0959	-0.0606	-0.1139	0.0312	-0.0384	0.0397	-0.0527	-0.0648	0.0938	-0.0014	0.0227	0.0625	-0.0319	-0.1004	-0.0277	-0.2721	-0.0505	0.0856	-0.0704	-0.3231	-0.0675	-0.0434	-0.0604	-0.0296	-0.1436	-0.1941	-0.2133	-0.1978	0.1471	0.0101	-0.0799	0.1002	-0.1384	0.0306
100128098	-0.1115	-0.1315	-0.0547	-0.1086	-0.1274	-0.005	-0.2047	-0.0715	-0.0448	-0.212	-0.027	-0.0711	-0.0824	-0.0468	-0.1473	-0.1798	-0.0861	-0.1805	-0.1248	-0.1387	-0.1626	-0.1908	-0.1002	0.0349	-0.2062	-0.1338	-0.2616	-0.0589	-0.1937	0.0157	-0.0899	-0.1543	-0.1332	-0.1719
100128102	-0.1369	-0.1752	-0.2854	0.0463	-0.1696	-0.187	-0.2616	-0.0901	-0.1795	-0.1993	-0.1048	-0.134	-0.0526	-0.0823	-0.1395	-0.286	-0.1922	-0.1094	-0.1776	-0.2291	-0.2047	-0.1357	-0.2414	-0.1862	-0.2392	-0.0909	-0.3502	-0.2558	-0.2351	-0.109	-0.2322	-0.1741	-0.2536	-0.2499
100128103	-0.3392	-0.2928	-0.3181	-0.4148	-0.4182	-0.3909	-0.3684	-0.3205	-0.1842	-0.3455	-0.2796	-0.283	-0.2158	-0.3333	-0.2002	-0.2837	-0.1648	-0.3592	-0.3972	-0.5503	-0.1355	-0.4935	-0.3169	-0.2636	-0.5439	-0.4699	-0.2475	-0.3788	-0.5456	-0.1924	-0.2103	-0.3382	-0.324	-0.5063
100128104	1.2581	1.0821	0.8654	0.4991	1.2242	1.2607	1.1901	1.3762	1.4743	1.1784	1.6083	1.3744	0.8837	1.0604	1.2042	0.8343	1.2029	1.2779	1.132	1.0708	0.9127	0.9822	0.8775	1.0693	0.7996	0.9244	0.6251	0.7148	1.0134	1.4079	1.0762	1.6133	0.6917	1.5677
100128105	-0.0505	-0.085	-0.1805	-0.3279	0.0594	-0.004	-0.0419	-0.1229	-0.0982	0.1184	-0.0712	0.0734	-0.0256	0.0319	-0.0147	-0.2136	-0.2352	0.1309	-0.1077	0.2035	-0.0881	-0.1833	-0.035	-0.0262	-0.119	0.0272	-0.0107	-0.1974	0.0218	-0.0857	-0.0602	-0.2065	-0.0793	0.1497
100128107	-0.3385	-0.5082	-0.4637	-0.602	-0.4955	-0.3498	-0.5375	-0.477	-0.3504	-0.1557	-0.1172	-0.4925	-0.327	-0.2156	-0.0945	-0.4848	-0.3172	-0.3073	-0.2487	-0.5229	-0.4455	-0.3399	-0.3827	-0.3214	-0.3133	-0.4323	-0.4436	-0.2496	-0.3782	-0.3667	-0.4964	-0.4835	-0.4596	-0.1942
100128109	-0.2988	-0.4584	-0.3621	-0.7069	-0.5011	-0.1342	-0.3582	-0.4546	-0.3113	-0.1302	-0.2507	-0.2112	-0.0061	-0.067	-0.0473	-0.5169	-0.1211	-0.3851	-0.2407	-0.1018	-0.3331	-0.333	-0.4793	0.1387	-0.228	-0.3722	-0.2276	-0.1119	-0.1169	-0.3005	-0.3632	-0.3201	-0.4682	-0.1045
100128110	0.5386	0.3364	0.3526	0.3068	0.4395	0.4222	0.4067	0.4402	0.3219	0.5893	0.4421	0.3579	0.438	0.6741	0.5253	0.3842	0.3242	0.1714	0.4242	0.5208	0.3383	0.4344	0.2948	0.5453	0.4884	0.4477	0.3168	0.4076	0.4896	0.3787	0.3592	0.5655	0.3049	0.4946
100128111	-0.1101	-0.1491	-0.2675	-0.0375	-0.0714	-0.1095	-0.074	-0.1731	-0.248	-0.2342	-0.0611	-0.0393	-0.1043	-0.0789	-0.0384	-0.0804	-0.1085	-0.1231	-0.0509	-0.0582	-0.0908	-0.1087	-0.0311	-0.1247	0.1024	-0.0278	-0.205	-0.1662	-0.1086	-0.1588	-0.2347	-0.1388	-0.0998	-0.1007
100128113	0.4171	0.5122	0.3615	0.056	0.6683	0.6127	0.416	0.6062	0.5594	0.6527	0.6513	0.4871	0.4045	0.4232	0.6359	0.1253	0.6743	0.4198	0.5369	0.5635	0.6211	0.5613	0.5502	0.8646	0.4767	0.551	0.4345	0.4822	0.7372	0.4784	0.6245	0.6172	0.4436	0.5992
100128115	-0.217	-0.2103	-0.2415	-0.4245	-0.3521	-0.3001	-0.3094	-0.339	-0.2697	-0.3405	-0.2178	-0.439	-0.2581	-0.1903	-0.1862	-0.4121	-0.1664	-0.4257	-0.3217	-0.3464	-0.1419	-0.4059	-0.3181	-0.2778	-0.4764	-0.1835	-0.0974	-0.3186	-0.1576	-0.2871	-0.3828	-0.2224	-0.4375	-0.1579
100128117	0.0772	0.1095	0.1164	0.0257	0.092	-0.0341	0.0075	0.1594	-0.0555	-0.1202	-0.0839	0.0486	-0.0593	-0.0375	0.0457	-0.1107	-0.1172	-0.1915	-0.0428	-0.0831	-0.0882	-0.0366	-0.0246	0.0325	-0.0581	-0.0233	-0.0095	0.064	-0.0403	-0.0667	-0.0805	0.0036	0.0243	0.0096
100128118	-0.1769	-0.0785	0.0652	0.1227	-0.1274	-0.137	0.1366	-0.138	-0.223	-0.2287	0.0329	-0.0046	-0.1536	-0.2012	-0.1687	0.0381	-0.0498	0.0349	0.0947	-0.0356	-0.1232	-0.0609	0.1447	-0.1754	-0.0827	0.045	-0.0612	-0.2912	-0.1684	-0.1469	-0.2408	-0.0814	0.0799	-0.1948
100128119	-0.0645	-0.0929	-0.1062	-0.1937	-0.0725	0.069	-0.1013	-0.0553	0.0915	0.2093	-0.1593	-0.1231	0.0422	0.0228	0.0373	-0.0751	-0.0396	-0.0255	-0.106	-0.1193	0.0617	-0.1264	0.0453	0.0192	-0.2933	-0.1784	-0.1869	-0.0361	-0.092	-0.0419	0.0914	-0.0598	-0.1451	-0.0981
100128121	-0.0737	-0.1811	-0.0796	-0.0543	-0.095	-0.0814	0.0077	-0.17	-0.0867	-0.015	-0.1026	-0.1499	-0.0962	-0.1358	-0.0822	-0.0856	-0.0781	-0.1292	-0.1011	-0.0592	-0.0849	-0.1697	0.0124	0.0316	-0.009	-0.0787	0.2019	0.0143	0.0988	-0.1115	-0.2476	-0.0374	-0.1627	0.0124
100128122	-0.1389	-0.2278	-0.2653	-0.4639	-0.2625	-0.1702	-0.3473	-0.2061	-0.1799	-0.0277	0.0549	-0.2425	-0.1992	-0.0483	-0.0326	-0.3306	-0.202	-0.1249	-0.3013	-0.3444	-0.201	-0.2065	-0.204	-0.2608	-0.3221	-0.2176	-0.3334	-0.2607	-0.1959	-0.1826	-0.2065	-0.1627	-0.3078	-0.1874
100128123	-0.1117	-0.0928	0.0367	-0.0057	1e-04	0.0238	-0.1913	-0.2626	-0.0707	-0.0278	-0.0967	-0.2539	-0.1508	-0.2175	-0.0089	0.0239	-0.0697	-0.0561	-0.1875	-0.1824	-0.2155	-0.0543	-0.1227	-0.0944	-0.2016	-0.2203	-0.0144	-0.2246	0.0412	-0.2042	0.0249	-0.0611	-0.0616	-0.1168
100128125	-0.0734	-0.0893	-0.2096	-0.089	-0.1104	-0.1538	-0.2183	-0.1811	-0.2244	0.0809	-0.0529	-0.2627	-0.1486	-0.1049	-0.0649	-0.2737	-0.1839	0.0036	-0.1317	-0.1157	0.0189	-0.173	-0.1278	-0.0282	-0.2831	-0.193	-0.0494	-0.136	-0.1385	-0.2167	-0.2602	-0.1224	-0.1712	-0.0376
100128126	0.0129	0.0248	0	0.0834	-0.0138	0.0068	0.0012	0.0261	-0.0066	0.0516	0.027	0.01	-0.0139	0.0166	-0.0025	0.2124	-0.0281	0.0345	0.0216	0.0572	-0.0998	0.0141	0.0461	0.0356	0.1442	0.0562	0.1102	0.0724	-0.053	0.0064	0.0521	-0.0041	0.0366	-0.0762
100128127	0.074	0.1244	-0.0451	-0.1458	0.0613	0.0956	0.0701	0.0851	0.1658	0.1356	0.0877	0.1311	0.1331	0.1438	0.1299	0.0775	0.1131	0.0158	0.111	0.0586	-0.0282	0.0074	0.194	0.0843	0.0238	0.0869	0.011	0.1804	0.056	-0.0314	0.1077	0.0677	0.0659	0.151
100128129	0.4579	0.3749	0.4044	0.3639	0.3812	0.3629	0.3486	0.2474	0.372	0.419	0.3785	0.3043	0.4904	0.4341	0.3198	0.1123	0.4588	0.4124	0.2642	0.322	0.4403	0.2897	0.4754	0.4897	0.3602	0.1801	0.2819	0.3702	0.4474	0.2668	0.3819	0.3054	0.307	0.3481
100128131	-0.0253	-0.1169	0.2267	-0.0937	0.0881	0.0432	0.2422	0.0461	0.1068	0.3162	0.1094	0.1336	0.0931	0.0785	-0.0192	0.1622	0.103	-0.165	0.1021	0.0353	0.0438	0.1441	0.0024	0.159	0.2078	-0.0096	0.1479	0.066	0.1394	-0.0279	0.1221	-0.09	0.0477	0.0957
100128132	-0.035	0.0811	-0.0832	0.1883	-0.0721	-0.0147	-0.1025	-0.1329	0.0024	-0.1613	-0.0517	-0.0247	-0.0657	-0.1178	-0.1445	-0.2067	-0.1012	-0.0788	-0.0527	-0.168	-0.1502	-0.1603	0.047	-0.0342	-0.1821	-0.0802	0.0275	-0.1334	0.0583	-0.1373	0.0481	-0.032	-0.1156	-0.1229
100128134	-0.1045	-0.1814	-0.1985	-0.2197	-0.192	-0.0928	-0.1535	-0.1914	-0.0279	-0.0853	0.0283	-0.1224	-0.1459	0.1533	-0.0146	-0.3319	-0.0418	0.0342	-0.0439	0.0224	-0.1603	-0.0225	-0.0309	0.0198	-0.2518	0.0294	-0.106	-0.0734	-0.0238	-0.1167	-0.066	-0.0683	-0.2229	-0.0668
100128135	-0.163	-0.026	6e-04	0.0376	-0.0843	0.0685	-0.27	-0.0231	0.0232	-0.1351	0.0695	-0.0662	-0.0895	0.1186	-0.0389	-0.2731	-0.0528	0.162	-0.1046	-0.132	-0.1057	0.1771	0.0882	0.1172	-0.0185	0.0073	0.433	0.0664	0.132	-0.1603	0.1058	-0.1174	-0.1005	-0.0733
100128139	-0.2224	-0.2899	-0.228	-0.5704	-0.3084	0.0068	-0.2591	-0.1586	-0.0967	-0.1207	-0.1792	-0.1168	-0.0875	-0.1584	-0.0447	0.3737	-0.1197	-0.3565	-0.2807	-0.1225	0.0123	-0.2781	-0.2066	-0.0602	-0.2946	-0.0356	-0.282	-0.2504	0.0579	-0.3475	-0.2957	-0.261	-0.1985	-0.078
100128142	-0.1618	-0.3677	-0.4625	-0.7034	-0.1517	-0.1736	-0.2524	-0.2924	-0.1002	-0.0964	-0.0635	-0.2065	-0.1589	-0.0988	0.0435	-0.4092	-0.0733	-0.1822	-0.1409	-0.1937	-0.2541	-0.4259	-0.311	-0.1513	-0.4716	-0.304	-0.4021	-0.2922	-0.2079	-0.1411	-0.3164	-0.1292	-0.4557	-0.0929
100128144	0.0064	0.1348	0.0978	-0.0436	0.0375	0.0124	0.1542	-0.0247	0.1003	-0.1838	0.2891	-0.0872	-0.1276	-0.1132	-0.0387	0.11	-0.3207	-0.1097	0.0891	-0.524	0.1824	0.213	-0.0265	-0.0049	0.3099	0.1644	-0.1103	-0.049	-0.0893	-0.0322	0.2395	0.0398	0.3378	0.2207
100128149	-0.0368	0.0267	0.0519	0.0648	-0.0517	-0.0851	-0.0064	0.0154	-0.0726	-0.0114	-0.0384	0.0204	-0.0625	-0.0306	-0.0101	0.0203	-0.0502	-0.0126	0.0587	-0.0058	-0.0321	-0.0184	0.0611	-0.1172	0.0138	0.0038	0.027	0.001	-0.0213	-0.0287	-0.0323	0.0213	-0.0166	-0.053
100128151	-0.1894	-0.0721	-0.1971	-0.2997	-0.1287	-0.0392	-0.0405	-0.0548	0.0368	0.1139	-0.059	0.0337	-0.0543	-0.1522	-5e-04	-0.055	0.0129	-0.1093	-0.1568	0.1173	0.0212	0.0155	0.1403	0.0174	0.0355	-0.056	-0.0079	-0.058	-0.0671	-0.218	-0.213	-0.1454	-0.0875	-0.0821
100128153	-0.3578	-0.446	-0.3639	-0.2556	-0.3442	-0.2266	-0.4865	-0.0249	-0.3669	-0.1033	-0.0778	-0.0647	-0.2287	-0.2265	-0.2687	-0.3663	-0.1617	-0.3627	-0.2833	-0.1536	-0.3932	-0.422	-0.0698	-0.2328	-0.5083	-0.1352	-0.3495	-0.0958	-0.2152	-0.487	-0.329	-0.2145	-0.3304	-0.3353
100128154	0.1221	0.1465	0.2232	0.0342	0.134	0.3106	0.1146	0.1388	-0.1366	0.1715	0.3532	0.0983	0.1967	0.2047	0.2239	0.1848	0.2299	0.1575	0.3261	0.3129	0.0598	0.1118	0.3041	0.3772	0.3713	0.3124	-0.0527	0.3694	0.2186	-0.0724	-0.1434	0.1767	0.2357	0.1707
100128156	0.5363	0.5185	0.3297	0.487	0.5184	0.3169	0.3213	0.2008	0.2445	0.1434	0.1655	0.3782	0.1995	0.211	0.2504	0.2516	0.2614	0.0463	0.3434	0.2341	0.1536	0.218	0.0444	0.0906	0.1586	0.1416	0.2022	0.2833	0.1364	0.3474	0.1039	0.436	0.3177	0.4151
100128159	-0.1734	-0.2539	-0.0194	0.0603	0.0018	-0.1603	-0.0508	-0.0521	-0.089	-0.1576	-0.3928	-0.0605	-0.1691	0.0244	-0.1431	-0.2524	-0.13	-0.2904	-0.3574	-0.2408	-0.1008	-0.1963	-0.407	-0.1815	-0.1792	0.1537	0.1348	-0.296	0.0617	-0.3571	-0.2626	-0.1271	-0.1771	-0.0302
100128160	-0.2026	-0.2087	-0.1767	-0.2667	-0.0535	-0.1092	-0.2031	-0.2099	-0.2022	-0.2134	-0.2207	-0.4112	-0.0398	0.0076	-0.1554	-0.2935	-0.093	-0.1299	-0.1447	-0.2429	-0.2614	-0.275	-0.0991	-0.1162	-0.3556	-0.195	-0.1176	-0.3476	0.009	-0.1771	-0.1394	-0.1741	-0.2762	-0.081
100128161	-0.1024	-0.2377	-0.1659	-0.3244	-0.0823	-0.0436	-0.0193	0.0035	-0.0679	-0.0705	-0.0164	-0.0012	-0.1388	-0.1824	0.0446	-0.1845	-0.0931	-0.2206	-0.1156	-0.1447	-0.1079	-0.0851	-0.0812	-0.1137	-0.0867	-0.1315	0.0437	-0.1536	-0.0089	-0.0995	-0.0774	-0.051	-0.1132	-0.0269
100128162	-0.2345	-0.0443	-0.0887	-0.3754	-0.0619	-0.2532	-0.1348	-0.1619	-0.0013	-0.1239	0.0433	-0.1177	-0.011	-0.1063	-0.1067	-0.4952	-0.0745	-0.1189	-0.133	-0.2084	-0.2441	-0.1338	-0.1249	-0.1121	0.0412	0.1809	-0.1608	-0.2287	-0.1076	-0.2133	-0.2803	-0.0915	-0.1656	-0.1797
100128163	0.1069	0.029	-0.0254	-0.2845	0.0572	0.1237	0.035	0.0896	0.1258	0.0493	0.0876	0.0469	-0.0591	0.1557	0.1966	-0.2498	0.0838	0.0907	-0.0177	-0.077	-0.1373	-0.0411	0.0041	0.0762	0.094	0.003	-0.0387	0.0435	0.0903	-0.1	0.1335	0.0339	0.0371	0.1862
100128164	-0.0635	-0.165	-0.0786	-0.1204	-0.1299	0.0075	0.0331	-0.0519	-0.0814	-0.0227	-0.0077	-0.1412	0.0232	-0.0521	0.0038	-0.0116	-0.0496	-0.1101	-0.0125	-0.0864	-0.1047	-0.1178	-0.0269	-0.0368	0.0482	-0.0224	-0.0752	-0.1595	0.0528	-0.0727	-0.0295	-0.1246	-0.1576	-0.1331
100128166	-0.1046	-0.0687	-0.216	-0.322	-0.1051	-0.1445	-0.1336	-0.072	-0.1016	-0.1199	-0.1687	-0.1939	-0.0894	-0.0743	-0.0146	-0.2375	-0.2165	-0.1013	0.0075	-0.0685	-0.1064	-0.1988	-0.0485	-0.1071	-0.1375	-0.0197	-0.2124	-0.1958	-0.243	0.1017	-0.1655	0.0811	-0.2124	-0.1512
100128168	0.1571	-0.005	0.0028	0.0828	0.0325	0.4727	0.0421	0.683	0.8451	0.9325	0.1278	0.062	0.5877	0.0465	0.9942	0.0934	0.715	0.4964	0.8654	0.6941	-0.0882	0.6732	0.6164	0.867	0.2382	0.2239	-0.1298	0.0635	0.3528	0.7653	0.5986	0.248	0.3384	1.0138
100128169	-0.141	-0.0796	0.1096	-0.0924	0.0677	0.029	0.1434	0.049	0.0374	0.0742	0.0917	0.1541	0.0606	-0.0977	0.0883	0.1196	0.0583	-0.1023	0.011	0.0136	0.2613	0.0409	0.1481	0.053	0.0244	0.3177	0.1501	0.1072	0.0364	-0.0811	0.0989	0.0856	0.1335	-6e-04
100128172	0.2164	0.1844	0.1805	-0.0141	0.1081	0.1634	0.2344	0.2574	0.1399	0.0964	0.0848	0.2691	-0.0844	0.0563	0.1047	0.0208	-0.0076	0.0808	-0.0184	0.1965	0.1317	0.1133	-0.0456	0.3045	0.1491	-0.0981	-0.2053	0.0633	0.0253	0.0089	0.0791	0.0916	0.1495	0.3057
100128173	-0.2367	-0.238	-0.2758	-0.4511	-0.2169	-0.1514	-0.2288	-0.3101	-0.169	-0.1489	-0.0425	-0.2543	-0.2637	-0.1826	-0.0242	-0.3229	-0.0612	-0.1687	-0.1437	-0.1211	-0.2996	-0.3147	-0.203	-0.1368	-0.2938	-0.1041	-0.2923	-0.2834	-0.1362	-0.2022	-0.2834	-0.1201	-0.3071	-0.1247
100128175	-0.154	-1e-04	-0.0702	-0.0873	-0.0449	-0.0145	0.2194	0.1608	0.0748	0.0113	-0.0748	-0.0677	-0.0039	-0.141	-0.1071	0.2291	0.1372	0.1045	-0.0097	-0.0919	-0.1836	0.0781	-0.0191	0.0668	-0.1452	-0.1031	-0.0979	0.0088	0.2894	-0.0603	-0.0774	-0.0029	-0.0912	0.0651
100128176	0.0244	0.0885	0.1588	0.3473	0.1161	-0.0722	0.225	0.0911	-0.0077	0.0907	-0.0464	-0.0069	0.0903	0.0228	-0.0147	0.4022	0.0696	0.031	0.0017	0.1572	0.0656	0.0828	0.1986	0.0048	0.2534	0.0992	0.2148	0.1093	0.0828	0.1108	0.1611	-0.021	0.1149	-0.0224
100128178	-0.0824	-0.0633	-0.0727	0.0692	-0.0043	-0.1057	-0.0638	-0.0807	-0.065	-0.0447	-0.0182	-0.0329	-0.0584	-0.1269	-0.035	-0.0028	-0.0797	-0.0336	-0.1584	-0.1415	-0.0841	-0.0911	-0.1487	-0.1039	-0.0802	-0.0861	-0.0363	-0.0476	-0.093	-0.1186	-0.0372	-0.0276	-0.0529	-0.0961
100128179	0.2944	0.3238	0.2903	0.2895	0.314	0.3489	0.2924	0.4879	0.2985	0.1767	0.2421	0.3517	0.2343	0.0285	0.0965	-0.0346	0.3182	0.4308	0.1993	0.1853	0.1579	0.4533	0.1266	0.3391	0.2316	0.4435	0.267	0.3291	0.4329	0.4717	0.1885	0.375	0.2695	0.1416
100128185	0.1553	0.4457	0.018	-0.1549	0.0632	0.3422	-0.0412	0.2823	0.133	0.3195	0.1427	0.2693	0.1717	-0.0146	0.2263	-0.0033	0.0981	0.117	0.0797	0.0426	0.1795	0.2774	0.1922	0.2071	0.2758	0.1209	0.2606	0.2077	0.3826	0.3004	0.3122	0.2649	0.4003	0.1092
100128186	-0.0538	-0.0342	0.0376	-0.0395	-0.082	-0.0772	-0.0664	0.0381	0.0336	-0.1859	0.0526	0.0877	0.0339	-0.0797	-0.0902	0.1654	-0.1132	-0.1497	0.0771	0.0019	-0.024	-0.1041	-0.175	-0.0304	-0.1083	0.0999	0.3443	0.1623	-0.0755	-0.0658	-0.0656	-0.0062	-0.0621	-0.1307
100128187	-0.1057	-0.3176	-0.1923	-0.1392	-0.1669	-0.0769	-0.0998	-0.0137	-0.1312	-0.0887	-0.0576	-0.1802	-0.1626	-0.1271	-0.0211	-0.129	-0.1199	-0.2134	-0.0623	-0.1855	-0.315	-0.0984	-0.2403	-0.1904	-0.2409	-0.2033	-0.345	-0.0714	-0.2649	-0.357	-0.1455	-0.249	-0.1971	-0.1956
100128191	0.5805	0.5928	0.6925	0.2032	0.5053	0.6289	0.6187	0.4242	0.6161	0.224	0.3351	0.4692	0.6484	0.3404	0.609	0.4131	0.5391	0.4519	0.6211	0.4012	0.3807	0.6065	0.3248	0.5077	0.3577	0.5423	0.1432	0.3747	0.5328	0.7419	0.4611	0.6933	0.3942	0.8229
100128193	-0.1789	-0.3374	-0.6809	-0.706	-0.5054	-0.2281	-0.4869	-0.4852	-0.201	-0.2905	-0.2469	-0.3202	-0.2492	-0.1679	-0.0606	-0.4761	-0.0999	-0.3525	-0.3006	-0.4613	-0.2287	-0.5189	-0.4789	-0.1295	-0.6716	-0.177	-0.4472	-0.4271	-0.1185	-0.2	-0.338	-0.1524	-0.6312	-0.1973
100128197	1.2837	0.9819	0.6496	0.5062	1.1431	0.9921	1.2309	0.9322	0.9598	0.3924	1.0027	0.7913	0.4785	0.548	0.8564	0.5053	0.879	0.4877	1.1755	0.9069	0.8674	1.0042	0.5302	0.8653	0.7023	0.7456	0.4692	0.8614	0.7152	1.0348	0.8784	1.2174	0.6294	0.6029
100128201	-0.0858	-0.3239	-0.2116	-0.3507	-0.1376	0.1655	-0.0173	0.1411	0.0292	-0.0566	0.0333	-0.0462	0.0216	-0.0665	0.3073	-0.3833	0.1294	0.2605	0.3071	0.1933	-0.1037	-0.1456	0.0217	0.3366	-0.1007	0.0753	-0.2368	0.1547	0.3115	0.0204	-0.0519	-0.0849	-0.2884	0.3763
100128203	-0.1421	-0.1319	-0.0293	-0.0269	-0.0559	-0.0942	-0.1003	-0.186	-0.1074	-0.0682	-0.0031	-0.0779	-0.0741	-0.0784	-0.0561	-0.0538	-0.1005	-0.1067	-0.1488	-0.0527	-0.1669	-0.0657	-0.0986	-0.0547	-0.0167	-0.1148	-0.0755	-0.0451	-0.0442	-0.0658	-0.1917	-0.0878	-0.0831	-0.0065
100128204	0.0015	-0.027	0.0021	0.0635	0.0373	-0.0392	-0.0257	-0.15	-0.0576	-0.0292	-0.0313	-0.0748	0.0726	-0.1061	-0.1418	0.0715	-0.0724	-0.2215	-0.1447	-0.024	0.0824	-0.0846	0.1563	-0.1599	-0.0258	0.1017	0.0477	-0.0245	-0.0229	0.0017	-0.0359	0.0837	0.0442	0.102
100128205	0.3244	0.681	0.6548	1.1063	0.5198	0.4623	0.7707	0.3942	0.222	0.1652	0.3578	0.3984	0.2279	0.2869	0.2692	0.908	0.5573	0.7393	0.0876	0.6332	0.3734	0.268	0.5018	0.2363	0.5851	0.5892	0.7305	0.3186	0.6014	0.512	0.4795	0.1925	0.5446	0.5078
100128208	-0.094	-0.2218	-0.1444	-0.3687	-0.1967	-0.1167	-0.1316	-0.2068	-0.116	-0.1829	-0.1764	-0.1641	-0.0234	-0.1521	-0.1689	-0.1744	-0.0961	-0.1378	-0.2108	-0.0707	-0.0671	-0.189	-0.0427	-0.1265	-0.1484	-0.0825	-0.1316	-0.2425	-0.1627	-0.2061	-0.1973	-0.0953	-0.1998	-0.0535
100128209	-0.1535	-0.2798	-0.1673	-0.2792	-0.2719	-0.2368	-0.1993	-0.2484	-0.1538	-0.0627	-0.1616	-0.2171	-0.1405	-0.1681	-0.1378	-0.1944	-0.1585	-0.2221	-0.1952	0.0208	-0.0886	-0.1408	-0.2806	-0.127	-0.1114	-0.247	-0.178	-0.1721	-0.1675	-0.1416	-0.2995	-0.1014	-0.246	-0.0038
100128213	-0.1352	-0.1857	-0.1243	-0.4894	-0.1635	-0.059	-0.1253	-0.0202	0.1293	0.0614	0.0622	-0.0822	-0.0681	-0.1373	0.1167	-0.2508	0.0736	-0.0902	-0.0802	-0.186	-0.2424	-0.1068	-0.3173	-0.0806	-0.216	-0.1924	-0.2214	-0.1805	0.0645	-0.0729	-0.0981	9e-04	-0.3569	0.0552
100128217	-0.0668	-0.0526	-0.0366	-0.0652	-0.0602	-0.0781	0.0125	-0.065	-0.045	-0.0531	-0.0238	-0.096	-0.1176	-0.0656	-0.0608	-0.056	-0.104	-0.0869	-0.0091	-0.0778	-0.0938	-0.1109	-0.0966	-0.1118	-0.0964	-0.0956	-0.104	-0.0298	0.0094	-0.0414	-0.0365	-0.0169	-0.098	-0.0509
100128221	-0.3912	-0.5916	-0.563	-0.7165	-0.4703	-0.2844	-0.4535	-0.4033	-0.2329	-0.2349	-0.1844	-0.4066	-0.3172	-0.2943	-0.1314	-0.3784	-0.3159	-0.3254	-0.2496	-0.3595	-0.3506	-0.4131	-0.3989	-0.2832	-0.3988	-0.3659	-0.2655	-0.4339	-0.232	-0.3432	-0.5265	-0.2409	-0.5261	-0.3532
100128222	-0.1242	-0.0161	-0.0873	-0.4473	-0.1453	-0.1462	-0.1356	0.0801	-0.192	-0.1735	-0.2267	-0.2152	-0.1937	0.0089	-0.0498	0.0612	-0.0706	-0.1871	-0.0275	-0.0873	-0.2084	-0.1255	0.0708	-0.2103	-0.2983	-0.2661	-0.3213	0.314	-0.0519	-0.1327	-0.2724	-0.0951	0.18	-0.2149
100128224	0.4286	0.2472	0.3844	0.6692	0.3872	0.2344	0.3304	0.3157	0.2238	0.1505	0.2777	0.4685	0.271	0.1477	0.176	0.3594	0.3029	0.2556	0.3401	0.2736	0.3938	0.1912	0.5478	0.4185	0.2788	0.3517	0.6289	0.3831	0.2163	0.3647	0.3997	0.4404	0.4796	0.1633
100128227	-0.0913	-0.0748	-0.2392	-0.137	-0.0763	-0.135	0.2324	-0.2037	-0.2836	-0.0507	0.2329	-0.0049	-0.0246	-0.071	-0.0788	0.1332	-0.1613	0.0476	-0.1783	-0.0412	0.0992	0.3418	0.5444	-0.2083	-0.0794	-0.2517	-0.2073	-0.2431	-0.0678	-0.1625	-0.1543	-0.0045	-0.2236	-0.154
100128228	0.0491	-0.0806	0.0316	-0.0497	0.1033	-0.0211	-0.0613	0.0053	-0.015	-0.0324	-0.118	-0.1198	-0.0203	-0.0358	-0.0349	-0.1272	0.0128	0.0961	-0.083	0.1346	-0.0539	-0.009	0.0441	-0.0164	0.0551	-0.0133	0.0948	-0.084	0.0163	0.0374	0.0226	0.0365	0.1119	0.0092
100128230	0.1973	0.2516	0.3007	-0.0218	0.2104	0.2858	0.202	0.2931	0.4101	0.3091	0.3142	0.0931	0.2844	-0.0165	0.231	0.2434	0.2826	0.0915	0.2279	0.2883	0.2811	0.2366	0.3144	0.3605	0.1899	0.4467	0.2179	0.145	0.336	0.212	0.1447	0.3006	0.2461	0.4949
100128232	0.1222	0.2887	0.0981	0.2456	0.115	0.149	0.0542	0.1698	0.0935	0.0614	0.074	0.0301	0.1238	0.1846	0.1061	0.2367	0.0861	0.0727	0.0241	0.0767	0.0982	0.1881	0.0598	0.1463	0.1231	0.1021	0.0731	0.1321	0.0302	0.1718	0.0832	0.1169	0.1505	0.0459
100128233	-0.0632	-0.0401	-0.1045	-0.0395	-0.0924	-0.0356	-0.0383	0.0894	0.1359	0.086	-0.0702	0.0658	0.0731	-0.052	-0.0072	-0.1888	0.0279	0.0325	0.1313	0.052	-0.2186	0.3665	-0.0149	-0.1109	0.0408	-0.0541	-0.0479	0.0735	-0.0232	-0.0658	-0.3164	0.2904	-0.0227	0.2176
100128236	0.2542	0.3323	0.0528	0.3426	0.165	-0.0985	0.1042	0.0921	0.4138	-0.0219	-0.1645	-0.1279	0.0094	-0.0438	0.0337	-0.0149	-0.1399	0.0138	-0.3021	0.0686	0.1719	0.1184	-0.0702	-0.0692	0.0156	-0.2573	0.1253	-0.1213	-0.1642	0.0432	-0.2075	0.1412	0.1978	0.1475
100128238	0.0141	0.0187	-0.1458	-0.2625	0.0449	-0.0066	-0.0665	0.0183	0.0579	-0.0801	0.0194	-0.1604	0.0296	0.0052	0.01	-0.1026	0.1469	0.1298	0.0326	-0.3038	-0.0022	0.0937	0.068	0.1417	0.0058	0.0272	-0.1046	0.1026	0.0329	0.1917	0.0779	0.1712	0.1146	-0.1576
100128239	0.108	0.0115	-0.1915	-0.323	-0.0964	0.0577	-0.1061	0.0217	0.2247	0.0107	0.1611	-0.1069	0.1739	-0.0117	-0.0432	-0.1604	0.0921	0.009	-0.162	0.0945	0.064	0.0191	-0.1675	0.1797	-0.0231	0.143	-0.0652	-0.081	0.3219	0.0032	-0.0266	0.0747	0.2485	0.1376
100128240	-0.104	-0.1272	-0.0152	-0.0825	-0.0724	-0.0133	-0.1439	-0.0295	-0.2018	-0.0877	-0.0664	-0.0683	-0.0541	-0.023	-0.0443	-0.0661	-0.0429	-0.1949	-0.1549	-0.1105	-0.1522	-0.0857	-0.0863	-0.0382	-0.1331	-0.1069	-0.2839	-0.0059	-0.132	-0.1219	-0.2142	-0.0236	-0.1674	-0.1115
100128242	-0.0286	-0.1362	-0.0318	-0.1911	0.0488	-0.0329	-0.0917	-0.0461	-0.1127	-0.0791	-0.0437	-0.0762	-0.1596	-0.1007	-0.0563	-0.3234	-0.0308	-0.108	-0.0236	-0.1254	-0.0688	-0.0626	-0.1355	0.0217	-0.1795	-0.0482	-0.3542	-0.1107	-0.1316	-0.0733	-0.2245	0.0168	-0.2302	-0.1108
100128247	0.1441	0.2713	0.1484	0.0603	0.1672	0.2172	0.1651	0.2787	0.1357	0.1097	0.0739	0.0481	0.2888	-0.0371	0.125	0.2398	0.1684	0.1515	0.1256	0.11	0.1252	0.0541	0.0298	0.0327	0.0631	0.1357	0.1491	0.0288	0.0701	0.1869	0.0778	0.134	0.1679	0.0787
100128253	-0.2767	-0.4306	-0.4667	-0.6482	-0.3581	-0.2705	-0.3786	-0.2547	-0.1105	-0.2761	-0.2102	-0.2458	-0.2371	-0.1289	-0.1274	-0.3666	-0.1389	-0.2589	-0.0993	-0.2859	-0.0574	-0.3911	-0.2622	0.0166	-0.3736	-0.2124	-0.3624	-0.2138	-0.2132	-0.3808	-0.2625	-0.2502	-0.391	-0.1574
100128256	0.3653	0.4561	0.3682	0.2685	0.3492	0.5164	0.221	0.3376	0.4824	0.3961	0.4728	0.5578	0.6296	0.3912	0.2417	0.322	0.3125	0.35	0.049	0.4684	0.2933	0.1917	0.3222	0.3534	0.4332	0.3868	0.3978	0.5714	0.4019	0.1885	0.4169	0.2387	0.4477	0.3953
100128258	0.5606	0.4446	0.6337	0.1929	0.5062	0.4908	0.4555	0.5141	0.6631	0.4524	0.3282	0.3988	0.425	0.1788	0.4563	0.337	0.4297	0.3083	0.4864	0.5778	0.5801	0.3313	0.4683	0.3734	0.4447	0.3419	0.3457	0.423	0.5638	0.4081	0.5974	0.5101	0.4075	0.573
100128259	-0.091	-0.1967	-0.0525	-0.2356	-0.0085	-0.135	-0.1147	-0.0233	-0.1058	0.0186	-0.0506	-0.1749	-0.0975	-0.0053	-0.024	-0.1289	-0.0518	-0.0732	-0.0863	-0.1195	-0.0475	-0.2538	-0.088	-0.0349	-0.2541	-0.1398	-0.099	0.0159	0.0225	-0.1301	-0.109	-0.0272	-0.1376	0.0206
100128261	0.0499	0.1401	0.0811	0.2116	-0.0236	-0.0379	0.0374	0.0832	0.001	0.0356	-0.0344	0.1057	0.1309	0.0449	-0.09	0.1772	0.011	0.0491	0.0315	0.0419	0.0363	0.109	0.12	-0.0339	8e-04	0.1493	0.0293	0.1668	-0.001	0.098	0.1166	0.0357	0.1519	-0.0538
100128262	0.227	0.0404	0.1576	0.1432	0.3767	0.2596	0.1773	-0.06	0.1627	0.0186	0.1436	0.3002	-0.0831	0.3795	0.0294	0.4574	0.053	0.2645	0.0324	-0.0097	-0.0016	0.0675	-0.0267	0.201	-0.0256	0.312	0.2775	0.0395	-0.2101	0.0826	0.3551	0.2972	0.1667	-0.0506
100128264	-0.0345	-0.1723	0.0158	-0.1057	-0.0824	-0.1517	-0.1274	-0.224	-0.2704	0.1723	-0.0821	-0.1264	-0.2035	0.0598	-0.0197	0.0119	0.0513	-0.2618	-0.0582	-0.0766	-0.146	0.1377	-0.0757	0.0659	0.0952	-0.1202	-0.0293	0.0157	-0.0239	-0.1121	-0.2992	0.0103	-6e-04	-0.0972
100128266	0.3551	0.4964	0.2779	0.2939	0.3749	0.3519	0.2567	0.4123	0.3515	0.4153	0.1156	0.2576	0.2812	0.1656	0.0854	0.5836	0.3251	0.2233	0.423	0.3333	0.1728	0.4012	0.4607	0.2177	0.2868	0.2875	0.4672	0.2627	0.4967	0.468	0.2619	0.37	0.3188	0.3046
100128268	-0.005	0.1302	0.0283	0.5247	0.0364	0.1652	0.1166	0.0691	-0.0945	0.0751	0.0477	0.0909	-0.0255	0.0628	-0.0464	-0.0716	0.1029	0.0757	-0.1176	0.1146	-0.1372	0.1118	0.071	0.1963	-0.1948	-0.0069	0.2711	0.0356	-0.2381	0.0897	0.11	-0.1074	0.0938	0.0079
100128269	1.5908	1.5413	1.326	0.8477	1.5669	1.4254	1.2681	1.518	1.2055	1.6962	1.4469	1.5687	1.2712	1.534	1.4125	1.5435	1.7214	1.3898	1.5046	1.6702	1.1879	1.4325	1.5551	1.404	1.3342	1.2447	1.3883	1.3583	1.5426	1.2757	1.423	1.5976	1.3207	1.4369
100128271	-0.0315	0.0033	-0.013	-0.0537	-0.0665	-0.0089	-0.0784	0.0725	0.1559	0.0699	0.0704	-0.2152	0.1792	-0.1227	0.0558	-0.2173	-0.1647	0.0078	-0.094	-0.0863	-0.0398	-0.1413	-0.1244	0.2377	0.289	0.0787	-0.1979	-0.1851	-0.112	0.1029	0.0265	-0.0734	0.0673	-0.2324
100128272	-0.0014	0.0019	-0.2618	-0.18	0.0463	-0.0609	-0.0515	-0.172	0.0418	-0.0041	-0.0121	-0.0891	0.0883	0.0242	0.1472	-0.1921	0.0343	-0.1057	-0.0221	-0.2853	-0.1845	-0.1298	-0.2344	0.0156	-0.2067	-0.0196	-0.0571	-0.1776	-0.1618	-0.0622	-0.0383	0.0146	-0.0839	-0.161
100128276	0.3056	0.1261	-0.1099	-0.0458	0.584	-0.017	0.3494	0.2411	0.2593	0.1419	0.2535	0.325	0.0584	0.111	0.0726	0.1764	0.3401	-0.0376	0.4015	0.1797	0.06	0.4935	-0.1161	0.2392	0.301	0.4812	0.1176	0.082	0.1681	0.4421	0.1065	0.5207	0.0883	0.3958
100128281	0.7976	0.8426	0.792	0.8257	1.0052	0.5647	0.7576	0.4835	0.845	0.489	0.4647	0.6847	0.4341	0.4134	0.4008	0.6196	0.4792	0.1748	0.3868	0.6192	0.6367	0.5294	0.3483	0.633	0.5541	0.4455	0.6872	0.43	0.4615	0.3039	0.4243	0.706	0.649	0.7636
100128282	-0.1825	-0.1718	-0.2217	-0.3184	-0.1811	-0.2022	-0.2193	-0.1702	-0.0384	-0.18	-0.1121	-0.1827	-0.1257	-0.087	-0.1038	-0.0865	-0.1032	-0.1628	-0.0468	-0.3214	-0.1327	-0.2676	-0.1238	-0.1376	-0.3824	-0.1636	-0.2064	-0.1272	-0.2411	-0.1926	-0.122	-0.1369	-0.2555	-0.2171
100128283	-0.0467	-0.0624	-0.0495	-0.2213	-0.1238	-0.0148	-0.0917	-0.1065	0.0067	0.0357	-0.0352	-0.0816	-0.0231	-0.036	0.0285	-0.119	0.0083	-0.1668	-0.0385	0.0085	-0.0229	-0.0856	-0.0433	-0.0489	-0.115	0.0701	-0.1161	-0.0068	-0.0145	-0.0345	-0.0803	-0.1057	-0.1307	-0.0101
100128284	0.5024	0.3834	0.4449	0.2694	0.3945	0.3499	0.4656	0.424	0.4515	0.3654	0.3675	0.5171	0.3417	0.3042	0.3722	0.372	0.3585	0.3849	0.347	0.4531	0.1598	0.2329	0.2119	0.3753	0.1537	0.4552	0.3493	0.5279	0.1884	0.456	0.2774	0.4623	0.4314	0.4275
100128285	-0.0254	-0.1337	-0.1232	-0.386	-0.0371	0.0136	-0.1553	-0.0109	0.0488	-0.0256	0.0673	-0.0245	-0.0864	-0.0014	0.067	-0.3651	0.0303	1e-04	0.027	-0.0428	-0.0821	0.0088	-0.0017	0.0804	-0.0029	0.0052	-0.1518	-0.0322	0.2042	-0.0521	-0.0536	-0.0274	-0.1739	0.0898
100128291	0.218	0.197	-0.1296	0.0805	0.2213	0.0834	0.264	0.2093	-0.0021	0.0154	0.0058	-0.0614	0.2575	-0.1152	-0.0463	-0.0993	-0.1245	-0.0522	-0.1683	-0.3345	0.0355	0.0898	-0.0201	0.1674	-0.2486	0.0143	-0.0198	0.0033	0.0466	0.1649	0.2053	0.1028	0.1991	0.1775
100128296	-0.0562	-0.1148	-0.0841	-0.3176	-0.0629	-0.1931	-0.0915	0.1055	0.1428	-0.0642	0.0154	-0.1943	0.0269	-0.1289	-0.2167	0.0873	-0.0215	-0.0436	-0.2329	0.0285	-0.0974	0.0052	0.0727	-0.0637	-0.0143	-0.0353	0.0373	-0.0065	0.0176	-0.0392	-0.1235	-0.0014	-0.0804	-0.0753
100128297	-0.2087	-0.2585	-0.188	-0.0373	-0.0952	-0.2245	-0.0956	-0.1587	-0.2433	-0.4773	-0.2223	-0.3517	-0.1978	-0.1374	-0.0165	-0.3127	-0.2591	-0.174	-0.2639	-0.2355	-0.0726	-0.2513	-0.3405	-0.1521	-0.369	-0.195	-0.2906	-0.3321	-0.2763	-0.1685	-0.1685	-0.1783	-0.298	-0.2292
100128299	0.1269	0.2187	0.0668	-0.2752	0.0156	0.21	0.0895	0.1645	0.1365	0.0686	0.1614	0.2122	0.1667	0.1368	0.1187	-0.0014	0.1298	0.0822	0.0961	-0.1056	0.0708	0.1075	0.0467	0.1687	-0.1062	0.0819	-0.0165	0.0192	0.1489	0.017	0.0528	0.229	0.068	0.176
100128302	0.1674	0.2487	0.2264	0.2623	0.2078	0.0998	0.2766	0.2702	0.2204	0.2068	0.2791	0.37	0.1237	0.3374	0.2687	0.2356	0.1604	0.373	0.0815	0.3507	0.25	0.1899	0.402	0.2507	0.3102	0.2791	0.4015	0.4695	0.4086	0.0067	0.1075	-0.0106	0.4516	0.1011
100128307	-0.0893	-0.0117	-0.0557	0.1887	-0.1123	-0.2769	-0.1384	-0.2419	-0.1331	-0.0596	-0.2184	-0.0584	-0.1202	-0.0881	-0.247	0.0192	-0.1268	0.1324	-0.0849	-0.1562	-0.0244	-0.1705	-0.0959	-0.1307	-0.1306	-0.1123	0.0043	-0.0886	-0.2577	-0.1799	-0.1048	-0.2742	-0.0054	-0.1757
100128309	0.2332	0.1756	0.0138	0.0161	0.336	0.12	0.1934	0.1703	0.3807	-0.0139	0.1758	0.3656	0.0992	-0.0643	-0.0649	0.2747	0.4614	-0.0171	0.4729	0.1054	0.312	0.2646	0.2005	-0.0839	0.2408	0.2923	0.0572	0.0545	0.0869	0.4029	0.381	0.2109	0.3838	0.1793
100128310	-0.0825	0.014	-0.0272	-0.241	0.183	0.3184	0.0385	0.1216	0.3826	-0.2261	0.2212	0.0526	-0.1078	-0.1724	-0.049	-0.0674	0.0295	-0.0052	0.2594	-0.0505	0.1508	-0.1487	-0.1323	0.1602	-0.0588	-0.1653	0.0081	-0.0904	0.1913	0.2429	0.0903	-0.0607	0.1882	-0.0326
100128312	-0.0286	-0.0853	0.0116	0.1147	0.0057	-0.0229	0.049	0.0531	-0.1802	-0.2368	-0.1049	-0.0633	0.0073	-0.1302	-0.0749	0.1787	-0.0687	-0.0437	0.0129	0.1393	0.0016	0.0059	0.0558	-0.035	0.0301	-0.0564	-0.0661	0.0874	-0.0209	-0.0476	-0.0576	0.0328	0.0019	-0.0122
100128313	-0.0784	0.0331	-0.0647	0.0836	-0.0086	-0.1741	-0.3013	-0.1051	-0.0799	-0.2256	-0.0625	-0.1033	-0.1333	5e-04	-0.1982	0.0883	-0.0524	0.0741	-0.2242	-0.2441	-0.0861	-0.0205	0.1778	-0.1009	-0.1811	0.0165	-0.1052	0.0017	-0.2878	-0.1553	-0.0149	-0.0999	-0.1245	-0.144
100128315	0.0914	0.0727	0.0738	4e-04	0.0599	0.1215	0.0693	0.118	0.1697	0.2084	0.1246	0.0935	0.1061	0.0958	0.1643	0.1424	0.1896	0.1219	0.0906	0.1906	0.2237	0.0503	0.3483	0.1717	0.2059	0.2124	0.1514	0.1433	0.1323	0.0764	0.1704	0.0525	0.1338	0.1969
100128317	-0.0625	-0.0984	-0.0156	-0.0807	-0.0485	-0.056	-0.0176	-0.0292	-0.0931	0.011	-0.0437	-0.1032	-0.0591	-0.0767	-0.0259	-0.0424	-0.0434	-0.0146	-0.0584	-0.0626	-0.057	-0.0891	-0.144	-0.0472	-0.1015	-0.0844	0.0036	-0.1122	-0.0066	-0.0803	-0.1463	-0.0515	-0.1436	-0.0631
100128318	-0.0642	-0.0874	-0.0095	-0.0442	-0.1537	-0.1042	-0.1245	-0.1807	-0.0542	0.0419	-0.1285	-0.106	-0.1035	-0.0394	-0.035	-0.0028	-0.0402	-0.0082	-0.0772	-0.0489	-0.1664	-0.149	-0.0229	-0.0927	-0.3136	-0.002	-0.0231	-0.1823	-0.0675	-0.1663	-0.1292	-0.0849	-0.1544	-0.0229
100128321	-0.2266	-0.059	-0.2135	-0.1035	-0.1533	-0.1386	-0.3412	-0.2675	-0.1218	-0.1839	-0.0399	-0.1838	-0.1269	-0.1987	-0.1755	-0.3495	-0.3005	-0.0893	-0.1847	-0.0219	-0.1997	-0.1645	-0.1403	-0.0544	-0.3828	-0.189	-0.0304	-0.2597	-0.2484	-0.2534	-0.3206	-0.2115	-0.2114	-0.2005
100128322	-0.037	-0.0718	0.0227	0.1949	-0.0214	-0.0629	-0.095	-0.0643	-0.0727	0.0245	-0.061	-0.1368	0.0081	-0.0548	0.0029	0.0103	-0.1093	-0.0142	-0.0385	-0.0288	-0.1306	-0.1525	-0.0511	-0.0119	-0.1259	-0.0435	0.0202	-0.0178	-0.0142	-0.0814	-0.0771	-0.0315	-0.0759	-0.1541
100128324	-0.0527	-0.0922	-0.2614	-0.0115	-0.1254	-0.0717	-0.1468	-0.0847	-0.118	-0.1302	-0.0755	-0.1801	-0.0659	-0.0212	-0.0637	-0.0344	-0.1087	-0.0095	-0.1371	-0.0307	-0.0873	-0.176	-0.0226	0.0261	-0.1318	-0.0114	0.0668	-0.2353	-0.0454	-0.1114	-0.2158	-0.0596	-0.1724	-0.2036
100128325	0.2383	0.1688	0.2679	0.1412	0.2899	0.2026	0.2038	0.2643	0.2032	0.247	0.1644	0.2315	0.3016	0.1918	0.2666	0.1909	0.1869	0.1076	0.1925	0.2611	0.2219	0.1759	0.3457	0.2325	0.1827	0.2648	0.2107	0.2267	0.2208	0.2382	0.1766	0.2844	0.2104	0.2246
100128327	0.1905	0.0439	0.2794	0.1802	0.2222	0.2568	0.2259	0.289	0.1757	0.2075	0.2942	0.2877	0.3055	0.0524	0.1564	0.1232	0.1904	0.0833	0.2739	0.1527	0.1114	0.1898	0.0899	0.1512	0.1314	0.2296	0.13	0.3084	0.2541	0.2216	0.1393	0.2536	0.0946	0.0705
100128328	0.0181	-0.0958	0.2471	-0.0761	0.095	0.2026	0.2145	0.1451	0.1564	0.056	0.1004	0.2765	0.3017	-0.067	0.1996	-0.5738	-0.184	0.1221	-0.0158	0.0133	0.19	0.0106	-0.2203	-0.0529	-0.2743	-0.1524	-0.0961	0.1098	0.0649	0.1339	0.1245	0.1684	0.0805	0.3053
100128332	0.0914	-0.0244	0.0269	-0.1949	0.076	0.1752	0.122	0.1063	0.2084	0.0917	0.0785	0.0667	0.0083	-0.0756	0.1452	0.0236	0.0221	-0.0685	0.1343	-0.088	0.1071	0.2168	0.075	0.0553	0.094	0.012	0.0756	0.0695	-0.0087	0.0945	0.1594	0.0127	0.1023	0.0922
100128333	0.1754	0.0532	0.3539	0.4332	0.1521	0.122	0.2524	0.2628	0.0502	0.1558	0.0874	0.0761	0.1116	0.1942	-0.0537	0.4065	0.2068	0.057	0.0072	0.0667	0.1939	0.2303	0.3562	0.1609	0.1491	0.0939	0.5716	0.2053	0.2115	0.1838	0.29	0.1249	0.2564	0.2085
100128334	0.0531	0.0342	-0.0574	-0.1326	-0.0066	0.0512	0.0762	0.1218	0.0932	0.0348	0.1616	0.0109	0.0065	0.0477	0.1241	0.239	0.0935	0.0171	0.1007	0.0058	0.0532	0.1073	0.0828	0.0871	0.1437	-0.0075	0.0478	0.0517	0.0908	0.0217	-0.0454	0.0883	0.1108	0.1095
100128335	-0.21	-0.2502	-0.2765	-0.113	-0.1631	-0.1189	-0.4316	-0.0534	-0.2588	-0.3891	-0.1042	-0.134	-0.0862	-0.1327	-0.1467	-0.4178	-0.1694	-0.1347	-0.2046	-0.3527	-0.1389	-0.2478	-0.1009	-0.1893	-0.4014	-0.0865	-0.1636	-0.2188	-0.156	-0.1384	-0.4493	-0.1545	-0.2317	-0.2132
100128336	0.1332	0.0476	0.1362	-0.1856	0.2009	0.3577	0.2116	0.0219	-0.0658	0.2938	0.1611	0.0938	0.1082	0.061	0.3627	0.1321	0.0578	0.0492	0.0083	0.1672	0.0465	0.0289	0.0283	0.2285	-0.0184	-0.0755	0.2022	0.4417	0.3001	0.149	0.0845	-0.0894	-0.1665	0.2613
100128337	0.1248	0.0068	0.2284	-0.1218	0.0289	0.0722	0.0733	0.0842	-0.0367	-0.07	-0.0936	0.046	0.11	0.0794	0.2058	0.1841	0.0397	0.187	0.2169	0.1712	0.1637	0.0256	0.1784	0.2311	-0.0815	0.1225	0.1438	0.5005	-0.0349	0.1991	-5e-04	0.0757	0.0175	0.2606
100128338	-0.0317	-0.1392	-0.0115	-0.0534	0.0332	0.0189	0.0061	-0.1317	-0.2406	0.0572	-0.0411	-0.0021	-0.0011	-0.0302	-0.0353	-0.0651	-0.0253	-0.0883	-0.1026	-0.0775	-0.023	-0.2625	0.0242	-0.0702	0.1244	0.0948	0.0291	0.1335	-0.0242	-0.1672	0.1185	0.0611	-0.0316	-0.168
100128339	0.2486	0.0886	0.0023	-0.1806	0.0977	0.1598	-0.149	-0.0501	0.1478	0.122	0.2362	0.0131	0.01	-0.0669	0.1084	-0.2599	0.1389	0.1604	0.0896	-0.0587	-0.1193	0.3269	0.1308	0.0685	0.1629	-0.3298	-0.1564	-0.1344	-0.1874	0.0275	0.2156	0.1328	-0.0072	0.0735
100128341	0.1402	0.0626	0.0798	-0.0345	0.232	0.4136	0.1497	0.2331	0.2292	0.1445	0.1324	0.1209	0.1186	-0.0826	0.2057	-0.0361	0.2708	0.0191	0.1614	0.07	0.0051	0.0939	-0.1714	0.0853	-0.1038	-0.0445	0.1666	0.0258	0.0963	0.2409	0.1952	0.2224	-0.0014	0.0928
100128345	0.0647	0.1048	-0.1752	0.2191	-0.2048	-0.097	-0.0633	0.1305	0.0465	-0.0551	-0.0459	-0.1464	-7e-04	-0.1093	-0.0408	-0.068	-0.0965	0.0331	-0.117	0.0634	-0.0646	0.1405	0.1562	-0.0936	0.033	0.0479	0.0601	-0.1281	-0.0573	-0.0519	-0.204	-0.0989	0.0962	-0.0521
100128346	0.0309	-0.0272	0.1655	-0.0435	0.0347	-0.1007	0.0525	0.0036	-0.0162	0.0215	-0.0396	-0.082	0.0398	-0.0803	-0.0576	0.0491	0.0356	0.1274	-0.1118	-0.0254	-0.1174	-0.0651	0.0462	-0.04	-0.0564	0.0462	0.1555	0.0555	0.0776	-0.0328	0.0427	0.1495	0.0675	0.0865
100128351	0.1117	0.0048	0.1642	-0.1825	0.1233	0.0911	-0.0724	-0.0317	0.0789	0.146	0.0179	0.0678	0.0842	0.0682	0.0343	-0.0885	0.0225	0.0147	0.0609	0.0228	-0.0778	-0.0487	-0.0384	0.0119	-0.2498	-0.138	-0.0574	-0.1402	-0.0294	0.1126	0.048	0.2884	-0.0746	0.1417
100128355	-0.3163	-0.2291	-0.4829	-0.5197	-0.2787	-0.2819	-0.2845	-0.2148	-0.237	-0.2054	-0.2797	-0.3765	-0.0166	-0.0566	-0.1143	-0.4784	-0.3141	-0.2878	-0.4543	-0.4931	-0.3485	-0.4631	-0.3758	-0.2564	-0.2937	-0.3638	-0.3122	-0.4452	-0.4329	-0.1939	-0.3708	-0.2128	-0.3019	-0.4448
100128360	0.0691	0.2252	-0.0373	0.0407	0.0454	0.0741	0.06	0.12	0.3589	0.1781	0.1426	0.3136	0.1883	-0.0458	0.3427	0.4986	-0.0537	-0.015	0.1941	0.3086	0.3731	0.1383	0.0059	0.2388	0.0741	0.1498	0.0042	0.0874	0.1801	0.0181	0.1871	0.1467	0.0698	0.2103
100128365	-0.109	-0.1137	-5e-04	0.129	-0.0143	-0.0963	0.0494	-0.0746	-0.029	-0.0202	-0.028	-0.0339	-0.028	-0.123	-0.0634	0.1061	-0.0791	-0.0149	-0.0611	-0.0516	-0.065	-0.066	-0.0406	-0.1503	-0.0469	-0.038	-0.1118	-0.1119	-0.0329	-0.0866	-0.0069	0.0029	-0.0053	-0.0363
100128367	0.0192	-0.144	-0.0675	-0.2864	-0.0244	0.016	-0.0339	0.0463	-0.0024	0.037	-0.0131	0.0456	-0.0181	0.0279	0.0334	0.016	0.0257	-0.0196	0.0619	-0.0515	0.0602	0.0237	0.0838	0.1294	-0.025	-0.0198	-0.1087	-0.0538	0.0605	-0.0121	0.0529	0.0644	-0.0454	0.0359
100128368	0.1082	0.2163	-0.0273	0.2751	0.0061	0.0357	0.0518	0.0441	0.072	0.1615	0.0775	-0.0428	-0.0271	0.1063	-0.0285	0.0787	0.0759	0.1002	2e-04	-0.0221	-0.0018	0.0057	-0.06	0.1652	0.0245	0.0459	-0.1987	0.0115	0.0786	0.0931	-0.0832	-0.0714	-0.0633	-0.0514
100128370	0.6444	0.5935	0.5433	0.2129	0.6235	0.5887	0.465	0.3051	0.5633	0.1972	0.6676	0.5096	0.3302	0.2852	0.4958	0.5944	0.4657	0.3236	0.5827	0.601	0.5727	0.5455	0.5389	0.2622	0.3972	0.6049	0.4544	0.4738	0.5068	0.599	0.6049	0.6187	0.6202	0.3445
100128374	0.0425	-0.1169	-0.0267	-0.1451	0.1285	-0.0803	0.042	-0.0131	0.0179	0.0649	0.1146	0.0151	0.0876	0.106	-0.0188	0.0025	-0.0264	-0.1698	-0.077	-0.023	-0.0382	-0.105	-0.0221	-0.0348	-0.072	0.0478	-0.1027	0.044	-0.0582	-0.1393	-0.1458	0.0697	-0.0996	0.0667
100128379	-0.12	-0.1085	-0.0595	-0.22	-0.0103	-0.0779	-0.0819	-0.1323	-0.0114	-0.1269	-0.0568	-0.0342	-0.0269	-0.0366	0.0246	-0.0438	-0.0992	-0.1335	-0.0868	-0.0747	-0.1561	-0.1401	-0.0265	-0.0304	-0.0853	-0.0729	-0.0291	-0.1028	-0.1196	-0.0098	-0.0326	0.0083	-0.1301	-0.0259
100128381	0.1305	-0.1756	-0.1396	-0.4001	-0.1379	0.1471	-0.1805	0.1224	-0.0257	-0.051	0.1196	0.3221	0.1742	0.0893	0.0193	-0.0063	-0.0567	-0.1943	0.0159	-0.1052	-0.0914	-0.0171	-0.2084	0.137	0.0548	0.03	-0.2648	-0.2395	0.1525	-0.3719	-0.1268	0.0852	0.0755	-0.0397
100128385	-0.1863	-0.371	-0.4378	-0.6857	-0.1632	-0.2423	-0.3088	-0.3848	-0.0871	-0.3577	-0.1601	-0.1663	-0.2272	-0.0054	-0.0501	-0.4535	-0.0282	-0.3407	-0.2207	-0.3646	-0.2617	-0.0948	-0.1704	-0.1455	-0.5494	-0.2604	-0.4263	-0.1573	-0.1361	-0.2423	-0.334	-0.2048	-0.2701	-0.3306
100128386	-0.2669	-0.2682	-0.3931	-0.4523	-0.152	-0.2328	-0.1404	-0.3172	-0.1628	-0.3491	-0.1217	-0.1285	-0.2632	-0.2876	-0.1554	-0.4004	-0.1646	-0.1937	-0.187	-0.2617	-0.5089	-0.2768	-0.4617	-0.2021	-0.2494	-0.2376	-0.5204	-0.2297	-0.2879	-0.3958	-0.2967	-0.2303	-0.3022	-0.2798
100128388	0.6994	0.6393	0.4811	0.226	0.6713	0.7024	0.7193	0.6248	0.712	0.4205	0.7422	0.5842	0.3811	0.5836	0.6332	0.2698	0.6494	0.4599	0.6517	0.4856	0.4144	0.6055	0.3537	0.5948	0.3802	0.5147	0.4746	0.4842	0.7459	0.5685	0.4644	0.7069	0.3925	0.6993
100128389	-0.0229	-0.4303	-0.0159	-0.7945	-0.2834	-0.2937	-0.0912	-0.243	-0.0183	-0.1465	-0.0547	-0.3729	-0.4971	0.301	-0.1693	-0.3601	-0.2609	-0.0566	-0.1868	-0.2315	-0.2576	-0.4212	-0.0176	0.0413	-0.2624	-0.222	0.0696	-0.1741	-0.0613	-0.4569	-0.4323	-0.3061	-0.2759	-0.394
100128390	0.0345	0.0197	0.0928	-0.0866	0.0793	0.039	0.1963	0.1403	0.076	0.0534	0.2609	0.3622	0.0488	0.1552	0.0613	0.1417	0.2529	0.2426	0.0171	-0.0488	0.1884	0.149	-0.187	0.0686	-0.2104	0.0405	0.141	-0.1167	0.2047	0.0936	0.3874	-0.0153	-0.0491	0.1498
100128392	0.001	-0.2178	-0.0536	-0.4758	0.0408	0.1191	-0.0548	-0.0632	0.1558	0.0613	0.121	0.0679	-0.0047	0.0292	0.0366	-0.1153	0.1094	-0.0575	0.0178	0.0257	0.0318	-0.1566	-0.0649	0.2038	-0.0079	0.0695	-0.1853	0.0251	0.1266	-0.1346	-0.099	0.054	-0.1473	0.1707
100128395	-0.1574	-0.1349	-0.1859	-0.2094	-0.1208	-0.0035	-0.3464	0.0244	-0.175	-0.1806	-0.1178	-0.231	-0.0494	-0.1057	-0.2488	-0.0353	-0.2012	-0.3253	-0.3517	-0.278	-0.1995	-0.1301	-0.1061	-0.256	-0.1103	-0.0438	-0.2343	0.0319	-0.0544	-0.0981	-0.1541	-0.2027	-0.0061	-0.1043
100128397	-0.1678	-0.2838	-0.3824	-0.5183	-0.2366	-0.2697	-0.1986	-0.2504	-0.1904	-0.081	-0.1254	-0.1352	-0.2246	-0.2612	-0.1985	-0.3817	-0.2548	-0.2102	-0.2758	-0.1347	-0.086	-0.1861	-0.2351	-0.1221	-0.1859	-0.2311	-0.4208	-0.0181	-0.1376	-0.2309	-0.208	-0.2869	-0.1679	-0.2037
100128398	0.2894	0.1557	0.215	0.1412	0.3122	0.255	0.4367	0.25	0.6301	0.145	0.3612	0.3602	0.1376	0.1372	0.3084	0.1671	0.2782	0.1673	0.4186	0.3853	0.441	0.6313	0.0256	0.3632	0.2504	0.1714	0.0904	0.2299	0.2328	0.3334	0.3006	0.3246	0.3193	0.3082
100128399	0.0018	-0.0508	-0.0024	-0.1771	0.0452	0.0589	0.0342	0.1638	0.1093	-0.0244	0.1102	0.0214	-1e-04	-0.0055	0.0364	0.1604	-0.0087	-0.012	0.0426	-0.1253	0.1472	0.08	0.2431	-0.0046	0.0965	-0.0091	0.0495	0.2111	0.1005	0.1304	0.1326	-0.0278	0.1372	0.1496
100128403	0.2651	-0.0654	0.2327	-0.0449	0.0224	-0.0493	0.0139	0.0618	-0.0685	-0.1773	0.0369	-0.0269	-0.0743	-0.1088	-0.131	0.2622	-0.0614	-0.1674	-0.1085	0.129	-0.0904	-0.0768	-0.1692	-0.0261	0.1491	0.0665	0.1911	0.1092	-0.1096	0.0248	-0.1077	-0.0715	0.1332	-0.0692
100128405	-0.1142	-0.2859	-0.2017	-0.5239	-0.1047	-0.1032	-0.1362	-0.1349	-0.0192	-0.0208	-0.0029	-0.0535	-0.2066	-0.0674	-0.0235	-0.3299	0.0309	-0.1236	-0.0497	-0.1899	-0.1876	-0.2559	-0.214	-0.0459	-0.3195	-0.0347	-0.2267	-0.1938	0.0028	-0.216	-0.2423	-0.0933	-0.3964	0.1049
100128407	-0.065	-0.2133	0.0037	-0.0944	-0.0835	3e-04	0.0036	-0.1351	-0.048	-0.1185	0.03	-0.0274	-0.0552	-0.0198	-0.0773	0.0254	0.0601	-0.1416	-0.0252	-0.0207	-0.0934	-0.079	-0.0135	0.0465	-0.0994	-0.0352	-0.0373	0.1409	0.0499	-0.0501	-0.0309	-0.1054	-0.0807	-0.1243
100128410	1.267	1.5089	1.297	1.3243	1.4129	1.5607	1.2013	1.166	1.0856	0.8406	0.7944	1.4495	0.8674	0.8498	0.7984	1.1844	1.02	1.0066	0.9859	0.935	1.0824	1.211	1.3513	0.8548	1.1975	1.0805	0.9456	1.205	0.8671	1.001	1.2311	1.3319	1.4866	1.1386
100128411	-0.1517	-0.185	-0.0558	-0.4677	-0.0225	-0.2614	-0.0749	-0.1255	-0.1681	0.1795	-0.1019	-0.2002	0.0164	-0.1448	-0.1745	-0.2499	-0.1117	-0.4352	-0.1741	-0.3159	-0.1695	-0.1476	-0.1933	-0.3215	-0.3504	-0.1526	-0.5698	-0.2984	-0.2148	-0.1842	-0.0795	-0.0841	-0.1809	-0.1912
100128413	0.0278	-0.2719	-0.2172	-0.242	-0.0961	-0.1454	-0.0519	-0.3337	-0.3046	-0.1222	-0.1158	-0.0832	4e-04	-0.2085	-0.0693	-0.1841	-0.0241	-0.1759	-0.1409	-0.0585	-0.2895	-0.2222	-0.2912	-0.2816	-0.077	-0.3016	-0.1628	-0.1578	-0.0534	0.0316	-0.2655	-0.0077	-0.1165	-0.2086
100128415	-0.0221	0.0105	-0.1215	-0.0884	0.0872	-0.0766	-0.0773	-0.2297	0.072	-0.0583	0.1039	-0.0651	-0.0126	0.0657	-0.018	0.0402	0.0441	-0.0249	-0.1324	-0.0529	0.1079	-0.1546	-0.0385	-0.2311	-0.0316	0.1162	-0.06	-0.0816	-0.133	0.1481	-0.1313	0.1487	-0.0042	0.1218
100128416	-0.0844	-0.0863	-0.1198	-0.098	-0.1346	-0.1051	0.0312	-0.0986	0.0432	-9e-04	0.0793	-0.1142	-0.032	0.0658	0.024	-0.0518	-0.0525	0.0268	-0.1397	0.0211	-0.1045	-0.1029	0.0112	0.0081	-0.1234	-0.1211	-0.1529	-0.1565	-0.0562	-0.1018	-0.1652	0.0187	-0.0359	-0.0309
100128417	-0.1995	-0.2469	-0.226	-0.3361	-0.2447	-0.1833	-0.2225	-0.2513	-0.0892	-0.0367	-0.0979	-0.1527	-0.1551	0.0074	-0.0607	-0.2877	-0.0737	-0.2452	-0.083	-0.2205	-0.3002	-0.0494	-0.289	-0.0292	-0.3222	-0.153	-0.2648	-0.2685	-0.0449	-0.151	-0.2409	-0.1739	-0.2429	-0.1847
100128418	-0.107	-0.0699	-0.101	0.143	0.0114	-0.0287	-0.0316	0.1034	0.0465	0.0241	-0.072	-0.0488	0.0157	-0.0824	-0.0076	0.0416	-0.0358	-0.1262	-0.0845	-0.273	0.101	0.0022	0.1444	0.1301	0.2331	-0.0693	-0.1269	-0.0112	-0.0759	-0.07	0.0274	0.031	-0.1143	0.0487
100128419	-0.1013	-0.133	-0.0993	-0.0454	-0.0758	-0.1112	-0.0971	-0.1026	-0.1031	-0.1276	-0.117	-0.1831	-0.0673	-0.076	-0.0604	-0.1326	-0.0859	-0.1234	-0.103	-0.114	-0.1256	-0.1375	-0.1001	-0.1328	-0.1815	-0.0287	-0.0707	-0.0849	-0.0936	-0.1337	-0.1295	-0.0591	-0.1507	-0.1084
100128420	0.6837	0.665	0.4146	0.4023	0.6296	0.9288	0.5596	0.6525	0.5774	0.339	0.5178	0.5275	0.5775	0.3761	0.488	0.2746	0.4202	0.0659	0.6732	0.5134	0.1218	0.2751	0.5069	0.0794	0.2049	0.1048	-0.1341	0.1882	0.6903	0.6819	0.5424	0.5212	0.5896	0.9936
100128422	-0.0211	0.0149	-0.1499	0.0439	-0.0559	0.0147	-0.1274	0.0521	0.0173	0.156	0.1201	-0.1475	-0.0013	-0.0879	0.0278	-0.3061	0.0805	-0.0942	0.0206	-0.0433	-0.116	-0.2957	0.0521	0.008	-0.1334	-0.3032	-0.0775	-0.089	0.2256	0.0252	0.0858	-0.0211	-0.2602	0.0929
100128430	0.5922	0.2494	0.3893	0.3159	0.6523	0.53	0.5443	0.4598	0.7036	0.2797	0.4239	0.3691	0.3051	0.0566	0.2659	0.3003	0.4026	-0.1367	0.206	0.5579	0.3366	0.3822	0.3522	0.6455	0.4694	0.3062	0.5968	0.2627	0.4944	0.5495	0.1494	0.3602	0.5581	0.685
100128431	-0.2721	0.0127	-0.2134	-0.0323	-0.2074	-0.1253	-0.1831	0.0183	0.0092	-0.07	-0.1543	-0.0197	0.1472	-0.1849	-0.2404	0.2768	-0.1473	-0.1524	-0.1088	-0.1108	-0.0719	-0.0771	-0.2012	-0.0567	0.2741	0.0613	0.0801	-0.0689	-0.1327	0.074	0.1353	-0.0403	0.1755	-0.1758
100128433	0.2626	0.2986	0.3566	0.3049	0.2312	0.324	0.3341	0.2054	0.337	0.2884	0.3198	0.3516	0.3183	0.1418	0.2366	0.4589	0.1861	0.1108	0.2583	0.2406	0.3068	0.3209	0.4089	0.4574	0.307	0.3577	0.2636	0.2377	0.1661	0.2504	0.2114	0.2009	0.3226	0.2369
100128434	0.4901	0.2439	0.1152	0.0033	0.3856	0.3576	0.1726	0.1237	0.3696	0.1515	0.0983	0.1672	0.0948	0.0726	0.1476	-0.1915	0.061	-0.0671	0.3617	0.0519	0.1303	0.0325	-0.0211	0.2106	0.1567	0.0296	0.0526	0.0746	0.1361	0.2384	-0.0091	0.2195	0.1631	0.1243
100128435	-0.0584	0.0246	-0.1924	0.0138	-0.0454	-0.0921	-0.1909	-0.0527	-0.0535	-0.0706	0.0098	-0.0565	0.0059	-0.0927	-0.1141	-0.186	-0.0164	-0.0664	-0.0863	-0.038	-0.1084	-0.1161	-0.0605	-0.1108	-0.2125	-0.1152	-0.1293	-0.1032	-0.1146	-0.1254	-0.1207	-0.1342	-0.1312	-0.1039
100128437	0.1365	0.3033	-0.0569	0.7181	-0.0084	0.0786	-0.0286	0.0634	-0.1129	0.0565	-0.0412	0.1661	0.0959	0.0143	-0.0364	0.2646	-0.0531	0.4862	0.0349	-0.026	0.2313	0.1424	0.2049	-0.0837	0.134	0.5068	0.1818	0.2623	-0.1901	0.0942	0.331	-0.0825	0.4251	-0.0712
100128438	-0.258	-0.2472	-0.171	-0.7157	-0.2685	-0.34	-0.241	-0.2009	-0.3674	-0.277	-0.0134	-0.2616	-0.3141	-0.3451	-0.0466	-0.4931	-0.2273	-0.3012	-0.5037	-0.2404	-0.373	-0.3321	-0.496	-0.2842	-0.5421	-0.2739	-0.5607	-0.1956	-0.4268	-0.1206	-0.3403	-0.0422	-0.3871	-0.2629
100128440	0.0158	-0.1527	-0.1024	-0.3653	-0.245	-0.0732	-0.2368	-0.2986	0.0389	-0.1371	-0.1007	-0.1556	0.035	-0.1415	-0.029	-0.1086	0.1069	-0.1931	0.0533	-0.1595	-0.1343	-0.2966	-9e-04	-0.1843	-0.2114	0.1994	-0.2336	-0.3203	-0.018	-0.0596	-0.0829	0.0423	-0.0843	-0.0406
100128442	-0.0751	-0.0079	-0.1355	-0.1544	-0.0661	-0.0363	-0.1114	-0.1252	0.0187	-0.0041	-0.0114	-0.0659	-0.0035	-0.0094	-0.0477	-0.0898	-0.0213	-0.0578	-0.0047	-0.0074	-0.045	-0.0521	-0.1103	-0.0693	-0.0264	-0.0522	-0.169	-0.0654	-0.0909	-0.0646	-0.0556	-0.1074	-0.128	-0.0185
100128444	-0.0472	0.0061	-0.0462	0.0993	-0.0109	-0.0943	-0.0394	-0.0353	-0.1173	-0.244	0.0153	-0.0037	-0.0443	0.0284	-0.0533	-0.1113	-0.0515	-0.036	0.0504	-0.1073	-0.0913	-0.073	-0.0593	0.0413	-0.077	0.0246	-0.098	-0.0108	-0.1342	-0.0027	-0.0344	-0.0203	-0.0404	-0.0743
100128450	0.1867	0.145	0.2593	0.2766	0.1771	0.1007	0.1992	0.1759	0.2329	0.1473	0.1356	0.1248	0.1621	-0.0065	0.1463	0.2671	0.0625	0.011	0.2512	0.1544	0.1376	0.198	0.1642	0.072	0.0434	0.0294	0.1048	0.1337	0.017	0.2462	0.3568	0.1234	0.2059	0.1295
100128453	-0.0443	-0.0778	0.0989	-0.1113	0.0151	0.0187	-0.0204	0.0524	0.0366	0.1558	-0.0606	0.0914	0.0118	-0.0137	-0.0501	0.0718	-0.0467	-0.0644	0.0116	-0.1147	-0.085	-0.051	0.1056	-0.0858	-0.0353	0.0425	-0.0932	0.0145	0.0112	0.046	-0.0036	-0.0284	-0.0318	-0.0152
100128454	-0.2391	-0.3024	-0.3563	-0.4799	-0.2954	-0.3204	-0.4096	-0.2546	-0.361	-0.3435	-0.2138	-0.3275	-0.2871	-0.1981	-0.2369	-0.3643	-0.2239	-0.2765	-0.3259	-0.3303	-0.2891	-0.3911	-0.2542	-0.3212	-0.567	-0.1606	-0.4813	-0.2994	-0.3184	-0.3375	-0.2607	-0.3211	-0.304	-0.4062
100128457	-0.0739	0.0566	-0.082	0.2629	-0.0239	-0.044	-0.199	0.0747	0.0603	-0.089	-0.1118	-0.2717	-0.0392	-0.1133	0.0401	0.0248	-0.0576	0.0609	-0.1774	0.1471	-0.2308	-0.3978	-0.1143	-0.1104	-0.0507	-0.0339	-0.1334	0.1435	-0.0637	-0.133	-0.1692	-0.0325	-0.0736	-0.1519
100128458	-0.0874	-0.0092	-0.0662	-0.1562	-0.0544	-0.0405	-0.0781	-0.0971	-0.0702	0.1615	-0.018	0.0166	-0.0831	-0.0824	-0.0756	0.0737	-0.0926	-0.1306	0.014	-0.0651	0.0028	-0.0256	0.0826	-0.1654	-0.1781	-0.0052	-0.0039	-0.1749	-0.0352	0.2004	-0.0394	-0.0251	-0.2306	-0.029
100128459	0.0749	-0.0045	0.2156	-0.057	0.081	0.0152	0.1673	0.1147	-0.0241	-0.0021	-0.0346	0.0203	0.0319	0.0115	0.0526	-0.0341	-0.0588	-0.0414	0.0742	0.0638	0.078	0.1759	0.1171	0.0745	0.0335	-0.035	0.2815	0.1466	0.0834	0.0603	0.0191	0.0745	0.1055	0.1158
100128464	-0.1334	-0.1157	-0.0308	-0.0107	-0.1045	-0.067	0.0194	-0.0477	-0.1205	-0.0916	-0.0883	-0.0908	-0.1205	-0.0355	-0.1089	-0.1834	-0.1073	-0.0353	-0.0751	-0.1019	-0.2141	-0.0711	0.0463	-0.0526	-0.0432	0.0853	0.0562	-0.0949	0.0764	-0.0604	-0.0552	-0.0584	-0.1024	-0.0834
100128465	-0.1501	-0.0267	-0.1351	0.3131	-0.1573	-0.0416	-0.2266	-0.1668	-0.0724	-0.0152	-0.1445	-0.2071	0.0302	-0.0179	-0.1086	-0.0836	-0.0509	0.0803	-0.1967	-0.1643	-0.0867	0.0771	-0.1464	-0.0511	-0.2176	-0.0254	-0.2959	-0.0493	-0.1432	-0.0945	-0.1839	-0.1521	-0.0375	-0.1527
100128467	-0.1889	0.0955	0.0132	-0.4804	-0.0465	0.1076	-0.0475	-0.0923	0.0424	0.0694	-0.0602	0.2098	0.1041	0.0178	-0.1879	-0.247	0.056	0.1217	-0.0886	-0.0527	-0.0557	0.1962	-0.1223	0.0697	-0.2744	0.0869	0.0583	0.0613	-0.0576	0.0236	-0.1614	-0.1687	-0.0443	-0.11
100128468	-0.0961	-0.0621	-0.0797	-0.0451	-0.0417	-0.0713	-0.0604	-0.0072	-0.0961	-0.0692	-0.0536	-0.0815	-0.0752	-0.019	-0.0408	-0.033	-0.038	-0.03	-0.0423	-0.0796	-0.0862	-0.1299	-0.098	-6e-04	-0.0846	-0.1264	-0.0421	-0.0101	-0.1111	-0.0725	-0.171	-0.043	-0.109	-0.0533
100128469	-0.2457	-0.1396	0.071	-0.0806	-0.1226	-0.255	-0.1049	-0.1415	-0.2775	0.0953	-0.1875	-0.0994	-0.0868	-0.1723	0.039	0.235	-0.2257	-0.0387	-0.0382	-0.024	-0.429	-0.0957	-0.1015	-0.3447	-0.2612	-0.1966	-0.3512	-0.2542	-0.23	-0.1505	0.1631	-0.0785	-0.3421	-0.15
100128470	-0.0425	-0.0051	0.0597	-0.0178	0.0197	-0.0135	0.0307	0.047	0.0475	0.0617	0.0356	0.0612	0.0579	0.0014	0.0316	-0.0109	0.0562	-0.0728	-0.0134	0.0807	-0.0186	0.0048	0.1518	-0.0548	-0.0011	0.0122	-0.0519	0.0753	0.0313	0.076	-0.0046	0.0368	0.0412	-0.0031
100128471	-0.0867	-0.1389	-0.1141	-0.018	-0.1662	-0.0202	0.0248	-0.0284	-0.1631	-0.2	-0.0904	0.0102	-0.1533	-0.1374	-0.1118	0.0524	-0.0691	-0.162	-0.183	-0.26	-0.0878	-0.1002	-0.1723	-0.1021	-0.2579	-0.0397	-0.0052	-0.2533	-0.0347	-0.1716	-0.1804	-0.0983	-0.1299	-0.1167
100128472	-0.0315	-0.1197	-0.0214	-0.3268	-0.0757	-0.0738	-0.176	-0.1241	-0.1057	-0.1779	0.012	-0.1642	-0.0051	-0.1873	-0.0535	-0.3981	0.0683	-0.0977	-0.1018	-0.2817	-0.3101	0.0799	-0.224	-0.1212	-0.2578	-0.1974	-0.1161	-0.1469	-0.1934	-0.0827	-0.1063	-0.031	-0.0201	-0.0533
100128475	0.1397	0.0493	0.2574	0.2686	0.1779	-0.0555	0.0521	0.0419	0.192	0.2579	0.0804	0.2495	0.3218	0.1138	0.0775	0.2451	0.1837	0.2525	0.0254	0.1515	0.1742	-0.1748	0.1267	0.0652	-0.0737	0.2883	0.4077	0.3252	-0.0667	0.1426	0.0728	0.0864	0.0685	0.0223
100128476	-0.1472	-0.378	-0.4433	-0.6209	-0.2257	-0.166	-0.3625	-0.2367	-0.1984	-0.2746	-0.1934	-0.2751	-0.2248	-0.2332	-0.0627	-0.3223	-0.0456	-0.3389	-0.2392	-0.2558	-0.1853	-0.2441	-0.119	-0.1515	-0.2956	-0.1871	-0.1285	-0.3801	-0.1291	-0.2534	-0.1998	-0.3302	-0.2616	-0.1412
100128482	-0.0301	-0.1647	-0.283	-0.3507	-0.0713	-0.3246	0.0205	0.0103	0.0389	-0.0535	-0.0815	0.0287	-0.0455	-0.1843	-0.1461	-0.1424	-0.1048	-0.1156	-0.0865	0.1153	-0.2696	-0.0042	-0.0558	-0.1261	0.1231	-0.0227	0.189	0.1099	0.3039	-0.2023	0.1752	-0.107	-0.2691	0.0658
100128485	-0.1091	-0.1068	-0.1502	-0.1553	-0.0504	-0.0038	-0.1318	-0.0995	-0.0374	-0.1152	0.0045	-0.0497	-0.1219	-0.0772	0.157	-0.0705	0.0348	0.0822	0.0944	0.1537	0.0896	-0.1548	0.002	0.1497	0.0503	0.0057	-0.1116	-0.0273	-0.0232	-0.0742	-0.0193	-0.0715	-0.0775	-0.0426
100128487	-0.1918	-0.1399	-0.1777	-0.2214	-0.1461	-0.0491	-0.1831	-0.1565	-0.1241	-0.1376	-0.1237	-0.1106	-0.1127	-0.1187	-0.0805	-0.2659	0.0373	-0.2031	-0.0483	-0.1098	-0.0559	-0.0573	-0.112	-0.1022	-0.2854	-0.165	0.0558	-0.1656	-0.1824	-0.1847	-0.1385	-0.1552	-0.2148	-0.0992
100128489	0.0395	-0.1613	-0.1584	-0.6452	-0.1362	0.0362	-0.2074	-0.1119	0.0376	0.0714	0.077	-0.0759	-0.0089	0.1356	0.151	-0.3853	0.0296	-0.1436	-0.0356	-0.0801	-0.0951	-0.2461	-0.1347	-0.014	-0.4648	-0.0691	-0.5133	-0.2057	0.0217	0.0016	-0.2257	0.0017	-0.3847	0.0875
100128490	0.0573	-0.1315	-0.0702	-0.2499	0.0451	-0.0142	-0.0815	0.0457	0.2386	0.0042	0.1471	-0.0431	-0.1004	-0.0787	0.1776	-0.1743	0.0388	-0.0982	0.0326	0.0511	-0.1763	-0.0546	-0.0695	0.0538	-0.0813	0.0437	-0.0017	-0.1515	0.1011	0.2555	0.1704	0.1243	0.1808	0.033
100128491	-0.0423	-0.0271	-0.1459	-0.0731	-0.1404	-0.1339	-0.1477	-0.1536	-0.0968	-0.2719	-0.0389	-0.146	-0.1073	-0.0358	-0.14	-0.1303	-0.0399	-0.0671	-0.1247	-0.2105	-0.0973	0.0515	-0.0403	-0.0162	-0.1731	0.0158	-0.0463	-0.0622	-0.1195	-0.0699	0.0558	-0.0772	0.0244	-0.1747
100128493	-0.0254	0.0726	-0.1673	-0.0773	0.0951	0.1042	0.0308	-0.0065	0.2332	0.0503	0.1454	-0.1983	-0.0598	0.0391	-0.0489	-0.1695	0.0776	0.1584	0.065	-0.1079	0.0348	-0.0186	-0.1463	0.0131	-0.0148	-0.1199	-0.1483	-0.0591	-0.0334	-0.0998	-0.165	0.0433	-0.003	0.0505
100128495	0.2528	0.3118	0.3674	0.2777	0.3564	0.444	0.3142	0.3824	0.2257	0.3433	0.3552	0.4269	0.3388	0.4678	0.3252	0.3631	0.3393	0.5096	0.3	0.5226	0.4911	0.4698	0.6973	0.6833	0.2623	0.4851	0.7433	0.6139	0.2577	0.4555	0.2757	0.27	0.1541	0.1977
100128496	-0.1355	0.0169	0.0596	-0.0774	-0.0534	-0.0181	-0.1053	-0.0438	-0.1119	-0.0015	0.0067	-0.0841	0.0203	-0.0839	0.0144	-0.0637	-0.0953	-0.0372	-0.1293	0.0032	-0.0129	-0.149	0.0066	-0.0703	-0.0284	0.0701	-0.1229	-0.0843	0.0349	-0.0502	-0.189	-0.1438	-0.0336	0.0299
100128497	-0.0625	-0.0504	0.0246	-0.0989	-0.0686	0.0804	-0.0341	-0.0682	-0.0723	-0.0603	-0.017	0.0086	0.0627	0.025	0.0065	-0.0214	-0.0741	-0.0733	-0.1317	-0.0461	0.0311	0.0019	-0.0012	0.069	-0.1571	-0.0122	-0.0815	0.0641	0.1485	-0.076	0.0657	-0.0448	-0.0308	-0.0012
100128499	-0.1093	-0.0461	-0.04	-0.3429	-0.0821	-0.0287	-0.1805	-0.1558	-0.0749	-0.0325	-0.0633	-0.1889	-0.0558	-0.098	-0.112	-0.1968	-0.0925	-0.0878	-0.1643	-0.0307	-0.2164	-0.2151	-0.2643	-0.2022	-0.2321	-0.2227	-0.2324	-0.2331	-0.0066	-0.1742	-0.3092	-0.1908	-0.2172	-0.1757
100128500	0.0145	0.0622	0.0345	0.1081	0.0808	-0.0795	-0.0034	0.0064	-0.0339	-0.058	-0.0665	-0.0374	-0.007	0.0285	0.008	0.0645	-0.0011	-0.0448	-0.0119	0.0725	-0.0462	-0.0352	0.0771	-0.065	0.0191	-0.0031	-0.0199	0.0784	-0.0667	0.004	0.0281	0.0325	0.0999	0.0236
100128501	-0.0761	-0.1834	-0.2704	-0.4535	-0.1647	-0.1471	-0.325	-0.0024	-0.0963	-0.0898	-0.1465	0.0957	0.0309	0.0943	0.0401	-0.2552	-0.0286	-0.1035	-0.2718	-0.2327	-0.0629	-0.1002	-0.2068	-0.1274	-0.1428	-0.1794	-0.0786	-0.1948	-0.1402	0.0397	-0.1008	9e-04	-0.2206	-0.0444
100128503	-0.113	-0.1027	0.1152	-0.072	-0.0391	0.0435	-0.0961	-0.0518	-0.3564	0.126	-0.1341	-0.003	-0.1122	0.1716	-0.1899	-0.1212	-0.1104	-0.2076	0.047	-0.0077	-0.0548	-0.3026	-0.0734	0.0319	0.1393	0.1186	0.7026	0.0298	-0.1864	-0.1503	-0.1514	-0.0015	-0.2004	-3e-04
100128505	-0.0547	0.0495	-0.1477	-0.0845	-0.0613	-0.0844	-0.1111	-0.08	-0.1356	0.0079	-0.1055	-0.0019	-0.0136	-0.1287	-0.1299	-0.0364	0.0035	-0.1345	0.0561	-0.1096	-0.1806	-0.0928	-0.1741	0.0084	-0.1226	-0.0182	-0.2073	-0.1959	0.0195	-0.0526	-0.1315	-0.033	-0.0238	-0.0736
100128510	0.0804	0.1179	0.0329	-0.267	0.1391	-0.0105	0.0536	0.0701	0.2134	-0.1472	0.0868	0.2045	-0.0595	0.0035	0.0293	0.0545	-0.014	-0.2596	-0.0159	-0.0329	-0.0738	0.174	0.0127	0.0634	0.2406	-0.1071	0.1338	-0.1319	0.0547	-0.0467	-0.0516	0.1259	0.0108	0.1813
100128511	0.1514	0.1153	0.009	-0.2378	0.1338	0.2472	0.164	0.2275	0.3026	0.0768	0.3329	0.1951	0.0572	0.1371	0.2153	-0.0968	0.1964	0.4145	0.224	0.1588	0.1853	0.0776	-0.0551	0.0484	0.1343	0.142	0.0061	-0.0902	0.288	0.0141	0.05	0.0878	0.0092	0.2408
100128512	-0.1585	-0.3652	-0.1189	-0.0842	-0.3522	-0.2266	-0.0855	-0.1649	-0.2365	4e-04	-0.0217	-0.5265	-0.1548	0.0621	-0.0393	-0.0688	-0.231	-0.0353	-0.3666	0.2648	-0.5485	-0.0736	0.0047	-0.2227	0.0456	-0.1843	-0.0343	-0.1943	-0.2749	-0.0943	-0.1567	-0.0458	-0.0607	-0.0538
100128516	-0.1942	-0.1811	-0.4865	-0.4938	-0.0692	-0.1134	-0.39	-0.2423	-0.2583	-0.1237	-0.2172	-0.1245	-0.2459	-0.348	-0.1791	-0.4282	-0.1999	-0.2153	-0.1878	-0.4805	-0.2769	-0.3565	-0.3241	-0.2804	-0.3509	-0.4387	-0.5321	-0.5151	-0.3435	-0.3175	-0.3122	-0.0975	-0.4252	-0.1957
100128520	0.1536	0.3741	0.3261	0.528	0.2031	0.283	0.2298	0.2821	0.1482	0.2398	0.1809	0.0556	0.1539	0.2596	-0.0699	0.3312	-0.0635	-0.137	0.0854	0.1398	0.1333	0.3008	0.3459	0.113	0.2451	0.0891	0.2467	0.1375	0.1465	0.2738	0.1497	0.3491	0.4265	0.1268
100128521	-0.1336	-0.1232	-0.1502	-0.283	0.0033	0.234	-0.1057	0.1169	-0.0161	-0.0387	-0.0255	0.0532	0.0084	-0.1249	-0.0731	0.0471	-0.0288	-0.19	0.0049	-0.0048	0.218	0.0347	-0.0733	0.0138	-0.2435	-0.1548	-0.2537	-0.0604	0.2394	-0.0907	-0.0052	0.0069	-0.0955	0.1093
100128522	-0.1024	-0.0406	-0.1546	0.2578	-0.1454	-0.0853	-0.1365	-0.1684	-0.1278	0.0041	-0.1276	-0.1271	-0.1215	0.0372	-0.1221	-0.1786	-0.1071	-0.0231	-0.1553	-0.1585	-0.1478	-0.1299	-0.2622	-0.0971	-0.1511	-0.2121	-0.1399	-0.1103	-0.1805	-0.0568	-0.1264	-0.1295	-0.0682	-0.2827
100128524	0.239	0.0404	0.1416	-0.15	0.229	0.1407	0.1727	0.2162	0.2557	0.2236	0.2343	0.2492	0.1355	0.2315	0.2667	0.017	0.2538	-0.0686	0.168	0.0587	-0.0202	0.121	-0.0516	0.0964	-7e-04	0.1329	-0.0536	0.1862	0.3673	0.1577	0.2519	0.3135	0.0956	0.3105
100128525	-0.2252	-0.155	-0.2597	-0.2139	-0.1518	-0.2757	-0.458	-0.073	-0.3161	-0.1356	-0.0193	-0.2255	-0.1242	0.0539	-0.2234	-0.2034	-0.1503	-0.0538	-0.0885	-0.1041	-0.4395	-0.0441	-0.1915	-0.3022	-0.3215	-0.231	-0.1076	-0.0265	-0.4677	-0.0283	-0.1609	-0.1307	-0.2212	-0.1731
100128531	-0.0983	-0.0967	-0.0333	-0.2628	-0.1245	-0.0301	-0.087	-0.0878	0.0112	-0.1132	-0.0445	-0.0525	-0.1203	-0.1437	-0.0106	-0.1309	-0.0236	-0.0642	-0.1581	-0.0782	-0.1664	-0.1077	-0.0627	-0.1094	-0.1373	-0.0662	-0.0601	-0.093	-0.0192	-0.1086	-0.1233	-0.0623	-0.0594	-0.0478
100128534	0.0673	-0.0048	0.1161	0.3972	-0.109	0.0566	0.0244	0.2105	0.0608	0.032	0.1676	0.1086	0.2131	-0.0312	0.1173	0.1481	0.1915	0.1704	0.1503	0.2491	0.2636	0.0398	-0.0855	0.2735	0.0751	0.2693	0.1742	0.0348	0.3333	0.177	0.1108	-0.1035	0.2634	0.0321
100128536	0.06	0.016	0.0337	0.0047	-0.0438	0.0169	0.0858	0.1996	0.1963	-0.2657	-0.2097	0.0479	-0.1301	-0.0584	-0.0225	-0.0978	0.0305	0.0297	0.0024	0.0266	0.0396	-0.0673	-0.2127	0.0696	-0.1213	-0.0276	0.0293	0.127	0.1798	0.1318	-0.0218	0.067	0.0113	0.1218
100128537	0.6754	0.6677	0.5883	0.4395	0.6773	0.5361	0.7979	0.4382	0.5193	0.4224	0.4677	0.4983	0.3983	0.3643	0.4519	0.5179	0.4632	0.2706	0.6085	0.6026	0.4172	0.5414	0.4242	0.4164	0.4806	0.4616	0.4662	0.4853	0.4375	0.6264	0.4295	0.9419	0.5334	0.5533
100128538	0.2505	0.0985	0.1435	-0.1208	0.1523	0.1966	0.178	0.0089	0.1509	0.0338	0.1503	0.0972	0.154	0.0999	0.141	-0.0431	0.0346	-0.0104	0.271	0.1505	0.0086	0.082	0.1022	0.1499	0.0587	-0.1614	0.0076	0.1058	0.2553	0.1126	0.1229	0.2561	-0.0988	0.153
100128540	0.0445	-0.0259	-0.0319	0.1431	0.0521	0.1493	-0.0085	0.024	0.0798	-0.1108	0.117	0.0277	0.1361	-0.2088	0.031	0.0847	0.0457	-0.2223	-0.0681	-0.1323	0.0724	0.0925	-0.0451	0.1231	0.0215	-0.0159	0.0967	-0.0926	-0.0338	0.1962	0.1336	-0.0274	0.0674	-0.0799
100128542	0.262	0.2568	-0.034	0.0635	0.2619	0.1122	0.1545	0.0841	0.1745	0.0619	0.09	0.0895	0.0565	0.0238	0.1471	0.034	0.1718	0.0234	0.0582	0.114	-0.0272	-0.0487	0.1591	0.0074	0.0616	0.0235	0.074	0.0547	0.0155	0.114	0.0657	0.2335	0.0439	0.0774
100128543	-0.1471	-0.1503	-0.1243	-0.125	-0.0365	-0.1125	-0.0981	-0.1466	-0.093	-0.2154	-0.0717	-0.1544	-0.1779	-0.1732	-0.0932	-0.1369	0.038	-0.1772	-0.2273	-0.2167	-0.0736	-0.2155	0.0098	-0.0262	-0.0073	-0.0758	-0.0416	-0.0035	-0.0034	-0.2234	-0.1283	-0.0915	-0.2548	-0.0781
100128545	-0.0245	0.1072	-0.1075	-0.0988	-0.0714	-0.0282	-0.0496	0.0434	-0.0055	-0.0792	6e-04	0.0384	-0.0174	0.0315	6e-04	-0.0514	-0.0267	-0.0436	-0.0845	0.0463	0.0471	0.0184	-7e-04	0.0103	0.0756	-0.077	0.0837	-0.0177	0.0318	0.0778	-0.054	-0.0105	0.0896	-0.0514
100128546	0.6247	0.4284	0.5336	0.2336	0.5566	0.6777	0.5584	0.6884	0.6067	0.6113	0.5166	0.5854	0.6962	0.6947	0.7686	0.4696	0.7074	0.6098	0.5477	0.6007	0.7094	0.5587	0.6363	0.5104	0.39	0.4396	0.4044	0.5926	0.6909	0.4911	0.6691	0.5667	0.4011	0.737
100128547	-0.0435	0.0037	0.0149	-0.0389	-0.0239	-0.0782	-0.0494	-0.0768	-0.0825	0.0303	-0.0276	-0.1014	-0.0356	-0.057	-0.1143	-0.0306	-0.0138	-0.1086	-0.1053	-0.1402	-0.1311	-0.1477	0.0117	-0.1629	-0.1453	-0.1018	-0.151	-0.1076	-0.0564	-0.0747	-0.1385	-0.0197	-0.0612	0.0301
100128548	-0.0244	-0.1682	0.1404	0.0323	0.0599	-0.0377	0.1155	0.0401	-0.089	-0.039	0.008	-0.1016	-0.052	-0.0893	0.09	-0.0991	0.102	-0.1167	-0.1815	0.1836	-0.1002	-0.1408	0.0201	-0.0664	-0.1856	-0.0022	0.1258	-0.0214	-0.0315	-0.0729	0.0399	0.0892	-0.1515	0.1651
100128549	-0.1261	-0.1836	-0.1939	-0.0819	-0.1228	-0.0831	-0.2148	-0.1058	-0.0611	-0.1026	-0.1221	-0.1933	-0.0646	-0.0473	-0.0736	-0.1072	-0.1151	-0.0424	-0.1758	-0.0218	-0.1703	-0.0527	-0.0962	-0.0779	-0.2142	-0.1736	-0.2324	-0.099	-0.1042	-0.113	-0.1071	-0.1445	-0.1857	-0.1476
100128550	0.3477	0.3574	0.7416	0.631	0.4726	0.375	0.2228	0.0979	0.1517	-0.1058	0.2649	0.379	0.2402	0.0491	0.256	0.6428	0.1651	-0.0661	0.0037	-0.0172	0.1536	0.1539	0.3095	0.1206	0.1719	-0.093	0.302	0.312	-0.0218	0.5739	0.5179	0.4023	0.2715	0.589
100128552	-0.1074	-0.0838	-0.0469	-0.1727	-0.0758	-0.0517	0.0364	0.0336	0.0758	-0.0342	0.0124	0.1153	0.0047	0.0335	-0.07	0.0708	-0.0505	-0.0535	-0.0445	0.131	0.1138	-0.0183	0.0772	-0.0327	0.0081	0.034	0.1762	0.0311	-0.0521	0.0536	0.0481	0.0239	-0.0148	-0.0511
100128554	-0.1603	-0.0882	-0.1278	-0.1276	-0.1266	-0.1217	-0.2637	-0.0988	-0.1225	-0.1194	-0.0914	-0.1279	-0.1937	-0.1369	0.0278	-0.1333	-0.0273	-0.0424	-0.2211	-0.1047	-0.1392	-0.1285	-0.0638	-0.0784	-0.1531	-0.1859	-0.0603	-0.1028	-0.2084	-0.1005	-0.0611	-0.1493	-0.1854	-0.1015
100128556	-0.1725	-0.2229	-0.2643	-0.1999	-0.1577	-0.0982	-0.1952	-0.1501	-0.2135	-0.1632	-0.1541	-0.1815	-0.1882	-0.1197	-0.1871	-0.3117	-0.1864	-0.2087	-0.2206	-0.1882	-0.1519	-0.2652	-0.2964	-0.2427	-0.3696	-0.1753	-0.2006	-0.2227	-0.3012	-0.1301	-0.2549	-0.1623	-0.2279	-0.2233
100128558	0.1764	0.2494	0.2982	0.2857	0.2562	0.2277	0.1622	0.1951	0.2002	0.1802	0.1892	0.1041	0.0756	0.1053	0.1987	0.2333	0.0835	0.2324	0.1973	0.3277	0.2164	0.1581	0.2468	0.2832	0.2543	0.0633	0.2388	0.2893	0.2966	0.0974	0.2988	0.0431	0.2983	0.0585
100128559	-0.0779	-0.0369	-0.1415	-0.1153	-0.0674	-0.1533	-0.1912	-0.0774	0.0479	-0.0165	-0.051	-0.0388	-0.0103	-0.1069	0.0493	-0.1172	0.0352	0.0103	0.0874	-0.0925	0.0699	-0.0096	0.0943	0.0167	0.0621	-0.2076	-0.1693	-0.2358	-0.003	-0.1232	0.0017	-0.1485	-0.0888	-0.0258
100128560	-0.2002	-0.1922	-0.218	-0.3201	-0.169	-0.1345	-0.2123	-0.2613	-0.2281	-0.1495	-0.1313	-0.1731	-0.203	-0.1384	-0.2271	-0.3301	-0.1861	-0.1475	-0.1718	-0.3347	-0.2105	-0.2199	-0.2202	-0.0779	-0.3179	-0.1878	-0.0808	-0.1293	-0.1406	-0.162	-0.2251	-0.193	-0.2724	-0.1364
100128561	-0.0767	-0.1429	-0.2046	-0.0787	-0.1035	-0.1439	-0.0941	-0.1569	-0.1351	-0.238	-0.0623	-0.0769	-0.0878	-0.0674	-0.1247	-0.1488	-0.1074	-0.0606	-0.1289	-0.157	-0.0924	-0.0718	-0.1843	-0.0327	-0.1608	-0.1078	-0.2138	-0.1719	-0.0936	-0.1543	-0.1078	-0.1056	-0.0348	-0.1533
100128566	-0.1118	-0.1715	-0.169	-0.2401	-0.101	-0.064	-0.0824	-8e-04	-0.0562	0.0115	-0.0629	-0.1247	0.0027	-0.1118	-0.0474	-0.2646	-0.0597	-0.1122	-0.0352	-0.0817	-0.077	-0.1539	-0.1787	-0.0076	-0.2163	0.0521	-0.114	-0.1459	0.0314	-0.1719	-0.0677	-0.156	-0.2769	-0.0258
100128569	0.111	0.0888	0.0386	-0.1919	0.2827	0.1751	0.1696	0.0529	0.2032	0.278	0.25	0.1486	0.0838	0.0134	0.14	-0.0192	0.2804	-0.0231	0.1166	0.073	0.091	0.0529	0.0061	0.2877	0.1247	0.0013	0.0652	0.1601	0.2109	0.1286	0.1711	0.0669	0.1003	0.2831
100128570	0.2786	0.4165	0.2482	0.4605	0.3354	0.3336	0.4456	0.28	0.2982	0.0862	0.2093	0.3182	0.1683	0.1768	0.1773	0.3374	0.1935	0.2177	0.3302	0.1522	0.3612	0.3693	0.1968	0.1544	0.2395	0.2375	0.3196	0.0907	0.1004	0.3925	0.2697	0.5356	0.4844	0.3915
100128572	0.0929	0.0376	0.1245	-0.1145	0.1594	0.1073	0.0599	0.2151	0.2206	0.127	0.2527	0.2538	0.1881	0.1835	0.2516	0.2282	0.229	0.1197	0.1414	0.253	0.1366	0.1481	0.2049	0.3034	0.1232	0.1161	0.0129	0.2775	0.1547	0.1036	0.2124	0.1589	0.1169	0.2426
100128574	-0.0952	-0.1154	-0.1372	-0.314	-0.1744	-0.1423	-0.1379	-0.0694	-0.2151	-0.0555	-0.1939	-0.071	-0.1125	-0.182	-0.0721	-0.2118	-0.2247	-0.1497	-0.0744	-0.1212	-0.1427	-0.0433	-0.1446	-0.1441	-0.0989	-0.0552	-0.0334	-0.1223	0.0091	-0.1526	-0.1545	-0.1734	-0.1554	-0.0441
100128576	1.1112	1.0845	1.0298	0.7949	1.0928	0.8119	1.0176	0.9171	0.958	0.4614	0.9641	0.8975	0.7689	0.7697	0.6419	0.8407	0.943	0.6086	1.173	1.0775	0.9071	1.0134	0.9002	0.7304	0.9691	0.7824	0.8291	1.0873	0.7206	1.1782	1.0217	1.0738	1.1059	0.8502
100128578	-0.0729	-0.1356	-0.0094	0.0127	-0.077	-0.0303	-0.0172	-0.0499	-0.0325	-0.0959	-0.0348	-0.1385	-0.0904	-0.0936	-0.0943	-0.0868	-0.1419	-0.0849	-0.1184	-0.1563	-0.0356	-0.1472	-0.0533	-0.141	-0.1202	-0.0964	-0.0921	-0.0597	-0.1114	-0.107	-0.0756	-0.083	-0.1595	-0.0969
100128580	0.0557	-0.007	0.0809	0.1867	0.0175	0.0294	0.0285	0.0689	-0.0174	0.0552	-0.0233	0.0353	0.0364	0.0321	0.0021	0.08	-0.025	-0.0487	0.0162	0.0698	-0.0055	-0.0043	0.1168	0.0249	0.1152	0.0512	0.0194	0.0322	0.1169	0.0114	0.0474	0.0418	0.0161	0.0026
100128581	-0.0247	-0.1487	-0.026	-0.3937	0.0174	-0.1097	-0.0375	-0.1925	-0.192	-0.2921	-0.1476	0.0262	-0.1126	-0.0581	-0.0654	-0.2283	-0.0493	-0.1196	-0.0371	0.2288	-0.0407	-0.0895	-0.1061	-0.1279	-0.436	-0.1936	-0.1454	-0.1544	-0.0987	0.0522	-0.0837	0.0059	-0.1494	-0.183
100128582	-0.2115	-0.1353	-0.3387	-0.1764	-0.2157	-0.1647	-0.4813	-0.077	-0.2337	-0.3128	-0.0291	-0.4125	-0.1262	-0.1633	-0.1482	-0.4357	-0.1334	-0.1413	-0.3331	-0.185	-0.2189	-0.1282	-0.2675	-0.2402	-0.1598	-0.1034	-0.2763	-0.5572	-0.2043	-0.0865	-0.3279	-0.2837	-0.0807	-0.3431
100128585	0.0875	-0.0848	-0.0672	-0.384	0.1986	3e-04	0.013	0	0.031	0.0928	0.1296	0.052	0.0085	0.0816	0.2089	-0.2595	0.1463	-0.1326	0.0302	-0.0207	-0.1582	-0.2385	-0.113	0.0474	-0.2306	-0.158	-0.2236	-0.069	-0.0606	-0.0062	-0.2584	0.0855	-0.358	0.1227
100128587	0.1265	0.1389	0.1203	0.2688	0.1038	0.0954	-0.003	0.0812	0.065	0.0649	0.105	0.1258	0.1137	-0.0064	-0.0031	0.0606	0.0699	-0.0014	0.0392	0.0421	0.0881	0.0242	0.0697	0.0749	0.0214	0.0995	0.0403	-0.007	0.0304	-0.0143	0.1053	-0.0095	0.1766	0.1085
100128588	-0.0182	-0.0095	-2e-04	0.1021	-0.0046	-0.0183	0.0385	-0.0429	-0.0675	0.0152	0.0188	0.1064	-0.0176	0.0448	0.0299	0.0496	-0.0211	0.0179	-0.0486	-0.1342	0.0762	0.0066	-0.0763	-0.0535	0.0933	-0.0267	0.0082	0.0327	0.0486	-0.0327	-0.0875	-0.0171	-0.0172	0.0064
100128589	0.0175	-0.0839	-0.0374	0.1231	0.1219	0.0922	0.0303	-0.1586	0.0991	-0.0535	-0.0276	-0.1217	-0.0032	0.0106	-0.0693	-0.0324	0.2154	-0.1171	0.123	-0.014	0.0606	-0.0754	0.004	-0.0227	-0.1611	0.0633	-0.0065	0.158	-0.0148	-0.238	0.0342	0.0489	0.0462	-0.0248
100128590	0.0624	0.0902	0.1093	0.1552	0.079	0.0613	0.0463	0.0438	0	0.0064	0.036	0.011	0.0159	0.0276	0.0066	0.0351	-0.014	0.0124	0.0806	0.0338	-0.0569	0.0227	0.0251	-0.0424	0.0044	0.0277	0.0713	0.0957	0.1026	0.0439	-0.0228	0.0946	0.0234	0.0771
100128592	0.0824	0.0467	0.1521	-0.0652	0.1307	0.107	0.1573	0.1298	0.1948	0.1057	0.232	0.3322	0.1337	0.1454	0.1944	0.0625	0.1267	-0.0548	0.1203	0.0484	-0.0085	0.0798	0.2997	0.1355	0.134	-0.0322	0.2844	0.1122	0.1407	0.0591	0.0999	0.2639	0.1527	0.0186
100128594	-0.1876	-0.2879	-0.327	-0.4019	-0.1665	-0.2149	-0.3114	-0.2543	-0.1644	-0.1222	-0.1489	-0.29	-0.2346	-0.1329	-0.2237	-0.3833	-0.1649	-0.292	-0.2479	-0.2625	-0.2232	-0.3196	-0.2953	-0.2182	-0.252	-0.2542	-0.4331	-0.2721	-0.2254	-0.2278	-0.2201	-0.1952	-0.3419	-0.2801
100128595	-0.2332	-0.3027	-0.3112	-0.4518	-0.2229	-0.1793	-0.3501	-0.224	-0.1624	-0.1332	-0.1355	-0.0801	-0.2724	-0.1637	-0.1546	-0.4683	-0.0783	-0.2206	-0.3116	-0.1726	-0.2451	-0.2396	-0.168	-0.0809	-0.2473	-0.2119	-0.3714	-0.2758	-0.07	-0.33	-0.2568	-0.1598	-0.3472	-0.3105
100128596	-0.0163	0.0548	0.1518	0.0767	0.0637	-0.0158	0.0553	-0.0469	0.0246	0.0388	-0.0644	0.002	0.0239	-0.0031	-0.038	0.185	-0.037	-8e-04	-0.0355	-0.0371	-0.0628	-0.0148	0.0795	0.0238	-0.0077	0.1276	0.1343	0.1162	-0.0162	-0.0158	0.198	0.0335	0.0948	0.0042
100128597	-0.0784	-0.033	0.2077	-0.2213	0.1347	-0.115	-0.0193	0.1501	0.0502	0.1739	-0.0206	0.0526	0.0043	-0.0782	0.1226	-0.1163	0.0205	0.0398	-0.0759	-0.0013	0.1198	-0.0166	0.014	0.0673	-0.1801	-0.0275	-0.2829	0.0362	0.046	0.1117	-0.078	0.0457	-0.1511	-0.0999
100128598	-0.1451	-0.0235	-0.0269	-0.1704	-0.0783	0.006	-0.0664	-0.035	-0.0392	0.0881	0.0195	0.0345	-0.0668	-0.0518	0.0359	-0.0548	-0.0142	-0.1265	-0.0214	0.0096	-0.0269	-0.0688	-0.0357	0.0198	-0.0549	-0.0865	0.0052	0.0339	0.0954	-0.0313	0.1265	-0.0483	-0.0884	0.0398
100128601	-0.0346	-0.0517	-0.2559	-0.2352	-0.0399	0.0196	0.0111	-0.0376	0.2183	-0.0437	0.0063	0.0116	0.0509	0.151	0.052	-0.1629	-0.0264	-0.3596	-0.1105	-0.0666	0.0089	0.0726	-0.1153	0.0634	-0.3202	-0.1002	-0.1669	-0.1839	0.0527	0.0545	-0.1918	0.1153	-0.2699	-0.0936
100128602	0.0259	0.0084	-0.0441	-0.1753	0.1286	0.0783	0.0384	0.0513	0.1236	0.1868	-0.056	-0.0477	0.1357	-0.0536	0.0612	-0.0071	-0.0126	-0.0083	-0.0196	0.2225	0.0304	0.0569	-0.097	0.2062	0.0374	-0.0201	0.1729	0.0623	0.1725	-0.0665	0.0062	-0.0526	0.0019	0.0916
100128603	-0.1152	-0.0491	0.0534	-0.2318	0.0874	0.0103	0.0465	-0.0202	-0.0027	-0.0549	0.1666	-0.0761	-0.1448	-0.1603	-0.0498	-0.1931	0.0654	-0.0738	-0.0093	-0.0332	0.1094	-0.0805	-0.0093	-0.0711	-0.172	0.0108	-0.1485	0.1187	0.1647	-0.0714	-0.1459	0.1129	0.0132	0.1207
100128604	0.2912	0.2905	0.1696	0.1213	0.2609	0.2184	0.5246	0.1966	0.2048	0.1549	0.1238	0.0438	0.1761	0.1681	0.1467	0.1507	0.2003	0.1094	0.2475	0.2249	0.1653	0.21	0.0486	0.1904	0.2579	0.1079	0.1445	0.0841	0.2081	0.1394	0.1914	0.4603	0.2575	0.3166
100128609	0.2024	0.18	0.4618	0.1603	0.3292	0.0608	0.1935	0.248	0.1524	-0.0643	0.1192	0.1443	0.2672	0.1418	0.1524	0.1677	0.0545	0.029	0.2923	0.1625	0.2521	-0.0438	0.0938	0.1007	0.2047	0.2203	-0.032	0.4273	0.3393	0.1713	0.129	0.2922	0.1868	0.2199
100128612	0.8025	0.8048	0.75	0.6668	0.7771	0.625	0.8244	0.689	0.8198	0.3459	0.6634	0.5828	0.626	0.2878	0.4445	0.6391	0.7189	0.1763	0.7378	0.6343	0.5701	0.7322	0.701	0.3615	0.8226	0.606	0.7032	0.599	0.4826	0.8296	0.6456	0.5551	0.8802	0.7303
100128613	0.0237	-0.0941	0.1253	0.0495	-0.0664	-0.0239	0.1385	-0.0529	0.0377	0.111	0.0263	0.0801	-0.0848	-0.0977	-0.0186	-0.0544	0.0257	-0.1532	-0.0674	0.1587	0.1067	-0.1153	0.1511	0.0835	-0.0537	0.0328	0.1803	-0.0828	-0.0281	-0.1653	-0.1978	-0.0935	-0.0851	0.0242
100128615	0.1062	0.1999	0.2617	0.2422	0.1927	0.1977	0.1368	0.2365	0.1846	0.1772	0.1377	0.2283	0.2808	0.0371	0.1639	0.324	0.1255	0.0267	0.0688	0.1558	0.203	0.1976	0.2307	0.1105	0.28	0.2402	0.2764	0.3185	0.069	0.2008	0.2062	0.215	0.2524	0.1326
100128616	0.5306	-0.0376	0.2802	0.1473	0.5993	1.3948	0.9209	0.9383	0.8754	1.0689	1.2975	1.1292	1.169	-0.1349	1.6054	0.2462	1.1868	0.3672	0.9209	1.1862	0.7828	0.7638	-0.0488	1.4052	0.1292	0.5361	0.7307	0.8112	0.9254	1.041	1.1188	1.0785	0.3733	0.799
100128617	0.037	0.0049	0.1468	0.0246	-0.139	-0.0798	-0.2559	-0.128	-0.0914	-0.0526	3e-04	-0.059	-0.1271	-0.1447	-0.152	-0.31	-0.0362	0.1651	-0.1812	-0.0686	0.0083	0.2271	0.1224	-0.007	-0.2227	0.2008	-0.1006	0.229	0.112	0.0113	-0.4001	-0.2214	-0.2562	-0.138
100128618	0.0708	0.168	0.0931	0.2549	0.0866	0.1913	0.023	0.0297	0.0573	-0.0048	0.0547	0.0654	0.0283	-0.0702	-0.0399	0.0376	0.0328	-0.0281	-0.0216	-0.0045	0.1245	0.0083	0.0108	-0.0031	-0.0983	-0.0191	-0.0946	-0.0088	0.0077	0.0939	0.0389	0.159	0.1033	0.1026
100128621	-0.0569	-0.2985	-0.098	-0.4165	-0.2547	-0.213	-0.1023	-0.1727	-0.2359	-0.275	-0.0798	-0.1611	-0.1726	0.0674	0.0224	-0.1309	-0.0235	-0.3935	-0.1661	-0.2337	-0.2793	-0.2957	-0.2583	-0.1581	-0.2598	0.1246	-0.1566	-0.1739	-0.1585	-0.2554	0.0213	-0.213	-0.2935	0.0016
100128625	-0.0817	0.0927	-0.0239	0.0609	-0.1049	-0.0076	0.0422	-0.2025	-0.196	0.211	-0.0262	0.0279	0.0401	0.0731	-0.1	0.0184	-0.124	-0.126	-0.2229	-0.052	0.0424	0.2214	0.0344	0.2736	-0.0233	-0.2371	-0.1637	-0.1525	-0.0748	-0.033	0.0746	-0.0788	0.1074	-0.03
100128627	1.3282	1.3918	0.9441	0.7292	1.1546	1.1567	1.1229	1.1095	1.2578	0.7886	1.3363	1.2516	1.0854	1.0432	1.1364	1.1466	1.4845	1.3515	1.4055	1.1958	1.0327	1.1065	1.2091	1.1433	0.8784	0.9877	0.6968	1.2323	1.0039	1.237	1.0224	1.4913	1.2124	1.2806
100128628	1.2801	1.2299	1.163	0.9521	1.3149	0.9487	1.398	0.7064	0.8684	0.521	0.8297	0.6217	0.6127	0.6676	0.9465	0.8204	0.8233	0.6466	0.9049	0.7201	0.8228	1.0942	0.7309	0.8907	1.0423	0.8189	1.0959	0.6208	0.624	1.0332	0.6391	1.7342	1.1589	1.3355
100128633	0.0417	-0.0277	0.1141	0.0437	0.0574	0.036	0.0436	0.0816	0.08	-0.032	0.0848	0.0394	0.0359	0.0969	0.0978	-0.2054	-0.0665	0.0302	0.1676	-0.0219	-0.0119	-0.0068	0.0643	0.0695	-0.0203	0.0612	0.0181	0.0573	-0.0436	-0.0025	5e-04	0.0582	-0.0674	0.0396
100128637	0.0955	0.1009	0.1366	0.2875	0.1878	0.1317	0.0801	-0.0117	-0.0143	0.0512	0.028	0.1277	0.1262	0.0362	0.0371	0.0792	0.0524	0.0102	0.2177	0.1083	0.0277	0.0806	0.1362	-0.0161	0.1975	0.0407	0.1328	0.0749	0.0368	0.0335	0.0055	0.1852	0.1395	0.0152
100128638	-0.0154	-0.3433	-0.1593	-0.2429	-0.0712	-0.307	-0.0606	-0.0927	-0.0978	-0.1506	-0.179	-0.1172	-0.1739	-0.1864	-0.059	-0.2597	-0.0996	-0.2583	-0.1951	-0.01	-0.2174	-0.1177	-0.0967	-0.0044	-0.2489	-0.2055	-0.1879	-0.1594	-0.062	-0.0402	0.0766	-0.1814	-0.2769	-0.0286
100128640	0.0177	-0.1154	0.0455	-0.1035	-0.2036	-0.1179	0.092	-0.1289	-0.0175	-0.0321	-0.0655	-0.1626	-0.0114	0.0803	-0.1284	-0.0692	-0.2988	-0.3547	-0.1967	0.1757	-0.1838	-0.0476	0.0019	-0.1288	-0.1876	0.1052	0.1131	-0.1247	0.0575	-0.17	-0.3613	0.1064	-0.0134	-0.0451
100128641	-0.0785	-0.0972	-0.097	-0.0594	-0.0519	3e-04	-0.1533	-0.0693	0.0023	-0.0902	-0.0118	-0.1052	-0.0453	-0.0402	-0.0354	-0.1512	0.0016	-0.0671	-0.1104	-0.0128	-0.1021	-0.0959	-0.097	-0.0993	-0.154	-0.0513	-0.1525	-0.0529	-0.0789	-0.0868	-0.1258	-0.0529	-0.1451	-0.1168
100128645	0.0398	0.0755	0.2606	0.0811	0.286	0.4383	0.1516	0.4349	0.7635	0.5619	0.6615	0.4895	0.1406	-0.1804	0.6656	0.6154	0.9515	0.099	0.2809	0.4528	0.368	0.2476	-0.0629	0.8002	0.0119	0.4566	0.3641	0.4719	0.7043	0.6934	0.4672	0.5278	0.2776	0.3615
100128646	0.0769	0.0634	-0.0114	0.0331	0.0601	-0.0159	0.0684	0.0565	0.026	-0.0787	-0.0345	-0.0458	0.083	0.0219	0.1491	0.1884	-0.0733	0.0167	0.1193	0.0262	-0.2001	-0.0191	-0.0968	0.0692	-0.0839	-0.0756	0.0161	0.013	-0.0699	0.119	-0.052	0.0208	-0.0731	-0.1394
100128648	-0.0101	0.0231	-0.0138	0.0895	0.0063	-0.0403	0.0162	-0.0495	-0.1134	-0.1074	0.0147	-0.0696	-0.0442	-0.0659	0.0182	0.0448	-0.0352	-0.0928	-0.0399	-0.0509	-0.0785	-0.0758	0.0167	-0.0801	0.0246	-0.0425	0.0358	0.0024	-0.0173	-0.0471	0.016	0.0471	-0.0313	0.0337
100128652	-0.1325	-0.0735	0.0032	0.149	-0.1599	-0.0568	0.0687	-0.0479	0.1591	-0.089	-0.1666	0.2106	0.091	0.0848	-0.161	-0.0886	-0.0235	-0.0178	-0.0306	0.0413	0.1122	-0.2434	0.0714	0.0155	0.1064	-0.1409	0.1209	-5e-04	0.085	-0.1103	0.0458	-0.2153	0.1381	-0.0741
100128653	-0.202	-0.355	-0.1575	-0.362	-0.188	-0.2311	-0.178	-0.1812	-0.3405	-0.2233	-0.0992	-0.2453	-0.1631	-0.3225	-0.1606	-0.5181	-0.0851	-0.349	-0.4336	-0.3556	-0.279	-0.4329	-0.2694	-0.0196	-0.3429	-0.2494	-0.4131	-0.3002	-0.2116	-0.2839	-0.2455	-0.1239	-0.2126	-0.0899
100128654	-0.2132	-0.101	-0.0899	-0.0679	-0.1425	-0.1606	-0.174	-0.3129	-0.1854	-0.2611	-0.2146	-0.3082	-0.1359	-0.1509	-0.0977	-0.095	-0.1843	-0.1559	-0.1693	-0.0892	-0.1641	-0.3468	-0.2108	-0.1624	-0.2875	-0.1245	-0.2441	-0.2507	-0.2928	-0.0774	-0.0773	-0.0691	-0.2597	-0.225
100128657	-0.2427	-0.3235	-0.4479	-0.5663	-0.3398	-0.2053	-0.3726	-0.4051	-0.2665	-0.0897	-0.1491	-0.3134	-0.1963	-0.0606	-0.0189	-0.4588	-0.1103	-0.1355	-0.142	-0.3563	-0.4315	-0.3867	-0.4781	-0.3331	-0.4765	-0.3491	-0.5778	-0.272	-0.2805	-0.1615	-0.3919	-0.3059	-0.506	-0.3735
100128660	-0.06	-0.0577	-0.2173	-0.1276	-0.1155	-0.1873	-0.1832	-0.0942	-0.0817	-0.1442	-0.1718	-0.255	-0.0566	-0.1651	-0.1017	-0.1493	-0.0803	-0.0604	-0.3211	-0.2425	-0.1747	-0.0689	-0.0597	-0.1514	-0.1718	-0.1006	-0.0355	-0.2171	-0.2365	-0.1679	-0.0288	-0.1434	-0.0182	-0.2759
100128661	0.5758	0.5945	0.5578	0.6492	0.7093	0.3744	0.4398	0.3587	0.2769	0.1272	0.1866	0.6105	0.5076	0.3931	0.0418	0.26	0.1094	0.0264	0.3161	0.1995	0.1654	0.2464	0.3652	-0.0686	0.2012	0.0116	0.6012	0.2187	0.0458	0.4392	0.3921	0.2772	0.3249	0.0696
100128669	0.1961	0.1198	0.1225	-0.1472	0.2134	-0.006	0.1627	0.0327	0.1065	-0.1126	0.1078	0.1893	0.0302	-0.0475	0.2482	0.084	0.0995	-0.0433	0.2081	0.1353	0.1091	0.0836	0.0619	-0.0018	0.1983	0.0481	0.0161	0.044	0.1131	0.1164	-0.0174	0.2575	0.1282	0.163
100128673	-0.0113	-0.0059	0.1278	0.0418	0.1055	-0.052	-0.0869	0.0647	-0.1847	0.2399	0.123	-0.061	-0.0474	-0.0288	0.1191	-0.0841	-0.0301	-0.0941	6e-04	0.0203	-0.0025	0.0226	-0.115	0.2245	-0.1326	0.0502	0.143	-0.1137	0.2509	0.0124	-0.0157	-0.05	-0.0884	-0.0345
100128674	-0.0203	-0.1978	-0.1165	-0.508	-0.1128	-0.0297	-0.1186	-0.1072	-0.0273	0.0335	-0.0032	-0.1079	-0.1654	-0.1342	0.0225	-0.3111	-0.0514	-0.1285	-0.0662	-0.0264	-0.1169	-0.0848	-0.3046	-0.0343	-0.1769	-0.1374	-0.2681	-0.1868	0.0479	-0.1905	-0.1071	-0.0224	-0.1599	-0.1513
100128675	-0.0456	-0.0769	-0.1301	-0.1156	-0.0453	-0.0595	-0.0868	-0.0013	0.0462	0.052	0.0174	0.0819	-0.0125	-0.1135	-0.0378	-0.0265	-0.029	-0.048	-0.0495	-0.1732	-0.0621	-0.0506	-0.1049	0.024	-0.149	-0.0277	-0.2837	-0.0522	-0.2147	-0.0761	-0.0537	-0.0884	-0.0951	-0.0741
100128676	-0.0724	-0.039	-0.0636	-0.2162	-0.0846	-0.025	-0.1346	-0.1192	-0.119	-0.1093	-0.0189	0.0357	-0.0923	0.143	-0.0818	-0.0786	-0.0545	0.0501	-0.1239	-0.1755	0.056	-0.1622	-0.2517	0.0231	-0.0566	-0.0063	-0.1692	-0.0225	-0.0759	-0.0144	-0.1528	-0.0638	-0.0816	-0.1544
100128682	0.0418	-0.0627	-0.1638	-0.1736	-0.0428	-0.0799	-0.0863	-0.2378	0.0277	0.0131	-0.0568	-0.0354	-0.0854	0.0698	-0.1035	-0.2022	-0.1279	-0.096	-0.0793	-0.0934	-0.0812	-0.128	-0.0622	-0.0906	-0.2884	-0.0571	-0.1442	-0.0841	0.0261	-0.209	-0.1958	-0.0696	-0.1478	-0.1567
100128683	-0.0993	-0.0019	-0.1113	0.0586	-0.0795	-0.0577	-0.0039	-0.0015	0.2015	-0.035	-0.0352	-0.1079	0.1945	0.0486	-0.0914	-0.1713	0.0692	-0.019	-0.0938	0.0876	-0.0538	-0.1946	-0.0044	-0.0705	-0.2175	0.0014	0.0315	-0.1984	-0.1561	0.099	0.0423	-0.0887	-0.0227	-0.2396
100128684	-0.0752	-0.1169	-0.0037	-0.1136	-0.0708	-0.0963	-0.0289	-0.1155	-0.0531	-0.0306	-0.0267	-0.1393	-0.0498	-0.0187	5e-04	-0.0818	-0.1172	-0.1121	-0.0747	-0.0376	-0.099	-0.0836	-0.0974	-0.0769	-0.1327	-0.1504	-0.0222	-0.0686	-0.0457	-0.0546	-0.1553	-0.0198	-0.1596	-0.0599
100128685	-0.0765	-0.1166	-0.0843	-0.2605	-0.0324	-0.088	-0.0672	0.0303	-0.0583	-0.0123	0.0751	-0.0198	-0.0434	-0.0055	-0.0613	-0.0162	0.0558	-0.0848	-0.0856	-0.1347	-0.0375	-0.1608	-0.0168	-0.0829	-0.1668	0.0351	-0.08	-0.0563	0.0753	0.0089	-0.0552	0.048	-0.0856	0.0941
100128687	-0.1301	-0.0857	-0.0857	-0.0193	0.0218	-0.0802	-0.0589	-0.0874	-0.0091	-0.103	0.0357	0.0625	-0.054	0.0463	0.0146	0.2351	0.0108	-0.1412	-0.0943	-0.1256	-0.0913	-0.0773	0.2188	-0.1494	-0.3303	0.1496	-9e-04	0.1221	-0.0033	-0.0739	0.0802	0.0244	0.0849	-0.0426
100128688	-0.2369	-0.2263	-0.2798	-0.4677	-0.1897	-0.174	-0.3603	-0.1731	-0.125	-0.2447	-0.0676	-0.2536	-0.2116	-0.1075	-0.06	-0.3779	-0.0618	-0.2223	-0.1545	-0.1649	-0.3059	-0.2854	-0.3114	-0.2045	-0.2089	-0.181	-0.3949	-0.2985	-0.2396	-0.2779	-0.0857	-0.213	-0.3192	-0.2475
100128689	0.1864	0.236	0.062	0.5556	0.1688	0.2755	0.279	0.2653	0.1764	0.05	-0.0742	-7e-04	-0.0074	0.2847	0.0183	-0.0448	0.0521	0.0933	0.1203	0.0336	-0.0955	0.2102	0.1101	0.1033	0.0447	0.1189	-0.0856	-0.096	-0.0417	0.2312	0.2907	0.3211	0.3497	0.2306
100128691	0.1155	0.0245	0.0806	-0.0023	0.2467	0.0612	0.1849	-0.0079	0.0567	-0.0013	0.1465	0.0565	-0.0866	0.2255	0.0627	0.094	0.1925	-0.1783	0.139	0.3562	0.0419	0.0144	0.3928	0.1659	-0.1725	0.0028	-0.0608	0.2673	-0.0353	0.0828	0.0746	0.1235	0.091	0.184
100128692	0.5372	0.524	0.4405	0.6958	0.7543	0.22	0.4772	0.2345	0.1288	0.0417	0.2638	0.3126	0.1762	0.1255	0.0751	0.2659	0.1613	0.1758	0.293	0.3851	0.1872	0.2715	0.0746	0.2791	0.2803	0.0778	0.4214	0.36	0.2254	0.3837	0.134	0.4283	0.4655	0.6203
100128695	0.4911	0.3268	0.4882	-0.0073	0.543	0.4295	0.477	0.5189	0.5411	0.46	0.5675	0.4789	0.4848	0.4491	0.4485	0.5198	0.4144	0.2345	0.4146	0.4447	0.2195	0.3293	0.4561	0.54	0.3847	0.4396	0.3034	0.6307	0.5002	0.426	0.4588	0.4019	0.0962	0.5646
100128696	-0.1866	-0.4271	-0.3774	-0.8436	-0.334	-0.2711	-0.3417	-0.2869	-0.1929	-0.2442	-0.1111	-0.2298	-0.0919	-0.1925	-0.0878	-0.3748	-0.146	-0.4734	-0.5279	-0.3838	-0.255	-0.2794	-0.3965	-0.3127	-0.5426	-0.4083	-0.3698	-0.3179	-0.1496	-0.4607	-0.4104	-0.1566	-0.4521	-0.1294
100128700	-0.0381	-0.0096	-0.0318	0.0469	-0.0207	-0.0595	-0.0301	-0.0875	-0.1312	-0.0538	-0.0198	-0.0999	-0.0788	-0.0587	-0.1333	0.0123	-0.0485	0.0103	-0.0287	-0.1124	-0.096	-0.1368	-0.0671	-0.0638	-0.1148	-0.0281	-0.16	-0.0328	-0.0737	-0.0668	-0.0752	0.0328	-0.1252	-0.0379
100128701	0.0449	0.1622	-0.0556	0.1303	0.055	0.0405	0.2062	-0.0145	-0.0739	0.0504	-0.0509	-0.0806	0.0158	-0.0545	-0.0846	0.074	0.1506	0.0773	-0.0173	-0.0282	0.0068	0.0364	0.1095	-0.1302	0.0037	0.1079	-0.0405	0.0555	-0.008	0.023	0.0219	-0.0119	0.0568	-0.0207
100128703	0.1124	-0.0761	-0.0147	-0.222	0.0747	-0.0167	0.0769	0.0233	-7e-04	0.034	0.0652	0.1043	0.0556	-0.0359	0.0074	-0.0635	0.0379	-0.0232	-0.0412	0.056	-0.0779	0.0639	0.0041	0.0612	0.0439	-0.0371	0.0481	0.0402	0.1654	0.0387	-0.0023	0.0425	0.0242	0.1378
100128704	-0.1136	-0.1184	0.0042	-0.3963	-0.2187	-0.1882	-0.2009	-0.1108	0.0568	0.0855	-0.0621	-0.0671	-0.1138	-0.044	-4e-04	-0.2663	-0.1695	-0.1936	-0.3459	-0.2943	-0.1037	-0.1746	-0.3107	-0.2562	-0.3029	-0.2102	-0.4111	-0.1853	-0.0321	-0.1947	-0.1032	-0.1114	-0.2975	-0.2632
100128705	-0.0396	-0.1236	-0.0721	-0.3115	-0.1247	-0.0917	-0.0846	-0.0971	0.0051	0.1022	-0.0172	-0.1045	-0.0427	-0.0061	5e-04	-0.1978	-0.086	-0.145	0.1437	-0.0576	-0.3155	-0.0884	-0.1403	0.0488	-0.3077	-0.0441	-0.2323	-0.0222	-0.0904	-0.0455	-0.2008	-0.03	-0.1436	-0.0128
100128706	-0.1614	-0.0188	-0.2266	-0.2633	-0.0091	-0.0312	-0.0829	-0.153	-0.0911	-0.0339	-0.0704	-0.1149	-0.0839	-0.2291	-0.0336	-0.4786	-0.011	-0.1004	-0.3552	-0.2357	-0.0495	-0.0213	-0.162	0.0117	-0.0382	-0.1159	-0.1786	-0.2177	-0.0227	-0.0558	-0.1196	0.0919	-0.1048	0.1494
100128707	-0.2312	-0.1698	-0.1191	-0.2947	-0.1543	-0.2109	-0.2576	-0.2711	-0.1964	4e-04	-0.0764	-0.1865	-0.2335	0.096	-0.2476	-0.258	-0.1365	-0.2578	-0.0906	-0.069	-0.2685	-0.2782	-0.2332	-0.1618	0.0405	-0.3034	-0.286	-0.3441	-0.2263	-0.076	-0.3606	-0.1717	0.0383	-0.2525
100128708	-0.171	-0.0958	-0.2239	-0.2421	-0.2311	-0.157	-0.1903	-0.1902	-0.1661	-0.1682	-0.1269	-0.0469	-0.1374	-0.2735	-0.0862	-0.2299	-0.1893	-0.3919	-0.0997	-0.1536	-0.2137	-0.1618	-0.3037	0.0717	-0.2203	-0.2341	-0.1721	-0.1881	-0.2217	-0.2606	-0.1152	-0.1753	-0.2743	-0.3582
100128709	0.1201	0.0683	0.2562	0.1149	0.2792	0.1062	0.0933	0.1996	0.0766	0.2312	0.0785	0.055	0.0801	0.1789	0.1636	0.125	0.0686	0.192	0.1489	0.1259	0.2183	0.1709	0.3556	0.0948	0.2743	0.4029	0.3578	0.3214	0.2563	0.1166	0.12	0.2375	0.141	0.067
100128710	0.08	0.0523	-0.2407	-0.1732	-0.0609	-0.1218	-0.2827	-0.2861	-0.1629	0.184	-0.0137	-0.2453	-0.1023	0.0044	-0.1798	-0.3298	-0.1483	-0.0325	-0.1964	-0.2223	-0.1664	-0.1055	-0.2483	-0.1869	-0.0106	0.0226	-0.1628	-0.2692	-0.1313	9e-04	-0.0527	-0.1172	-0.1468	-0.2111
100128711	-0.0592	-0.0607	-0.0294	-0.1642	-0.0784	-0.0463	-0.0703	-0.08	-0.1015	-0.0055	0.0241	-0.0884	0.0923	-0.0656	-0.065	-0.1299	-0.0023	-0.2037	-0.0107	0.0023	-0.0272	-0.0019	-0.0484	-0.0074	-0.0522	-0.1317	-0.0931	0.0708	-0.014	-0.0572	-0.0973	-5e-04	-0.0471	-0.0288
100128713	-0.1213	-0.2253	-0.2138	-0.4504	-0.126	-0.0513	-0.2168	-0.1609	-0.0181	-0.1536	0.0049	-0.1676	-0.2261	-0.1596	-0.1389	-0.2161	-0.2333	-0.1997	-0.1734	-0.1155	-0.2412	-0.1758	-0.2902	-0.1567	-0.2404	-0.0981	-0.2156	-0.2359	-0.1336	-0.2118	-0.2803	-0.1709	-0.2435	-0.1628
100128714	-0.0741	-0.1511	-0.2567	-0.2568	-0.1343	-0.2003	-0.2981	-0.2267	-0.0406	-0.1662	-0.1632	-0.185	-0.1677	-0.1205	-0.0723	-0.2261	-0.0916	-0.1491	-0.1606	-0.2212	-0.0927	-0.1972	-0.1858	-0.1657	-0.3143	-0.1765	-0.2977	-0.1531	-0.1402	-0.2054	-0.1946	-0.1444	-0.2023	-0.1419
100128717	-0.1318	-0.2554	-0.362	-0.389	-0.1011	-0.0851	-0.1511	-0.1716	0.0498	0.054	0.0165	-0.1373	0.011	-0.1517	0.0846	-0.1606	-0.0067	-0.02	-0.0279	-0.1276	-0.0253	-0.0606	0.064	0.0504	-0.0813	-0.024	-0.1637	-0.0485	-0.0474	-0.0949	0.0135	-0.1228	-0.2002	-0.1015
100128718	0.832	0.7572	0.3489	0.4535	1.0171	0.5925	0.7776	0.6415	0.7821	0.3638	0.6905	0.5672	0.3838	0.4009	0.7454	0.4825	0.6005	0.2613	0.9337	0.6174	0.3611	0.8565	0.3178	0.8268	0.6377	0.4244	0.3019	0.232	0.4924	0.8254	0.5345	0.9785	0.6677	0.6136
100128721	0.0218	-0.0956	-0.0846	-0.1704	-0.1532	-0.0616	-0.0797	-0.1193	-0.0543	-0.1814	-0.0182	-0.1437	-0.1096	-0.1302	0.0031	-0.0095	-0.0521	0.1233	-0.0861	-0.0533	-0.0182	0.0271	0.0058	0.1104	-0.2768	-0.0487	-0.0993	7e-04	0.0732	-0.014	0.0926	-0.0489	0.0706	-0.1217
100128723	-0.2898	-0.1754	-0.1519	-0.1672	-0.1104	-0.1455	-0.3636	-0.3327	-0.269	-0.1694	-0.1811	-0.2873	-0.3659	-0.2878	-0.135	-0.0923	-0.2168	-0.2625	-0.3255	-0.6288	-0.2738	-0.3375	-0.1461	-0.3067	-0.172	-0.293	-0.2096	-0.0577	-0.2387	-0.157	-0.5028	-0.046	-0.2258	-0.385
100128725	0.1438	0.2417	0.5911	0.4406	0.3306	0.4067	0.1177	0.4325	-0.21	0.3619	0.28	0.2685	0.2423	0.4449	0.2273	0.0858	-0.041	0.2927	0.0551	-0.0118	0.1962	0.0949	0.0596	0.0611	0.2349	0.1806	0.0976	0.2827	0.3161	0.0215	-0.0269	-0.0287	-0.2682	0.1585
100128729	0.685	0.6821	0.6354	0.6007	0.6995	0.3167	0.6751	0.433	0.5981	0.3551	0.5879	0.5088	0.7541	0.3862	0.468	0.4726	0.566	0.5471	0.8088	0.6706	0.3633	0.5368	0.4754	0.3342	0.1969	0.5404	0.6195	0.5249	0.2336	0.8221	0.5104	1.0282	0.8525	0.6476
100128731	1.9633	1.6403	1.6999	1.2349	1.7545	2.0283	1.9192	2.0981	2.07	2.4112	2.2191	1.9349	1.9143	1.7666	2.084	1.4861	2.246	1.8521	2.1147	2.0828	1.9777	1.9976	1.5834	2.1071	1.5299	1.8296	1.6201	2.1729	2.1158	1.9621	1.86	2.0347	1.5595	2.2184
100128734	-0.008	0.0196	-0.0647	0.1014	0.043	-0.0509	0.014	0.0736	-0.0243	0.0356	-0.0237	0.1078	0.0463	0.1324	0.0021	0.2385	-0.0109	0.0559	0.0358	0.0801	0.0071	0.004	-0.0432	0.1074	0.0645	0.093	0.0385	-0.0594	-0.0693	0.0089	-0.0091	-0.0123	0.011	-0.1379
100128735	0.8173	0.8434	0.7076	0.5948	0.769	0.6731	0.621	0.827	0.8144	0.779	0.683	0.671	0.7437	0.6345	0.7747	0.4519	0.7787	0.8214	0.7926	0.5579	0.5559	0.6684	0.5338	0.6081	0.5637	0.5608	0.6661	0.6602	0.9169	0.7207	0.7079	0.8108	0.5511	0.8177
100128737	0.0059	-0.142	-0.1676	-0.2497	0.0555	-0.0614	-0.0328	-0.0231	-0.0084	0.0118	-0.0161	-0.0143	-0.0133	-0.0963	0.015	-0.1392	0.0218	-0.0107	-0.0968	-0.0949	-0.1548	-0.0972	-0.2956	-0.0292	-0.2046	-0.0712	-0.0883	-0.0387	0.0191	0.0241	-0.1972	0.0187	-0.2968	-0.1601
100128739	0.0907	0.2332	0.1058	0.3127	0.1271	0.0125	0.0962	0.0384	-0.0327	-0.0131	0.0371	0.0242	-0.0215	-0.0347	0.0176	0.1611	0.0692	-0.0189	0.0488	0.003	0.042	0.0426	0.1268	-0.0466	0.0686	0.0252	0.1055	0.0727	0.0083	0.0682	0.0111	0.0123	0.11	0.0388
100128743	-0.1769	-0.2281	-0.1984	-0.3237	-0.2256	-0.1706	-0.2629	-0.223	-0.0612	-0.1992	-0.1213	-0.2543	-0.1729	-0.1183	-0.1546	-0.183	-0.1617	-0.218	-0.235	-0.3068	-0.2182	-0.287	-0.2899	-0.2318	-0.3864	-0.1984	-0.0932	-0.1447	-0.1414	-0.1782	-0.189	-0.1756	-0.3258	-0.202
100128744	0.0423	-0.0117	-0.0771	-0.2029	0.0642	-0.0183	-0.0833	-0.0504	-0.007	-0.0437	0.0043	-0.0173	0.0132	-0.0103	0.0811	-0.0522	-0.0717	-0.1273	0.0388	-0.1222	-0.0939	-0.0818	-0.1335	-0.003	-0.152	-0.0821	-0.118	-0.1365	0.0931	-0.0264	-0.1684	-0.0093	-0.0316	-2e-04
100128745	-0.0544	-0.034	-0.076	-0.2733	-0.0368	-0.1752	-0.018	0.1103	0.1548	-0.1154	-0.0848	0.0108	-0.0093	-0.1139	0.0524	-0.3882	0.034	-0.0429	0.3966	0.1593	-0.1397	0.1314	-0.095	-0.1083	-0.2256	-0.0099	-0.2034	-0.1844	0.1596	0.0811	-0.1776	0.1427	-0.1739	0.1349
100128749	-0.488	-0.6915	-0.4543	-1.0601	-0.5859	-0.4452	-0.5989	-0.5461	-0.2207	-0.417	-0.313	-0.3822	-0.3506	-0.0777	-0.2573	-0.6258	-0.3941	-0.5035	-0.1894	-0.6272	-0.1736	-0.542	-0.7696	-0.2702	-0.6049	-0.4026	-0.5159	-0.4045	-0.4771	-0.6965	-0.6364	-0.5012	-0.5638	-0.3721
100128750	-0.1794	-0.2069	-0.2854	-0.4918	-0.1941	-0.1968	-0.2318	-0.2497	-0.1423	-0.1699	-0.1244	-0.1405	-0.1203	-0.0155	-0.0632	-0.2572	-0.2184	-0.1396	-0.2564	-0.1906	-0.2337	-0.2234	-0.0986	-0.1381	-0.5158	-0.3367	-0.1089	-0.119	-0.097	-0.149	-0.1534	-0.1763	-0.3212	-0.1903
100128754	-0.0052	-0.1583	-0.1362	-0.3066	-0.1473	-0.2108	-0.0346	-0.0662	0.01	-0.0651	0.0673	-0.3361	-0.1128	-0.0394	-0.1401	-0.2716	-0.1421	-0.1438	0.039	-0.0234	-0.174	-0.1936	-0.2538	-0.0385	-0.24	0.0761	-0.2096	-0.1505	-0.3487	-0.1319	-0.1952	-0.1868	-0.1539	-0.1169
100128756	0.3239	0.268	0.1722	0.2958	0.1699	0.2109	0.1105	0.216	0.2271	0.2427	0.114	0.0546	0.1514	0.2373	0.1778	0.2252	0.2848	0.2049	0.3135	0.2153	0.2382	0.2976	0.2667	0.1605	0.183	0.3349	0.4557	0.3195	0.1773	0.077	0.0887	0.2387	0.2562	0.206
100128757	-0.1955	-0.1816	0.0525	0.096	-0.0656	-0.1102	-0.0496	-0.0229	-0.299	-0.1792	-0.134	-0.0443	-0.1177	-0.1475	-0.0645	-0.0646	-0.1713	-0.2084	-0.1172	-0.1464	-0.1697	-0.2438	-0.0489	-0.2454	-0.1317	-0.0116	-0.1961	-0.0837	-0.1154	-0.0466	-0.1415	-0.1028	-0.1043	-0.0265
100128759	0.2636	0.3952	0.3611	0.5566	0.2809	0.1821	0.2477	0.3904	0.1424	0.0909	0.1587	0.4426	0.2744	-0.0495	0.2103	-0.0619	-0.0392	0.0264	0.1403	0.1528	0.194	0.1938	0.1388	0.044	0.4636	0.1693	0.1385	0.1509	0.212	0.28	0.0827	0.3876	0.2898	0.2288
100128760	0.1808	0.1808	0.102	-0.0591	0.2885	0.2019	0.1774	0.1418	0.1082	0.021	-0.0614	0.1735	0.1932	0.0542	0.1246	-0.074	0.1261	-0.0524	0.2905	0.1369	0.0084	0.233	0.0457	0.0256	0.1395	-0.1223	0.0975	0.1093	0.1785	0.2357	0.1431	0.3017	0.0636	0.1883
100128762	-0.1021	-0.2058	-0.2148	-0.2906	-0.0902	-0.2275	-0.1109	-0.0881	0.0059	-0.0163	0.0564	-0.0812	-0.0493	-0.081	0.0235	-0.2429	-0.0787	-0.1633	-0.0292	-0.1617	-0.1106	-0.1758	-0.1876	-0.0474	-0.1644	-0.1434	-0.1832	-0.0536	0.0686	-0.1861	-0.1095	-0.0247	-0.2376	-0.0322
100128764	-0.1675	-0.0774	-0.2306	-0.2286	-0.1262	-0.082	-0.0815	-0.2543	-0.1611	-0.1311	-0.1373	-0.2133	-0.2088	0.0307	-0.1279	-0.1989	-0.1683	-0.0408	-0.2581	-0.2076	-0.0769	-0.1474	-0.1699	-0.1906	-0.1257	-0.2116	-0.057	-0.1951	-0.1606	-0.2363	-0.1834	-0.1352	-0.179	-0.2018
100128765	-0.016	0.0748	0.0322	0.05	0.0204	0.0531	0.0043	0.0656	0.0598	0.0955	-0.061	0.0574	0.064	0.1321	-0.0087	-0.0162	0.0718	0.1469	0.0147	0.0938	0.1337	-0.0171	0.0869	0.0767	-0.0718	0.1129	0.0212	-0.0175	0.0524	0.1641	0.0947	-0.0159	0.0975	0.0826
100128766	0.5914	0.5625	0.6242	0.3396	0.5995	0.8463	0.5685	0.9464	0.9179	0.6367	0.6452	0.6296	0.8102	0.623	0.8295	0.2467	0.5647	0.7201	1.0061	0.6358	0.6711	0.708	0.5669	0.8473	0.5857	0.5508	0.4598	0.4515	0.8892	0.7082	0.6441	0.6919	0.4316	0.7957
100128769	0.0374	0.0492	0.0942	-0.2451	0.0407	0.1277	-0.0151	0.0351	0.1341	0.0215	0.1489	0.0573	0.0302	-0.0435	0.0692	0.1529	0.1032	-0.1459	0.0819	0.0761	0.0338	-0.2405	0.0032	0.1575	-0.1948	0.0146	-0.3061	-0.0018	0.0806	0.0974	0.0354	0.0728	-0.068	0.0235
100128770	0.5752	0.3631	0.3428	0.3119	0.3738	0.4745	0.3129	0.2079	0.296	0.0339	0.306	0.147	0.4085	0.3582	0.3274	0.0211	0.2158	0.3177	0.3009	0.2151	0.0381	0.1574	0.2613	0.334	0.2083	0.2747	0.3248	0.2835	0.1722	0.2679	0.3597	0.4322	0.4197	0.2134
100128771	0.0778	0.1338	-0.1899	-0.2516	0.0084	0.0059	-0.1368	-0.01	0.1073	-0.0831	-0.022	0.1033	-0.049	0.0329	0.074	-0.1916	0.1295	0.0013	0.1119	-0.2319	-0.0948	-0.0083	-0.1519	0.1425	-0.1272	0.0133	-0.1494	-0.2297	0.0064	-0.0355	-0.0371	0.1775	-0.1875	0.0045
100128772	-0.2043	-0.2828	-0.2815	-0.0153	-0.1458	-0.234	-0.2008	-0.0693	0.0086	-0.3659	0.0142	-0.1774	-0.2198	-0.0823	-0.0997	-0.1699	-0.2444	0.0323	-0.0767	-0.1203	-0.3229	-0.1516	-0.1081	-0.0392	-0.0979	-0.1903	-0.2082	-0.3396	-0.1323	-0.2436	-0.1501	-0.1382	-0.251	-0.1065
100128774	0.2985	0.1439	0.493	0.0645	0.1842	0.2821	0.015	0.1848	0.34	0.152	0.2585	0.3227	0.1913	0.1883	0.2766	0.1487	0.2077	-0.0207	-0.0083	0.0113	0.0668	0.1135	0.2506	0.2536	0.0018	0.2995	0.1491	0.1441	-0.0011	0.2088	0.0704	0.3474	0.2317	0.326
100128775	0.1067	0.097	0.2476	0.1182	0.2153	0.1798	0.0068	0.1871	-0.0209	0.0192	-0.0305	0.221	0.2215	-0.1935	-0.1511	-0.0436	-0.021	0.1874	0.0668	-0.0653	-0.1144	-0.2206	-0.0939	0.1367	-0.1598	0.0996	0.1341	0.0521	0.0815	0.2601	-0.0106	0.0297	-0.0478	0.1723
100128776	0.0628	0.0504	0.1635	0.0379	0.2084	0.2057	-0.0835	0.1632	-0.0265	0.0345	0.0161	0.1729	0.155	-0.0799	-0.1721	-0.0127	0.1065	0.1673	-0.0868	-0.223	0.2804	-0.0024	0.171	0.1498	-0.1092	-0.0374	0.2263	0.2477	-0.003	0.0852	0.1035	0.0419	-0.0696	-0.0396
100128777	0.1368	0.0789	0.0328	0.4095	0.1281	0.0342	-0.0305	0.2176	0.1636	-0.1175	-0.0443	0.0711	0.0344	0.0431	-0.0256	0.1236	0.0692	0.0893	-0.0326	-0.0805	0.0561	0.0975	0.0418	-0.0082	0.2027	0.0406	-0.0095	-0.1501	-0.3065	0.0055	0.0796	0.0027	0.0249	-0.0592
100128781	-0.0164	-0.0992	-0.2002	-0.2412	0.0449	-0.1082	-0.1263	-0.0734	-0.135	-0.0501	-0.0395	-0.1239	-0.0468	-0.1633	-0.0266	-0.1134	-0.0203	-0.144	-0.1076	-0.0611	-0.2205	-0.081	-0.1831	0.0457	-0.2555	-0.1977	-0.2289	-0.1483	-0.0711	0.028	-0.1552	-0.0128	-0.1393	0.0231
100128782	1.1714	1.0443	0.771	0.5735	0.9318	1.0465	0.7922	0.7772	0.7734	0.3367	0.5733	0.6718	0.3666	0.533	0.5204	0.4813	0.5106	0.2706	0.7415	0.4067	0.6408	0.8002	0.2402	0.5428	0.7681	0.3891	0.4271	0.5037	0.5331	0.9118	0.7121	0.729	0.7321	0.7443
100128783	-0.1298	-0.1336	-0.0566	0.0112	-0.1136	-0.1901	-0.0973	-0.1867	-0.1689	-0.0461	-0.1606	-0.1768	-0.1136	-0.0553	-0.0772	0.0998	-0.1647	-0.1424	-0.1796	-0.1801	-0.1137	-0.1676	-0.1221	-0.1341	-0.2308	-0.1176	-0.2075	-0.1857	-0.1649	-0.0535	-0.1268	-0.111	-0.1577	-0.113
100128785	0.2347	0.1398	0.1215	-0.1015	0.1837	0.2396	0.1148	0.1585	0.2282	0.1963	0.1716	0.1491	0.1424	0.1036	0.1423	0.0885	0.1264	0.076	0.1069	0.1326	0.1765	0.0954	0.1221	0.1757	0.1163	0.0994	0.0599	0.1487	0.1487	0.1649	0.2085	0.1969	0.1364	0.1837
100128786	0.0869	0.0914	0.0194	0.2171	0.1048	0.0781	0.1047	0.1184	0.0179	-0.0797	-0.0397	-0.0901	0.0551	-0.1512	-0.0973	0.0582	0.008	0.0353	0.061	0.1979	0.1548	0.1076	0.0582	-0.1108	0.2226	0.1068	0.0071	0.0475	-0.0135	-0.0119	-3e-04	0.1435	0.245	-0.0316
100128787	-0.1085	-0.0265	0.0613	0.0638	-0.1132	-0.0328	-0.1081	-0.064	-0.1107	-0.0946	-0.0829	-0.1164	-0.0931	0.0346	-0.0792	0.1996	-0.0553	0.005	-0.0924	-0.0896	0.0126	0.1373	0.0317	-0.0435	0.0207	-0.0567	0.078	0.0012	-0.1096	0.0469	-0.0191	-0.1184	-0.2018	-0.0881
100128789	-0.0621	0.0123	-0.0625	-0.2227	-0.017	0.0491	-0.0996	0.0267	0.1513	0.0791	0.0924	-0.1566	-0.0577	-0.0985	0.1375	0.0038	0.1075	-0.1046	0.0952	0.0295	-0.0114	-0.0272	0.0521	0.2252	-0.1792	0.0257	-0.1795	0.1129	0.2086	-0.1281	-0.0297	0.0673	-0.201	0.0549
100128790	-0.1627	-0.138	-0.1348	-0.1019	-0.1142	-0.0627	-0.1803	-0.0767	-0.1865	-0.117	-0.134	-0.0531	-0.1889	-0.2095	-0.0547	-0.3315	-0.1745	4e-04	-0.1096	-0.1773	-0.2154	-0.1676	-0.0929	-0.0685	-0.2014	-0.1559	-0.1259	-0.1159	-0.0503	-0.17	-0.1153	-0.1932	-0.1328	-0.1448
100128791	0.3645	0.2629	0.4951	0.2525	0.6361	0.2099	0.3968	0.1975	0.331	0.08	0.413	0.1351	0.3557	0.2247	0.2098	0.1375	0.2671	0.1218	0.5685	0.1574	0.1363	0.3986	0.3119	0.3292	0.2036	0.1855	0.1224	0.2159	0.0795	0.5295	0.29	0.4002	0.2848	0.287
100128793	-0.1989	-0.3086	-0.3255	-0.5114	-0.1806	-0.1319	-0.2513	-0.2497	-0.0844	-0.1633	-0.175	-0.2428	-0.1355	-0.1728	-0.0242	-0.3751	-0.135	-0.2865	-0.1803	-0.2122	-0.1524	-0.2136	-0.175	-0.1086	-0.3062	-0.2069	-0.2909	-0.2005	-0.0967	-0.251	-0.1806	-0.1928	-0.3167	-0.1624
100128794	-0.1308	-0.1813	-0.3114	-0.2166	-0.3181	-0.2607	-0.0907	-0.1027	-0.1409	-0.2091	0.091	-0.3664	-0.3055	-0.0396	-0.037	-0.5371	-0.0073	-0.2322	-0.1728	-0.2442	-0.0463	-0.1176	-0.4462	0.1421	-0.3553	-0.3224	-0.4098	-0.3054	-0.0377	-0.0595	-0.4976	-0.2087	-0.286	-0.311
100128795	-0.1226	-0.1896	-0.1624	-0.1647	-0.093	-0.0933	-0.0423	-0.0578	-0.0255	0.0052	-0.0918	0.0465	-0.0797	-0.0388	0.0093	-0.0281	0.0254	-0.0176	0.0243	0.029	-0.1236	-0.1123	-0.1013	0.0454	-0.1856	-0.1052	-0.247	0.0069	-0.0128	-0.0051	-0.0943	-0.0667	-0.2036	-0.0416
100128796	0.0206	0.1519	0.111	0.1691	0.1117	0.0733	0.1032	0.1281	0.012	0.1608	0.0311	0.0508	0.1171	0.0251	-0.0025	0.0364	0.1292	0.1209	0.0658	-0.1108	0.0287	-0.005	0.1266	-0.014	0.0703	0.0045	0.0604	0.1251	-0.0134	0.1399	0.1301	0.0824	0.1833	-0.0411
100128797	0.5347	0.4209	0.3814	0.4203	0.4836	0.5316	0.4273	0.4766	0.5296	0.3634	0.4928	0.4536	0.4315	0.2578	0.3456	0.2535	0.4752	0.3455	0.428	0.3165	0.3626	0.3967	0.2638	0.3414	0.2921	0.3342	0.6404	0.2932	0.3555	0.5499	0.5111	0.4144	0.3801	0.5975
100128801	-0.2869	-0.3231	-0.2962	-0.5208	-0.3018	-0.2274	-0.2063	-0.2908	-0.2215	-0.2667	-0.1923	-0.3924	-0.1108	-0.104	-0.0962	-0.3959	-0.1831	-0.1991	-0.1665	-0.2984	-0.2923	-0.352	-0.313	-0.1038	-0.2702	-0.178	-0.2263	-0.1949	-0.1385	-0.3363	-0.3872	-0.2688	-0.2799	-0.1336
100128802	-0.0727	-0.1101	-0.1164	-0.2243	-0.0738	-0.0321	-0.0777	-0.1033	-0.0992	0.0282	-0.0165	-0.0195	-0.0765	-0.1032	-0.0322	-0.1897	-0.0637	-0.1387	-0.1205	-0.1007	-0.0264	-0.0884	-0.1352	-0.038	-0.196	-0.168	-0.203	-0.1492	-0.0536	-0.0601	-0.1244	-0.0447	-0.093	-0.111
100128804	-0.124	-0.0939	-0.2311	-0.1294	-0.1167	0.0372	-0.1762	-0.2558	-0.0633	-0.1598	-0.0058	-0.1205	0.071	0.0091	-0.0941	-0.0253	-0.0836	-0.0998	0.0017	-0.1346	-0.2262	-0.1905	0.0751	-0.2127	-0.2331	-0.1298	-0.0981	-0.2034	-0.1191	-0.0123	-0.0899	-0.031	-0.0664	-0.1592
100128805	0.0644	0.1169	0.021	0.0109	0.0618	0.1645	-0.0405	0.1367	0.4513	0.2116	0.277	0.0813	-0.0814	0.1555	0.2025	-0.2095	0.1892	-0.0019	0.0859	0.1152	0.1346	0.0334	-0.0961	0.1297	-0.2265	0.0658	-0.383	-0.0355	0.4411	0.2996	0.2251	0.5598	0.1405	0.0466
100128807	0.3486	0.5843	0.4981	0.6691	0.3381	0.5199	0.2991	0.3853	0.4381	0.2187	0.315	0.1634	0.4324	0.0912	0.2723	0.4719	0.1242	0.2781	0.3501	0.7478	0.2522	0.57	0.3885	0.4401	0.5401	0.3139	0.381	0.0768	0.3371	0.2909	0.2874	0.7622	0.7639	0.4096
100128808	-0.2302	-0.243	-0.5594	-0.0017	-0.2636	-0.4288	-0.6257	-0.4926	-0.4551	-0.632	-0.1875	-0.313	-0.3242	-0.0783	-0.2711	-0.5364	-0.4838	-0.0085	-0.3087	-0.2542	-0.4431	-0.3576	-0.0862	-0.51	-0.2833	-0.3999	-0.292	-0.3421	-0.5223	-0.3066	-0.2365	-0.2291	-0.2353	-0.3932
100128809	1.2874	1.3723	1.0592	0.7393	1.3988	1.3882	0.9265	0.864	0.7069	0.3645	1.1424	1.0127	1.3281	0.6159	1.2674	0.5487	0.6677	0.4607	1.0468	0.5462	0.7107	1.0552	0.7641	0.915	0.7765	0.6026	0.6663	0.5406	0.454	1.1808	1.0348	1.283	1.0114	1.9247
100128810	-0.1678	-0.3057	-0.2914	-0.4498	-0.1729	-0.1456	-0.2434	-0.1723	-0.238	-0.1606	-0.056	-0.2041	-0.1757	-0.1353	-0.1872	-0.367	-0.0964	-0.1247	-0.1106	-0.2011	-0.2186	-0.2514	-0.1573	-0.222	-0.2283	-0.1411	-0.2483	-0.1522	-0.2393	-0.2907	-0.4097	-0.2093	-0.305	-0.1204
100128811	-0.413	-0.4728	-0.607	-0.8354	-0.3717	-0.3221	-0.467	-0.4625	-0.3906	-0.327	-0.2638	-0.4118	-0.267	-0.31	-0.3012	-0.5019	-0.2336	-0.2529	-0.2784	-0.4697	-0.4066	-0.5371	-0.3455	-0.2356	-0.5063	-0.3134	-0.6484	-0.4172	-0.3516	-0.4055	-0.4918	-0.3659	-0.5869	-0.2674
100128815	0.0054	-0.1373	-0.1699	-0.1603	-0.0901	-0.0113	-0.1706	-0.2693	0.0513	0.0977	0.0398	-0.0487	0.1142	-0.078	0.0618	0.3243	0.1368	-0.0471	-0.0401	0.0246	0.1285	-0.1989	0.0575	-0.0331	-0.0164	0.0654	-0.0793	-0.0324	-0.0554	0.2289	0.098	0.1184	-0.1041	-0.093
100128816	1.8764	2.0619	1.775	1.5943	2.1559	1.8558	1.8711	1.6361	2.1906	1.1168	2.0192	1.5642	1.9495	1.5026	2.0436	1.0873	1.4884	1.3602	1.6517	1.513	1.968	1.9399	2.0959	1.8799	1.9885	1.4141	1.4306	1.369	1.5634	1.6626	1.6181	1.6486	1.8913	1.6126
100128818	0.2017	0.2535	0.3577	0.2057	0.1978	0.2985	0.261	0.2391	0.2745	0.0834	0.2525	0.4363	0.1613	0.0542	0.1317	0.4669	0.0076	0.2446	0.2318	0.1107	0.3229	0.1138	0.3479	0.1641	0.3933	0.0614	0.2477	0.1336	0.1675	0.112	0.3105	0.2636	0.2456	0.1638
100128822	-0.0893	-0.2483	-0.3349	-0.3882	-0.0704	-0.1063	-0.2236	-0.3918	-0.2767	-0.1327	-0.1763	-0.2771	-0.2664	-0.1334	-0.1283	-0.3765	-0.2464	-0.4794	-0.2148	-0.1069	-0.4049	-0.3286	-0.3683	-0.1348	-0.5139	-0.4251	-0.6084	-0.3144	-0.4412	-0.3009	-0.2712	-0.0584	-0.6687	-0.3076
100128823	0.1358	-0.0075	0.199	-0.1249	0.1623	0.1212	0.1915	0.1462	0.0984	0.2016	0.18	0.2731	0.1128	0.1191	0.1598	-0.0547	0.1697	0.1517	0.1934	-0.0087	0.0625	0.0502	0.0979	0.2243	0.1617	0.1441	0.1077	0.0494	0.1754	0.1823	0.0534	0.2134	0.1608	0.1614
100128825	-0.1594	-0.4926	-0.5934	-0.7184	-0.4081	-0.5542	-0.363	-0.379	-0.496	-0.5691	-0.3951	-0.5105	-0.33	-0.1944	-0.33	-0.5876	-0.3457	-0.3201	-0.5275	-0.6173	-0.1757	-0.4802	-0.6021	-0.4331	-0.3478	-0.4443	-0.3859	-0.4649	-0.6336	-0.6122	-0.5744	-0.259	-0.6442	-0.5146
100128826	0.0335	0.0469	0.1943	0.2422	0.0962	0.1658	0.1837	0.0712	0.0126	0.2323	-0.0476	0.1242	0.0413	-0.1143	-0.0626	0.0365	-0.0083	-0.0588	-0.0824	-0.0062	-2e-04	0.007	-0.0198	0.0948	0.0143	0.0376	0.0544	-0.2306	-0.092	0.0639	-0.1457	0.0906	0.203	0.0192
100128829	-0.0528	-0.1719	0.093	-0.1538	-0.0637	-0.0219	-0.1285	0.0099	-0.1245	-0.1244	0.017	-0.0775	-0.0458	-0.0498	-0.0953	-0.1516	-0.127	-0.25	-0.1093	0.0032	-0.0787	-0.1914	-0.1463	-0.2606	-0.1989	-0.1034	-0.0247	-0.2362	-0.0415	-0.0923	-0.1685	-0.1361	-0.118	0.0109
100128830	0.3679	0.3003	0.2091	-0.0648	0.2042	-0.1653	0.3271	0.2286	0.2492	0.3702	0.3488	0.2875	0.5234	0.1595	-0.1147	0.8163	0.163	0.0996	0.1174	0.149	0.6076	0.2866	0.7854	-0.1584	0.5281	0.4406	0.4555	0.3256	0.2039	0.3484	0.6434	0.0951	0.6001	0.3715
100128831	-0.0641	-0.0441	0.0574	0.1272	-0.0864	-0.1192	-0.0141	0.0695	-0.1514	-0.1421	0.0169	-0.0688	-0.0654	-0.1123	-0.0305	0.0475	-0.0795	0.0272	-0.0406	-0.0901	-0.2034	-0.0821	-0.0194	-0.1275	-0.0672	-0.0765	-0.0216	-0.0796	-0.0948	-0.1672	-0.0021	-0.1615	-0.0772	-0.121
100128832	-0.198	-0.2014	-0.1967	-0.2072	-0.1211	-0.1789	-0.182	-0.0673	-0.1945	-0.0687	-0.0843	-0.2	-0.1617	-0.0872	-0.0776	-0.0074	-0.0969	-0.1051	-0.0817	-0.107	-0.1331	-0.1482	-0.1442	-0.1538	-0.2226	-0.024	-0.1116	-0.0227	-0.1912	-0.2101	-0.1601	-0.0123	-0.2184	-0.0276
100128833	-0.0912	-0.1825	-0.1452	-0.2498	-0.018	-0.0216	-0.0773	0.014	0.0101	-0.2182	-0.0778	-0.0553	-0.0798	-0.0718	0.0207	-0.1376	-0.1003	-0.2424	-0.1541	-0.0296	-0.1317	-0.0541	-0.0952	-0.0899	-0.0634	-0.2028	-0.3332	-0.1794	-0.1836	-0.0509	-0.1429	-0.0591	-0.178	-0.0913
100128834	-0.1024	-0.2641	-0.0846	-0.3069	-0.017	-0.0305	-0.0839	0.0235	0.0477	0.0306	0.0746	-0.0689	-0.0545	-6e-04	0.0176	-0.124	0.0687	-0.1376	-0.0233	0.0298	-0.0572	-0.0499	-0.0503	-0.009	-0.1746	0.0265	-0.0645	-0.037	0.1053	-0.021	-0.0107	0.0274	-0.1526	0.0112
100128837	0.0112	-0.1584	0.0672	-0.1309	-0.0983	-0.0432	-0.1249	1e-04	-0.224	0.2282	-0.243	-0.1727	-0.2387	-0.1533	0.0699	-0.3317	-0.1651	-0.0925	-0.0442	0.0077	-0.1075	-0.182	-0.0835	-0.0788	-0.1921	-0.174	-0.1651	-0.0834	-0.0539	0.0153	0.042	-0.101	-0.2459	0.0262
100128838	-0.0653	-0.1258	0.0254	-0.2412	-0.0256	0.057	0.0142	0.101	0.1363	0.2069	0.2312	0.1008	0.0938	0.0656	0.1049	0.0319	0.1687	-0.0564	-0.1453	0.1092	0.1626	-0.0578	0.2116	0.0223	0.1636	0.1073	-0.054	-0.0535	0.0612	0.0755	0.023	0.0078	0.1315	0.1373
100128841	-0.0498	0.105	-0.1471	0.1268	-0.1299	-0.1131	-0.202	-0.0259	-0.1029	-0.0717	-0.1039	-0.0569	0.037	0.0694	-0.1206	-0.0992	-0.0648	-0.0381	-0.1446	-0.2492	-0.091	0.0193	-0.0051	0.0316	-0.1903	-0.2003	-0.1128	-0.2123	-0.1363	-0.09	-0.1267	-0.1631	-0.1304	-0.0888
100128844	0.1266	0.2097	0.141	0.4294	0.051	0.0047	0.0121	0.1011	0.0849	-0.0134	0.1307	0.1653	0.1551	0.0579	0.0129	0.2818	0.0105	0.1329	-0.0236	0.228	0.0766	0.1889	0.1505	0.0301	0.1695	0.076	0.2192	-0.0923	0.138	0.2026	0.1828	-0.0078	0.3384	0.0645
100128845	0.0937	0.0738	0.0632	-0.1848	0.0495	0.089	-0.1638	0.0779	0.0723	-0.0813	0.0067	0.1478	-0.0362	-0.0619	0.1137	-0.222	0.0058	0.0327	0.0498	-0.1164	-0.2219	-0.047	-0.1137	0.08	0.0219	-0.0637	-0.1695	-0.0366	0.0478	-0.1095	-0.0488	0.1523	0.0675	0.022
100128850	0.4366	0.5465	0.5052	0.3859	0.4904	0.5391	0.5125	0.4595	0.4111	0.4155	0.3851	0.5508	0.4911	0.4955	0.3107	0.3777	0.4595	0.2273	0.4599	0.3728	0.4288	0.5991	0.591	0.4666	0.3108	0.5009	0.5962	0.1408	0.5388	0.3855	0.5891	0.4577	0.4883	0.5901
100128852	-0.1426	-0.1643	-0.1917	-0.1843	-0.1903	-0.1975	-0.2603	-0.3064	-0.1825	-0.1162	-0.1964	-0.2784	-0.1418	-0.207	-0.1476	-0.1941	-0.1247	-0.2916	-0.2061	-0.2137	-0.2249	-0.2443	-0.2678	-0.2362	-0.0901	-0.2306	-0.3267	-0.2088	-0.1953	-0.2298	-0.1699	-0.2667	-0.2402	-0.2257
100128857	-0.0419	-0.1554	-0.0343	-0.1274	-0.0114	0.0263	0.0341	-0.0573	-0.0431	-0.1229	-0.0717	0.0686	-0.2052	0.0668	0.0847	-0.0886	0.051	0.131	0.0391	-0.0554	-0.044	-0.126	-0.0683	-0.1031	0.287	0.0143	-0.2193	0.0706	0.0391	-0.0581	-0.0442	-0.0211	-0.2434	-0.0853
100128860	0.0204	0.0103	-0.0417	0.0258	-0.0311	0.0059	-0.0477	-0.0091	0.0031	-0.0097	0.0258	0.0442	-0.0386	-0.0233	-0.0326	-0.1065	-0.0331	0.0409	-0.0764	-2e-04	0.0462	0.0125	-0.0266	-0.0606	-0.0881	0.0414	-0.0583	-0.0203	3e-04	-0.0467	-0.0373	0.0034	0.0757	-0.0392
100128862	-0.1207	-0.2207	-0.2543	-0.1761	-0.0063	-0.1457	-0.236	-0.2317	-0.2336	-0.2164	-0.1164	-0.2741	-0.2322	-0.1562	-0.1159	-0.4248	-0.0796	-0.2375	-0.1143	-0.1447	-0.1949	-0.1795	-0.1451	-0.1901	-0.3977	-0.1572	-0.069	-0.2981	-0.0519	-0.1857	-0.171	-0.1298	-0.185	-0.2201
100128865	-0.0512	-0.0679	-0.0032	-0.1173	-0.0424	-0.1448	0.0348	7e-04	0.014	-0.0743	-0.1118	-0.0534	-0.0259	-0.2073	-0.0834	0.0319	-0.0924	0.1437	0.0038	-0.0247	-0.0842	0.0331	-0.0661	0.0271	-0.1138	-0.0892	0.0086	-0.0419	0.0578	0.0195	0.0262	-0.0667	-0.1866	-0.1604
100128867	0.0339	-0.1003	-0.0341	-0.2574	-0.0918	-0.1063	-0.0307	-0.0684	-0.1085	-0.1001	-0.0852	-0.0289	-0.1079	-0.0746	-0.043	0.0838	-0.0435	-0.1833	-0.229	-0.0612	0.0078	-0.1309	0.0555	-0.1039	-0.0543	0.0133	-0.1231	0.0155	-0.0232	0.0148	0.1115	0.0039	-0.0488	-0.0538
100128870	-0.0942	-0.0264	-0.0558	-0.2517	0.0437	-0.1325	-0.0775	-0.1797	-0.1079	0.0409	-0.0322	-0.1869	-0.1322	-0.1141	0.0624	0.0903	0.0128	-0.1369	-0.0621	-0.0062	-0.2785	-0.0228	-0.2332	0.0064	-0.3653	-0.2114	-0.3089	-0.1502	-0.1959	0.1679	-0.122	-0.0378	-0.2023	-0.0956
100128871	-0.214	-0.2221	-0.1718	-0.389	-0.0996	-0.1507	-0.1512	-0.1867	-0.207	-0.0689	-0.165	-0.1606	-0.1893	-0.0812	-0.0889	-0.1563	-0.0633	-0.1435	-0.1607	-0.21	-0.1426	-0.1896	-0.1702	-0.1546	-0.1964	-0.1009	-0.2101	-0.3078	-0.1919	-0.1536	-0.2261	-0.0882	-0.2941	-0.1677
100128875	-0.0169	-0.024	0.0382	-0.0224	0.0285	-0.0453	-0.1038	0.0048	-0.0777	0.0096	-0.0487	0.0145	-0.0412	-0.0483	-7e-04	-0.0119	-0.0324	-0.0077	-0.0304	0.02	-0.0674	-0.1108	0.0569	-1e-04	0.0396	0.0318	0.0535	0.0628	0.0259	-0.1048	-0.0829	-0.0403	-0.0509	0.0577
100128876	0.1483	0.1364	0.3634	0.129	0.1234	0.2336	0.1977	0.3107	0.0642	0.1389	0.0696	0.1143	-0.0457	0.0391	0.0351	0.0845	0.089	-0.0371	0.0907	0.0847	0.1912	0.0614	0.1774	0.0387	0.0981	0.1542	0.2759	0.1837	0.3059	0.1026	0.0287	0.075	0.1412	0.2243
100128880	-0.0108	0.1135	-0.2207	0.2212	-0.1075	-0.1306	-0.1158	-0.2127	-0.083	0.1099	-0.0679	-0.0568	-0.1351	-0.2223	-0.1655	-0.2236	-0.0436	0.0364	-0.0825	-0.3707	-0.1151	-0.1314	-0.1496	-0.0558	-0.2598	-0.0176	-0.4487	-0.1567	-0.1328	-0.0825	-0.2017	-0.0932	-0.1825	-0.0758
100128882	0.1383	0.0725	0.144	-0.098	0.1543	0.3014	0.122	0.19	0.3141	0.1074	0.2203	0.3289	0.093	0.1031	0.081	0.1965	0.1121	-0.0122	0.0331	0.2202	0.1892	0.2425	0.102	0.3443	0.1835	0.1535	0.0205	0.2417	0.2462	0.0591	0.1863	0.1673	0.2825	0.2376
100128883	-0.1235	-0.0487	-0.2153	-0.0904	-0.1991	0.0384	-0.2398	-0.0595	-0.0443	0.0821	-0.2237	-0.2192	-0.0506	-0.0716	-0.3821	-0.1593	-0.2352	-0.1869	-0.3357	-0.2408	-0.1231	-0.2739	-0.3816	-0.1628	-0.3205	-0.2058	-0.3654	-0.2346	-0.1877	-0.0955	-0.2876	-0.1336	-0.1523	-0.1219
100128891	-0.1178	-0.1609	-0.047	-0.1075	-0.0747	-0.1105	-0.097	-0.0748	-0.1237	-0.0622	-0.0135	-0.0145	0.0156	-0.0287	-0.0711	-0.1341	-0.0753	-0.0554	-0.1113	-0.0829	-0.133	-0.1093	-0.0272	-0.1266	-0.1599	-0.1121	-0.1302	-0.1472	-0.0917	-0.1747	-0.0629	-0.0945	-0.1445	-0.111
100128892	-0.2785	-0.3165	-0.0295	-0.0277	-0.0515	-0.0237	-0.3506	-0.1878	-0.2765	0.0952	-0.0875	-0.1202	0.1685	-0.2345	-0.0723	0.0305	0.0917	0.0421	-0.0102	0.0853	-0.1047	-0.2466	-0.0485	-0.0711	-0.3972	-0.1454	-0.1802	-0.1668	0.1532	-0.2404	-0.2779	-0.0933	-0.1452	-0.0482
100128893	-0.2601	-0.3824	-0.3156	-0.7202	-0.52	0.0032	-0.1845	-0.2317	-0.3563	-0.2825	-0.2204	-0.2989	-0.1344	-0.3244	-0.1487	-0.2488	-0.1296	-0.2279	-0.3641	-0.2268	-0.1342	-0.2269	0.06	0.0479	-0.0547	-0.1539	-0.3212	-0.2814	-0.3457	-0.2969	-0.2029	-0.3203	-0.2044	-0.0426
100128898	-0.0663	-0.017	-0.0727	0.1789	-0.1144	-0.0827	-0.0621	-0.0898	-0.1257	-0.0607	-0.0739	-0.0423	-0.04	-0.0549	-0.1283	0.0204	-0.1318	-0.0015	-0.0644	-0.0364	-0.0662	-0.0722	-0.0203	-0.0511	-0.05	-0.08	-0.0177	-0.0218	-0.1307	-0.1281	-0.0914	-0.113	-0.1059	-0.0816
100128899	-0.0829	0.0017	0.0899	-0.1789	0.0551	0.0514	0.1997	-0.0986	0.0741	0.1096	0.0596	-0.0785	0.0259	-0.0273	0.0148	-0.2044	0.1008	-0.0973	0.0684	0.0511	-0.0045	-0.0887	0.1682	-0.1178	-0.1693	-0.0259	-0.0825	0.0296	0.0428	-0.0644	0.1151	0.2133	-0.0174	-0.0472
100128901	0.2271	0.1238	0.2108	0.2626	0.0565	0.0336	0.0214	8e-04	0.0768	0.1648	-0.1966	-0.1906	-0.0383	-0.1265	0.2334	0.0419	0.1417	-0.1161	0.0741	-0.1095	-0.0884	-0.0481	0.1698	-0.0629	0.0352	0.225	0.1573	0.0322	0.0229	-0.0107	6e-04	0.1237	-0.0545	0.1392
100128902	-0.082	-0.0436	-0.2923	0.0829	-0.1563	-0.1512	-0.2296	-0.104	-0.1028	-0.2024	-0.1264	-0.1056	-0.1686	0.0643	-0.1308	-0.3247	-0.0773	-0.0406	-0.0187	-0.2444	-0.2193	-0.3785	-0.2596	-0.2269	-0.2016	-0.1078	-0.3718	-0.0985	-0.104	-0.3434	-0.0284	-0.1723	-0.1701	-0.1072
100128903	-0.0541	-0.1286	-0.2752	-0.1143	-0.1341	-0.3045	-0.2136	-0.1257	-0.2676	-0.1879	-0.074	-0.2415	-0.3521	-0.2801	-0.1984	-0.1921	-0.1565	-0.1962	-0.1944	-0.1135	-0.0905	0.0308	-0.221	-0.3409	-0.4154	-0.0529	-0.0327	-0.3737	-0.3372	-0.3742	-0.2482	-0.1725	0.0796	-0.2148
100128904	-0.2313	-0.4824	-0.3147	-0.7622	-0.2731	-0.1148	-0.3367	-0.1854	-0.1865	-0.132	-0.0465	-0.0677	-0.1972	-0.1478	0.0404	-0.3071	-0.1941	-0.3821	-0.0943	-0.2807	-0.4007	-0.4683	-0.4534	-0.2986	-0.3736	-0.2026	-0.1874	-0.3466	-0.028	-0.1936	-0.4661	-0.24	-0.5543	-0.1914
100128905	-0.1026	-0.1614	-0.0731	-0.3168	-0.034	0.0651	-0.0743	0.039	-0.0511	0.2049	0.0478	-0.0342	-0.0671	-0.1352	0.0077	-0.0417	-0.0335	-0.1453	0.077	-0.0639	-0.0597	-0.0345	-0.0396	-0.0043	-0.2157	-0.1139	-0.1161	-0.0714	0.1374	-0.1592	-6e-04	-0.0431	-0.2392	0.0185
100128906	-0.2096	-0.1848	-0.2995	-0.3296	-0.2701	-0.2335	-0.2457	-0.3945	-0.1504	-0.1193	-0.1893	-0.2978	-0.1096	-0.1738	-0.0971	-0.1477	-0.167	-0.2244	-0.1311	-0.3226	-0.2615	-0.2078	-0.1961	-0.092	-0.2679	-0.2611	-0.4653	-0.1741	-0.1427	-0.1864	-0.2399	-0.1855	-0.3019	-0.2687
100128907	-0.0527	-0.3201	0.2392	-0.0459	-0.0419	0.0253	0.1013	0.0579	-0.1038	0.1581	0.0406	0.0092	-0.0532	-0.0833	-0.0267	0.0792	0.0035	-0.196	-0.0327	-0.2833	-0.2202	-0.1181	-0.0064	-0.119	-0.0336	0.2495	0.1624	0.1197	0.103	-0.0427	0.0025	-0.1058	-0.2225	0.1604
100128908	-0.052	-0.0523	-0.1867	-0.0614	-0.1456	-0.1387	-0.1867	-0.1509	-0.0452	-0.1046	-0.0922	-0.0475	-0.0755	-0.0381	-0.1087	-0.0913	-0.0773	-0.0332	-0.1336	-0.1354	-0.081	-0.1337	-0.0873	-0.0739	-0.237	-0.0603	-0.004	-0.0297	-0.1072	-0.0629	-0.0124	-0.1228	-0.0427	-0.1547
100128909	0.0562	0.0667	0.0894	0.044	0.3054	0.0432	0.1086	-0.0193	0.1036	-0.0701	0.0577	-0.0246	-0.1331	-0.0591	-0.1586	0.0534	0.0288	-0.0709	0.0539	0.0336	0.0274	-0.0636	0.1234	-0.1359	0.1498	0.1132	0.0883	-0.1285	-0.0553	0.1854	-0.0944	0.1786	0.3108	0.1001
100128911	-0.059	-0.0912	-0.0206	-0.3986	-0.0764	4e-04	0.001	0.0675	-0.0162	-0.0136	0.1333	-0.2003	-0.0852	-0.0084	-0.2318	-0.2336	-0.0719	-0.1537	0.0954	-0.175	0.0785	-0.0276	-0.1668	-0.0311	-0.1386	-0.2775	-0.1648	-0.0831	-0.1697	-0.0256	-0.2906	0.0352	-0.0701	4e-04
100128912	0.4489	0.1901	0.4516	-0.3603	0.194	0.2165	0.1269	0.5875	0.2379	-0.0211	0.284	0.2622	0.8994	-0.0546	0.2128	-0.0151	0.3448	-0.1673	0.2027	0.2319	0.0811	-0.0704	-0.114	-0.1158	-0.302	-0.0246	0.0013	0.0326	0.3676	0.2695	0.3219	0.2867	-0.1443	0.4873
100128913	-0.4387	-0.5198	-0.3531	-0.5124	-0.4414	-0.2284	-0.2925	-0.353	-0.1957	-0.0653	-0.2006	-0.2552	-0.2231	-0.1475	-0.2256	-0.2184	-0.132	-0.3195	-0.4636	-0.5964	-0.3467	-0.22	-0.2244	-0.2533	-0.5254	-0.2802	-0.1635	-0.2983	-0.295	-0.191	-0.2985	-0.263	-0.2191	-0.303
100128914	0.1215	0.1449	0.1779	0.3551	0.1406	0.0263	0.0742	0.0763	0.13	0.0077	0.0543	0.1118	0.0943	0.0436	-0.047	0.2537	0.0791	0.0451	0.0305	0.0874	0.0862	0.1292	0.1042	-0.0246	0.1269	0.0951	0.1868	0.0458	0.0753	0.0253	0.1589	0.0771	0.1215	0.0381
100128916	-0.1319	-0.1947	-0.2877	-0.6172	-0.1521	-0.0636	-0.2474	-0.241	-0.1894	-0.1073	-0.1688	-0.1615	-0.2969	-0.0865	-0.0103	-0.3435	-0.0284	-0.4545	-0.0869	-0.0953	-0.1873	-0.1724	-0.2657	-0.0739	-0.3783	-0.0932	-0.0426	-0.1934	-0.0463	-0.2822	-0.3023	0.0807	-0.1999	-0.2447
100128918	0.0735	0.0024	-0.0265	-0.1205	0.1021	0.03	0.048	0.1	0.0661	0.1056	0.1097	0.0291	-0.0102	0.0339	0.1078	0.1624	0.0877	0.0102	0.0458	0.0213	0.0839	-0.053	-0.0333	0.029	-0.0239	0.0172	0.0589	0.028	0.0417	0.0424	0.0683	0.1103	-0.0145	0.0522
100128919	1.2156	0.9615	0.9376	0.9744	1.3836	0.7648	1.2328	0.9907	1.1517	0.6709	0.9944	0.9494	0.7335	0.8639	1.0038	0.9237	0.6342	0.5259	1.0681	0.7919	0.5695	0.7627	0.5566	0.8753	0.6826	0.6203	0.6169	0.8469	0.7453	1.0595	0.5904	0.9463	0.7896	0.7869
100128921	-0.1197	-0.0054	-0.0469	-0.0423	-0.1266	-0.0353	-0.1683	-0.0734	0.0321	-0.0664	-0.0717	-0.121	-0.1005	-0.0093	-0.0527	-0.205	-0.0963	-0.0167	-0.0487	-0.1557	-0.1056	-0.0903	-0.1355	0.0251	-0.0518	-0.0693	-0.1317	-0.0467	-0.0724	-0.1071	0.0205	-0.1176	-0.075	-0.1206
100128922	-0.096	-0.1808	-0.1656	0.0196	-0.0718	-0.1809	-0.162	-0.0471	-0.0994	-0.0544	-0.0268	-0.1778	-0.2735	-0.1275	0.0082	-0.4329	-0.2805	-0.1721	-0.0704	0.0037	-0.2682	-0.4427	-0.1956	-0.18	-0.2877	-0.2031	-0.1012	-0.2417	0.1102	-0.1299	-0.2175	0.0059	-0.1978	-0.0371
100128923	0.0674	-0.0792	0.0365	0.4732	-0.1386	0.0295	0.1039	0.0699	0.0481	-0.0271	-0.1551	0.1976	-0.117	0.1469	-0.1375	0.5489	-0.0655	0.1028	-0.0706	0.1521	-0.0866	-0.0459	0.1665	-0.081	-0.2067	0.0311	-0.5106	0.196	-0.0271	0.023	-0.1571	-0.1882	0.0765	-0.0301
100128926	-0.2381	-0.1298	-0.3038	-0.4236	-0.1518	-0.1578	-0.22	-0.1165	-0.0639	-0.046	-0.1033	-0.0847	-0.1892	-0.1185	-0.0925	-0.3868	-0.0919	-0.0821	-0.1839	-0.3287	-0.1575	-0.1637	-0.2776	-0.1327	-0.0971	-0.1688	-0.3515	-0.1913	-0.2074	-0.196	-0.0903	-0.2078	-0.1866	-0.2116
100128929	-0.2139	-0.2218	-0.1938	-0.3969	-0.0825	-0.21	-0.091	-0.3151	-0.3142	-0.1193	-0.242	-0.3656	-0.1298	-0.1335	-0.1126	-0.1598	-0.2225	-0.2287	-0.2217	-0.3576	-0.0852	-0.2449	-0.2686	-0.1494	-0.4397	-0.1368	-0.3751	-0.1781	-0.2007	-0.1847	-0.1934	-0.2517	-0.141	0.0045
100128930	-0.1547	-0.14	-0.1518	-0.3116	-0.1772	-0.0136	-0.2404	-0.1771	0.0334	0.0703	0.0371	-0.2008	-0.0795	-0.1743	-0.0032	-0.1948	-0.0948	-0.1057	0.0832	-0.3014	-0.2023	-0.1098	-0.1935	-0.0591	-0.2635	-0.1405	-0.2301	-0.2001	-0.1571	-0.0887	-0.043	-0.0571	-0.3709	-0.2661
100128932	-0.2568	-0.2721	-0.1712	-0.3447	-0.1146	-0.1403	-0.2328	-0.1567	-0.1045	0.0121	-0.1203	-0.164	-0.1173	-0.1411	-0.0912	-0.2322	-0.1213	-0.1859	-0.2836	-0.0912	-0.133	-0.1786	-0.1147	0.0932	-0.2292	-0.0725	-0.1437	-0.0951	-0.0622	-0.1045	-0.213	-0.1388	-0.2326	-0.1292
100128935	0.2812	0.2401	0.4009	0.2036	0.1526	0.2374	0.3552	0.428	0.3216	0.2673	0.3772	0.4684	0.3796	0.1472	0.306	0.6085	0.3769	0.1635	0.1706	0.4378	0.3286	0.2367	0.1358	-0.013	0.0207	0.2614	0.3778	0.2459	0.3564	0.1923	0.3851	0.2396	0.3614	0.3188
100128936	-0.1602	-0.139	0.0062	0.0225	-0.2755	-0.1868	-0.23	-0.1294	-0.186	0.0021	-0.1019	-0.1169	-0.1141	-0.1818	-0.0484	-0.1846	-0.1064	-0.2607	-0.2245	-0.0233	-0.1907	0.0623	-0.0768	-0.1513	-0.3519	-0.2178	-0.1288	-0.1862	-0.1676	-0.1891	-0.3471	-0.266	-0.2191	-0.1427
100128939	-0.0984	-0.1661	-0.2941	-0.0688	-0.2223	-0.0885	-0.2331	-0.1375	-0.2507	-0.0592	-0.0934	-0.2257	-0.0908	-0.1682	-0.0835	-0.0972	-0.1777	-0.2621	-0.1918	-0.2725	-0.2949	-0.3674	-0.2791	-0.1035	-0.4206	-0.0965	-0.1817	-0.2926	-0.134	-0.0347	-0.0513	-0.0348	-0.1784	-0.2792
100128940	0.0418	-0.0851	-0.2499	-0.3496	-0.0256	0.2632	0.0415	0.1621	0.2204	0.1094	0.1395	0.2282	0.0013	0.03	0.1479	-0.2124	0.2032	-0.0513	0.1514	0.0965	-0.0592	0.0455	-0.1378	0.2572	-0.1491	-0.0971	-0.2686	0.0364	0.0876	0.0094	0.0348	0.0629	-0.1295	0.3048
100128942	0.128	0.1562	-0.0058	-0.309	-0.0477	0.226	0.2454	0.0043	0.0978	0.26	0.0029	-0.1662	-0.2045	-0.1181	0.245	0.0524	-0.1826	-0.2706	0.1655	0.0695	0.1091	0.0571	-0.0474	0.0729	-0.3084	0.1371	0.0479	0.0762	0.2336	0.1932	0.2836	0.1474	0.0263	0.3139
100128944	-0.1614	-0.1626	-0.1918	-0.2798	-0.1672	-0.0994	-0.1387	-0.1458	0.1618	-0.2966	-0.2797	-0.1597	-0.207	-0.1845	-0.1319	-0.369	-0.0406	-0.2698	-0.2642	-0.334	-0.2945	-0.1235	-0.3034	-0.1931	-0.2461	-0.1883	-0.0698	-0.2814	-0.1972	-0.276	-0.2108	-0.095	-0.3312	-0.2315
100128948	-0.1061	-0.1346	-0.0839	-0.1297	-0.1426	-0.13	-0.252	-0.1491	-0.0192	-0.1989	-0.1222	-0.1098	-0.0982	-0.1816	-0.1405	-0.1595	0.0163	-0.0458	-0.0725	-0.0875	-0.2048	-0.1271	-0.1465	-0.0086	-0.1105	-0.1227	-0.1708	-0.0806	-0.1063	-0.0965	-0.2026	-0.2446	-0.1275	-0.1123
100128949	-0.2258	-0.0835	-0.0016	-0.3918	-0.2703	-0.2098	-0.1181	-0.1226	-0.1959	0.2473	0.0802	-0.1905	-0.1004	-0.183	-0.1157	-0.1673	-0.1128	-0.1949	-0.2205	0.0045	-0.0523	0.0178	-0.2945	-0.1802	0.0375	-0.0757	0.0033	-0.2049	-0.0535	0.0298	-0.1083	-0.1532	-0.1458	-0.1543
100128955	-0.0238	-0.0152	-0.0654	0.091	0.0024	-0.033	-0.0626	-0.0554	-0.0698	0.1224	0.0384	-0.1112	-0.0074	-0.1041	-0.0458	-0.1021	-0.0158	-0.0326	-0.0254	-0.0952	-0.0458	0.0091	-0.0514	-0.153	0.0402	-0.1685	-0.1573	-0.1595	0.0582	-0.0597	-0.1231	-0.1107	-0.2159	-0.1413
100128956	-0.1061	-0.1369	-0.178	-0.417	-0.1359	-0.1061	-0.0577	-0.1779	-0.0282	0.1652	0.0515	-0.1758	-0.1457	-0.0923	0.0964	-0.3541	0.0383	0.0011	-5e-04	-0.0872	-0.0666	-0.0393	-0.1433	0.0871	0.0639	0.0646	-0.08	-0.0458	0.1368	-0.1105	-0.1089	-0.1083	-0.2225	3e-04
100128958	0.2666	0.2773	0.2313	0.4993	0.2927	0.2434	0.1705	0.3989	0.1392	-0.0381	0.3395	0.1709	0.1448	-0.0048	-0.0059	0.3736	0.1456	0.3019	0.1765	0.1322	0.123	0.3491	0.4541	-0.1309	0.1339	0.3584	0.0791	0.2995	0.2087	0.5604	0.279	0.2909	0.4525	0.1741
100128960	0.11	0.0366	0.0495	-0.2398	0.0908	0.1368	0.0742	0.2209	0.1156	0.1135	0.1063	0.0489	0.1771	0.2116	0.3571	0.2208	0.1924	-0.0615	0.1718	0.204	0.2512	0.1091	0.3167	0.4706	0.2169	0.2639	0.1063	0.2205	0.3837	0.0974	0.2675	0.106	0.0128	0.2439
100128963	0.4817	0.4821	0.1814	0.1786	0.494	0.4895	0.2121	0.6048	0.3548	0.2054	0.3826	0.263	0.2954	0.0985	0.3885	0.002	0.2982	0.3417	0.2285	0.1421	0.4283	0.3436	0.2754	0.289	0.2834	-0.0904	0.003	0.1532	0.345	0.3479	0.3634	0.3885	0.3459	0.3792
100128966	-0.0849	-0.1571	-0.1018	-0.2942	-0.0562	-0.0327	-0.1512	-0.0556	-0.0079	0.0929	-0.0514	-0.0997	-0.0982	-0.0988	0.0228	-0.1158	0.0578	-0.1282	0.017	-0.1224	-0.0495	-0.1118	-0.1666	0.0525	-0.1748	-0.0561	-0.0993	-0.1597	0.0416	-0.0921	-0.1749	-1e-04	-0.2375	-0.0254
100128974	0.0873	0.0532	-0.018	-0.2018	0.112	0.1441	0.1209	0.118	0.2881	0.0501	0.1194	0.0702	0.1186	-0.0194	0.1478	0.0257	0.1094	0.0731	0.1104	0.1094	0.0319	0.0733	0.063	0.1583	0.0279	-0.1054	0.0202	-0.0025	0.0329	0.1173	0.1433	0.1101	0.1098	0.111
100128975	-0.0155	-0.1954	-0.3008	0.0275	-0.0942	0.0416	-0.2192	-0.048	0.1136	-0.0447	-0.0175	0.0432	-0.0703	-0.139	-0.0778	-0.1049	-0.0194	-0.0693	-0.1662	-0.0837	-0.0313	-0.108	-0.1625	-0.1104	-0.1515	-9e-04	-0.1861	-0.0863	-0.0084	-0.2522	-0.2447	-0.0732	-0.0552	0.0706
100128977	-0.0879	-0.1382	-0.1547	-0.1846	-0.1618	-0.1471	-0.1337	-0.0584	-0.0607	-0.0986	-0.0443	-0.025	-0.0903	-0.0404	-0.1396	-0.1415	-0.0711	-0.149	-0.0392	0.0057	-0.0764	-0.0911	-0.1634	-0.0237	-0.1604	-0.0102	-0.1143	-0.1251	-0.0595	-0.1132	-0.0525	-0.1113	-0.1105	-0.0412
100128979	-0.1039	-0.1397	0.0065	-0.0957	0.1064	0.0168	-0.0778	-0.0578	-0.1186	0.3089	0.0502	-0.0604	-0.0693	0.0775	-0.0759	0.1745	-0.0192	0.0331	-0.0891	-0.1671	-0.0032	0.0867	0.0068	-0.158	-0.0956	-0.1036	0.1126	-0.0485	-0.0063	0.0293	-0.08	0.0752	0.0915	-0.0722
100128982	-0.0507	-0.0726	0.1934	-0.1364	-0.1365	-0.0526	-0.0122	0.1078	-0.0917	0.2065	0.1021	0.2028	-0.0914	-0.0823	-0.0983	0.034	0.0095	-0.0607	-0.0701	0.0461	0.0967	0.1639	-0.0736	0.1471	-0.1198	-0.2875	0.0134	0.0515	0.0038	-0.1415	-0.2569	-0.0826	-0.1631	0.0373
100128984	-0.1684	-0.1507	-0.0659	-0.2043	-0.0814	0.0236	0.1297	-0.242	-0.0586	-0.0304	-0.0036	0.0103	-0.0856	-0.3003	-0.0566	0.1579	-0.105	0.0786	-0.1128	-0.0842	-0.1268	-0.1216	0.0357	-0.1338	-0.143	-0.134	0.2028	0.0804	-0.017	-0.0953	0.1791	-0.054	0.0737	-0.2144
100128985	-0.1292	-0.1442	-0.1001	-0.1364	-0.1682	-0.0803	-0.1002	-0.1884	-0.1835	-0.2323	-0.0569	-0.2837	-0.1773	-0.2025	-0.0192	-0.3147	-0.1	-0.3127	-0.3246	-0.1433	-0.1933	-0.2502	-0.0994	-0.1579	-0.031	-0.1199	-0.2041	-0.3341	0.0378	-0.1248	-0.1675	-0.0642	-0.2378	-0.2179
100128987	0.184	0.2391	0.323	0.3221	0.3715	0.2295	0.2536	0.2903	0.2727	0.3267	0.1208	0.2026	0.223	0.1733	0.2243	0.2476	0.3671	0.246	0.2317	0.3524	0.3077	0.211	0.2553	0.1671	0.2568	0.2879	0.28	0.3877	0.3662	0.0567	0.3031	0.2191	0.3657	0.2729
100128988	-0.1126	-0.1218	-0.1446	-0.0102	-0.1685	-0.139	-0.1514	-0.2021	-0.1813	-0.1879	-0.1224	-0.0676	-0.0835	-0.0932	-0.1387	-0.1092	-0.0741	-0.1182	-0.1518	-0.2255	-0.0823	-0.057	-0.0563	-0.1136	-0.1463	-0.1191	-0.0954	-0.1024	-0.0941	-0.1431	-0.098	-0.1935	-0.0545	-0.1784
100128990	0.0333	0.0535	-0.0529	-0.0266	-0.0302	0.1016	-0.0382	-0.0895	-0.0149	-0.0835	-0.0513	0.0631	0.0337	0.0783	-0.0104	0.1137	-0.0985	0.0808	0.0214	0.0572	0.0116	-0.0206	-0.0175	0.0556	-0.1278	0.0286	-0.1534	-0.0447	0.0064	-0.0265	0.0768	-0.0514	0.0704	0.1495
100128991	0.0093	0.0514	-0.1769	0.1926	0.1466	0.1201	-0.0158	0.066	-0.011	-0.0839	0.1251	0.0132	-0.1043	-0.0025	-0.0455	-0.0078	0.0446	0.1183	1e-04	-0.0291	0.1593	-0.0231	0.0476	0.1008	0.0951	0.0964	0.1695	0.0916	-0.0157	-0.1508	0.0216	0.035	0.0827	0.0615
100128993	-0.1653	-0.0229	-0.1038	0.1416	-0.1762	-0.1663	-0.1299	-0.0581	-0.1539	-0.1239	-0.1623	-0.2342	-0.1232	-0.1121	-0.1551	-0.1558	-0.0171	-0.1367	-0.225	-0.3592	-0.1267	-0.0756	-0.2417	-0.1634	0.019	-0.2519	-0.1542	-0.1663	-0.0819	-0.1433	-0.0052	-0.1751	-0.1307	-0.1747
100128994	0.0288	0.0589	0.1166	0.2007	0.0921	0.0282	0.0605	0.0825	0.0667	0.0917	0.0684	0.0825	0.1469	0.0247	0.0495	0.2212	0.0168	0.0929	0.1308	0.119	0.0154	0.0988	0.065	0.1502	0.0902	0.139	0.1253	-0.0078	0.1203	0.1272	0.0755	0.0678	0.0776	0.0713
100128995	0.0888	0.5072	-0.0473	0.5556	0.3675	-0.1685	-0.0874	0.1015	-0.1641	-0.0904	-0.091	-0.2095	-0.0519	0.2124	-0.0423	0.045	0.0196	0.5431	-0.0117	-0.0047	0.0593	0.0858	-0.0313	0.0764	-0.2442	0.3651	-0.5132	0.2548	-0.0106	-0.0392	0.3626	0.151	0.0387	-0.0496
100128997	0.0617	0.0387	0.1889	0.1284	0.0893	0.103	-0.0082	0.054	0.1155	-0.1544	-0.0272	0.0029	-0.1389	0.0072	-0.1522	0.3465	-0.0869	0.0043	-0.0417	0.2058	0.1292	0.0421	-0.0292	0.0383	0.1134	0.0736	-0.0362	-0.1148	0.057	0.1436	0.1066	-0.0825	0.4197	0.0089
100128999	0.037	-0.0914	-0.0802	-0.4515	-0.0218	0.0284	0.0491	-0.0215	0.1965	-0.1827	0.1178	0.1113	0.0453	0.0821	0.0431	-0.0143	0.0209	0.1524	-0.013	-0.1648	0.0627	0.071	-0.0936	0.045	-0.2974	-0.0818	-0.1279	0.0287	-0.0038	0.0359	0.184	0.0256	0.0043	0.0179
100129001	-0.1333	-0.0258	-0.1631	-0.0798	-0.099	-0.1485	-0.21	-0.1951	-0.0298	0.1007	-0.0095	-0.029	-0.0665	-0.1204	0.0062	0.1339	-0.168	0.102	-0.1324	0.1353	-0.0091	-0.2022	-0.0879	-0.0795	-0.0932	0.0331	0.1462	-0.1185	0.0801	0.0081	-0.0241	-0.0719	-0.0723	-0.0771
100129003	-0.0268	-0.0255	0.0193	0.0054	-0.0543	-0.0265	-0.0603	-0.0298	0.1039	-0.0108	-0.0101	0.0659	-0.1701	0.0331	-0.0949	0.113	0.0113	0.0637	-0.0754	0.0137	-0.084	-0.1072	0.086	-0.0299	0.0681	0.0219	-0.0102	0.0084	0.0806	-0.0502	0.1835	-0.0639	-0.1026	0.0786
100129004	0.1293	0.1212	0.03	-0.2349	0.1606	0.1189	0.0912	0.1624	0.189	0.0811	0.0692	0.1412	0.2194	-0.0151	0.1383	-0.2799	0.0163	-0.0435	0.1532	0.0273	-0.0349	-0.0668	6e-04	0.1451	0.044	-0.0838	-0.0605	-0.1019	0.1535	0.0699	-4e-04	0.1114	-0.1892	0.2181
100129005	-0.187	-0.0564	-0.0241	0.1086	-0.077	-0.1375	-0.0953	-0.0476	-0.0786	-0.0152	-0.123	-0.072	-0.1711	-0.1527	-0.0106	-0.0724	-0.1738	-0.0548	-0.1385	-0.1617	-0.174	-0.0916	3e-04	-0.0728	-0.1392	-0.0337	-0.0729	-0.0582	-0.0715	-0.0178	-0.0706	-0.042	0.0429	-0.0794
100129006	0.7833	0.6814	0.5122	0.1815	0.824	0.1005	0.3719	0.3564	0.4963	0.0289	0.3039	0.2181	0.1467	0.1259	0.2158	0.188	0.3138	0.1171	0.4348	0.1954	0.1638	0.3119	0.3727	0.1597	0.3116	0.2279	0.0531	0.2129	0.1832	0.3775	0.1618	0.3269	0.5164	0.5084
100129007	-0.1675	-0.168	-0.1457	-0.0114	-0.0847	-0.1675	-0.1457	-0.2233	-0.2024	-0.1722	-0.1357	-0.203	-0.1035	-0.2258	-0.0961	-0.1115	-0.1127	-0.196	-0.1472	-0.1799	-0.1519	-0.2503	-0.1286	-0.1639	-0.1256	-0.1304	-0.0601	-0.1564	-0.2114	-0.1305	-0.1415	-0.1106	-0.1323	-0.1496
100129008	-0.0385	-0.021	-0.095	-0.0781	-0.0107	-0.0302	-0.1087	0.0805	-0.1058	0.0391	-0.0469	-0.0221	0.0132	0.0283	0.0256	-0.1214	0.0936	-0.1317	-0.0738	0.0835	-0.0661	-0.0062	0.0196	-0.0185	-0.1235	-0.0755	-0.1348	-0.0388	-0.1592	-0.0515	-0.1758	-6e-04	0.0174	-0.0568
100129009	0.2406	0.1514	0.1939	0.2206	0.2703	0.2448	0.1412	0.1181	0.1601	0.2121	0.1866	0.025	0.1325	0.2641	0.2765	0.1987	0.1714	0.291	0.2046	0.2009	-0.0051	0.1021	0.233	0.1554	0.2189	0.1567	0.256	0.2264	0.187	0.2174	0.0887	0.235	0.1637	0.1822
100129010	0.2314	0.167	0.1303	0.057	0.3882	0.3799	0.2114	0.3084	0.5441	0.1795	0.2976	0.4707	0.0927	0.0706	0.2688	0.1973	0.2162	0.1718	0.4236	0.3783	0.1894	0.33	0.2509	0.4263	0.2688	0.3497	-0.0094	0.3361	0.6791	0.2883	0.2527	0.3402	-0.0327	0.5214
100129013	0.7524	0.8806	0.6147	0.524	0.7994	0.8444	0.6406	0.7385	0.8668	0.7081	0.7842	0.6291	0.6396	0.7577	0.7824	0.685	0.6396	0.7676	0.7572	0.6375	0.7875	0.8014	0.701	0.9479	0.7627	0.9315	0.6292	0.8408	0.794	0.6352	0.6261	0.7213	0.7259	0.6805
100129014	0.1213	0.0964	0.0107	0.019	0.0281	0.1106	0.0427	0.1105	0.0426	0.0865	0.0619	0.0458	0.0699	-0.0509	0.0986	0.0282	0.0871	0.0169	0.016	0.0256	0.0399	0.1102	-0.0607	0.105	0.0588	-0.0558	0.1619	0.0077	0.0818	0.1004	0.0436	0.0457	-0.007	0.0412
100129015	-0.3511	-0.5469	-0.2842	-0.4858	-0.393	0.0476	-0.2193	-0.3246	-0.3041	-0.1688	-0.0868	-0.2231	-0.4584	-0.3215	-0.3679	-0.6297	-0.1258	-0.1859	-0.5457	-0.2015	-0.2261	-0.2599	-0.4012	-0.0542	-0.487	-0.4968	-0.6362	-0.4165	-0.1757	-0.7697	-0.5546	-0.4881	-0.5383	-0.386
100129020	0.0309	0.1159	-0.0352	0.2061	-0.0861	0.0471	0.039	0.1044	0.1433	0.0305	0.0109	0.0127	0.0853	0.0284	0.0381	0.0563	0.0247	0.0102	-0.0388	0.1041	0.0016	0.079	0.0337	-0.0109	-0.1162	0.1149	0.2145	0.037	0.0213	0.0513	0.1104	-0.0809	0.0706	-0.0367
100129021	-0.0945	-0.1174	-0.0352	-0.4334	-0.0766	0.1077	-0.1027	0.066	0.064	0.0543	0.0546	-0.0543	-0.0269	-0.0947	-0.0189	-0.0707	0.1037	-0.0642	-0.0871	0.0513	-0.024	-0.032	-0.0486	0.1541	-0.1301	-0.14	0.0073	6e-04	0.0675	-0.0619	-0.033	-0.0335	-0.1173	0.1313
100129022	0.4934	0.313	0.3189	0.0605	0.6034	0.3582	0.3032	0.2972	0.3325	0.0294	0.2832	0.3082	0.4719	0.1652	0.3377	0.0919	0.1885	0.179	0.2881	0.1952	0.0701	0.1994	-0.0445	0.1803	0.083	0.12	0.0385	0.1669	0.026	0.3448	0.1705	0.3603	0.1105	0.3027
100129023	0.0467	0.1188	-0.0781	0.0787	0.0805	0.0673	0.0325	0.0624	0.025	0.0611	0.0093	0.1066	-0.0169	0.0168	0.053	0.063	0.0583	0.0676	-0.0406	0.094	0.161	0.0546	0.0415	0.0443	0.2451	-0.0152	0.0159	-0.0619	0.0153	0.061	0.0661	0.0807	0.0414	0.0063
100129026	1.2181	1.0824	1.2786	0.4824	0.7315	0.5561	0.6141	0.663	0.8014	0.3143	0.6192	0.8122	0.658	1.0446	0.7599	1.3293	0.7358	0.5983	0.7397	0.9621	0.4635	0.5199	0.6031	0.6154	0.72	1.2868	0.6684	0.8497	0.5217	0.7793	0.6227	1.6435	0.6219	1.012
100129028	1.3911	1.0177	1.0901	0.6204	1.0392	1.137	1.3416	1.4667	1.3482	1.2068	1.304	1.3312	1.4328	1.2376	1.5803	0.8176	1.4519	1.2467	1.3249	1.2045	0.9388	1.0648	0.8136	1.0806	0.6076	0.7032	0.8841	1.0773	1.281	1.141	1.2036	1.224	0.9036	1.4495
100129031	0.0792	0.0939	0.1424	0.3631	0.0384	-0.0043	0.0022	0.0988	-0.2009	0.079	0.0163	0.0746	0.0733	-0.0354	0.0055	0.612	0.0466	-0.0299	0.015	0.2368	-0.0639	0.0341	-0.0615	-0.0527	0.3042	0.1413	0.0389	-0.0668	0.1364	0.2011	0.0401	0.1261	0.1927	0.0643
100129032	0.0047	-0.024	-0.058	0.0189	-0.0403	0.0143	-0.1781	-0.039	-0.1688	-0.1111	-0.0538	-0.065	-0.0906	-0.0857	-0.001	-0.2252	-0.0809	0.0095	-0.1158	-0.0161	-0.0762	-0.1674	0.0197	-0.1223	-0.179	-0.2285	-0.1895	-0.1082	-0.0866	-0.1054	-0.1153	-0.0947	-0.1017	0.0345
100129033	0.1212	-0.0066	0.1208	0.2177	0.0882	-0.0049	0.2137	0.2801	0.2301	0.043	-0.1065	-0.1191	-0.1111	-0.0128	0.1967	0.1597	-0.0513	0.016	0.0801	-0.0138	0.1023	0.1612	-0.1374	-0.0496	-0.0556	-0.0899	0.3269	-0.043	-0.0069	0.1152	0.0281	0.0711	-0.0605	0.2182
100129034	1.4502	1.312	1.2963	0.8705	1.6177	1.4094	1.9013	1.1287	1.684	1.3607	1.414	1.5384	2.0293	1.5128	1.7387	1.0144	2.191	1.3544	1.7444	1.5518	1.2908	2.0562	1.2952	1.4013	1.5183	1.039	1.4385	0.9554	1.9812	1.5366	1.2413	1.9566	1.4021	1.7574
100129036	0.0079	-0.128	-0.1116	-0.3034	-0.0044	-0.008	-0.0548	-0.0013	0.1226	0.0514	0.066	0.0211	-0.02	-0.0341	0.1489	-0.0484	0.0543	0.0243	0.0798	-0.0203	-0.0608	-0.0509	-0.06	0.0615	-0.085	-0.0852	-0.1816	-0.1104	0.0267	0.0137	-0.0418	0.0534	-0.1777	0.1873
100129040	-0.2303	-0.3405	-0.258	-0.3898	-0.2317	-0.1609	-0.2718	-0.2273	-0.2347	0.0228	-0.1057	-0.1354	-0.1773	-0.0851	-0.0977	-0.1219	-0.069	-0.3315	-0.1757	-0.0074	-0.1672	-0.2856	-0.2807	-0.1694	-0.3813	-0.2606	-0.2419	-0.0753	-0.342	-0.2932	-0.3854	-0.1074	-0.2193	-0.1718
100129046	0.1004	-0.0037	0.1085	0.0829	0.0784	0.1525	-0.0453	0.1491	0.0589	-0.1651	0.0846	-0.0077	0.0996	0.141	-0.2128	0.1722	0.033	0.071	-0.0094	0.019	0.105	0.0612	0.1117	0.1622	-0.2048	-0.0229	-0.0166	0.1379	-0.0245	-0.053	0.1931	-0.0146	-0.0639	0.059
100129051	0.1889	0.225	0.2567	0.3228	0.107	0.2033	0.2848	0.2052	0.0705	0.1106	0.3768	0.1941	0.013	0.1559	0.08	0.2065	0.1437	0.2396	0.167	0.2724	0.225	0.1164	0.1767	-0.0498	0.2437	0.3286	0.1087	0.2115	0.1287	0.1463	0.338	0.0587	0.1731	0.2274
100129052	0.0799	-0.0523	-0.0274	-0.1651	0.018	-0.0585	0.022	-0.1212	-0.0785	0.1132	-0.0238	-0.0089	-0.0093	0.1294	0.0679	-0.0997	0.0243	-0.123	0.1938	0.0991	-0.049	0.0346	-0.0929	0.1288	0.0291	-0.1207	-0.0622	0.0158	-0.0349	0.0256	-0.0667	0.0117	-0.0156	0.0021
100129053	-0.0772	-0.1358	-0.1428	0.0164	-0.2043	-0.1488	-0.2145	-0.123	-0.0843	0.0107	-0.1423	-0.0679	-0.1448	-0.1201	-0.0933	-0.0533	-0.1458	-0.0885	-0.0974	-0.0103	-0.11	0.0283	-0.0429	-0.146	-0.0321	0.0522	-0.1958	-0.095	-0.1085	-0.1864	0.0614	-0.2471	-0.0935	-0.0819
100129055	0.0223	0.1108	0.0088	-0.1241	0.0751	0.1395	0.0362	0.1696	0.0681	0.091	0.0466	0.0821	0.2313	-0.0262	0.1241	-0.0467	0.1581	-0.0577	0.0111	0.0965	0.0696	0.023	0.0234	0.1436	-0.0422	0.0111	0.1562	0.0831	0.0624	0.0634	-0.0037	-0.0263	0.0576	0.0735
100129058	0.2792	0.4996	0.2184	0.6251	0.3367	0.2651	0.2861	0.1726	0.0555	0.1535	0.0635	0.1907	0.2271	0.2908	0.1131	0.4902	0.113	0.0826	0.2043	0.0591	0.1258	0.2731	0.3771	0.1084	0.602	0.1575	0.1753	0.2153	0.051	0.3491	0.2779	0.2062	0.4581	0.043
100129060	0.486	0.4496	0.7858	0.7837	0.6252	0.4923	0.5441	0.3092	0.1513	0.179	0.3942	0.4226	0.3965	0.3998	0.2636	0.401	0.2972	0.057	0.3435	0.4386	0.5342	0.273	0.467	0.3158	0.5987	0.646	0.56	0.3632	0.7056	0.5161	0.1662	0.4541	0.5767	0.7364
100129061	0.7374	0.6719	0.7844	0.5857	0.7085	0.5539	0.4776	0.6256	0.642	0.5235	0.4045	0.5608	0.7994	0.5007	0.3771	0.6197	0.2278	0.4676	0.5179	0.4829	0.4013	0.6526	0.3141	0.6074	0.5166	0.2789	0.2779	0.3362	0.7089	0.543	0.4965	0.6267	0.5082	0.5327
100129062	-0.1102	-0.1019	-0.2075	-0.1052	-0.184	-0.017	-0.1004	-0.0467	-0.2813	-0.1057	-0.1075	-0.1415	-0.2105	-0.1767	-0.1003	-0.2848	-0.1706	0.0481	-0.1955	-0.1401	-0.1842	-0.1657	-0.2904	-0.0897	-0.2548	-0.0466	-0.1612	-0.0825	-0.2078	-0.0499	-0.1183	-0.1017	-0.2146	-0.1584
100129063	-0.0914	-0.1755	0.0214	-0.17	-0.0767	-0.0977	0.0017	0.0486	-0.0731	-0.1955	0.0278	-0.2097	-0.1394	-0.0444	-0.1698	-0.0275	-0.2404	-0.1788	-0.068	-0.2127	-0.0733	-0.1756	-0.1547	-0.069	-0.0807	-0.2004	0.0585	-0.1774	-0.0652	-0.1574	-0.2015	-0.0922	-0.1441	-0.0278
100129065	0.0111	-0.0551	0.0826	0.0672	0.0163	-0.0246	-0.0596	-0.1055	-0.0513	-0.1003	-0.1373	-0.1806	-0.1084	0.0321	-0.1346	-0.0424	-0.0522	0.0239	-0.1066	-0.1124	-0.0582	-0.0849	-0.0194	-0.0638	-0.1416	-0.0853	0.0459	0.1215	-0.119	-0.0076	0.0355	-0.1317	-0.0435	-0.1326
100129066	-0.0803	-0.1024	-0.1353	-0.2728	-0.108	-0.181	-0.2328	-0.0529	-0.1752	-0.1731	-0.1203	-0.1308	-0.1383	-0.1323	-0.2011	-0.1837	-0.0462	-0.2915	-0.2055	-0.0929	-0.1362	-0.2339	-0.064	-0.0835	-0.1691	-0.0799	-0.0402	-0.0889	-0.1689	-0.0987	-0.0458	-0.1125	-0.0899	-0.1809
100129067	0.2569	0.1968	0.1658	0.1506	0.0603	0.0457	0.225	0.0613	0.1198	0.1107	-0.082	0.137	0.0737	0.0934	-0.0523	0.0157	-0.1773	0.017	0.0537	0.0863	0.3862	-0.1043	0.1212	0.1243	0.2499	-0.0127	0.1478	0.0352	-0.0531	-0.0054	0.0851	0.2406	0.2962	0.0954
100129070	-0.2128	-0.2089	-0.3853	0.2243	-0.1164	-0.0849	-0.3043	-0.153	-0.0053	-0.3053	-0.1619	-0.3698	-0.1994	-0.1649	-0.0159	-0.4444	-0.153	-0.0995	-0.1585	-0.1552	0.0387	-0.2219	-0.0617	-0.1668	-0.1309	-0.0367	-0.2409	-0.0887	-0.3537	-0.3847	-0.2239	-0.1977	-0.1552	-0.0587
100129071	0.3615	0.1699	0.0805	-0.4737	0.3552	0.3128	0.313	0.3073	0.49	0.5372	0.3806	0.2797	0.3322	0.4894	0.7719	0.0291	0.5391	0.4944	0.4306	0.2867	0.286	0.2538	0.3125	0.455	0.1874	-0.3366	0.1164	0.2845	0.3135	0.2985	0.3617	0.5292	0.189	0.3656
100129074	-0.2875	-0.3394	-0.3453	-0.1985	-0.2176	-0.2335	-0.1967	-0.2483	-0.2064	-0.2133	0.0336	-0.3516	-0.2361	0.0357	-0.092	-0.3862	-0.1735	-0.0648	-0.1706	-0.2695	-0.1201	-0.2959	-0.2005	-0.2292	-0.2782	-0.2712	-0.2958	-0.2433	-0.011	-0.2878	-0.2767	-0.1654	-0.4577	-0.1514
100129075	0.0607	-0.0108	-0.0734	-0.0706	0.0138	0.0769	0.0044	0.0709	0.1387	0.0865	0.0766	0.0822	0.0916	-6e-04	0.0875	-0.0994	0.0978	0.023	0.0576	0.0344	0.0387	0.0257	0.0176	0.0715	-0.0461	0.0729	-0.0625	0.013	0.118	0.0319	0.0504	0.0573	-0.0101	0.1036
100129076	0.1014	0.0371	0.1307	-0.0946	0.1708	0.0648	-0.011	0.0556	0.1632	0.1413	0.1152	-0.0297	0.1594	0.1529	0.1024	0.0567	0.1172	0.0718	0.0731	0.0878	0.2092	-0.0041	0.0113	0.261	0.2034	-0.0078	0.1406	0.1569	0.2541	0.1481	0.075	0.0593	0.1786	0.0035
100129077	-0.1223	-0.1119	-0.1037	-0.2022	-0.1666	-0.0303	-0.0034	-0.0791	-0.0515	-0.0167	-0.0434	-0.1281	0.081	-0.0715	-0.0179	-0.1138	-0.1034	-0.1986	-0.0309	0.0098	0.0835	-0.1306	-0.1093	-0.1311	0.0141	-0.1006	-0.0832	0.0222	0.0515	-0.2133	-0.1393	-0.0724	-0.1697	-0.089
100129078	0.0486	0.2413	4e-04	0.1164	-0.0169	-0.1163	0.1519	0.087	0.0986	0.2092	0.1225	0.0908	0.2465	0.0734	-0.0985	-0.1683	-0.0418	0.0703	-0.0758	0.1803	-0.1712	-0.2343	0.0743	-0.145	0.2061	-0.0779	0.0722	0.0969	0.1719	-0.1007	-0.1062	0.0494	0.0398	-0.1484
100129079	0.5413	0.4847	0.4143	0.3685	0.772	0.7481	0.1335	0.2854	0.2311	0.1612	0.1878	0.2862	0.1251	0.119	0.4918	0.1535	-0.0018	-0.0389	0.0549	0.0421	0.0726	0.2722	-0.0809	0.2063	0.222	-0.0099	0.0537	0.0598	0.1751	0.0921	0.2502	0.3578	0.2611	0.2825
100129083	0.336	0.2168	0.616	-0.0385	0.4043	0.2212	0.5872	0.2396	0.2791	0.1333	0.4343	0.222	0.4046	0.1667	0.3709	0.4145	0.3158	0.0858	-0.0207	-0.1412	0.1303	0.5564	0.3117	0.1657	0.3038	0.342	0.165	0.1952	0.0967	0.3257	0.1282	0.4035	0.3823	0.4857
100129085	-0.2344	-0.4999	-0.3088	-0.7561	-0.1863	-0.2944	-0.306	-0.3392	-0.2506	-0.1889	-0.1873	-0.2065	0.0211	-0.1498	-0.2569	-0.372	-0.0817	-0.2465	-0.4472	-0.1867	-0.2192	-0.3449	-0.335	-0.3351	-0.4057	-0.25	-0.3028	-0.1894	-0.1815	-0.3061	-0.2977	-0.2627	-0.4712	-0.2789
100129087	0.1863	0.0607	0.1396	-0.1283	0.1178	0.211	0.1307	0.09	0.1099	0.1475	0.1772	0.1089	0.1681	-0.0358	-0.0095	0.0615	0.0561	-0.0032	0.1903	0.1692	0.2914	0.0261	0.0517	0.1746	0.0943	0.0794	0.0262	0.066	0.1542	0.0617	0.1351	-0.097	0.1138	0.157
100129090	0.0921	0.1091	0.1667	0.2439	0.0588	0.0983	0.0776	0.1738	0.0626	-0.0063	0.0824	0.0388	0.2567	0.0417	0.0322	0.1735	0.1826	0.0518	0.1029	0.1886	0.0244	0.1803	0.1653	0.1058	0.1224	0.1708	0.2163	0.178	0.1041	0.1631	0.2733	0.1986	-0.017	0.1054
100129091	-0.0977	-0.379	-0.3156	-0.6878	-0.2351	-0.1121	-0.3235	-0.2871	-0.1159	-0.0889	-0.0136	-0.1947	-0.2078	-0.097	-0.0138	-0.5546	-0.0472	-0.1171	-0.2498	-0.2571	-0.2418	-0.3956	-0.3464	-0.1145	-0.5016	-0.1766	-0.4807	-0.1608	-0.1455	-0.0957	-0.3774	0.0204	-0.5278	0.1121
100129092	-0.1904	-0.2382	-0.2699	-0.3297	-0.2543	-0.1225	-0.1647	-0.2143	-0.2191	-0.2236	-0.0726	-0.121	-0.1995	-0.2578	-0.0451	-0.1924	-0.0515	-0.0049	-0.1259	-0.0325	-0.1616	-0.288	-0.1408	0.0687	-0.385	-0.1638	-0.46	-0.1151	-0.3118	-0.2946	-0.2159	-0.2035	-0.2814	-0.2053
100129093	0.3323	0.2768	0.0074	0.068	0.1121	0.058	0.1227	0.095	0.0606	-0.0383	0.0654	0.1358	0.0473	0.1859	0.0647	0.1533	0.1301	0.1047	0.0612	0.0698	-0.0414	0.1003	0.008	0.0288	-0.1336	-0.0868	-0.044	-0.0848	0.0015	0.0941	0.2168	0.2656	0.0726	0.1155
100129094	-0.038	0.0131	0.0509	0.067	0.0562	-0.0099	0.1079	0.0191	0.0777	-0.0258	-0.0023	-0.0555	4e-04	-0.1458	-0.055	0.1413	-0.0383	0.0735	-0.0358	0.0184	-0.0081	0.0498	0.1612	-0.005	0.0415	0.0486	0.1437	0.1348	-0.0359	0.089	0.047	0.0371	0.1436	0.0202
100129096	-0.0128	-0.0457	0.0164	0.0031	0.0081	-0.0022	0.0326	-0.0534	0.0311	0.0307	-0.0188	-0.0987	-0.0021	-0.1225	0.0202	-0.1307	0.0178	-0.1361	-0.1068	-0.0783	0.0076	-0.0548	-0.0171	-0.0318	-0.0615	-0.0437	-0.0187	-0.0662	-0.0174	-0.1027	-0.1419	0.0392	-0.0549	0.0117
100129098	-0.0755	-0.1744	-0.218	-0.4911	-0.1281	-0.057	-0.1285	-0.1161	-0.0033	0.0237	-0.0748	-0.0342	0.0208	-0.1543	0.0617	-0.2024	0.0475	-0.1462	-0.0705	-0.0748	-0.0346	-0.1568	-0.0436	0.0412	-0.309	-0.1028	-0.1826	-0.0737	-0.0668	-0.1084	-0.0743	-0.0828	-0.1716	-5e-04
100129100	-0.2199	-0.2687	-0.1215	-0.2513	-0.1875	-0.277	-0.2557	-0.26	-0.2692	-0.1982	-0.2085	-0.2022	-0.1931	-0.1554	-0.0966	-0.2215	-0.1255	-0.1998	-0.2261	-0.2451	-0.1526	-0.1116	-0.0816	-0.1606	-0.2629	-0.0894	-0.1566	-0.1585	-0.194	-0.163	-0.2479	-0.1866	-0.296	-0.2266
100129101	0.0117	0.0207	0.0199	0.0742	-0.0396	-0.0597	-0.0572	-0.0317	-0.0914	-0.0443	-0.0033	-0.0244	-0.0486	-0.0279	-0.0496	0.1582	-0.0513	0.1017	-0.0237	-0.0128	-0.1291	-0.1261	0.0425	-0.1079	-0.0568	-0.0146	0.0032	0.009	-0.0136	-0.0132	-0.0118	-0.0667	0.0055	-0.0659
100129103	0.1622	0.1285	0.1097	-0.074	0.1181	0.1709	0.1102	0.1865	0.1242	0.1776	0.1392	0.0719	0.1782	0.0451	0.1723	0.0354	0.1091	0.0141	0.1472	0.0644	0.1103	0.1356	0.0795	0.1429	0.0233	0.0525	0.0324	0.1285	0.2371	0.1884	0.0639	0.139	0.1551	0.1683
100129104	0.4862	0.3556	0.6709	0.0789	0.3629	0.2347	0.4285	0.4118	0.4241	0.0109	0.3433	0.3476	0.329	0.3588	0.218	0.4095	0.4223	0.0186	0.4635	0.4881	0.23	0.2552	0.387	0.3088	0.6829	0.2799	0.3189	0.2744	0.2219	0.4949	0.2137	0.4832	0.3903	0.457
100129105	0.8766	0.6807	0.802	-0.0316	0.8416	0.7636	0.6487	0.6222	0.6381	0.3276	0.6727	0.7063	1.0823	0.4553	0.8181	0.4537	0.9159	0.4216	0.9278	0.6529	0.382	1.0434	0.3173	0.6424	0.2475	0.3053	0.1757	0.3372	0.7594	0.7445	0.5748	1.1106	0.6974	0.6993
100129106	-0.0157	-0.0899	-0.0996	-0.1076	-0.0489	-0.056	-0.0913	-0.0223	-0.0841	-0.1276	-0.0335	-0.0452	-0.0852	-0.0317	-0.1551	-0.0905	-0.0246	-0.023	-0.0785	-0.0554	-0.1227	-0.0671	-0.0928	-0.1399	-0.0376	-0.0702	-0.0228	-0.1679	-0.0544	-0.075	-0.0737	-0.0971	-0.1387	-0.0814
100129108	0.2458	0.2617	0.131	-0.1223	0.0689	0.0664	0.1153	0.0369	0.2306	-0.0189	-0.071	0.0871	0.2487	-0.2316	0.0065	-0.0085	0.1146	-0.0193	-0.0452	0.1528	-0.0268	-0.1605	0.1739	-0.0337	0.0158	-0.0995	0.1084	-0.2626	0.2228	-0.0771	0.478	-0.0423	-0.0679	0.1904
100129111	-0.3492	-0.1821	-0.3739	-0.4232	-0.3505	-0.3599	-0.3729	-0.4515	-0.3317	-0.4138	-0.2866	-0.2576	-0.2684	-0.0715	-0.1119	-0.1896	-0.2876	-0.4691	-0.2027	-0.0706	-0.3789	-0.4829	-0.3593	-0.6142	-0.4921	0.0325	-0.1852	-0.1101	-0.3584	-0.4305	-0.4657	-0.1678	-0.2448	-0.3838
100129114	0.2408	0.2663	0.2081	0.4403	0.3611	0.2215	0.2066	0.3451	0.3492	0.1963	0.196	0.231	0.2339	0.1838	0.2814	0.2814	0.1518	0.122	0.2658	0.0335	0.2741	0.0743	0.3155	0.2824	0.3641	0.3397	0.5129	0.3411	0.3261	0.2944	0.4321	0.2709	0.3461	0.2929
100129119	0.0554	-0.2518	-0.0492	-0.4109	-0.1917	-0.0493	-0.1914	-0.2464	-0.0795	-0.0861	-0.0561	0.0485	-0.1721	-0.0259	0.0867	-0.0767	0.1176	0.0402	-0.0585	-0.3807	-0.1575	-0.1916	0.2427	-0.4148	-0.3765	0.069	-0.0268	-0.0836	-0.3539	-0.0038	-0.2594	0.0839	-0.0924	-0.0859
100129122	0.0206	-0.1272	-0.2321	-0.7232	-0.1259	0.0548	-0.1126	-0.1004	0.1611	-0.0443	0.0784	0.0033	0.0521	-0.0498	0.0917	-0.4971	0.1513	-0.0861	-0.0591	-0.0552	-0.0058	-0.1242	-0.3142	0.1686	-0.3136	-0.1784	-0.4759	-0.0805	0.1776	-0.0573	-0.2322	-0.0695	-0.3089	0.1859
100129123	-0.0956	-0.0456	-0.1347	-0.1838	-0.1443	-0.0694	-0.1569	-0.0964	-0.1096	-0.1093	-0.1057	-0.119	-0.0494	-0.0895	-0.1279	-0.0885	-0.0673	-0.1072	-0.1463	-0.0969	-0.1589	-0.0996	-0.0486	-0.0589	-0.0812	-0.0737	-0.0442	-0.0998	-0.0662	-0.0715	-0.1754	-0.0854	-0.0825	-0.1159
100129126	-0.0186	-0.0262	-0.0585	-0.0255	-0.0121	-0.1064	-0.0186	0.0347	-0.0657	0.0495	-0.0788	-0.0666	-0.0292	-0.0262	-0.0347	0.0135	-0.0239	-0.0783	-0.032	-0.1009	-0.046	0.0056	0.0466	-0.1295	0.0897	-0.0079	0.1652	-0.0525	0.0082	0.0237	-0.0456	-0.0513	-0.0027	-0.0279
100129128	0.0441	-0.0294	0.2564	0.129	0.1377	0.0964	0.1703	0.2077	-0.005	0.1235	0.1674	0.1073	0.1188	-0.092	0.0935	0.1258	-0.1142	-0.0391	0.1436	0.0623	0.0818	-0.0158	0.1067	0.1777	0.2369	0.0239	0.0433	0.1315	0.1656	-0.132	0.1987	0.2273	0.1905	0.3028
100129129	0.2069	0.1565	0.2558	-0.0973	0.2089	0.171	0.0268	0.2564	0.4266	0.1012	0.362	0.2134	0.1499	0.0189	0.2066	0.2016	0.209	0.0628	0.2225	0.3518	0.3578	0.211	0.0921	0.4889	0.158	0.3043	0.1273	0.0689	0.2982	0.361	0.2208	0.1179	0.1842	0.3011
100129130	0.3297	0.3321	0.446	0.3733	0.2599	0.2234	0.3246	0.2794	-0.0031	0.2436	0.2214	0.2683	0.1606	0.2979	0.3678	0.4458	0.1879	0.3272	0.4147	0.1404	0.3293	0.1489	0.4474	0.3542	0.3119	0.335	0.4341	0.3985	0.264	0.1993	0.4025	0.2593	0.2339	0.3522
100129134	-0.0572	-0.1356	-0.0472	-0.1415	-0.0755	-0.0822	-0.0716	-0.0436	-0.0176	-0.0345	-0.031	-0.1353	-0.0854	-0.0995	-0.0901	-0.1933	0.0331	-0.0652	0.0258	-0.0721	-0.1325	-0.0033	-0.0579	0.0136	0.0055	-0.0015	-0.1008	-0.049	-0.1311	-0.2088	-0.152	-0.0418	0.047	-6e-04
100129135	-0.0741	-0.1199	-0.1903	-0.1523	-0.1618	-0.0437	-0.1454	-0.1195	-0.087	0.0616	-0.0866	0.0062	-0.0965	-0.1444	-0.1066	-0.1048	-0.1292	-0.0962	-0.188	-0.1106	-0.1112	-0.1372	-0.0573	-0.1782	0.0156	-0.0485	-0.2491	-0.0901	-0.1503	-0.114	-0.0958	-0.104	-0.0656	-0.1178
100129138	-0.1422	-0.1729	-0.1211	-0.302	-0.1007	-0.1011	-0.1184	-0.1908	-0.1479	-0.1703	-0.0607	-0.212	-0.0927	-0.0624	-0.0137	-0.3151	-0.099	-0.272	-0.0948	-0.1947	-0.1415	-0.2039	-0.1925	-0.0609	-0.2245	-0.14	-0.1747	-0.156	0.0171	-0.1714	-0.1983	-0.1343	-0.3385	-0.0757
100129139	0.0338	-0.0246	0.2153	-9e-04	0.1693	0.07	0.0634	-0.0119	0.0781	0.2101	0.0625	0.1052	0.2187	-0.1772	0.1387	-0.0937	0.1071	-0.0037	0.0882	0.2057	0.0644	-0.0107	0.0441	-0.0676	-0.1428	0.1258	0.0489	0.1185	0.0338	-0.007	-0.1702	0.2192	0.0724	0.0817
100129140	0.2519	0.2581	0.2727	0.3401	0.2414	0.2185	0.266	0.1928	0.1612	0.1504	0.1669	0.3058	0.1445	0.1023	0.0769	0.3142	0.1305	0.2894	0.2079	0.2222	0.1901	0.1566	0.3319	0.1606	0.2761	0.2586	0.4043	0.3293	0.2093	0.2668	0.2649	0.2628	0.2491	0.1734
100129142	-0.046	-0.2724	-0.1544	-0.5404	-0.0431	-0.0391	-0.1941	-0.1386	-0.0286	-0.0687	0.1166	-0.0655	-0.0533	-0.0158	0.055	-0.2237	0.051	-0.0516	-0.0101	-0.1544	-0.1519	-0.2973	-0.2188	-0.0735	-0.2278	-0.1446	-0.2653	-0.0853	0.0618	-0.1165	-0.1311	0.0022	-0.2817	-0.0429
100129144	-0.1869	-0.2438	-0.3652	-0.3749	-0.0936	-0.1873	-0.3574	-0.3093	-0.1761	-0.216	-0.1586	-0.1867	-0.155	-0.2001	-0.1175	-0.3928	-0.2126	-0.1281	-0.2251	-0.1531	-0.1172	-0.3411	-0.2071	-0.2775	-0.1977	-0.2064	-0.1702	-0.2655	-0.1651	-0.2157	-0.1833	-0.1476	-0.2763	-0.1449
100129147	-0.1087	-0.1496	-0.0604	-0.2485	-0.1274	0.0599	-0.1239	0.0904	0.131	0.0548	-0.0966	-0.2149	-0.0172	-0.0081	-0.0417	-0.2319	-0.2108	-0.1923	-0.1373	-0.0232	-0.0963	-0.2542	-0.0567	-0.0062	0.0165	-0.281	-0.0338	-0.1695	0.0897	-0.2606	-0.2182	-0.0646	-0.162	-0.0012
100129148	0.3208	0.2235	0.2699	0.1279	0.515	0.2597	0.2067	0.1613	0.0612	-0.0174	0.1456	0.0965	0.1581	0.0867	0.1842	0.0702	0.1301	0.1282	0.0708	0.1542	-0.0604	0.0397	0.1179	0.0367	0.0383	0.2043	-0.0043	0.1676	0.1125	0.1454	0.1336	0.212	0.1811	0.3311
100129149	-0.1562	-0.3542	-0.0702	-0.5052	-0.0962	-0.0739	-0.0393	-0.0788	-0.0529	-0.0988	-0.0482	-0.0569	-0.0961	-0.0665	0.0538	-0.329	-0.0615	-0.2725	-0.0069	-0.1222	-0.2285	-0.1628	-0.1527	-0.093	-0.3252	-0.2229	-0.2092	-0.1903	0.03	-0.1232	-0.24	-0.0457	-0.3744	-0.0101
100129151	0.0769	0.0743	0.0133	-0.0344	0.0739	-0.0578	0.0396	0.1133	0.1707	0.1513	0.1973	0.1734	0.3248	0.0239	-0.0273	0.4547	0.0724	0.0309	0.0417	0.0274	0.2633	0.1238	0.2513	-0.0367	0.0541	0.1563	-0.0022	0.1241	-0.0445	0.2433	0.3749	0.0963	0.3892	0.168
100129153	-0.1038	-0.0986	-0.089	-0.0531	-0.0127	-0.1043	-0.0138	-0.1215	-0.0588	-0.1121	-0.0458	-0.1346	-0.1834	-0.0961	-0.0331	-0.0327	-0.183	-0.1469	-0.0892	-0.1541	-0.1751	-0.1265	-0.0744	5e-04	-0.1539	-0.0441	0.0294	-0.0667	-0.0334	-0.1712	-0.174	-0.0526	-0.146	-0.0868
100129154	0.1069	0.0371	0.0803	0.0971	0.0725	-0.0266	0.1666	0.1032	0.0361	0.0446	0.0598	0.0222	0.0702	0.0627	-0.0088	0.2226	0.0519	0.1232	0.1171	0.1246	0.0614	0.1419	0.1662	0.0611	0.0065	-9e-04	0.151	0.1418	-0.0152	0.1575	0.1552	0.0285	0.0746	0.0369
100129155	0.1864	0.0664	0.1795	-0.1692	0.0978	0.0808	0.2228	0.1366	0.1606	0.1338	0.156	0.217	0.0911	-0.0143	0.0805	0.044	0.0353	0.1095	0.2512	0.3032	0.0138	0.1244	0.1489	0.1983	0.0639	0.171	0.1779	0.1826	0.2661	0.0274	0.1259	0.309	0.0942	0.2075
100129156	-0.1111	0.0264	-0.098	-0.0288	-0.0904	-0.0687	-0.1186	0.0171	0.0019	-0.2166	-0.0029	-0.1956	-0.0551	-0.0804	0.0386	-0.0989	-0.032	0.0995	-0.0156	-0.1737	0.0086	-0.2003	-0.1096	-0.0281	0.2	-0.041	-0.0924	-0.0909	-0.0593	0.1215	-0.0972	-0.1216	-0.0557	-0.1324
100129159	0.0712	0.0981	0.1879	0.1925	0.0758	0.0387	0.164	0.1463	0.0992	0.1177	0.0585	0.1502	0.0307	0.1445	0.1357	0.2592	0.1466	0.0285	0.2371	0.1132	0.0905	0.1516	0.209	0.0546	0.1622	0.1611	0.2453	0.1621	0.2057	0.1606	0.2916	0.1058	0.2029	0.0671
100129162	-0.05	-0.0036	0.0991	0.1576	-0.0602	-0.0151	0.0423	0.0155	0.0325	-0.0033	-0.0207	0.0029	-0.021	-0.0203	-0.0726	-0.0173	0.0659	0.0691	0.0131	-0.1206	0.0085	-0.0795	0.0685	0.0594	0.1398	0.1343	0.2884	-0.0639	0.019	-0.1296	-0.0034	-0.0488	4e-04	0.0334
100129163	-0.0669	-0.015	-0.0521	0.1496	-0.1334	-0.0526	-0.1188	-0.0643	-0.0659	-0.057	-0.0433	-0.1305	-0.1246	-0.049	-0.0626	0.0333	0.0012	0.0215	-0.0366	-0.143	-0.0066	-0.0749	-0.0525	-0.112	-0.1445	-0.0176	-0.05	0.0018	-0.159	-0.0184	-0.0321	-0.1082	0.0279	-0.1834
100129165	-0.1703	-0.2052	-0.2348	-0.2504	-0.1479	-0.1235	-0.2228	-0.1248	-0.1446	-0.1303	-0.1044	-0.1617	-0.1995	-0.1503	-0.1245	-0.3027	-0.0827	-0.1233	-0.1401	-0.2202	-0.1679	-0.1988	-0.1919	-0.1467	-0.2303	-0.1523	-0.2052	-0.1741	-0.051	-0.0502	-0.2039	-0.1607	-0.2597	-0.137
100129169	0.0315	0.0195	0.0509	0.1051	0.0447	-0.028	0.0342	0.0675	-0.0276	0.0542	0.0185	-0.0442	8e-04	-0.0075	0.0077	0.062	-0.0068	-0.0234	-0.0054	0.0115	0.0324	0.0145	-0.0024	-0.0635	0.0055	-0.0272	0.0112	0.0617	0.052	0.0298	0.03	0.0479	0.0102	0.0253
100129174	-0.2348	-0.3149	-0.3712	-0.3264	-0.3565	-0.3348	-0.3809	-0.3047	-0.314	-0.2553	-0.2476	-0.2555	-0.1643	-0.2843	-0.2027	-0.2999	-0.2242	-0.1197	-0.2579	-0.4016	-0.2889	-0.2715	-0.2612	-0.233	-0.3588	-0.2803	-0.3132	-0.3742	-0.4244	-0.283	0.0091	-0.2684	-0.1825	-0.4103
100129175	0.0668	0.0687	0.1537	0.0219	0.0814	-0.0018	0.1799	0.0878	0.1658	0.1097	0.1095	-0.0437	0.1345	0.1294	0.1268	-0.1362	-0.034	0.0462	0.115	0.1583	0.0283	0.0372	0.1889	0.1604	-0.0861	-0.056	0.1252	0.1786	0.0823	-0.0987	-0.0214	0.1506	-0.0624	0.1642
100129176	0.1304	-0.1081	0.1557	-0.0439	0.0182	0.1302	0.0561	0.0013	0.2808	0.1157	0.1376	0.0966	0.0923	0.0732	0.2278	-0.0939	0.0829	0.2448	0.1698	-0.0051	-0.1015	0.1811	-0.0947	0.3145	0.0425	0.1069	0.1565	-0.0696	0.1941	0.0168	-0.1312	0.2533	0.0264	0.2117
100129178	-0.0839	-0.0384	-0.0378	0.2385	-0.1601	-0.0947	-0.3569	-0.1826	-0.1022	-0.2305	-0.1123	-0.1392	-0.1207	-0.2269	-0.122	0.0146	-0.007	-0.0289	-0.2866	-0.1791	-0.201	0.0369	-0.3299	-0.0316	-0.0344	-0.1198	0.0948	-0.0095	-0.2713	0.1522	-0.2283	-0.0423	-0.0163	-0.1352
100129179	0.5291	0.6503	0.4834	0.2891	0.6251	0.6401	0.3213	0.4706	0.5615	0.1429	0.5291	0.5706	0.7444	0.2731	0.638	0.426	0.411	0.3469	0.5085	0.3867	0.6516	0.4588	0.4761	0.4682	0.3315	0.1738	0.29	0.217	0.4799	0.4275	0.3509	0.6296	0.4985	0.7243
100129182	0.0083	-0.0026	0.0508	-0.4611	-0.0695	0.0319	0.0246	-0.2533	-0.0372	0.0789	-0.0765	-0.0728	-0.0939	-0.1254	0.0481	-0.2419	0.0099	-0.1801	-0.1048	-0.0743	-0.17	-0.1343	-0.2732	-0.1407	-0.4354	-0.0845	0.0061	-0.2338	0.2823	-0.2317	-0.1256	0.0839	-0.443	0.0447
100129189	0.8004	0.8726	0.5905	0.7397	1.0418	0.7931	1.1998	0.4421	0.2564	0.2099	0.4247	0.5096	0.7026	0.5693	0.7106	0.751	0.6551	0.4349	0.7172	1.0212	0.3986	0.9766	0.3384	0.5382	0.4199	0.6943	0.8803	0.5394	0.4098	0.9969	0.6861	0.8437	0.7573	0.3214
100129191	-0.1194	-0.2272	-0.2815	-0.454	-0.2532	-0.1304	-0.1033	-0.1054	-0.0324	-0.1435	-0.1461	-0.2645	-0.096	-0.2161	-0.0893	-0.2496	-0.1159	-0.1824	-0.1055	-0.1527	-0.2965	-0.029	-0.2625	-0.071	-0.3309	-0.218	-0.3673	-0.0444	-0.1305	-0.2321	-0.3813	-0.1825	-0.3144	-0.0458
100129192	-0.221	-0.2646	-0.2147	-0.0891	-0.1414	-0.2091	-0.2162	-0.2	-0.2751	-0.3014	-0.246	-0.163	-0.1394	-0.1757	-0.2008	-0.1458	-0.1611	-0.1102	-0.2398	-0.2369	-0.18	-0.2201	-0.1669	-0.1878	-0.2309	-0.1387	-0.0662	-0.0961	-0.1491	-0.2358	-0.1769	-0.2186	-0.2204	-0.0879
100129193	-0.0086	0.0904	-0.1813	0.2227	-0.0695	-0.0892	-0.1539	-0.0481	-0.0309	-0.1061	-0.097	0.0326	-0.0625	0.0179	0.0071	0.1356	3e-04	0.1424	0.0049	-0.1082	-0.1242	-0.0277	-0.1442	-0.0035	-0.1362	-0.036	0.0171	0.016	-0.0567	0.0295	0.0251	-0.1249	0.0538	-0.0466
100129194	-0.2854	-0.2453	-0.1158	-0.141	-0.1364	-0.0267	-0.1514	0.0022	-0.001	-0.0911	-0.0117	-0.0916	-0.0258	-0.175	-0.1156	0.0312	-0.1485	-0.1405	-0.0956	0.1349	-0.0346	-0.2461	-0.1287	-0.0087	-0.1694	0.0825	0.0817	-0.3451	0.2249	-0.0143	0.12	-0.128	-0.0522	0.0978
100129195	0.477	0.5103	0.4357	0.3814	0.4677	0.2692	0.3427	0.3024	0.2674	0.192	0.3215	0.3033	0.3933	0.1276	0.0671	0.3171	0.2437	-0.027	0.3902	0.2405	0.2957	0.3232	0.2435	0.287	0.1974	0.3139	0.3967	0.2039	0.2346	0.4567	0.2373	0.3831	0.328	0.2834
100129196	0.3978	0.4395	0.4999	0.18	0.3223	0.3533	0.2241	0.2852	0.0963	0.0775	0.1092	0.307	0.0203	0.1504	0.2974	0.2144	0.2577	-0.1443	0.0468	0.4183	0.3184	0.3596	0.3516	-0.0109	0.198	0.0791	0.5048	0.1573	0.2414	0.1767	0.2848	0.2335	0.2703	0.3286
100129200	0.3461	0.2245	0.4135	0.2057	0.3767	0.2682	0.5666	0.4921	0.3896	0.3373	0.234	0.4903	0.5177	0.1998	0.2652	0.2424	0.3345	0.0664	0.3706	0.5151	0.3789	0.4928	0.4022	0.2746	0.3251	0.4647	0.452	0.4491	0.3322	0.274	0.2726	0.5304	0.2087	0.4055
100129202	-0.1718	-0.2251	-0.1376	-0.0901	-0.2935	-0.1087	-0.1707	-0.2614	-0.0966	-0.3649	-0.1623	-0.254	-0.1594	-0.1623	-0.0576	-0.1845	-0.1213	-0.1378	-0.216	-0.4146	-0.3195	-0.2814	-0.2095	-0.2675	-0.3793	-0.0717	-0.2057	-0.3049	-0.1292	-0.1606	-0.2315	-0.2127	-0.3297	-0.0794
100129203	0.1048	0.1969	-0.0427	-0.2014	0.166	0.0795	-0.0442	0.087	0.1334	-0.1173	0.1181	0.0382	0.0623	-0.1242	0.037	-0.2324	0.0926	0.0481	0.1216	0.1158	-0.0287	0.0696	-0.045	-0.0129	-0.0138	-0.0485	-0.2734	-0.0214	0.0703	0.2208	0.0438	0.0973	-0.0441	0.2331
100129204	0.6859	0.5574	0.3995	0.1554	0.7886	0.6295	0.5775	0.5523	0.6325	0.4196	0.6329	0.6403	0.3571	0.4686	0.494	0.7415	0.703	0.7121	0.7077	0.562	0.3966	0.5837	0.6205	0.5085	0.2525	0.5792	0.4507	0.493	0.3831	0.617	0.3814	0.7044	0.3933	0.6878
100129206	0.1272	0.086	0.023	-0.0519	0.1097	0.1205	0.1137	0.1678	0.0833	0.0239	0.0829	0.081	0.0791	0.028	0.1573	-0.0144	0.1131	0.0628	0.0901	-0.0245	0.0416	-0.0017	0.0425	0.0963	0.0346	0.0234	-0.0354	0.1004	-0.0184	0.0503	-0.017	0.0602	0.1233	0.268
100129210	-0.1298	-0.0172	-0.1606	-0.1051	-0.068	-0.0511	-0.042	-0.0711	-0.1062	-0.0266	-0.0518	-0.0547	-0.1372	-0.127	-0.0999	-0.1957	-0.1978	-0.1007	-0.0427	-0.1182	-0.0801	-0.1382	-0.178	-0.0409	-0.0818	-0.2133	-0.1798	-0.0645	-0.0418	-0.1066	-0.0687	-0.1005	-0.0294	-0.0329
100129212	-0.2073	-0.1546	-0.3363	-0.8459	-0.1402	-0.1844	-0.3369	-0.2551	-0.1752	-0.1699	-0.1084	-0.2478	-0.2529	-0.1638	-0.0768	-0.3648	-0.2305	-0.3741	-0.3327	-0.2442	-0.5944	-0.4058	-0.143	-0.0416	-0.1853	-0.3733	-0.4911	-0.2749	-0.246	-0.3248	-0.3011	-0.2228	-0.4531	-0.1176
100129213	-0.1329	-0.091	-0.051	-0.04	-0.1042	-0.0304	-0.0882	-0.085	-0.0507	-0.0036	-0.1405	-0.0907	-0.0588	-0.0976	-0.026	-0.19	-0.0729	-0.0377	-0.2465	-0.1294	-0.0344	-0.0528	-0.1513	-0.001	-0.1071	-0.0368	-0.1577	-0.0365	-0.0401	-0.0335	-0.096	-0.1256	-0.0474	-0.1725
100129218	-0.0706	-0.1349	-0.2016	-0.4408	-0.0373	0.0452	-0.2591	-0.0916	-0.1225	-0.1193	-0.0734	0.0089	-0.0745	-0.1385	-0.0943	-0.2248	0.0163	-0.1551	-0.0924	-0.1222	-0.121	-0.1906	-0.2142	-0.0787	-0.1741	-0.3349	-0.0894	-0.2895	0.0859	-0.3384	-0.1488	-0.0978	-0.1753	-0.1862
100129225	0.1933	0.3908	0.2973	0.2076	0.1125	0.1201	0.0292	0.3606	0.3694	-0.171	0.1122	0.0802	0.4144	0.1477	0.2018	0.0663	0.1457	0.0759	0.0361	-0.0455	0.1962	0.3065	0.1155	0.0189	0.0804	0.0349	0.1881	0.2546	0.2039	0.3934	-0.0246	0.2404	0.5038	0.1649
100129227	-0.003	0.0237	0.0169	0.1361	0.1106	-0.0822	0.0676	-0.0619	-0.035	0.0111	-0.2156	0.2634	0.1707	-0.0867	0.1104	-0.0915	-0.0141	0.1016	0.0639	0.1601	-0.0794	0.1955	0.1209	-0.0482	0.0323	0.0504	0.1799	0.2142	0.0025	0.2172	0.0657	-0.0537	0.0288	0.0208
100129229	-0.0503	-0.0676	-0.1334	-0.0537	0.0395	0.1796	-0.0745	-0.0183	0.0552	-0.0253	-0.0774	0.0184	-0.0378	-0.0999	-0.0602	-0.0591	0.0085	-0.0814	-0.0202	0.1788	-0.1125	-0.0669	-0.142	-0.001	0.0772	-0.0321	-0.2144	-0.2231	0.1271	-0.0925	0.0476	-0.2465	-0.223	-0.0263
100129230	-0.3194	-0.4078	-0.3533	-0.7604	-0.375	-0.2941	-0.4455	-0.3389	-0.254	-0.1826	-0.2057	-0.2787	-0.2846	-0.133	-0.1393	-0.5949	-0.1599	-0.3982	-0.3197	-0.3463	-0.316	-0.4192	-0.35	-0.135	-0.5573	-0.2306	-0.4634	-0.3639	-0.1243	-0.3522	-0.4775	-0.3336	-0.5941	-0.2283
100129231	-0.0049	-0.0452	-0.0347	-0.0118	-0.0089	-0.0151	0.0236	0.0188	0.1082	-0.111	0.014	0.0088	0.0241	0.0038	-0.0489	-0.1503	0.0366	-0.0229	-0.0417	0.0011	0.0172	-0.0619	0.0466	-0.064	0.0092	-0.054	-0.0498	-0.0484	-0.0298	-0.0011	0.0309	-0.1171	0.0015	0.0108
100129234	0.1054	0.1292	0.0483	0.1908	0.1158	0.109	0.164	0.1304	0.1367	-0.0803	0.0887	0.0267	-0.1504	-0.1523	-0.0513	-0.1506	0.1208	0.0083	0.1954	0.0286	0.0227	0.1051	-0.0681	-0.2657	-0.1543	-0.1245	0.0522	-0.0858	0.0172	0.1865	0.0659	0.2183	0.1492	-0.014
100129236	0.1419	0.2605	0.0902	0.139	0.1339	0.1676	0.0844	0.19	-0.044	0.1045	0.0805	0.0535	0.1112	0.0151	0.0584	0.1158	0.0653	0.1567	0.0176	0.0773	0.0352	0.203	0.163	0.1282	0.0219	0.3228	0.2362	0.0896	-0.0259	0.1413	0.0067	0.2522	0.1413	0.184
100129238	0.0966	0.1947	0.214	0.2873	0.2179	0.1363	0.1965	0.1275	0.133	0.0521	0.1251	0.1322	0.1937	0.2189	0.1239	0.2121	0.0721	0.1105	0.0899	0.0249	0.129	0.1058	0.1959	0.0765	0.2125	0.1982	0.1833	0.1304	0.1256	0.0285	0.136	0.1338	0.1706	0.1189
100129242	-0.1331	-0.1774	-0.1402	-0.0836	-0.2166	-0.1786	-0.2909	-0.1407	-0.1657	-0.1307	-0.0962	-0.2017	-0.1876	-0.1408	-0.0914	-0.1014	-0.1177	-0.1128	-0.1835	-0.1639	-0.1286	-0.1345	-0.2336	-0.1774	-0.2201	-0.1032	-0.1566	-0.0844	-0.1698	-0.1359	-0.1103	-0.2354	-0.1323	-0.1779
100129244	-0.0506	-0.1034	-0.1121	-0.3646	-0.0593	-0.0137	-0.0338	-0.0188	0.0501	0.0345	0.022	-0.044	0.0105	-0.0858	0.0077	-0.1372	0.0048	-0.0829	-0.0472	-0.0586	-0.0241	-0.0804	-0.0712	0.0062	-0.1071	-0.0405	-0.1095	-0.0878	0.0133	-0.0368	-0.0342	0.0067	-0.1011	-0.0147
100129245	0.1194	0.1375	0.1594	-0.1025	0.0589	0.2041	0.0519	0.2045	0.3009	-0.03	0.0154	0.0447	0.0784	0.1982	-0.0149	-0.1455	0.2135	0.0377	0.0359	0.0107	0.2309	-0.1413	-0.0342	0.1079	0.0581	0.1494	-0.2942	0.0797	0.0952	-0.0655	0.083	-0.0941	-0.0353	-0.0214
100129248	-0.0387	0.0052	-0.1678	-0.1044	0.0164	-0.0795	0.0577	-0.0251	-0.1037	-0.0323	-0.0625	-0.1224	-0.099	-0.0159	0.016	-0.1008	0.0124	-0.0949	-0.1188	-0.1339	-0.04	-0.0602	-0.0873	-0.0617	-0.1606	-0.1074	-0.1001	-0.0908	-0.1039	-0.0366	-0.1127	0.0599	0.021	0.0666
100129250	-0.0266	-0.1488	-0.0346	-0.3696	-0.1262	-0.0071	-0.0854	-0.0162	0.0462	0.0533	-0.014	-0.0447	-0.0065	-0.1477	0.0243	-0.1164	0.0176	-0.1757	-0.0073	-0.0791	-0.0077	-0.0428	-0.1025	-0.0039	-0.3096	-0.0092	-0.1703	-0.0454	0.1135	-0.028	-0.0494	-0.1098	-0.2405	-0.0892
100129251	0.213	0.469	0.4921	0.3943	0.2925	0.3652	0.1666	0.2386	0.2288	0.2536	0.3749	0.3776	0.3313	0.3728	0.1769	0.6495	0.2542	0.4621	0.3049	0.51	0.1686	0.2906	0.5375	0.3139	0.2957	0.3645	0.1874	0.3083	0.419	0.2265	0.5176	0.5794	0.5405	0.3222
100129252	-0.1739	-0.2227	-0.2678	-0.2465	-0.0437	-0.1442	-0.1502	-0.1216	-0.1724	-0.1713	0.0573	-0.1784	-0.1155	-0.1938	-0.1465	-0.065	-0.1422	-0.283	-0.2486	-0.2394	-0.2426	-0.2017	-0.2806	-0.2172	-0.1656	-0.2545	-0.2204	-0.0913	-0.2428	-0.2642	-0.1092	-0.0751	-0.2317	-0.09
100129253	-0.0136	0.0256	-0.1584	-0.0359	-0.1012	0.0236	-0.0782	-0.0603	0.0623	0.0143	0.0062	-0.0263	0.0312	-0.0652	-0.0143	-0.0685	0.0807	-0.0299	-0.1369	0.0433	-0.0166	-0.0914	-0.0203	-0.007	-0.1542	-0.0989	0.0362	-0.0157	-0.0099	-0.0208	-0.0187	-0.0132	-0.039	0.0236
100129254	-0.16	-0.1575	-0.158	-0.3294	-0.1131	-0.1303	-0.1629	-0.0806	-0.1604	-0.2056	-0.1146	-0.0331	-0.1625	-0.0809	-0.0697	-0.1437	-0.1207	-0.0036	-0.1305	-0.1527	-0.0531	-0.1819	-0.0111	-0.0266	-0.2865	-0.1536	-0.3751	-0.0753	-0.084	-0.1365	-0.0673	-0.1043	-0.1084	-0.0918
100129256	-0.2269	-0.3027	-0.3409	-0.2669	-0.2861	-0.1501	-0.1955	-0.2895	-0.1891	-0.3379	-0.2067	0.0219	-0.1821	-0.3074	-0.1651	-0.2857	-0.3079	-0.0776	-0.1736	-0.0254	-0.3277	-0.273	-0.3636	-0.3289	-0.1045	-0.1934	-0.104	-0.3001	-0.2814	-0.0822	-0.2885	-0.2621	-0.0776	-0.2641
100129257	-0.0613	0.0235	-0.1416	-0.4415	0.161	0.0512	-0.0259	0.0794	-0.1788	0.3141	0.1143	-0.1957	0.0205	-0.2473	0.1886	-0.2541	-0.1097	-0.0783	0.0539	0.0326	-0.0358	0.0774	-0.078	0.0951	-0.0497	-0.1026	-0.1908	-0.0574	-0.0873	0.0838	-0.1156	0.1187	-0.02	-0.0021
100129259	-0.1394	-0.0995	-0.0915	-0.3415	-0.108	-0.0671	-0.1002	-0.0641	0.0932	-0.0613	-0.037	-0.0187	5e-04	0.01	0.0675	0.103	0.0124	-0.1748	-0.0641	-0.0304	0.0201	0.0034	0.1183	0.0064	-0.1078	0.0029	-0.0677	-0.0911	0.0637	-0.0169	0.0717	-0.1427	-0.0826	-0.0211
100129260	-0.0953	-0.0594	-0.1735	-0.2476	-0.162	-0.1166	-0.2217	-0.1134	-0.003	-0.1736	0.0029	-0.1357	0.026	-0.0659	-0.0595	-0.2492	-0.0702	-0.0497	-0.0835	-0.1496	-0.2063	-0.0883	-0.1518	-0.1074	-0.1319	-0.1745	-0.1185	-0.1324	-0.1681	-0.1783	-0.1918	0.0035	0.0041	-0.0981
100129262	0.2587	0.2405	0.1656	-0.0503	0.2869	0.2663	0.1262	0.1758	0.2844	-0.1328	0.0901	0.1725	0.2721	-0.064	0.1566	0.0201	0.2393	-0.1385	0.1465	-0.0455	0.1037	0.2057	-0.0406	0.1059	-0.0945	-0.1766	-0.0809	0.0043	0.1479	0.4314	0.0718	0.4365	0.2576	0.4846
100129263	-0.1001	-0.059	-0.1105	0.0079	-0.1194	-0.1534	-0.1362	-0.1007	-0.0137	-0.0473	-0.0824	-0.1379	0.0422	-0.0683	-0.0598	-0.0674	-0.0329	0.069	-0.1778	-0.1252	-0.0984	-0.121	-2e-04	-0.0695	-0.0626	-0.0276	-0.0141	-0.2442	-0.0437	-0.1196	0.0048	-0.0716	-0.0612	-0.0673
100129265	-0.0295	-0.0527	-0.0197	-0.0922	-0.0494	-0.0195	-0.1822	-0.0614	-0.0777	-0.2524	0.0249	-0.122	-0.0967	0.0019	-0.14	-0.0572	-0.0663	0.0078	-0.1051	-0.0478	0.0329	-0.2147	-0.1711	-0.1298	-0.1232	0.0352	0.1073	-0.0803	-0.0083	0.095	0.0028	-0.0466	-0.1422	-0.137
100129266	-0.0014	0.0361	-0.1478	-0.0233	-0.1062	0.0393	-0.1895	-0.1787	-0.0752	-0.0394	-0.0722	-0.064	0.0221	-0.0957	-0.0587	-0.1058	-0.162	0.0047	-0.0234	-0.1485	-0.1615	0.0582	-0.1385	-0.0554	-0.0478	-0.1601	-0.0762	-0.1153	0.0126	-0.2053	-0.0645	-0.0141	-0.0408	-0.1436
100129267	-0.2806	-0.3523	-0.2366	-0.6915	-0.213	-0.3093	-0.0968	-0.2108	-0.3801	-0.2251	-0.274	-0.3363	-0.3075	-0.2138	-0.1092	-0.1396	-0.0317	-0.1047	-0.0272	-0.3977	-0.2081	-0.3969	0.0025	-0.2491	-0.4235	0.0973	-0.4285	-0.2108	-0.1647	-0.1663	-0.1975	-0.3153	-0.2392	-0.3387
100129268	0.1912	0.2452	0.2549	0.3035	0.3146	0.1509	0.1604	0.1064	0.0938	0.0451	0.1297	0.1774	0.2195	0.1283	0.1156	0.4262	0.1772	0.0994	0.2003	0.2626	0.1712	0.1581	0.2435	0.0904	0.3093	0.1819	0.2743	0.1634	0.1462	0.2216	0.3698	0.1672	0.299	0.1833
100129269	-0.0445	0.0244	0.0257	0.0509	0.0428	-0.0182	-0.0273	0.0051	-0.0795	-0.0275	0.0093	0.0037	-0.032	-0.1457	-0.114	0.2127	-0.1117	-0.1463	-0.0553	-0.1432	-0.127	-0.0592	0.0386	-0.0755	-0.1161	-0.2084	-0.1995	-0.0411	-0.0949	-0.017	-0.1288	0.0256	0.061	-0.1243
100129271	0.1331	0.2091	0.0529	0.4843	-0.0752	0.063	0.0518	0.0557	-0.0327	0.0887	0.0501	0.0505	0.0826	0.1497	-0.0319	0.3178	-0.0394	0.266	0.0112	0.0683	0.1189	0.1154	0.1214	-0.0484	-0.0279	0.1116	-0.0484	0.0892	-0.04	0.0932	0.0733	-0.0481	0.2209	0.0393
100129272	-0.0925	-0.259	-0.3023	-0.3763	-0.1602	-0.0671	-0.2852	-0.1622	-0.066	-0.2943	0.0016	-0.2616	-0.2688	0.0488	-0.019	-0.3161	-0.0753	-0.0379	-0.1496	-0.4573	-0.2522	-0.248	-0.1489	-0.0831	-0.4157	-0.0911	-0.5306	-0.1906	-0.0508	-0.2294	-0.2078	-0.2111	-0.4367	-0.133
100129276	-0.1952	-0.4641	-0.3432	-0.3874	-0.3221	-0.1442	-0.2119	-0.2118	-0.1566	-0.1205	-0.1403	-0.2404	-0.2663	-0.2207	-0.172	-0.0863	-0.1966	-0.3223	-0.1818	-0.3943	-0.2876	-0.2598	-0.2265	-0.2057	-0.2762	-0.318	-0.187	-0.3477	-0.2176	-0.333	-0.3141	-0.1006	-0.2321	-0.1731
100129277	0.3589	0.2019	0.058	0.1199	0.2043	0.3334	0.1698	0.3298	0.4437	0.2824	0.2584	0.2097	-0.015	-0.0084	0.4229	-0.1584	0.215	0.1921	0.0658	0.2488	0.3005	0.1891	-0.0202	0.0696	0.0434	0.1226	-0.0626	-0.2306	0.3836	0.2936	-0.0813	0.3576	0.0893	0.2472
100129278	-0.0578	-0.148	-0.0327	-0.1262	-0.0125	-0.077	-0.0276	-0.0109	-0.0101	-0.1294	-0.0412	-0.0818	-0.0092	-0.0839	0.018	-0.0756	-0.0233	-0.0894	-0.0153	0.0163	-0.0032	-0.133	-0.067	-0.0562	-0.0812	0.0237	-0.1051	-0.1321	0.0154	-0.0152	-0.1947	-0.0796	-0.1065	0.0832
100129279	0.1595	0.3701	0.2695	0.448	0.0706	0.1094	0.0542	0.1716	0.0401	-0.1621	0.0764	0.2303	0.0075	0.1949	0.224	0.1446	0.0754	0.2118	0.0976	0.0945	-0.1336	0.2178	-0.0465	0.1435	0.2656	-0.0077	0.2242	0.0607	0.1227	0.0864	-0.004	0.1196	-0.0102	0.0344
100129281	0.0149	0.0322	-0.0909	-0.0329	-0.0753	0.0459	-0.0253	-0.0854	-0.0373	0.0434	-0.0912	-1e-04	-0.0274	-0.0871	-0.0376	-0.152	-0.0824	-0.0752	-0.0996	-0.0377	-0.0613	-0.0378	0.0052	-0.0354	0.0197	-0.0259	0.0144	0.0322	0.0065	0.0052	-0.1606	-0.0567	-0.0797	0.0055
100129282	-0.079	-0.2057	-0.1296	-0.375	-0.0472	8e-04	-0.0255	0.0208	-0.0477	0.0304	-0.0177	-0.0206	-0.1749	-0.1342	0.1136	-0.2663	-0.0465	-0.2938	0.0462	0.0202	-0.1957	-0.2453	-0.0337	-0.0297	-0.1319	-0.0391	-0.1465	-0.1957	0.1742	-0.0969	-8e-04	-0.0451	-0.214	0.1045
100129285	-0.0303	-0.268	-0.1263	-0.3258	-0.0923	-0.1291	0.0729	0.0071	-0.015	-0.1492	-0.0867	-0.1608	-0.1419	-0.0904	-0.0894	0.2823	-0.0282	-0.2495	0.0244	-0.4134	-0.1427	-0.0741	0.1129	-0.0755	-0.1389	-0.1831	-0.1461	0.0325	-0.119	-0.047	-0.3645	-0.102	-0.0369	0.0483
100129286	0.0317	-0.0144	0.0477	-0.0092	0.071	-0.0057	0.0442	0.0563	-0.06	-0.0815	-0.0119	0.0171	0.0207	-0.0235	-0.0162	0.1044	-0.0281	-0.0591	0.0554	0.0986	-0.023	0.0496	0.0055	-0.0089	0.0242	-0.0012	0.0409	0.0648	-0.0083	-0.0111	0.0228	0.0558	0.0757	0.0082
100129287	0.1341	0.1783	0.1203	0.1998	0.0724	-0.0113	0.1555	0.0174	0.1266	0.2268	0.1178	0.0142	0.1338	0.2316	0.061	0.0447	0.0121	0.0516	0.0736	0.0076	0.2361	0.2155	0.0765	0.1065	0.2774	0.0863	0.1771	0.1462	0.1702	-0.1414	0.2027	0.1334	0.0901	0.1298
100129289	-0.038	-0.0355	-0.0924	0.1357	-0.0843	-0.1339	-0.0571	-0.2109	-0.084	-0.0324	-0.0834	-0.0137	-0.0593	0.0383	-0.0588	0.0486	-0.0029	-0.0116	-0.0459	-0.135	0.0132	-0.1862	-0.0682	-0.101	-0.04	-0.0253	-0.1588	-0.1554	-0.0619	-0.0499	0.0019	-0.1257	-0.0789	-0.0796
100129291	0.161	-0.0381	0.0025	-0.1854	0.0104	0.186	0.09	0.2562	0.0911	-0.1733	-0.0687	0.227	0.1681	0.0719	0.0817	-0.0248	-0.0739	-0.2112	-0.0047	0.0207	0.2488	-0.0228	-0.1369	-0.0424	0.0533	-0.0273	0.0831	-0.0615	0.1155	0.0801	0.1411	0.0221	0.1064	-0.0966
100129292	0.3677	0.2225	0.4626	0.3233	0.3117	0.474	0.276	0.3304	0.5052	0.621	0.3021	0.1953	0.2519	0.3655	-0.027	0.0549	0.198	0.4235	0.3403	0.2176	0.3832	0.2757	0.2923	0.6528	0.3146	0.092	0.4187	0.4278	0.184	0.3466	0.4315	0.4665	0.4792	0.4638
100129293	-0.0175	-0.0468	-0.03	-0.4113	-0.0704	-0.0192	0.0014	0.0956	0.1834	0.0812	0.1145	0.0485	0.0832	0.1131	0.1979	-0.2462	0.1161	-0.1084	0.0994	0.1184	-0.1563	0.0059	0.0277	0.0947	-0.235	0.0979	-0.142	0.1466	0.1008	-0.1791	-0.0626	0.1449	-0.3331	0.1671
100129294	-0.1817	-0.194	-0.0711	-0.4499	-0.0579	-0.1013	-0.1289	-0.0346	-0.0132	-0.1005	0.0866	-0.1459	-0.1052	-0.1105	0.0107	-0.2566	-0.0253	-0.2046	0.0557	-0.099	-0.1064	-0.1597	-0.1628	-0.0068	-0.1725	-0.1168	-0.3768	-0.1811	0.101	-0.0708	-0.1414	-0.0744	-0.331	0.0098
100129296	-0.1225	-0.2352	-0.0827	-0.4585	-0.0495	-0.0566	-0.109	-0.0135	-0.0989	0.0294	0.0187	-0.0877	-0.0935	-0.0039	-0.0876	-0.1573	-0.0543	-0.2295	-0.1167	-0.1245	-0.2112	-0.2364	-0.1192	-0.1036	-0.2873	0.0048	-0.1851	-0.0519	0.0198	-0.2109	-0.2334	-0.0535	-0.2347	-0.0697
100129297	0.0333	-0.048	0.2828	0.2298	0.0133	-0.0015	0.002	-0.1239	0.0391	-0.0893	-0.0601	-0.1328	0.1711	0.0035	-3e-04	0.3209	0.0189	-0.1019	0.1531	0.1978	0.0012	-0.0589	0.1942	-0.0253	0.1759	0.0232	-0.1261	0.0323	0.0841	-9e-04	0.1713	-0.0031	0.039	-0.0305
100129302	-0.0462	-0.1253	-0.1181	-0.1985	-0.0738	-0.056	0.0379	0.099	-0.0733	-0.0162	-0.0523	0.0341	-0.0794	-0.042	-0.0653	0.0386	-0.0021	-0.167	-0.1441	-0.0992	-0.1095	-0.0903	-0.03	-0.0956	-0.2291	-0.0141	-0.0422	0.0228	-0.0721	-0.0129	0.1598	-0.1814	-0.0935	-0.146
100129303	-0.0402	0.0524	-0.2786	0.2369	-0.0116	-0.1942	-0.1574	-0.0984	-0.0507	0.0997	0.0325	0.0486	0.0612	0.0417	-0.0017	-0.133	0.0612	-0.0444	-0.0452	-0.2149	-0.0275	-0.2506	-0.1238	0.0079	-0.2471	0.0401	-0.2723	-0.1505	-0.2032	-0.154	-0.0599	-0.1518	-0.0366	-0.0843
100129306	-0.0232	0.0115	0.0681	-0.2486	-0.2007	-0.037	-0.0208	-0.0308	0.0943	0.0123	-0.1477	-0.0175	0.0235	-0.101	-0.1401	0.1587	-0.2392	-0.1927	-0.0268	-0.0202	-0.1945	-0.1234	-0.2852	-0.086	-0.234	-0.2106	-0.1094	0.0065	0.2088	0.0924	0.0447	-0.0325	0.0862	0.0948
100129307	-0.2985	-0.4121	-0.616	-0.8009	-0.33	-0.2677	-0.4846	-0.3709	-0.0981	-0.1967	0.0803	-0.0772	-0.1865	-0.2667	-0.2096	-0.3376	-0.0929	-0.3164	-0.4039	-0.2424	-0.2679	-0.4251	-0.1362	-0.2066	-0.5173	-0.3404	-0.3512	-0.1333	-0.328	-0.2096	-0.2056	-0.3078	-0.3634	-0.2148
100129308	-0.0071	-0.0845	-0.186	-0.0602	-0.0457	0.0264	-0.1369	-0.1212	0.0447	0.0702	0.0388	-0.0531	-0.0925	-0.038	-0.0344	-0.0092	7e-04	-0.0153	0.0553	-0.2783	-0.1249	-0.0563	-0.1081	0.1244	-0.2144	-0.0339	-0.2943	-0.0671	-0.1811	-0.1378	-0.0306	-0.046	0.0162	8e-04
100129309	0.033	0.0233	0.1022	0.0129	0.0398	-0.0153	0.0783	0.0358	-0.0279	0.1173	0.0168	0.0885	0.0599	0.0687	-0.0138	0.2421	0.0293	-0.0408	0.0928	0.0425	0.0113	0.0972	0.0972	0.0599	0.1044	0.0191	0.0209	0.0463	0.0109	-0.05	0.1564	0.0864	0.1176	0.0371
100129310	0.1777	0.1634	-0.269	0.328	-0.2117	-0.0855	-0.1447	-0.1932	-0.1174	-0.2561	-0.0512	-0.2	-0.1519	0.1378	-0.1	-0.3426	-0.09	-0.3751	-0.2107	-0.1382	-0.0542	-0.2457	0.0135	-0.3209	-0.413	-0.1561	0.266	-0.0011	-0.0838	0.298	-0.2241	-0.0854	0.0041	-0.1281
100129311	0.0268	-0.1574	-0.1747	-0.4079	-0.2379	-0.0074	-0.1409	-0.0996	-0.117	-0.159	-0.0026	0.0327	0.0371	-0.0647	8e-04	9e-04	-1e-04	-0.3317	-0.2725	0.0654	-0.3467	-0.05	-0.0169	-0.216	-0.1353	-0.0156	-0.247	0.169	-0.1208	-0.0379	0.0625	-0.0336	-0.0643	-0.051
100129312	-0.3704	-0.2554	-0.4514	-0.3004	-0.3082	-0.2984	-0.0512	-0.2234	-0.5909	-0.3645	-0.2479	-0.0569	-0.3772	0.0822	-0.2071	-0.0331	-0.0914	-0.0144	-0.2122	-0.3586	-0.2603	-0.5451	-0.5687	-0.5523	-0.2846	-0.472	-0.401	-0.1275	-0.2976	-0.2012	-0.5465	-0.0525	-0.0878	-0.1957
100129313	-0.1147	-0.0889	-0.1283	-0.241	-0.0425	-0.1081	-0.1024	-0.0611	-0.0822	-0.1176	-0.0041	-0.1133	0.051	-0.0544	0.0594	-0.0062	-0.0783	-0.1387	-0.0175	-0.0303	-0.121	-0.1516	-0.1676	0.0509	-0.1606	0.029	-0.1232	-0.0079	0.0096	-0.0639	0.0348	-0.0375	-0.113	-0.0784
100129315	-0.0454	0.2411	-0.0167	0.0678	0.0822	0.196	0.2428	0.2131	0.255	0.1048	0.1872	0.0743	0.0487	0.1113	0.1904	0.0816	0.035	0.1565	0.0309	0.0515	0.0688	-0.1075	-0.0116	-0.0212	-0.0033	-0.1797	-0.0194	-0.0716	0.2094	0.1303	-0.0407	0.2937	0.001	0.3241
100129316	0.025	0.088	0.1631	0.0614	-0.0979	-0.0176	0.0818	0.1841	0.1201	-0.212	0.1344	0.1073	0.0231	-0.0169	0.0595	-0.0768	-0.0351	0.0156	0.0307	-0.0573	0.1231	0.036	0.2505	0.1563	0.0148	0.059	-0.0371	-0.1254	0.1009	0.0311	0.0491	0.1301	0.2346	-0.028
100129320	-0.2112	-0.1367	-0.139	-0.4336	-0.2107	-0.3007	-0.3693	-0.1945	-0.2218	0.053	-0.0883	-0.2164	-0.2461	-0.0694	-0.1441	-0.2564	-0.0937	-0.1725	-0.1554	-0.1575	-0.1585	-0.3818	-0.0783	-0.1119	-0.3172	-0.1338	-0.1513	-0.2189	-0.1129	-0.266	-0.1504	-0.2026	-0.3237	-0.1672
100129325	0.1169	0.1426	0.0541	0.1278	0.1883	0.022	0.0396	-0.1661	-0.15	-0.0692	0.0401	0.0655	0.036	0.1328	0.0452	0.0611	-0.0139	0.017	0.1098	-0.12	-0.0234	-0.1591	0.0029	0.0404	0.0546	-0.1564	0.0529	0.0331	-0.2278	-0.0524	-0.0313	0.1377	-0.0783	-0.1065
100129326	-0.0537	-0.1215	-0.008	-0.1197	-0.096	-0.1132	-0.0236	0.0308	-0.043	-0.0398	-0.0862	-0.0244	-0.0467	-5e-04	-0.0409	-0.0704	-0.0747	0.002	0.0303	-0.0823	-0.0866	-0.0445	-0.1104	-0.0382	-0.0818	-0.0229	-0.0364	-0.1063	-0.0115	-0.1244	-0.0382	-0.0448	-0.0857	0.0458
100129328	0.0945	0.0059	0.0058	0.0186	0.0888	-0.0498	0.0588	-0.0272	0.0556	0.0998	-0.0176	0.0203	-0.0161	-0.0621	0.071	-0.0161	-0.0449	0.038	-0.0016	-0.1608	-0.0685	-0.0015	0.0255	-0.3068	-0.1426	0.0915	-0.0176	0.066	-0.0235	0.11	0.0716	0.0406	0.0747	-0.0859
100129329	-0.0174	-0.0427	-0.1856	-0.0392	-0.0794	-0.0559	-0.1643	-0.4848	-0.2739	-0.0562	-0.0869	-0.1322	-0.0686	0.1421	-0.1302	0.0788	-0.1037	0.1623	-0.1135	-0.1857	-0.226	-0.0565	-0.1096	-0.1968	-0.3495	-0.1584	-0.1733	-0.2155	-0.4605	-0.0182	-0.291	-0.1336	-0.2454	-0.1752
100129335	-0.1104	-0.1602	-0.1017	-0.175	-0.088	-0.1388	-0.1122	-0.0919	-0.1771	-0.0974	-0.0765	-0.1138	-0.1043	-0.0122	-0.109	-0.1659	-0.0713	-0.1074	-0.0226	-0.1366	-0.088	-0.1188	-0.1074	-0.131	-0.1089	-0.1076	-0.1427	-0.0716	-0.0569	-0.1683	-0.1337	-0.1002	-0.1158	-0.0537
100129336	-0.2262	-0.1992	-0.0862	-0.1511	-0.2108	-0.0967	-0.1354	-0.1491	-0.0429	-0.0021	-0.0232	0.0885	-0.0255	-0.0224	0.089	-0.1149	-0.1244	-0.1372	-0.1812	-0.0112	-0.1405	-0.2097	0.0392	-0.043	0.0351	0.0244	0.2852	-0.1511	-0.0309	-0.1226	-0.2168	-0.0582	-0.1618	-0.121
100129337	0.1216	0.1683	0.1694	0.2102	0.0962	0.1541	0.0685	0.0409	0.1968	0.0838	0.101	0.2075	0.1428	0.1075	0.0676	0.1076	0.0909	0.0857	0.0384	0.1673	0.0904	0.0765	0.1244	0.1001	0.0876	0.0913	0.1887	0.0138	0.1792	0.0397	0.0736	0.1263	0.2054	0.0584
100129339	0.138	0.0493	0.0079	-0.0651	0.0798	0.1198	0.0879	0.1524	0.1377	0.2003	0.0174	0.1802	0.1229	0.1028	0.1053	0.0764	0.0941	0.0757	0.1772	0.2013	0.0728	0.1948	0.1071	0.1754	0.2256	0.1281	0.0321	0.1379	0.1453	0.0805	0.1097	0.1071	0.0166	0.1037
100129340	-0.2893	-0.3312	-0.3814	-0.3578	-0.1971	-0.2142	-0.3067	-0.1911	-0.2068	-0.2203	-0.2228	-0.2844	-0.2181	-0.1562	-0.1193	-0.2666	-0.1671	-0.2089	-0.153	-0.338	-0.2405	-0.2548	-0.2915	-0.1719	-0.396	-0.2403	-0.0875	-0.2575	-0.1789	-0.1989	-0.1291	-0.2312	-0.3206	-0.2973
100129342	0.4246	0.274	0.0698	-0.3347	0.4165	0.2224	0.3744	0.2802	0.4663	0.2044	0.3815	0.3281	0.3747	0.3834	0.5376	0.2079	0.2372	0.0324	0.5133	0.5736	0.3855	0.2891	0.151	0.6375	0.0712	0.5554	-0.0785	0.0158	0.4907	0.4066	0.1653	0.8318	-0.1963	0.6188
100129344	-0.105	0.0751	-0.0641	0.1465	-0.0197	-0.2668	-0.1114	-0.0881	-0.0613	-0.0719	-0.1261	-0.238	-0.0788	-0.1937	-0.0947	-0.0791	-0.0708	0.0438	0.0539	-0.0291	-0.1446	-0.0024	-0.0556	-0.2979	-0.2204	-0.132	-0.0559	-0.2041	-0.0982	-0.0183	-0.1572	-0.1731	-0.1329	-0.0709
100129345	-0.0616	-0.1201	-0.1376	0.011	-0.1447	-0.0545	-0.1395	-0.0676	-0.0379	-0.1965	-0.0548	-0.0286	-0.0641	-0.1366	-0.0627	-0.109	-0.0334	0.0026	-0.12	-0.095	-0.1187	0.0299	-0.0232	-0.1176	-0.1187	-0.1017	-0.0709	-0.0178	-0.178	-0.0581	-0.0489	-0.1535	-0.1049	-0.1653
100129346	-0.1087	-0.2375	-0.0592	-0.446	-0.0816	-0.0739	-0.0669	-0.0055	0.0237	0.0355	-0.0299	-2e-04	-0.0604	-0.1355	-0.0115	-0.0734	-0.0922	-0.1902	-0.0283	0.0607	-0.0245	-0.171	-0.1244	0.0027	-0.1548	-0.0239	-0.057	-0.1158	0.0224	-0.1635	-0.0789	-0.0857	-0.2424	0.0533
100129347	-0.0985	0.0021	-0.058	-0.0303	0.0057	-0.0151	-0.1269	0.0343	-0.0255	-0.1497	0.0105	-0.1326	0.0074	-0.0908	0.027	-0.11	-0.0816	-0.0209	0.0053	-0.0864	-0.0325	-0.1271	-0.0245	-0.0989	-0.1969	-0.0394	-0.1346	-0.1822	-0.0664	-0.0974	0.0181	-0.0288	0.0066	-0.0353
100129348	-0.0581	-0.2735	-0.1371	-0.3585	-0.0373	-0.0225	-0.1673	-0.1377	-0.0133	-0.1563	0.0329	-0.1823	-0.0058	-0.1744	-0.111	-0.2361	-0.1238	-0.3857	-0.0017	0.0702	-0.0466	-0.2525	-0.3613	-0.1357	-0.343	-0.2149	-0.1863	-0.0176	0.1248	-0.1868	-0.3305	-0.0484	-0.3201	-0.1135
100129349	1.0146	0.4771	0.4693	1.3601	1.5016	0.6318	0.4416	0.1473	0.4777	0.2415	0.213	0.6161	0.1768	0.3429	1.3946	0.2793	0.3284	0.0719	0.687	0.4882	0.3371	0.3313	-0.087	2.3265	0.3977	1.1134	0.0349	0.6939	0.3497	0.7658	0.3766	1.1143	0.7774	0.3467
100129351	-0.0361	0.2153	-0.0328	-0.0186	-0.0425	-0.0064	-0.0503	0.0151	0.1657	-0.1051	0.0362	0.0401	0.3035	0.0717	0.0423	0.1828	0.0255	0.1736	0.0225	-0.1492	0.031	0.0234	0.2137	-0.0858	-0.0999	-0.0945	0.2044	0.1705	-0.0085	0.0016	0.094	0.0171	-0.127	0.0206
100129352	0.1728	0.2481	0.0176	0.494	0.0913	0.0638	0.1249	0.302	0.2419	-0.0364	0.0561	0.0477	0.2161	0.1399	0.053	0.2091	0.0767	0.0633	0.0718	0.1204	-0.0506	0.0637	0.0441	0.1011	0.0012	-0.063	0.0441	-0.035	0.0028	0.2096	0.01	0.2311	0.2186	0.0123
100129353	0.148	0.1212	-0.0869	-0.118	0.2737	0.1206	0.0153	0.0147	0.186	0.0709	0.1785	0.1104	0.1515	0.1288	0.1039	-0.0034	0.2746	0.1138	0.0454	0.0388	0.0784	0.0645	0.1242	0.0979	-0.0759	0.2806	-0.1643	0.1774	0.0139	0.3652	0.1427	0.3739	0.0427	0.1087
100129354	0.0884	0.0468	0.1534	0.0229	0.1688	0.1027	0.1475	0.1161	0.0527	-0.0029	0.0024	0.0118	0.002	-0.027	0.0404	0.2165	0.0804	-0.0837	0.0487	0.0589	0.0469	-0.1233	0.0842	-0.0148	0.0102	0.1495	0.1278	0.1137	0.0462	0.1125	-0.0694	0.1598	0.1532	0.0295
100129355	0.1027	-0.1071	-0.1503	-0.093	0.1042	-0.0662	-0.0641	0.0073	0.0552	-0.0367	0.0342	-0.1684	0.0415	-0.0743	0.02	-0.1172	0.0317	0.0525	0.0975	-0.3444	-0.1971	0.0114	-0.1368	0.076	-0.272	0.119	-0.0341	0.0512	-0.0359	0.0138	0.1035	-0.0387	-0.1374	0.0941
100129358	-0.0793	-0.0311	-0.0368	-0.1661	-0.0202	-0.0213	-0.1421	-0.0838	0.0244	-0.0635	-0.0317	-0.0308	0.0391	-0.048	-0.0309	-0.1152	0.1246	-0.012	-0.0627	-0.136	-0.0537	-0.0844	-0.0335	-0.0629	-0.1501	-0.1365	0.0171	-0.0666	0.0736	-0.0589	0.0236	-0.0299	-0.1234	0.0352
100129361	0.5756	0.4664	0.1585	0.0188	0.5348	0.7196	0.3178	0.362	0.4876	0.2838	0.5686	0.3606	0.4326	0.2985	0.5327	-0.0935	0.4302	0.2909	0.5367	0.2771	0.3743	0.4667	0.0715	0.299	0.3552	0.2032	0.076	0.2166	0.3195	0.3887	0.376	0.3929	0.0732	0.4413
100129362	0.0795	0.0914	0.1529	0.0953	0.052	0.1665	0.1519	0.3201	0.2788	0.0617	0.2074	0.4226	0.1743	0.0171	0.1733	-0.0724	0.0311	-0.1036	0.2598	0.1139	0.1174	0.2053	0.0032	0.2415	0.1831	0.1649	0.0337	0.1722	-0.0294	0.0224	0.1358	0.1511	0.1606	0.1113
100129364	-0.102	-0.0155	0.1228	-0.007	-0.1184	-0.0265	0.047	-3e-04	-0.0503	-0.2258	0.045	0.0997	0.0396	-0.184	-0.0644	-0.0155	-0.1586	-0.0882	-0.1205	0.1613	0.001	-0.0192	0.0946	-0.0284	-0.0188	-0.0084	0.0382	0.0115	-0.0196	-0.0136	-0.1939	-0.001	-0.0542	-0.1362
100129365	0.3592	0.3155	0.2172	0.0698	0.3964	0.2819	0.3266	0.2642	0.2705	0.1587	0.2696	0.2722	0.1356	0.1108	0.29	0.1162	0.263	0.1521	0.332	0.1682	0.4186	0.3778	0.3503	0.151	0.0601	0.1002	0.2629	0.1504	0.0589	0.2877	0.2165	0.2801	0.2817	0.2395
100129367	0.0294	-0.0389	0.0606	-0.1174	0.0055	0.0134	0.0783	0.0194	-0.0043	0.0863	0.1525	0.064	0.019	0.0538	0.0651	0.1532	0.0481	-0.1032	0.1294	0.077	-0.0288	0.0108	0.1116	0.0068	-0.0982	-0.0498	-0.1343	0.12	0.1452	0.0617	-0.0132	0.0814	-0.1015	0.1157
100129368	0.1586	0.2164	0.0404	0.0465	0.3357	0.2478	0.1767	0.2272	0.2129	0.2444	0.1418	0.2265	0.071	0.11	0.1221	0.0091	0.1524	0.098	0.2926	0.2985	0.1058	0.1369	0.1071	0.0125	0.0977	0.1193	0.1733	0.0902	0.0779	0.2283	0.0521	0.266	0.2213	-0.005
100129369	-0.1425	-0.1187	-0.2018	-0.1408	0.0813	-0.0954	-0.1652	-0.2158	0.0646	-0.2556	-0.1871	-0.1287	-0.1311	-0.0723	-0.0171	-0.262	-0.2019	-0.0995	-0.0474	-0.0805	0.0476	-0.2726	-0.3224	-0.1843	-0.332	-0.2278	0.2761	-0.1777	-0.1159	-0.2211	-0.0086	-0.1696	-0.2433	-0.1559
100129371	-0.0679	0.0044	0.0168	-0.1096	-0.1359	-0.0222	-0.1348	-0.1261	-0.0219	2e-04	-0.0258	-0.0207	-0.1065	-2e-04	-0.0714	0.0551	-0.0632	-0.1599	-0.1163	-0.1105	-0.0572	-0.1086	-0.0569	-0.0389	-0.1026	0.0435	-0.0756	0.0433	-0.0839	-0.1321	-0.0828	-0.0837	0.0521	-0.1417
100129374	-0.0644	-0.075	-0.0045	0.0448	-0.1668	-0.0444	-0.054	-0.0433	-0.0569	-0.2065	-0.1602	-0.0147	-0.0477	0.0884	-0.0806	-0.2022	-0.2082	0.0526	0.0464	-0.1857	-0.1091	-0.0586	-0.0617	-0.0599	-0.1079	-0.2398	-0.2511	-0.0748	-0.169	-0.2897	0.1167	0.0778	-0.1578	-0.068
100129376	-0.252	-0.4723	-0.5952	-1.2146	-0.383	-0.1224	-0.6809	-0.5044	-0.0438	-0.0168	0.0387	-0.2096	-0.2761	-0.0026	0.1486	-0.9758	0.0757	-0.2681	-0.2217	-0.5774	-0.2924	-0.6127	-0.3129	-0.1653	-0.9562	-0.3182	-0.7883	-0.452	0.0663	-0.4033	-0.5148	-0.0421	-0.8761	0.024
100129377	-0.1491	-0.3147	-0.4543	-0.4642	-0.2558	-0.2504	-0.2373	-0.2267	-0.1983	0.0132	-0.0943	-0.3014	-0.2781	-0.1392	-0.2378	-0.4092	-0.2344	-0.1238	-0.1306	-0.1701	-0.2724	-0.5263	-0.3883	-0.3291	-0.5838	-0.2033	-0.3098	-0.2112	-0.3348	-0.281	-0.2549	-0.2096	-0.3285	-0.3458
100129378	-0.0973	-0.0293	0.0489	0.0664	-0.07	-0.0545	-0.0135	-0.0674	-0.0421	-0.1206	-0.0311	-0.17	-0.043	0.1268	-0.0195	0.0311	0.0198	0.0893	-0.0502	-0.1791	0.0061	-0.0669	-0.0604	-0.204	0.0983	-0.0516	0.0653	-0.0947	-0.0664	-0.1089	-0.0774	-0.0152	-0.048	-0.0089
100129379	0.3138	0.3942	0.3533	0.0309	0.1935	0.1697	0.1148	0.3627	0.2342	0.4682	0.1669	0.2963	0.7727	0.4609	0.0299	0.4882	0.4879	0.3397	0.2913	0.2993	0.2923	0.4892	0.278	0.0826	0.2924	0.1922	-0.1908	0.1802	0.1767	0.3736	0.3436	0.2687	0.4033	0.427
100129381	0.3589	0.4002	0.3573	0.1703	0.4696	0.2189	0.2702	0.2484	0.2761	0.1446	0.3502	0.4015	0.205	0.4166	0.2977	0.3534	0.3744	0.206	0.5	0.3725	0.2923	0.2438	0.2728	0.2432	0.1912	0.2292	0.1297	0.3467	0.2907	0.4713	0.2662	0.4699	0.1947	0.4241
100129382	-0.1899	-0.2229	-0.0847	-0.4091	-0.1286	-0.1133	-0.2318	-0.093	-0.1527	-0.1432	-0.1865	-0.0653	-0.0896	-0.1305	-0.07	-0.3386	-0.1321	-0.211	-0.2089	-0.2589	-0.0788	-0.143	-0.2665	-0.1334	-0.2592	-0.2202	-0.1716	-0.136	-0.0707	-0.1314	-0.2905	-0.1696	-0.284	-0.1564
100129385	-0.0979	-0.1253	-0.1571	-0.2094	-0.1151	-0.0961	-0.1856	-0.1013	-0.078	-0.0437	-0.0822	-0.1821	-0.116	-0.07	-0.0931	-0.0996	-0.1134	-0.0779	-0.1885	-0.0968	-0.1944	-0.102	-0.1544	-0.0833	-0.1558	-0.1243	-0.2558	-0.1546	-0.0623	-0.1443	-0.1361	-0.1479	-0.1277	-0.1412
100129386	-0.0322	0.0321	-0.1248	0.1249	0.0471	0.0217	0.0023	-0.0757	-0.0461	-0.1563	0.0696	-0.0769	-0.1483	0.0251	0.0998	-0.1776	-0.0222	-0.0663	-0.0282	-0.0383	-0.0964	-0.0154	-0.0871	0.0735	-0.0222	-0.1045	-0.1592	-0.0071	-0.1294	0.0181	-0.1033	-0.0367	0.0094	0.015
100129387	1.4288	1.2021	0.8223	0.8154	1.4476	1.027	0.84	0.782	0.7831	0.6311	0.7441	0.8809	0.6729	0.7093	0.8683	0.4879	0.8185	0.3912	0.9558	0.577	0.8172	0.8382	0.4316	0.7497	0.882	0.5853	0.709	0.6372	0.7835	0.963	0.7485	1.0058	0.8183	0.8039
100129388	-0.0157	0.0332	0.0407	0.1105	-0.0577	0.1099	-0.0032	-0.0141	-0.0432	-0.0799	0.0129	-0.0019	-0.0018	0.0727	0.0105	-0.0446	-0.0891	0.0563	-0.0635	-0.1313	-0.0874	0.0354	-0.0353	0.0107	-0.0261	0.058	-0.0504	-0.0616	-0.046	-0.0986	-0.0654	0.0047	0.0066	-0.0145
100129390	0.0248	0.0518	-0.019	0.0014	0.0099	0.0869	-0.032	0.0057	0.0649	0.0734	0.1368	0.0824	0.0787	0.1143	0.0982	-0.0045	-0.1017	0.1197	-0.1018	0.1323	-0.022	-0.0203	-0.0744	0.1373	0.0493	0.2858	0.165	0.0935	0.1982	0.1306	-0.0695	0.1052	0.1109	0.1264
100129391	-0.2318	-0.1904	-0.1167	-0.423	-0.1505	0.0061	0.0849	-0.1648	-0.0853	6e-04	-0.0678	0.0731	-0.0724	0.0532	-0.1731	-0.411	-0.0925	-0.0786	0.1368	-0.2662	-0.0905	-0.1585	-0.1577	-0.1261	-0.2248	-0.0561	0.0393	-0.2372	-0.2614	5e-04	-0.2136	-0.2034	-0.1184	-0.0359
100129394	0.2329	0.1426	0.1734	-0.0386	0.119	0.3248	0.1878	0.2627	0.2892	0.339	0.2194	0.3363	0.2792	0.2773	0.2565	0.2538	0.28	0.3369	0.3263	0.2655	0.4073	0.3056	0.359	0.3882	0.2648	0.3036	0.2139	0.2334	0.3727	0.3087	0.4149	0.283	0.2442	0.2933
100129395	1.0675	1.0624	0.8587	0.5667	1.2608	0.7275	0.568	0.6379	0.5441	0.1015	0.5836	0.7365	0.534	0.3466	0.556	0.2174	0.49	0.1689	0.4744	0.1453	0.2923	0.4294	0.4026	0.3231	0.3498	0.1154	0.4471	0.055	0.4741	0.6363	0.3166	0.5117	0.5247	0.9501
100129398	-0.1057	-0.3834	-0.2758	-0.3834	-0.1956	-0.0453	-0.0155	-0.1911	-0.0565	0.151	-0.2297	-0.0971	-0.0607	-0.0631	0.0212	-0.4185	-0.1442	-0.2456	-0.0086	0.0076	-0.0897	-0.2556	-0.3725	-0.3568	-0.3044	-0.1646	-0.4052	-0.343	0.0893	-0.2747	-0.1988	0.0208	-0.3226	-0.0872
100129400	0.0708	0.0636	0.1704	-0.0039	0.147	0.1684	0.0787	0.1252	-0.0238	0.1099	0.1517	0.2033	0.158	-0.0825	0.1207	0.1104	0.0743	-0.1034	0.1161	0.0988	0.1041	0.1507	0.1585	-0.0441	0.2322	0.1064	0.1455	0.0228	0.1491	0.0842	0.2232	0.1208	0.2364	0.232
100129402	-0.0732	-0.0801	-0.1255	-0.0796	-0.0598	-8e-04	0.0228	0.0612	-0.0914	-0.0988	-0.1242	-0.0934	-0.0381	-0.0785	-0.1299	-0.0181	-0.1216	-0.0976	-0.0234	0.0096	-0.1447	-0.0942	-0.1165	-0.1194	-0.1251	-0.1251	-0.1039	-0.1136	-0.0611	-0.0967	-0.038	-0.0113	-0.1249	-0.1198
100129403	0.2212	0.0949	0.0318	-0.0812	0.1788	0.0408	0.0304	0.1937	0.0059	-0.072	-0.0062	0.3035	0.0519	0.1305	0.2011	-0.0822	0.4089	-0.1267	0.453	0.1069	0.0393	0.5031	0.0842	0.0351	0.2536	0.0581	0.0098	0.213	0.2534	0.1742	0.1587	0.5356	0.0594	0.1548
100129405	0.6744	0.5836	0.4971	0.5243	0.681	0.3749	0.5471	0.4139	0.6901	0.1767	0.4405	0.5183	0.1047	0.4062	0.1296	0.6515	0.3849	0.1647	0.6182	0.3287	0.4174	0.4405	0.3202	0.057	0.3758	0.1725	0.3767	0.2058	0.2835	0.5439	0.5359	0.4191	0.3727	0.4276
100129409	0.2293	0.2575	0.2205	-0.2113	0.3229	0.0777	0.2267	0.2638	0.2361	0.2107	0.0801	0.0359	0.1637	0.2154	0.2489	0.2535	0.0331	0.071	0.3257	0.0876	-0.1353	0.1464	-0.1293	0.2936	0.154	0.0923	0.0932	0.1346	0.2252	0.1803	0.1928	0.2915	0.1313	0.138
100129410	-0.0895	0.1316	0.0988	0.3886	0.0016	-0.0205	0.1322	-0.0558	-0.002	0.2373	-0.1217	-0.3152	-0.1292	-0.2782	-0.0986	0.6567	-0.1777	0.0195	0.0528	0.0903	-0.1009	-0.0944	0.0961	-0.2539	0.1313	0.0066	0.1373	-0.1485	-0.0953	-0.0064	0.0714	0.1604	0.1571	0.162
100129411	0.1555	0.1048	0.1941	0.3487	0.0913	0.0095	0.1325	0.1367	0.1781	-0.0228	0.061	0.0615	0.0525	0.1843	-0.0299	0.2758	0.0176	0.1845	0.0482	0.06	0.1547	0.1846	0.2589	0.0318	0.0441	0.1445	0.1719	0.2822	0.075	0.199	0.2772	0.1435	0.2076	0.1524
100129412	0.1229	0.1656	-0.1014	-1e-04	0.0472	-0.0705	-0.0537	-0.0036	0.154	0.167	0.2549	0.0339	0.1358	0.1557	-0.0023	0.1112	0.2283	0.0197	0.0752	0.1444	-0.1086	-0.0564	0.0062	0.0341	-0.0825	0.0452	-0.0374	0.156	0.0387	-0.0435	0.1261	0.1425	-0.0771	0.0482
100129413	0.1324	0.0793	-0.0306	-0.0575	0.222	0.1423	0.0313	0.0685	-0.0834	-0.0195	0.0037	-0.0641	0.0576	-0.0022	-0.0396	-0.1181	-0.0344	-0.1165	0.1206	-0.085	0.145	-0.0716	0.121	-0.1337	-0.2002	-0.0011	-0.0402	-0.1778	-0.086	0.0476	-0.112	0.0135	0.029	0.1692
100129415	0.0727	-0.0426	0.0469	0.0715	0.1328	-0.0669	-0.0384	0.0311	-0.031	0.1223	0.0889	0.0371	0.0637	-0.1046	-0.041	-0.0095	-0.0761	0.0413	0.0788	0.0363	-0.145	-0.0482	-0.0506	0.0028	0.0459	0.0569	0.0362	0.0595	0.1302	0.0187	-0.0939	0.0919	-0.1855	-0.0033
100129416	0.0271	-0.1353	-0.2825	-0.4731	0.0981	0.0676	-0.0826	-0.0437	0.1353	0.114	0.2362	0.0575	0.0696	0.1972	0.2163	-0.1507	0.1335	0.0196	0.0139	-0.1344	0.0374	-0.3518	-0.2249	0.1121	-0.3129	0.0211	-0.4719	0.0412	0.0096	0.0328	-0.0329	0.1933	-0.2881	0.0092
100129418	-0.0563	-0.1202	-0.0543	-0.4298	0.1182	-0.0697	-0.2746	-0.0292	0.0492	-0.2539	-0.0363	-0.0758	0.1631	-0.1253	-0.1271	-0.2123	-0.198	-0.1126	-0.0378	-0.1771	-0.3019	-0.2086	-0.3848	-0.154	-0.2737	-0.3532	-0.5445	-0.4645	-0.3968	-0.0723	-0.3273	0.1058	-0.2768	-0.3017
100129422	-0.0165	-0.1468	0.0062	-0.2391	0.022	-0.0592	0.0388	0.0552	-0.0695	-0.0124	-0.0376	-0.0451	-0.0688	-0.1329	0.0562	-0.3182	0.0376	-0.0999	0.0112	-0.0374	-0.0898	-0.0346	0.0074	-0.0107	0.1479	-0.1033	-0.0165	-0.1395	0.0969	-0.0649	-0.0201	0.0055	-0.1276	-0.0129
100129423	0.4619	0.5102	0.4815	0.2243	0.3599	0.2145	0.288	0.3934	0.3264	0.239	0.2881	0.4373	0.4484	0.3182	0.2526	0.6778	0.4079	0.2932	0.3918	0.3752	0.3797	0.5408	0.5124	0.1294	0.3658	0.2503	0.4876	0.2696	0.1971	0.5748	0.3317	0.4604	0.6122	0.32
100129427	0.0682	-0.0111	0.1083	0.0394	0.1892	0.1089	0.1236	0.2294	0.0641	0.2395	0.0311	0.1022	0.009	0.2276	0.0735	0.1148	0.0216	0.1178	0.1281	0.0547	0.1554	0.1721	0.2079	-0.0029	0.1245	0.2157	0.2745	0.0525	0.0042	0.0509	0.141	0.1753	0.1162	0.1252
100129428	0.1877	0.2037	0.3153	-0.0269	0.2252	0.2801	0.2194	0.2173	0.2217	-0.0186	0.059	0.2619	0.2317	0.0117	0.299	0.0617	0.179	0.2743	0.0993	0.131	0.2823	0.1208	0.2955	0.4132	0.172	0.1336	-0.0839	0.0774	0.1186	0.2078	0.1078	0.0391	0.0892	0.1624
100129434	-0.0996	-0.0714	-0.002	-0.1444	0.0141	-0.1043	0.0704	0.0213	0.1547	-0.0109	-0.0251	-0.0608	-0.0086	-0.02	-0.1692	0.0123	0.1311	0.0588	0.0362	-0.0414	-0.1127	-0.1152	0.1321	-0.0065	0.0284	0.0433	-0.0024	0.1266	0.0671	-0.0489	0.0968	-0.0237	0.0679	-0.083
100129435	0.3108	0.3094	0.3433	0.201	0.2025	0.2333	0.1914	0.2651	0.0769	0.1311	0.0437	0.1391	0.2671	0.1811	-0.0075	0.3605	0.154	0.2039	0.4032	0.0858	0.1133	0.3974	0.2003	0.0826	0.1908	-0.0278	0.0242	0.2147	0.137	0.0892	0.209	0.2959	0.393	0.1507
100129436	0.1131	0.0073	0.028	-0.0371	0.0783	0.2557	0.3171	0.257	0.0208	0.1867	0.0794	0.0548	0.1485	-0.0777	0.0649	0.0861	0.0676	-0.0783	0.2054	0.0356	0.0326	0.1639	0.0437	0.0046	0.0748	0.0547	-0.0354	0.1069	0.2768	0.2723	-0.0076	0.0948	0.0452	0.0802
100129437	0.1103	-0.045	0.0865	-0.1297	-0.0836	-0.2059	0.1022	-0.1373	-0.0127	-0.1759	0.1148	0.1164	0.0762	-0.007	-0.0459	-0.1691	0.0107	-0.0981	0.0968	-0.3215	0.0041	-0.2992	-0.2117	-0.0538	-0.01	-0.006	0.0454	0.0102	0.1235	-0.3667	-0.2064	-0.0027	-0.325	-0.0498
100129438	0.103	0.2091	0.0829	0.1235	0.0538	0.1283	0.1886	0.2403	0.1898	0.0383	0.1006	0.0016	0.0568	0.167	-0.0292	0.3883	0.0387	0.2951	0.1503	0.0767	0.1825	0.2019	0.2689	0.1152	0.2573	0.1248	0.0487	0.0825	0.1744	0.1651	0.0695	-0.0125	0.1618	-0.0096
100129442	-0.2234	-0.2194	-0.369	-0.4388	-0.2334	-0.2499	-0.2139	-0.1198	-0.2527	-0.2393	-0.0904	-0.1656	-0.2391	-0.1885	-0.1598	-0.1987	-0.1865	-0.0709	-0.3009	-0.1713	-0.2876	-0.2479	-0.4057	-0.1735	-0.4357	-0.2123	-0.4298	-0.4186	-0.2151	-0.2657	-0.2456	-0.2693	-0.3361	-0.3584
100129443	0.5314	0.572	0.2581	0.4287	0.3681	0.4948	0.5728	0.411	0.4497	0.4565	0.468	0.4193	0.3259	0.3709	0.3955	0.4142	0.5316	0.3708	0.7586	0.582	0.5924	0.5829	0.3046	0.6159	0.3824	0.357	0.2963	0.5234	0.467	0.688	0.5679	0.6299	0.575	0.4732
100129444	0.0472	0.0125	0.0193	-0.2537	-0.0042	0.2173	0.0607	-0.0209	0.0565	-0.0162	0.0463	0.161	0.1278	0.25	0.2883	-0.2905	0.081	-0.0894	-0.0892	-0.1051	-0.0623	-0.1127	-0.0211	0.0077	-0.0709	0.0677	0.0282	0.0777	0.1464	0.0932	0.015	0.0534	-0.1596	0.26
100129446	-7e-04	-0.0466	0.0656	-0.2085	0.0093	0.0905	0.0147	-0.043	-0.0016	0.134	0.041	0.0645	0.0752	0.0245	0.0242	-0.0048	0.0099	0.0604	-0.0595	0.032	0.0874	0.0408	0.0779	0.1406	0.064	-0.0219	0.1135	-0.0118	0.0513	0.0267	-0.0521	0.0312	-0.0127	0.0052
100129448	-0.0079	0.0336	-0.0784	0.0717	-0.0802	-0.0335	-0.0391	-0.0751	7e-04	0.0018	-0.0539	-0.0424	-0.0116	-0.0136	-0.0632	-0.0016	-0.0968	-0.0128	-0.0913	-0.0302	-0.1215	-0.0269	-0.0816	-0.0627	-0.0381	-0.06	-0.0501	-0.0426	-0.0329	-0.0784	-0.0662	-0.1061	0.0414	0.0126
100129455	-0.2388	-0.2577	-0.1947	-0.4143	-0.1856	-0.2787	-0.2559	-0.2243	-0.27	-0.1655	-0.0877	-0.312	-0.2171	-0.1424	-0.2156	-0.3229	-0.2842	-0.2035	-0.1784	-0.1637	-0.2998	-0.4348	-0.2105	-0.0727	-0.2899	-0.171	-0.3294	-0.3971	0.0446	-0.2514	-0.416	-0.2465	-0.3831	-0.2263
100129456	-0.1801	-0.141	-0.2154	-0.1992	-0.1021	-0.2238	-0.2763	-0.1914	-0.2099	-0.2073	-0.168	-0.2566	-0.0753	-0.0967	-0.0748	-0.1574	-0.0807	-0.1321	-0.18	-0.1228	-0.0255	-0.188	-0.1782	-0.2053	-0.309	-0.2174	-0.1825	-0.1703	-0.1407	-0.0646	-0.2252	-0.1055	-0.1597	-0.1109
100129457	-0.1283	-0.2029	0.2088	0.1252	0.0037	-0.0229	0.1017	0.0374	-0.047	0.0837	-0.0544	-0.2797	0.1295	-0.0574	-0.0216	0.2196	-0.1662	-0.0878	-0.1995	0.0486	0.0433	0.0828	-0.0636	-0.2118	-0.0602	0.1978	0.3029	0.1772	0.1624	-0.1319	-0.0606	-0.1883	-0.0877	0.1008
100129458	1.148	0.8809	0.8828	0.7467	0.9014	0.8625	0.9511	0.8799	1.0945	0.4014	0.7488	1.026	0.5778	0.4074	0.5983	0.9244	1.2468	0.7809	1.2797	1.1164	0.9547	0.9523	0.8361	0.6286	0.3159	0.6449	0.4525	1.086	1.0656	1.1429	1.0181	1.3227	0.8794	1.1016
100129459	-0.1471	-0.2064	-0.1951	-0.3257	-0.1433	-0.0246	-0.1863	-0.0839	-0.0715	-0.0627	-0.0553	-0.1288	-0.0663	-0.1249	-0.1351	-0.2269	-0.0596	-0.0501	-0.2059	-0.0598	-0.1687	-0.1467	-0.1306	-0.0607	-0.1743	-0.0539	-0.1888	-0.1748	-0.0682	-0.0284	-0.1208	-0.1704	-0.1594	-0.0636
100129460	-0.0655	-0.0353	0.1169	-0.0155	-0.0344	0.0273	0.0335	-0.0488	-0.024	-0.0379	-0.0667	0.0682	0.0804	-0.0329	0.0693	-0.0259	0.0104	-0.2299	-0.0409	-0.0405	0.03	0.0205	0.0629	-0.0147	0.027	0.0046	0.0066	0.0089	0.0812	0.1	0.0428	0.1803	-0.024	0.0218
100129461	0.0603	0.123	0.1396	0.311	0.0626	0.1154	0.2467	0.077	0.059	-0.0625	0.2135	0.0779	0.0821	0.1207	-0.0709	0.2682	0.0545	-0.0729	0.0875	0.1666	0.0059	0.3058	0.0155	0.1432	0.0282	0.1915	0.1627	0.0029	-0.0024	0.2756	0.0867	0.2675	0.2418	0.1796
100129463	-0.1403	-0.1557	-0.1133	-0.2042	-0.1002	-0.1032	-0.0477	-0.092	-0.081	-0.0255	-0.1171	-0.0436	-0.0629	-0.1687	-0.0112	-0.0106	-0.072	-0.1395	-0.0438	-0.0434	-0.1874	-0.1284	-0.0744	-0.1639	-0.1958	-0.065	-0.1136	-0.0318	-0.0951	0.0159	-0.2019	0.0401	-0.0122	-0.1043
100129464	-0.1112	-0.0573	-0.2291	0.0143	-0.1052	-0.1267	-0.1821	-0.1681	-0.0979	-0.0985	-0.0927	-0.1199	-0.1041	-0.1544	-0.1635	-0.1083	-0.1222	-0.1894	-0.1543	-0.183	-0.0837	-0.1109	-0.1447	-0.1906	-0.1284	-0.1263	-0.1637	-0.1096	-0.2128	-0.0827	-0.0972	-0.1134	-0.0603	-0.1372
100129471	-0.0925	-0.1556	-0.1209	0.0493	-0.0679	-0.1511	-0.045	-0.0578	-0.0209	0.045	-0.0835	0.0603	-0.0591	-0.0046	2e-04	0.002	-0.0322	0.0751	-0.0574	0.1125	0.0712	0.0223	0.0083	-0.1489	-0.0732	-0.0621	-0.0198	-0.1787	0.1147	0.0643	-0.0368	-0.0922	-0.0441	-0.1118
100129472	0.3225	0.3744	0.3659	0.2121	0.3182	0.4172	0.6143	0.317	0.3727	0.3725	0.3249	0.2026	0.3504	0.1126	0.4187	0.3249	0.4084	0.2081	0.4763	0.5975	0.3352	0.3457	0.3234	0.7851	0.6253	0.3263	0.3435	0.3651	0.3009	0.562	0.5624	0.3141	0.6398	0.3394
100129474	-0.2256	-0.3994	-0.3097	-0.4897	-0.1452	-0.254	-0.2342	-0.0992	-0.156	-0.1225	-0.1314	-0.2074	-0.1161	-0.1353	-0.0327	-0.3221	-0.141	-0.2258	-0.2349	-0.1054	-0.2717	-0.3182	-0.3059	0.0106	-0.346	-0.2171	-0.3787	-0.1741	0.0137	-0.2076	-0.2386	-0.1577	-0.3142	-0.0647
100129476	0.0077	0.1228	0.0802	0.0424	-0.1588	-0.1684	0.0318	-0.0579	-0.183	-0.1827	0.0117	-0.1751	-0.0099	-0.0168	-0.1343	0.0407	-0.1044	-0.1984	-0.0618	-0.025	-0.1492	-0.0711	0.0107	-0.1204	0.1098	-0.119	0.108	-0.1606	-0.2481	-0.0997	-0.1344	-0.0851	0.0308	-0.0228
100129478	0.0762	0.1874	-0.1499	-0.2496	0.0889	0.1427	0.2518	0.518	0.1733	0.07	0.5073	0.1519	0.2772	-0.1665	0.2766	0.31	0.1236	-0.0792	0.2909	0.1458	0.3776	0.238	0.3004	0.2804	0.4587	0.2173	0.122	0.3295	0.1312	0.4831	0.3469	0.2197	0.2916	-0.0262
100129480	-0.3539	-0.2118	-0.1963	-0.4042	-0.2703	-0.2723	-0.327	0.0283	-0.1712	-0.3003	-0.0835	-0.4443	-0.368	-0.083	-0.2098	-0.4154	-0.1317	-0.074	-0.1995	-0.2375	-0.2085	-0.1847	-0.2259	-0.157	-0.341	-0.3131	-0.1372	-0.1575	-0.169	-0.5089	-0.1997	-0.105	-0.4185	-0.2062
100129482	1.3276	1.3472	1.0768	1.1684	1.5941	1.0264	1.1989	0.9641	1.1473	0.4424	0.867	0.9443	0.6921	0.4882	0.7084	0.6333	0.9003	0.4475	1.1686	0.7685	0.785	0.9133	0.7368	0.8336	1.0516	0.586	0.7498	0.5528	0.786	1.2282	1.0824	1.2268	1.145	1.2224
100129483	-0.0802	0.1376	-0.0712	0.1285	0.1012	0.0978	-0.1151	-0.1119	0.0363	0.0165	0.0919	-0.1878	-0.1655	0.0157	-0.0527	-0.1273	0.1011	0.0129	-0.2285	-0.0126	0.0354	-0.017	-0.0282	-0.0836	0.0754	0.0452	-0.4476	-0.0629	-0.0863	-0.0319	0.0138	0.1939	0.1829	0.0101
100129484	-0.0454	-0.1135	0.019	-0.2978	0.0727	0.0088	0.0307	-0.0498	0.1774	0.1483	0.1172	-0.0055	0.101	0.0193	0.096	0.0147	0.0775	-0.1578	0.0757	0.0417	-0.1223	-0.0109	-0.085	0.0047	-0.0512	0.043	-0.0538	0.0242	0.1327	-0.0441	-0.0099	0.1643	-0.0767	0.1202
100129485	-0.096	-0.1428	-0.193	0.0636	-0.089	-0.2147	-0.1398	-0.0975	-0.0667	-0.1444	-0.0545	-0.1925	-0.0138	-0.1408	-0.1816	-0.2348	-0.1124	-0.1117	0.0177	0.0045	-0.0103	-0.0019	0.0027	-0.1735	0.1186	0.0048	-0.0958	0.0082	-0.1092	-0.1144	-0.0079	-0.147	0.0761	-0.1775
100129487	-0.015	0.1208	-0.2062	-0.0256	0.0658	-0.1049	-0.0759	0.0075	0.0968	0.0432	-0.1134	0.1317	-0.0362	0.0504	0.0505	-0.0117	-0.083	-0.0434	-0.0448	0.1588	0.0262	-0.1057	0.0753	-0.1136	-0.0022	-0.2539	-0.1641	-0.1326	-0.0966	-0.1716	-0.2056	-0.0741	0.1209	0.1319
100129489	-0.0427	-0.0081	-0.1213	0.0998	-0.1171	-0.1037	-0.0712	-0.0682	-0.0603	-0.1273	-0.0808	-0.1967	-0.1322	-0.0565	-0.0598	-0.084	-0.0914	-0.0873	-0.0796	-0.1018	-0.0925	-0.0796	-0.032	-0.0905	-0.0287	-0.0677	-0.1273	-0.0691	-0.1741	0.0029	-0.0218	-0.1819	-0.0727	-0.099
100129497	-0.223	-0.3997	-0.2659	-0.4887	-0.2315	-0.2448	-0.1595	-0.273	-0.1994	-0.137	-0.1906	-0.2156	-0.2395	-0.1733	-0.2231	-0.2579	-0.0922	-0.3352	-0.2103	-0.385	-0.3227	-0.325	-0.2162	-0.2481	-0.3932	-0.3588	-0.0304	-0.2718	-0.1999	-0.1854	-0.2017	-0.2213	-0.4319	-0.154
100129500	-0.3589	-0.3899	-0.5142	-0.5974	-0.4289	-0.3363	-0.2911	-0.3239	-0.2384	0.0085	-0.1847	-0.2471	-0.3321	-0.1609	-0.1698	-0.5118	-0.1497	-0.3202	-0.2603	-0.3371	-0.3965	-0.4686	-0.3089	-0.1378	-0.237	-0.3195	-0.4583	-0.414	-0.2107	-0.4302	-0.4465	-0.2224	-0.4891	-0.2911
100129501	-0.1937	-0.1795	-0.119	-0.1962	-0.1354	-0.2234	-0.1044	-0.3007	-0.2372	-0.1539	-0.1339	-0.2619	-0.1239	-0.1146	-0.2298	-0.295	-0.1619	-0.0295	-0.2243	-0.3271	-0.1359	-0.2516	-0.2998	-0.2177	0.001	-0.2503	-0.2897	-0.1573	-0.2472	-0.1631	-0.2594	-0.1063	-0.1203	-0.1579
100129502	0.2597	0.3326	0.0144	0.0673	0.4118	0.1378	-0.047	0.0066	-0.0277	-0.216	-0.0381	0.1614	0.0777	-0.265	0.2344	0.0709	0.0433	0.1026	0.0224	0.2657	-0.039	0.339	0.0021	0.3563	0.1376	0.1129	0.0019	-0.1161	0.2	0.4585	-0.0797	0.5554	-0.0585	0.1858
100129504	-0.1969	-0.2173	-0.3602	-0.2985	-0.1701	-0.1098	-0.1756	-0.1162	-0.2328	-0.1015	-0.2225	-0.3508	-0.0912	-0.2548	-0.0817	-0.0978	-0.2	-0.1979	-0.1309	-0.1315	-0.2783	-0.0938	-0.1514	-0.0131	-0.2751	-0.2191	-0.2921	-0.281	-0.1221	-0.2031	-0.2958	-0.1485	-0.2184	-0.2328
100129507	-0.1763	-0.2376	-0.1209	-0.1729	-0.153	-0.03	-0.3076	-0.184	-0.0536	-0.1166	-0.0692	-0.1063	-0.2209	-0.1807	-0.1767	-0.2371	-0.2172	-0.344	-0.231	-0.1233	-0.2326	-0.2447	-0.2967	-0.1291	-0.3454	-0.0962	-0.3085	-0.2317	-0.1506	-0.2079	-0.2822	-0.155	-0.2665	-0.1251
100129514	-0.1234	-0.1986	-0.1643	-0.1983	-0.1639	-0.17	-0.2022	-0.1398	-0.1423	-0.088	-0.1053	-0.2158	-0.1596	-0.1391	-0.0546	-0.1647	-0.1288	-0.2104	-0.0931	-0.1601	-0.1327	-0.163	-0.1337	-0.1528	-0.2278	-0.1381	-0.1859	-0.2023	-0.0917	-0.1893	-0.1756	-0.1341	-0.1743	-0.1392
100129516	-0.0734	-0.0155	0.1736	0.0674	0.0883	0.0269	0.105	0.1114	0.0878	0.0374	0.0726	0.1829	0.0826	0.0693	0.0498	0.1786	0.0231	-0.0552	-0.051	0.0565	-0.161	0.0544	0.1468	-0.0234	0.0682	0.0834	0.1821	0.06	-0.0161	-0.0287	0.1434	0.0187	0.1183	0.0776
100129517	0.0361	0.2154	-0.1879	0.1272	0.3898	-0.2228	-0.116	0.3407	0.2421	0.2176	0.1582	0.0016	0.137	0.1003	-5e-04	0.1334	0.0046	0.0406	-0.1517	-0.208	-0.0525	0.2056	-0.0552	-0.1873	-0.1021	-0.0322	0.0134	0.296	0.077	0.1541	0.0858	0.1443	-0.0542	0.148
100129518	-0.0518	0.1815	-0.1022	0.1146	-0.005	0.0961	-0.054	0.0783	-0.0538	-0.0175	0.0469	-0.0933	-0.1176	-0.0164	-0.149	0.0251	-0.0596	-5e-04	-0.1474	0.0517	-0.032	-0.3714	-0.1582	-0.0269	-0.0962	0.0441	-0.1546	0.0575	-0.129	-0.0931	0.0322	0.0283	0.1679	-0.2469
100129519	-0.3102	-0.4154	-0.1763	-0.3723	-0.2179	-0.3186	-0.13	-0.2409	-0.1706	-0.1469	-0.1623	-0.1838	-0.0266	-0.3111	-0.014	-0.137	-0.1304	-0.3625	-0.0198	-0.1864	-0.2965	-0.2817	-0.139	-0.2548	-0.2247	-0.0904	-0.1251	0.0607	-0.2968	-0.3759	-0.1806	-0.1288	-0.1002	-0.2481
100129520	-0.0801	-0.0856	-0.1011	-0.2248	-0.1512	-0.0882	-0.0665	-0.073	-0.0317	-0.0434	-0.0337	-0.026	-0.0368	-0.1641	-0.0576	-0.1097	-0.0516	-0.1575	-0.0782	-0.0672	-0.0831	-0.0503	-0.036	-0.0542	0.0054	0.0354	-0.1005	-0.0845	0.0579	-0.0744	-0.1108	-0.0961	-0.0161	-0.0766
100129522	0.0964	-0.0248	-0.0057	-0.3238	-0.0072	0.0768	-0.0629	0.0616	0.1562	0.1933	0.1425	0.0931	0.0957	0.0933	0.1615	-0.1275	0.1282	0.0283	0.091	0.048	-0.0022	0.0068	0.0519	0.1638	-0.134	0.0419	-0.0986	-0.0218	0.1434	-0.0289	-0.0758	0.1171	-0.0978	0.1859
100129523	-0.1621	-0.2125	-0.1312	-0.1191	-0.1585	-0.1769	-0.2323	-0.1192	-0.2509	-0.1563	-0.2073	-0.2572	-0.1869	-0.1659	-0.1581	0.113	-0.2608	-0.0125	-0.2079	-0.1789	-0.1927	-0.0629	-0.119	-0.232	-0.1406	-0.1107	-0.1741	0.0702	-0.1935	-0.05	-0.1171	-0.0857	-0.1479	-0.1377
100129524	-0.106	-0.1017	-0.2211	-0.2388	-0.1107	-0.0181	-0.0878	-0.1015	-0.1325	-0.045	-0.0745	-0.0766	-0.0807	-0.1719	-0.1121	-0.2645	-0.0972	-0.0439	-0.1996	-0.2051	-0.0543	-0.1774	-0.2758	-0.2146	-0.1928	-0.1903	-0.156	-0.0901	-0.1696	-0.043	-0.018	-0.0576	-0.1729	-0.109
100129525	-0.0666	-0.0042	-0.1296	0.0769	-0.0849	-0.1792	-0.0667	-0.0123	-0.0585	-0.0219	-0.0663	-0.1882	-0.1027	-0.0243	-0.0566	0.1558	-0.0503	-0.0467	-0.0978	0.02	-0.1313	0.0385	0.0029	-0.1438	-0.0863	-0.0354	-0.0106	-0.0894	-0.1587	-0.0073	-0.112	-0.1546	-0.1643	-0.1493
100129531	-0.069	-0.2116	-0.2035	-0.3991	-0.0881	-0.0384	-0.0962	-0.1613	0.0858	0.0059	-0.0602	-0.1414	-0.1655	-0.163	-0.0394	-0.2594	-0.1354	0.0031	-0.1724	-0.157	-0.12	-0.1998	-0.2147	0.1328	-0.0067	-0.3436	0.0356	-0.2859	-0.0476	-0.1856	-0.2387	-0.1275	-0.1926	0.2166
100129532	-0.0454	0.0016	-0.0851	-0.3065	-0.0086	-0.096	-0.0066	0.0559	-0.0365	0.0747	0.1309	-0.0566	0.0458	-0.1047	0.0968	-0.0145	0.0981	-0.0661	0.0274	0.0444	0.1037	0.0783	0.111	0.1583	-0.0953	0.1475	-0.0492	0.0541	-0.0603	0.2527	0.3226	0.0613	-0.0275	0.0083
100129533	-0.0773	-0.1005	-0.0855	-0.1	-0.1758	0.0307	-0.2368	-0.1686	-0.1208	-0.1535	-0.2377	-0.1484	-0.096	0.0981	-0.0455	-0.1509	-0.0633	8e-04	-0.2268	-0.235	-0.1772	-0.1732	-0.1175	0.0024	-0.207	0.0451	-0.1833	0.0829	-0.1099	-0.1189	-0.1698	-0.0914	-0.0374	0.0274
100129536	0.1887	0.1832	0.0716	0.1625	0.0533	0.0961	0.1304	0.1538	0.1142	0.0952	0.0263	-0.0136	0.1025	-0.0099	0.1483	0.1225	0.1608	0.2013	0.0595	0.0992	0.2031	0.1749	0.0424	0.0806	0.1156	0.1278	0.2482	0.1316	0.1373	0.2084	0.3175	0.1974	0.2407	0.1581
100129537	0.0168	0.023	-0.1444	0.2314	-0.0225	-0.1664	-0.0903	-0.1485	-0.1455	-0.2923	-0.1038	0.1845	0.0575	-0.0222	-0.0083	-0.011	-0.1961	0.0463	0.027	-0.0257	0.0458	-0.1095	-0.2294	-0.2834	0.3066	0.0047	-0.049	-0.1299	-0.091	-0.2099	-0.0397	0.0296	0.037	-0.178
100129538	-0.0417	-0.1065	-0.1475	-0.0568	-0.1427	-0.0744	-0.1805	-0.0189	-0.0673	-0.0208	-0.0338	-0.1152	-0.1165	-0.1223	-0.0361	-0.0893	-0.0071	-0.0725	-0.0997	-0.1208	-0.1048	-0.139	-0.0224	-0.0273	-0.045	-0.0831	-0.058	-0.0366	-0.0528	-0.0643	0.0197	-0.0922	-0.0515	-0.0123
100129540	-0.0803	-0.0098	0.0258	-0.1512	-0.1501	-0.0834	-0.1004	-0.0629	-0.0502	0.1128	-0.1749	0.0088	-0.0055	-0.2305	-0.2049	0.0258	-0.2263	-0.1776	-0.1633	-0.0191	-0.2989	-0.2386	0.0566	0.0578	0.1458	-0.0392	-0.0678	-0.0654	-0.0957	-0.2138	0.0282	-0.1529	0.1023	-0.01
100129543	-0.0673	-0.1136	-0.0727	-0.2683	-0.1162	-0.0436	-0.053	0.0129	-0.0359	-0.0765	-0.0217	-0.1106	-0.0774	-0.0337	-0.0066	-0.1039	-0.0348	-0.0613	-0.0355	-0.0622	-0.0447	-0.0326	-0.0874	-0.0078	-0.0972	-0.1009	-0.1755	-0.0904	-0.0254	-0.0566	-0.0689	-0.0306	-0.1667	-0.0125
100129546	-0.2053	-0.1475	-0.2217	-0.4074	-0.1561	-0.2832	-0.219	-0.237	-0.1672	-0.3109	-0.1662	-0.1768	-0.0497	-0.239	-0.1412	-0.2301	-0.2281	-0.3654	-0.2177	-0.1827	-0.2838	-0.2655	-0.3139	-0.2341	-0.2944	-0.3229	-0.3698	-0.3475	-0.1102	-0.2719	-0.3765	-0.1589	-0.2769	-0.1255
100129547	0.1278	0.0895	0.2112	0.0208	0.1544	-0.0873	-0.0946	-0.1437	0.1258	0.1799	0.0988	-0.0266	0.1646	0.0643	0.1967	0.0727	0.2072	0.0062	0.1534	0.0772	0.0443	-0.0991	0.2747	0.0951	0.0698	0.1021	0.0706	0.1541	-0.0333	0.1186	0.0586	0.1514	0.1505	0.0591
100129548	-0.1945	-0.0834	-0.3385	-0.2791	0.0042	-0.1417	-0.1259	-0.1658	-0.1066	-0.2269	-0.1742	-0.1547	-0.281	-0.1134	-0.0845	-0.2849	-0.0825	-0.1296	-0.1037	-0.0052	-0.0896	-0.0914	-0.4168	-0.1286	-0.2045	-0.2948	-0.1313	-0.149	-0.0751	-0.0596	-0.2089	-0.1039	-0.0797	-0.1058
100129551	-0.0541	-0.0499	-0.0688	0.0127	-0.0368	-0.0871	-0.1477	-0.1154	-0.1446	-0.1007	-0.1112	-0.0949	-0.0735	-0.0743	-0.0287	-0.144	-0.0015	-0.2053	-0.1352	-0.1819	-0.1188	-0.1485	-0.2205	-0.3015	-0.006	-0.1189	-0.0998	-0.139	-0.1699	-0.1096	-0.0351	-0.0087	-0.1199	-0.1334
100129552	0.0144	-0.0949	-0.1089	-0.235	-0.1292	0.1809	0.0185	0.004	0.0337	0.2674	0.0017	-0.2119	-0.0158	-0.1311	0.0756	0.0102	-0.035	0.125	0.0739	0.2052	-0.0015	0.0705	0.0703	0.134	0.0086	-0.0259	0.1339	-0.3263	0.2243	0.1386	0.1119	-0.0386	-0.0259	0.2576
100129553	0.5906	0.5822	0.1674	0.0437	0.5778	0.425	0.4172	0.4725	0.4642	0.2798	0.3044	0.3431	0.2774	0.3887	0.4522	0.333	0.3761	0.4292	0.5898	0.4093	0.4496	0.5745	0.3162	0.4485	0.2743	0.2267	0.1597	0.4412	0.5521	0.5992	0.4883	0.9726	0.4782	0.5431
100129554	-0.24	-0.0677	0.0429	-0.1353	-0.1578	-0.1741	-0.2269	0.0748	-0.1819	-0.1503	0.0371	-0.2975	0.0039	-0.0394	-0.1339	0.069	-0.1378	-0.2639	-0.0643	-0.1672	-0.0459	-0.0883	0.136	-0.0808	-0.0203	-0.1531	-0.0867	-0.0997	-0.048	-0.149	-0.1722	-0.0289	-0.1287	-0.177
100129555	-0.1877	-0.0011	-0.1776	-0.1617	-0.0469	-0.1461	-0.1052	-0.0048	-0.0209	-0.061	-0.0645	-0.1054	-0.1051	-0.0451	-0.1241	-0.0951	-0.0841	-0.1902	0.0705	-0.2433	-0.1246	-0.1666	-0.0021	-0.1006	-0.1014	-0.1974	-0.0232	-0.3264	-0.229	-0.2337	-0.0907	-0.1252	-0.1497	-0.0424
100129556	0.0841	0.1221	-0.0777	-0.021	0.0923	0.001	0.038	0.1506	0.1709	0.0767	0.042	0.1236	-0.0359	0.028	0.1113	-0.1946	-0.0229	0.0818	0.0154	0.1655	-0.1121	0.0027	-0.0457	2e-04	-0.0583	0.0167	-0.0743	-0.0182	0.1442	0.0754	0.0584	0.0607	-0.0193	0.0102
100129557	0.2829	0.3428	0.2306	0.415	0.252	0.1109	0.1742	0.2178	0.2247	0.065	0.1695	0.1663	0.0844	0.0904	0.0669	0.2788	0.1278	0.3009	0.1791	0.1178	0.2794	0.1009	0.0649	0.109	-0.0648	0.1317	0.0307	0.2422	0.0678	0.2506	0.3319	0.178	0.2631	0.0869
100129558	0.061	-0.0114	-0.0907	-0.5507	-0.0112	-0.0417	-0.1499	-0.0342	-0.0093	-0.0856	-0.047	-0.1129	-0.0118	-0.1124	0.0742	0.0047	0.0431	-0.1236	0.0567	-0.0586	-0.0972	-0.0589	-0.1062	-0.1539	-0.0799	0.0108	-0.1909	-0.2768	-0.0583	0.0153	-0.3777	0.1266	-0.0181	-0.0981
100129561	0.3454	0.3728	0.4935	0.3378	0.3595	0.3382	0.3564	0.3891	0.4427	0.2874	0.3182	0.2287	0.3861	0.2471	0.2871	0.4049	0.3926	0.3715	0.349	0.1632	0.2993	0.2814	0.265	0.3706	0.3371	0.2524	0.3349	0.332	0.3013	0.279	0.4681	0.2844	0.3998	0.263
100129562	-0.1073	-0.1519	-0.0395	-0.0623	-0.0911	-0.1234	-0.1498	-0.167	-0.124	0.0673	-0.1395	-0.0178	-0.0849	-0.0021	-0.16	-0.0713	-0.0383	-0.0199	-0.1082	-0.1786	-0.1599	-0.0632	0.0299	-0.1361	0.0375	-0.0126	-0.1372	-0.1347	-0.2171	-0.2657	-0.1989	-0.0067	-0.0426	-0.1411
100129563	2.9698	2.7837	2.5709	2.2003	3.0541	2.4819	2.4419	2.6969	2.3129	1.8406	2.6549	2.6147	2.0545	2.4915	2.5698	2.3483	2.4781	1.8034	2.4191	2.6271	2.4186	2.4612	2.7672	2.0157	2.1423	2.4032	1.9265	2.5321	1.6952	2.654	2.0275	2.7604	2.4771	1.8341
100129566	0.5633	0.4491	0.3405	0.0955	0.3427	0.5048	0.4959	0.5378	0.3869	0.0664	0.5805	0.499	0.5214	0.1953	0.5417	0.1452	0.5216	0.3234	0.6509	0.5553	0.4027	0.3277	0.1809	0.6366	0.4185	0.3985	0.0861	0.4398	0.5059	0.4375	0.6214	0.5222	0.1465	0.705
100129568	0.0227	0.1103	0.059	0.0822	-0.0633	-0.0743	0.1039	-0.1051	-0.0222	0.0985	-0.143	-0.2022	0.0519	0.023	-0.0427	-0.3303	0.0361	-0.1459	0.0219	0.0418	-0.0678	-0.0707	0.1312	0.2335	-0.0226	-0.0708	0.1263	-0.1421	0.2214	-0.0034	0.0468	0.0435	-0.0119	0.1762
100129569	-0.0577	-0.0383	-0.119	0.0461	-0.086	-0.0743	-0.096	-0.0483	-0.0346	-0.0883	-0.044	-0.0938	-0.0826	-0.1057	-0.033	-0.0762	-0.0674	-0.0061	-0.0833	-0.0843	-0.0596	-0.0299	-0.0745	-0.0748	-0.1001	-0.1298	-0.1484	-0.0925	-0.0952	-0.0589	0.0141	-0.1584	-0.0861	-0.0956
100129570	0.3143	0.2497	0.1673	0.1216	0.4336	0.1578	0.1415	-0.05	0.0141	0.0634	0.0383	-0.0549	0.0701	0.037	0.2107	-0.1259	0.0805	0.0272	0.0782	0.1764	-0.1097	0.0597	0.0965	0.0032	0.1582	-0.0122	0.2218	-0.0344	0.0494	0.0519	-0.0152	0.3084	0.1676	0.3099
100129571	-0.2482	-0.2527	-0.1194	-0.4476	-0.1469	-0.1195	-0.1248	-0.1824	-0.1863	-0.032	-0.0569	-0.1499	-0.1819	-0.1888	-0.1864	-0.1642	-0.1514	-0.3176	-0.1607	-0.1567	-0.1478	-0.2802	-0.1483	-0.2383	-0.2879	-0.2088	-0.0705	-0.0078	0.0668	-0.1349	-0.149	-0.1332	-0.1742	-0.0988
100129572	-0.3878	-0.5473	-0.3967	-0.7292	-0.3589	-0.3104	-0.3428	-0.2608	-0.3571	-0.3105	-0.3088	-0.3044	-0.2917	-0.2488	-0.2727	-0.4337	-0.27	-0.3936	-0.2342	-0.2884	-0.2723	-0.4386	-0.2899	-0.2847	-0.5334	-0.3154	-0.4648	-0.3882	-0.2604	-0.4271	-0.582	-0.2437	-0.609	-0.2377
100129574	-0.0014	0.0193	0.0824	-0.0175	0.0233	-0.1113	-0.0059	0.0107	-0.0495	0.0133	-0.0611	0.0151	-0.0709	-0.1546	-0.026	0.0134	-0.0432	-7e-04	-0.029	-0.1372	-0.0904	-0.0539	-0.0841	-0.0225	0.0166	-0.0228	-0.0704	-0.0183	-0.121	-0.0301	-0.0051	-0.0146	-0.0633	-0.0402
100129577	0.4475	0.3898	0.3867	0.6063	0.3265	0.2172	0.6519	0.4108	0.342	0.1568	0.2982	0.2613	0.2401	0.3254	0.2663	0.4853	0.3314	0.2378	0.3131	0.2839	0.3577	0.3782	0.3487	0.2771	0.3563	0.234	0.4746	0.3249	0.3399	0.3807	0.4521	0.5324	0.4775	0.3505
100129578	0.1069	-0.0217	0.1095	0.0536	0.1155	-0.0618	-0.0824	-0.0168	-0.101	-0.0314	-0.0021	-0.0574	0.0151	0.084	-0.0204	-0.1344	0.1438	-0.1241	-0.0884	-0.0243	-0.1325	-0.1402	-0.0691	0.0553	0.0807	-0.0374	-0.0574	-0.0758	0.1348	0.0127	-0.0073	0.0292	-0.036	0.0879
100129581	-0.0125	-0.0038	-0.0023	0.0153	-0.1239	-0.219	0.1447	-0.0372	-0.0505	-0.1609	-0.0842	0.1814	-0.0028	0.1162	0.0443	0.0207	-0.0737	-0.067	-0.0975	0.0348	-0.1544	0.1096	-0.0763	0.0496	0.0213	-0.1232	0.162	-0.2393	-0.067	-0.3015	-0.3218	-0.0922	-0.131	-0.1193
100129582	-0.1536	-0.2457	-0.1873	-0.5903	-0.1025	-0.1021	-0.175	-0.1307	-0.0367	-0.0448	0.0697	0.0184	-0.0254	-0.0113	0.1249	-0.288	-0.0238	-0.1378	0.0686	-0.19	-0.1485	-0.29	-0.1814	0.0603	-0.3308	-0.1508	-0.4087	-0.1447	-0.0077	-0.272	-0.331	0.0935	-0.3471	0.0143
100129583	-0.1117	-0.1616	-0.1117	-0.0988	-0.1038	-0.146	-0.1668	-0.0959	-0.1195	-0.1344	-0.092	-0.1626	-0.1262	-0.1045	-0.06	-0.127	-0.1066	-0.089	-0.1141	-0.1946	-0.1919	-0.2068	-0.1378	-0.1325	-0.2368	-0.0939	-0.2376	-0.1211	-0.1468	-0.1217	-0.1364	-0.1431	-0.2	-0.0752
100129587	-0.1039	0.0521	0.1197	-0.0787	-0.0514	0.2147	0.1903	0.1346	0.0876	0.1575	-0.0449	0.1265	0.0295	0.2016	0.1287	0.3551	-0.1129	0.1887	0.0131	0.0392	-0.011	3e-04	0.0085	-0.0151	0.01	0.0625	0.0318	0.0922	0.0994	-0.1163	0.0079	0.0081	0.1276	0.0204
100129588	-0.1673	-0.1112	-0.0986	-0.0887	-0.0698	-0.0364	-0.2624	-0.2826	-0.2292	-0.1231	-0.0907	-0.411	-0.4296	-0.0174	-0.1857	-0.2006	-0.0401	0.0198	-0.139	-0.3179	-0.1562	-0.0902	-0.1196	-0.2684	-0.2083	0.0631	-0.3133	-0.109	-0.1959	0.0879	-0.2474	-0.1304	-0.2334	-0.2292
100129592	0.1252	0.0175	0.181	-0.11	0.2354	0.0647	0.0322	-0.0426	0.1787	0.0242	0.2094	0.0731	0.0532	0.0229	0.1501	-0.0967	0.0726	-0.1365	0.1032	0.0883	-0.0206	0.0935	0.1369	0.0818	0.1171	0.0113	-0.029	0.0613	0.1325	0.0509	0.0388	0.138	-0.0623	0.2348
100129594	0.196	-0.0435	-0.0018	-0.0926	0.3427	0.0496	0.1605	0.0492	-0.027	-0.1081	0.123	0.1339	0.2382	0.0891	0.1268	-0.0031	0.1015	0.088	0.0919	0.4307	-0.0438	-0.1539	0.1936	0.0179	-0.0713	0.1292	0.0662	0.2431	-0.0182	0.1559	0.1537	0.2302	0.2238	0.0602
100129595	-0.0506	-0.0719	-0.121	-0.0372	-0.0837	-0.078	-0.0953	-0.0473	-0.0487	-0.0492	-0.0232	-0.0962	-0.0653	-0.0877	-0.0653	-0.1267	-0.0887	0.0477	-0.0826	-0.0663	-0.0166	-0.0618	-0.1176	-0.0078	-0.1353	-0.0549	-0.0249	-0.0926	-0.0317	-0.1192	-0.0443	-0.1019	-0.1175	-0.0763
100129597	-0.0413	-0.0709	-0.0882	-0.1993	-0.0598	-0.0353	-0.1069	-0.1023	0.0165	-0.1908	-0.0755	-0.1903	-0.0254	-0.0646	-0.0218	-0.1019	-0.0026	-0.0356	-0.0753	-0.1269	-0.0304	-0.0121	-0.065	0.0543	-0.0375	-0.1032	-0.088	-0.1107	-0.033	-0.0567	-0.0755	-0.0546	-0.1215	-0.0682
100129600	-0.0656	-0.0261	-0.0897	-0.0773	-0.1297	-0.0304	-0.1027	-0.0611	-0.0014	-0.099	-0.0839	-0.0655	-0.0025	-0.1102	0.0268	-0.0356	-0.0688	-0.0201	-0.0781	-0.0444	-0.0623	-0.1355	-0.0124	0.0134	-0.0889	0.0057	-0.0915	-0.0751	-0.1772	0.0824	-0.0984	-0.0633	0.0373	-0.1441
100129602	0.0216	0.1023	-0.0871	0.0266	0.016	0.0063	0.0868	0.0733	0.2065	0.1137	-0.0576	-0.0427	0.0454	0.0521	0.0199	-0.105	-0.0271	-0.019	-0.0146	-0.0929	0.0607	-0.0525	0.0973	-0.0416	0.0904	-0.0868	-0.084	-0.0661	-0.0652	-0.0423	-0.0859	0.0476	0.0105	0.0531
100129603	-0.0191	0.03	-0.0345	-0.0327	-0.1028	-0.0309	-0.0558	-0.0392	-0.0807	-0.0353	-0.0366	-0.0051	-0.0686	-0.03	-0.0064	-0.0549	0.0322	0.0496	-0.0455	0.0174	0	-0.1132	-0.0684	0.006	-0.123	-0.0537	0.0073	-0.0412	0.0281	-0.0474	-0.1277	-0.0923	-0.0283	-0.0676
100129606	0.2719	0.129	0.1894	0.4369	0.2305	0.0938	0.0773	0.0201	-0.0289	0.1042	0.1224	0.0109	0.1853	-0.106	-0.0254	0.1275	-0.0822	0.2168	-0.1042	0.0611	0.1917	0.1992	0.2551	0.0423	-0.021	0.194	0.3268	0.4378	0.0606	0.1783	0.1137	0.1888	0.0841	0.1169
100129616	-0.3589	-0.4604	-0.1697	-0.5445	-0.2315	-0.171	-0.0669	-0.0581	-0.0716	-0.0951	-0.0404	-0.1703	-0.0458	-0.1649	0.0018	0.1128	-0.0769	-0.2547	-0.1363	-0.1922	-0.1813	-0.1891	-0.2005	-0.206	-0.0989	0.1255	-0.0918	-0.1729	-0.1653	-0.2511	-0.2247	-0.2768	-0.2432	-0.1676
100129620	-0.0905	-0.2233	-0.1198	-0.1544	-0.0991	-0.1125	-0.1203	-0.1025	-0.1317	-0.1459	-0.1476	-0.171	-0.1358	0.0062	-0.1003	-0.1168	-0.0456	-0.173	-0.0388	-0.1882	-0.1704	-0.0819	-0.1684	-0.102	-0.1337	-0.1752	-0.2387	-0.1627	-0.1144	-0.1501	-0.1971	-0.0849	-0.2315	-0.1406
100129621	-0.001	-0.2492	-0.3859	-0.0709	-0.257	-0.204	0.0232	-0.0792	-0.048	-0.2216	-0.2501	-0.0907	-0.1057	-0.0636	-0.0534	-0.0701	0.0768	-0.0163	-0.3461	-0.1638	-0.4139	-0.1989	-0.0598	-0.1937	0.1661	-0.2896	0.0054	-0.1649	-0.0862	-0.163	-0.0569	-0.3424	-0.2902	-0.2327
100129622	0.0839	-0.0912	-0.2873	-0.2595	0.1235	0.3214	0.0784	0.1363	0.1409	-0.1731	0.5408	-0.114	0.4375	-0.1346	0.0344	-0.399	0.1307	-0.1528	0.1026	-0.1052	-0.187	-0.0171	-0.2568	0.2692	-0.0184	-0.1778	0.1837	-0.0556	-0.0172	0.0525	-0.0771	0.5037	-0.2516	0.1964
100129626	0.4941	0.7094	0.497	0.6383	0.5355	0.4002	0.4935	0.3758	0.4078	0.2638	0.2545	0.5476	0.2549	0.1586	0.2404	0.4262	0.2672	0.314	0.2963	0.4426	0.4284	0.3192	0.315	0.3599	0.4576	0.3138	0.2872	0.2607	0.2896	0.5485	0.2151	0.4181	0.4147	0.4456
100129627	0.0049	-0.0681	-0.0833	0.1364	-0.15	-0.0629	-0.031	-0.0246	-0.0105	-0.0098	-0.0592	-0.0362	-0.0656	-0.1793	-0.0365	-0.1749	-0.0668	0.0653	-0.1049	-0.0666	-0.135	-0.0755	-0.0888	-0.1839	-0.1036	0.0441	-0.351	-0.1754	-0.2481	-0.1427	-0.2179	-0.0489	-0.0027	-0.0165
100129633	-0.132	-0.1152	-0.1612	-0.1404	-0.1687	-0.1057	-0.1964	-0.154	-0.1426	-0.1737	-0.1364	-0.1217	-0.1318	-0.1277	-0.2081	-0.1804	-0.1024	-0.1114	-0.1218	-0.2349	-0.1665	-0.1816	-0.1345	-0.18	-0.2113	-0.1572	-0.2073	-0.1371	-0.1751	-0.1793	-0.2086	-0.1397	-0.1187	-0.1576
100129634	-0.104	-0.083	-0.0832	-0.0746	-0.1437	-0.1485	-0.0343	-0.0719	-0.0889	-0.0682	0.0825	-0.0535	-0.0704	-0.0569	0.0647	-0.0577	-0.0252	0.0709	-0.1419	-0.1499	-0.1865	-0.173	-0.1032	-0.156	-0.1934	-0.1025	0.008	-0.235	0.0017	-0.0014	-0.1118	-0.0378	-0.0774	-0.1239
100129636	-0.0919	-0.2006	0.0537	-0.3328	-0.0102	-0.1962	-0.0517	-0.0926	0.0935	-0.0372	-0.0792	-0.0732	0.031	-0.1173	0.0312	-0.0116	-0.1183	-0.1579	0.001	3e-04	-0.0263	-0.1434	-0.0957	0.0539	-0.0583	0.0732	-0.2029	-0.2545	-0.0281	-0.1952	-0.1701	0.018	0.0709	0.0231
100129637	0.435	0.3843	0.6143	0.0939	0.6404	0.3345	0.6899	0.4797	0.5158	0.4947	0.6343	0.4427	0.2943	0.3051	0.5761	0.169	0.5451	0.3466	0.5975	0.4217	0.3404	0.7402	0.4194	0.5557	0.5253	0.2015	0.3236	0.1241	0.6748	0.6688	0.6016	0.5247	0.6812	0.5731
100129638	1.3289	1.3008	1.1509	1.1271	1.5269	0.7933	1.4407	0.8245	1.0991	0.6766	0.9204	0.9114	0.6221	0.6843	0.6639	0.8525	1.0566	0.3651	1.1873	1.08	0.6314	1.0742	0.881	1.074	1.0158	0.8266	1.3109	0.9507	0.768	1.1742	0.8731	1.1099	0.9874	1.1984
100129640	-0.1287	-0.0124	-0.241	-0.0671	-0.0593	-0.1014	-0.196	-0.2152	-0.0707	0.0411	-0.1046	-0.1173	-0.13	-0.08	-0.1389	-0.0532	-0.0942	0.0777	-0.0789	-0.2011	-0.0729	-0.1513	-0.0716	-0.1855	-0.2275	-0.2487	-0.1092	-0.0997	-0.1169	-0.0991	-0.0959	-0.095	0.0513	-0.0367
100129644	-0.1528	-0.1458	-0.2561	-0.3334	-0.1615	-0.1995	-0.2883	-0.1357	-0.2003	-0.2029	-0.0211	-0.1843	0.0082	-0.0284	-0.0246	-0.2667	-0.2091	-0.126	-0.1308	-0.2069	-0.2758	-0.1639	-0.2151	-0.1895	-0.2422	-0.113	-0.3485	-0.1953	-0.1744	-0.1334	-0.2605	-0.1921	-0.1356	-0.0462
100129645	0.2858	0.27	0.2487	0.2956	0.1877	0.3693	0.3732	0.3278	0.3391	0.2656	0.3053	0.2632	0.3476	0.1992	0.2522	0.4524	0.2014	0.1814	0.2617	0.2585	0.367	0.234	0.2878	0.2757	0.1765	0.3198	0.3692	0.3276	0.3399	0.3044	0.3135	0.1432	0.2921	0.3366
100129647	0.0123	-0.0383	0.1233	-0.2402	0.0488	-0.0057	-0.2093	-0.0623	0.1288	0.1311	-0.0232	0.0206	0.2774	-0.0564	0.1797	-0.0245	0.1751	-0.0323	-0.1137	-0.1049	0.0096	-0.1363	0.011	0.1371	0.0436	-0.0982	-0.0066	-0.0629	0.0244	-0.0777	0.0615	-0.0994	-0.1607	0.0699
100129649	0.2005	0.2432	0.1311	0.3199	0.0762	0.2962	0.1153	0.1519	0.0897	-0.0181	0.0539	0.2117	0.0546	0.1974	0.1021	0.1416	0.0654	0.2032	0.0792	-0.0076	0.0903	0.0593	0.0101	0.0869	0.1533	0.1283	0.3196	0.0664	0.1675	0.0903	0.0787	0.1283	0.0847	-0.0109
100129652	1.5504	1.2418	1.2845	1.2513	1.4869	0.8892	1.0516	1.0234	1.0945	0.8133	1.602	0.8604	0.8582	0.8346	1.2412	0.7355	0.7621	0.5373	1.2688	1.0302	0.8047	1.2386	1.3939	1.2357	1.0437	0.8979	0.7984	1.3828	0.5686	1.1847	1.3224	1.2571	1.0668	1.227
100129653	0.0485	5e-04	0.0968	0.1413	0.0629	0.0703	0.059	0.0481	-0.0151	0.1082	0.0257	-0.016	0.0338	0.0026	0.028	-0.0248	0.0223	-0.0259	-0.0363	7e-04	-0.0229	0.0725	-0.0203	0.0861	0.0268	-0.013	0.1924	0.0345	0.2144	0.0201	-0.0455	0.0637	0.015	0.0209
100129654	-0.038	-0.1561	-0.1987	-0.4005	-0.0477	0.0021	-0.1249	-0.0909	0.0161	0.0245	0.0177	-0.0573	-0.0718	-0.0409	-0.0187	-0.223	0.0281	-0.0745	-0.0389	-0.066	-0.1688	-0.1177	-0.1521	-0.0201	-0.1751	-0.0719	-0.2327	-0.1799	-0.0064	-0.118	-0.1768	0.0183	-0.2152	-0.0102
100129655	-0.1126	-0.2588	-0.3132	-0.6268	-0.1709	-0.1141	-0.335	-0.276	-0.0645	0.1037	-0.1037	-0.0983	-0.1675	-0.1085	0.0064	-0.383	-0.0068	-0.0628	-0.1578	-0.2654	-0.0432	-0.3057	-0.2147	-0.2422	-0.4473	-0.1979	-0.23	-0.2548	-0.0829	-0.1185	-0.266	-0.1974	-0.4234	-0.0213
100129656	0.0788	-0.0143	0.0646	-0.2041	0.2178	0.0818	-0.0278	0.0647	0.07	0.0436	0.0854	0.0481	0.0998	0.0415	0.1326	-0.0406	0.1476	-0.0423	0.2046	0.0588	-0.0612	-0.0656	0.0065	0.1035	-0.0021	-0.0047	0.0073	0.1238	0.1649	0.0865	-0.0357	0.1002	-0.0827	0.1871
100129657	1.1837	0.9653	0.7337	0.7728	0.8625	0.8763	0.7478	0.8964	0.7386	0.6482	0.7814	0.849	0.9023	0.7738	0.7956	0.5122	0.8957	0.7744	0.9538	0.7346	0.5577	0.7888	0.8785	0.5798	0.5866	0.5805	0.1763	0.6739	0.7396	1.032	0.8193	1.0479	0.9138	1.0777
100129658	-0.14	-0.195	-0.0952	-0.2393	0.0093	-0.1119	-0.1944	-0.1205	-0.1143	-0.059	0.0594	-0.1046	-0.0558	-0.1156	-0.0725	-0.1641	-0.2141	-0.0403	-0.1474	-0.2242	-0.2841	-0.039	-0.1253	-0.0436	-0.2014	-0.1761	-0.0359	-0.0166	-0.1552	-0.1511	-0.1434	-0.0961	-0.1861	-0.1475
100129661	0.023	0.0377	-0.0928	0.2217	-0.0182	-0.0278	-0.0857	-0.0268	-0.0632	-0.2278	-0.086	-0.046	0.0808	-0.0452	-0.0947	0.055	-0.1225	0.009	-0.1436	-0.166	-0.1006	-0.0448	-0.1273	-0.1373	-0.1514	-0.113	0.0236	-0.0127	-0.0737	0.0788	0.0221	0.0069	0.0767	-0.1094
100129662	-0.0964	-0.1463	0.0547	-0.0293	-0.0746	-0.1677	-0.1112	-0.1348	-0.1902	0.055	-0.0798	0.035	-0.1971	-0.0529	-0.0348	-0.0311	-0.0502	-0.0447	-0.0895	-0.0776	-0.0259	-0.0256	-0.0472	-0.0058	-0.0343	0.0312	-0.3011	-0.0838	-0.0653	-0.0858	-0.1907	-0.0761	-0.0797	0.0321
100129665	-0.0971	-0.0859	3e-04	-0.0465	-7e-04	-0.103	-0.0441	-0.0625	-0.0272	0.0168	-0.0274	-0.0488	-0.062	0.0258	-0.0013	-0.0836	-0.0239	-0.1388	-0.1389	-0.1919	-0.0074	-0.0306	-0.1721	-0.0543	0.0634	0.0782	-0.3523	-0.0735	-0.0762	0.0243	-0.1988	-0.055	-0.1158	-0.0937
100129666	-0.214	-0.2809	-0.2657	-0.4799	-0.2852	-0.2883	-0.2148	-0.2373	-0.2062	-0.2581	-0.1386	-0.17	-0.1863	-0.1319	-0.218	-0.1327	0.0175	-0.266	-0.0316	-0.4177	-0.383	-0.24	-0.2367	-0.1848	-0.2161	-0.2831	-0.386	-0.1736	-0.36	-0.1969	-0.2699	-0.2577	-0.4886	-0.1644
100129668	1.0692	0.8781	0.8587	0.7495	1.2726	0.7266	0.9819	0.7081	0.8887	0.4668	0.7884	0.7063	0.4619	0.7087	0.7621	0.8787	0.4785	0.4237	0.968	0.6539	0.4749	0.8443	0.8711	0.6166	0.9382	0.8324	0.8635	0.9232	0.446	0.8594	0.7466	1.1732	0.7785	0.8085
100129669	-0.1461	-0.1633	-0.3284	-0.2618	-0.182	-0.2038	-0.1848	-0.1418	-0.1853	-0.2714	-0.097	-0.022	-0.0882	-0.1687	-0.0712	-0.1681	-0.0563	-0.2634	-0.1288	-0.2434	-0.1816	-0.3175	-0.2423	-0.213	-0.2486	-0.1885	-0.3307	-0.3502	-0.1186	-0.166	-0.1281	-0.1558	-0.2159	-0.2087
100129670	0.0775	0.0517	0.0379	-0.0053	0.1301	0.1886	0.268	0.2551	0.0542	0.1008	-0.0119	0.1618	0.1097	0.0921	-0.1647	-0.1379	0.059	0.0041	0.0685	0.0801	0.0068	0.2195	-0.0618	0.1699	0.1129	0.1661	-0.0168	-0.0779	0.235	-0.0725	0.0512	0.1189	0.1006	0.2614
100129673	-0.0812	-0.1244	-0.2234	-0.2787	-0.0728	-0.1452	-0.1972	-0.0771	-0.0726	-0.1246	-0.0781	-0.1159	-0.0658	-0.0999	-0.0224	-0.2538	-0.0706	-0.155	-0.1097	-0.145	-0.1768	-0.218	-0.1459	-0.0405	-0.2968	-0.1016	-0.2956	-0.1366	-0.0907	-0.0991	-0.0676	-0.1444	-0.117	-0.1064
100129678	0.0594	0.0888	0.2944	0.3175	-0.0015	0.1314	0.1426	0.0087	0.178	0.0025	-0.0222	0.0896	0.1842	0.151	-0.08	0.486	0.0529	0.1738	-0.0337	0.2606	0.054	0.1879	0.1376	0.221	0.0874	0.1357	0.1861	0.0477	0.0299	0.2022	0.2073	-0.0162	0.4089	0.0351
100129682	-0.1501	-0.187	-0.2033	-0.4358	-0.3042	-0.0275	-0.3231	-0.5151	-0.038	-0.3534	-0.1885	-0.5126	-0.1952	-0.3384	-0.0166	-0.3254	-0.319	-0.1501	-0.3052	-0.336	-0.5465	-0.289	-0.1741	-0.171	-0.475	-0.3965	-0.7155	-0.0755	-0.3512	-0.3967	-0.5704	-0.2179	-0.2192	-0.1372
100129683	-0.3241	-0.309	-0.3712	-0.4889	-0.3008	-0.2804	-0.3579	-0.3346	-0.2799	-0.3255	-0.2736	-0.3924	-0.188	-0.2032	-0.2558	-0.3325	-0.2822	-0.3477	-0.1747	-0.3469	-0.3246	-0.2285	-0.3165	-0.2487	-0.3174	-0.2312	-0.1839	-0.2781	-0.2146	-0.2324	-0.2937	-0.3275	-0.324	-0.2482
100129686	0.7986	0.7672	0.4107	0.4013	0.7832	0.7129	0.7847	0.7022	0.5558	0.1776	0.5957	0.5813	0.429	0.3583	0.5608	0.2222	0.3105	0.3646	0.7776	0.4904	0.3894	0.7459	0.2012	0.4616	0.7131	0.2704	0.3272	0.1532	0.4243	0.4005	0.5922	0.8152	0.5151	0.4971
100129690	-0.1208	-0.0952	-0.1464	0.0409	-0.0953	-0.1403	-0.2108	-0.1278	-0.1306	-0.0946	-0.082	-0.071	-0.0419	-0.0744	-0.0748	-0.0146	-0.0911	-0.1095	-0.1446	-0.1671	-0.1052	-0.1416	-0.0849	-0.213	-0.1593	-0.1057	-0.1374	-0.1653	-0.0867	-0.0839	-0.1374	-0.071	-0.1189	-0.1217
100129692	-0.0174	0.0406	-0.1394	-0.059	0.0333	-0.0247	-0.0733	0.0238	-0.086	-0.0803	-0.039	-0.0174	-0.0396	-0.0517	-0.0452	-0.0359	-0.0174	-0.1006	-0.013	-0.1754	0.0411	-0.1037	-0.0369	-0.1812	-0.045	-0.0707	-0.0515	-0.1796	-0.0358	0.0171	-0.0831	-0.0186	-0.0615	-0.0366
100129693	0.0512	0.2161	0.21	0.4176	0.1927	0.0457	0.2308	0.1529	0.1229	0.1894	0.092	-0.0347	0.0288	0.0915	0.0521	0.3483	0.013	0.079	0.3845	0.2495	0.1956	0.1354	0.3557	0.189	0.1266	0.0515	0.0207	0.15	0.1123	0.0233	0.1769	0.012	0.2145	0.1529
100129694	0.0557	0.0034	-0.0032	0.0465	-0.0515	-0.1201	-0.1139	0.049	-0.0913	-0.0698	-0.0247	-0.0648	-0.0485	-0.0316	-0.0272	0.0798	-0.0321	0.0349	-0.0131	-0.1206	-0.0032	-0.0199	0.0383	-0.0578	-0.1338	-0.037	-0.0194	0.0588	-0.0204	-0.0272	-0.1804	0.0396	-0.0511	-0.1711
100129696	-0.0506	-0.004	-0.0158	0.0152	-0.0613	-0.0722	0.0021	-0.0287	-0.0263	-0.0841	-0.0376	-0.0496	-0.1109	-0.0632	-0.0031	0.053	-0.0408	-0.112	-0.054	-0.0699	-0.0685	-0.1057	-0.0324	-0.0782	-0.0471	-0.0641	-0.0048	-0.0067	-0.0052	0.0226	0.0456	-0.0381	-0.0427	-0.0643
100129697	0.2406	0.2746	0.2747	0.1039	0.2108	0.2707	0.3253	0.2407	0.2707	0.2174	0.258	0.3048	0.4421	0.2724	0.1784	0.4267	0.2534	0.3128	0.2604	0.252	0.2413	0.1858	0.3417	0.2286	0.1171	0.3981	0.2084	0.1569	0.2481	0.2792	0.2816	0.1665	0.2629	0.3221
100129699	-0.245	-0.1181	-0.2406	-0.3608	-0.2351	-0.2126	-0.2097	-0.1881	-0.2212	-0.1558	-0.0535	-0.111	-0.1632	-0.1786	-0.1967	-0.2603	-0.1286	-0.1889	-0.1533	-0.1411	-0.2103	-0.0713	-0.0843	-0.2133	-0.2577	-0.2087	-0.3429	-0.381	-0.1237	-0.1925	-0.2828	-0.181	-0.2291	-0.1935
100129700	-0.0905	-0.1649	-0.2332	-0.128	-0.1337	-0.1167	-0.1555	-0.1093	-0.1169	-0.1366	-0.0399	-0.1606	-0.1084	-0.1403	-0.0629	-0.1324	-0.1032	-0.0237	-0.1918	-0.1047	-0.1195	-0.1222	-0.0363	-0.1552	-0.2091	-0.1179	-0.1611	-0.2022	-0.1603	-0.2246	-0.1199	-0.1807	-0.0932	-0.1327
100129701	0.6346	0.6511	0.4321	0.0856	0.7073	0.5137	0.5637	0.4603	0.5274	0.5568	0.6192	0.4811	0.3944	0.5581	0.6863	0.2888	0.5989	0.4323	0.6599	0.513	0.3639	0.5001	0.3637	0.5447	0.2486	0.4511	0.2836	0.5094	0.5294	0.6039	0.5252	0.7149	0.3991	0.6346
100129702	-0.1596	-0.0652	-0.2146	0.0265	-0.0953	-0.0956	-0.1669	-0.0592	-0.1259	-0.1329	-0.1624	-0.0435	-0.1441	-0.1507	-0.0494	-0.0897	-0.0889	-0.0647	-0.0855	-0.1298	-0.0947	-0.1164	-0.1543	-0.0669	-0.2419	-0.1124	-0.1622	-0.1663	-0.0803	-0.0312	-0.2069	-0.0725	-0.0386	-0.0986
100129706	-0.2878	-0.1782	-0.0396	-0.3318	-0.2657	-0.2736	-0.3962	-0.4682	-0.1456	-0.3364	-0.143	-0.2323	-0.1892	-0.2819	-0.207	-0.6222	-0.237	-0.2392	0.0377	-0.3297	-0.3824	-0.3951	-0.4295	-0.3171	-0.2387	-0.1301	-0.4816	-0.34	-0.2965	-0.2737	-0.1591	-0.1921	-0.3056	-0.2249
100129707	-0.0452	-0.2115	-0.0896	-0.3463	-0.1153	-0.1723	-0.2099	-0.0802	-0.1047	-0.0311	-0.1493	-0.219	-0.1275	-0.1165	0.0316	-0.0966	-0.2124	-0.1886	-0.0866	-0.1462	-0.2674	-0.2409	-0.0667	-0.1188	-0.2298	-0.1957	-0.3524	-0.1124	-0.0512	-0.1903	-0.1307	-0.0713	-0.2056	-0.158
100129708	0.4169	0.8261	0.8045	1.0995	0.7382	0.6893	0.791	0.6986	0.6099	0.0222	0.4528	0.9201	0.3874	0.4739	0.4364	0.4309	0.3642	0.7379	0.6331	0.5425	0.4325	0.6416	0.4274	0.517	0.3764	0.1794	0.3513	0.5135	0.342	0.7	0.6144	0.8238	0.6862	0.2393
100129710	0.1489	0.2006	0.3735	0.5612	0.4222	0.354	0.2167	0.0874	0.0823	0.2029	0.0178	0.4865	0.7049	0.4413	0.1619	0.1031	-0.0468	0.4133	0.3749	0.3021	0.0475	0.0899	0.1068	0.3983	-0.0668	0.6002	0.6115	0.6301	0.3663	0.251	0.2785	0.472	0.6665	0.1566
100129711	0.1935	0.0686	-0.0736	-0.0116	0.2056	0.0511	0.1334	0.1847	0.1156	-0.0032	9e-04	0.0125	0.0659	0.152	0.1366	0.1814	0.2248	0.122	0.0954	-0.0131	0.0127	0.1096	0.0299	0.1154	0.03	-0.1257	0.0363	0.0898	-0.0134	0.0969	0.2038	0.1615	0.1036	0.2093
100129714	0.474	0.4916	0.4001	0.3896	0.4752	0.4021	0.3771	0.5151	0.3988	0.3651	0.4065	0.5462	0.4137	0.3508	0.3443	0.5581	0.397	0.3671	0.4507	0.4907	0.5379	0.3798	0.4864	0.4452	0.3995	0.4954	0.3749	0.6167	0.3926	0.5348	0.524	0.4213	0.524	0.3541
100129716	0.238	0.1293	0.1171	0.0393	0.2034	0.1446	0.0642	0.0488	0.1019	-0.1133	0.0677	0.0997	-0.0615	0.0806	0.1165	-0.0121	0.1229	0.0505	0.0411	0.0798	-0.0063	0.0242	0.0636	0.1586	-0.0826	0.0656	-0.0015	0.1538	0.0619	0.1407	-0.0097	0.1724	0.1146	0.1258
100129717	-0.2885	-0.4786	-0.2505	-0.8282	-0.2348	-0.3919	-0.2998	-0.3495	-0.3214	-0.2531	-0.1411	-0.2096	-0.0941	-0.1582	-0.0749	-0.439	-0.088	-0.3848	-0.2452	-0.3546	-0.3189	-0.3391	-0.3864	-0.2155	-0.3191	-0.1662	-0.2757	-0.2515	-0.1941	-0.3239	-0.3504	-0.3944	-0.437	-0.3056
100129720	0.1221	0.089	0.1412	-0.0409	0.1241	0.1252	0.1331	0.0764	0.0409	0.0373	0.0354	0.0421	0.1092	0.0984	0.0608	-0.0025	0.0129	0.0208	0.1288	0.1782	0.0471	0.124	0.0211	0.0117	0.0983	0.0588	0.0636	0.0368	0.0238	0.0871	0.0647	0.1079	-0.0379	0.2031
100129722	0.0327	0.0478	-0.0304	-0.1048	0.0946	0.0114	0.0871	0.1954	0.1543	0.0866	0.0538	0.1374	0.0839	-0.0202	0.1869	-0.2831	0.0073	0.034	-0.1256	0.0613	0.0944	0.0357	0.0461	0.4492	0.2176	0.1911	-0.2432	-0.0457	0.1639	0.1045	-0.0034	-0.0471	-0.0504	-0.032
100129723	-0.2216	-0.3043	-0.3101	-0.5459	-0.3196	-0.2877	-0.2596	-0.352	-0.2781	-0.1211	-0.1789	-0.2983	-0.2729	-0.1736	-0.253	-0.4049	-0.0785	-0.3452	-0.2916	-0.4281	-0.3346	-0.3603	-0.3657	-0.2935	-0.4672	-0.4087	-0.4911	-0.2899	-0.2729	-0.4254	-0.3845	-0.2804	-0.3998	-0.2741
100129724	-0.1028	0.1103	0	0.3967	-0.0542	-0.0526	-0.0607	-0.0908	0.0066	0.1733	0.0303	0.0443	-0.0712	-0.0426	-0.1679	0.2966	0.0669	0.2161	-0.0392	0.0629	0.0297	0.139	0.2105	0.197	-0.0644	-0.1353	0.1676	-0.1253	-0.0795	-0.0255	0.0523	-0.0678	0.0389	-0.0683
100129725	-0.3052	-0.3667	-0.3395	-0.4875	-0.1877	-0.3143	-0.341	-0.3194	-0.4438	-0.1516	-0.2294	-0.3288	-0.1467	0.0209	-0.1557	-0.0964	-0.2658	-0.2749	-0.1475	-0.3509	-0.2948	-0.3877	-0.3878	-0.2123	-0.2149	-0.2403	-0.2885	-0.224	-0.2196	-0.365	-0.5264	-0.0958	-0.3041	-0.2923
100129726	0.1585	0.0656	0.0983	-0.1952	0.2005	-0.0383	-0.0047	0.0161	-0.0194	-0.2852	0.1202	-0.0609	-0.156	-0.0069	-0.0578	-0.0962	0.1014	-0.2224	-0.0171	-0.0471	-0.1711	-0.0591	-0.0983	0.0675	-0.0841	-0.1737	-0.0905	0.1302	-0.0617	-0.0034	-0.0529	0.0747	-0.0601	0.0573
100129727	0.0235	-0.1652	-0.3124	-0.4183	-0.1911	-0.0864	0.1081	-0.0505	-0.0588	-0.2266	0.3249	-0.0559	0.1574	-0.237	0.0157	-0.0423	0.1728	0.0075	0.3552	-0.4819	0.3051	0.1605	-0.0307	-0.0265	0.0378	-0.2362	-0.1147	-0.1734	0.1497	0.1897	-0.3789	0.0817	-0.4243	0.0247
100129728	0.1492	0.2331	0.2158	0.3734	0.154	0.1757	0.2195	0.1761	0.1919	0.2038	0.1708	0.1429	0.1112	0.074	0.0634	0.2912	0.1105	0.2488	-0.005	0.2325	0.2468	0.1093	0.2227	0.1436	0.276	0.2534	0.2503	0.1128	0.3133	0.0379	0.1988	0.1254	0.1909	0.2014
100129729	0.1285	0.1328	-0.0527	0.1202	0.111	0.1336	0.0803	0.1428	0.2377	0.0873	0.0785	-0.0101	0.169	-0.055	0.1216	0.0401	0.1461	0.1273	0.1273	0.0633	0.0297	-1e-04	-0.0148	0.1396	-0.0295	0.0482	-0.0041	0.0275	0.0368	0.1048	0.124	0.0928	0.0446	0.0981
100129730	-0.0145	-0.0527	-0.0931	0.0319	-0.1249	-0.042	-0.0411	-0.1738	-0.1254	-0.2952	-0.0438	-0.1156	-0.0555	-0.0824	-0.2783	-0.187	-0.0155	-0.1926	0.1127	0.0067	-0.2216	-0.09	-8e-04	-0.3134	-0.1773	-0.3832	-0.1095	0.1191	0.1224	-0.1138	-0.114	-0.0741	-0.147	-0.1959
100129734	0.0482	-0.0492	0.0393	-0.0497	0.0916	0.0434	0.0661	-0.0544	0.0357	0.1719	0.0883	0.126	0.1374	-0.0918	0.2929	-0.0687	0.1314	-0.0886	0.029	-0.0362	-0.0869	0.1034	-0.183	0.0278	0.1568	-0.001	-0.1504	0.1	0.068	-0.1304	-0.1062	0.1282	-0.0999	0.0289
100129736	0.6534	0.5685	0.6183	0.3788	0.671	0.6054	0.5544	0.6355	0.4933	0.6674	0.6561	0.567	0.6763	0.6353	0.7147	0.5613	0.5713	0.5717	0.6049	0.4583	0.5765	0.4532	0.3236	0.4904	0.3952	0.646	0.5099	0.7126	0.6355	0.5719	0.5904	0.5481	0.5132	0.6063
100129737	0.0143	-0.0878	-0.018	-0.1892	-0.0567	-0.0189	0.0224	0.002	-0.0112	0.0274	-0.0348	0.0024	0.0023	0.035	0.0431	0.0766	-0.0061	0.0169	-0.0606	0.1095	-0.0712	0.0069	-0.0045	0.0025	-0.0511	0.0881	0.1582	-0.0057	0.1482	-0.0422	0.1146	-0.0671	-0.0698	0.0171
100129738	0.5137	0.5144	0.3475	0.2129	0.4989	0.3741	0.4579	0.3275	0.3881	0.129	0.383	0.2732	0.3977	0.0468	0.2928	0.2994	0.462	0.2366	0.3489	0.3205	0.2316	0.0407	0.0597	0.1108	0.2517	0.2	0.2139	0.2912	0.483	0.3398	0.0413	0.4666	0.146	0.2269
100129742	0.0276	0.0665	0.1509	-0.0584	0.0872	-0.0686	0.0718	-0.1727	0.0383	-0.0098	-0.0208	0.0151	0.0056	0.0502	-0.0246	-0.0237	0.1438	0.0142	-0.0547	-0.0073	-0.1509	-0.1657	-0.1445	-0.0579	-0.0914	-0.0751	-0.0808	0.0192	0.011	-0.0854	0.0774	-0.0107	-0.0107	-0.0545
100129750	0.2012	0.2197	0.1033	0.5284	0.2378	0.0333	0.0106	0.1644	0.0106	0.0918	0.0959	0.0947	0.1748	0.1218	-0.1054	0.3411	0.0273	0.0269	0.0773	0.0754	0.0253	0.1883	0.1016	-0.1183	-0.0278	0.0168	0.0662	-0.0123	0.1793	0.0374	-0.0528	0.1669	0.1574	-0.0136
100129753	-0.4355	-0.0091	-0.2399	-0.0453	-0.2701	-0.1034	-0.4269	-0.1819	-0.3108	-0.1851	-0.1829	-0.348	-0.3059	-0.3424	-0.1129	-0.3288	-0.2554	0.0144	-0.1633	-0.1533	-0.4639	-0.2069	-0.2931	-0.366	-0.1267	-0.1498	-0.3075	-0.2488	-0.5213	-0.1435	-0.4468	-0.2886	-0.2356	-0.3711
100129754	-0.1121	-0.0878	-0.0594	-0.2295	-0.1891	-0.1146	-0.0179	-0.1465	-0.1251	-0.171	-0.0839	-0.0992	-0.1237	-0.0397	-0.0433	-0.0841	-0.1111	-0.1442	-0.1759	0.1286	-0.1251	-0.244	-0.1094	-0.1244	-0.0673	-0.1068	-0.1246	0.0018	-0.1002	-0.0418	-0.0995	-0.0494	-0.0772	-0.0185
100129755	0.5012	0.4419	0.0481	0.0925	0.4508	0.1528	0.0697	0.2202	0.2238	-0.2017	0.0313	-0.0899	0.1098	0.2898	0.2982	0.1666	0.0489	0.2916	0.361	0.0048	-0.0332	0.0849	-0.197	-0.1142	0.0122	0.0663	-0.1809	0.2067	0.0611	0.4658	0.3238	0.5996	0.0261	0.1294
100129757	-0.2224	-0.2327	-0.1151	-0.3529	-0.2598	-0.1731	-0.2331	-0.2342	-0.1561	-0.1857	-0.1618	-0.1684	-0.1701	-0.1308	-0.1163	-0.3551	-0.111	-0.2414	-0.2355	-0.2024	-0.1589	-0.323	-0.0921	-0.1112	-0.1658	-0.2935	-0.2866	-0.2963	-0.1347	-0.2785	-0.2007	-0.1799	-0.1906	-0.204
100129761	-0.0451	-0.0325	0.0369	0.0279	-0.0597	-0.0997	0.0064	-0.0488	-0.0291	-0.1149	-0.0204	-0.1136	-0.054	-6e-04	-0.036	-0.0016	-0.0352	-0.0988	-0.0999	-0.0478	-0.0253	-0.0251	-0.0178	-0.1057	0.0239	-0.0197	0.0278	-0.0117	-0.0899	-0.1101	-0.0616	-0.054	-0.1029	-0.1008
100129762	-0.079	-0.033	-0.066	0.0014	-0.0061	0.0613	-0.0222	-0.003	-0.0159	-0.0608	-0.0223	-0.0528	-0.0236	-0.0606	0.0048	-0.1261	0.0114	-4e-04	-0.0363	-0.059	-0.042	-0.0278	-0.0458	0.0402	-0.1147	-0.0664	-0.1166	-0.0524	-0.0681	-0.0347	0.0234	-0.0606	-0.0571	-0.0013
100129767	0.0423	0.058	0.0178	-0.0201	0.0059	0.0453	-0.0386	-0.0238	-0.0203	-0.0173	0.0576	0.016	0.0225	0.0046	0.0714	0.0124	-0.019	0.085	-0.0775	-0.0794	0.0541	0.0589	0.0458	-0.0182	-0.0689	0.0288	0.0947	0.0027	0.0395	-0.0368	-0.0972	-0.0243	-0.034	1e-04
100129769	-0.1756	-0.1513	-0.1779	0.014	-0.2173	-0.1901	-0.1149	-0.1507	-0.1372	-0.2429	-0.249	-0.0762	-0.265	0.0406	-0.1288	-0.2673	-0.0699	-0.1739	-0.1326	-0.1888	-0.1718	-0.055	-0.2292	-0.0734	0.0287	-0.1058	0.0175	-0.0628	-0.0523	-0.0249	-0.2669	-0.217	-0.162	-0.1648
100129771	0.0034	-0.147	0.0554	-0.4802	-0.1687	-0.1101	-0.1102	-0.1984	0.0123	0.2697	-0.0903	-0.2052	0.1527	0.0048	-0.0028	-0.0325	-0.065	-0.1312	0.2628	-0.0667	-0.0404	-0.1687	-0.0193	0.2576	-0.206	0.078	-0.4895	-0.2415	-0.2655	-0.0525	-0.1632	-0.1105	-0.1989	-0.0073
100129772	0.2672	0.3138	0.2151	-0.007	0.3592	0.1709	0.1565	0.2895	0.1794	0.2484	0.2889	0.4256	0.2689	0.1955	0.2533	0.2952	0.3527	0.1031	0.182	0.2708	0.1761	0.2697	0.3244	0.1789	0.2395	0.2664	0.0218	0.179	0.3348	0.3218	0.2159	0.3879	0.1934	0.1936
100129773	0.3131	0.1159	0.3209	0.1484	0.4452	0.3876	0.2655	0.2451	0.0583	-0.0013	0.2102	0.4146	0.325	0.1685	0.2846	0.382	0.1613	-0.0806	0.1506	-0.0298	0.2407	-0.0186	0.0288	0.179	0.0103	0.1586	0.0059	-0.0308	0.03	-0.0048	0.0926	0.3126	0.2742	0.2091
100129774	0.1025	0.0807	-0.0253	0.041	0.1098	0.0758	0.0011	0.1686	0.1361	-0.0842	0.0322	-0.0208	-0.0392	0.041	0.0694	0.0479	-0.0709	0.0951	0.0769	-0.0536	-0.0444	-0.0241	-0.0586	0.0211	-0.3264	-0.0757	-0.0835	-0.0243	0.1378	0.0592	0.1037	0.0838	-0.1249	0.1127
100129776	-0.0177	0.0557	0.1762	-0.0084	0.1149	0.0387	0.1683	-0.1423	-0.0142	-0.2118	-0.1236	-0.0892	-0.1214	0.005	0.0925	0.0152	-0.0871	-0.0286	-0.0391	0.0353	-0.1035	-0.1122	0.1377	-0.0321	-0.098	0.0617	-0.3195	0.0902	0.0173	-0.1191	0.079	0.0251	0.0417	-0.157
100129779	0.1316	0.1685	0.0908	-0.0818	0.0366	0.1898	0.202	0.3006	0.2509	0.2074	0.1194	0.2662	0.2625	0.1525	0.1752	0.0692	0.1187	0.249	0.2672	-0.0527	0.1832	0.1466	-0.0142	0.1549	0.1011	0.1856	0.1599	0.2321	0.3408	0.1133	0.1768	0.1324	0.0745	0.2535
100129781	-0.0738	-0.0577	-0.1273	-0.1639	-0.1363	-0.0917	-0.1449	-0.0695	-0.0545	0.0224	-0.1108	-0.1015	-0.0202	-0.0807	-0.0669	-0.1782	-0.0795	-0.085	-0.1636	-0.0691	-0.0821	-0.0614	-0.0333	-0.1285	0.0519	-0.0924	-0.1077	-0.052	-0.0609	-0.078	-0.0949	-0.0949	-0.1198	-0.0916
100129782	0.0142	0.0086	-0.096	-0.0384	0.0662	0.088	-0.0659	0.0484	0.0598	0.1106	0.0275	0.0724	0.1081	0.0849	0.1273	-0.0129	0.1153	0.0422	-0.0782	0.0015	-0.0398	0.0256	-0.009	0.0343	0.0998	-0.0727	-0.0075	0.0266	0.205	-0.0599	0.0932	0.0169	0.0479	8e-04
100129784	0.3514	0.71	0.3706	0.7742	0.3919	0.4403	0.1195	0.3251	0.3085	0.2737	0.3354	0.2101	0.3907	0.2467	0.51	0.7693	0.3039	0.6178	0.4402	0.3563	0.5112	0.1859	0.4269	0.2437	0.5162	0.3688	0.031	0.4252	0.2061	0.3454	0.4743	0.5983	0.277	0.4465
100129788	0.0103	0.0472	-0.0873	-0.0735	0.0065	-0.0135	-0.0673	0.1207	-0.0896	0.1191	0.0361	-0.0429	-0.029	0.0194	-0.0196	-0.0315	-0.0634	-0.2027	0.045	-0.1623	-0.107	0.0313	-0.0727	-0.0819	-0.0534	0.0372	0.0736	-0.0799	0.0633	-0.1193	-0.0419	-0.1366	-0.1141	0.1432
100129789	0.0509	0.0271	-0.0285	-0.2248	0.1287	0.1223	0.0573	0.0889	0.2012	0.0806	0.0928	0.0942	0.0988	0.0959	0.2046	-0.0628	0.137	0.1668	0.0132	0.0042	-0.0023	6e-04	0.0583	0.0849	0.017	0.0351	-0.0281	0.0424	0.2637	0.0883	0.0759	0.0749	-0.0706	0.2146
100129792	0.1694	0.1056	0.0377	0.0016	0.1906	0.0415	0.0605	0.0272	-0.0105	-0.0674	0.048	-0.1002	-0.0313	0.0152	0.0558	-0.1524	-0.0138	-0.0766	0.05	0.0282	-0.0773	-0.0506	0.1044	0.0035	0.0054	0.0413	-0.0355	0.0701	-0.0312	0.1178	-0.0566	0.1384	0.0116	0.0629
100129793	0.1936	0.1404	0.0052	-0.1801	0.3516	0.1882	0.1278	0.1617	0.1606	-0.0412	0.2488	0.243	0.1149	0.1438	0.1677	-0.0561	0.1492	0.216	0.2676	0.2524	0.0657	0.1916	-0.0955	0.3462	-0.1164	0.1414	-0.0927	0.0888	0.2175	0.3164	0.194	0.3192	0.0646	0.2758
100129794	-0.0461	-0.023	6e-04	-0.3084	-0.025	0.1536	0.0136	0.2522	0.0181	-0.0218	0.1414	-0.0991	-0.0848	0.1922	0.1188	-0.1417	0.1143	0.1688	-0.1974	0.1659	0.2578	0.0884	0.0641	0.1423	-0.0341	-0.1195	-0.2339	0.1246	-0.0936	-0.1171	0.0374	0.0403	-0.0489	0.0736
100129796	-0.1173	-0.2755	-0.4787	-0.92	-0.215	-0.0911	-0.2683	-0.274	-0.0934	-0.186	-0.0686	-0.2579	-0.1243	-0.1065	0.0311	-0.7244	0.0616	-0.1675	-0.0973	-0.3446	-0.4104	-0.244	-0.5418	-0.0692	-0.4509	-0.3684	-0.5316	-0.4462	-0.0129	-0.4107	-0.491	-0.1189	-0.6268	-0.0208
100129800	0.1521	0.2521	0.2514	0.1248	0.1504	0.2476	0.0169	0.1529	0.1024	6e-04	0.0722	0.0485	0.2148	0.0964	0.15	0.1817	0.091	0.3136	0.1709	0.1996	0.3467	0.146	0.2167	0.4586	0.1324	0.1899	0.2132	0.1605	0.072	-0.0102	0.2499	0.1441	0.3176	0.2073
100129801	0.4975	0.4687	0.5577	0.2514	0.4089	0.5806	0.4104	0.5364	0.6213	0.554	0.3731	0.504	0.4351	0.3481	0.4696	0.2625	0.4491	0.2951	0.39	0.3723	0.3951	0.4346	0.4204	0.5946	0.4131	0.3732	0.2742	0.3765	0.598	0.5429	0.3414	0.6339	0.495	0.4813
100129803	-0.1869	-0.3761	-0.2269	-0.6063	-0.1202	-0.0546	-0.2212	-0.1433	-0.097	-0.1526	-0.1174	-0.2512	-0.2532	-0.1409	0.0807	-0.4888	-0.0165	-0.3013	-0.0092	-0.2575	-0.1806	-0.1691	-0.056	-0.1134	-0.2825	-0.1548	-0.3671	-0.2976	-0.097	-0.1348	-0.212	-0.0515	-0.3878	0.0829
100129804	-0.0032	0.0594	-0.1377	0.2784	-0.1476	-0.0409	-0.0288	-0.133	-0.0028	-0.2193	0.0213	0.0914	0.0504	-0.098	-0.0862	0.0897	-0.0282	-0.0863	-0.0125	0.0773	-0.0557	-0.0461	-0.0471	-0.0201	-0.0773	0.0312	0.0221	0.0256	-0.0074	0.0499	0.067	-0.0797	0.1228	-0.1773
100129808	0.2715	0.1655	0.4004	0.183	0.3237	0.2791	0.1896	0.3111	0.3812	0.1023	0.1774	0.3145	0.3027	0.1344	0.3785	0.0391	0.2538	0.2361	0.3054	0.1687	0.2585	0.2731	0.1951	0.1324	0.0936	0.0173	0.1066	0.2002	0.1589	0.3152	0.1779	0.3442	0.0691	0.2987
100129809	-0.1334	-0.1961	-0.2397	-0.269	-0.1718	-0.1588	-0.1507	-0.163	-0.2203	-0.1892	-0.1718	-0.2701	-0.1488	-0.1371	-0.1909	-0.2529	-0.1928	-0.1224	-0.0962	-0.2669	-0.2026	-0.1486	-0.2156	-0.0719	-0.2379	-0.2151	-0.1796	-0.1985	-0.154	-0.2348	-0.2099	-0.2325	-0.1401	-0.0433
100129810	0.2956	0.1642	0.3361	-0.0043	0.181	0.2217	0.2177	0.2153	0.2254	0.1312	0.2003	0.1772	0.1273	0.1784	0.0951	0.2671	0.1884	-0.0065	0.1339	0.224	0.0977	0.0813	0.1414	0.0898	0.1412	0.1521	0.0995	0.2521	0.0705	0.1991	0.2316	0.2073	0.1264	0.2274
100129814	0.0352	0.018	0.0463	0.0303	0.0444	-0.0473	0.0763	0.0821	-0.0218	-0.114	0.0142	-0.0659	-0.0176	-0.0449	0.0886	0.1354	0.0086	-0.0699	-0.1019	0.056	-0.0056	-0.0289	-0.0722	-0.1822	-0.0046	0.1425	0.1063	0.1312	0.0654	0.04	0.0897	0.0447	-0.016	0.0093
100129816	-0.0692	-0.1188	-0.065	-0.2532	-0.0696	0.0811	-0.0975	-0.0595	0.06	0.0384	0.0979	0.0087	0.0279	-0.0458	-0.0076	-0.0413	0.0717	-0.1043	-0.0141	0.002	-0.2231	-0.0954	-0.0841	0.0415	-0.1449	-0.052	-0.0744	-0.1156	0.0439	0.0612	-0.0386	0.0074	-0.0906	-0.0358
100129818	0.2379	0.2229	0.0772	0.1447	0.1473	0.1364	0.0681	0.1384	0.2027	0.1471	0.1635	0.0334	0.2357	0.0417	0.2019	0.1212	0.1716	0.1354	0.0912	0.043	0.177	0.1268	-0.0157	0.1252	0.0627	-0.0079	-0.128	-0.0075	0.1399	0.0881	0.1793	0.2566	0.1171	0.1238
100129822	-0.2862	-0.6328	-0.4155	-0.7777	-0.3708	-0.4831	-0.566	-0.5888	-0.4663	-0.488	-0.1589	-0.1593	-0.4558	-0.1648	-0.2508	-0.2686	-0.2763	-0.3859	-0.3249	-0.4338	-0.4146	-0.5467	-0.4133	-0.4339	-0.6612	-0.575	-0.6685	-0.463	-0.2846	-0.4123	-0.4472	-0.4111	-0.5723	-0.5331
100129824	-0.1429	-0.1955	-0.0874	-0.2273	-0.1001	-0.1962	-0.0689	-0.0125	-0.0032	-0.2476	-0.117	-0.0236	-0.1361	-0.0972	-0.1022	0.087	-0.112	-0.135	-0.0743	-0.0578	-0.1196	-0.0372	-0.0788	-0.0754	-0.0393	0.0109	-0.0307	0.0333	-0.2262	-0.065	0.05	-0.204	0.034	-0.1441
100129827	-0.082	-0.1263	-0.1511	-0.0477	-0.0305	0.0041	-0.0264	-0.117	-0.0348	-0.1077	-0.059	-0.0997	-0.087	-0.0991	0.0093	-0.1308	-0.0507	-0.1265	-0.0349	-0.0793	-0.0164	-0.1731	-0.1534	-0.0361	-0.0973	-0.0799	-0.0758	-0.1322	-0.0473	-0.0977	-0.1206	-0.0561	-0.0545	0.0015
100129828	0.233	0.1904	0.1492	0.0172	0.2325	-0.0044	0.3196	0.2417	0.2354	0.061	0.1832	0.1904	0.1849	-0.0133	0.1271	0.2611	0.2001	0.0257	0.2715	0.1326	0.1553	0.0844	0.2241	0.1455	0.1289	0.1355	0.1948	0.3031	0.1612	0.2001	0.2297	0.2534	0.2562	0.0858
100129831	0.5958	0.2202	0.2251	0.2381	0.6037	0.4112	0.4853	0.2859	0.3948	0.2082	0.464	0.336	0.3168	0.2146	0.4121	0.3492	0.563	0.2727	0.3226	0.3455	0.3318	0.3562	0.0062	0.1627	0.1076	0.3679	0.0948	0.1406	0.2533	0.5387	0.2753	0.4466	0.2297	0.4873
100129835	0.0784	0.1038	-0.0103	-0.0415	0.1967	0.0973	0.0274	0.1524	0.1113	0.0507	0.0629	0.0273	0.1361	0.0342	0.0417	0.0158	0.0298	0.0277	0.0065	0.0251	0.0375	0.027	0.0351	0.0805	-0.0302	0.0682	0.0585	-0.0533	0.0331	0.0499	-0.0227	0.1147	0.0506	0.1132
100129836	0.1341	0.145	0.1424	0.0946	0.13	0.2529	0.1728	0.2098	0.2969	0.2209	0.1405	0.1573	0.202	0.0231	0.1429	0.2346	0.1101	0.0731	0.1755	0.0945	0.3605	0.1192	0.1357	0.2803	0.2544	0.2583	0.1569	0.3592	0.0979	0.2558	0.2269	0.1632	0.1154	0.2049
100129837	0.1625	0.268	0.2122	0.0554	0.3042	0.2145	0.318	0.2332	0.1707	0.1735	0.2289	0.1661	0.2565	0.1444	0.215	0.0266	0.1574	0.1307	0.2455	0.2255	0.1771	0.2369	0.0962	0.1254	0.1629	0.1039	0.1668	0.059	0.1807	0.1989	0.1919	0.2835	0.2039	0.2235
100129842	0.8251	0.829	0.5728	0.4424	1.0237	0.8294	0.6645	0.784	0.8334	0.4252	0.6861	0.5184	0.6561	0.4953	0.6986	0.3855	0.5694	0.354	0.964	0.6056	0.7444	0.7977	0.4557	0.7634	0.6273	0.3215	0.4791	0.3854	0.5199	0.8339	0.7609	0.896	0.606	0.9592
100129844	-0.1672	-0.1471	-0.026	-0.261	-0.1602	-0.1377	-0.1433	-0.1441	-0.2038	-0.0798	-0.0648	-0.1144	-0.1084	-0.1065	-0.1276	-0.241	-0.1035	-0.1678	-0.2165	-0.1993	-0.0643	-0.1915	-0.2677	-0.1681	-0.1662	-0.1957	-0.1525	-0.0579	-0.101	-0.1621	-0.146	-0.0778	-0.1735	-0.0783
100129845	-0.0491	-0.0842	-0.0033	-0.1497	-0.0773	-0.0451	-0.1273	0.0123	-0.0415	0.0613	-0.0386	-0.0321	-0.0856	-0.0453	-0.0147	-0.0763	-0.1156	-0.1637	-0.0526	-0.0943	-0.0608	-0.1106	-0.015	-0.0934	0.009	-0.0242	-0.029	-0.0859	-0.0386	-0.0546	-0.1307	0.0052	-0.1921	-0.0366
100129847	0.0249	-0.0583	0.0223	-0.1135	0.1135	0.1662	0.0015	0.0702	0.0376	-0.2055	-0.0336	0.041	-0.0839	-0.1673	-0.1399	0.0451	-0.1132	-0.1551	0.1688	-0.0208	-0.2169	0.1706	0.0942	-0.1169	-0.1701	-0.155	-0.1766	-0.143	-0.108	0.118	-0.0183	0.1869	-0.0951	-0.1662
100129848	-0.01	0.057	0.0567	0.0583	0.0242	0.0362	-0.008	0.0015	0.0362	0.0151	0.0932	0.1287	0.0305	0.0699	0.0383	-0.0258	0.15	0.0164	0.0665	0.059	0.1674	0.0601	0.0408	0.0629	0.0976	0.1324	0.0613	0.0055	0.0459	0.0703	0.1123	0.0217	0.1212	0.1137
100129851	0.3639	0.3317	0.3509	0.3959	0.4543	0.4478	0.3677	0.3918	0.4556	0.2451	0.3988	0.3375	0.2727	0.27	0.3457	0.3076	0.3327	0.2753	0.3629	0.3335	0.4311	0.348	0.332	0.5348	0.4313	0.3155	0.3821	0.3894	0.2582	0.2386	0.4914	0.4491	0.3176	0.2722
100129852	-0.0712	-0.1441	-0.0636	-0.2701	-0.0498	-0.0662	-0.0329	-0.0742	-0.0087	-0.0525	0.0276	-0.0581	-0.0743	0.0068	0.0224	0.0169	-0.0567	-0.1066	0.0366	-0.1482	-0.161	-0.135	-0.0599	-0.0479	-0.1973	0.0295	-0.0126	-0.0064	0.0337	0.0046	-0.0473	-0.0483	-0.0927	0.0056
100129854	0.0576	0.1607	0.1875	0.3012	0.1266	0.0362	0.0962	0.0769	0.0115	0.1673	0.0724	0.1505	0.1348	0.0934	0.0651	0.3606	0.0535	0.1011	0.1162	0.047	0.0239	0.1169	0.1875	0.0239	0.0538	0.1843	0.2447	0.2446	-0.028	0.1857	0.1355	0.1237	0.2143	0.0227
100129856	0.0348	-0.0467	0.0291	-0.2819	0.0883	0.0776	0.021	0.0235	0.0449	0.0612	0.0468	0.1644	0.1307	0.0086	0.0718	0.1191	0.138	-0.0252	0.0684	0.0012	0.0384	-0.0559	0.0311	-0.0732	-0.0877	0.2366	-0.0678	-0.0194	0.175	0.0551	-0.0411	0.0752	-0.2136	-0.06
100129857	0.0118	0.0503	0.0474	0.3465	-0.0064	0.0074	-0.0523	0.0772	0.0712	0.0492	-0.0562	0.1628	0.0274	0.0896	0.0394	0.124	0.0268	-0.0541	0.0326	-0.0849	-0.0361	0.0675	-0.048	-0.0958	0.0626	-0.0793	-0.0874	0.0771	-0.0809	-0.0162	0.0459	0.0457	0.1053	0.0944
100129858	-0.1128	-0.1523	-0.1729	-0.1327	-0.1249	-0.1787	-0.1598	-0.1331	-0.2171	-0.1588	-0.1131	-0.1711	-0.0667	-0.1354	-0.0614	-0.1799	-0.1242	-0.1061	-0.0813	-0.1681	-0.1839	-0.0841	-0.1076	-0.1647	-0.1857	-0.1656	-0.1091	-0.1408	-0.1067	-0.0495	-0.1249	-0.1158	-0.1938	-0.0929
100129859	-0.0809	-0.1553	-0.1279	-0.0222	-0.1773	-0.0917	-0.1404	-0.0795	-0.1255	-0.1462	-0.0924	-0.1601	-0.1215	0.0336	-0.1233	-0.2076	-0.1546	-0.1522	-0.1107	-0.1233	-0.0729	-0.1188	-0.045	-0.1113	-0.0984	-0.1803	-0.1778	-0.1763	-0.2373	-0.1016	-0.269	-0.1138	-0.0942	-0.1527
100129861	-0.1885	-0.2242	-0.1585	-0.2651	-0.2	-0.0657	-0.2746	-0.2089	-0.1085	-0.1612	-0.2139	-0.2254	-0.0909	-0.0662	-0.1144	-0.1771	-0.1471	-0.2095	-0.117	0.0122	-0.1659	-0.2058	-0.0935	-0.1042	-0.1283	-0.0947	-0.2271	-0.2065	-0.1384	-0.2417	-0.2796	-0.1248	-0.1999	-0.0999
100129863	-0.165	-0.1107	-0.1026	-0.0872	-0.0944	-0.1509	-0.114	-0.1452	-0.0319	-0.1366	-0.0602	-0.0608	-0.0984	-0.1346	-0.0904	-0.2096	-0.0955	-0.1259	-0.1333	-0.07	-0.147	-0.1895	-0.1395	-0.0717	-0.2511	-0.1042	-0.1619	-0.0696	-0.1475	-0.1314	-0.2241	-0.0345	-0.2444	-0.1006
100129865	0.5321	0.5601	0.1022	0.3822	0.6307	0.5192	0.3938	0.3234	0.0483	0.0318	0.0788	0.391	0.1582	0.1569	0.1206	-0.1432	0.0461	0.0049	0.1099	0.042	0.0663	0.1431	-0.0495	0.06	-0.082	0.2647	-0.0464	0.1201	0.0794	0.4596	0.0369	0.2485	0.1067	0.4137
100129866	-0.1514	-0.1887	-0.1909	-0.0975	-0.2142	-0.218	-0.2618	-0.3375	-0.2861	-0.3686	-0.2594	-0.274	-0.2161	-0.1695	-0.2351	-0.0908	-0.1938	-0.0879	-0.1423	-0.0163	-0.3765	-0.0887	-0.1144	-0.1258	-0.1849	-0.2663	-0.1954	-0.2652	-0.1266	-0.2642	0.0528	0.0145	-0.0824	-0.2072
100129867	-0.2311	-0.2714	-0.3564	-0.5664	0.0521	-0.1378	-0.2446	-0.1619	-0.0598	0.1283	-0.0574	-0.2896	-0.0462	-0.226	-0.2339	-0.3784	-0.1637	-0.3749	-0.2471	-0.1156	-0.3298	-0.3108	-0.2065	-0.1067	-0.1781	-0.2845	-0.0738	-0.304	0.1833	-0.1568	-0.431	-0.2208	-0.415	-0.0364
100129870	0.1009	0.0551	0.0084	0.2361	0.0281	0.0423	0.0949	0.0631	-0.0358	-0.0354	-0.0431	0.0293	-0.0322	0.1014	-0.0586	0.1763	0.0651	-0.0384	0.0973	0.0773	0.0873	0.0247	-0.022	-0.0563	-0.0165	0.0163	0.0401	0.0357	-0.0052	0.0728	0.0922	0.0518	0.1419	-0.0458
100129872	0.6564	0.5259	0.2769	0.1606	0.5267	0.2822	0.4001	0.2264	0.2334	0.2138	0.4661	0.2264	0.3917	0.3014	0.4384	0.3579	0.2989	0.3728	0.3979	0.2222	0.2239	0.4168	0.1156	0.3493	0.2647	0.4439	-0.0019	0.1043	0.5051	0.5604	0.3153	0.5952	0.3006	0.7567
100129875	0.0864	0.0135	0.177	0.0129	0.0539	0.035	0.1189	0.1335	0.0715	0.2013	0.1218	0.1336	0.163	0.0671	0.001	0.2651	0.0206	-0.0125	0.1454	0.0301	0.0443	0.0839	0.273	0.1023	0.1816	0.0589	0.1545	0.0526	0.0778	0.0443	0.1249	0.0836	0.2012	0.0694
100129876	-0.1162	0.0282	-0.0643	0.0153	0.0041	-0.0057	-0.083	-0.0257	-0.0845	-0.0555	-0.0342	-0.0945	0.0682	-0.1255	-0.0013	-0.0975	-0.0497	0.0998	-0.0548	-0.0105	-0.0335	0.0125	-0.0406	0.058	-0.1961	-0.0234	0.0549	-0.0495	-0.0248	-0.0279	-0.0244	-0.0699	-0.0915	-0.0434
100129877	0.2029	0.3435	0.3651	0.6524	0.2709	0.1515	0.205	0.3283	0.2575	0.0136	0.1719	0.1661	0.1695	0.1445	0.0019	0.5052	0.1621	0.2633	0.3368	0.4417	0.1318	0.2062	0.4177	0.1449	0.2753	0.3496	0.346	0.3249	-0.0031	0.2136	0.3177	0.3515	0.3502	0.1298
100129881	0.0831	0.2025	0.0411	0.0968	0.0245	0.1357	0.0951	0.1188	0.1622	0.1535	0.108	-0.0183	0.1374	0.0285	0.014	0.0627	0.1733	-0.0051	0.1638	0.1524	0.2234	0.0702	-0.0485	0.1873	0.0154	0.0622	0.153	0.0281	0.1588	0.1328	0.0907	0.0419	0.2224	0.0445
100129883	0.0023	-0.0152	-0.0172	0.0966	-0.0205	-0.0308	0.192	0.0986	0.0107	0.0307	0.0497	0.2575	-0.0071	-0.0751	0.017	0.3516	0.1341	0.2285	-0.0784	-0.0362	0.107	0.0151	0.1599	0.0338	-0.2182	-0.0516	0.2765	0.0304	9e-04	0.0787	0.1526	0.0359	0.1538	-0.0034
100129886	0.0736	-0.1392	-0.0746	-0.2935	-0.0545	-0.1501	-0.0702	0.0315	-0.0505	-0.0937	-0.0051	-0.0556	-0.0597	0.0153	-0.1787	-0.0398	0.0877	-0.1401	-0.0046	-0.1676	-0.0836	-0.0155	0.0099	-0.1144	-0.1937	-0.0217	-0.1368	0.2206	-0.0054	-0.1935	-0.1995	-0.0308	-0.0668	-0.0717
100129888	0.2556	0.3302	0.3518	0.5035	0.2634	0.1099	0.2096	0.1898	0.2314	-0.0966	0.009	0.1784	0.3016	0.3814	0.321	0.418	0.1902	0.2518	0.161	0.1517	0.292	0.441	0.4433	0.0165	0.3642	0.255	0.2777	0.4664	0.3018	0.2783	0.4368	0.1984	0.4419	0.147
100129890	0.1577	0.0988	0.029	-0.1148	0.1694	0.0928	0.1151	0.1354	0.0485	0.1131	0.115	0.0682	0.1686	0.0119	0.0908	-0.0143	0.1244	-0.0407	0.093	0.1139	0.0101	0.0182	0.0935	0.2058	0.0973	0.0204	0.0614	0.0262	0.1094	0.1226	0.0114	0.1791	0.0507	0.1504
100129891	-0.2117	-0.2341	-0.1849	-0.1237	-0.2429	-0.1466	-0.2842	-0.3424	-0.1896	-0.2151	-0.2115	-0.381	-0.1367	-0.138	-0.2089	-0.4216	-0.1706	-0.3143	-0.292	-0.1473	-0.1791	-0.2091	-0.2326	-0.2323	-0.4838	-0.1955	-0.2002	-0.3488	-0.3133	-0.3361	-0.3096	-0.2185	-0.1814	-0.3665
100129896	-0.0834	-0.232	-0.026	-0.2268	-0.0589	-0.216	-0.0616	-0.299	-0.1061	-0.03	-0.1222	-0.1045	-0.0073	-0.1013	-0.1519	0.0885	-0.157	-0.1832	-0.1806	0.0299	-0.0521	-0.2976	-0.1271	-0.1165	-0.1261	-0.1346	-0.06	0.0499	-0.1589	-0.1307	-0.0299	-0.0773	-0.085	-0.2026
100129898	-0.0282	-0.1223	-0.0715	-0.2438	-0.1091	-0.1838	-0.1745	-0.1899	-0.1115	-0.118	-0.1339	-0.1125	-0.0604	-0.089	-0.0889	-0.0468	-0.1422	-0.0654	-0.059	-0.181	-0.2405	-0.1089	-0.0253	-0.1201	-0.2361	-0.2196	-0.4174	-0.1449	-0.1598	-0.0943	-0.1151	-0.0786	-5e-04	-0.3076
100129899	0.7758	0.6761	0.5329	0.2208	0.7575	0.6902	0.6603	0.4563	0.7156	0.5166	0.6899	0.596	0.3985	0.5229	0.6808	0.2911	0.8366	0.4038	0.7102	0.5394	0.4344	0.5934	0.2372	0.8307	0.4133	0.4161	0.373	0.3644	0.7655	0.6513	0.4498	0.7518	0.3866	0.6522
100129901	0.1095	0.1222	-0.0884	0.1067	0.1661	0.126	0.2202	0.0608	0.1878	0.0854	0.0326	0.2451	-0.0989	-0.0589	-0.0294	0.0076	0.9838	0.2221	0.1843	0.0384	0.2838	-0.2879	0.0658	0.2095	0.1107	-0.1177	-0.0488	0.3387	0.1984	0.0023	0.0325	0.1133	0.1262	-0.0127
100129903	-0.0204	-0.0323	-0.0059	0.0378	-0.0127	-0.0178	-0.0034	-0.0271	-0.0437	-0.0134	-0.0179	-0.12	-0.0136	-0.0183	-0.0036	0.0123	0.0256	0.0098	0.0011	-0.0233	-0.0383	-0.0847	0.015	-0.038	-0.0408	-0.0088	-0.063	0.0272	-0.017	-0.0279	-0.0633	0.0297	-0.0187	-0.0031
100129906	0.0042	-0.1142	-0.1289	-0.1839	-0.0081	0.0203	-0.2089	0.0292	0.1702	-0.032	0.0071	0.0184	0.1105	0.0726	0.0674	8e-04	0.1044	2e-04	0.007	-0.0433	-0.0383	-0.0593	-0.0934	0.0847	-0.1097	-0.1301	-0.3142	-0.0205	0.0593	-0.0823	-0.02	-0.1112	-0.2491	0.0094
100129908	0.3819	0.255	0.4098	0.2872	0.4523	0.2121	0.5494	0.3334	0.3497	0.4635	0.3306	0.405	0.3968	0.233	0.2617	0.3932	0.1877	0.1356	0.437	0.4212	0.2658	0.3617	0.6441	0.3648	0.4183	0.3605	0.3228	0.3911	0.4206	0.2	0.1477	0.4882	0.2297	0.4981
100129909	-0.1322	-0.1338	0.0033	0.1021	-0.1689	-0.086	0.0557	-4e-04	-0.1459	-0.0742	-0.185	-0.1268	-0.116	-0.0964	-0.1431	0.1789	-0.0029	-0.0509	-0.1633	0.051	-0.1109	0.0319	-0.0611	-0.1864	0.0763	0.03	-0.0256	0.0749	0.0556	0.0705	-0.0343	-0.0783	-0.0565	-0.1339
100129915	-0.2435	-0.1065	-0.2327	-0.3685	-0.273	-0.1554	-0.2582	-0.0955	-0.1553	-0.2249	-0.1286	-0.2092	-0.1412	-0.2406	-0.0828	-0.2874	-0.1138	-0.2259	-0.1933	-0.2502	-0.2653	-0.3166	-0.2385	-0.1553	-0.2059	-0.1361	-0.2612	-0.1479	-0.0784	-0.2945	-0.0878	-0.1718	-0.2394	-0.1343
100129917	1.1054	0.8862	0.8348	0.5893	1.2543	0.8546	1.1959	0.8733	1.2637	0.8046	1.0444	0.9273	0.711	0.8631	0.848	1.0032	1.0913	0.6638	1.1409	1.2613	0.7565	0.8561	1.1814	1.3101	1.041	0.8762	0.8512	1.0642	1.0098	1.1678	0.9055	1.0604	0.8014	0.9878
100129919	0.0842	0.13	0.1688	0.1983	0.0211	0.1379	0.0711	0.0616	-0.1388	-0.0569	-0.0337	-0.1755	0.0991	0.0139	-0.0231	0.3384	-0.1761	0.0065	0.0011	0.1079	0.117	0.0333	0.0372	-0.1041	0.1565	0.0109	0.1414	0.0438	0.072	0.0968	0.0873	0.0443	0.0518	0.0264
100129921	-0.1409	-0.3205	-0.1417	-0.4408	-0.161	-0.1451	-0.1385	-0.1706	-0.2171	-0.0516	-0.1221	-0.252	-0.1495	-0.0498	-0.0621	-0.1759	-0.0144	-0.3884	-0.1029	-0.1419	-0.1092	-0.2412	-0.1189	-0.1694	-0.2549	-0.1579	-0.1843	-0.0846	-0.1981	-0.3214	-0.1876	-0.0145	-0.2891	-0.0849
100129924	0.1813	0.2386	0.3104	0.1789	0.2583	0.1501	0.1696	0.2363	0.0608	0.0368	0.1541	0.1474	0.1227	0.088	0.0855	0.3423	0.1472	0.0284	0.1186	0.0672	0.1142	0.156	0.2792	0.1086	0.2491	0.1917	0.3176	0.1606	0.093	0.1274	0.0826	0.2906	0.2138	0.1204
100129926	0.1186	0.1118	0.2707	-0.1411	0.1287	0.3368	0.2147	0.3782	0.1193	0.4113	0.0404	0.2351	0.1014	0.3387	0.2489	-0.0302	-0.0427	-0.1818	0.0642	0.4168	0.1667	0.3093	0.2055	0.4852	0.2526	0.1499	0.0648	0.2008	0.2665	0.1756	0.044	0.324	0.1695	0.4479
100129928	0.0037	-0.1328	-0.2051	-0.265	-0.1232	-0.2011	-0.199	-0.1108	-0.2685	-0.146	-0.1192	-0.3471	0.0199	-0.1766	-0.1105	-0.2972	0.0851	-0.0494	-0.2263	-0.1305	-0.1686	-0.1902	-0.1485	-0.1494	-0.321	-0.1698	-0.3407	-0.0829	-0.0616	-0.1603	-0.1402	-0.1453	0.0966	-0.1535
100129929	0.1289	-0.0065	-0.0574	-0.0833	0.0923	0.0368	0.047	-0.0732	-0.0351	0.3401	-0.0116	-0.0854	0.0185	0.1845	0.0501	0.0895	0.0223	0.025	0.305	0.1293	0.0325	0.0026	0.1058	0.0935	0.1626	-0.0343	0.1383	0.0401	0.1068	-0.0978	0.0102	0.0126	-0.0682	-0.0178
100129930	0.3214	0.3605	0.4314	0.7581	0.3169	0.1113	0.3027	0.3483	0.1542	0.0957	0.061	0.095	0.2937	-0.0575	0.0707	0.5757	0.1355	0.2606	0.1761	0.2388	0.2864	0.2786	0.5002	0.1183	0.341	0.3596	0.5705	0.19	0.1419	0.1736	0.3467	0.2709	0.5411	0.0602
100129932	-0.1008	-0.0853	-0.067	-0.0732	-0.0264	-0.0762	-0.1397	0.0635	-0.0353	0.0509	-0.0893	-0.1219	0.0594	-0.1316	0.0741	0.0369	0.0257	0.0254	-0.0686	-0.1791	-0.0749	-0.0578	-0.2081	-0.1581	-0.2916	-0.148	-0.1864	-0.1896	-0.2056	-0.0738	-0.1454	-0.0204	-0.1644	-0.0195
100129933	-0.0328	-0.0574	-0.0696	0.0172	-0.0536	0.0112	-0.0039	-0.0573	0.0087	-0.0129	0.0638	-0.0315	0.1153	0.0028	0.1219	-0.0187	0.0956	-0.0758	-0.0162	-0.055	0.0466	-0.0166	-0.0882	-0.0208	-0.1522	-0.0125	0.0095	-0.0743	-0.0173	-0.0652	0.1204	-0.0511	-0.0327	0.0178
100129934	0.4819	0.4212	0.599	0.3008	0.4699	0.414	0.3116	0.5689	0.4165	0.293	0.1907	0.3317	0.5988	0.2622	0.3208	0.375	0.4441	0.7225	0.6091	0.6791	0.2791	0.3514	0.3757	0.4158	0.6267	0.0113	-0.1215	0.376	0.3926	0.436	0.2129	0.5026	0.4086	0.4844
100129935	0.0966	0.2945	-0.0468	0.6061	0.0733	-0.0033	-0.0131	0.082	-0.0588	-0.0024	0.0579	0.1247	0.0537	0.019	0.0105	0.171	0.043	0.2954	0.0459	-0.0073	0.1744	0.0674	0.0286	0.0253	0.0381	0.0093	-0.0592	0.0021	-0.0392	0.1964	-0.0541	-0.1165	0.1281	-0.0761
100129936	0.1866	0.2629	0.1193	0.0632	0.3317	0.0441	-0.0508	0.0592	0.1569	0.047	0.0117	0.0613	-0.0655	0.0666	-0.035	0.0232	0.042	-0.2087	0.0149	-0.1571	0.0458	0.0074	0.0078	0.0113	-0.0581	-0.1101	0.0968	0.0228	-0.1296	0.0714	0.0806	0.0674	0.302	0.127
100129937	-0.1518	-0.0847	-0.0759	-0.3308	-0.0421	0.0027	-0.1418	-0.0629	-0.0413	0.021	0.0064	-0.1061	-0.0107	0.0218	0.0765	-0.3503	0.0556	-0.0788	-0.0476	0.1747	0.0653	-0.1327	-0.0605	0.0689	-0.038	-0.1463	-0.0754	0.0322	0.0206	-0.0952	-0.0962	-0.1051	-0.1297	-0.0389
100129939	-0.0573	-0.1366	-0.1079	-0.4099	-0.2207	-0.0125	-0.2317	-0.0931	-0.1817	-0.0676	-0.1901	-0.2756	-0.0023	-0.0453	-0.2646	-0.4089	-0.0277	-0.4276	-0.2921	-0.0778	-0.1775	-0.0647	-0.1772	-0.1176	-0.2475	-0.1997	-0.0963	-0.0959	0.0949	-0.2448	-0.2387	-0.1056	-0.2093	-0.0333
100129940	-0.0352	-0.0378	-0.1004	0.0486	-0.0054	-0.0884	0.0162	-0.0111	-0.0147	-0.1103	-0.1221	-0.0509	-0.0853	-0.1157	-0.0739	-0.019	-0.0511	-0.0135	0.0305	-0.1136	-0.0283	0.067	-0.1146	0.1027	-0.0479	0.0759	-0.0481	-0.0961	-0.039	-0.0459	-0.0601	0.0139	-0.0547	-0.1006
100129941	-0.1525	-0.2899	-0.2502	-0.5063	-0.2287	-0.4164	-0.2605	-0.2626	-0.0427	-0.1413	-0.1666	-0.1594	0.0647	-0.1596	-0.1592	-0.0385	0.0983	-0.093	-0.2478	-0.3488	-0.1309	-0.3145	-0.0068	-0.2404	-0.0177	-0.1993	-0.0414	-0.2044	-0.3879	-0.0585	0.1732	-0.137	-0.3541	-0.3131
100129942	-0.3038	-0.3824	-0.5427	-0.4991	-0.2737	-0.215	-0.3349	-0.3429	-0.1808	-0.3126	-0.2622	-0.1638	-0.2694	-0.2216	-0.1489	-0.5402	-0.1693	-0.3565	-0.1213	-0.3864	-0.5089	-0.2689	-0.2868	-0.1813	-0.5113	-0.307	-0.641	-0.26	-0.2016	-0.2265	-0.3811	-0.2419	-0.5419	-0.2271
100129944	-0.0387	-0.065	-0.0594	-0.0774	-0.0359	0.0078	-0.1049	-0.0556	0.0128	0.0456	0.0639	0.0086	-0.0323	-0.1774	0.0091	-0.0264	0.032	-0.1075	0.0892	-0.0654	-0.0931	-0.0107	0.098	-0.0954	-0.0069	-0.0431	0.035	-0.0379	-2e-04	0.2489	0.0806	-0.1423	-0.0648	-0.0473
100129945	-0.1071	-0.1639	-0.2068	-0.142	-0.212	-0.0309	-0.3012	-0.1738	-0.136	-0.146	0.0773	-0.182	-0.0189	-0.0596	-0.0559	-0.0371	0.0247	0.0803	-0.0025	-0.0322	-0.1882	-0.0356	-0.3529	-0.1589	-0.5824	-0.1031	-0.0409	-0.1244	-0.1925	-0.1848	-0.2841	-0.013	-0.1728	-0.1067
100129947	-0.2562	-0.2083	-0.2563	-0.3235	-0.2662	-0.2012	-0.2661	-0.2349	-0.0717	-0.4319	-0.1176	0.0112	-0.1553	-0.2415	-0.1391	-0.3426	-0.116	-0.1458	-0.3176	-0.1136	-0.285	-0.4345	-0.2493	-0.2581	-0.1997	-0.1479	-0.4251	-0.0824	-0.3625	-0.3138	-0.3104	-0.0891	-0.2065	-0.1706
100129948	-0.1403	-0.1203	-0.0936	-0.1706	-0.023	0.185	0.1172	-0.0251	-0.0789	-0.132	0.0305	-0.0335	-0.0257	2e-04	0.0359	-0.1512	-0.0909	0.1509	-0.0024	-0.2351	-0.0476	0.0079	-0.2304	-0.0743	0.0835	-0.007	-0.1305	-0.2914	0.0018	-0.1324	-0.2076	0.0759	-0.2799	0.1308
100129949	-0.1301	-0.2339	-0.3585	-0.1113	-0.1993	-0.2364	-0.0312	-0.2233	-0.2869	-0.0484	-0.2475	-0.2729	-0.0225	-0.1161	-0.2192	-0.0279	-0.1114	-0.1569	-0.147	-0.3041	-0.2702	-0.1953	-0.263	-0.3107	-0.1188	-0.237	-0.3491	-0.1661	-0.119	-0.134	-0.3615	-0.1409	-0.0501	-0.157
100129951	0.7285	0.6777	0.4408	0.3783	0.6209	0.5038	0.6445	0.3688	0.5637	0.2038	0.384	0.3212	0.4415	0.3414	0.3635	0.2798	0.5839	0.1894	0.5988	0.488	0.3409	0.5399	0.3725	0.3721	0.3855	0.3993	0.4274	0.566	0.402	0.6315	0.4399	0.7	0.4279	0.5027
100129954	0.0792	-0.0058	-0.5054	-0.8151	-0.002	0.0074	-0.1036	-0.095	0.2548	0.2257	0.1939	0.0933	-0.0312	0.2289	0.3417	-0.2601	0.2859	-0.0361	0.0421	-0.1244	-0.1482	-0.1998	-0.1809	0.0128	-0.4913	-0.3144	-0.3406	0.1023	0.1354	0.2275	-0.151	0.3097	-0.4074	0.0666
100129955	-0.1016	-0.0915	-0.0289	-0.0667	6e-04	0.0132	-0.0926	-0.0031	0.0082	0.2357	0.0132	-0.1438	-0.0598	-0.0484	-0.0917	-0.004	0.0888	-0.0346	-0.0789	-0.1641	-0.2007	0.0524	-0.0229	0.0823	-0.1105	0.0391	0.0869	-0.1246	-0.0576	-0.2051	-0.0304	0.0355	-0.0815	0.1139
100129956	-0.2223	-0.3688	-0.4312	-0.4981	-0.251	-0.2272	-0.4221	-0.421	-0.4672	-0.1576	-0.2422	-0.3481	-0.3405	-0.1537	-0.2875	-0.3429	-0.2495	-0.1882	-0.442	-0.2873	-0.3145	-0.3878	-0.2578	-0.3432	-0.4615	-0.2566	-0.4462	-0.3935	-0.2745	-0.3585	-0.5502	-0.2914	-0.3856	-0.1555
100129957	-0.147	-0.2448	-0.1991	-0.1638	-0.1735	-0.1454	-0.191	-0.1783	-0.1973	-0.206	-0.1823	-0.2344	-0.1448	-0.1546	-0.0927	-0.2433	-0.1903	-0.2613	-0.1826	-0.2079	-0.2316	-0.282	-0.2181	-0.2226	-0.2207	-0.1988	-0.2549	-0.2134	-0.028	-0.2232	-0.1657	-0.1345	-0.1974	-0.2054
100129958	0.2783	0.1703	0.3747	0.2049	0.4752	0.2759	0.283	0.3799	0.3398	0.2901	0.3544	0.1575	0.2582	0.219	0.2246	0.5098	0.2696	0.111	0.3708	0.4236	0.2438	0.2988	0.468	0.1784	0.2802	0.3726	0.2989	0.2561	0.3871	0.4172	0.4179	0.3397	0.1752	0.3742
100129960	-0.039	0.0725	0.1483	-0.09	0.0767	0.132	0.151	-0.1984	0.0265	-0.2593	-0.0192	0.1185	-0.0618	-0.0746	-0.1168	0.1761	-0.2045	-0.3187	0.275	0.0234	-0.2185	0.0444	0.0655	0.2634	0.199	-0.1721	-0.4993	0.0899	-0.1769	-0.1342	0.1478	0.1381	-0.1241	-0.0475
100129961	0.2937	0.2037	0.2629	0.1624	0.2348	0.2611	0.3183	0.3558	0.3758	0.1616	0.2207	0.2767	0.2109	0.1192	0.1226	0.101	0.0845	0.0788	0.2887	0.3626	0.1602	0.2233	0.1755	0.2	0.2347	0.1378	0.2007	0.274	0.1104	0.2353	0.1003	0.28	0.1548	0.3265
100129962	-0.0784	-0.0556	-0.021	0.0232	-0.0162	-0.0283	-0.0436	-0.0431	-0.0845	-0.0758	-0.0661	-0.0596	-0.0255	-0.0107	-0.0628	0.0022	-0.0312	-0.0789	-0.0397	-0.0497	-0.0577	-0.0743	-0.0785	-0.1178	-0.1145	-0.0851	-0.0702	-0.0869	-0.0335	-0.0361	-0.022	-0.0352	-0.0622	-0.0855
100129963	0.0216	-0.0791	-0.0097	-0.225	-0.0278	0.0874	-0.1134	-0.0146	-0.0129	-0.1608	0.0165	0.0866	-0.0747	-0.0695	0.0693	-0.0312	-0.0384	0.0265	-0.1445	-0.0154	-0.1295	0.0158	-0.015	-0.0447	-0.0715	-0.0274	0.0773	0.0694	0.087	-0.1207	-0.0606	-0.0835	-0.059	0.0355
100129966	-0.1048	0.0242	-0.3592	0.041	-0.2243	-0.2146	-0.3295	-0.1006	-0.1146	-0.2722	-0.2097	-0.1085	-0.0678	-0.1842	-0.1815	-0.2919	-0.1061	-0.091	-0.2743	-0.45	-0.3435	-0.0311	-0.3298	-0.2292	-0.3868	-0.2782	-0.3895	-0.2405	-0.2464	-0.1205	-0.4208	-0.3636	-0.0586	-0.2542
100129969	-0.1115	-0.0519	-0.1244	0.1101	-0.0786	-0.1099	-0.1252	-0.0932	-0.0894	-0.1562	-0.0685	-0.0826	-0.1084	0.0148	-0.0988	-0.0718	-0.0856	0.071	-0.1862	-0.0556	-0.0881	0.0109	-0.0341	-0.2012	-0.0629	-0.0379	-0.0538	-0.086	-0.1059	-0.0271	-0.0874	-0.1188	-0.0862	-0.177
100129973	0.0306	0.0326	-0.0563	-0.1096	0.1005	0.1975	0.0327	-0.0412	0.1932	-0.0067	-0.0021	0.0179	-0.0028	0.0248	0.0389	-0.1095	0.2246	-0.0841	0.0066	0.0411	0.0836	0.0697	0.066	0.158	-0.0264	-0.0459	0.0698	-0.0514	0.0395	0.1075	0.1072	0.0121	-0.0248	0.0519
100129975	0.0185	-0.191	-0.2028	-0.8879	0.0489	0.2117	-0.2783	-0.138	-0.0929	-0.2514	-0.0187	-0.0736	-0.0258	-0.1653	-0.0047	-0.5358	-0.0406	-0.1516	-0.0304	-0.2146	-0.1554	-0.2696	-0.343	-0.1202	-0.4037	-0.2022	-0.44	-0.2831	-0.0303	-0.0724	-0.1574	0.0614	-0.4505	0.028
100129976	0.0823	0.0623	-0.1049	0.0374	-0.0635	0.0162	0.0426	-0.0414	0.0741	0.0311	-0.0139	-0.0947	0.0856	0.0933	0.1349	-0.0875	0.1162	-0.1085	0.1384	-0.1021	0.1341	-0.0291	-0.1077	-0.1583	-0.0662	-0.0052	0.0773	9e-04	-0.0678	-0.0663	0.0177	0.0374	-0.035	0.0457
100129982	0.6239	0.5456	0.6082	0.3792	0.4592	0.5223	0.5128	0.6774	0.9051	0.8597	0.5945	0.6672	0.7439	0.5622	0.7667	0.3341	0.7853	0.6354	0.6834	0.5125	0.5332	0.6412	0.3396	0.6213	0.2902	0.2077	0.2713	0.394	0.5728	0.5004	0.4628	0.7747	0.4258	0.8035
100129983	-0.2566	-0.2327	-0.2643	-0.1736	-0.2306	-0.0996	-0.1022	-0.2427	-0.165	-0.2558	-0.2294	-0.1183	-0.3969	-0.2279	-0.2397	-0.2824	-0.1365	-0.046	-0.1862	0.0516	-0.321	-0.0972	-0.2458	-0.084	-0.4444	-0.085	-0.0989	-0.346	-0.3179	-0.2818	-0.3987	-0.2259	-0.334	-0.3042
100129984	-0.1483	-0.3057	-0.4007	-0.4637	-0.0584	-0.1056	-0.2345	-0.2372	-0.125	0.0638	-0.1195	-0.1	-0.0176	-0.0059	-0.0537	-0.2371	-0.1924	-0.1893	-0.1505	-0.1802	-0.239	-0.294	-0.1956	-0.0856	-0.3838	-0.038	-0.0774	-0.1458	-0.1284	-0.1374	-0.1321	0.0598	-0.419	-0.1621
100129986	0.1022	0.1071	0.1697	0.0708	0.2509	0.1592	0.1451	0.099	0.1416	-0.0118	0.1444	0.1469	0.1015	0.0505	0.1194	0.3931	0.3275	0.1661	0.3138	0.2404	0.2882	0.1116	0.0686	0.1792	0.3066	0.2549	0.2676	0.0593	0.0804	-0.0119	0.161	0.3286	0.1662	0.2686
100129990	-0.1366	-0.2721	-0.2159	-0.4853	-0.2933	-0.2164	-0.2393	-0.2242	-0.2187	-0.2812	-0.0814	-0.3948	-0.1538	-0.0704	-0.1599	-0.4913	-0.2326	-0.3308	-0.1859	-0.1014	-0.2201	-0.2428	-0.1363	-0.1177	-0.4103	-0.2703	-0.4669	-0.3658	-0.2339	-0.3228	-0.4139	-0.146	-0.2794	-0.1952
100129994	0.1512	0.2917	-0.03	0.3108	0.1689	0.2812	0.1393	0.3321	0.2766	0.085	0.2166	0.1574	0.1688	0.1548	0.1605	-0.1564	0.1861	0.1534	0.2212	0.0454	0.1942	0.1228	-0.154	0.1389	-0.0099	-0.07	-0.1177	-0.0556	0.1626	0.2263	0.1241	0.3312	0.0232	0.1393
100129996	-0.3602	-0.295	-0.2755	-0.4191	-0.3331	-0.3175	-0.1972	-0.2559	-0.5002	-0.4018	-0.2548	-0.2139	-0.2347	-0.1361	-0.1471	-0.2666	-0.1091	-0.216	-0.2785	-0.0741	-0.3769	-0.4779	-0.2769	-0.4512	-0.3105	-0.1578	-0.0865	-0.3867	-0.2686	-0.3662	-0.5309	-0.2725	-0.3662	-0.3788
100129997	-0.0099	0.0047	-0.1879	0.0174	-0.0022	0.0208	-0.0104	-0.0992	-0.0297	-0.071	-0.1328	-0.0655	-0.005	0.0078	-0.0115	0.0793	-0.0755	-0.0661	-0.0368	-0.0961	-0.0628	0.0815	-0.262	0.1379	-0.2455	-0.0406	0.1291	-0.1329	-0.0686	-0.0594	0.0601	-0.0709	0.1112	-0.0947
100129998	0.1118	0.2851	0.1475	0.1807	0.089	0.1228	0.0541	0.1611	0.2418	0.1307	0.1097	0.1821	0.1416	-0.0257	0.0404	0.1039	0.1255	0.2006	0.1316	0.1683	0.2568	0.1246	0.0762	0.0967	0.1279	0.0751	0.0095	0.0106	0.0545	0.0772	0.1203	0.1446	0.066	0.1247
10013	0.7569	0.6815	0.6177	0.4783	0.8551	0.671	0.849	0.7163	0.8063	0.4545	0.6986	0.6584	0.5133	0.4953	0.7432	0.453	0.7495	0.3841	0.8517	0.598	0.6399	0.7753	0.4892	0.6321	0.6472	0.5042	0.4283	0.4236	0.7128	0.7411	0.6043	0.8125	0.562	0.6157
100130001	-0.0137	0.0985	0.0063	-0.0675	-0.1153	-0.0773	-0.2129	-0.1811	-0.0414	-0.0448	-0.1424	0.0496	0.2174	0.0439	-0.0545	-0.1532	0.0038	-0.0902	-0.2496	-0.1332	-0.1513	-0.1731	0.1329	0.1939	0.1554	0.0051	-0.2244	0.0763	0.0144	-0.0539	0.2444	-0.1781	0.06	-0.0506
100130002	0.1937	0.2296	0.177	0.0648	0.1518	-0.0454	0.2412	0.0376	0.2368	0.1436	0.1235	0.2225	-0.0504	-0.0843	-0.1623	-0.057	0.0812	0.0585	0.2104	0.2041	-0.0874	0.2187	0.0236	0.1456	0.1534	0.151	0.0688	0.0214	0.0145	0.1228	0.0839	0.2283	0.2116	-0.0969
100130005	1.6513	1.6943	1.3096	0.9437	1.383	1.6316	1.4776	1.5994	1.2562	1.0901	1.4959	1.2846	1.3778	1.4408	1.5747	1.0012	1.211	1.0182	1.4817	1.4657	1.005	1.3478	1.1708	1.3601	1.4737	1.1461	1.1693	1.2689	1.136	1.3599	1.2241	1.554	1.2545	1.4774
100130006	-0.0338	-0.0467	0.0601	-0.1087	0.0486	-0.1049	-0.0592	0.0417	0.1005	-0.0224	0.0544	-0.047	-0.0137	-0.1315	0.0703	-0.2248	0.0547	-0.0979	-0.0572	0.0926	-0.1222	0.0497	-0.1324	0.09	-0.2524	0.1173	0.1449	-0.003	0.1462	-0.1429	0.148	0.0155	-0.2714	-0.0313
100130009	0.083	-0.0763	0.0248	-0.2816	0.2097	0.1625	0.0291	0.2601	0.2911	0.083	0.2207	0.077	0.154	0.2529	0.2194	-0.3541	0.257	0.1381	0.2086	0.0185	0.0224	-0.2218	-0.199	0.1493	-0.0133	0.1951	0.0028	0.1731	0.3065	-0.0017	0.403	0.4071	-0.2134	0.2093
100130012	-0.0176	0.0655	0.0752	0.2176	0.0697	-0.0274	0.0781	0.0762	-0.0375	0.135	-0.0302	-0.0464	-0.023	0.0459	-0.0734	-0.024	-0.1616	0.1236	-0.0754	-0.0184	0.0175	-0.0077	0.0303	0.0344	0.0245	0.135	0.0727	-0.0221	0.0406	-0.0161	0.0271	-0.0068	0.0043	-0.0866
100130014	0.0876	-0.0062	-8e-04	0.0219	0.0284	0.0372	-0.0198	0.069	0.0652	0.1416	-0.045	-0.0187	-0.0238	0.0017	-0.0277	0.0856	0.0835	-0.0079	0.0579	0.0036	-0.0216	0.0608	0.0207	0.0419	0.0752	-0.1	0.0469	0.0825	0.0677	-0.0023	0.0674	0.0614	0.1198	0.0317
100130015	0.0948	0.0274	-3e-04	-0.205	0.0024	0.0713	-0.0688	0.0222	0.1081	0.1649	0.0412	0.0232	0.0734	0.0348	0.1447	0.0692	0.1324	0.0946	0.0339	0.1105	0.1338	0.0412	0.1529	0.104	0.0632	0.1062	0.0582	0.0833	0.0717	0.0427	0.1053	-0.0078	0.07	0.0947
100130016	-0.0835	-0.1328	-0.062	-0.1048	-0.1074	-0.062	-0.0788	-0.0915	-0.1092	-0.0998	-0.0797	0.0069	-0.0808	-0.1674	-0.0166	0.0956	-0.0395	-0.061	-0.0422	-0.0528	-0.0707	-0.1075	-0.0669	-0.0325	-0.0202	-0.1372	-0.2155	-0.0199	-0.172	-0.0575	-0.0905	-0.0517	-0.1444	-0.0221
100130018	-0.0436	-0.0599	0.1717	-0.0284	-0.0426	-0.0932	-0.2069	-0.1234	-0.0354	0.0081	-0.0744	-0.0344	0.0028	-0.0382	-0.1214	0.0648	-0.0701	-0.1553	0.0734	-0.0491	-0.0368	-0.2313	0.1293	-0.0874	-0.0364	0.0258	-0.06	-0.0415	0.0247	-0.0282	-0.0669	-0.0455	0.0298	0.0345
100130023	-0.0849	-0.0038	0.0788	-0.044	-0.0079	0.0428	-0.0024	-0.0753	-0.0921	-0.0487	-0.0519	-0.1093	0.021	0.119	-0.0488	-0.0408	-0.1341	0.0858	-0.1008	-0.077	0.0356	-0.0535	-0.034	0.0121	-0.109	-0.0825	0.002	0.001	-0.0465	-0.1909	-0.2583	-0.0361	-0.1209	-0.0472
100130030	0.0496	0.0627	0.0327	-0.0063	0.0884	0.1143	0.0386	0.0361	0.0133	0.0922	0.0043	0.0612	0.0132	0.0477	0.0374	-0.1768	0.0435	0.0231	-0.0026	-0.0191	-0.0099	-0.0051	-0.0632	0.0594	-0.0967	-0.023	-0.0281	-0.0398	0.0016	0.0156	-0.0242	0.058	0.0012	0.1474
100130031	-0.1108	-0.085	-0.1012	0.0989	-0.0485	0.0737	0.0626	-0.0248	-0.0989	-0.2869	-0.1999	-0.2179	-0.1469	-0.0483	-0.0631	-0.2416	-0.1592	-0.2174	0.092	-0.0534	0.0075	-0.1871	0.0367	-0.1743	-0.1969	-0.0695	-0.0236	-0.1045	0.0779	-0.1616	-0.3086	-0.138	-0.0629	-0.1382
100130035	-0.065	-0.1772	-0.1722	-0.115	-0.1086	-0.0194	0.0368	-0.1972	-0.2095	-0.1063	-0.1099	-0.0469	-0.2353	-0.2336	-0.1705	-0.043	-0.1074	0.0405	-0.1001	-0.0965	-0.2914	0.0864	-0.2806	0.0962	0.046	-0.0718	-0.0357	-0.0958	-0.1997	0.0659	-0.1827	-0.1361	0.0146	-0.0594
100130036	-0.1499	-0.1497	-0.0045	-0.0783	-0.1717	-0.0607	-0.1682	-0.0636	-0.2751	-0.1266	-0.0045	-0.0048	-0.0836	-0.106	-0.1202	0.2152	-0.1775	-0.1844	-0.2736	0.0078	-0.0358	-0.3252	-0.0995	-0.1222	0.1684	0.1869	0.0161	-0.0182	-0.1296	-0.2731	-0.0825	-0.0506	-0.1515	-0.249
100130038	-0.0191	0.0986	-0.0798	0.0294	0.0886	0.116	0.0394	0.2301	0.033	0.0352	0.0095	0.1358	0.0936	0.1191	0.0398	0.0653	-0.0339	0.053	0.0339	0.0615	0.0736	0.1054	-0.0411	-0.0292	0.0125	0.1857	0.1055	0.0458	0.04	-0.0275	0.0142	0.0118	0.0405	0.0778
100130041	-0.1473	-0.2217	-0.1697	-0.3411	-0.1425	-0.0873	-0.2319	-0.2133	-0.2921	-0.1225	-0.0093	-0.113	-0.0511	-0.1804	-0.1639	-0.2206	-0.1408	-0.0681	-0.2254	-0.1063	-0.0982	-0.0541	-0.0925	0.0031	-0.0121	-0.1606	-0.1986	-0.0651	-0.0333	-0.2482	-0.2362	-0.1488	-0.201	0.0304
100130042	-0.2285	-0.2622	-0.211	-0.2567	-0.0803	-0.2633	-0.1506	-0.2462	-0.1942	-0.1768	-0.1498	-0.1659	-0.187	-0.1583	-0.0445	-0.181	-0.0888	-0.1459	-0.0848	-0.0756	-0.1798	-0.1368	-0.166	-0.2069	-0.2131	-0.1101	-0.288	-0.1887	-0.0682	-0.1652	-0.2906	-0.0651	-0.2157	-0.194
100130043	0.1083	0.1299	-0.0401	0.16	0.2269	0.086	0.0978	0.0381	0.034	-0.1478	-0.0115	0.0539	0.008	-0.0264	0.0017	-0.0299	-0.027	-0.0512	0.1104	-0.0366	-0.1694	0.0466	-0.0204	-0.0902	0.0724	-0.0442	0.11	-0.0069	-0.1131	0.0797	-0.0189	0.0556	0.0934	0.0482
100130044	0.006	-0.007	-0.0536	-0.1156	0.0941	0.0048	-0.0719	0.0086	0.0163	-0.0518	-0.0076	-0.0407	-0.0255	0.0229	-0.0152	-0.1871	0.0239	-0.0041	-0.0774	-0.0607	0.0079	-0.0778	-0.0383	0.0885	-0.1217	-0.0543	-0.0603	-0.087	-0.1303	-0.0586	-0.1672	0.0242	-0.0063	0.143
100130046	-0.066	0.1361	0.0253	-8e-04	0.0267	-0.101	0.0888	-0.0763	-0.0253	-0.032	0.029	-0.0925	0.0359	0.1121	-0.0823	-0.0219	-0.0727	0.1561	-0.1023	-0.1964	-0.0795	0.0285	0.1291	0.0535	-0.1169	0.0555	-0.1334	0.0122	-0.1239	-0.0775	-0.3192	0.013	0.0641	-0.0757
100130048	0.3859	0.4219	0.2192	0.0792	0.1482	0.4382	0.4465	0.4942	0.4856	0.3286	0.4139	0.404	0.4148	0.3276	0.6839	0.3335	0.3383	0.4974	0.4347	0.4815	0.3694	0.5159	0.4374	0.4047	0.188	0.3862	0.2567	0.1764	0.465	0.2641	0.3572	0.2167	0.1211	0.4732
100130049	0.0678	0.0447	0.1901	-0.3091	0.1458	0.1787	0.0115	0.1004	0.2251	0.1354	0.0271	-0.0232	0.0984	0.2073	0.1914	0.1888	0.0827	0.1435	0.1933	0.1645	0.1264	0.0012	0.042	0.2486	0.0548	0.1299	0.1903	0.248	0.3376	0.2477	0.2666	0.2636	0.0865	0.1616
100130051	0.1067	-0.0699	0.2693	-0.2129	0.1857	0.1342	0.1188	0.2304	0.1451	0.2804	0.0714	0.4101	0.2759	0.2144	0.0037	0.2985	0.3373	-0.0462	0.1443	0.0928	0.2402	0.0512	0.1785	0.2283	0.0778	0.2466	0.4317	0.3308	0.2206	0.1115	0.1943	0.2045	0.2252	0.1882
100130052	-0.1292	-0.0551	-0.1822	-0.1344	-0.2156	-0.1043	-0.1597	-0.2484	-0.1536	-0.2549	-0.1772	-0.1896	-0.1195	-0.0913	-0.0675	-0.0805	-0.0983	0.0232	-0.2502	-0.2814	-0.1162	-0.2144	-0.0271	-0.1894	0.0434	-0.0578	-0.0768	-0.1284	-0.1647	-0.0665	-0.2625	-0.2155	-0.2743	-0.3113
100130053	0.0883	0.1976	0.0335	-0.0679	0.0738	0.2187	-0.014	0.1107	0.1101	0.1665	0.0047	-0.0821	0.0174	-0.1655	-0.0712	0.0073	-0.0036	0.1192	-0.0701	-0.0065	-0.0118	-0.0644	-0.126	-0.1656	-0.2657	-0.0716	-0.1567	-0.0527	-0.1764	0.0992	-0.0259	0.0734	0.0695	0.3025
100130054	-0.5808	-0.7101	-0.7035	-1.1345	-0.5276	-0.55	-0.541	-0.6753	-0.3366	-0.2281	-0.3514	-0.598	-0.4606	-0.2931	-0.2484	-0.884	-0.3427	-0.4957	-0.4006	-0.6722	-0.4784	-0.7755	-0.6137	-0.5473	-0.8246	-0.4212	-0.6955	-0.657	-0.24	-0.676	-0.6394	-0.6058	-0.7412	-0.4495
100130059	-0.0763	-0.2224	-0.192	0.1484	-0.1055	-0.0616	-0.1772	-0.0886	-0.1168	-0.2747	-0.1708	-0.2238	-0.0127	-0.1348	-0.0847	-0.1881	-0.1463	0.0288	-0.2837	0.0251	-0.0977	-0.3557	-0.1512	-0.2437	-0.2629	-0.0783	-0.3821	-0.2767	-0.0493	-0.1725	-0.1847	-0.1752	0.0194	-0.1179
100130060	-0.1088	-0.0637	-0.2555	0.0524	-0.064	-0.0674	-0.2974	-0.1439	0.0179	-0.1462	-0.0233	-0.2991	-0.0997	-0.0062	-0.027	-0.3247	-0.1349	-0.1485	-0.213	-0.2078	-0.1695	-0.1282	-0.1312	-0.1311	-0.296	-0.073	-0.2861	-0.2325	-0.3444	-0.0469	-0.2327	-0.069	-0.2059	-0.0518
100130062	0.4691	0.2864	0.1154	-0.2768	0.3012	0.478	0.2741	0.2879	0.6134	0.8378	0.7617	0.574	0.6614	0.68	0.5934	-9e-04	0.8479	0.8501	0.474	0.2866	0.4722	0.1241	0.2313	0.4664	-0.0858	0.3588	0.1556	0.2125	0.7501	0.323	0.2544	0.3863	-0.0506	0.6501
100130064	-0.0363	-0.0319	-0.0389	0.3526	-0.0591	-0.132	-0.1309	-0.0744	-0.3209	-0.1925	-0.2695	-0.216	-0.0936	-0.1007	-0.1293	0.0445	-0.0043	-0.1855	-0.342	-0.0984	0.0233	-0.1751	-0.2161	0.0533	-0.1377	-0.1786	-0.0686	-0.2704	-0.0814	-0.2561	-0.1223	-0.1313	0.0335	-0.0988
100130065	0.2742	0.3645	0.3955	0.5838	0.2719	0.325	0.2222	0.2671	0.2334	0.194	0.2139	0.1087	0.3145	0.1381	0.0911	0.5499	0.2064	0.2836	0.2817	0.4076	0.3281	0.1521	0.4533	0.0666	0.2914	0.3355	0.3816	0.3317	0.1654	0.3357	0.3193	0.2242	0.3233	0.2378
100130066	0.3418	0.436	0.1551	0.0907	0.3646	0.3553	0.1351	0.3172	0.4258	0.0806	0.2541	0.2179	0.229	0.0161	0.3844	-0.0545	0.1911	0.4266	0.2935	0.2333	0.2325	0.2002	0.1155	0.5128	0.107	0.1429	0.1866	-0.177	0.2392	0.2409	0.525	0.3209	0.3123	0.4313
100130067	-0.0751	-0.137	-0.1652	-0.0596	-0.1081	-0.0853	-0.0973	-0.0184	-0.0925	-0.0999	-0.0765	0.0452	-0.1073	0.002	-0.0294	0.0314	0	-0.0671	-0.0968	-0.0803	-0.0521	-0.1488	-0.0263	-0.1075	-0.0243	-0.0148	-0.2343	0.0317	-0.127	-0.0044	-0.1479	-0.1015	0.0148	-0.0409
100130070	-0.0299	-0.1425	-0.2748	-0.4846	-0.062	-0.1654	-0.239	-0.0829	-0.0235	-0.3125	-0.1654	-0.0652	-0.0364	-0.286	-0.2307	-0.5621	-0.0184	-0.2024	-0.1118	-0.0666	-0.223	-0.1201	-0.0542	-0.2523	-0.301	-0.1985	-0.5854	-0.1796	-0.1539	-0.2309	-0.3233	0.003	-0.1902	-0.01
100130071	-0.1019	-0.3185	-0.154	-0.3878	-0.0854	-0.0402	-0.1469	0.0025	-0.0379	0.1191	0.0226	-0.1048	-0.0388	-0.1246	-0.0278	-0.3682	-0.1062	-0.0991	-0.1473	0.0157	-0.2195	-0.1684	-0.1074	0.0688	-0.2275	-0.1269	-0.193	-0.0745	0.0123	-0.2511	-0.2863	-0.0173	-0.2499	-0.0331
100130072	-0.2633	-0.2727	-0.2527	-0.4487	-0.2593	-0.3115	-0.3441	-0.2817	-0.2574	-0.1522	-0.3448	-0.4571	-0.1161	-0.2477	-0.2133	-0.2031	-0.3453	-0.1469	-0.2321	-0.3681	-0.4514	-0.2145	-0.2635	-0.3545	-0.3777	-0.3457	-0.4864	-0.2827	-0.1713	-0.4062	-0.4673	-0.2344	-0.4036	-0.3235
100130073	0.0085	0	0.0345	-0.178	0.0637	0.0147	0.1888	0.0414	0.0354	0.1655	0.0164	0.0757	0.082	0.0675	0.052	-0.2165	0.1424	-0.1191	0.1097	-0.0702	0.0151	0.0096	-0.1698	0.0926	-0.0443	-0.0218	-0.0387	-0.0259	0.1622	-0.0153	-0.0106	0.0184	-0.0571	0.0543
100130074	0.6243	0.7988	0.4807	0.4706	0.9753	0.3569	0.4814	0.4038	0.4684	0.408	0.5884	0.2274	0.6143	0.3754	0.5513	0.28	0.5686	0.5219	0.41	0.6857	0.348	0.4507	0.6462	0.258	0.6	0.2829	0.4534	0.2733	0.4576	0.6853	0.5545	0.5351	0.4539	0.7485
100130076	-0.1465	0.0094	-0.2924	-0.0589	-0.1005	0.0699	-0.2084	0.0945	-0.0973	-0.1143	-0.3391	-0.2694	-0.1275	-0.116	-0.1487	0.0038	-0.1959	-0.5232	-0.0784	0.1982	-0.0875	-0.012	-0.3214	-0.0087	0.059	-0.0856	-0.3402	0.0889	-0.2761	-0.1194	-0.2498	0.0107	0.068	0.1076
100130079	0.084	0.1596	0.0349	0.0582	0.0865	0.0069	0.0419	0.1257	-0.0161	0.0464	-0.0022	0.0313	-0.045	-0.0677	0.1335	-0.0767	-0.0448	0.1762	-0.0578	-0.0652	-0.1896	0.0059	0.1092	-0.0621	-0.0731	0.1252	-0.1627	0.0304	0.0348	0.1421	0.0851	-0.0323	-0.0868	-0.0461
100130082	-0.1169	-0.0489	-0.1082	0.0285	-0.1416	-0.2215	-0.1841	-0.1232	-0.1096	-0.1036	-0.1474	-0.1795	-0.0563	-0.0311	-0.1211	-0.0723	-0.0769	-0.1048	-0.1241	-0.0355	-0.2034	-0.0473	-0.1348	-0.1614	-0.0832	-0.1043	-0.2006	-0.122	-0.1411	-0.1545	-0.1521	-0.1264	0.0144	-0.0876
100130083	0.0711	-0.1252	0.1953	0.4053	-0.0276	0.062	0.1335	0.1151	0.1819	0.3565	-0.0504	0.1969	0.1652	0.535	-0.0722	0.0754	0.069	0.0453	-0.1594	0.1406	0.3316	0.2606	0.7567	0.0989	-0.1177	0.2335	0.2259	0.0304	-0.0683	0.1138	0.1598	-0.0623	0.2497	0.0623
100130084	0.4873	0.6873	0.4952	0.2341	0.5179	0.414	0.3855	0.4641	0.5439	0.5626	0.4949	0.4947	0.6685	0.659	0.5818	0.0828	0.2882	0.3182	0.3741	0.557	0.3395	0.4308	0.3576	0.5265	0.3806	0.3131	0.4005	0.3602	0.6085	0.5333	0.2397	0.3667	0.2591	0.5118
100130085	-0.005	-0.2204	-0.0874	-0.4055	-0.0471	-0.1262	-0.0661	-0.1505	0.0504	-0.0519	-0.0827	-0.109	-0.1238	-0.0689	0.0714	-0.2741	0.072	-0.2092	0.0658	0.0145	0.0177	-0.0486	-0.1318	-0.0081	0.0791	-0.1658	-0.1942	-0.3537	-0.0631	-0.142	0.1054	0.0766	-0.2959	-0.1971
100130086	-0.0552	-0.1684	-0.2547	-0.3448	-0.1479	-0.0706	-0.1877	-0.1628	-0.0569	-0.1118	-0.0081	-0.0564	-0.1578	-0.0195	0.0018	-0.1986	-0.0035	-0.0341	-0.0574	-0.1332	-0.1105	-0.1562	-0.0939	0.0251	-0.1871	-0.1443	-0.113	-0.2508	-0.1124	-0.1211	-0.2136	-0.0804	-0.2255	-0.2205
100130087	0.2456	0.234	0.1674	-0.1173	0.1371	0.2609	0.1953	-0.1379	-0.1159	-0.1736	0.1043	0.0433	-0.0867	0.1311	0.0943	0.1212	-0.0205	-0.1058	0.109	0.1134	-0.0089	0.1147	0.0095	0.0541	-0.1293	0.0373	-0.0791	-0.0559	-0.1306	0.0305	-0.0295	0.1761	0.0297	0.2442
100130088	-0.1522	-0.193	-0.2566	-0.0582	-0.204	-0.1239	-0.2653	-0.2108	-0.1206	-0.3131	-0.2902	-0.3983	-0.3005	-0.1957	-0.4237	-0.0299	-0.2687	-0.1959	-0.1418	-0.4443	-0.2803	-0.1175	-0.0979	-0.4993	-0.2238	-0.1746	-0.0747	-0.1101	0.0061	-0.0309	0.01	-0.2167	-0.0485	-0.2896
100130089	0.302	0.1628	0.2127	-0.2695	0.3429	0.3797	0.2986	0.3219	0.3559	0.2308	0.3953	0.3756	0.1859	0.3059	0.5312	-0.15	0.1963	0.1606	0.2415	0.4453	0.2351	0.2555	0.0894	0.4624	0.0819	0.1248	-0.0304	0.1947	0.3949	0.2587	0.1595	0.4744	-0.077	0.2809
100130090	-0.0156	0.1878	0.1113	0.1092	0.1177	0.1178	0.2655	0.0614	0.0218	0.11	-0.0293	0.029	0.0367	-0.0991	0.0446	0.043	0.1531	0.0341	0.0058	0.2208	0.1763	0.1205	0.271	0.1312	-0.0102	0.061	0.1633	0.0178	0.3578	0.0471	-0.0052	0.1881	0.0386	0.1844
100130092	0.1542	0.1973	0.1303	0.1402	0.0907	0.1192	0.1837	0.0703	0.1066	0.1896	0.0284	0.1549	0.0672	0.1511	0.1224	-0.1639	0.4056	0.2087	0.3054	0.2047	0.0653	0.2296	0.2256	0.2287	0.1364	0.1204	0.1511	0.185	0.0907	0.0732	-0.1082	0.2856	0.0109	0.1772
100130093	0.0561	0.0157	0.164	0.0791	0.1548	0.1483	0.1515	0.0729	0.0306	0.0617	0.0491	-0.0339	-0.0142	0.0384	0.1234	0.0523	0.0588	-0.0952	0.1103	0.0844	0.1084	-0.0578	0.2627	-0.0877	0.0679	0.0942	0.1405	0.2132	0.1891	-0.0337	0.0759	0.0987	-0.0807	0.1307
100130094	0.1161	0.03	0.0556	-0.0765	-0.1214	0.0056	0.0692	-0.011	0.0445	-0.0051	0.1461	0.2206	0.0803	0.249	0.0036	-0.1454	-0.031	0.0434	-0.0091	-0.193	-0.1978	-0.1338	-0.1535	-0.2058	-0.0027	0.1076	0.23	0.2109	0.0092	0.0611	0.1128	0.193	-0.065	0.05
100130095	0.0105	0.0172	0.0918	0.2137	0.0702	-0.1047	-0.0277	-0.0202	-0.0832	0.0208	-0.0538	-0.0319	-0.0423	0.0299	0.0045	-0.0634	0.0259	-0.0154	-0.0081	-0.0361	-0.0727	0.0076	0.0159	-0.0432	-0.0294	-4e-04	0.0697	-0.0303	-0.0194	-0.0102	-0.0024	-0.0081	0.0062	0.0233
100130096	0.6164	0.5435	0.3238	0.3804	0.7271	0.2482	0.3594	0.1732	0.2085	-0.0685	0.1813	0.2273	0.15	0.0648	0.1869	0.1819	0.1795	-0.0676	0.2608	0.0377	0.0739	0.2399	-0.0311	-0.019	0.1737	0.1665	0.0243	0.0123	0.0162	0.3513	0.2769	0.4347	0.4042	0.3906
100130097	0.5172	0.0895	0.2286	0.328	0.6055	0.6059	0.3824	0.8865	0.4859	0.1194	0.3258	0.2712	0.4171	0.0484	0.0944	0.1479	0.3676	0.1568	0.4301	0.3599	0.0931	0.5576	-0.0149	0.2387	0.1151	0.1454	0.2922	0.6297	0.1222	0.4911	0.2886	0.7743	0.3552	0.2387
100130098	0.0248	0.0209	-0.0113	-0.1733	0.0133	0.1223	-0.0505	0.1035	0.0772	0.1513	0.1342	0.0711	0.1035	0.0092	0.1168	-0.1314	0.1408	0.0985	0.0372	0.1081	0.0319	0.0238	-0.0281	0.2115	-0.0688	-0.0231	-0.054	0.0832	0.0854	-0.0307	-0.0292	-0.0019	0.0232	0.0535
100130099	-0.1023	-0.2377	-0.1534	-0.1008	-0.2236	-0.1343	-0.2439	-0.2048	-0.0455	0.0649	-0.0841	0.0039	7e-04	-0.0721	0.007	-0.1998	-0.0394	0.1757	-0.0438	-0.0182	-0.0781	-0.1288	-0.1724	-0.0229	-0.1244	-0.0674	-0.2385	-0.3205	-0.2017	-0.2148	-0.3542	-0.2028	-0.3855	-0.2573
100130101	0.3902	0.1781	0.1231	-0.105	0.2708	0.0317	0.0795	0.0765	0.0619	-0.0304	-0.0754	0.0789	0.2518	-0.069	-0.0354	0.0784	0.0437	0.2214	0.2488	0.098	0.4842	0.3306	0.0542	-0.1104	0.294	0.1564	0.6052	-0.067	0.0896	0.1303	0.1197	0.1755	0.1532	6e-04
100130102	-0.107	-0.1348	-0.1912	-0.2319	-0.2149	-0.2491	-0.3113	-0.2403	-0.2432	-0.1721	-0.2268	-0.2425	-0.2472	-0.117	-0.0797	-0.1653	-0.2061	-0.2043	-0.1888	-0.2435	-0.0728	-0.2154	-0.0716	-0.1449	-0.303	-0.1994	-0.1547	-0.2818	-0.2045	-0.3717	-0.3615	-0.2325	-0.2793	-0.1261
100130105	-0.2163	-0.2008	-0.259	-0.3373	-0.1823	-0.1245	-0.2229	-0.2533	0.1355	-0.0599	-0.0973	0.0898	-0.2765	0.0613	-0.1294	-0.1707	-0.1031	0.0854	-0.2447	-0.1742	-0.1032	-0.2746	-0.1446	-0.0474	-0.3327	0.0414	-0.2068	-0.2746	-0.1258	-0.176	-0.3007	-0.1515	-0.104	-0.1821
100130107	-0.1477	-0.0089	-0.1034	0.0363	-0.2127	-0.0707	-0.1413	-0.1966	-0.1112	-0.1738	-0.1137	0.0148	-0.0814	-0.0721	-0.0453	-0.04	-0.0649	-0.2405	-0.1162	-0.0442	-0.0831	-0.0044	-0.0738	-0.1267	-0.0243	-0.0777	-0.0044	-0.1719	-0.2071	-0.1288	-0.1266	-0.1575	-0.0796	-0.1149
100130109	0.701	0.6925	0.4804	0.6584	0.4618	0.5418	0.2818	0.2849	0.5179	0.6855	0.4718	0.7328	0.7112	0.4981	0.8065	1.1582	0.6319	0.7566	0.6476	0.4693	0.6909	0.7204	0.8902	0.3803	0.5344	0.6301	0.1993	0.4674	0.2456	0.2474	1.0526	0.6793	0.9356	0.8869
100130111	0.0193	-0.0167	-0.0711	-0.0549	-0.0351	0.0359	-0.1036	0.0244	0.0767	0.0079	0.0126	0.0543	0.0752	0.0462	0.0527	-0.1184	0.0195	0.0111	-0.0695	-0.0698	-0.0268	-0.088	0.0552	-0.0212	-0.2004	0.0346	0.0047	-0.0607	0.0084	-0.0647	0.0129	-0.0357	-0.0094	0.0155
100130112	-0.0194	-0.2484	-0.2912	-0.4791	-0.2466	-0.1358	-0.1628	-0.1611	-0.1369	0.0183	-0.1739	-0.2017	-0.1791	-0.2174	-0.0954	-0.3051	-0.2083	-0.1793	-0.0334	-0.1737	-0.1784	-0.1918	-0.1151	-0.3259	-0.4431	-0.2139	-0.3017	-0.2872	-0.2188	-0.1144	-0.0658	-0.1503	-0.1929	-0.2084
100130116	0.1558	0.2154	0.0616	-0.0977	0.1021	0.1199	0.1828	0.2767	0.2716	0.0647	0.1355	-0.0457	0.1114	0.1376	0.1471	0.0599	0.2687	-0.0551	0.2801	0.0817	0.0454	0.3177	0.0081	0.3126	0.2332	0.1498	0.1165	0.0484	0.2654	0.1049	0.1581	0.1561	0.0753	0.3066
100130117	0.452	0.4382	0.4502	0.2958	0.5716	0.5553	0.3119	0.4618	0.4553	0.4238	0.5671	0.3377	0.4221	0.6193	0.5755	0.2161	0.4947	0.4718	0.429	0.4883	0.5981	0.6127	0.454	0.52	0.2718	0.5114	0.538	0.3953	0.4377	0.4258	0.4143	0.5577	0.3535	0.5695
100130119	0.1145	0.0245	-0.0197	-0.1501	0.0384	0.2128	0.1128	0.0855	0.1632	-0.0438	0.0834	-0.0187	0.0457	-0.0114	0.1974	-0.2093	0.1407	-0.0721	0.2738	0.1448	-0.1705	0.0813	0.0802	0.1311	-0.0223	0.0165	-0.3063	-0.1515	0.1752	0.0952	0.0316	0.3437	-0.0301	0.1112
100130123	1.1886	1.1034	0.8109	0.8322	1.2725	0.9357	0.4677	0.4781	0.2905	0.1477	0.4393	0.5542	0.5512	0.44	0.593	0.3989	0.36	0.2656	0.5304	0.2346	0.4142	0.5019	0.3298	0.0881	0.4623	0.2531	0.3485	0.5428	0.2211	0.7098	0.4238	0.5674	0.5101	0.7689
100130128	0.4894	0.3931	0.2308	0.0563	0.3035	0.1973	0.2002	0.2999	0.3851	0.3597	0.364	0.3022	0.2276	0.1987	0.3563	0.0344	0.3366	0.1282	0.2611	0.2752	0.1988	0.1265	0.1874	0.2224	0.2068	0.2731	0.1046	0.259	0.1985	0.2983	0.2521	0.3204	0.1707	0.4361
100130129	0.5124	0.2698	0.2006	0.4486	0.4217	0.4517	0.2988	0.418	0.2111	0.0406	0.2519	0.4729	0.2131	0.44	-0.0032	-0.0144	0.1054	0.3202	0.0184	0.1789	0.0137	0.1725	0.2165	0.1856	0.1098	0.2319	0.4092	0.3801	0.2592	0.5226	0.5632	0.2503	0.2624	0.4808
100130130	0.355	0.3668	0.4338	0.4915	0.5415	0.4455	0.4267	0.3162	0.3302	0.1361	0.3307	0.3136	0.4352	0.157	0.3283	0.2218	0.2757	0.1347	0.3895	0.3029	0.2758	0.3609	0.2124	0.377	0.373	0.3462	0.3398	0.1905	0.2118	0.3513	0.3724	0.489	0.3663	0.3577
100130134	-0.0367	-0.0057	-0.0641	-0.1581	0.136	0.078	-0.1126	0.0794	-0.0346	-0.041	-0.0087	-0.055	0.012	0.0843	-0.0165	-0.2097	0.036	-0.0952	0.1543	-0.1232	-0.1881	0.0627	-0.0161	-0.064	-0.0656	0.0722	-0.2536	-0.0138	-0.2233	-0.067	-0.1491	0.2259	-0.0192	0.0391
100130135	0.6343	0.4201	0.5973	0.3452	0.7501	0.3536	0.6402	0.3545	0.4021	0.1864	0.3666	0.2908	0.2942	0.375	0.4818	0.4602	0.3278	0.0141	0.3967	0.4133	0.4155	0.3947	0.3142	0.4114	0.2027	0.2276	0.4936	0.4275	0.4938	0.5598	0.3591	0.7742	0.3869	0.7469
100130138	-0.0228	-0.0325	0.0794	-0.181	-0.0845	0.0017	0.0859	-0.125	0.1217	0.0353	0.0931	0.2384	0.008	0.0723	-0.0209	0.0304	-0.0844	-0.0168	0.0334	-0.0582	0.0452	-0.1349	-0.1118	0.052	0.1143	0.0712	-0.0962	0.1289	-0.1436	-0.1347	0.0369	-0.0816	-0.0696	0.1083
100130142	0.1166	0.0244	0.0895	0.047	0.2822	0.192	0.0022	0.071	0.1339	0.2837	0.1282	0.1697	0.2737	-0.0296	0.3196	-0.1481	0.0452	0.3654	0.0975	0.1922	0.2206	0.2293	0.0417	0.3002	0.0344	0.1248	0.5434	0.0683	0.2195	-0.0294	0.1029	0.1661	0.8916	0.3893
100130144	0.1602	0.1891	0.1984	-0.0598	-0.0951	0.1787	0.0072	0.1876	0.1526	0.3091	0.1703	0.1548	0.0577	0.1216	0.0668	0.0069	0.1188	0.1816	0.0351	0.1211	0.1138	-0.0165	0.092	0.0996	-0.0446	0.065	0.316	0.2157	0.1677	0.2069	-0.0253	0.0017	0.1328	0.0287
100130147	-0.5309	-0.6636	-0.6164	-1.0883	-0.6069	-0.4615	-0.5438	-0.5194	-0.4475	-0.1228	-0.2803	-0.4246	-0.3592	-0.1013	-0.2778	-0.9858	-0.3871	-0.2736	-0.6714	-0.3516	-0.4864	-0.9215	-0.7013	-0.359	-0.9459	-0.3433	-0.7767	-0.4824	-0.1839	-0.364	-0.8698	-0.7468	-0.9552	-0.5328
100130152	-0.0817	-0.1086	-0.1758	-0.4142	9e-04	0.0302	-0.0335	0.1598	-0.0359	0.1365	0.0594	0.0837	-0.0488	-0.098	0.0832	-0.1251	-0.0448	0.1366	-0.0519	-0.0051	-0.0134	0.0346	0.0364	0.0266	0.2637	-0.0287	-0.2468	0.0207	9e-04	-0.1212	-0.001	0.0219	-0.0753	-0.1037
100130155	-0.2175	-0.3528	-0.2547	-0.3293	-0.2136	-0.1247	-0.072	-0.0703	-0.2191	-0.1462	-0.1874	-0.1578	-0.2315	-0.2122	-0.0598	-0.0958	-0.1757	-0.2208	-0.1381	-0.2454	-0.3152	-0.2614	-0.0382	-0.2091	-0.2407	-0.1562	-0.1962	-0.1534	-0.1075	-0.1451	-0.2559	-0.1127	-0.1323	-0.0751
100130157	-0.1482	-0.2634	-0.1634	-0.3568	-0.0385	0.0572	-0.1887	-0.2148	0.1608	-0.1287	-0.1491	-0.402	-0.138	-0.0676	0.1323	-0.3798	-0.0603	0.0015	0.0661	-0.2481	-0.2417	-0.1831	-0.1395	0.215	-0.2168	0.1958	-0.3176	-0.2369	0.1278	-0.324	-0.0933	-0.1798	-0.1972	0.2148
100130158	0.1071	-0.0223	0.0276	0.0078	0.1233	0.1021	0.1302	0.1021	0.0606	-0.0836	0.0946	0.0817	0.1069	0.1042	0.1025	0.0948	0.0426	-0.0142	0.1453	0.0302	-0.0288	0.003	0.1044	-0.0512	-0.0687	0.0916	-0.1998	0.1469	0.1073	0.0268	0.0961	0.0712	0.0687	0.1
100130161	-0.0544	-0.0609	0.254	0.1457	0.0944	0.0297	0.14	0.065	-0.0227	0.0209	0.0495	0.2744	0.3395	0.157	7e-04	0.1918	0.1592	0.0653	0.1878	0.2806	-0.0932	-0.0763	0.1734	-0.011	0.2858	0.1469	0.2977	0.208	0.1969	0.077	0.152	0.0463	-0.0018	0.0751
100130166	0.344	0.111	0.2801	-0.213	0.478	0.7026	0.8869	0.4158	0.6313	0.3837	0.4851	0.3177	0.1495	0.1512	0.5443	0.1607	0.4253	0.1245	0.6174	0.5489	0.1098	0.6797	0.0855	0.8108	0.1361	0.1261	-0.0296	0.2937	0.7672	0.7501	0.0624	0.9647	0.1414	0.3037
100130167	0.1227	0.0292	-0.0125	-0.1283	0.0239	-0.0263	0.0332	-0.0293	-0.0431	-0.0229	0.0938	0.0765	0.0465	0.0145	0.0283	0.0654	-0.0255	0.1008	-0.0906	0.122	0.009	0.0498	0.0559	-0.0435	-0.0558	-0.0282	-0.019	-0.0213	-0.201	-0.0172	0.0212	-0.1377	-0.0225	0.0089
100130170	0.2319	0.1846	0.1692	0.2029	0.3188	0.2798	0.2432	0.2336	0.3307	0.2454	0.209	0.3673	0.3964	-0.0129	0.0939	0.475	0.1862	0.2666	0.2703	0.3942	0.2171	0.3139	0.5168	0.1861	0.4671	0.4701	0.2947	0.0767	0.1501	0.3983	0.4262	0.1198	0.4437	0.2386
100130171	0.0152	0.0238	0.1165	-0.0011	0.0316	-0.0433	0.1194	0.065	0.1086	0.059	0.0271	-0.0433	0.0766	-0.253	0.0713	0.0881	0.0232	-0.0054	0.0309	0.1573	0.0421	0.02	0.0797	0.111	-0.0387	0.0789	0.1988	-0.0984	-0.132	-0.0715	0.0409	0.1082	0.059	0.044
100130172	0.179	-0.0173	0.0361	-0.1828	0.1801	0.1567	0.0824	0.14	0.2072	0.1515	0.2354	0.1766	0.1065	0.084	0.2831	-0.0089	0.0647	0.0537	0.1682	0.1575	0.0877	-0.004	0.0959	0.2146	-0.0037	0.0978	-0.0058	0.1386	0.1964	0.0473	0.0174	0.228	-0.1118	0.2264
100130174	0.018	-0.1122	-0.2337	-0.4937	0.0112	-0.0059	0.0539	0.088	0.2404	0.1761	0.3142	0.1045	0.0795	0.1097	0.4527	-0.3014	0.3012	0.1321	0.1871	-0.0456	0.0501	-0.182	-0.0441	0.2604	-0.2319	0.1014	-0.2013	-0.0624	0.2232	0.0473	-5e-04	0.2199	-0.1803	0.2859
100130177	-0.1416	-0.131	-0.258	-0.1431	-0.1991	-0.2608	-0.0942	-0.2048	-0.2322	-0.3968	-0.2225	-0.3353	-0.1602	-0.2949	-0.0988	-0.3334	-0.2166	-0.2116	-0.2342	-0.2252	-0.3108	-0.1259	-0.2876	-0.2185	-0.2341	-0.2186	-0.2035	-0.1876	-0.1839	-0.3072	-0.136	-0.0031	-0.2741	-0.2551
100130180	-0.0958	-0.2232	-0.2016	-0.6672	-0.1978	-0.0721	-0.0525	-0.1806	0.0414	0.0644	-0.1158	-0.0182	-0.0124	-0.0649	-0.1355	0.082	0.1549	-0.2624	-0.1426	0.0383	-0.1246	-0.2681	-0.2404	-0.0476	-0.1482	-0.0617	-0.1259	-0.2686	-0.0831	-0.0358	-0.2383	-0.1599	-0.2843	-0.175
100130183	-0.0126	0.1022	0.2183	0.0079	0.0865	0.2083	0.1297	0.0547	0.2638	0.2473	0.1467	0.2356	0.2773	0.0834	0.1416	0.119	0.0872	0.3297	0.2845	0.2385	0.0307	0.2656	0.2374	0.0065	0.3586	0.2434	0.0943	0.0252	0.0786	0.0879	0.0273	0.202	0.165	0.2895
100130184	-0.1223	-0.073	-0.2366	-0.0072	-0.1427	-0.1155	-0.2318	-0.283	-0.0791	-0.1494	-0.0533	-0.0903	-0.0499	-0.0823	-0.1005	-0.2378	-0.0242	-0.0199	-0.0386	-0.17	-0.1003	-0.1663	-0.1963	-0.0158	-0.0151	-0.1356	-0.3299	-0.1633	-0.1899	-0.042	-0.1786	-0.2112	-0.0836	-0.1637
100130187	-0.0105	0.0891	0.2355	0.3292	0.1301	-0.04	0.2178	-0.0016	-0.1385	0.1881	-0.0269	0.0419	-0.1861	0.0916	0.0985	0.1252	-0.0431	-0.0125	0.0169	0.1869	0.0025	0.1325	0.0021	-0.1444	0.0796	0.3162	-0.046	-0.0328	0.1123	0.0402	0.1477	-0.0419	0.172	0.1017
100130190	0.4897	0.4711	0.3912	0.4031	0.5424	0.4162	0.44	0.5	0.4962	0.2675	0.3997	0.5453	0.511	0.2187	0.4307	0.4808	0.3644	0.4303	0.5493	0.4046	0.405	0.6382	0.4544	0.4827	0.5587	0.315	0.4338	0.2836	0.3964	0.5332	0.5049	0.7017	0.4917	0.4651
100130191	0.0297	-0.0738	-0.1526	-0.3981	0.0309	0.1198	0.0731	0.0678	0.2592	0.1874	0.1987	0.0635	-0.0273	-0.0286	0.2141	-0.2112	0.1508	-0.0407	0.0937	-0.0899	-0.1141	0.0212	-0.1119	0.173	-0.2468	-0.015	-0.172	-0.0302	0.1934	0.1371	-0.0578	0.106	-0.1707	0.1063
100130192	-0.2176	-0.2216	0.0673	-0.4795	-0.3118	-0.1276	-0.1168	-0.1636	-0.1459	-0.0197	-0.0861	-0.1147	-0.1041	-0.1545	-0.2906	-0.5015	-0.2954	-0.1133	-0.1597	-0.1775	-0.2527	-0.0334	-0.2405	-0.0288	-0.4245	-0.2303	-0.2056	-0.3451	-0.365	-0.3883	-0.1633	-0.1481	-0.3144	-0.277
100130196	-0.0302	-0.0396	-0.0075	0.1356	-0.0244	-0.0038	-0.007	-0.1314	4e-04	-0.0948	-0.0218	-0.1199	0.0036	0.0289	-0.072	0.0744	-0.0642	-0.0267	-0.0717	0.0356	0.0084	-0.0969	0.0497	-0.0292	0.0201	-0.056	0.1249	0.0463	-0.0605	-0.0102	-0.0323	-0.0318	-0.0125	-0.0756
100130197	0.6057	0.3793	0.2257	0.3367	0.6589	0.3339	0.1965	0.2428	-0.0101	-0.2007	0.2107	0.2318	0.0948	0.2665	0.2551	0.0624	0.1435	0.0971	0.2266	0.1011	-0.0405	0.168	0.1426	-0.1069	0.0156	-0.0812	-0.0311	0.057	-0.0678	0.6306	0.0316	0.3378	0.0926	0.5788
100130203	-0.0496	-0.1586	-0.2986	0.0178	-0.0685	-0.3692	-0.2213	-0.1289	-0.1729	-0.1509	-0.0378	-0.1118	0.0291	-0.1644	-0.0497	-0.3859	-0.1878	-0.0455	-0.1675	-0.1628	-0.1732	-0.332	-0.4598	-0.071	-0.1154	-0.2409	-0.278	-0.2416	-0.3155	0.2283	-0.3402	-0.2051	-0.071	-0.2446
100130204	0.0479	-0.0019	0.054	-0.0023	0.022	0.1043	0.0517	0.0075	0.0441	0.0019	0.0826	-0.0313	0.0524	-1e-04	0.0219	0.1176	0.0363	0.1094	0.0134	-4e-04	0.0408	-0.0329	0.0389	0.0364	0.0397	0.1453	0.0924	0.0986	0.0185	-0.028	-0.0082	0.0247	0.0634	0.01
100130206	-0.1462	-0.2388	-0.196	-0.217	-0.1355	-0.1625	-0.2114	-0.1934	-0.1293	-0.176	-0.0527	-0.0777	-0.2646	-0.0988	-0.0955	-0.1101	-0.0604	-0.2002	-0.1696	-0.1081	-0.0224	-0.1754	-0.0827	-0.1401	-0.3119	-0.163	0.0233	-0.1023	-0.068	-0.1374	-0.064	-0.0481	-0.1099	-0.0898
100130207	0.1898	0.1384	0.169	0.1067	0.165	0.1931	0.3169	0.1153	0.0106	0.0937	0.1347	0.0183	0.0445	0.0775	0.1031	0.1915	0.074	0.1649	0.2384	0.2416	0.0257	0.2654	0.0824	0.0982	0.1631	-0.0369	0.0296	0.1509	0.0693	0.2159	-0.0805	0.2849	0.1508	0.2
100130210	0.6164	0.3781	0.5092	0.1543	0.4307	0.7104	0.5498	0.5814	0.4642	0.2219	0.3703	0.6495	0.3664	0.3164	0.3042	0.4249	0.7255	0.0457	0.3315	0.62	0.262	0.792	0.5278	0.5634	0.457	0.4275	0.3493	0.5604	0.7717	0.4884	0.2279	0.5272	0.5563	0.5968
100130211	1.8525	1.9903	1.629	1.3917	2.0326	1.7922	1.5848	1.8749	2.0723	1.876	1.7218	1.8465	1.9476	1.8154	2.0093	1.3331	1.6922	2.2079	1.7926	1.6512	1.6705	1.7044	1.3449	1.7261	1.465	1.4404	1.2369	1.4754	1.7752	1.9075	1.752	2.2494	1.7162	1.6917
100130212	0.4337	0.446	0.4354	0.3666	0.5049	0.2058	0.6903	0.0893	0.1438	0.045	0.2147	0.2259	0.1357	0.1643	0.119	0.3724	0.2327	0.0958	0.4275	0.4734	0.0727	0.4824	0.0146	0.1859	0.3289	0.2802	0.4043	0.2728	-0.0087	0.4141	0.1928	0.7248	0.4881	0.4282
100130218	0.3508	0.1262	-9e-04	-0.295	0.2412	0.2064	0.0262	-0.0146	0.2503	-0.0896	0.1658	-0.0078	0.0095	-0.0705	0.1153	-0.4126	0.07	-0.0167	0.0412	-0.0259	0.0111	0.086	-0.1364	0.1755	-0.2298	-0.1502	-0.1422	-0.3566	0.2039	0.0345	-0.1224	0.2891	-0.1029	0.1949
100130219	0.2665	0.204	0.1672	-0.2831	0.2058	0.3171	0.205	0.2216	0.2621	0.1738	0.3382	0.2657	0.2502	0.1388	0.3295	-0.0777	0.4117	0.1437	0.3047	0.2642	0.123	0.1881	-0.0079	0.2799	0.1112	0.148	0.0972	0.2189	0.3976	0.1568	0.076	0.2601	0.0368	0.3084
100130225	-0.2447	-0.2147	-0.2484	-0.3645	-0.2154	-0.2185	-0.3131	-0.2686	-0.1439	-0.2945	-0.2778	-0.1807	-0.263	-0.166	-0.1933	-0.494	-0.1925	-0.301	-0.1871	-0.3495	-0.2391	-0.2106	-0.3443	-0.2946	-0.2828	-0.3249	-0.2297	-0.2654	-0.2207	-0.3449	-0.2992	-0.2351	-0.1863	-0.2105
100130226	0.3528	0.3239	0.5048	0.3053	0.5213	0.5962	0.5225	0.5965	0.4651	0.6532	0.5952	0.6509	0.4698	0.7021	0.2845	0.2396	0.5294	0.4096	0.4396	0.6553	0.6865	0.5378	0.3537	0.4755	0.5613	0.3931	0.1626	0.6446	0.7755	0.366	0.223	0.6305	0.465	0.5413
100130231	2.4789	2.2761	1.3699	2.4338	3.0485	2.6408	2.1711	2.3681	2.6844	1.3532	2.2479	1.9259	1.654	2.0561	2.2322	1.0383	1.6676	0.6013	2.668	1.3927	2.8117	2.2758	0.9983	2.2132	2.6768	1.1382	1.1176	1.0217	2.0729	2.4673	2.5863	2.4977	2.5525	2.8846
100130233	0.0284	0.0514	0.0235	0.5218	0.1588	0.0374	0.0138	0.0747	0.062	-0.1457	0.0151	0.0433	-0.0602	-0.1425	-0.0193	-0.0543	-0.1023	-0.0763	0.0052	-0.0907	0.0457	0.0551	-0.1686	-0.2238	-0.1593	0.0158	-0.2292	-0.3161	0.0963	-0.1224	0.0728	-3e-04	-0.0462	-0.1418
100130234	0.3362	0.431	0.2943	0.2999	0.3925	0.2676	0.2907	0.3169	0.3073	0.1832	0.2307	0.2861	0.2901	0.2735	0.2081	0.3853	0.2282	0.1998	0.3231	0.3374	0.2393	0.3171	0.2204	0.1746	0.319	0.3173	0.1998	0.3338	0.2879	0.3192	0.2756	0.472	0.3385	0.2552
100130235	-0.1277	-0.1667	-0.1646	-0.079	-0.2296	-0.2459	-0.1523	-0.1809	-0.2649	-0.2497	-0.3	-0.3164	-0.0869	-0.1053	-0.1827	-0.1303	-0.2278	-0.0148	-0.1197	-0.2511	-0.2167	-0.2506	-0.1784	-0.3231	-0.2977	-0.2105	-0.015	-0.1858	-0.1647	-0.0876	-0.2913	-0.1224	-0.1836	-0.1526
100130240	0.1919	0.0745	-1e-04	-0.227	0.0642	0.1167	0.0329	0.1717	0.1585	0.0143	0.0755	0.1306	0.0415	0.0308	0.1165	-0.2459	0.0196	-0.0199	0.0617	0.0034	0.0572	0.0823	-0.1121	0.0837	-0.1909	-0.2435	-0.2938	-0.1188	0.1778	0.0993	0.1835	0.1655	-0.1734	0.4087
100130241	-0.0679	-0.1734	-0.1073	-0.146	-0.0151	0.0359	-0.0342	-0.0361	0.0078	-0.0551	-0.0375	-0.0131	0.0772	-0.0621	0.0067	-0.0451	0.0088	-0.2164	-0.1452	-0.0541	-0.1645	-0.0784	-0.0942	-0.0304	-0.0779	0.0544	0.1794	-0.0239	-0.0712	0.0038	-0.0759	-0.0781	-0.0338	-0.0353
100130242	0.0239	-0.1048	-0.0343	-0.1198	-0.0253	0.0392	-0.0202	-0.104	0.0877	-0.1587	-0.0661	-0.0433	-0.0277	-0.0432	-0.0452	-0.1731	-0.1674	-0.0361	-0.0793	0.1303	-0.015	0.0388	-0.0806	-0.05	-0.1051	-0.0343	0.0064	0.2894	0.1543	-0.0785	-0.0728	0.0509	0.023	0.0088
100130243	-0.0637	-0.236	-0.0632	-0.3949	-0.3102	-0.2954	-0.1486	0.01	0.1019	-0.1243	-0.2182	0.0047	-0.2243	-0.1893	-0.0756	-0.252	-0.1576	-0.0186	-0.3976	-0.1034	-0.0898	-0.1501	-0.0131	-0.2549	-0.5141	-0.2488	-0.4333	-0.2022	0.1103	-0.1992	0.0232	-0.309	-0.2634	0.1564
100130244	0.039	0.1019	0.1162	-0.0617	0.1486	0.0934	0.1478	0.1657	0.1874	0.0517	0.0629	0.1951	0.1414	0.1438	0.1664	0.1739	0.1545	-0.0119	0.1601	0.1815	0.021	0.2739	0.144	0.1589	0.2898	0.0661	0.1118	0.0933	0.3232	0.2424	0.0329	0.2042	0.113	0.1141
100130245	-0.0665	-0.0274	-0.0314	0.0795	-0.0374	-0.1157	-0.0297	-0.0601	-0.0049	0.0223	-0.0284	-0.0749	-0.0114	-0.0711	-0.0508	0.0862	-0.0471	-0.0428	-0.0167	0.0106	-0.0199	-0.0441	-0.0318	-0.0545	-0.0398	-0.0684	-0.0088	-0.0925	-0.0348	-0.0846	-0.1013	-0.0581	-0.0567	-0.0961
100130246	-0.1821	-0.2939	0.023	-0.41	-0.193	0.011	0.1469	-0.0087	0.0719	0.2748	-0.1457	0.3527	-0.2164	-0.0367	-0.1259	0.3863	0.1293	-0.1114	-0.1569	-0.0046	0.1021	-0.2901	-0.08	0.1718	0.0851	-0.125	0.4112	-0.0753	-0.1583	-0.4297	0.0256	-0.0988	0.2439	0.0663
100130247	-0.178	-0.1518	-0.3051	-0.5993	-0.3103	-0.1479	-0.2563	-0.2689	-0.0819	-0.2527	-0.0909	-0.2102	-0.3583	-0.0736	-0.0081	-0.3722	-0.2515	-0.342	-0.2519	-0.4214	-0.2956	-0.3674	-0.156	-0.2627	-0.2053	-0.2095	-0.2889	-0.1237	-0.1764	-0.1898	-0.3719	-0.2275	-0.4086	-0.1498
100130249	-0.2673	-0.1602	-0.0253	-0.4179	-0.1538	-0.1133	-0.0224	-0.0226	-0.1804	-0.1306	-0.2113	-0.1805	-0.2047	-0.0847	-0.0347	-0.3288	-0.2121	-0.1837	-0.1547	-0.0184	-0.2856	-0.3871	0.0555	-0.1319	-0.1116	-0.2029	-0.5443	-0.1093	-0.1527	-0.4185	-0.2828	-0.1322	-0.1549	-0.0553
100130251	-0.1932	-0.0655	-0.1097	0.1499	-0.113	-0.0649	-0.1078	-0.305	-0.2252	-0.1083	-0.1211	0.2086	-0.1514	0.0389	-0.1423	0.0389	-0.0576	-0.1925	0.1188	-0.2616	-0.2333	0.0515	0.2165	-0.0546	-0.174	-0.3024	-0.5616	-0.2493	-0.1386	0.0229	0.0145	-0.0391	-0.127	-0.2692
100130258	-0.0783	-0.0444	-0.0653	-0.1329	-0.1203	0.0666	-0.0371	0.0872	0.042	-0.1553	0.0377	0.04	0.1372	0.1111	-0.1314	-0.1411	0.6067	-0.0535	0.0064	-0.1384	-0.1064	0.219	0.0536	0.016	-0.022	0.0405	-0.0591	0.0262	0.1589	0.0265	-0.1124	0.0955	-0.2031	0.2397
100130259	-0.2292	-0.1885	-0.2031	0.0855	-0.1561	-0.0559	-0.1455	-0.1575	-0.2088	-0.2261	-0.233	-0.2226	-0.1384	-0.0749	-0.1367	-0.177	-0.1409	-0.0777	-0.1601	-0.2164	-0.0775	-0.2146	-0.1265	-0.0934	-0.1215	-0.1479	-0.1421	-0.0826	-0.1406	-0.0979	-0.2632	-0.1846	-0.1877	-0.2194
100130260	-0.1488	-3e-04	-0.0271	0.2064	0.1002	-0.1456	-0.0905	0.0162	-0.121	-0.1085	-0.211	-0.0122	-0.066	-0.173	-0.0739	-0.1678	-0.0021	-0.1178	0.1403	0.0022	-0.1087	-0.0391	-0.1212	-0.1087	-0.1274	-0.3352	0.0031	-0.0774	-0.011	0.1428	-0.0505	0.0909	0.0022	-0.0435
100130261	0.0122	-0.1412	-0.245	-0.8105	0.1339	-0.0756	-0.0281	-0.1543	0.0452	0.0357	0.1076	-0.0517	-0.1251	-0.07	0.0633	-0.3612	0.1062	-0.1614	0.0047	-0.2391	-0.3299	-0.1242	-0.2817	0.0028	-0.3343	-0.0926	-0.2148	-0.2196	0.0732	-0.0441	-0.2597	0.0518	-0.3441	0.0665
100130264	-0.061	0.0392	-0.0728	0.0244	-0.0514	0.0027	-0.0231	0.0336	0.0222	-0.0468	0.0131	-0.0995	-0.0075	0.033	0.0109	0.1352	-0.0057	-0.1165	-0.0481	-0.1026	0.0149	0.054	0.0019	0.0322	0.0431	0.0306	0.0245	-0.1194	-0.0031	0.0476	0.1532	-0.0781	0.0651	0.0158
100130268	-0.104	0.1067	0.0959	0.0851	-0.0324	-0.0064	0.0237	-0.0418	0.0648	0.0318	0.0323	-0.0194	0.0034	0.0097	0.1101	0.0134	-0.0445	0.0415	0.0567	0.0262	0.0162	-0.0142	-0.073	-9e-04	0.0073	0.0109	-0.0096	0.0294	-0.0651	0.0137	-0.0641	0.0089	0.1564	0.1246
100130270	0.1046	0.0276	0.0283	0.2135	0.0641	0.1002	-0.0324	0.1822	0.1281	0.0935	0.0888	0.0218	0.0211	0.0151	0.2097	-0.0286	-0.003	-0.0808	0.0697	-0.3076	-0.0675	0.0644	-0.1262	0.0654	0.0257	-0.0927	5e-04	-0.1707	0.3036	-0.1925	0.121	0.0164	0.0185	0.1216
100130272	0.0291	0.009	-0.1146	-0.0247	0.024	0.0205	0.0754	-0.021	-0.036	-0.1772	-0.0624	-0.0317	0.0175	-0.0862	-0.0079	-0.0144	0.0053	-0.0205	-0.1081	-0.0719	-0.0486	-0.0145	-0.0749	-0.0121	-0.0759	-0.0014	-0.0936	-0.1097	-0.0657	0.0762	-0.071	0.0622	-0.0176	0.0363
100130274	-0.3036	-0.3155	-0.3783	-0.8017	-0.2037	-0.1373	-0.3684	-0.2104	-0.0743	-0.1095	-0.0598	-0.2611	-0.1868	-0.2038	-0.064	-0.4695	-0.0449	-0.202	-0.1753	-0.3806	-0.2939	-0.3721	-0.36	-0.128	-0.4977	-0.1946	-0.4707	-0.2687	-0.0629	-0.2255	-0.3533	-0.1401	-0.545	-0.1539
100130275	-0.2181	-0.2819	0.0354	-0.4401	-0.1888	-0.121	-0.1862	-0.1545	-0.182	-0.183	-0.1138	-0.316	-0.0869	-0.1133	-0.0686	-0.2047	-0.144	-0.2631	-0.1399	-0.1601	-0.1074	-0.1857	-0.0969	-0.2282	-0.2321	-0.1089	-0.1663	-0.0589	-0.1509	-0.1311	-0.0142	-0.1439	-0.0506	-0.075
100130277	0.3966	0.3591	0.3891	0.027	0.3178	0.3447	0.3436	0.3733	0.5712	0.5257	0.4317	0.427	0.4733	0.2572	0.4003	0.2915	0.4409	0.3548	0.3752	0.406	0.4213	0.4723	0.6245	0.4249	0.4573	0.5299	0.3742	0.2963	0.5091	0.4451	0.4517	0.334	0.3905	0.4642
100130278	0.0062	0	0.15	-0.0985	0.0461	-0.0776	0.1587	0.1535	-0.0707	0.0022	0.0993	-0.0112	-0.0623	-0.002	-0.0517	0.0372	-0.0559	-0.1192	0.0505	-0.096	0.0154	0.0119	0.1721	-0.1008	-0.0192	0.0073	0.1101	0.0315	0.051	0.0282	-0.0329	0.0908	0.0207	-0.1414
100130279	-0.1264	-0.244	-0.3212	-0.2706	-0.0166	-0.1342	-0.1049	-0.2731	-0.2158	-0.2032	-0.1704	-0.372	-0.1092	0.0122	-0.0452	-0.275	-0.0118	-0.276	-0.0246	-0.1019	-0.0602	0.138	-0.1323	0.0676	-0.2509	-0.2337	-0.1687	-0.2371	-0.0827	-0.311	-0.2692	0.2856	-0.2553	-0.1976
100130282	-0.0062	0.0323	-0.0288	0.064	0.0481	0.0314	-0.0453	0.0389	-0.0215	-0.0614	0.0288	-0.1285	-0.0278	-0.1121	0.0235	-0.0411	0.1187	-0.067	0.0308	-0.0712	0.0203	0.0498	0.0121	-0.0496	0.0568	-0.1886	-0.0374	-0.1	0.1113	-0.1065	-0.2242	0.0509	0.1003	-0.0406
100130283	0.7105	0.6189	0.6525	0.4003	0.6927	0.7034	0.8338	0.6128	0.565	0.3759	0.5191	0.4674	0.3232	0.4024	0.2747	0.5305	0.5102	0.3888	0.708	0.4901	0.5448	0.6311	0.2643	0.4562	0.6565	0.3919	0.8225	0.1694	0.4811	0.7274	0.5144	0.7524	0.8273	0.9316
100130288	-0.0076	-0.1606	-0.0097	-0.1836	0.0721	0.0749	0.0619	0.1463	0.1123	0.1818	0.042	0.1634	0.0495	0.1203	0.2347	-0.0272	0.1792	0.041	0.0835	0.0482	-0.0258	0.0931	0.0147	0.1476	0.1459	0.1736	0.0449	0.069	0.2227	0.0603	0.0276	0.102	-0.166	0.1266
100130290	1.293	1.2647	0.8287	1.1044	1.1674	1.2351	1.2444	1.6315	1.5473	0.6179	1.2531	1.4204	0.9484	0.9393	1.1458	0.967	0.9649	0.8922	1.0159	0.5736	0.9738	1.0867	0.6863	0.8141	0.631	0.774	1.1023	0.5829	1.4091	1.0229	1.1025	1.4659	0.9298	0.9558
100130292	-0.0596	-0.1326	-0.0584	-0.259	-0.0485	-0.0166	-0.1029	-0.1024	-0.1076	-0.2229	-0.0195	-0.0025	-0.0608	-0.0665	0.033	-0.2754	-0.0732	-0.1225	-0.0637	-0.1186	-0.1371	-0.1404	-0.2705	-0.04	-0.1804	-0.1641	-0.0826	-0.072	-0.0686	-0.0527	-0.2398	-0.0192	-0.1093	-0.0866
100130297	-0.0768	-0.0305	-0.0907	0.0864	-0.0232	-0.0225	0.0651	-0.0551	-0.0263	-0.0437	-0.0223	-0.0612	-0.0288	-0.0353	-0.1426	0.0406	-0.1596	0.1191	-0.0743	-0.0745	0.1126	0.0589	0.0569	-0.1156	0.0352	-0.0658	-0.0884	-0.0485	0.1163	-0.0932	0.061	-0.0818	0.0316	-0.1495
100130298	0.0187	0.0377	-0.2027	-0.4161	0.0566	0.1045	0.0111	0.0959	0.0819	-0.0241	0.0464	-0.1478	0.0655	-0.1062	0.0339	-0.2667	-0.0522	0.0026	0.038	0.0949	-0.0509	0.0209	-0.3017	-0.1081	-0.1241	-0.1354	-0.0822	0.0053	0.0522	0.1054	-0.029	-8e-04	-0.1275	0.2046
100130299	0.0418	-0.1616	-0.1712	-0.3101	-0.1654	-0.113	-0.0695	-0.0355	-0.1082	-0.2054	0.123	0.0178	-0.2133	-0.2086	-0.0407	-0.2202	-0.0255	-0.2987	-0.048	0.0685	-0.2409	-0.0851	-0.1351	0.0059	-0.2035	-0.3091	-0.2672	-0.0901	-0.0019	-0.1574	-0.3153	0.0581	-0.3079	-0.0873
100130301	-0.1667	-0.1737	-0.1201	-0.2961	-0.1821	-0.0919	-0.1505	-0.1914	-0.0682	-0.1194	-0.1414	-0.1452	-0.1117	-0.1519	-0.0872	-0.218	-0.1533	-0.1243	-0.1459	-0.0871	-0.1862	-0.1364	-0.2107	-0.1193	-0.144	-0.1142	-0.1873	-0.1839	-0.1873	-0.035	-0.1715	-0.1154	-0.1571	-0.0764
100130302	-0.0423	-0.0031	-0.0244	-0.0674	-0.0336	-0.0099	-0.0781	-0.0324	-0.0579	-0.0824	-0.0257	-0.1055	0.0455	-0.0422	-0.0197	-0.0048	-0.0564	-0.0382	-0.0438	-0.0085	0.0423	-0.0384	-0.0088	0.0387	0.0244	0.0424	-0.0983	0.03	-0.092	-0.0108	-0.0496	-0.0234	0.0583	0.013
100130303	-0.1173	-0.3535	-0.1611	-0.1322	-0.2255	-0.0375	-0.1191	-0.1551	-0.1009	-0.1952	-0.1785	-0.2387	-0.1768	0.0155	-0.179	-0.1199	-0.1529	0.0525	-0.192	-0.2982	-0.2482	-0.0908	-0.1094	-0.0922	-0.0581	-0.3271	0.1599	-0.6115	-0.2272	-0.2177	-0.1858	-0.0729	-0.4332	-0.2271
100130307	0.1159	0.0278	0.2159	0.0918	0.0594	0.0694	0.1126	0.1642	0.2143	0.3213	0.246	0.2793	0.2842	0.1586	0.2483	0.5375	0.4163	0.2095	0.2604	0.1057	0.2721	0.0444	0.4423	0.151	0.0192	0.2629	0.4414	0.2313	0.0709	0.2756	0.3172	0.0421	0.2771	0.235
100130310	-0.1797	-0.3135	-0.2961	-0.4891	-0.232	-0.1295	-0.1433	-0.1716	-0.1261	-0.2209	-0.1622	-0.1451	-0.2	-0.252	-0.049	-0.4387	-0.1837	-0.155	-0.1159	-0.0593	-0.2449	-0.1889	-0.2437	-0.233	-0.2774	-0.2931	-0.3868	-0.3181	-0.0045	-0.167	-0.225	-0.1164	-0.29	-0.0436
100130311	0.0877	0.0553	0.0816	-0.2152	0.0804	0.3209	0.1827	0.173	0.2436	0.2551	0.3262	0.111	0.334	0.0815	0.3854	-0.16	0.3076	0.0816	0.1673	0.1543	0.1494	0.0528	0.1979	0.2573	0.2109	0.2613	-0.1184	0.3487	0.241	0.2611	0.3916	0.1158	0.0977	0.1984
100130313	-0.0649	0.3314	7e-04	0.1914	0.0549	0.1528	0.2175	0.0634	0.0942	0.168	-0.0241	0.1089	-0.1038	-0.0541	0.0757	0.0831	0.0316	0.2266	0.0683	0.0194	-0.0347	0.0124	-0.306	0.1323	0.2259	0.0609	0.1569	-0.0698	0.071	-8e-04	-0.0313	-0.1053	0.0692	0.0761
100130315	-0.1413	-0.2227	-0.1098	-0.0405	-0.172	-0.0486	-0.171	-0.246	-0.2146	-0.1091	-0.1321	-0.1471	-0.0866	-0.0986	-0.2589	-0.2552	0.0349	-0.2446	0.0065	-0.1166	-0.1795	-0.3806	-0.1369	-0.1153	-0.12	-0.211	-0.2022	-0.1825	-0.0818	-0.2529	-0.1777	-0.1647	-0.1431	-0.049
100130316	0.0495	0.1042	0.0297	0.2932	0.0455	-0.0436	0.0481	0.0303	-0.0933	-0.0447	-0.0487	-0.0044	-0.0483	0.0211	-0.0238	0.0947	-0.0677	0.013	-0.0265	-0.0085	-0.0419	-0.0123	0.0628	-0.0593	0.0074	0.1083	0.0688	-0.0055	-0.0486	0.0108	-0.086	0.0047	0.0558	0.0568
100130319	-0.0301	-0.1008	-0.2086	-0.1462	-0.1771	0.0826	-0.1342	-0.0676	-0.0302	-0.0846	0.0589	-0.0629	-0.1558	0.0123	-0.0274	0.0078	-0.0439	-0.0871	-0.0986	-0.05	-0.1512	-0.068	-0.0461	-0.0349	-0.1943	0.0132	-0.2525	-0.0903	-0.0451	-0.0965	-0.154	-0.0561	-0.148	-0.0644
100130321	0.578	0.2876	0.8033	0.3952	0.5409	0.4399	0.6088	0.782	0.8417	0.5355	0.5679	0.2785	0.4791	0.1047	0.3985	0.6104	0.4904	0.244	0.8327	0.8066	0.5831	0.8221	0.4319	0.6185	0.5036	0.588	0.603	0.5777	0.5238	0.784	0.4893	0.5612	0.5174	0.4632
100130322	0.1738	0.056	0.1508	-0.0695	0.2768	0.1897	-0.0132	0.2173	-0.0659	-0.0841	0.0584	-0.0028	-0.0172	-0.1642	-0.0099	-0.2117	0.0263	-0.2051	-0.0923	0.0764	0.0256	-0.1348	0.1545	-0.1636	-0.0491	-0.2563	-0.1554	-0.2087	0.1845	0.2915	0.3472	-0.0276	0.043	0.2439
100130325	0.2711	0.3237	0.337	0.3548	0.4201	0.1595	0.2568	0.1095	0.0989	0.2463	0.2364	0.2757	0.1459	0.0893	0.1287	0.2841	0.1573	0.063	0.2394	0.2798	-0.0121	0.1011	0.204	0.1332	0.2309	0.1414	0.2269	0.1825	0.0848	0.2413	0.1957	0.2815	0.2455	0.2827
100130327	0.2589	0.1139	0.0662	0.1173	0.2148	0.0966	0.1403	0.1111	0.037	0.0963	0.0954	0.2589	0.0025	0.1332	0.2333	0.1439	0.1133	0.1606	0.2185	0.1292	-0.0974	0.159	0.0497	0.0895	0.0411	0.0865	-0.0046	-0.0178	0.0529	0.1837	0.223	0.2836	0.191	0.1531
100130329	-0.1543	-0.1132	-0.0885	0.0027	-0.1308	-0.0499	-0.1878	-0.1049	-0.1728	-0.1759	-0.0921	-0.074	-0.0061	-0.1283	-0.1001	-0.1828	-0.1237	-0.0648	-0.0602	-0.1064	-0.2219	-0.0775	-0.1751	-0.0907	-0.0404	-0.1342	-0.0588	-0.1455	-0.1367	-0.0733	-0.1862	-0.143	-0.0432	-0.1156
100130331	0.0149	-0.0127	0.1074	0.0327	-0.0026	-0.0185	0.0067	0.047	-0.0973	0.0071	3e-04	-0.1032	0.018	0.0238	0.0204	0.0406	-0.0356	-0.0254	-0.0163	-0.0279	-0.1057	0.0179	0.0226	-0.0451	0.0125	0.0075	-0.0469	-0.0257	-0.1191	-0.0026	-0.065	0.0238	0.0037	-0.0476
100130332	0.8811	0.828	0.9734	0.2681	1.0218	0.948	0.3886	0.3192	0.3347	0.23	0.2786	0.4388	0.532	0.1936	0.8027	0.3064	0.5223	-0.0585	0.4015	0.4159	0.2592	0.2434	0.0301	0.2317	0.0679	0.1169	0.4206	0.2023	0.1326	0.8009	0.383	0.769	0.3655	0.878
100130335	0.4484	0.3911	0.5064	0.4111	0.4215	0.6017	0.3687	0.5677	0.4982	0.2017	0.3056	0.4816	0.2539	0.2103	0.3484	0.1434	0.4542	0.2741	0.5314	0.5068	0.1455	0.3556	-0.0089	0.3041	0.2411	0.1264	0.5648	0.2729	0.5237	0.3837	0.2504	0.5799	0.1661	0.248
100130336	0.0714	2e-04	-0.0529	0.0582	0.0792	-0.1835	-0.192	0.0831	0.0034	-0.0501	0.0345	0.1413	-0.1693	0.1483	0.0376	0.044	-0.03	0.0509	-0.0358	0.0114	0.0781	0.0349	0.1009	0.0857	0.1865	0.029	-0.1404	-0.1845	-0.1457	-0.0972	0.1734	-0.0406	-0.0546	-0.1486
100130342	0.0961	0.0657	0.0988	0.5236	-0.1451	0.089	0.0587	0.1189	0.2768	-0.0924	-0.1062	0.1504	0.2958	0.2845	0.1459	0.1369	-0.0471	-0.0672	0.0792	0.2019	-0.0755	0.1759	0.0664	0.0644	-0.1019	0.3822	0.1117	0.0403	0.2854	0.1238	0.1672	-0.1493	0.0535	-0.0272
100130344	-0.2478	-0.2246	-0.2403	-0.3525	-0.2443	-0.1272	-0.1714	-0.1863	-0.1104	-0.2901	-0.1737	-0.2145	-0.216	-0.143	-0.1478	-0.3359	-0.146	-0.2085	-0.259	-0.3914	-0.1317	-0.2011	-0.1534	-0.1902	-0.4092	-0.1761	-0.2476	-0.2539	-0.2752	-0.1961	-0.4303	-0.2312	-0.2342	-0.239
100130345	-0.0355	-0.0383	-0.0178	0.1762	-0.0594	-0.1056	-0.0682	-0.0391	-0.0847	-0.0179	-0.004	0.0075	0.0237	-0.0176	0.0356	0.1339	-0.0576	-0.0259	-0.0325	0.0634	-0.0669	-0.0545	-0.0249	-0.1121	-0.0563	0.0161	-0.0183	-0.0555	-0.0133	-0.0391	-0.0457	-0.0832	-0.0153	-0.0874
100130348	0.1588	0.1162	0.1443	0.1169	0.1922	0.2101	0.177	0.1523	0.2353	0.2288	-0.0384	0.134	0.2251	0.0091	0.1931	0.2683	0.0503	0.0754	0.1127	0.2666	0.3405	0.2197	0.2472	0.2315	0.3103	0.335	0.4986	0.2646	0.2208	0.2656	0.3772	0.0712	0.2962	0.2529
100130351	0.2558	0.2907	0.0948	0.2288	0.2016	0.0475	0.0951	0.1061	0.1039	-7e-04	0.1104	0.1315	0.0367	0.1359	-0.0187	0.037	0.0477	-0.1234	0.166	0.0772	0.0287	0.1426	-0.032	0.1018	0.0299	0.0252	0.228	0.087	0.0356	0.2142	0.022	0.3339	0.0896	0.0643
100130353	-0.0677	-0.008	-0.0929	-0.1263	-0.1028	-0.0648	-0.1225	-0.0413	-0.0388	-0.0018	-0.0221	-0.0543	-0.0226	-0.0378	-0.007	-0.0405	-0.0187	0.0242	-0.0382	-0.0238	0.0074	-0.0834	-0.0484	-8e-04	-0.01	-0.0441	-6e-04	-0.0495	-0.0082	-0.0062	-0.0333	-0.0973	-0.0109	-0.054
100130354	0.203	-0.0757	0.2618	-0.0131	0.2132	0.0568	0.1651	0.1481	-0.0097	0.3056	0.0226	0.1686	0.2917	0.1066	0.11	0.1087	-0.0185	0.1355	0.2349	0.1531	0.0585	0.1628	0.2083	0.2423	0.2042	-0.0489	-0.0659	0.0915	0.0051	-0.0064	0.0461	0.1199	0.1041	0.0198
100130356	0.2479	0.2077	0.2878	0.2212	0.3433	0.2478	0.2953	0.0707	0.0215	0.1161	0.12	0.0498	0.2168	0.0416	0.171	0.1423	0.0963	-0.0589	0.1915	0.2128	0.2483	0.1999	0.1905	0.112	0.2409	0.1741	0.1669	0.086	0.1204	0.1649	0.0799	0.3052	0.3034	0.221
100130357	0.1045	0.0291	0.2668	0.1632	0.1461	0.061	0.1358	0.0225	-0.0054	0.0512	-0.0144	-0.0205	0.1166	0.0709	-0.0525	0.0858	0.0571	0.059	0.1272	-0.0496	-0.0769	-0.0155	0.0052	-0.2541	0.1824	0.2412	0.1744	0.057	0.1751	0.0566	0.0926	0.1067	0.1426	0.0433
100130360	0.0904	0.0407	-0.0805	-0.3399	0.174	0.0037	0.1569	0.1388	0.2028	-0.011	0.2506	0.1037	-0.08	-0.0397	0.016	-0.0437	0.1213	-0.0366	0.367	0.1558	0.0447	0.1684	0.1735	0.0323	0.0957	0.0144	-0.2385	0.1721	0.2399	0.2543	0.0932	0.1785	0.2666	0.2014
100130363	0.2363	0.1833	0.1867	0.0983	0.232	0.321	0.1638	0.1671	0.0606	0.2312	0.1553	0.2559	0.2719	0.0759	0.2268	0.0838	0.2672	0.1113	0.0848	0.2199	0.2103	0.057	0.1335	0.3521	0.0567	0.0345	0.106	0.1331	0.204	0.0621	-0.0759	0.1434	0.1338	0.3962
100130370	0.3737	0.4	0.2472	-0.0585	0.4102	0.5735	0.2995	0.437	0.4953	0.4405	0.5301	0.5341	0.3709	0.4166	0.5052	0.3216	0.5298	0.3235	0.4333	0.5079	0.5006	0.6025	0.4539	0.6299	0.6481	0.354	0.31	0.4509	0.5018	0.3243	0.4249	0.6014	0.4138	0.2774
100130373	-0.1037	0.028	0.0165	0.1393	-0.0509	0.1347	0.0416	0.1284	-0.1425	-0.0913	-0.0449	0.0224	-0.1526	-0.0448	0.1003	0.0546	-0.07	-0.0628	0.0432	0.0426	-0.0153	0.0303	0.1002	-0.095	0.0388	0.0397	0.1081	0.0558	0.0478	0.0577	0.0927	0.056	0.223	-0.0126
100130374	0.0131	0.2856	-0.1549	0.7736	-0.02	-0.151	-0.267	0.0614	0.0364	-0.0078	-0.0926	0.0112	-0.0666	0.046	-0.0883	0.3805	-0.1355	0.2013	-0.1573	-0.0983	0.1583	-0.1791	0.1474	-0.0686	-0.1639	-0.0373	-0.1002	-0.0851	-0.0088	0.0474	0.2205	-0.1198	0.1469	-0.2537
100130376	-0.0851	0.0011	0.0519	0.2011	-0.0489	-0.077	-0.0284	-0.0247	-0.0827	-0.0176	-0.0918	-0.1237	-0.0233	-0.0373	-0.0987	0.138	-0.1242	0.0212	-0.1199	-0.0086	-0.0218	-0.1151	0.0042	-0.1725	-0.0385	-0.1135	-0.0277	-0.0928	-0.0666	-0.103	-0.0631	-0.034	0.0084	-0.0773
100130387	0.0269	0.0583	0.1754	-0.2105	0.1585	0.1265	0.3229	0.1874	0.2141	-0.0029	0.165	-0.0631	0.0471	-2e-04	0.0611	0.0106	0.1851	-0.0092	0.1523	0.0391	0.0851	0.1778	0.1184	0.1789	-0.0132	0.0212	0.0507	0.0844	0.1677	0.0132	0.2187	0.1546	0.011	0.2673
100130390	-0.0422	-2e-04	-0.0428	-0.0834	-0.0614	-0.0645	-0.1167	0.0534	0.0048	-0.147	-0.0104	-0.098	0.05	-0.0064	0.0735	-0.0877	0.1125	0.0318	-0.0866	0.0263	-0.0177	-0.0441	-0.177	-0.0479	-0.1074	-0.1574	-0.0234	-0.0305	-0.0045	-0.0733	-0.0889	-0.0675	-0.0898	-0.0138
100130391	-0.1875	-0.0844	-0.1659	-0.0571	0.006	-0.0914	-0.0219	0.002	0.0251	-0.1	-0.0698	-0.1636	-0.0793	-0.1148	-0.0803	-0.0778	0.1783	-0.0592	-0.0061	0.1157	0.0658	-0.0978	-0.2204	-0.1735	-0.0976	0.0662	0.0549	-0.1553	0.0742	-0.1787	-0.1393	-0.0802	-0.29	-0.1486
100130392	0.2569	0.4537	0.2636	0.283	0.3195	0.3658	0.2181	0.6488	0.574	0.3042	0.4649	0.6244	0.6628	0.1492	0.3298	0.7613	0.4555	0.3202	0.5246	0.4315	0.6259	0.3313	0.5201	0.2823	0.5271	0.3146	0.4857	0.3566	0.302	0.7187	0.6051	0.4549	0.5961	0.3647
100130393	0.0107	0.0131	0.1621	0.0167	0.029	0.0122	-0.0766	0.0582	-0.2086	-0.0155	-0.0359	-0.0069	0.0342	0.0234	-0.0101	0.0031	0.0086	0.0308	0.0814	-0.0151	-0.0333	0.0641	0.026	0.0343	0.0401	0.0132	0.1186	-0.0101	-0.0462	0.1482	0.0993	0.1934	0.1095	-0.0742
100130396	-0.0119	0.1152	0.0355	0.3374	-0.0602	-0.1118	-0.1238	-0.1107	-0.0174	-0.093	-0.1649	-0.3268	-0.0762	-0.0361	-0.0691	0.4407	-0.0858	0.0364	0.0407	-0.0978	-0.0777	0.1459	0.1903	-0.1005	-0.1315	0.1233	0.0355	0.0197	-0.0034	-0.066	0.0715	-0.1675	0.2967	-0.2596
100130399	-0.1072	-0.2774	-0.3102	-0.2764	-0.1926	0.0501	-0.1729	-0.065	-0.1427	-0.2939	-0.1224	-0.5009	-0.1986	-0.2292	-0.1601	-0.2293	-0.2685	0.0093	-0.17	0.0698	-0.0614	-0.2412	0.0143	-0.2192	-0.299	0.0108	-0.0546	-0.1125	-0.1816	-0.1376	-0.0579	-0.0699	-0.1945	-0.4242
100130400	0.0075	0.0988	-0.02	0.1223	0.0862	0.1514	0.0621	0.1072	0.188	0.0018	0.0985	0.0883	0.2417	-0.1436	0.1355	-0.3175	0.1195	0.1287	0.1772	-0.0254	0.0809	0.2277	-0.0723	-0.0694	0.0734	-0.1226	-0.4835	0.1056	0.0417	0.0833	0.1695	0.1462	0.1785	0.1725
100130402	-0.0409	-0.1519	0.0822	-0.1085	-0.0293	-0.0975	-0.0931	-0.1256	0.0959	-0.1652	-0.0823	-0.0764	-0.0943	-0.0553	-0.121	0.1394	-0.1612	-0.1788	-0.0538	0.0619	-0.0742	-0.1449	-0.1664	0.0286	0.0182	0.0339	0.1813	-0.1182	-0.0746	-0.0138	-0.1401	-0.0619	-0.133	-0.1201
100130403	-0.0406	-0.057	0.0036	0.0789	-0.0601	-0.0968	0.0908	0.0259	-0.0454	-0.0507	-0.0029	-0.017	-0.0191	-0.0147	-0.0494	0.0939	-0.003	0.123	0.1753	-0.1512	-0.011	0.0285	0.0858	0.0482	0.0921	-0.0028	0.0013	-0.1286	-0.0537	0.0618	0.0399	-0.0904	0.0394	-0.0586
100130404	0.1904	0.1559	0.0279	-0.2146	0.1359	0.2807	0.1072	0.237	0.179	0.081	0.2388	0.1832	0.065	0.0542	0.196	0.0754	0.2024	-0.1064	0.1826	0.1626	0.1273	0.1685	0.1256	0.3102	0.1596	0.162	0.0149	0.0887	0.3042	0.2384	0.1564	0.1838	0.0045	0.2309
100130405	-0.1757	-0.1602	-0.2324	-0.3149	-0.2416	-0.214	-0.1913	-0.0441	-0.1492	-0.1523	-0.1768	-0.0337	0.01	-0.0889	-0.0561	-0.0563	-0.0841	-0.1305	0.0114	-0.1936	-0.2362	-0.2214	-0.2583	0.0914	-0.2574	-0.0039	-0.396	0.0623	-0.2493	-0.0556	-0.1028	-0.2301	-0.2154	-0.2374
100130407	-0.1681	-0.2266	-0.1853	-0.3564	-0.1724	-0.1548	-0.1779	-0.1847	-0.1779	-0.1398	-0.0451	-0.1827	-0.1589	-0.0889	-0.0555	-0.3369	-0.1488	-0.1472	-0.1479	-0.242	-0.2249	-0.2995	-0.2052	-0.1197	-0.0426	-0.2133	-0.2797	-0.2535	-0.225	-0.2045	-0.2582	-0.1545	-0.2493	-0.0929
100130408	-0.0029	0.007	-0.1567	-0.21	-0.0151	0.0417	0.0177	-0.0267	0.0732	0.1324	-0.0086	-0.0382	0.0034	0.0381	0.1247	-0.3214	0.05	-0.0253	0.0127	0.0156	0.0192	0.0022	-0.034	0.0881	-0.072	0.0977	0.0015	-0.0389	0.0611	0.0596	-0.0688	0.0709	-0.17	0.0447
100130418	0.0154	-0.0702	-0.0586	-0.1574	-0.008	0.0484	-0.1923	-0.0033	-0.0213	-0.1662	0.0583	-0.0678	-0.102	-0.0463	-0.0279	-0.2857	-0.0542	-0.0587	-0.0879	-0.0829	-0.1118	0.0852	-0.2628	0.0411	-0.2523	-0.1189	-0.1806	-0.1995	0.084	-0.0301	-0.0289	-0.0557	-0.1201	0.0125
100130426	-0.0487	-0.203	-0.0517	-0.3424	-0.066	0.1004	-0.1234	-0.0853	-0.0424	-0.0104	-0.0579	0.0273	0.0111	-0.0541	-0.0478	-0.1309	0.0498	0.1534	-0.0614	-0.013	0.0331	-0.0915	0.0306	0.1148	-0.2397	0.2347	0.016	-0.0316	0.1265	0.0302	-0.1429	-0.004	-0.0035	0.0761
100130429	0.5623	0.6342	0.861	0.9208	0.5659	0.5604	0.9595	0.4033	0.6983	0.704	0.3231	0.6257	0.1623	0.4263	0.235	0.4691	0.4304	0.5551	0.4871	0.5908	0.3834	0.7709	0.8411	0.3839	1.031	0.5189	0.8976	0.5474	0.396	0.2851	0.55	0.7799	0.8785	0.4157
100130430	-0.4584	-0.332	-0.3664	-0.4773	-0.1795	-0.5581	-0.3861	-0.5912	-0.3488	-0.2382	-0.3718	-0.4852	-0.1499	-0.3965	-0.4163	-0.3715	-0.1584	-0.3166	-0.5563	-0.2439	-0.4413	-0.4785	-0.4332	-0.2608	-0.7633	-0.2466	-0.5456	-0.3179	-0.5825	-0.396	-0.5267	-0.3358	-0.3284	-0.6503
100130431	0.0639	-0.1606	-0.0392	-0.3206	0.0982	-0.0244	-0.2044	-0.1849	0.0639	-0.1389	-0.0275	-0.1903	-0.0276	0	0.1557	-0.3938	-0.0133	0.0798	-0.0522	-0.0207	0.0392	-0.1384	-0.1228	-0.0743	-0.0343	-0.0241	-0.1965	-0.1511	0.0265	0.1059	-0.1256	0.1481	-0.0546	0.2299
100130433	0.0604	0.1027	0.0377	0.1035	-0.1063	-0.1555	-0.0823	0.011	0.0038	-0.1108	0.1851	0.1656	-0.0371	0.2032	-0.1039	-0.0218	-0.2291	0.0875	0.0794	0.0952	0.1625	0.1003	0.1317	-0.2073	-0.1214	0.162	-0.2032	-0.0061	0.0469	0.0815	0.0154	-0.1006	0.1747	-0.2094
100130434	-0.084	-0.0938	-0.1769	0.1773	-0.0052	-0.0073	-0.1707	-0.1552	-0.1583	0.0189	-0.0959	0.0151	-0.0815	-0.1484	-0.1117	-0.0246	-0.0619	-0.0621	-0.1821	-0.161	-0.0223	-0.2399	0.0578	-0.2121	-0.2332	-0.0448	-0.1414	0.0646	-0.0977	-0.102	-0.1558	-0.1059	-0.1211	-0.1593
100130435	-0.1069	-0.0418	-0.1743	-0.2097	-0.0615	-0.0041	-0.1474	-0.077	-0.1469	0.2125	-0.2009	-0.1115	0.0043	-0.0507	0.0376	-0.3273	0.0145	-0.0177	-0.2019	0.0293	-0.0505	-0.1175	-0.2226	0.0017	-0.0465	-0.0969	-0.2104	-0.2433	0.027	-0.1105	-0.2146	-0.0819	-0.1529	0.0169
100130442	0.8353	0.9113	0.7672	0.7294	0.7133	0.712	0.8434	0.7788	0.5894	0.4869	0.66	0.5294	0.7225	0.5839	0.4971	0.8571	0.6755	0.871	0.491	0.5269	0.6904	0.4178	0.6128	0.4004	0.8101	0.6368	0.7489	0.5974	0.5118	0.6821	0.717	0.7047	0.8428	0.5654
100130448	-0.0545	-0.0707	-0.0272	0.0917	-0.1899	-0.1845	-0.0759	-0.0486	-0.113	-0.147	-0.1131	-0.1962	-0.0921	0.048	-0.0515	-0.1058	-0.0289	-0.0683	-0.1428	-0.1647	-0.1526	-0.0759	0.0848	-0.1001	-0.2183	-0.1938	-0.0442	-0.1769	-0.1596	-0.1562	-0.1929	-0.0608	-0.1853	-0.1587
100130449	-0.0562	-0.1232	0.0691	0.0557	-0.0057	0.002	0.1233	0.0984	-0.0125	0.1146	-0.0389	0.0019	0.0735	-0.1217	0.0364	0.2147	-0.0039	-0.1558	-0.0283	-0.0541	-0.0037	-0.0756	0.1948	-0.0544	0.1366	0.066	0.1288	0.0479	0.1583	0.0326	0.1346	0.0156	0.0053	0.0717
100130451	0.0347	-0.1523	0.0338	-0.0398	-0.0803	-0.1119	0.0402	0.0874	0.0232	0.1365	0.0051	-0.0211	0.0087	8e-04	-0.0213	0.3365	0.0012	-0.1686	-0.0042	0.045	0.047	0.1182	0.1164	-0.1795	-0.0116	-0.0858	0.1225	-0.0113	-0.048	-0.1904	-0.0688	-0.0354	0.0142	-0.0391
100130452	-0.0252	-0.1533	-0.1035	-0.1036	0.0687	0.0522	-0.1342	-0.1153	-0.0986	-0.1974	-0.0059	-0.0012	-0.0566	0.0635	0.0092	-0.0787	0.0757	0.1053	-0.1213	-0.1582	-0.0556	-0.1346	0.0452	-0.0578	-0.1242	0.0036	-0.2375	-0.033	-0.0674	-0.1854	-0.223	-0.0077	-0.0161	0.0643
100130454	0.5875	0.4321	0.3568	-0.2388	0.5776	0.6325	0.4282	0.4557	0.7183	0.7541	0.7249	0.7076	0.6927	0.7675	0.8055	0.1138	0.7881	0.6486	0.6629	0.4369	0.5079	0.5111	0.4346	0.6244	0.1397	0.4124	0.1817	0.3789	0.8653	0.363	0.5476	0.6042	0.1474	0.8085
100130455	0.0339	0.0396	0.2149	0.1949	0.1005	0.2567	0.2948	0.3188	0.1014	0.2158	0.1513	0.0816	0.1062	0.1994	0.0188	0.2449	0.1666	-0.0489	0.238	0.1387	0.2201	0.189	0.0611	0.0395	0.0105	0.3376	0.1594	0.1888	0.2638	0.1657	0.1992	0.1681	0.1896	0.0842
100130458	-0.0161	-0.0684	-0.092	-0.186	0.0735	0.088	-0.0683	0.1393	0.162	0.1916	0.1595	0.0186	0.0676	-0.0573	0.0659	0.0876	0.1748	0.0131	0.0911	-0.0591	0.2486	0.1035	0.0619	0.099	-0.067	0.0766	-0.119	0.0492	0.1558	0.1116	6e-04	-0.0437	-0.0341	0.1598
100130459	0.1466	-0.0187	-0.0787	-0.5517	0.247	0.2122	0.1226	0.0851	0.0076	0.3246	0.262	0.097	0.1419	0.1248	0.189	-0.177	0.2161	-0.0191	0.077	-0.0227	-0.0071	-0.274	-0.1807	0.2279	-0.1613	0.0411	0.1356	0.1792	0.1152	0.0477	-0.1166	0.1367	-0.3224	0.2301
100130460	-0.0763	-0.0078	-0.1099	0.0367	-0.103	-0.0336	-0.1108	-0.0332	-0.0795	-0.0799	-0.0624	-0.0555	-0.1416	-0.0605	-0.0499	-0.1553	-0.0412	0.0212	-0.1293	-0.1659	-0.0473	-0.0265	0.0051	-0.0888	-0.0905	-0.0429	-0.1006	-0.1196	0	-0.0552	-0.143	-0.1144	0.0788	-0.1469
100130461	-0.1913	-0.0676	-0.2953	0.0197	-0.3049	-0.1851	-0.1951	-0.2954	-0.1906	-0.1129	-0.1901	-0.2404	-0.1264	-0.0102	-0.084	-0.4337	-0.0269	-0.1016	-0.1694	-0.2804	-0.3129	-0.2178	-0.2115	-0.2933	-0.2414	-0.339	-0.3652	-0.1511	-0.3536	-0.1085	-0.1753	-0.2781	-0.1451	-0.1096
100130462	-0.1987	-0.1403	-0.2813	-0.1321	-0.194	-0.1878	-0.3805	-0.1779	-0.1756	-0.2198	-0.1859	-0.2593	-0.1878	-0.0948	-0.1222	-0.3143	-0.1547	-0.1582	-0.1439	-0.3058	-0.2286	-0.358	-0.2349	-0.1779	-0.3182	-0.1734	-0.3158	-0.1907	-0.1662	-0.2094	-0.2611	-0.1486	-0.2356	-0.2636
100130471	0.1115	-0.2485	-0.3507	-0.7657	0.2162	0.0189	-0.1023	-0.1657	0.0731	0.011	0.1007	0.0505	0.0492	0.1057	0.1994	-0.4245	0.109	-0.083	-0.0436	-0.2728	-0.2176	-0.2226	-0.2409	0.1624	-0.3212	-0.148	-0.311	0.0532	0.0277	0.1508	-0.2239	0.2548	-0.3247	0.0892
100130472	-0.0337	-0.0253	-0.0012	-0.0127	-0.0304	-0.0391	0.0768	-0.103	-0.1725	-0.0577	-0.047	0.0136	0.0112	-0.0412	0.0449	0.0512	-0.0714	-0.1068	-0.0653	0.0257	-0.0983	-0.0109	-0.0056	-0.106	-0.0304	0.045	0.007	0.0639	0.013	-0.0818	-0.0299	0.0167	-0.0444	0.0366
100130476	0.558	0.4586	0.5444	0.3776	0.6069	0.3548	0.4214	0.405	0.3582	0.114	0.5635	0.2826	0.0809	0.3825	0.4193	0.1465	0.3095	0.1661	0.3138	0.3084	0.4286	0.2756	0.3029	0.3471	0.174	0.3569	0.2951	0.4032	0.2772	0.5235	0.2185	0.3837	0.3572	0.5118
100130480	-0.1172	-0.1284	-0.1493	-0.0431	-0.1797	-0.1204	-0.2177	-0.1444	-0.0466	-0.2175	-0.0962	-0.1664	-0.0827	-0.1122	-0.0127	-0.2091	-0.1482	-0.1418	-0.1142	-0.1388	-0.1352	-0.1905	-0.1918	-0.1496	-0.1355	-0.165	-0.1659	-0.071	-0.1276	-0.1537	-0.1189	-0.2069	-0.1237	-0.0904
100130481	-0.0667	-0.0877	-0.0442	0.0718	-0.0168	-0.0386	-0.0426	-0.0223	-0.0958	8e-04	-0.0719	0.0031	-0.1226	-0.058	-0.1373	-0.0359	-0.074	-0.1152	-0.0769	-0.0731	-0.1298	-0.1045	-0.1126	-0.1383	-0.0423	-0.0919	-0.0029	-0.0697	0.0103	-0.1763	-0.0413	-0.0701	-0.0289	-0.117
100130484	0.0978	0.2992	0.2112	-0.3798	3e-04	0.1687	0.0185	-0.0694	0.1576	0.0706	-6e-04	0.1993	-0.2286	-0.0857	0.1991	-0.1234	-0.035	-0.2064	-0.0152	0.1381	0.223	0.0413	-0.13	0.2056	0.1758	0.0135	0.1224	0.1322	0.0475	-0.0359	0.0811	-0.0054	-0.0803	0.3053
100130487	-0.0792	-0.0813	-0.2916	-0.2342	-0.1248	0.0274	-0.3199	0.0698	0.0283	-0.2192	0.0071	-0.0937	-0.1714	-0.2211	0.127	-0.1556	0.135	0.0875	-0.0562	0.0745	-0.0083	-0.1641	-0.0769	-0.1788	-0.3298	-0.0016	-0.2147	-0.1617	-0.0332	0.1706	-0.1799	-0.2341	-0.234	-0.1317
100130490	-0.0193	-0.1972	0.0378	-0.3798	0.0136	0.0241	-0.0259	0.0956	0.2083	0.2055	0.1421	0.0718	-0.06	0.0412	0.0783	-0.3106	0.0053	-0.098	0.0319	-0.0476	0.122	-0.0486	-0.1701	0.0991	-0.0582	0.1016	0.2917	0.2082	0.2679	-0.1074	0.0027	-0.0154	-0.1466	0.2547
100130491	0.1588	-0.0167	0.0077	-0.2194	0.0016	-0.0502	-0.1054	-0.0068	-0.046	0.0151	0.0791	0.0016	-0.0271	-0.0198	0.1828	0.038	0.1526	-0.1741	0.0139	-0.0518	-0.0685	-0.2272	-0.2365	-0.0093	-0.2795	-0.0385	-0.3069	0.0977	0.1033	0.0855	0.3038	0.1839	-0.0156	0.1287
100130497	0.0421	0.0929	0.4411	-0.1529	0.1323	0.0826	0.3852	0.1782	0.1829	0.2184	0.1895	0.2927	0.0869	0.0101	0.1669	0.152	0.119	0.0025	-0.0234	0.3047	0.0646	0.0949	0.0095	-0.1807	0.0577	0.1658	0.4916	0.1445	0.3964	0.039	0.2705	0.0921	0.1042	0.158
100130499	-0.2055	-0.0797	-0.3139	-0.1586	-0.1886	-0.211	-0.2381	-0.2317	-0.2658	-0.162	-0.2622	-0.2897	-0.1334	-0.2111	-0.139	-0.146	-0.1526	-0.0906	-0.2079	-0.0921	-0.267	-0.2279	-0.1701	-0.2116	-0.3719	-0.1429	-0.3421	-0.2702	-0.25	-0.153	-0.1878	-0.1568	-0.2218	-0.2235
100130500	-0.0202	-0.0482	-0.0242	0.1044	-0.0363	-0.0959	-0.1897	0.059	-0.0645	-0.1356	-0.0452	-0.1238	-0.1205	0.0977	-0.1896	0.0798	-0.0953	-0.0761	-0.1523	-0.095	-0.1836	0.0485	-0.0264	-0.1146	-0.0087	-0.1414	-0.0756	0.0313	-0.1493	-0.0401	-0.2157	-0.0867	0.0097	-0.0632
100130501	0.1241	-0.0911	0.2213	-0.3593	0.0249	0.1967	0.0573	0.2556	0.2314	-0.0451	0.1575	0.1265	-0.0337	-0.0418	0.1291	-0.4004	0.2936	0.0384	0.1905	0.0886	-0.0773	0.0456	0.1368	0.2722	-0.2942	0.1599	-0.0231	0.1321	0.339	0.1079	0.1377	0.0047	-0.1008	0.3831
100130502	0.02	-0.0621	0.0145	0.0121	-0.0229	0.1126	0.1078	-0.0109	0.0091	0.2456	0.0129	0.1261	0.0476	0.0734	-0.072	0.1136	0.0357	-0.0294	0.1399	-0.0897	-0.0068	0.0299	0.0493	-0.0515	0.0499	0.02	0.0694	0.0391	-0.0974	-0.1181	-0.0801	-0.1675	-0.0276	-0.0399
100130503	-0.1641	-0.2727	-0.2311	-0.3305	-0.1132	-0.1928	-0.1118	-0.1635	-0.0785	-0.1082	-0.0995	-0.1171	-0.1403	-0.1347	-0.0667	-0.134	-0.0713	-0.1325	-0.0205	-0.1692	-0.2165	-0.2087	-0.2029	-0.154	-0.1339	-0.155	-0.0861	-0.1265	-0.0496	-0.1397	-0.171	-0.1196	-0.247	-0.0968
100130504	0.4213	0.326	0.3321	0.339	0.4614	0.423	0.3189	0.2119	0.3208	0.1871	0.2576	0.3569	0.1529	0.1104	0.3287	0.0725	0.1507	0.0388	0.2223	0.0866	0.3346	0.3157	0.2508	0.4944	0.3739	0.3195	0.2257	0.4215	0.3239	0.2284	0.1012	0.467	0.206	0.3468
100130507	-0.0343	0.0359	0.1624	0.0403	-0.1171	-0.0336	-0.043	0.1254	0.0529	-0.0586	-0.025	0.1313	0.0315	-0.1935	-0.2096	0.0987	-0.0489	0.0347	-0.0821	0.0647	0.0194	-0.0024	0.0853	-0.0089	0.0243	-0.0621	-0.1369	0.047	-0.0584	0.0133	0.1245	-0.0798	0.0908	-0.0219
100130511	0.1352	0.0151	-0.0911	-0.1339	0.0957	-0.2242	-0.0785	-0.089	-0.0982	-0.2382	0.005	0.085	0.0066	0.3369	-0.1859	-0.1433	-0.0168	-0.0845	0.2219	-0.0239	-0.0463	-0.0508	-0.1827	-0.0438	-0.2015	-0.2461	-0.1862	0.0427	0.0266	-0.1507	0.2341	0.2097	-0.1267	-0.2488
100130512	-0.1067	-0.048	-0.0477	-0.0633	-0.0216	-0.0568	-0.0101	-0.1118	-0.1154	-0.1554	-0.0163	-0.0233	-0.0263	-0.0587	-0.0802	0.0125	-0.0856	-0.2175	-0.0454	-0.049	-0.1922	-0.1736	8e-04	-0.1925	-0.1953	-0.2149	-0.0458	-0.0052	-0.0643	-0.0832	-0.0718	-0.091	-0.0654	-0.0809
100130518	-0.0142	-0.0593	-0.0604	-0.0925	0.0151	0.045	-0.0918	-0.0505	-6e-04	0.0192	0.0328	-0.0584	0.011	-0.0079	0.0614	-0.1274	-0.0214	-0.036	-0.0912	0.0145	-0.0062	-0.0218	-0.106	0.0694	-0.0306	-0.009	-0.0336	-0.039	0.0732	-0.0772	-0.0728	-0.0112	-0.0575	-0.0504
100130519	0.0613	-0.0388	-0.0763	-0.2784	-0.0272	0.0068	-0.0164	-0.0504	0.0958	0.0826	0.0583	0.1831	0.0802	0.0998	0.2021	0.0545	0.1385	-0.077	-0.0616	0.0483	-0.1385	-0.0242	-0.0506	0.0728	-0.0986	-0.0496	-0.0181	0.0504	0.0032	0.0191	-0.108	-0.0074	-0.1291	0.1284
100130520	0.8673	0.602	1.1327	0.3174	0.3532	0.7048	0.7537	0.9157	0.7492	0.3024	0.5338	0.865	0.5018	0.4959	1.028	0.6291	0.4001	0.5548	0.4098	0.847	0.6555	0.7584	0.8077	0.7674	0.4125	0.5884	0.3282	0.4483	0.5938	0.632	0.3295	1.0693	0.205	1.1616
100130522	-0.0141	-0.0513	-0.0251	-0.1322	-0.0335	0.0222	0.0168	-0.0652	-0.0521	-0.0061	-0.0109	-0.0308	-0.0045	-0.0358	0.0183	-0.0794	-0.0147	-0.0697	-0.0246	-0.004	-0.0658	-0.0691	-0.0013	-0.0024	-0.0446	0.0619	-0.0819	-0.0388	-0.0525	0.0189	0.0616	-0.0782	0.004	-0.0257
100130523	-0.0168	-0.0857	-0.0481	-0.076	0.0239	-0.0182	-0.0681	-0.057	0.0102	-0.1287	-0.0887	-0.0543	-0.0751	0.0756	0.0489	-0.1201	0.1357	-0.2116	0.0404	-0.0612	-0.1749	-0.0281	-0.1702	-0.1077	-0.158	-0.0142	-0.0185	0.0679	-0.0339	-0.0765	-0.0055	-0.1244	-0.216	0.0766
100130528	0.214	0.2399	0.2976	0.2567	0.2259	0.1589	0.2933	0.1956	0.2075	0.2303	0.1317	0.2331	0.1373	0.1234	0.2278	0.1223	0.1758	0.1898	0.2459	0.1588	0.1251	0.2702	0.2698	0.2206	0.1993	0.1529	0.2867	0.1949	0.1487	0.2859	0.1989	0.245	0.1636	0.1861
100130530	-0.0654	-0.0635	-0.0786	-0.0323	-0.0617	-0.2264	-0.2521	-0.0313	-0.0893	-0.0288	-0.2703	-0.1425	-0.0682	-0.1233	-0.0956	-0.1588	-0.0207	-0.0705	-0.2091	-0.4266	-0.2621	-0.1972	-0.1519	-0.1545	-0.1589	-0.2148	-0.1674	-0.1287	-0.1783	-0.0357	-0.323	-0.1203	-0.1358	-0.2321
100130531	0.4812	0.5414	0.5446	0.4557	0.6611	0.3136	0.5367	0.3215	0.2743	0.1388	0.2957	0.3245	0.3056	0.2204	0.2438	0.3392	0.3821	0.2148	0.5965	0.4829	0.2814	0.4285	0.3798	0.3275	0.2731	0.2164	0.3588	0.3363	0.249	0.4129	0.3149	0.5798	0.5098	0.4064
100130532	0.0063	0.1227	0.1762	0.1448	0.0355	0.1287	0.0426	-0.0141	0.0729	0.2633	0.0354	0.1291	0.0371	0.1853	0.0315	0.1228	-0.0035	0.0961	0.1449	-0.0084	0.0742	-0.0216	0.2151	0.1042	0.0909	0.065	0.0283	0.102	0.1381	0.0349	-0.0265	0.0406	0.113	0.0395
100130535	0.0387	-0.0511	0.0042	-0.0444	0.0392	-0.0322	-0.0038	-0.0146	-0.0669	-0.04	0.0154	0.1198	-0.0875	0.0477	-0.0636	-0.032	-0.0391	0.0391	0.0236	-0.0734	-0.0582	-0.0803	0.121	-0.0736	0.1214	-0.1205	0.1315	0.0811	0.0381	-0.0786	-0.1776	0.0064	-0.0275	0.0088
100130536	-0.122	-0.3895	-0.2297	-0.4761	-0.1948	-0.1999	-0.058	-0.1578	-0.1703	-0.0708	-0.1105	-0.2738	-0.1434	-0.2101	-0.1016	-0.3107	-0.1803	-0.2464	-0.1467	-0.1817	-0.2968	-0.2952	-0.2501	-0.2056	-0.2949	-0.1034	-0.239	-0.2003	-0.1064	-0.4618	-0.2025	-0.18	-0.477	-0.0879
100130541	0.0112	0.0526	0.0497	-0.0121	0.0548	0.0668	0.0875	-0.0106	0.0667	0.0356	0.025	0.0113	0.0138	0.0433	0.0256	-0.079	-0.0372	0.0586	0.0866	0.0958	-0.061	0.0386	-0.0794	-0.0529	-0.0425	-0.0426	0.0196	0.0828	0.0206	0.0591	-0.0585	0.1439	-0.0087	0.0078
100130545	-0.0593	-0.0043	-0.1439	-0.2221	0.0177	-0.1283	0.0514	-0.112	-0.0039	-0.0099	-0.2396	-0.1848	-0.1254	0.0349	-0.0408	-0.251	-0.0075	-0.1417	-0.0157	-0.2002	-0.0148	-0.0539	0.0115	-0.2504	-0.0206	-0.2575	-0.0531	-0.1711	-0.2452	-0.1026	-0.0375	0.0302	-0.0448	0.055
100130547	-0.4248	-0.4763	-0.6792	-0.8359	-0.325	-0.4563	-0.4521	-0.3713	-0.1121	-0.3661	-0.3019	-0.485	-0.3388	-0.2182	-0.4134	-0.4858	-0.3876	-0.2385	-0.3565	-0.5104	-0.383	-0.566	-0.6628	-0.3771	-0.5935	-0.3261	-0.4499	-0.3572	-0.4625	-0.4295	-0.5109	-0.2658	-0.5499	-0.2598
100130548	0.0529	-0.0736	-0.0285	-0.2463	0.0126	0.0171	-0.0127	0.0104	0.0608	0.1323	-0.0093	0.0257	0.0727	-0.0283	0.0231	0.0458	0.0197	-0.0191	-0.0806	0.0652	0.0223	0.0551	-0.0354	0.0447	-0.0493	0.0172	-0.0141	0.0059	0.0062	0.1179	0.0708	0.0779	0.0798	0.0213
100130550	0.1955	0.2378	0.2404	0.0386	0.3419	0.0696	0.4332	0.1928	0.0462	-0.2994	0.0697	0.0338	0.1219	0.0201	-0.0346	0.1205	0.0964	0.121	0.1155	0.1501	-0.033	-0.0373	-0.0191	-0.0442	0.0431	0.0928	0.0984	0.166	-0.0729	0.0981	-0.0931	0.516	0.122	-0.1064
100130552	-0.1579	-0.2158	-0.3363	-0.4783	-0.2253	-0.234	-0.2877	-0.1896	-0.2429	-0.2186	-0.1755	-0.2694	-0.1597	-0.1234	-0.0265	-0.3902	-0.1368	-0.1612	-0.2493	-0.2234	-0.2661	-0.0453	-0.2677	-0.2166	-0.2619	-0.2955	-0.0486	-0.2221	-0.129	-0.2653	-0.1153	-0.2934	-0.3344	-0.1773
100130557	0.7367	0.6483	0.4575	0.412	0.7186	0.6299	0.5733	0.5621	0.5108	0.1241	0.4315	0.423	0.1805	0.3182	0.4079	0.348	0.461	0.3872	0.5382	0.4091	0.3045	0.4543	0.4102	0.3351	0.5556	0.3069	0.3271	0.4457	0.5638	0.5256	0.3064	0.4111	0.4381	0.5127
100130561	0.3934	0.3301	0.1583	0.161	0.3873	0.3274	0.3078	0.2397	0.3918	0.3288	0.3234	0.2393	0.1281	0.0759	0.4903	0.0653	0.2938	0.1631	0.4118	0.3316	0.2463	0.1879	0.29	0.2444	0.3332	0.1204	0.0643	0.323	0.2379	0.4672	0.2979	0.4646	0.4475	0.2041
100130563	0.0934	0.2491	0.0992	0.3095	0.0065	0.0845	0.0406	0.0633	0.0123	0.1496	-0.0337	0.0654	-0.0107	0.0862	0.0214	0.1393	0.0081	0.1195	0.0805	0.0707	0.0607	0.0986	0.138	-0.0458	-0.0857	0.072	0.1757	0.0528	0.1127	0.1607	0.1697	-0.0172	0.2427	0.0998
100130564	0.2614	0.2916	0.2398	0.0075	0.3952	0.3591	0.1538	0.3289	0.2648	0.1289	0.2216	0.2171	0.2701	0.0687	0.2571	-0.0021	0.2695	0.2808	0.3534	0.0206	0.148	0.1896	0.0738	0.2794	0.0977	0.1739	0.131	0.0801	0.2309	0.3215	0.121	0.4716	0.1731	0.2726
100130571	0.1428	0.2521	0.0678	0.2728	0.0358	0.0362	0.1087	0.101	0.0143	-0.0301	0.0121	0.054	0.1002	0.1302	-0.0467	0.2308	0.1297	0.1843	0.0678	-0.0165	0.089	0.0304	0.1354	0.0762	0.0456	0.0549	0.2002	0.1437	-0.0309	0.1872	0.1864	0.1631	0.2966	-0.0091
100130572	-0.0963	-0.1912	0.0568	-0.0344	-0.1616	-0.1735	-0.061	-0.0511	-0.1482	-0.0103	-0.0589	-0.0118	0.0271	0.0033	-0.0741	-0.2115	-0.0723	-0.0924	-0.1679	-0.0054	-0.0815	-0.1004	-0.0876	-0.0345	-0.0494	-0.0938	-0.1007	-0.0827	-0.0851	-0.1808	-0.1945	-0.0643	-0.1652	0.0359
100130576	0.1237	0.1527	0.106	0.1883	0.1023	0.0495	0.1777	0.0682	0.0371	-0.0855	0.0096	0.0076	-0.0264	0.123	-0.0253	0.1311	0.0726	0.0145	0.0619	-0.041	0.0757	-0.0301	0.0482	-0.1529	0.0369	0.1243	0.0621	0.1654	-0.1411	0.0586	0.1899	0.1303	0.3894	0.0243
100130578	-0.1693	-0.1616	-0.0313	-0.2273	-0.0459	0.0308	-0.1838	0.0414	-0.195	-0.0496	-0.1541	0.0532	-0.0851	-0.2451	-0.0337	-0.0847	-0.1145	0.0463	-0.0534	-0.3777	-0.1009	-0.0476	6e-04	-0.0963	0.4291	-0.0251	0.042	-0.1121	-0.0465	-0.3479	-0.0513	-0.1332	-0.1701	-0.1431
100130579	-0.0596	-0.1619	-0.1176	-0.1459	-0.1747	-0.0542	-0.2473	-0.135	-0.1895	-0.1137	-0.1801	-0.2404	-0.0781	-0.2066	-0.2965	-0.2192	-0.0676	-0.0727	-0.1422	-0.0939	-0.0712	0.0385	0.0925	-0.2909	-0.2404	0.027	-0.0671	0.0062	-0.1214	0.0047	-0.0473	-0.18	-0.0655	-0.2124
100130581	0.409	0.2815	0.2025	-0.0744	0.1421	0.1316	0.2424	0.4903	0.2665	0.1652	0.1409	0.1959	0.4222	0.1726	0.2153	0.2266	0.2635	0.0713	0.1866	0.1335	0.3339	0.5198	0.1619	0.032	0.0448	0.0633	0.1076	0.1973	0.362	0.2134	0.7121	0.2261	0.4705	0.263
100130582	-0.1564	-0.2817	-0.0131	-0.255	-0.0037	0.0656	0.003	-0.1062	0.0192	0.1	0.0616	-0.2273	-0.0903	-0.0078	-0.0221	-0.2423	0.0612	-0.1661	0.0483	0.048	-0.0925	0.0477	-0.1049	0.2064	-0.057	-0.1161	-0.158	-0.029	0.0524	-0.0087	0.0947	0.1416	-0.0876	0.0099
100130587	-0.0387	0.0395	0.0511	-0.3081	-0.0386	-0.0277	0.0402	0.16	0.0805	0.2005	0.2576	0.0868	0.0916	-0.2035	0.0981	0.0041	0.2114	-0.0651	-0.0628	0.0471	0.0917	-0.0559	-0.0046	0.0295	-0.0676	0.1637	0.1998	0.0325	0.0929	0.031	0.1085	0.1953	0.1462	0.0908
100130588	-0.0784	-0.1109	-0.0935	-0.1278	-0.0801	-0.0304	-0.1443	-0.1346	-0.0289	-0.1891	-0.0617	-0.1303	-0.1065	-0.1455	-0.1256	-0.2567	-0.0597	-0.0309	-0.1712	-0.1465	-0.2601	-0.0637	-0.1193	-0.1356	-0.0795	-0.1538	-0.189	-0.1322	-0.1561	-0.0916	-0.0554	-0.1094	-0.1117	-0.1148
100130590	0.2219	0.2058	0.2417	-0.0036	0.2385	0.1377	0.1072	0.1673	0.1323	0.159	0.1554	0.0992	0.0926	0.1326	0.0981	0.2131	0.1095	0.1169	0.1925	0.1641	0.04	0.0703	0.1506	0.053	0.0987	0.1263	0.2104	0.2268	0.1326	0.1058	0.0419	0.2162	0.0799	0.2589
100130591	0.4615	0.6572	0.4109	0.3844	0.6004	0.4394	0.4563	0.4041	0.1744	0.1608	0.4123	0.3979	0.3969	0.0872	0.0841	0.2948	0.4322	0.1872	0.2742	0.3349	0.0812	0.1579	0.4099	0.2056	0.2628	0.1668	0.4385	0.3846	0.2996	0.5511	0.1867	0.6832	0.5893	0.5167
100130592	0.4024	0.2338	0.3747	0.1379	0.2129	0.0785	0.1647	0.1961	0.1177	0.0957	0.1597	0.3082	0.248	0.1153	0.1512	0.2811	0.1065	0.3034	0.1815	0.1712	0.0958	0.2199	0.1594	-0.0506	0.1451	0.2812	0.0967	0.1842	0.274	0.2384	0.3263	0.1523	0.2387	0.2562
100130593	0.0605	-0.0049	0.0209	-0.0055	0.0744	0.0834	0.1739	0.2011	0.1439	0.0728	0.1595	0.1721	0.0964	0.0656	0.0514	0.0781	0.0353	0.1988	0.1514	0.1599	-0.0224	-0.0473	0.0474	0.1564	0.1692	0.0936	0.159	0.1397	0.0625	0.2084	0.004	0.118	0.0063	0.1384
100130596	-0.2327	-0.1632	-0.2193	-0.5667	-0.0907	-0.1791	-0.2336	-0.1456	-0.0595	-0.1602	-0.1445	-0.0073	0.15	-0.1682	-0.0888	-0.2968	-0.0435	-0.1409	-0.233	-0.135	0.006	-0.2039	-0.1045	-0.213	-0.3373	-0.2825	-0.114	-0.1715	-0.0957	0.0564	-0.2697	-0.3225	-0.014	-0.1389
100130601	-0.1225	-0.0785	-0.293	0.1652	-0.2145	-0.1853	-0.3731	-0.2036	-0.287	-0.1311	-0.1658	-0.217	-0.2166	-0.1478	-0.179	-0.1223	-0.1565	-0.0701	-0.2393	-0.2857	-0.0958	-0.2859	-0.2766	-0.2395	-0.191	-0.0762	-0.2278	-0.1097	-0.2495	-0.1345	-0.2551	-0.2618	-0.159	-0.2005
100130602	-0.051	0.0892	-0.1072	0.1661	-0.0263	0.0889	-0.0517	0.121	0.0168	0.0463	-0.0812	-0.0531	-0.0283	0.0967	-0.0691	-0.1382	-0.0135	0.1224	-0.0566	-0.0073	0.0272	-0.1446	-0.11	0.1906	0.0775	-0.1114	-0.0823	-0.0062	0.0258	0.0246	-0.059	-0.0433	-0.1664	-0.0262
100130603	-0.0605	0.0321	-0.0244	-0.0101	-0.0656	-0.0758	-0.0172	0.0312	-0.0366	-0.0843	-0.0685	-0.0631	-0.0264	0.072	-0.1015	0.1259	0.0248	-0.0035	0.0094	-0.0017	-0.0054	-0.1485	0.047	-0.0514	-0.005	0.0316	0.0351	0.0731	-0.0778	-0.0804	0.0217	-0.0645	0.0164	-0.1289
100130605	-0.0262	-0.1035	0.0845	0.0578	-0.1939	-0.1918	-0.0054	-0.2892	-0.0564	-0.1821	-0.1634	-0.074	-0.1075	-0.0392	0.0041	-0.242	-0.3241	0.0123	-0.2632	-0.2831	-0.0281	-0.0023	-0.1255	-0.1736	-0.0628	-0.1332	0.0032	-0.1338	0.0447	-0.1422	-0.1904	-0.1059	-0.2073	-0.1201
100130606	-0.2943	-0.3679	-0.2571	-0.3102	-0.3237	-0.1118	-0.3205	-0.2725	-0.2995	-0.1615	-0.1359	-0.3446	-0.2374	-0.3553	-0.1687	-0.3074	-0.3826	-0.2757	-0.2576	-0.321	-0.2857	-0.3137	-0.3501	-0.1353	-0.4958	-0.42	-0.3751	-0.1902	-0.0999	-0.0537	-0.3054	-0.3194	-0.3503	-0.3623
100130607	-0.1918	-0.2858	-0.2871	0.0117	-0.2292	-0.2054	-0.1901	-0.4012	-0.1427	-0.0198	-0.1898	-0.2291	-0.1666	-0.317	-0.2763	-0.1328	-0.1328	-0.2406	-0.0553	-0.0285	-0.1679	-0.3098	-0.15	-0.1088	-0.1501	-0.2964	0.0463	-0.1807	-0.2931	-0.0582	0.0594	-0.0806	-0.1898	-0.1307
100130612	0.2953	-0.2118	0.0079	-0.0459	-0.0829	-0.1141	-0.1575	0.1713	0.0847	0.2695	0.0395	-0.0775	0.2334	0.0058	0.0751	0.2657	0.0157	0.033	-0.1449	-0.076	-0.0539	0.2456	0.1041	-0.1825	-0.2741	-0.0036	-0.3287	-0.0049	-0.0803	-0.0793	0.0444	-0.1848	0.2592	-0.1386
100130613	-0.0655	-0.1163	-0.1177	-0.2832	-0.1168	0.088	-0.1948	-0.2208	-0.186	-0.2252	-0.1837	-0.1275	0.0134	-0.1027	-0.216	-0.2504	-0.0133	0.0013	-0.0375	-0.0523	-0.2626	-0.1293	-0.0823	-0.0284	-0.4677	-0.1969	-0.0413	-0.1645	0.045	-0.0876	-0.187	-0.1033	-0.3676	-0.1056
100130614	-0.0593	0.0239	-0.0207	-0.0216	-0.0064	-0.0473	-0.076	0.0741	-0.0313	-0.139	0.0379	-0.0251	-0.0275	-0.148	-0.0622	-0.0025	0.01	-0.0388	-0.094	0.2216	-0.0226	-0.0855	-0.0801	-0.0061	0.0199	-0.1618	-0.2433	-0.1785	-0.156	0.1151	0.1219	0.0692	0.1592	-0.2078
100130617	0.0243	0.0365	0.1658	0.0517	-0.0972	-0.1299	-0.0231	-0.014	-0.1843	-0.1919	-0.0858	-0.4535	0.0951	0.1126	-0.1293	-0.0609	-0.0597	0.0808	0.018	-0.3583	0.227	0.0264	0.1298	-0.1394	-0.028	0.1547	-0.1273	0.0365	0.0559	-0.1956	-0.0577	0.0764	-0.0039	-0.1397
100130618	0.0311	0.0119	0.0755	-0.0361	0.0491	-0.041	-0.0015	0.0322	-0.1579	-0.1445	0.1591	-0.2593	0.0207	-0.1187	0.0251	-0.141	0.0177	-0.1096	0.0114	-0.1676	0.1598	-0.0685	-0.1232	0.0466	0.0135	-0.1808	0.1049	0.1708	-0.0564	-0.0224	-0.1305	0.0552	-0.0832	-0.1937
100130620	0.0737	0.1429	0.0754	0.4269	0.0404	0.0615	-0.0076	0.0477	-0.0903	-0.2366	-0.1337	-0.1037	-0.0724	0.2138	-0.0889	0.0905	-0.0889	0.0536	-0.0978	-0.046	0.1216	0.0795	-0.0018	-0.1299	0.1373	0.029	0.1378	0.0657	-0.0962	-0.1475	0.0183	-0.065	0.1438	0.0286
100130621	0.1358	0.1666	-0.0826	-0.5105	0.0216	-0.0426	0.0238	-0.0167	-0.0593	-0.1079	-0.0399	-0.2706	-0.0882	-0.3181	0.0081	0.0574	-0.1251	-0.1448	0.0709	-0.0538	-0.0277	0.0177	-0.0245	-0.1566	-0.1997	-0.2725	-0.3117	-0.2248	0.2546	0.1888	-0.008	0.176	-0.1758	-0.0258
100130622	0.1997	0.2742	-0.0518	-0.1482	0.1243	0.1733	0.0255	0.1104	0.1709	0.1932	0.2268	0.3469	0.2669	0.1825	0.192	-0.0314	0.1808	0.2186	0.1672	0.0945	0.257	0.1369	0.2074	0.326	0.1993	0.172	-0.0913	0.1307	0.2581	0.1198	0.137	0.2123	0.1291	0.2163
100130623	-0.0941	-0.2446	-0.2976	-0.3743	-0.0436	-0.0739	-0.2046	-0.1019	-0.0601	-0.037	-0.0649	-0.2216	-0.175	-0.2143	-0.109	-0.431	-0.0563	-0.2124	-0.197	-0.1042	-0.0819	-0.1447	-0.227	-0.1304	-0.2967	-0.1893	-0.3932	-0.0673	0.0179	-0.0733	-0.1523	-0.1847	-0.215	-0.0822
100130624	1.2304	1.3045	0.8069	0.7518	1.0145	0.8592	0.8744	1.2084	1.3997	0.5938	1.0704	1.1445	1.2344	0.7615	1.077	0.5927	0.6927	1.1414	1.0231	0.443	0.5169	0.7683	0.2414	0.2027	0.4375	0.1674	0.3268	0.586	0.8288	1.3898	0.7809	1.3245	1.0107	0.9974
100130625	-0.0157	-0.073	-0.233	-0.058	-0.0085	-0.0909	-0.031	-0.1623	-0.2268	-0.2415	-0.1132	-0.0931	-0.0288	-0.1795	-0.0584	-0.0588	-0.205	-0.1639	-0.1643	-0.1379	-0.1772	-0.2067	-0.1859	-0.0582	-0.0114	-0.1508	-0.213	-0.155	-0.0963	-0.1643	-0.1428	-0.1512	-0.1304	-0.0942
100130628	-0.1784	-0.2816	-0.376	-0.4205	-0.1962	-0.2413	-0.3636	-0.3213	-0.1421	-0.2969	-0.1568	-0.1321	-0.2628	-0.1721	-0.2499	-0.0916	-0.2084	0.0604	-0.1429	-0.2248	-0.1871	-0.3403	-0.2573	-0.2556	-0.1751	-0.2439	-0.0517	-0.347	-0.3673	-0.1265	-0.2153	-0.2468	-0.3192	-0.1959
100130631	-0.0717	-0.1227	-0.0925	-0.433	-0.1537	-0.0154	-0.0649	0.0176	-0.0524	-0.0134	-0.0312	-0.131	-0.0682	-0.1041	-0.0948	-0.1385	-0.006	-0.0607	-0.0583	-0.0585	0.0542	-0.0485	-0.0938	0.2315	-0.0182	0.0223	-0.0011	0.102	-0.1068	-0.1166	-0.0336	-0.1569	-0.207	-0.0526
100130632	0.0556	-0.004	0.0392	0.1414	-0.0546	0.0483	0.0321	0.06	-0.0616	0.1018	-0.0618	0.0647	0.1089	-0.0831	0.038	0.02	0.0607	-0.0177	-0.0029	-0.107	0.1311	0.0953	0.1398	-0.0101	0.0962	-0.0398	0.1691	-0.0142	0.1023	0.0903	0.1191	0.0536	0.3151	-0.0551
100130633	2.7408	2.3629	1.9856	1.4405	2.5842	2.6417	2.3311	2.6937	2.4436	1.7857	2.7534	2.5569	2.0424	2.4163	2.8152	1.7414	2.1948	2.0096	2.6996	2.4828	2.4271	2.3698	2.5017	1.7883	1.9523	2.0884	1.4503	2.7539	2.2345	2.7765	2.3985	2.571	2.3266	3.0185
100130634	-0.0395	0.0245	-0.1536	0.3632	-0.1937	-0.073	-0.1262	-0.1254	-0.014	-0.0296	-0.0043	-0.1771	-0.0081	-0.0693	-0.1345	0.0722	-0.0177	0.2761	-0.1774	-0.2656	0.1336	0.0372	0.0136	-0.0219	-0.0225	0.1785	0.2514	-0.1371	-0.1245	0.11	0.037	-0.1333	0.0521	-0.1085
100130635	0.1702	0.0029	0.3218	0.0687	0.2477	0.4537	0.0642	0.3301	0.2717	0.2468	0.0882	0.213	0.364	0.3025	0.2132	-0.0268	0.1055	0.3108	0.1827	0.4921	0.2479	0.2281	0.1863	0.2107	0.0962	0.1624	0.3053	0.2384	0.4128	0.1897	0.078	0.0412	0.1388	0.2933
100130636	-0.0718	0.0512	-0.1181	0.1463	-0.0974	-0.1126	-0.07	0.0085	0.0023	-0.0235	0.1574	-0.0312	0.1347	-0.0888	-0.0718	-0.0249	-0.0613	-0.0078	-0.108	-0.0385	-0.0516	-0.0233	-0.104	-0.0939	0.0152	-0.0095	-0.0455	-0.0911	-0.0853	-0.0162	0.0817	-0.1281	0.1334	-0.1758
100130639	0.1157	0.006	0.1565	-0.2375	0.138	0.1547	0.0727	0.0634	0.1259	0.1199	0.2359	0.1286	0.1263	0.0327	0.1411	-0.1231	0.1415	0.2367	0.0458	0.0359	0.0602	0.0075	0.0201	0.2044	0.063	-0.0355	-0.0235	0.0614	0.1685	-0.0453	-0.0252	0.2085	0.0181	0.1804
100130642	0.6163	0.6784	0.7925	0.78	0.9657	0.3542	0.6578	0.4298	0.444	0.4612	0.6756	0.3502	0.4572	0.2522	0.499	0.6078	0.3525	0.3896	0.8029	0.8468	0.4605	0.4138	0.6408	0.4577	0.4778	0.7268	0.5781	0.5244	0.2346	0.6591	0.4252	0.9983	0.7605	0.6045
100130647	-0.0386	-0.075	-0.2061	-0.0381	-0.064	-0.2275	-0.2105	-0.183	-0.2784	-0.0555	-0.1442	-0.2827	-0.0908	-0.1811	-0.0354	-0.1842	-0.0331	-0.0685	-0.0242	-0.0821	-0.1387	-0.2194	-0.0153	-0.3533	-0.2784	-0.2479	-0.1488	-0.352	-0.0361	-0.1531	-0.179	-0.1852	-0.2622	-0.0737
100130649	0.3415	0.3938	0.4936	0.6095	0.273	0.005	0.3627	0.3332	0.2922	0.4918	0.2222	0.286	0.3515	0.024	0.0045	0.5408	0.1411	0.3203	0.2634	0.4504	0.4855	0.2623	0.4285	0.2493	0.3473	0.3878	0.4831	0.4985	0.23	0.3529	0.5157	0.1296	0.519	0.1387
100130658	0.2188	0.2243	0.1675	-0.1616	0.2395	0.2978	0.2232	0.153	0.3097	0.096	0.3026	0.1402	0.1596	0.1078	0.2682	-0.0178	0.3126	0.2136	0.2143	0.1263	0.18	0.2316	0.1267	0.3266	0.2431	0.1922	-0.0296	0.1909	0.2286	0.2867	0.1398	0.291	0.0936	0.3982
100130664	-0.2276	-0.266	-0.2231	-0.4142	-0.1964	-0.4346	-0.441	-0.2702	-0.1999	-0.381	-0.0978	-0.2163	-0.2952	-0.1656	-0.1689	-0.399	-0.2153	-0.0401	-0.1489	-0.5121	-0.4075	-0.4701	-0.3693	-0.3515	-0.1698	-0.2593	-0.138	-0.2875	-0.1151	-0.0901	-0.3955	-0.1701	-0.3014	-0.2632
100130665	-0.1441	-0.1535	-0.1482	-0.01	-0.183	-0.1364	-0.3256	-0.1245	-0.1235	-0.1516	-0.1299	-0.1744	-0.1149	-0.0742	-0.0593	-0.1436	-0.1515	-0.1078	-0.229	-0.2094	-0.1354	-0.177	-0.1612	-0.1516	-0.2125	-0.167	-0.1846	-0.1357	-0.1468	-0.2348	-0.2086	-0.1927	-0.1905	-0.1923
100130666	-0.0851	-0.1256	-0.1179	-0.0784	-0.0644	-0.0355	-0.0885	-0.0913	-0.0244	-0.1575	-0.1279	-0.1148	-0.1313	-0.0931	-0.0993	-0.0826	-0.0571	-0.1179	-0.031	-0.0459	-0.0959	-0.077	-0.031	-0.1447	-0.0261	-0.0992	0.0298	0.0054	-0.1655	0.0658	-0.0767	-0.0284	0.0014	-0.11
100130667	0.3085	0.1201	0.2534	0.3483	0.2929	0.2606	0.2441	0.3273	0.2102	0.233	0.2791	0.248	0.4133	0.3558	0.3656	0.2574	0.2058	0.207	0.3007	0.2965	0.2725	0.0895	0.3122	0.0561	0.348	0.3336	0.271	0.2626	0.4375	0.09	0.3113	0.2816	0.2479	0.434
100130669	-0.0189	-0.0988	-0.1331	0.0656	-0.0439	-0.0318	-0.205	-0.1607	-0.1233	-0.0571	-0.1323	0.0226	-0.0981	0.056	-0.0295	-0.1527	-0.0667	-0.0674	-0.0086	-0.2195	-0.0465	-0.1713	-0.1144	-0.1351	-0.3295	-0.1042	-0.439	-0.2055	0.043	-0.133	-0.1468	0.0963	0.0255	0.0912
100130672	-0.0035	0.0157	0.0678	0.1016	0.0112	-0.0262	0.0226	-0.0061	-0.0908	-0.0062	-0.0301	-0.0119	-0.0144	0.054	-0.0464	0.0962	-0.0525	-0.0311	-0.0517	0.0721	-0.0223	-0.0616	0.0054	-0.0663	-0.0195	0.0389	-0.0125	0.0267	-0.0272	-0.0218	-0.0502	0.0188	-0.0269	-0.0417
100130673	-0.0153	0.1166	-0.0024	0.3303	-0.0172	-0.0785	-0.0607	-0.0035	-0.021	-0.0635	-0.104	-0.087	-0.0441	-0.0551	-0.0932	0.198	-0.1118	-0.0682	0.0159	-0.1194	-0.0147	-0.0545	0.008	-0.1278	-0.005	-0.0347	0.1154	-0.0149	-0.0836	0.0226	-0.0365	-0.0742	6e-04	-0.1026
100130674	0.3644	0.2195	0.1657	0.1876	0.0833	0.5066	0.0653	0.1671	0.2386	0.2322	0.073	0.1935	0.0439	0.1923	0.078	0.0816	0.2078	0.3613	0.1486	0.1335	0.2193	0.2714	0.2201	0.361	-0.0729	0.256	0.391	0.3004	0.2441	0.2972	0.1736	0.3424	0.162	0.2788
100130676	-0.237	-0.1677	-0.3593	-0.4758	-0.1274	-0.0449	-0.197	-0.1565	-0.2521	-0.3362	-0.1212	-0.2822	-0.0592	-0.0299	-0.0887	-0.3495	-0.0837	-0.232	-0.1345	-0.2483	-0.2199	-0.2312	-0.3606	-0.2986	-0.3912	-0.2811	-0.1553	-0.072	-0.1267	-0.2654	-0.1517	-0.0386	-0.4373	-0.0734
100130677	-0.1592	-0.0893	0.0103	0.366	-0.1603	-0.2085	0.0117	0.0093	-0.1531	-0.1165	-0.0095	-0.1547	-0.1	-0.0034	-0.1554	0.1122	-0.0692	0.0416	0.0944	0.0291	0.0551	0.0454	0.0702	-0.0851	-0.0073	0.0071	0.1758	-0.1195	-0.0457	0.0914	0.1215	-0.1582	0.1855	-0.1896
100130680	-0.0487	0.0016	-0.0739	-0.1167	-0.13	-0.1284	-0.1775	-0.0342	-0.0675	-0.2707	0.0578	0.0281	-0.0671	-0.04	-0.188	-0.0066	-0.0823	-0.1493	-0.0813	-0.1835	-0.1986	-0.0508	0.0553	-0.2132	0.0095	0.0371	-0.0162	0.0436	-0.043	-0.0922	-0.1076	-0.0835	-0.0854	-0.0969
100130683	-0.1016	-0.1181	-0.148	-0.1548	-0.1622	-0.2537	-0.2018	-0.0826	-0.168	-0.2335	-0.1505	-0.0777	-0.1433	-0.1512	-0.1134	-0.1583	-0.1485	-0.0795	-0.133	-0.2119	-0.2107	-0.2386	-0.0788	-0.2929	-0.2986	-0.1906	-0.1713	-0.0903	-0.242	-0.1296	-0.1403	-0.1099	-0.151	-0.2111
100130684	-0.0896	-0.1427	-0.2501	-0.1171	-0.1598	-0.143	-0.1349	-0.0799	-0.1757	-0.1697	-0.1062	-0.1496	-0.163	-0.1363	-0.1307	-0.1595	-0.07	0.0264	-0.1179	-0.2624	-0.2089	-0.18	-0.267	-0.0648	-0.2875	-0.1725	-0.0733	-0.2311	-0.0811	-0.1162	-0.1818	-0.1469	-0.14	-0.1671
100130690	-0.1892	-0.0719	-0.237	-0.3026	-0.1476	-0.1293	-0.2654	-0.1575	-0.2504	-0.2405	-0.1107	-0.0622	-0.1207	-0.0064	-0.1351	-0.0459	-0.1431	-0.1317	-0.2462	-0.0534	-0.217	-0.1231	0.0323	-0.2597	-0.2672	-0.2579	-0.3142	-0.1288	-0.2449	-0.0606	0.0632	-0.1865	-0.1099	-0.3225
100130693	0.0238	-0.0466	-0.105	-0.5089	0.1225	0.1081	-0.0053	-0.0838	-0.0959	0.0496	-0.06	0.0457	0.0158	-0.0699	0.1895	-0.0363	-0.237	0.0914	0.0144	-0.0149	0.086	0.1091	-0.174	-0.0031	0.1098	-0.1973	-0.023	0.1499	0.2724	0.2954	-0.1501	0.1068	-0.0732	-0.0967
100130696	-0.0974	-0.0701	-0.1749	-0.0636	-0.0096	-0.0416	-0.042	-0.0358	-0.0514	-0.1065	-0.0596	0.0215	-0.0686	-0.1015	-0.0597	-0.043	-0.0387	0.0473	0.0021	-0.0901	-0.1102	-0.1189	-0.0994	0.0892	-0.1183	0.0357	-0.1373	-0.0859	0.0054	0.0564	-0.0476	0.0049	-2e-04	-0.0189
100130700	0.0712	0.0548	-0.0512	-0.2993	0.0372	0.0907	-0.0024	0.2156	0.1634	0.3507	0.1208	0.1128	0.0877	0.0443	0.1583	0.134	0.0544	-0.0213	0.0211	0.07	0.096	-0.0667	0.0512	0.0869	-0.0061	0.0664	-0.142	0.0683	0.1387	0.2113	0.0146	0.0994	0.0962	0.0799
100130701	-0.0842	-0.1441	-0.0329	0.0289	-0.0791	-0.1067	-0.076	-0.1378	-0.1233	-0.0896	-0.1217	-0.0359	-0.1143	-0.0156	-0.0892	-0.0115	0.0336	-0.1881	-0.0459	-0.0702	-0.0727	-0.1148	-0.0025	-0.149	-0.0404	0.0094	0.0083	-0.0622	0.0295	-0.0307	-0.1666	-0.1022	-0.1337	-0.0671
100130704	1.0768	1.0202	0.9246	0.8928	0.9138	1.1966	0.9211	1.032	0.9897	0.996	0.9404	0.886	1.1187	1.0202	0.9606	0.9316	0.8833	0.8147	1.1483	1.4152	0.7765	1.0954	1.0835	1.163	1.0673	1.0416	0.9567	1.4732	0.9934	1.0527	0.9274	1.2532	0.8949	1.2017
100130717	-0.1298	-0.2246	-0.1388	-0.2562	-0.1498	0.05	-0.1091	-0.0521	0.031	0.0769	0.0619	-0.1648	-0.1113	-0.1884	0.0232	-0.3882	-0.0833	-0.1442	-0.0844	-0.0928	-0.1092	-0.0624	-0.0819	-0.0561	-0.1214	-0.0927	0.1273	-0.1357	-0.0067	-0.1179	-0.1674	-0.0959	-0.2228	-0.1666
100130718	0.2371	0.2428	-0.0012	0.276	0.0488	0.1454	-0.082	0.075	0.0555	0.049	0.1723	0.1643	0.1122	-0.0967	0.0276	0.1687	0.0781	0.175	0.1071	0.0501	0.1583	0.0932	0.0336	0.1225	0.1056	0.0488	0.0929	0.0022	0.064	0.2326	-0.1642	0.2276	0.0845	0.2639
100130721	-0.2282	-0.1982	0.0612	0.0964	-0.1571	-0.088	-0.1796	-0.0644	-0.0035	-0.0796	-0.1194	-0.1768	-0.1814	-0.0215	-0.0982	-0.268	-0.134	-0.1575	-0.0498	-0.1284	-0.1877	-0.1972	-0.2951	-0.148	-0.1498	-0.1534	0.0585	-0.0399	-0.1023	-0.0688	-0.2444	-0.0831	-0.3518	-0.0989
100130724	0.2966	0.1669	0.0358	-0.2812	0.2084	0.2055	0.0437	0.342	0.3729	0.0637	0.2615	0.0861	0.2247	0.1071	0.2094	-0.0773	0.3038	0.1012	0.106	0.0031	0.0684	0.2234	-0.1169	0.1004	-0.1098	-0.0405	-0.0265	-0.0921	0.1759	0.1811	-0.0158	0.4281	-0.0359	0.26
100130725	-0.1927	-0.1749	-0.2099	-0.1247	-0.2065	-0.2056	-0.2211	-0.2435	-0.2367	-0.2362	-0.1279	-0.2012	-0.1661	-0.0649	-0.0931	-0.234	-0.1463	-0.2432	-0.251	-0.1154	-0.1842	-0.2269	-0.2494	-0.1254	-0.1406	-0.1872	-0.1607	-0.2099	-0.1326	-0.2246	-0.1608	-0.2438	-0.1777	-0.3117
100130729	-0.0597	0.1096	-0.1207	-0.2032	-0.1917	0.216	-0.2088	-0.254	0.0451	-0.0997	0.0533	0.286	0.1053	-0.2203	-0.1097	0.1909	-0.0347	-0.1395	-0.1979	-0.1939	0.0953	0.0685	0.2452	0.0653	0.0304	-0.0466	-0.0798	0.0423	-0.0227	0.0077	-0.1878	-0.2415	-0.2425	-0.2643
100130731	-0.0506	0.1756	0.1846	0.3601	0.1441	-0.0396	0.1718	0.0492	-0.2309	0.1834	0.0931	-0.0737	0.03	0.2069	-0.1373	0.1136	-0.0781	-0.0443	-0.0481	-0.0767	-0.0661	0.0084	0.0499	-0.0566	0.1526	0.0916	0.1372	-0.0025	-0.1099	0.078	0.0041	-0.045	0.1525	0.154
100130734	-0.1363	-0.0694	-0.2419	-0.3973	-0.2406	-0.1476	-0.2807	-0.2004	-0.1486	-0.0598	-0.1292	-0.254	-0.1315	-0.168	-0.1654	-0.1986	-0.0518	-0.2256	-0.2497	-0.2189	-0.1393	-0.0847	-0.0581	-0.1779	-0.2334	-0.0874	-0.3488	-0.2369	-0.165	-0.2792	-0.0347	-0.092	-0.1661	-0.1785
[truncated: 23,354 more rows]
