# Supplementary material for: Integrative analyses reveal signaling pathways underlying familial breast cancer susceptibility
Source: Mol Syst Biol. 2016 Mar 11;12(3):860. doi: 10.15252/msb.20156506 (PMC4812528; doi:10.15252/msb.20156506)
Supplement: Supplementary file 20 — Computer Code EV2 [file MSB-12-860-s020.zip › MSB-15-6506R_Computer_Code_EV2/BCRiskPathways_Notebook/Data/Expression/Utah_SamplesWithVariantData.txt]

Description	1	10	100	1000	10000	10001	10002	10003	100033398	100033399	100037267	100037417	100038246	10004	100048912	100049587	100049716	10005	10006	10007	10008	10009	100093630	100093717	1001	10010	100101126	100101246	100101266	100101267	100101405	100101467	100101483	100101917	100101932	100101935	10011	100113373	100113375	100113377	100113384	100113407	100114903	100124332	100124402	100124692	100124700	100125288	100125387	100125393	100125556	100126296	100126307	100126348	100126475	100126476	100126477	100126481	100126483	100126484	100126485	100126487	100126488	100126489	100126491	100126493	100126495	100126496	100126497	100126499	100126500	100126501	100126503	100126504	100126506	100126509	100126510	100126512	100126513	100126514	100126516	100126517	100126518	100126520	100126521	100126524	100126526	100126527	100126531	100126693	100126784	100127206	100127886	100127887	100127888	100127889	100127891	100127895	100127897	100127898	100127899	100127901	100127905	100127907	100127911	100127912	100127914	100127917	100127920	100127923	100127924	100127925	100127929	100127930	100127933	100127936	100127937	100127938	100127942	100127944	100127945	100127946	100127947	100127949	100127951	100127958	100127960	100127961	100127962	100127964	100127965	100127967	100127969	100127971	100127973	100127974	100127975	100127976	100127977	100127978	100127979	100127983	100127985	100127986	100127987	100127988	100127992	100127993	100127996	100127998	100127999	100128003	100128004	100128006	100128008	100128009	100128011	100128013	100128014	100128016	100128017	100128021	100128025	100128026	100128027	100128028	100128029	100128030	100128031	100128032	100128034	100128035	100128036	100128038	100128039	100128040	100128041	100128043	100128044	100128046	100128048	100128050	100128051	100128052	100128054	100128056	100128060	100128061	100128062	100128064	100128066	100128067	100128069	100128071	100128072	100128074	100128076	100128077	100128078	100128079	100128081	100128084	100128085	100128086	100128088	100128090	100128091	100128092	100128093	100128094	100128095	100128098	100128102	100128103	100128104	100128105	100128107	100128109	100128110	100128111	100128113	100128115	100128117	100128118	100128119	100128121	100128122	100128123	100128125	100128126	100128127	100128129	100128131	100128132	100128134	100128135	100128139	100128142	100128144	100128149	100128151	100128153	100128154	100128156	100128159	100128160	100128161	100128162	100128163	100128164	100128166	100128168	100128169	100128172	100128173	100128175	100128176	100128178	100128179	100128185	100128186	100128187	100128191	100128193	100128197	100128201	100128203	100128204	100128205	100128208	100128209	100128213	100128217	100128221	100128222	100128224	100128227	100128228	100128230	100128232	100128233	100128236	100128238	100128239	100128240	100128242	100128247	100128253	100128256	100128258	100128259	100128261	100128262	100128264	100128266	100128268	100128269	100128271	100128272	100128276	100128281	100128282	100128283	100128284	100128285	100128291	100128296	100128297	100128299	100128302	100128307	100128309	100128310	100128312	100128313	100128315	100128317	100128318	100128321	100128322	100128324	100128325	100128327	100128328	100128332	100128333	100128334	100128335	100128336	100128337	100128338	100128339	100128341	100128345	100128346	100128351	100128355	100128360	100128365	100128367	100128368	100128370	100128374	100128379	100128381	100128385	100128386	100128388	100128389	100128390	100128392	100128395	100128397	100128398	100128399	100128403	100128405	100128407	100128410	100128411	100128413	100128415	100128416	100128417	100128418	100128419	100128420	100128422	100128430	100128431	100128433	100128434	100128435	100128437	100128438	100128440	100128442	100128444	100128450	100128453	100128454	100128457	100128458	100128459	100128464	100128465	100128467	100128468	100128469	100128470	100128471	100128472	100128475	100128476	100128482	100128485	100128487	100128489	100128490	100128491	100128493	100128495	100128496	100128497	100128499	100128500	100128501	100128503	100128505	100128510	100128511	100128512	100128516	100128520	100128521	100128522	100128524	100128525	100128531	100128534	100128536	100128537	100128538	100128540	100128542	100128543	100128545	100128546	100128547	100128548	100128549	100128550	100128552	100128554	100128556	100128558	100128559	100128560	100128561	100128566	100128569	100128570	100128572	100128574	100128576	100128578	100128580	100128581	100128582	100128585	100128587	100128588	100128589	100128590	100128592	100128594	100128595	100128596	100128597	100128598	100128601	100128602	100128603	100128604	100128609	100128612	100128613	100128615	100128616	100128617	100128618	100128621	100128625	100128627	100128628	100128633	100128637	100128638	100128640	100128641	100128645	100128646	100128648	100128652	100128653	100128654	100128657	100128660	100128661	100128669	100128673	100128674	100128675	100128676	100128682	100128683	100128684	100128685	100128687	100128688	100128689	100128691	100128692	100128695	100128696	100128700	100128701	100128703	100128704	100128705	100128706	100128707	100128708	100128709	100128710	100128711	100128713	100128714	100128717	100128718	100128721	100128723	100128725	100128729	100128731	100128734	100128735	100128737	100128739	100128743	100128744	100128745	100128749	100128750	100128754	100128756	100128757	100128759	100128760	100128762	100128764	100128765	100128766	100128769	100128770	100128771	100128772	100128774	100128775	100128776	100128777	100128781	100128782	100128783	100128785	100128786	100128787	100128789	100128790	100128791	100128793	100128794	100128795	100128796	100128797	100128801	100128802	100128804	100128805	100128807	100128808	100128809	100128810	100128811	100128815	100128816	100128818	100128822	100128823	100128825	100128826	100128829	100128830	100128831	100128832	100128833	100128834	100128837	100128838	100128841	100128844	100128845	100128850	100128852	100128857	100128860	100128862	100128865	100128867	100128870	100128871	100128875	100128876	100128880	100128882	100128883	100128891	100128892	100128893	100128898	100128899	100128901	100128902	100128903	100128904	100128905	100128906	100128907	100128908	100128909	100128911	100128912	100128913	100128914	100128916	100128918	100128919	100128921	100128922	100128923	100128926	100128929	100128930	100128932	100128935	100128936	100128939	100128940	100128942	100128944	100128948	100128949	100128955	100128956	100128958	100128960	100128963	100128966	100128974	100128975	100128977	100128979	100128982	100128984	100128985	100128987	100128988	100128990	100128991	100128993	100128994	100128995	100128997	100128999	100129001	100129003	100129004	100129005	100129006	100129007	100129008	100129009	100129010	100129013	100129014	100129015	100129020	100129021	100129022	100129023	100129026	100129028	100129031	100129032	100129033	100129034	100129036	100129040	100129046	100129051	100129052	100129053	100129055	100129058	100129060	100129061	100129062	100129063	100129065	100129066	100129067	100129070	100129071	100129074	100129075	100129076	100129077	100129078	100129079	100129083	100129085	100129087	100129090	100129091	100129092	100129093	100129094	100129096	100129098	100129100	100129101	100129103	100129104	100129105	100129106	100129108	100129111	100129114	100129119	100129122	100129123	100129126	100129128	100129129	100129130	100129134	100129135	100129138	100129139	100129140	100129142	100129144	100129147	100129148	100129149	100129151	100129153	100129154	100129155	100129156	100129159	100129162	100129163	100129165	100129169	100129174	100129175	100129176	100129178	100129179	100129182	100129189	100129191	100129192	100129193	100129194	100129195	100129196	100129200	100129202	100129203	100129204	100129206	100129210	100129212	100129213	100129218	100129225	100129227	100129229	100129230	100129231	100129234	100129236	100129238	100129242	100129244	100129245	100129248	100129250	100129251	100129252	100129253	100129254	100129256	100129257	100129259	100129260	100129262	100129263	100129265	100129266	100129267	100129268	100129269	100129271	100129272	100129276	100129277	100129278	100129279	100129281	100129282	100129285	100129286	100129287	100129289	100129291	100129292	100129293	100129294	100129296	100129297	100129302	100129303	100129306	100129307	100129308	100129309	100129310	100129311	100129312	100129313	100129315	100129316	100129320	100129325	100129326	100129328	100129329	100129335	100129336	100129337	100129339	100129340	100129342	100129344	100129345	100129346	100129347	100129348	100129349	100129351	100129352	100129353	100129354	100129355	100129358	100129361	100129362	100129364	100129365	100129367	100129368	100129369	100129371	100129374	100129376	100129377	100129378	100129379	100129381	100129382	100129385	100129386	100129387	100129388	100129390	100129391	100129394	100129395	100129398	100129400	100129402	100129403	100129405	100129409	100129410	100129411	100129412	100129413	100129415	100129416	100129418	100129422	100129423	100129427	100129428	100129434	100129435	100129436	100129437	100129438	100129442	100129443	100129444	100129446	100129448	100129455	100129456	100129457	100129458	100129459	100129460	100129461	100129463	100129464	100129471	100129472	100129474	100129476	100129478	100129480	100129482	100129483	100129484	100129485	100129487	100129489	100129497	100129500	100129501	100129502	100129504	100129507	100129514	100129516	100129517	100129518	100129519	100129520	100129522	100129523	100129524	100129525	100129531	100129532	100129533	100129536	100129537	100129538	100129540	100129543	100129546	100129547	100129548	100129551	100129552	100129553	100129554	100129555	100129556	100129557	100129558	100129561	100129562	100129563	100129566	100129568	100129569	100129570	100129571	100129572	100129574	100129577	100129578	100129581	100129582	100129583	100129587	100129588	100129592	100129594	100129595	100129597	100129600	100129602	100129603	100129606	100129616	100129620	100129621	100129622	100129626	100129627	100129633	100129634	100129636	100129637	100129638	100129640	100129644	100129645	100129647	100129649	100129652	100129653	100129654	100129655	100129656	100129657	100129658	100129661	100129662	100129665	100129666	100129668	100129669	100129670	100129673	100129678	100129682	100129683	100129686	100129690	100129692	100129693	100129694	100129696	100129697	100129699	100129700	100129701	100129702	100129706	100129707	100129708	100129710	100129711	100129714	100129716	100129717	100129720	100129722	100129723	100129724	100129725	100129726	100129727	100129728	100129729	100129730	100129734	100129736	100129737	100129738	100129742	100129750	100129753	100129754	100129755	100129757	100129761	100129762	100129767	100129769	100129771	100129772	100129773	100129774	100129776	100129779	100129781	100129782	100129784	100129788	100129789	100129792	100129793	100129794	100129796	100129800	100129801	100129803	100129804	100129808	100129809	100129810	100129814	100129816	100129818	100129822	100129824	100129827	100129828	100129831	100129835	100129836	100129837	100129842	100129844	100129845	100129847	100129848	100129851	100129852	100129854	100129856	100129857	100129858	100129859	100129861	100129863	100129865	100129866	100129867	100129870	100129872	100129875	100129876	100129877	100129881	100129883	100129886	100129888	100129890	100129891	100129896	100129898	100129899	100129901	100129903	100129906	100129908	100129909	100129915	100129917	100129919	100129921	100129924	100129926	100129928	100129929	100129930	100129932	100129933	100129934	100129935	100129936	100129937	100129939	100129940	100129941	100129942	100129944	100129945	100129947	100129948	100129949	100129951	100129954	100129955	100129956	100129957	100129958	100129960	100129961	100129962	100129963	100129966	100129969	100129973	100129975	100129976	100129982	100129983	100129984	100129986	100129990	100129994	100129996	100129997	100129998	10013	100130001	100130002	100130005	100130006	100130009	100130012	100130014	100130015	100130016	100130018	100130023	100130030	100130031	100130035	100130036	100130038	100130041	100130042	100130043	100130044	100130046	100130048	100130049	100130051	100130052	100130053	100130054	100130059	100130060	100130062	100130064	100130065	100130066	100130067	100130070	100130071	100130072	100130073	100130074	100130076	100130079	100130082	100130083	100130084	100130085	100130086	100130087	100130088	100130089	100130090	100130092	100130093	100130094	100130095	100130096	100130097	100130098	100130099	100130101	100130102	100130105	100130107	100130109	100130111	100130112	100130116	100130117	100130119	100130123	100130128	100130129	100130130	100130134	100130135	100130138	100130142	100130144	100130147	100130152	100130155	100130157	100130158	100130161	100130166	100130167	100130170	100130171	100130172	100130174	100130177	100130180	100130183	100130184	100130187	100130190	100130191	100130192	100130196	100130197	100130203	100130204	100130206	100130207	100130210	100130211	100130212	100130218	100130219	100130225	100130226	100130231	100130233	100130234	100130235	100130240	100130241	100130242	100130243	100130244	100130245	100130246	100130247	100130249	100130251	100130258	100130259	100130260	100130261	100130264	100130268	100130270	100130272	100130274	100130275	100130277	100130278	100130279	100130282	100130283	100130288	100130290	100130292	100130297	100130298	100130299	100130301	100130302	100130303	100130307	100130310	100130311	100130313	100130315	100130316	100130319	100130321	100130322	100130325	100130327	100130329	100130331	100130332	100130335	100130336	100130342	100130344	100130345	100130348	100130351	100130353	100130354	100130356	100130357	100130360	100130363	100130370	100130373	100130374	100130376	100130387	100130390	100130391	100130392	100130393	100130396	100130399	100130400	100130402	100130403	100130404	100130405	100130407	100130408	100130418	100130426	100130429	100130430	100130431	100130433	100130434	100130435	100130442	100130448	100130449	100130451	100130452	100130454	100130455	100130458	100130459	100130460	100130461	100130462	100130471	100130472	100130476	100130480	100130481	100130484	100130487	100130490	100130491	100130497	100130499	100130500	100130501	100130502	100130503	100130504	100130507	100130511	100130512	100130518	100130519	100130520	100130522	100130523	100130528	100130530	100130531	100130532	100130535	100130536	100130541	100130545	100130547	100130548	100130550	100130552	100130557	100130561	100130563	100130564	100130571	100130572	100130576	100130578	100130579	100130581	100130582	100130587	100130588	100130590	100130591	100130592	100130593	100130596	100130601	100130602	100130603	100130605	100130606	100130607	100130612	100130613	100130614	100130617	100130618	100130620	100130621	100130622	100130623	100130624	100130625	100130628	100130631	100130632	100130633	100130634	100130635	100130636	100130639	100130642	100130647	100130649	100130658	100130664	100130665	100130666	100130667	100130669	100130672	100130673	100130674	100130676	100130677	100130680	100130683	100130684	100130690	100130693	100130696	100130700	100130701	100130704	100130717	100130718	100130721	100130724	100130725	100130729	100130731	100130734	100130736	100130739	100130740	100130742	100130744	100130748	100130750	100130759	100130760	100130763	100130766	100130767	100130771	100130773	100130776	100130778	100130779	100130782	100130785	100130786	100130789	100130790	100130792	100130795	100130798	100130799	100130800	100130801	100130806	100130814	100130815	100130816	100130817	100130820	100130823	100130827	100130828	100130837	100130840	100130841	100130846	100130847	100130848	100130854	100130855	100130857	100130858	100130859	100130861	100130862	100130863	100130867	100130868	100130869	100130871	100130872	100130873	100130879	100130880	100130881	100130882	100130885	100130887	100130890	100130894	100130897	100130898	100130899	100130900	100130902	100130905	100130906	100130907	100130909	100130910	100130911	100130912	100130921	100130922	100130924	100130925	100130929	100130930	100130932	100130934	100130938	100130942	100130943	100130946	100130950	100130953	100130954	100130955	100130958	100130960	100130962	100130964	100130965	100130966	100130967	100130968	100130969	100130970	100130971	100130972	100130978	100130980	100130981	100130982	100130983	100130986	100130988	100130990	100130992	100130994	100130995	100130996	100130997	100131000	100131009	100131011	100131012	100131013	100131014	100131017	100131020	100131021	100131022	100131026	100131027	100131028	100131029	100131031	100131033	100131034	100131036	100131039	100131040	100131041	100131042	100131044	100131046	100131047	100131049	100131051	100131052	100131053	100131054	100131056	100131057	100131060	100131064	100131065	100131067	100131070	100131073	100131076	100131082	100131084	100131085	100131087	100131089	100131091	100131092	100131093	100131096	100131102	100131103	100131109	100131110	100131117	100131126	100131130	100131132	100131135	100131137	100131141	100131143	100131144	100131146	100131149	100131151	100131152	100131157	100131158	100131161	100131170	100131172	100131174	100131176	100131180	100131181	100131182	100131183	100131184	100131188	100131193	100131195	100131196	100131199	100131200	100131206	100131207	100131208	100131210	100131211	100131212	100131213	100131223	100131226	100131227	100131228	100131229	100131230	100131234	100131236	100131238	100131240	100131241	100131244	100131246	100131250	100131251	100131254	100131256	100131257	100131258	100131259	100131263	100131268	100131270	100131275	100131277	100131279	100131280	100131281	100131282	100131283	100131284	100131285	100131288	100131289	100131291	100131292	100131293	100131294	100131296	100131297	100131299	100131302	100131303	100131307	100131308	100131309	100131310	100131311	100131315	100131316	100131323	100131326	100131327	100131328	100131333	100131335	100131338	100131341	100131342	100131343	100131345	100131347	100131348	100131351	100131353	100131358	100131365	100131366	100131369	100131370	100131373	100131378	100131379	100131381	100131389	100131390	100131393	100131394	100131397	100131403	100131409	100131414	100131417	100131418	100131420	100131421	100131423	100131429	100131430	100131431	100131433	100131435	100131439	100131441	100131442	100131443	100131448	100131449	100131450	100131451	100131454	100131455	100131456	100131457	100131459	100131465	100131469	100131470	100131471	100131472	100131476	100131478	100131479	100131480	100131481	100131482	100131483	100131484	100131486	100131487	100131492	100131493	100131494	100131495	100131496	100131498	100131504	100131507	100131510	100131512	100131519	100131520	100131524	100131526	100131530	100131533	100131536	100131542	100131544	100131546	100131547	100131549	100131550	100131551	100131552	100131553	100131558	100131562	100131563	100131564	100131565	100131568	100131572	100131573	100131574	100131576	100131577	100131580	100131582	100131593	100131595	100131597	100131598	100131602	100131603	100131604	100131607	100131609	100131611	100131614	100131616	100131617	100131623	100131624	100131626	100131629	100131630	100131635	100131637	100131638	100131639	100131640	100131641	100131643	100131644	100131646	100131652	100131656	100131658	100131660	100131661	100131662	100131664	100131669	100131671	100131674	100131676	100131677	100131678	100131680	100131685	100131688	100131689	100131691	100131694	100131698	100131700	100131706	100131710	100131711	100131713	100131717	100131719	100131720	100131721	100131724	100131725	100131726	100131727	100131730	100131731	100131733	100131736	100131740	100131742	100131743	100131746	100131748	100131750	100131754	100131755	100131757	100131761	100131768	100131772	100131773	100131774	100131775	100131777	100131780	100131781	100131785	100131789	100131792	100131793	100131794	100131796	100131797	100131801	100131803	100131805	100131807	100131813	100131814	100131816	100131818	100131819	100131825	100131827	100131828	100131830	100131842	100131846	100131848	100131849	100131851	100131853	100131855	100131859	100131860	100131866	100131873	100131874	100131879	100131881	100131884	100131885	100131886	100131889	100131890	100131891	100131892	100131893	100131897	100131900	100131909	100131912	100131913	100131914	100131915	100131918	100131921	100131923	100131925	100131928	100131932	100131933	100131935	100131940	100131941	100131943	100131944	100131946	100131947	100131949	100131950	100131952	100131953	100131955	100131956	100131961	100131972	100131977	100131983	100131985	100131988	100131989	100131990	100131991	100131998	100132000	100132006	100132009	100132010	100132013	100132014	100132015	100132018	100132036	100132039	100132043	100132049	100132051	100132053	100132054	100132056	100132058	100132060	100132061	100132066	100132068	100132073	100132074	100132075	100132076	100132078	100132079	100132080	100132081	100132083	100132085	100132086	100132093	100132097	100132104	100132107	100132108	100132111	100132113	100132116	100132121	100132126	100132129	100132137	100132140	100132141	100132146	100132148	100132153	100132155	100132158	100132159	100132163	100132171	100132172	100132175	100132177	100132178	100132179	100132183	100132199	100132210	100132214	100132215	100132216	100132219	100132223	100132224	100132225	100132227	100132230	100132239	100132241	100132242	100132252	100132254	100132258	100132260	100132262	100132265	100132267	100132273	100132280	100132286	100132301	100132303	100132305	100132310	100132318	100132319	100132322	100132328	100132330	100132332	100132339	100132341	100132345	100132346	100132348	100132349	100132353	100132354	100132356	100132358	100132365	100132369	100132372	100132374	100132375	100132379	100132383	100132384	100132388	100132393	100132397	100132398	100132405	100132413	100132415	100132420	100132424	100132425	100132430	100132440	100132447	100132448	100132450	100132455	100132467	100132471	100132473	100132486	100132487	100132488	100132501	100132510	100132512	100132515	100132526	100132528	100132529	100132531	100132532	100132537	100132548	100132557	100132559	100132564	100132570	100132577	100132580	100132592	100132594	100132601	100132605	100132612	100132613	100132615	100132618	100132621	100132622	100132623	100132626	100132629	100132631	100132634	100132636	100132641	100132644	100132647	100132649	100132651	100132652	100132656	100132658	100132663	100132673	100132676	100132677	100132679	100132680	100132681	100132683	100132686	100132690	100132695	100132701	100132707	100132709	100132712	100132713	100132714	100132715	100132716	100132729	100132731	100132735	100132736	100132738	100132739	100132749	100132755	100132759	100132760	100132762	100132765	100132774	100132776	100132778	100132779	100132780	100132781	100132782	100132788	100132793	100132795	100132796	100132797	100132798	100132803	100132805	100132808	100132809	100132812	100132813	100132814	100132815	100132822	100132830	100132831	100132833	100132835	100132839	100132840	100132841	100132843	100132849	100132857	100132863	100132870	100132875	100132878	100132884	100132889	100132891	100132894	100132903	100132905	100132906	100132911	100132914	100132915	100132916	100132917	100132918	100132919	100132922	100132923	100132924	100132934	100132937	100132940	100132944	100132953	100132959	100132961	100132963	100132965	100132971	100132973	100132974	100132978	100132980	100132984	100132985	100132987	100132989	100132992	100132993	100132995	100133001	100133007	100133015	100133016	100133019	100133024	100133029	100133030	100133035	100133037	100133038	100133041	100133044	100133045	100133047	100133048	100133057	100133058	100133062	100133074	100133077	100133088	100133091	100133095	100133097	100133100	100133102	100133103	100133105	100133108	100133109	100133110	100133111	100133112	100133113	100133115	100133116	100133117	100133118	100133123	100133124	100133135	100133139	100133142	100133156	100133162	100133166	100133168	100133169	100133180	100133181	100133185	100133188	100133190	100133193	100133194	100133199	100133202	100133204	100133205	100133206	100133208	100133210	100133215	100133224	100133225	100133229	100133234	100133235	100133236	100133239	100133252	100133256	100133258	100133259	100133261	100133264	100133268	100133269	100133276	100133283	100133285	100133286	100133289	100133291	100133292	100133293	100133294	100133296	100133303	100133305	100133307	100133308	100133311	100133314	100133315	100133317	100133321	100133332	100133337	10014	10015	10016	10017	10018	10019	1002	10020	10021	10022	10023	10024	10025	10026	10029	1003	10031	10034	10036	10038	10039	1004	10040	10042	10043	10044	10045	10046	10047	10048	10049	1005	10050	10051	10052	10053	10054	10055	10056	10057	10058	10059	1006	10060	10061	10062	10063	10064	10066	10067	10069	1007	10071	10072	10073	10075	10076	10077	10078	1008	10081	10082	10083	10084	10085	10086	10087	10089	1009	10090	10092	10093	10094	10095	10096	10097	10098	10099	101	1010	10100	10101	10102	10103	10105	10106	10107	10109	10110	10111	10112	10113	10114	10116	10117	1012	10120	10121	10123	10124	10125	10126	10127	10128	10129	1013	10130	10131	10133	10134	10135	10138	10139	1014	10140	10141	10142	10143	10144	10146	10147	10148	10149	1015	10150	10151	10152	10153	10154	10155	10157	10159	1016	10160	10161	10162	10163	10164	10165	10166	10168	10169	1017	10170	10171	10172	10174	10175	10178	10179	1018	10180	10181	10184	10186	10188	10189	1019	10190	10193	10194	10195	10196	10197	10198	10199	102	1020	10200	10201	10202	10203	10204	10205	10206	10207	10208	10209	1021	10210	10211	10212	10213	10214	10216	10217	10219	1022	10220	10223	10224	10225	10226	10227	10228	10229	10230	10231	10232	10233	10234	10235	10236	10237	10238	10239	1024	10240	10241	10242	10243	10244	10245	10246	10247	10248	10249	1025	10250	10252	10254	10255	10256	10257	1026	10260	10261	10262	10263	10265	10266	10267	10268	10269	1027	10270	10272	10273	10274	10277	10278	10279	1028	10280	10281	10282	10283	10284	10285	10286	10287	10288	10289	1029	10290	10291	10293	10294	10295	10296	10297	10298	10299	103	1030	10300	10301	10302	10307	10308	10309	1031	10311	10312	10313	10314	10316	10317	10318	10319	1032	10320	10321	10322	10324	10325	10326	10327	10328	10329	1033	10330	10331	10332	10333	10336	10341	10342	10343	10344	10345	10346	10347	10349	10350	10351	10352	10355	1036	10360	10361	10362	10363	10365	10367	10368	10369	10370	10371	10376	10379	1038	10380	10381	10382	10383	10384	10385	10388	10389	1039	10390	10391	103910	103911	10392	10393	10394	10395	10396	10397	10398	10399	104	1040	10400	10401	10402	10403	10404	10406	10409	1041	10410	10411	10412	10413	10415	10417	10418	10419	10420	10421	10422	10423	10424	10425	10426	10427	10428	1043	10430	10431	10432	10434	10435	10436	10437	10438	10439	1044	10440	10443	10444	10445	10446	10447	10449	1045	10450	10451	10452	10454	10455	10456	10457	10458	10459	1046	10460	10461	10462	10463	10464	10465	10466	10467	10468	10469	1047	10471	10472	10473	10474	10475	10476	10477	10478	10479	1048	10480	10481	10482	10483	10484	10485	10486	10487	10488	10489	10490	10492	10493	10494	10495	10497	10498	10499	105	1050	10500	10501	10505	10507	10509	1051	10512	10513	10514	10516	10517	10518	10519	1052	10520	10521	10522	10523	10524	10525	10526	10527	10528	10529	1053	10531	10533	10534	10535	10536	10537	10538	10539	1054	10540	10541	10542	10544	10548	10549	10550	10551	10552	10553	10554	10555	10556	10557	10558	10559	1056	10560	10561	10562	10563	10564	10565	10566	10567	10568	10569	1057	10570	10572	10573	10574	10575	10576	10577	10578	10579	1058	10580	10584	10585	10586	10587	10588	10589	1059	10590	10591	10592	10594	10595	10598	10599	1060	10600	10602	10603	10605	10606	10607	10608	10609	1061	10610	10611	10612	10613	10614	10615	10616	10617	10618	1062	10620	10621	10622	10623	10625	10626	10627	10628	10629	1063	10631	10632	10633	10634	10635	10636	10637	10640	10641	10642	10643	10644	10645	10647	10648	10650	10651	10652	10653	10654	10655	10656	10657	10658	10659	1066	10660	10661	10663	10664	10665	10666	10667	10668	10669	10670	10671	10672	10673	10675	10677	10678	1068	10681	10682	10683	10686	10687	1069	10690	10691	10692	10693	10694	10695	107	1070	1071	10712	10713	10714	10716	10717	10718	1072	10720	10721	10723	10724	10725	10726	10728	1073	10730	10732	10733	10734	10735	10736	10737	10738	10740	10741	10742	10743	10745	10746	10747	10748	10749	1075	10750	10752	10753	10755	10758	10761	10762	10763	10765	10766	10767	10768	10769	10771	10772	10773	10775	10776	10777	10778	10780	10781	10782	10783	10785	10786	10787	10788	10791	10793	10794	10795	10797	10798	10799	108	1080	10800	10801	10802	10803	10804	10806	10807	10808	10809	1081	10810	10811	10813	10814	10815	10817	10818	10820	10825	10826	10827	10828	10829	10833	10834	10835	10838	1084	10840	10841	10842	10844	10845	10846	10847	10848	10849	1085	10850	10855	10856	10857	10858	10859	10861	10864	10865	10866	10867	10868	10869	1087	10870	10871	10873	10874	10875	10876	10877	10878	10879	1088	10880	10881	10882	10884	10885	10886	10887	10888	1089	10890	10891	10892	10893	10894	10895	10897	10898	10899	109	10900	10902	10903	10904	10905	10906	10907	10908	1091	10910	10911	10912	10913	10914	10915	10916	10917	10919	1092	10920	10921	10922	10923	10924	10926	10927	10928	10929	1093	10930	10933	10934	10935	10936	10938	10939	10940	10941	10942	10943	10944	10945	10946	10947	10948	10949	10950	10951	10952	10953	10954	10955	10956	10957	10959	10960	10961	10962	10963	10964	10965	10966	10969	10971	10972	10973	10974	10975	10978	10979	10980	10981	10982	10983	10984	10985	10987	10988	10989	10990	10991	10992	10993	10994	10998	10999	11000	11001	11004	11005	11006	11007	11009	1101	11011	11012	11013	11014	11015	11016	11017	11018	11019	1102	11020	11021	11022	11023	11024	11025	11026	11027	1103	11030	11031	11033	11034	11035	11036	11040	11041	11043	11044	11045	11046	11047	1105	11051	11052	11054	11055	11056	11057	11059	1106	11060	11061	11062	11063	11064	11065	11066	11067	11068	11069	1107	11070	11072	11073	11074	11075	11076	11077	11078	11079	1108	11080	11081	11082	11083	11085	11086	1109	11092	11093	11094	11095	11096	11097	11098	11099	111	11100	11101	11102	11103	11104	11105	11107	11108	1111	11112	11113	11116	11117	11118	11119	1112	11120	11122	11123	11124	11126	11127	11128	11129	1113	11130	11131	11132	11133	11135	11136	11137	11138	1114	11140	11141	11142	11143	11144	11145	11146	11147	11148	11149	11151	11152	11153	11154	11155	11156	11157	11158	1116	11160	11161	11162	11163	11164	11165	11166	11167	11168	11169	1117	11170	11171	11172	11173	11174	11176	11177	11178	11179	1118	11180	11181	11182	11183	11184	11185	11186	11187	11188	11189	1119	11190	11193	11194	11196	11197	11198	11199	112	11200	11201	1121	11211	11212	11213	11214	11215	11216	11218	11219	11221	11222	11224	11226	11227	11228	1123	11230	11231	11232	11234	11235	11236	11237	11238	112398	112399	1124	11240	112401	11243	11244	11245	112464	11247	112476	112479	11248	112483	112487	11249	112495	11250	11251	11252	11253	11254	11255	112574	11258	11259	11260	112609	11261	112611	112616	11262	11264	11266	11267	11269	11270	112703	11272	112724	11273	11274	112744	11275	112752	112755	11276	11277	112770	11278	11279	1128	11280	112802	11281	112812	112817	11282	11283	11284	112840	112846	112849	11285	112858	112869	112885	1129	112936	112937	112939	112942	112950	113	1130	113000	113026	11309	113091	1131	11311	113115	11313	113130	11314	113146	11315	113157	11316	11317	113174	113177	113178	11318	113189	11319	1132	11320	113201	11321	11322	113220	113230	113235	113246	11325	113251	113263	113277	113278	11328	11329	1133	11330	11331	11332	11333	11334	11335	11336	11337	11338	11339	1134	11340	113402	11341	113419	11342	11343	11344	113444	11345	113451	113452	11346	1135	113510	113540	1136	113612	113622	113655	113675	113691	1137	113730	113746	113791	1138	113802	113828	113829	113835	113878	1139	114	1140	114026	114034	114038	114041	114042	114043	114044	114049	114088	1141	114112	114131	114132	114134	114182	114186	114188	114190	114192	114195	114196	1142	114294	114299	1143	114327	1144	1145	114569	114571	1146	114609	114614	114625	114659	1147	114757	114769	114770	114771	114780	114781	114783	114784	114785	114786	114787	114788	114789	114790	114791	114792	114793	114794	114795	114796	114798	114799	114800	114801	114803	114804	114805	114814	114815	114817	114818	114819	114821	114822	114823	114824	114825	114826	114827	114836	114876	114879	114880	114881	114882	114883	114885	114897	114898	114899	1149	114900	114902	114904	114905	114907	114908	114915	114926	114928	114932	114960	114971	114984	114987	114990	114991	115	115004	115019	115024	115098	115106	115111	115123	115196	1152	115201	115207	115209	115265	115273	115286	115290	115294	1153	115330	115352	115353	115361	115362	115399	1154	115416	115426	1155	115509	115548	115557	115560	115572	115584	115653	115669	115677	1157	115701	115703	115704	115708	115727	115749	115752	115761	115795	1158	115811	115817	115825	115861	115908	115939	115948	115950	115992	116	1160	116028	116039	116064	116068	116071	116085	116092	116093	1161	116113	116115	116123	116135	116138	116143	116150	116151	116154	116159	116173	116179	116211	116225	116228	116236	116238	116254	116255	116285	1163	116337	116349	116369	116372	116379	1164	116412	116437	116441	116442	116443	116444	116447	116448	116449	116461	116496	116511	116512	116519	116534	116540	116541	116729	116832	116835	116840	116841	116842	116843	116844	116931	116966	116969	116983	116984	116985	116986	116987	116988	117	117143	117145	117153	117154	117155	117156	117159	117166	117177	117178	117194	117196	117245	117246	117247	117248	117283	117285	117286	117289	1173	1174	1175	117531	117532	117579	117583	117584	1176	117608	1178	117852	117854	1179	118	1180	1181	1182	1183	1184	118424	118426	118427	118429	118430	118442	118460	118461	118471	118472	118487	118490	118491	1185	1186	118611	118663	118670	118672	1187	118738	118788	1188	118812	118813	118856	118881	118924	118932	118980	118987	119	119032	1191	119180	1192	1193	119358	119369	119385	119391	119392	119395	119437	119467	1195	119504	119548	119559	119587	1196	119678	119679	119682	119687	119694	119695	1197	119710	119722	119750	119764	119765	119772	119774	119775	1198	12	120	1200	120065	120066	120071	1201	120103	120114	120224	120227	120237	1203	120318	120321	120329	120364	120376	120379	1204	120400	120406	120425	120449	120526	120534	120586	1207	120775	120776	120793	120796	1208	120824	120863	120872	120892	1209	120939	121006	121014	121053	121054	1211	121129	121130	121131	1212	121214	121227	121256	121260	121268	121270	121273	121274	121275	121278	121296	1213	121328	121340	121355	121360	121364	121391	121441	121456	121457	121498	1215	121504	121506	121512	121520	121536	121549	121551	121599	121601	121642	121643	121665	121727	121793	121838	121906	121916	121952	121981	122011	122038	122042	122046	122060	122145	122199	122258	122335	122402	122409	122416	122449	122481	122509	122525	122552	122553	122589	122592	122616	122618	122622	122651	122664	122665	122704	122706	122740	122748	122769	122773	122786	122809	122830	122837	122876	122888	122942	122945	122950	122953	122961	122970	123	1230	123016	123036	123041	123096	123099	123103	123169	1232	123207	123228	123263	123264	123283	1233	123346	123355	1234	123591	1236	123606	123624	123688	1237	123720	123722	123745	123775	123787	1238	123803	123811	123855	123862	123872	123876	123879	123904	123920	123970	1240	124044	124045	124056	124093	1241	124149	124152	124199	124220	124221	124222	124245	124274	124359	1244	124401	124402	124404	124446	124454	124460	124491	124496	124512	124535	124538	124540	124565	124583	124590	124599	124602	124626	124637	124685	124739	124751	124773	124783	124790	124801	124808	124817	124842	124857	124865	124871	124872	124912	124923	124925	124930	124935	124936	124944	124961	124974	124975	124976	124989	124995	124997	125	125058	125061	125111	125113	125115	125144	125150	125170	125206	125228	125336	125476	125488	125704	1258	125875	125893	1259	125919	125931	125950	125962	125965	125972	125988	126	1260	126003	126006	126014	126017	126037	126052	126068	126069	126070	126074	126075	1261	126119	126123	126129	126133	126147	126170	1262	126204	126205	126206	126208	126231	126235	126242	126248	126259	126272	126282	126295	126298	126299	1263	126306	126308	126321	126326	126328	126353	126364	126370	126374	126375	126382	126393	1264	126402	126410	126432	126433	1265	126520	126526	126536	126549	126567	126581	1266	126626	126637	126638	126661	126668	126669	126695	1267	126731	126755	126767	126789	126792	1268	126811	126820	126823	126826	126859	126860	126868	1269	126917	126969	126987	127	127002	127003	127011	127018	127066	127069	127074	127086	1271	127124	1272	127247	127253	127254	127255	127262	127281	127294	127295	127343	127385	127391	127396	127406	127428	127435	127495	127534	127540	127544	127550	127579	127602	127608	127617	127623	127665	127670	127671	127687	1277	127700	127703	127707	127731	127733	127795	1278	127829	127833	127845	127933	127943	128	1280	128025	128061	128077	1281	128136	128153	128178	1282	128209	128218	128229	128240	128272	128308	128312	128322	128338	128344	128360	128366	128367	128368	128370	128371	128372	128387	1284	128408	128414	128434	128439	128467	128481	128486	128488	128497	1285	128500	128506	128553	1286	128602	128609	128611	128637	128646	128653	128668	128674	128676	1287	128710	128718	128745	128756	128770	128774	128790	1288	128817	128820	128821	128822	128826	128848	128853	128854	128859	128861	128864	128866	128869	128872	128876	128879	1289	128954	128977	128989	128997	1290	129025	129049	129080	129099	1291	129138	1292	129285	129293	1293	129303	1294	129401	129402	129450	1295	129521	129522	129530	129531	129560	129563	1296	129607	129642	129656	129684	129685	1297	129787	129790	1298	129804	129807	129831	129841	129852	129880	129881	1299	13	130	1300	130013	130026	130074	130075	1301	130106	130132	130162	130195	1302	130271	1303	130340	130355	130367	130399	130429	130497	1305	130500	130502	130507	130535	130540	130557	130560	130574	130576	130589	1306	130612	130617	130678	1307	130700	130728	130733	130749	130752	1308	130802	130813	130814	130827	130865	130872	130888	130916	130940	130951	131	131034	131054	131076	131096	1311	131118	131149	131177	131185	1312	131368	131375	131377	1314	131405	131408	131450	131474	1315	131540	131544	131566	131572	131578	131583	1316	131601	131616	131669	1318	131831	131870	131873	131890	131909	131920	131961	131965	131973	132	132001	132014	132112	132141	132158	132160	132200	132203	132205	132228	132241	132243	132299	132320	132321	132332	132386	132391	132430	1326	132612	132625	132660	132671	1327	132719	132720	132724	132789	132817	132851	132864	132884	1329	132946	132949	132954	132989	133	1330	133015	133022	133060	133083	133121	133150	133308	133332	133383	133396	133418	133482	133491	133522	133558	133569	133584	133609	133615	133619	133629	133686	133688	133690	1337	133746	133748	133789	133790	1338	133874	1339	133923	133957	134	1340	134008	134082	134083	134111	134121	134145	134147	134218	134265	134266	134285	134288	1343	134353	134359	134391	134429	134430	134466	134490	134492	1345	134505	134510	134526	134548	134549	134553	1346	134637	1347	134701	134728	134829	134860	134864	1349	134957	135	1350	1351	135112	135114	135138	135152	135154	1352	135228	135250	135270	135293	135295	1353	135398	1355	135644	135656	1357	1358	135886	135892	1359	135924	135927	135932	135935	135941	135942	135946	135948	136	1360	136051	1361	1362	136227	136259	136263	136288	1363	136306	136307	136319	136332	136371	1364	1365	136540	136541	136542	1366	136647	1368	136853	136895	136991	137	1370	137012	137075	1371	137107	137133	137209	137290	1373	137362	137392	1374	137406	137492	1376	137682	137695	137735	137797	1378	137814	137835	137868	137872	137886	1379	137902	137964	137970	137994	1380	138009	138046	138050	138065	1381	138151	138159	138162	138199	1382	138240	138241	138255	138307	138311	1384	138428	138429	138474	1385	1386	138639	138649	138652	1387	138715	138716	138724	138799	1388	138802	138803	138805	138864	138882	1389	138916	138948	138971	1390	139060	139061	139065	139067	139105	139135	139163	139170	139189	1392	139201	139221	139231	139249	139285	1393	139302	139322	139334	139341	139363	139378	1394	139411	139420	139422	139425	139431	139452	139466	1395	139516	139562	139596	139599	1396	139604	139628	139629	1397	139716	139728	139735	139741	139748	139760	139793	1398	139804	139818	139886	1399	139952	139957	14	140	1400	140028	140032	140043	1401	140100	140101	140258	140290	1404	140432	140453	140456	140458	140459	140460	140461	140462	140465	140467	140468	140469	140545	140564	140565	140576	140578	140597	1406	140603	140606	140609	140612	140625	140628	140679	140680	140683	140685	140686	140687	140688	140689	140691	140696	140697	140699	1407	140700	140701	140706	140710	140711	140715	140716	140718	140730	140731	140732	140733	140735	140738	140739	140748	140749	140750	140751	140752	140755	140756	140757	140760	140766	140767	140771	140775	1408	140801	140803	140807	140809	140823	140825	140828	140831	140832	140836	140838	140850	140856	140857	140862	140870	140873	140876	140880	140881	140883	140885	140886	140890	140893	140894	1409	140901	140902	140947	141	1410	1411	1412	1413	1414	1415	1416	1417	1418	1419	142	1420	1421	1423	1424	142678	142679	142680	142683	142684	142685	142686	142689	1427	1428	142827	142891	1429	142910	142913	142940	143	143098	1431	143162	143187	143188	1432	143241	143279	143282	143341	143379	143384	1434	143425	143458	143471	1435	143501	143503	143570	1436	143630	143662	143666	143678	143684	143686	143689	1437	143872	143879	143884	143888	1439	143903	143941	144	1440	144097	1441	144100	144108	144110	144124	144125	144132	144165	144193	144195	144203	144233	144245	144321	144347	144348	144360	144363	144383	1444	144402	144404	144423	144448	144453	144455	144481	1445	144501	144535	144568	144577	144581	1446	144608	144638	144699	1447	144712	144715	144717	144742	1448	144809	144811	144817	144832	144983	145	145165	145173	1452	145200	145216	145226	145235	145241	145258	145259	145264	145270	145282	1453	145376	145389	1454	145407	145438	145447	145482	145483	145497	145499	1455	145501	145508	145553	145567	145581	1456	145645	1457	145741	145748	145757	145773	145781	145788	145814	145837	145845	145853	145858	145864	145873	1459	145942	145946	145957	145989	146	1460	146050	146057	146059	146167	146177	146183	146198	1462	146206	146212	146223	146227	146253	146279	1463	146310	146325	146330	146336	146378	146395	1464	146429	146433	146434	146439	146456	146481	1465	146512	146540	146542	146547	146556	146562	1466	146664	146691	146705	146712	146722	146723	146754	146760	146771	146779	1468	146802	146845	146849	146850	146852	146853	146857	146862	146880	146894	1469	146909	146923	146956	147	147007	147011	147015	147040	147081	1471	147111	147138	147172	147179	147183	147184	147199	1472	1473	147323	147339	147372	147381	1474	147407	147409	147429	147463	147468	147495	1475	147525	1476	147645	147646	147650	147657	147658	147660	147670	147685	147686	147687	147694	147699	1477	147700	147710	147711	147719	147727	147741	147744	147746	147798	1478	147804	147807	147808	147837	147841	147872	1479	147906	147912	147920	147923	147929	147945	147948	147949	147965	147968	147991	148	1480	148003	148014	148022	148046	148066	1481	148103	148109	148113	148137	148156	148170	1482	148203	148206	148213	148223	148229	148252	148254	148266	148268	148300	148304	148327	148345	148362	148398	148413	148418	148423	148430	148479	148523	148534	148581	1486	148641	148645	148696	1487	148709	148713	148738	148741	148753	148766	148789	1488	148808	148811	148823	148867	148870	148898	1489	148930	148932	148979	1490	149018	149041	149069	149076	149086	149095	1491	149111	149134	149157	149175	149233	149281	149297	1493	149345	149351	149371	149373	149420	149421	149428	149461	149465	149466	149469	149473	149478	149483	149499	1495	149501	149563	1496	149603	149620	149628	149643	149647	149650	149685	149699	1497	149708	149773	149775	1498	149830	149837	149840	149844	1499	149950	149951	149954	149986	149998	150	1500	150000	150051	150082	150084	150094	1501	150135	150142	150147	150159	150165	150185	150197	150209	150223	150244	150248	150274	150275	150280	150290	150291	150297	1503	150350	150353	150365	150368	150372	150379	150383	150384	1504	150465	150468	150483	150519	150538	150554	150572	150577	150590	1506	150622	150677	150678	150684	150696	150709	150726	150737	150763	150771	150776	150786	1508	150864	1509	150921	150935	150946	150947	150962	151	1510	151011	151050	151056	1511	151112	151126	151174	151176	151188	151194	151195	1512	151230	151234	151242	151246	151254	151258	151276	151278	151295	1513	151300	151306	151313	151325	151354	151393	1514	151449	151457	151473	151477	1515	151507	151525	151531	151534	151556	151613	151636	151647	151648	151649	151651	151742	151760	151790	1518	151825	151827	151835	151842	151871	151887	151888	1519	151903	151963	151987	152	1520	152002	152006	152007	152078	152098	1521	152100	152101	152110	152118	152137	152185	152189	152195	1522	152206	152217	152225	152273	1523	152302	152330	1524	152405	152485	1525	152503	152518	152519	152559	152573	152579	152586	152594	152663	152667	152687	152742	152756	152789	1528	152815	152831	152845	152877	152926	152940	152992	153	153020	153090	1531	153129	1532	153201	153218	153222	153241	153328	153339	153364	153396	1534	153443	153469	153478	1535	153527	153562	153571	153572	153579	1536	153642	153643	153657	153684	1537	153733	153743	153745	153768	153769	153770	1538	153830	153893	1539	153918	153932	154	1540	154007	154043	154064	154075	154091	154141	154150	154197	154214	154215	154288	1543	154313	154386	1544	154449	154467	1545	154661	154664	154743	154790	154791	154796	154807	154810	154860	154865	154872	154881	1549	154907	155	1550	155006	155019	155038	155051	155054	155060	155061	155066	155184	155185	1553	155368	155370	155382	155435	155465	1555	1556	1557	1558	1559	156	1562	1564	1568	157	1571	1572	157285	1573	157310	157313	157317	157378	157489	157506	157530	157567	157570	157574	157638	157657	157667	157680	157695	157697	157708	157713	157724	157739	157740	157753	157769	157773	157777	157848	157855	157869	1579	157916	157922	157927	157956	157983	158	1580	158038	158046	158055	158056	158062	158067	1581	158104	158131	158135	158158	1582	158219	158222	158234	158248	158257	158293	158297	1583	158326	158345	158358	158373	158376	158381	158399	1584	158401	158405	158427	158431	158452	1585	158506	158511	158521	158584	158586	1586	158674	1587	158714	158724	158747	158763	158787	158798	1588	158800	158801	158809	158830	158833	158835	158866	158880	158905	158931	158948	158983	159	159007	159013	159090	159091	1591	159125	159162	159195	1592	159296	1593	159371	1594	159491	1595	159686	159770	159963	159989	16	160	1600	160065	1601	160140	1602	160287	160298	1603	160335	160364	160365	1604	160410	160418	160419	160428	160492	1605	160518	1606	160622	1607	160728	160760	160762	160777	1608	160824	160851	160857	160897	1609	161	1610	161003	1611	161142	161145	161176	1612	161247	161253	161291	1613	161357	161394	161424	161436	161497	1615	161502	161514	161582	1616	161725	161742	161753	161779	1618	161823	161829	161835	161882	161931	162	1620	162073	162083	1621	162137	1622	162239	162282	1623	162333	162387	162394	162417	162427	162461	162466	162494	162514	162517	162540	162605	162655	162681	1627	1628	1629	162962	162963	162966	162967	162968	162972	162979	162989	162993	162998	163	1630	163033	163049	163050	163051	163059	163071	163081	163087	163088	163115	163126	163131	163154	163175	163183	1632	163223	163227	163255	163259	1633	163351	1634	163404	163479	163486	1635	163589	163590	1636	163688	163702	163720	163732	163742	163747	163778	163782	163786	1638	163859	163882	1639	163933	164	164045	164091	1641	164118	164127	164153	1642	164237	164284	1643	164312	164380	164395	1644	1645	1646	164633	164656	164668	164684	1647	164714	164781	164832	1649	165	1650	165055	165057	165082	165100	165140	165186	1652	165215	165257	1653	165324	1654	1655	165530	165545	1656	165631	165679	1657	165721	165829	1659	165904	165918	166	1660	166012	166070	1661	1662	1663	166336	166348	166378	166379	1665	1666	166614	166647	166655	166752	166785	166793	166815	166824	166863	1669	166929	166968	166979	167	1670	1671	167127	167153	1672	167227	167359	1674	167410	167465	167555	1676	167681	167691	1677	1678	167826	167838	168002	168090	168374	168391	168400	168417	168451	168455	168474	168507	168537	168544	168620	1687	168741	168850	168975	1690	169026	169044	169166	169200	169270	169355	169436	169522	169611	169693	169714	169792	169834	169841	169966	169981	170062	170063	170067	170082	170261	170302	170370	170371	170384	170392	170393	170394	170463	170482	170485	170487	170506	170513	170514	170516	170523	170526	170527	170529	170533	170535	170536	170539	170541	170548	170550	170552	170555	170559	170572	170575	170589	170591	170622	170626	170627	170679	170680	170685	170689	170690	170691	170692	170712	170825	170850	170954	170958	170959	170960	170961	171017	171019	171023	171024	171169	171177	171221	171222	171389	171391	171392	171421	171423	171424	171425	171427	171472	171482	171483	171484	171523	171546	171558	171560	171568	171586	1716	1717	1718	1719	172	1720	1723	1725	1727	1728	1729	173	1730	1731	1733	1734	1735	1736	1737	1738	1739	174	1740	1741	1742	1743	1744	1745	1746	1747	1748	1749	175	1750	1755	1756	1757	1758	1759	176	1760	1761	1762	1763	1767	1769	177	1770	1773	1774	1775	1776	1777	1778	178	1780	1781	1783	1785	1786	1787	1788	1789	1791	1793	1794	1795	1796	1797	1798	18	1800	1802	1803	1804	1805	1806	1807	1809	181	1810	1811	1812	1813	1814	1815	1816	1819	182	1820	1821	1822	1823	1824	1825	1826	1827	1828	1829	183	1830	1831	1832	1833	1834	1836	1837	1838	1839	1840	1841	1843	1844	1845	1846	1847	1848	1849	185	1850	1852	1854	1855	1856	1857	1859	186	1861	1869	187	1870	1871	1874	1875	1876	1877	1880	1889	189	1890	1891	1892	1893	1894	1896	19	190	1901	1902	1903	1906	1907	1908	1909	191	1910	1911	1912	1915	191585	1917	192111	192127	192134	192286	192666	192668	192669	192670	192683	1932	1933	1934	1936	1937	1938	1939	1942	1943	1944	1945	1946	1947	1948	1949	1950	1951	1952	1953	1954	1955	1956	1958	195814	195827	195828	1959	195977	196	1960	196047	196051	196074	1961	196188	1962	196264	196294	196296	196335	196346	196374	196383	196385	196394	1964	196403	196410	196415	196441	196446	196463	196472	196477	196483	1965	196500	196513	196527	196528	196541	196549	1967	196707	196740	196743	196792	1968	196883	1969	196913	196951	196993	196996	197	197003	197021	197131	197135	197196	197257	197258	197259	1973	197320	197322	197335	197342	197350	197358	197370	1974	197407	1975	1977	1978	1979	1981	1982	1983	1984	198437	1986	199	1990	1991	1992	199221	199223	1993	1994	1995	1996	199692	199699	1997	199704	199713	199720	199731	199745	199746	199777	1998	199800	199827	199834	199857	199870	199897	1999	199920	199953	199964	199974	199990	2	20	2000	200008	200010	200014	200035	200081	200095	2001	200132	200149	200150	200159	200162	200172	200185	200186	2002	200205	200232	200261	200298	200312	200315	200316	200317	200373	2004	200403	200407	200420	200424	2005	200504	200523	200539	200558	200576	2006	200634	200726	200728	200734	200765	200810	200844	200845	200879	200894	200895	2009	200909	200916	200931	200933	200942	200958	200959	2010	2011	201134	201140	201158	201161	201163	201164	201175	201176	201181	201191	2012	201229	201232	201243	201254	201255	201259	201266	201283	201292	201294	201299	2013	201305	2014	201456	201475	2015	201501	201514	201516	201562	201595	2016	201626	201627	201633	201651	2017	201725	201780	201798	201799	2018	201895	2019	201931	201965	201973	201989	202	2020	202018	202020	202051	202052	2021	202122	202151	202181	2022	202243	202299	2023	202309	202319	202333	202374	202459	202500	202559	2026	2027	202781	2028	202861	202865	2029	202915	203	2030	203054	203062	203068	203069	203074	203076	203102	203111	203190	203197	203228	203235	203238	203245	203259	203260	203286	2033	203328	2034	203413	203427	203430	203447	203477	2035	203510	203522	203523	203547	203562	2036	2037	2038	203859	2039	203930	204	2040	204010	2041	2042	204219	2043	2044	204474	2045	2046	2047	204777	2048	204800	204801	204851	2049	204962	205	2050	2051	205147	2052	205251	205272	2053	205327	2054	205428	2055	205564	2056	205655	2057	205717	2058	205860	2059	2060	2063	206338	206358	2064	206412	206426	2065	2066	2067	2068	2069	207	2070	207032	2071	207147	2072	2073	2074	2077	2078	2079	208	2081	2091	2098	2099	21	210	2100	2101	2103	2104	2107	2108	2109	211	2110	2113	2114	2115	2116	2117	2118	2119	212	2120	2121	2122	2123	2124	2125	2128	213	2130	2131	2132	2134	2135	2137	2138	2139	214	2140	2145	2146	2147	2149	215	2150	2151	2152	2153	2155	2157	2158	2159	216	2160	2161	2162	2165	2166	2167	2168	2169	2170	2171	2172	2173	2175	2176	2177	2178	218	2180	2181	2182	2185	2186	2187	2188	2189	219	2191	2192	219285	219287	219293	2193	219333	219348	2194	219402	219409	219417	219429	219431	219432	219436	219437	219438	219445	219453	219464	219469	219473	219477	219479	219484	219487	219493	2195	219525	219527	219537	219539	219541	219557	219578	219595	2196	219621	219623	219670	219681	219699	2197	219736	219738	219743	219749	219752	219770	219771	219790	219793	219833	219844	219848	219854	219855	219858	219869	219873	219874	219875	219899	2199	219902	219927	219928	219931	219938	219954	219956	219957	219958	219959	219960	219965	219968	219970	219972	219981	219982	219983	219986	219988	219990	219995	22	220	2200	220001	220002	220004	220032	220042	220047	220064	220070	220077	220081	220082	2201	220107	220108	220112	220134	220136	220147	220164	2202	220202	220213	220296	2203	220323	220359	220382	220388	220416	220441	2205	2206	2207	220717	220786	220885	220906	220929	220963	220965	220972	220974	220979	220988	220992	221	221002	221016	221035	221037	221044	221060	221061	221074	221078	221079	221091	221092	221120	221143	221154	221178	221188	221191	2212	221223	221241	221261	221262	221264	221294	2213	221301	221302	221303	221322	221336	221357	221391	221393	221395	2214	221400	221409	221416	221421	221424	221442	221443	221458	221468	221472	221476	221477	221481	221491	221496	221504	221527	221545	221547	221613	221656	221662	221687	221692	2217	221710	221711	221717	221718	221749	221756	221785	221786	2218	221806	221823	221830	221833	221883	221895	2219	221908	221914	221927	221935	221937	221938	221955	221981	222	2220	222005	222008	222052	222068	222161	222166	222171	222183	222194	2222	222223	222229	222234	222235	222236	222255	222256	222389	2224	222484	222487	222521	222537	222545	222546	222553	222584	222611	222642	222643	222658	222659	222662	222663	222696	222698	222699	222701	2228	222826	222865	222894	2229	222950	222962	223	2230	223075	223082	2231	223117	2232	2235	2236	2237	2239	224	2241	2242	2243	2244	2245	2246	2247	2248	2249	225	2250	2251	2252	2253	2254	2255	2256	225689	2257	2259	226	2260	2261	2262	2263	2264	2266	2267	2268	2271	2272	2273	2274	2275	2277	22794	22795	22796	22797	22798	228	2280	22800	22801	22802	22803	22806	22807	22808	22809	2281	22815	22818	22820	22821	22822	22823	22824	22826	22827	22828	22829	22832	22834	22835	22836	22837	22838	22839	2284	22841	22843	22844	22845	22846	22847	22848	22849	22850	22852	22853	22854	22856	22858	22859	2286	22861	22862	22863	22864	22865	22866	22868	22869	2287	22870	22871	22872	22873	22874	22875	22876	22877	22878	22879	2288	22880	22881	22882	22883	22884	22885	22887	22888	22889	2289	22890	22891	22893	22894	22895	22897	22898	22899	229	2290	22900	22901	22902	22903	22904	22905	22906	22907	22908	22909	22911	22913	22915	22916	22917	22919	22920	22921	22924	22925	22926	22927	22928	22929	22930	22931	22933	22934	22936	22937	22938	2294	22941	22943	22944	22948	22949	2295	22950	22952	22953	22954	22955	2296	22969	2297	22974	22976	22977	22978	22979	22980	22981	22982	22983	22984	22985	22986	22987	22989	2299	22990	22992	22993	22994	22995	22996	22997	22998	22999	23	230	2300	23001	23002	23005	23007	23008	2301	23011	23012	23013	23014	23016	23017	23019	2302	23020	23022	23023	23024	23025	23026	23028	23029	2303	23030	23031	23032	23033	23034	23035	23036	23037	23038	23039	2304	23040	23041	23042	23043	23046	23047	23048	23049	2305	23051	23052	23053	23054	23057	23059	2306	23060	23061	23062	23063	23064	23065	23066	23067	2307	23070	23071	23072	23074	23075	23076	23077	23078	2308	23080	23081	23082	23085	23086	23087	23089	2309	23090	23091	23092	23093	23094	23095	23096	23097	23098	23099	231	23101	23102	23105	23107	23108	23109	2311	23111	23112	23113	23114	23116	23118	23119	2312	23120	23122	23125	23126	23127	23129	2313	23130	23131	23132	23133	23135	23136	23137	23138	23139	2314	23140	23141	23142	23143	23144	23145	23148	23149	2315	23150	23151	23152	23154	23155	23157	23158	2316	23160	23161	23162	23163	23164	23165	23166	23167	23168	23169	2317	23170	23171	23172	23173	23174	23175	23176	23177	23178	23179	2318	23180	23181	23184	23185	23186	23187	23189	2319	23190	23191	23192	23193	23194	23195	23196	23197	23198	23199	23200	23201	23203	23204	23205	23207	23208	23209	2321	23210	23211	23212	23213	23214	23215	23216	23217	23218	23219	2322	23220	23221	23223	23224	23225	23228	23229	2323	23230	23231	23232	23233	23234	23235	23236	23237	23239	2324	23240	23241	23242	23243	23244	23245	23246	23247	23248	23250	23251	23252	23253	23255	23256	23258	23259	2326	23261	23262	23263	23264	23265	23266	23268	23269	2327	23270	23271	23272	23274	23275	23276	23277	23279	23281	23283	23284	23286	23287	23288	2329	23291	23293	23294	23295	23299	2330	23300	23301	23302	23303	23304	23305	23306	23307	23308	23309	2331	23310	23312	23313	23314	23315	23316	23317	23318	2332	23321	23322	23324	23325	23326	23327	23328	23329	23331	23332	23333	23334	23335	23336	23338	23339	2334	23341	23344	23345	23347	23348	23349	2335	23350	23351	23352	23353	23354	23355	23357	23358	23360	23361	23362	23363	23365	23366	23367	23368	23369	23370	23371	23373	23376	23378	23379	23380	23381	23382	23383	23384	23385	23386	23387	23389	2339	23390	23392	23394	23395	23396	23397	23398	23399	23400	23401	23403	23404	23405	23406	23408	23409	2341	23410	23411	23412	23413	23414	23415	23416	23417	23418	2342	23421	23424	23426	23428	23429	23430	23431	23432	23433	23434	23435	23436	23438	23439	23440	23443	23446	23450	23451	23452	23456	23457	2346	23460	23461	23462	23463	23464	23466	23467	23468	23469	23471	23473	23474	23475	23476	23478	23479	2348	23480	23481	23483	23484	23491	23492	23493	23495	23498	23499	2350	23500	23503	23504	23505	23506	23507	23508	23509	23510	23511	23512	23513	23514	23515	23516	23517	23518	23519	23520	23521	23522	23523	23524	23526	23527	23528	23529	2353	23530	23531	23532	23533	23534	23536	23538	23539	2354	23541	23542	23543	23544	23545	23546	23547	23548	23549	23550	23551	23552	23553	23554	23555	23556	23557	23558	23559	2356	23560	23562	23563	23564	23566	23567	23568	23569	2357	23576	2358	23580	23581	23582	23583	23584	23585	23586	23587	23588	23589	2359	23590	23592	23593	23594	23595	23596	23597	23598	236	23600	23601	23603	23604	23605	23607	23608	23609	23610	23612	23613	23614	23615	23616	23617	23619	23620	23621	23623	23624	23625	23626	23627	23629	23630	23632	23633	23635	23637	23639	23640	23641	23642	23643	23644	23645	23646	23647	23648	23649	23650	23654	23657	23658	23659	23660	23666	23667	23668	23670	23671	23673	23676	23677	23678	23682	23683	23704	23705	23708	23710	23729	23731	23732	23738	23741	23742	23743	23746	23752	23753	23754	23759	23760	23761	23762	23764	23765	23766	23767	23768	23769	23770	23772	23774	23780	23786	23787	23788	238	239	2395	24	240	241	24137	24138	24139	24140	24141	24144	24145	24146	24147	24148	24149	242	243	2444	245	245711	245802	245806	245812	245913	245915	245929	245930	245932	245934	245936	245937	245938	245939	245972	245973	246	246119	246126	246135	246175	246176	246181	246182	246184	246213	246243	246269	246329	246330	246704	246716	246717	246720	246723	246731	246737	246778	246784	246785	247	2475	248	2483	2487	2488	249	2491	2492	2494	2495	2497	2499	25	2500	2502	2503	2504	2509	251	2512	2515	2516	2517	2518	2519	2520	2521	2523	2524	2525	2526	2527	2528	252839	252884	2529	252948	252950	252952	252954	252956	252969	252983	252995	2530	253012	253017	253018	253039	2531	253128	253143	253152	253190	2532	253260	2533	253314	2534	253430	253461	253482	2535	253512	253558	253559	253582	253635	253639	253650	253665	2537	253714	253724	253738	253769	253782	2538	253820	253827	253832	253868	2539	253933	253935	253943	253959	253970	253980	253982	254013	254028	254042	254048	254050	254065	254102	254122	254158	254170	254173	254187	2542	254225	254228	254240	254251	254263	254268	254295	2543	254312	254359	254394	254427	254428	254439	254528	254531	254552	254664	2547	254773	254778	254783	2548	254827	254863	254879	254887	2549	254910	254950	254956	2550	255022	255027	255043	255057	255061	255082	2551	255101	255104	255119	255130	255167	255180	255189	255193	255220	255231	255239	255252	255275	2553	255308	255324	255330	255349	255352	255374	255394	2554	255403	255411	255426	255480	255488	2555	255519	255520	2556	255631	2557	255725	255738	255743	255758	255762	255783	255798	2558	255809	255877	2559	255919	255926	255928	255967	2560	256006	256051	256076	256085	2561	256112	256126	256130	256144	256148	256158	256190	2562	256227	256236	256281	256297	2563	256302	256309	256329	256355	256356	256364	256374	256380	256394	2564	256435	256471	256472	256483	2565	256536	256586	2566	256643	256646	256691	2567	256710	256714	256764	256815	256892	2569	256933	256949	256957	256979	256987	257	2570	257000	257019	257039	257044	257062	257068	257093	2571	257101	257103	257106	257144	257160	257169	257177	257194	2572	257202	257203	257218	257236	257240	257313	257357	257364	257396	257397	257407	257415	25758	25759	257629	25764	25766	25769	25770	25771	25775	25776	25777	25778	25782	25788	25789	25790	25791	25792	25793	25794	25796	25797	25798	25799	258	2580	25800	25801	258010	25802	25803	25804	25805	25806	25807	25809	2581	25813	25814	25816	25817	25818	25819	2582	25820	25821	25822	25823	25824	25825	25827	25828	25829	2583	25830	25831	25833	25834	25836	25837	25839	2584	25840	25841	25842	25843	25844	25845	25847	25849	2585	25850	25851	25852	25853	25854	25855	25858	25859	25861	25862	25864	25865	2587	25870	25871	25873	25874	25875	25876	25878	25879	2588	25880	25884	25885	25886	25888	2589	25890	25891	25893	25894	25895	25896	25897	25898	259	2590	25900	25901	25902	25903	25904	25906	25907	25909	2591	25911	25912	25913	25914	25915	25917	259173	259197	2592	25920	25921	259215	259217	25923	259230	259232	259234	259236	259239	25924	259240	259249	25925	25926	259266	25927	25928	259282	259286	259287	25929	2593	25930	259307	259308	25932	25934	25936	25938	25939	25940	25941	25942	25943	25945	25946	25948	25949	2595	25950	25953	25956	25957	25959	2596	25960	25961	25962	25963	25966	2597	25970	25972	25973	25974	25975	25976	25977	25978	25979	25980	25981	25983	25984	25987	25988	25989	25992	25994	25996	25998	25999	26	26000	26001	26002	26003	26005	26007	26009	2601	26010	26011	26012	26013	26015	26017	26018	26019	26020	26022	26024	26027	260293	26030	26031	26032	26033	260332	260335	260337	260338	260339	26034	260340	260341	260342	26035	26036	26037	26038	26039	26040	260422	260425	260429	26043	260434	260436	26045	26046	26047	26048	26049	26050	26051	26052	26053	26054	26056	26057	26058	26059	26060	26061	26062	26063	26064	26065	26073	26074	26083	26084	26085	26086	26088	2609	26090	26091	26092	26093	26094	26097	26098	26099	26100	26103	26108	26112	26115	26118	26119	26121	26122	26123	26127	26128	2613	26130	26133	26135	26137	26138	26140	26145	26146	26147	26148	2615	26150	26151	26152	26153	26154	26155	26156	26157	2616	26160	26164	26166	26167	26168	2617	261726	261729	26173	261734	26175	2618	26184	26188	26189	2619	26190	26191	262	2620	26205	26206	26207	2621	26211	26212	26219	2622	26220	26223	26224	26225	26227	26228	26229	2623	26230	26231	26232	26233	26234	26235	26238	2624	26240	26242	26245	26248	26249	2625	26251	26253	26254	26255	26256	26257	26258	26259	2626	26260	26261	26262	26263	26266	26267	26268	26269	2627	26270	26271	26272	26273	26275	26276	26277	26278	26279	2628	26280	26281	26284	26285	26286	26289	2629	26290	26291	26292	26297	26298	2630	26301	2631	2632	2633	26330	26333	26335	26339	2634	26341	26343	2635	26353	26354	26355	2636	2637	2638	2639	2641	2643	2644	2645	2646	26468	26469	2647	26470	26471	26472	26476	26479	2648	2649	26492	26493	26496	26497	26499	265	2650	26502	26503	26504	26505	26507	26508	26509	2651	26511	26512	26514	26515	26516	26517	26519	26520	26521	26523	26524	26525	26526	26528	26529	2653	26530	26531	26533	26537	26539	26541	26548	26574	26575	26576	26577	26578	26579	2658	26580	26585	26586	26589	26590	26591	26592	2660	26608	2661	26610	2662	26628	2664	26640	26645	26647	26648	2665	26651	26656	26658	26659	26661	266629	26664	266655	266673	266675	26668	266683	26669	266695	266697	2667	266722	266724	266727	266743	266747	266783	266786	2668	266812	26687	26689	2669	26690	26692	26693	26694	266954	266977	267	2670	267002	267005	267007	267008	267009	26701	267012	26707	2671	26713	26716	26717	2672	2673	26735	26737	2674	26740	26742	26747	2675	26750	26751	2676	26762	2677	26777	2678	26788	268	26823	26829	2683	26831	26852	26855	2686	2687	26872	26873	2689	269	2690	2691	2692	2693	2694	2695	26952	26953	26958	26959	2696	26960	2697	26973	26974	2698	26980	26982	26984	26985	26986	26993	26994	26995	26996	26998	26999	27	270	2700	27000	27004	27005	27006	2701	27010	27012	27013	27018	27019	2702	27020	27022	27023	2703	27030	27031	27032	27033	27034	27035	27036	27037	27039	27040	27042	27043	27044	2705	2706	27063	27065	27067	27068	27069	2707	27071	27072	27074	27075	27076	27077	27079	27085	27086	27087	27089	2709	27090	27091	27092	27093	27094	27095	27097	27098	271	2710	27101	27102	27106	27107	27109	27111	27112	27113	27115	2712	27120	27121	27122	27123	27124	27125	27127	27128	27129	27130	27131	27132	27133	27134	27136	27141	27143	27145	27146	27147	27148	27151	27152	27153	27154	27156	27158	27159	27160	27161	27163	27164	27165	27166	2717	27170	27173	27175	27177	27178	27179	27180	27181	27183	27184	27185	27189	2719	27190	27197	27198	27199	272	2720	27200	27201	27202	27229	27230	27231	27232	27233	27235	27236	27237	27238	27239	27240	27241	27242	27243	27244	27245	27246	27247	27248	27249	27250	27252	27253	27254	27255	27257	27258	27283	27284	27285	27286	27287	27288	27289	2729	27290	27291	27292	27293	27294	27295	27296	27297	27299	273	2730	27300	27301	27302	27303	27304	27306	27309	2731	27314	27315	27316	27319	2732	27324	27327	27328	27329	2733	27330	27332	27333	27334	27335	27336	27338	27339	2734	27340	27341	27342	27343	27344	27345	27346	27347	27348	27349	2735	27350	27351	27352	2736	2737	2738	2739	274	2740	2741	2742	27429	2743	27430	27433	27434	27436	27437	27439	2744	27440	27443	27445	2745	2746	2747	2749	275	2750	2752	2753	2760	2761	2762	2764	2765	2766	2767	276719	2768	2769	2770	2771	2773	2775	2776	2778	2779	2780	2781	2782	2783	2784	2785	2786	2787	2789	2791	2792	2793	2794	2796	2797	2798	2799	28	280	2800	2801	2802	2803	2804	2805	2806	280636	280637	280644	280655	280657	280658	280664	2810	2811	2813	2814	2815	2817	2819	2820	2821	2822	2823	28231	28232	28234	2824	2825	2826	282618	282679	282694	2827	282756	282763	282770	282775	282776	282786	282790	282791	2828	282801	282808	282809	282890	2829	282966	282967	282969	282973	282974	282991	282992	282996	282997	2830	283011	283028	283078	283093	283102	283104	283110	283111	283120	283129	283130	283135	283143	283149	283152	283155	283159	28316	283160	283162	283165	283171	283174	283189	283193	283197	2832	283208	283209	283212	283218	283219	283226	283229	283232	283234	283237	283238	283248	283254	283257	283284	283294	283298	2833	283303	283310	283314	283316	283332	283337	283345	283349	283365	28337	283373	283375	283377	28338	283383	283385	28339	283392	283398	2834	28341	283416	283417	283420	283422	283431	283440	283446	283450	283455	283459	28346	283460	283461	283463	283464	28347	283471	283481	283487	283489	283491	2835	283507	283514	283518	283521	28353	283537	283547	283551	283553	283554	283562	28357	283571	283576	283578	283579	283584	283585	283588	283596	283598	283600	283617	283629	28363	283631	283635	283638	283643	28365	283651	283652	283659	283677	283683	283685	283687	283688	2837	283710	283711	283726	283742	283747	283755	28376	283777	28378	2838	28380	283807	28382	28383	283847	283848	283849	28385	283860	283867	283869	28387	283870	283871	283876	28388	283897	283899	28390	283902	283904	283922	283927	28393	283932	283933	28394	283948	28395	283951	283953	28396	283970	283985	283987	283989	283991	283999	284	2840	28400	284001	284004	284009	284013	284018	284021	284023	284040	284058	28406	284067	284069	28407	284071	284076	284083	284085	284086	28409	284098	284099	2841	284100	284106	284110	284111	284114	284116	284119	284120	284123	284129	28413	284131	28414	284161	284167	284184	284185	284186	2842	284207	28421	284215	284217	28422	28423	284232	284252	284254	284257	28426	284260	284269	284273	284274	28428	28429	284293	284296	284297	2843	28430	284306	284307	284309	284312	284313	284323	284325	284338	284339	284340	284346	284348	284349	284352	284353	284355	284358	284359	284361	284365	284366	284367	284369	284370	284371	284379	284382	284383	284390	284391	284395	284402	284403	284406	284415	284417	284418	284422	284424	284427	28443	284434	284439	284440	284441	284443	28445	284451	284459	284467	28448	284485	284486	28449	284498	2845	28451	28452	284521	284525	28453	284532	284541	284546	28455	28456	28457	284573	284577	2846	28461	284611	284612	284613	284615	284618	28462	28463	28464	284648	28465	284654	284656	28466	28467	284672	28468	284680	284685	284688	28469	284695	284697	2847	284716	284723	284729	284739	284756	284759	284764	2848	284800	284801	284805	284821	284827	284836	284837	2849	284904	284912	284942	284944	284948	284952	284958	284992	284996	284998	285	2850	285016	285025	285033	285051	285093	285095	285097	28511	285116	28512	285126	28513	28514	285141	285148	285150	285154	28516	285172	285175	285180	285193	285194	285195	2852	285203	285205	285216	285220	285226	285231	285237	285242	285264	285267	285268	285282	2853	285303	285311	285313	285315	285322	285331	285335	285343	285346	285349	285359	285362	285367	285368	285381	285382	285386	2854	285412	285415	285423	285429	285440	285453	285456	285464	285484	285489	285492	285498	2855	285501	285512	285513	285521	285525	285527	285533	285548	285550	285555	285556	28557	285588	285590	285591	285598	2856	285600	285601	285605	285613	285634	285636	285641	285643	285647	285668	285671	285672	285676	285679	285696	2857	285704	285706	285733	285735	285741	285753	285754	285755	285759	285761	285782	285800	285804	285829	285830	285834	285848	285852	285855	285872	285877	285888	2859	285900	285908	285941	285943	285958	285961	285971	285973	285987	285989	286	286002	286006	286016	286023	286042	286046	286053	286065	286075	286076	286077	286094	286097	2861	286101	286102	286103	286122	286128	286133	286140	286144	286148	286150	286151	286157	286177	286183	286187	2862	286204	286205	286207	286223	286234	286238	286239	286256	286257	286262	2863	286319	286336	286343	286348	286359	286362	2864	286410	286411	286423	286430	286436	286451	286453	286456	286464	286467	286472	286480	286494	286495	286499	286512	286514	286544	286550	286554	286555	286676	2867	286749	286753	2868	286826	286827	286828	2869	287	2870	287015	2872	2873	2874	2875	2876	2877	2878	2879	288	2880	2882	2884	2885	2886	28869	2887	2888	2889	2890	28907	2891	2892	2894	2895	28951	28952	28954	28955	28956	28957	28958	28959	2896	28960	28962	28964	28965	28966	28968	28969	2897	28970	28971	28972	28973	28974	28976	28977	28978	2898	28981	28982	28984	28985	28986	28987	28988	28989	2899	28990	28991	28992	28998	28999	29	290	2900	2901	29015	29018	2902	29023	29028	2903	29035	2904	2905	29058	2906	29062	29063	29066	29068	2907	29070	29071	29072	29074	29078	29079	2908	29080	29081	29082	29083	29085	29086	29087	29088	29089	2909	29090	29091	29093	29094	29095	29097	29098	29099	291	29100	29101	29102	29103	29104	29105	29106	29107	29108	29109	2911	29110	29113	29114	29115	29116	29117	29118	29119	2912	29121	29122	29123	29124	29125	29126	29127	29128	2913	2914	2915	2916	2917	2918	2919	292	2920	2921	2922	2923	2925	2926	2928	2931	2932	2934	2935	2936	2937	2939	2940	2941	2944	2945	2946	2947	2948	2949	2950	2951	2952	2954	2956	2957	2958	2959	2960	2961	2962	2963	2965	2967	2968	2969	2971	2972	2974	2975	2976	29760	29761	29763	29765	29766	29767	2977	29775	29777	2978	29780	29781	29785	29789	2979	29796	29798	29799	2980	29800	29801	29802	29803	2981	2982	2983	2984	29841	29842	29843	29844	29850	29851	29855	2986	2987	29880	29881	29882	29883	29886	29887	29888	29889	2989	29890	29893	29894	29895	29896	29899	2990	29901	29902	29903	29904	29906	29907	29909	29911	29914	29915	29916	29919	2992	29920	29922	29923	29924	29925	29926	29927	29928	29929	2993	29930	29933	29934	29937	2994	29940	29941	29942	29943	29944	29945	29946	29947	29948	29949	2995	29950	29951	29952	29953	29954	29956	29957	29958	29959	2996	29960	29964	29965	29966	29967	29968	29969	2997	29970	29974	29978	29979	29980	29982	29984	29985	29986	29988	29989	2999	29990	29991	29992	29993	29994	29995	29997	29998	29999	3	30	3000	30000	30001	30008	30009	3001	30010	30011	30012	3003	3004	3006	30061	30062	3007	3008	3009	301	3010	3012	3014	3015	3017	3018	302	3020	3021	3024	3026	3028	3029	303	3030	3031	3032	3033	3034	3035	3036	3037	3038	3041	3042	3043	3044	3045	3046	3049	305	3052	3053	3054	3055	3059	306	3060	3061	3062	3064	3065	3066	3067	3068	3069	307	3070	3071	3073	3074	3075	3077	308	3080	3081	30811	30812	30813	30814	30815	30817	30818	3082	30820	30827	3083	30832	30833	30834	30835	30836	30837	3084	30844	30845	30846	30848	30849	30850	30851	3087	309	3090	3091	3092	3093	3094	3096	30968	3097	3098	3099	31	310	3101	3104	3108	3109	311	3110	3111	3113	3115	3116	3118	312	3120	3122	3127	3128	313	3131	3133	3134	3135	3136	3137	3138	314	3140	3141	3142	3145	3146	3148	3149	3150	3151	3152	3155	3156	3157	3158	3159	316	3161	3162	3163	3164	3167	3169	317	3170	3171	3172	3174	3175	3176	317649	317662	317671	317684	317686	3177	317701	317702	317705	317716	317719	317727	317729	317730	317753	317760	317761	317762	317772	317774	317775	317781	317784	3178	318	3181	3182	3183	3184	3185	3186	3187	3188	3189	319	3190	319085	319087	319099	3191	319101	319102	319111	319112	319115	319117	319118	319120	319121	319122	319123	319128	319129	319130	319134	319135	319140	319142	319144	319145	3192	3195	3196	3198	3199	32	320	3200	3201	3202	3203	3204	3205	3206	3207	3208	3209	321	3211	3212	3213	3214	3215	3216	3217	3218	3219	322	3221	3224	3225	3226	3227	3228	3229	323	3231	3232	3233	3234	3235	3236	3237	3238	3239	324	3240	3241	3242	3248	3249	325	3250	3251	3257	326	326105	326106	326107	326268	326269	326272	326275	326277	326279	326286	326288	326289	326291	326293	326294	326297	326298	326299	3263	326301	326303	326305	326306	326308	326309	326310	326311	326312	326317	326320	326321	326323	326325	326326	326337	326340	326342	326343	3265	326590	326593	3266	326603	326605	326606	326608	326613	326614	326616	326617	326624	326625	326626	326627	326628	3267	3268	3269	327	3270	3274	3275	3276	327657	327659	328	3280	3281	3283	3284	329	3290	3291	3292	3293	3294	3295	3297	3298	3299	33	330	3300	3301	3303	3304	3305	3306	3308	3309	331	3312	3313	3315	3316	332	3320	3321	3322	3323	3324	3326	3327	3329	333	3336	3337	3338	3339	333926	333929	334	3344	3346	3347	335	3350	3351	3352	3354	3355	3356	3357	3358	3359	336	3360	3361	3362	3363	3364	337	3371	3373	3375	3376	337867	337872	337873	337874	337876	337878	337879	337880	337882	337959	337963	337964	337966	337967	337968	337971	337972	337973	337976	337978	337979	337985	338	338017	338094	338096	338097	338098	338099	3381	3382	3383	338321	338322	338323	338324	338328	338339	338376	338389	338390	338396	338398	3384	338440	338470	3385	338557	338567	338588	338591	338596	338599	3386	338611	338637	338645	338657	338661	338662	338667	338674	338675	338692	338699	338707	338739	338751	338756	338758	338761	338773	338785	338799	338805	338809	338811	338821	338870	338872	338879	338917	338949	338963	339	339059	339105	339122	339123	339145	339168	339175	339192	339201	339209	339210	339221	339229	339230	339231	339263	339287	339290	339302	339318	339324	339327	339344	339345	339352	339366	339390	339396	339398	3394	339403	339416	339448	339451	339453	339456	339457	339479	339483	339487	339488	339500	339501	339512	339524	339541	339559	339562	3396	339665	339669	339674	3397	339736	339745	339760	339761	339766	339768	339778	339779	339781	339789	339799	3398	339804	339829	339834	339843	339845	339855	339879	339881	339883	339896	339897	3399	339902	339906	339942	339965	339966	339967	339976	339977	339983	34	3400	340024	340061	340069	340075	340094	340096	340113	340120	340146	340152	340156	340168	340192	340204	340205	340206	340252	340260	340267	340268	340273	340274	340277	340286	340348	340351	340359	340371	340385	340390	340419	340441	340443	340460	340481	340485	340499	340501	340502	340515	340526	340527	340533	340542	340543	340547	340554	340571	340578	340591	340595	340596	340598	340602	340654	340665	340706	340719	340745	340749	340780	340784	340811	340844	340888	340895	340947	340980	340990	341	341019	341032	341056	341112	341116	341148	341152	341208	341230	341277	341315	341333	341346	341350	341356	341359	341378	341392	341405	341412	341416	341418	341457	341469	341511	341567	341568	3416	341604	341640	341674	341676	341689	3417	341757	341784	341799	3418	341880	341883	3419	341965	3420	342035	3421	342125	342132	342184	3422	342293	3423	342346	342357	342372	342374	342419	342426	342443	3425	342510	342527	342531	342541	342574	3426	342615	342618	342666	342667	342705	342732	342776	342784	3428	342808	342850	342865	342892	342897	342898	3429	342908	342909	342918	342926	342933	342945	342977	342979	342994	343	3430	343035	343052	343066	343069	343099	3431	343165	343169	343171	343184	343263	343296	3433	343301	343326	343332	343338	3434	343406	343409	343413	343450	343472	343495	343505	343508	343515	343521	343578	343629	343637	343641	3437	343702	343727	343930	343981	343990	344	3440	344018	344022	344065	344148	344167	344191	3442	344320	344328	344332	344371	344382	344387	344405	344454	344462	3445	344558	344593	344595	344653	344657	344658	344709	344741	344752	344758	344760	344787	3448	344805	344807	344813	344838	344866	344887	344892	344901	344905	344967	344978	344988	345	345016	345041	345051	345062	345079	345193	345222	345258	345274	345275	3454	345430	345456	345462	345471	3455	345557	345571	345576	3456	345611	345630	345643	345645	345651	345757	345778	3458	345829	345895	3459	345930	346	3460	346007	346085	346157	346171	346288	346296	346329	346389	346470	346517	346524	346525	346547	346562	346606	346653	346673	346689	3467	346702	346711	346990	347	347028	347051	347088	347097	347119	347127	347168	347193	347240	347252	347265	347273	347275	347281	347333	347344	347359	347363	347365	3474	347402	347404	347411	347422	347442	347454	347468	347475	347487	3475	347516	347517	347527	347541	347544	347549	347587	3476	347613	347675	347687	347688	347694	347705	347706	347720	347730	347731	347732	347733	347734	347735	347736	347741	347744	347853	347862	347894	3479	347902	347918	347933	348	3480	348013	348021	348094	348110	348158	348180	3482	348235	3483	348303	348327	348378	3484	348487	3485	3486	348645	348654	3487	348751	348793	3488	348801	348807	348808	348825	348840	3489	348910	348926	348932	348938	348958	348980	348995	3490	349075	3491	349136	349149	349152	349158	349236	349372	349386	349391	3494	349565	349633	349667	3497	35	350	3500	3501	3502	350383	3507	3508	351	3512	3516	352852	352887	352905	352909	352954	352966	352993	352999	353	353006	353013	353088	353091	353116	353132	353133	353135	353139	353141	353142	353143	353144	353145	353149	353164	353174	353189	353194	353219	353238	353274	353288	353299	353322	353324	353329	353333	353355	353376	353497	3535	353500	353511	353514	354	3543	3547	3549	355	3550	3551	3552	3553	3554	3556	3557	3558	3559	356	3560	3561	3562	3565	3566	3567	3568	3569	357	3572	3573	3574	3575	3576	3577	3578	3579	358	3580	3585	3586	3587	3588	3589	359	3590	3592	3593	3594	3595	3596	3597	359710	359724	359731	359732	359736	359737	359739	359740	359743	359745	359747	359748	359755	359757	359763	359764	359774	359776	359791	359803	359804	359821	359844	359845	359948	36	360	3600	360008	360009	360015	360021	360023	360030	3601	360159	360160	360166	360167	360174	360200	360203	360226	360227	3603	3604	3605	3606	3607	3608	3609	361	3611	3612	3613	3614	3615	3617	3619	362	3620	3621	3622	3623	3624	3625	3626	3627	3628	363	3631	3632	3633	3635	3636	3638	364	3640	3641	3642	3643	3645	3646	3647	3651	3652	3654	3655	3656	3658	3659	366	3660	3661	3662	3663	3664	3665	3669	367	3670	3671	3672	3673	3674	3675	3676	3678	3679	368	3680	3681	3682	3683	3684	3685	3687	3688	3689	369	3690	3691	3692	3693	3694	3695	3696	3697	3698	3699	37	3700	3702	3703	3704	3705	3706	3707	3708	3709	3710	3712	3713	3714	3716	3717	3718	372	3720	3725	3726	3727	3728	373	3730	373156	3732	3734	3735	373509	3736	3737	3738	373861	373863	3739	3741	3742	374286	374291	3743	374308	374354	374355	374378	374383	374387	374393	374395	3744	374403	374407	374443	374454	374462	374467	374470	374491	3745	374500	374569	3746	374618	374654	374655	374659	3747	374739	374768	374786	3748	374819	374860	374864	374868	374872	374875	374877	374879	374882	374887	374897	374899	3749	374900	374907	374918	374920	374928	374946	374955	374969	374973	374977	374986	374987	375	3750	375033	375035	375056	375057	375061	3751	375189	375190	3752	375287	375295	375298	3753	375307	375316	375323	375337	375341	375346	375347	375387	3754	375444	375449	375484	3755	375513	375519	375567	3756	375607	375611	375612	375686	3757	375704	375743	375748	375757	375759	375775	375790	3758	3759	375940	3760	3761	376132	3762	376267	3763	3764	376412	376497	3765	3766	376693	3767	3768	376844	3769	376940	377	3770	377007	377047	3772	3773	3775	3776	377677	3777	3778	377841	3779	377997	378	3780	378013	3781	3783	3784	3785	3786	3787	378708	3788	378807	378818	378832	378884	378938	378953	378955	379	3790	379005	379006	379007	379025	379027	379034	3791	3795	3796	3797	3798	3799	38	3800	3801	3802	3804	3805	3809	381	3811	3812	3814	3815	3816	3817	3818	382	3820	3823	3824	3827	383	3831	3832	3833	3834	3835	3836	3837	3838	3839	384	3840	3841	3842	3843	3845	3848	3849	3850	3851	3852	3853	3854	3855	3856	3857	3858	3859	3860	3861	3866	386608	386617	386618	386653	386654	386672	386675	386676	386678	386683	386685	386687	386690	386724	386726	386729	386731	386746	3868	387	387032	387066	387103	387104	387119	387129	3872	387263	387264	387266	387332	387338	387357	387496	3875	387509	387522	387535	387590	387597	387601	387640	387642	387644	387646	387647	387654	387694	387695	387700	387703	387707	387712	387715	387720	387723	387745	387747	387748	387755	387758	387761	387763	387775	387778	387787	387791	387804	387815	387825	387826	387837	387841	387845	387849	387856	387869	387876	387882	387885	387890	387893	3879	387914	387921	387923	387924	387933	387939	387941	387978	387990	388	3880	388002	388007	388021	3881	388104	388115	388121	388122	388125	388135	388177	388181	388182	388199	3882	388210	388228	388272	388276	388279	388282	388284	3883	388323	388324	388325	388327	388333	388335	388336	388341	388344	388363	388364	388381	388387	388389	388394	3884	388401	388403	388407	388419	388460	388474	388478	388499	3885	388503	388507	388514	388523	388531	388533	388536	388550	388551	388552	388553	388555	388556	388558	388559	388561	388564	388566	388567	388569	388581	388585	388588	388591	388595	3886	388610	388611	388630	388646	388649	388650	388662	388695	388697	388698	3887	388701	388720	388722	388730	388734	388743	388753	388759	388761	388780	388789	388795	388796	3888	388813	388815	388818	388820	388849	388882	388885	388886	3889	388906	388907	388910	388923	388925	388931	388939	388942	388946	388948	388951	388955	388960	388962	388963	388965	388969	388996	389	3890	389000	389012	389015	389023	389033	389043	389049	389053	389058	389072	389073	389075	389084	3891	389101	389102	389114	389118	389119	389120	389123	389124	389125	389127	389136	389141	389144	389151	389152	389158	389160	389161	389170	389174	389179	389180	389197	389199	3892	389203	389206	389207	389208	389217	389223	389240	389249	389257	389289	389300	389320	389322	389328	389332	389333	389336	389337	389362	389365	389369	389370	389376	389383	389384	389386	389395	389400	389404	389416	389419	389421	389424	389428	389432	389434	389435	389458	389465	389493	3895	389538	389541	389549	389558	389599	389602	389610	389626	389634	389643	389649	389652	389655	389658	389662	389668	389672	389676	389677	389690	389692	3897	389705	389715	389762	389763	389765	389766	389768	389787	389791	389792	389799	3898	389812	389813	389816	389827	389840	389844	389849	389856	389860	389866	389873	389884	389895	389898	3899	389901	389904	389906	389932	389935	389936	389941	389948	389970	389976	389990	389992	389997	39	390	390003	390006	390007	390010	390029	390030	390034	390035	390036	390038	390039	390040	390041	390043	390044	390046	390053	390054	390058	390059	390063	390064	390066	390067	390072	390075	390077	390078	390079	390081	390082	390083	390084	390091	390093	390098	390099	390101	390102	390107	390110	390113	390117	390136	390137	390138	390139	390142	390144	390148	390154	390155	390157	390158	390162	390166	390174	390183	390186	390190	390191	390195	390197	390199	3902	390201	390203	390205	390206	390211	390212	390213	390218	390224	390225	390226	390228	390239	390243	390245	390250	390251	390255	390259	390260	390261	390265	390267	390269	390273	390274	390275	390282	390283	390284	390294	390297	390298	3903	390301	390306	390311	390313	390314	390318	390320	390321	390322	390323	390324	390326	390327	390329	390332	390340	390352	390358	390363	390378	390394	3904	390402	390403	390407	390411	390413	390415	390418	390419	390423	390424	390431	390432	390433	390435	390436	390437	390438	390439	390440	390441	390442	390445	390472	390482	390483	390501	390502	390503	390538	390539	390557	390561	390572	390576	390578	390581	390588	390594	390595	390597	390598	3906	390600	390601	390610	390612	390614	390616	390617	390618	390634	390637	390638	390643	390648	390649	390650	390651	390664	390667	390671	390730	390732	390735	390738	390739	390748	390756	390760	390791	390792	3908	390800	390806	390816	390843	390844	390858	390860	390861	390874	390877	390882	390883	390886	390892	390894	390895	3909	390904	390916	390924	390927	390928	390930	390933	390937	390940	390948	390949	390963	390980	390988	390992	390993	390996	390997	390998	390999	391	3910	391012	391013	391019	391020	391026	391033	391037	391039	391040	391044	391045	391048	391051	391053	391059	391069	391073	391075	391076	391077	391081	391092	391099	3911	391102	391104	391106	391107	391109	391110	391112	391115	391117	391119	391121	391123	391124	391126	391130	391132	391135	391136	391137	391139	391140	391142	391155	391158	391160	391162	391168	391169	391174	391175	391179	391183	391189	391194	391196	391205	391211	391230	391239	391242	391247	391253	391256	391257	391266	391267	391271	391276	391279	3913	391322	391334	391349	391356	391358	391359	391365	391367	391378	391383	391387	3914	391428	391436	391448	391453	391458	391462	391465	391467	391470	391472	391475	391485	391490	391491	391496	391508	391518	391524	391526	391530	391532	391533	391538	391539	391552	391556	391559	391560	391566	391578	391587	391589	391592	391598	3916	391600	391603	391632	391634	391636	391640	391642	391647	391655	391656	391657	391670	391672	391674	391681	391686	391696	391697	391698	391701	391706	391707	391710	391711	391712	391713	391714	391718	391719	391722	391723	391738	391739	391741	391744	391765	391767	391768	391769	391771	391774	391777	391798	3918	391803	391804	391807	391810	391811	391813	391819	391827	391828	391833	391836	391844	391845	391847	392	3920	392005	392008	392027	392030	3921	392100	392106	392132	392133	392138	392140	392145	392180	392181	392194	392206	392209	392217	392221	392225	392226	392232	392242	392255	392262	392264	392265	392266	392267	392268	392271	392275	392281	392282	392285	392288	392298	392301	392302	392305	392307	392308	392310	392313	392350	392352	392358	392360	392364	392368	392371	392374	392375	392377	392382	392387	392391	392392	392395	392399	392424	392425	392435	392436	392437	392439	392440	392442	392443	392447	392451	392452	392454	392456	392459	392465	392473	392479	392481	392485	392486	392489	392490	392497	3925	392505	392508	392509	392510	392516	392520	392522	392525	392529	392536	392538	392539	392540	392543	392545	392547	392552	392555	392557	392561	392617	392636	3927	392781	392787	392843	392862	392872	3929	392979	393	3930	393046	393078	3931	3932	3933	3934	3936	3937	3938	3939	394	3940	394263	394269	3945	3947	3949	395	3950	3952	3953	3954	3955	3956	3957	3958	3959	396	3960	3964	3965	397	3972	3973	3975	3976	3977	3978	398	3980	3981	3982	3983	3984	3985	3987	3988	399	3990	3991	3992	3993	399473	399474	3995	399512	3996	399664	399665	399668	399669	399670	399671	399687	399694	399706	399715	399717	399726	399744	399748	399774	399783	3998	399814	399815	399818	399823	399827	399879	399881	399886	399888	399909	399942	399947	399948	399949	399950	399965	399967	399968	399978	399979	399980	399988	399994	40	400	4000	400011	400013	400026	400027	400036	400046	400058	400061	400064	400073	400077	400094	400099	4001	400110	400120	400126	400129	400141	400165	400221	400223	400224	400236	400258	400347	400359	400360	400385	4004	400403	400406	400410	400446	400451	400454	400456	400499	4005	400506	400508	400509	400511	400533	400535	400539	400555	400566	400569	400576	400591	400593	400617	400618	400624	400629	400643	400645	400650	400652	400657	400658	400661	400668	400673	400682	400696	4007	400706	400710	400713	400720	400745	400746	400750	400752	400757	400765	400769	400793	400796	400797	400798	4008	400823	400830	400831	400836	400863	400866	400867	400891	400892	4009	400916	400926	400927	400931	400932	400934	400935	400940	400941	400943	400945	400950	400954	400958	400961	400963	400984	400986	401	4010	401007	401010	401018	401021	401024	401027	401036	401039	401040	401044	401045	401052	401067	401074	401076	401081	401082	401089	401093	401097	401098	401105	401114	401115	401123	401124	401127	401137	401138	401145	401152	401166	401172	401180	401190	401191	4012	401207	401230	401232	401233	401236	401242	401251	401253	401258	401260	401261	401262	401265	401271	401285	401286	401288	401296	4013	401303	401321	401335	401337	401388	401397	401399	4014	401409	401431	401433	401459	401466	401474	401478	401491	401492	401494	401498	4015	401505	401533	401535	401537	401541	401546	401548	401551	401554	401557	401562	401563	401565	401588	4016	401602	401612	401637	401638	401646	401647	401648	401662	401663	401664	401665	401675	401676	401677	401679	401687	401692	401696	4017	401703	401705	401708	401717	401718	401720	401725	401730	401742	401744	401767	401770	401777	4018	401817	401822	401825	401827	401847	401863	401864	401865	401875	401884	401895	401898	401903	401911	401914	401934	401944	401957	401959	401960	401973	401974	401975	401980	401981	401982	401994	402	402036	402055	402057	402069	402076	402093	402096	402112	402116	402117	402125	402134	402135	402143	402149	402150	402152	402160	402175	402176	402182	402191	402192	402193	402198	402213	402214	402216	402219	402220	402221	402222	402226	402229	402230	402233	402246	402269	402273	4023	402333	402342	402359	402360	402374	402375	402381	402394	402408	402415	402420	402422	402424	402425	402429	402481	4025	402562	402569	402573	4026	402634	402635	402641	402643	402644	402665	402679	402682	402694	402715	402716	403	403227	403235	403247	403248	403251	403256	403266	403271	403274	403275	403277	403278	403281	403282	403283	403284	403285	403288	403297	4033	403301	403302	403312	403313	403314	403315	403341	4034	4035	4036	4037	4038	4040	404037	404093	4041	404201	404203	404216	404217	404220	404266	4043	4045	404544	404550	404552	4046	404635	404636	404665	404672	4047	404734	404770	4048	4049	405	4050	4051	4052	4053	4054	4055	4056	4057	405753	405754	4058	4059	406	4060	4061	4062	4063	4064	4065	4066	4067	4068	406875	406884	406886	406891	406893	4069	406902	406903	406906	406907	406911	406914	406919	406922	406925	406926	406928	406929	406930	406934	406940	406957	406958	406960	406963	406968	406969	406970	406973	406974	406984	406986	406989	406992	407	4070	407003	407007	407008	407023	407024	407025	407033	407035	407037	407040	407044	407051	4071	4072	4074	4076	4077	407738	407835	407975	408	408029	4081	408186	408187	4082	408263	4084	4085	4086	4087	4088	4089	409	4090	4091	4092	4093	4094	4097	4099	41	410	4100	4103	4104	4106	4107	4109	411	4111	4112	4113	4114	4115	4116	4117	4118	412	4121	4122	4123	4124	4125	4126	4128	4129	4130	4131	4133	4134	4135	4137	4139	414	4140	414061	4141	414131	414149	414152	414194	414196	4142	414235	414236	414260	4143	414301	414318	414328	414332	414355	4144	4145	4146	4147	4148	414899	4149	414918	414919	414927	415	4150	4151	415116	415117	4152	4153	4154	4155	4157	4158	4159	416	4160	4161	4162	4163	4166	4168	417	4170	4171	4172	4173	4174	4175	4176	4179	418	4185	4188	4189	419	4190	4191	4192	4193	4194	4197	4199	420	4200	4201	4204	4205	4207	4208	4209	421	4210	4211	4212	4214	4215	4216	4217	4218	4221	4222	4223	4224	4225	4232	4233	4234	4236	4237	4238	4240	4241	4242	4246	4247	4248	4249	4250	4253	4254	4255	4256	4257	4258	4259	4261	427	4277	4279	4281	4282	4283	4284	4285	4286	4287	4288	4289	429	4291	4292	4293	4294	4295	4296	4297	4298	4299	43	430	4300	4301	4302	4303	4306	4308	4311	4312	4313	4314	4316	4317	431704	431705	431707	4318	4319	432	4320	4321	4322	4323	4324	4325	4326	4327	4329	433	4330	4331	4332	4335	4336	4337	4338	434	4340	4342	4343	435	4350	4351	4352	4353	4354	4355	4356	4357	4358	4359	4361	4362	4363	43847	43849	439	439915	439916	439921	439933	439945	439949	439950	439951	439954	439985	439992	439996	440	440015	440021	440023	440026	440031	440040	440044	440049	440051	440063	440067	440068	440072	440073	440077	440081	440084	440086	440087	440097	440104	440107	440119	440122	440125	440132	440137	440138	440142	440145	440163	440180	440181	440184	440193	440200	440225	440253	440268	440275	440278	440279	440287	440288	440292	440307	440311	440330	440335	440338	440356	440359	440387	440389	440400	440419	440423	440435	440456	440459	440461	440465	440489	440491	440503	440508	440515	440518	440519	440525	440533	440574	440575	440577	440585	440587	440589	440590	440595	440597	440603	440606	440675	440695	440699	440700	440706	440730	440731	440733	440737	440742	440757	440786	440792	440822	440823	440829	440836	440854	440865	440895	440900	440902	440915	440917	440934	440944	440955	440956	440957	440973	440981	440982	440991	440993	441005	441009	441013	441024	441026	441027	441032	441034	441046	441051	441054	441058	441061	441073	441097	441108	441131	441132	441133	441150	441151	441154	441160	441161	441166	441167	441168	441172	441178	441179	441194	441208	441212	441218	441228	441234	441238	441239	441241	441242	441246	441250	441272	441282	441355	441363	441369	441376	441377	441381	441391	441400	441455	441459	441461	441478	441481	441484	441487	441493	441502	441505	441506	441509	441511	441518	441525	441531	441548	441549	441550	441553	441572	441592	441601	441608	441609	441617	441623	441631	441632	441639	441641	441642	441643	441654	441662	441666	441669	441687	441720	441722	441726	441728	441732	441733	441736	441750	441768	441771	441774	441775	441781	441783	441784	441795	441811	441818	441843	441849	441862	441864	441869	441878	441880	441884	441887	441891	441893	441896	441897	441899	441900	441904	441907	441908	441911	441915	441932	441938	441940	441951	441956	441964	441996	442006	442013	442017	442028	442035	442038	442058	442060	442063	442078	442083	442086	442087	442097	442098	442113	442117	442131	442142	442153	442155	442156	442157	442160	442161	442162	442164	442167	442171	442172	442175	442179	442181	442183	442184	442188	442189	442190	442192	442195	442197	442204	442205	442210	442211	442213	442215	442217	442221	442225	442227	442229	442231	442232	442233	442234	442236	442237	442239	442240	442244	442245	442247	442249	442252	442253	442255	442256	442257	442258	442260	442261	442262	442263	442266	442267	442271	442290	442293	442304	442308	442317	442318	442319	442320	442325	442326	442334	442338	442382	442388	442396	442405	442406	442425	442426	442427	442429	442434	442447	442455	442459	442461	442465	442485	442517	442523	442524	442525	442659	442660	442661	442663	442664	442668	442673	442676	442707	442709	442710	442712	442713	442720	442721	442723	442726	442727	442730	442890	442898	442920	443	4430	4435	4436	4437	4438	4439	444	4440	444882	445	445577	445815	4477	4478	4479	4481	4482	4485	4486	4487	4488	448834	4489	449	4490	4493	4494	449491	4495	449518	4496	449645	4498	4499	450	4501	4502	4504	4507	451	4515	4520	4521	4522	4524	4528	453	4534	454	4542	4543	4544	4547	4548	455	4552	4580	4582	4583	4584	4585	4588	4589	459	4591	4593	4594	4595	4597	4598	4599	460	4600	4601	4602	4603	4604	4605	4606	4607	4608	4609	4611	4613	4615	4616	4617	4618	462	4620	4621	4622	4624	4625	4626	4627	4628	463	4632	4633	4634	4635	4636	4637	4638	4640	4641	4642	4643	4644	4645	4646	4648	4649	4650	4651	4653	4654	4656	4659	466	4660	4661	4664	4665	4666	4668	4669	467	4670	4671	4673	4674	4675	4676	4677	4678	468	4680	4681	4682	4683	4684	4685	4686	4688	4689	4690	4691	4692	4693	4694	4695	4696	4697	4698	47	4700	4701	4702	4703	4704	4705	4706	4707	4708	4709	471	4710	4711	4712	4713	4714	4715	4716	4717	4718	4719	472	4720	4722	4723	4724	4725	4726	4728	4729	473	4731	4733	4734	4735	4736	4738	4739	474	4741	474167	474171	474343	474344	474345	474354	4744	4745	4747	475	4750	4751	4752	4753	4756	4758	4759	476	4760	4761	4762	4763	477	4771	4772	4773	4774	4775	4776	4778	4779	478	4780	4781	4782	4783	4784	479	4790	4791	4792	4793	4794	4795	4796	4798	4799	48	480	4800	4801	4802	4803	4804	4807	4808	4809	481	4810	4811	4814	4815	4817	4818	482	4820	4821	4824	4825	4826	4828	4829	483	4832	4833	4835	4836	4837	4838	4839	484	4841	4842	4843	4846	4848	4849	4850	4851	4852	4854	4855	4856	4857	4858	486	4860	4861	4862	4863	4864	4867	4868	4869	487	4872	4874	4878	4879	488	4880	4881	4882	4883	4884	4885	4886	4887	4888	4889	489	4891	4892	4893	4897	4898	4899	49	490	4900	4901	4902	4904	4905	4907	4908	4909	491	4911	4913	4914	4915	4916	4917	4919	492	4920	4921	4922	492295	492303	492307	492311	4924	4925	4926	4927	4928	4929	493	4931	4935	493753	493754	4938	493829	493856	493860	493869	4939	493901	493913	4940	494024	494119	494127	494141	494143	494188	494197	4942	4943	494324	494326	494329	494331	494470	494513	494514	494551	4946	4947	4948	495	4950	4952	4953	4956	4957	4958	496	4967	4968	4969	497048	497049	497189	497258	4973	4974	4976	497661	4978	498	4982	4983	4985	49854	49855	49856	4986	49860	49861	4987	4988	4990	4992	4993	4994	4995	4998	4999	50	5000	5001	5002	5003	5005	5007	5008	5009	501	5010	5013	5015	5016	5017	5018	5019	5020	5021	5023	5024	5025	5027	5028	5029	5030	5031	5033	5034	503497	503542	503543	503569	503582	503583	5036	503612	503627	503634	5037	503834	503835	5042	5045	5046	5047	5048	50484	50485	50486	50487	50488	50489	5049	5050	50506	50507	50508	50509	5051	50511	50512	50514	50515	5052	5053	5054	5058	506	50604	50613	50614	50615	50616	50617	50618	50619	5062	50624	50626	50628	5063	50631	50632	50636	5064	50640	50649	50650	50651	5066	5067	50674	5068	5069	50700	50717	5073	5074	5075	5076	5077	5078	5080	50801	50802	50804	50805	50807	50808	50809	5081	50810	50813	50814	5082	5083	50831	50832	50833	50834	50835	50836	50837	50839	50846	50848	50852	50853	50854	50855	50856	50859	50861	50862	50863	50865	5087	5089	509	5090	5091	5092	5093	50937	50939	5094	50940	50943	50944	50945	5095	5096	50964	5097	5099	50999	51	5100	51000	51001	51002	51003	51004	51005	51006	51008	51009	5101	51010	51011	51012	51013	51015	51016	51018	51019	51020	51021	51022	51023	51024	51025	51026	51027	51028	51029	51030	51031	51032	51035	5104	51042	51043	51046	5105	51050	51052	51053	51054	51056	51057	51058	51059	5106	51060	51061	51062	51063	51065	51066	51067	51068	51069	51070	51071	51072	51073	51074	51075	51076	51077	51078	51079	5108	51081	51082	51083	51084	51085	51086	51087	51088	51090	51091	51092	51093	51094	51095	51096	51097	51098	51099	5110	51100	51101	51102	51103	51104	51105	51106	51107	51108	51109	5111	51110	51111	51112	51114	51115	51116	51117	51118	51119	51121	51122	51123	51124	51125	51126	51127	51128	51129	51130	51131	51132	51133	51134	51135	51136	51138	51141	51142	51143	51144	51145	51147	51148	51149	51150	51151	51154	51155	51156	51157	5116	51160	51161	51162	51163	51164	51166	51167	51168	51170	51171	51172	51174	51175	51176	51177	51179	5118	51181	51182	51184	51185	51186	51187	51188	5119	51191	51192	51193	51194	51195	51196	51198	51199	51200	51201	51202	51203	51204	51205	51206	51207	51208	51209	5121	51213	51214	51218	5122	51224	51225	51226	51227	51228	51230	51231	51232	51233	51234	51237	51239	51241	51244	51246	51247	51248	51249	5125	51250	51251	51252	51253	51255	51256	51257	51258	51259	5126	51260	51263	51264	51265	51266	51267	51268	5127	51270	51271	51272	51274	51276	51277	51278	51279	5128	51281	51282	51283	51284	51285	51286	51287	51289	5129	51290	51291	51292	51293	51294	51295	51296	51297	51298	51299	513	5130	51300	51301	51302	51303	51304	51305	51306	51307	51308	51309	51310	51311	51312	51313	51314	51315	51316	51317	51318	51319	5132	51320	51321	51322	51324	51327	51329	5133	51330	51332	51333	51334	51335	51337	51338	51339	5134	51340	51341	51343	51347	51348	51350	51351	51352	5136	51360	51361	51362	51363	51364	51365	51366	51367	51368	5137	51371	51372	51373	51374	51375	51377	51378	51379	5138	51380	51382	51384	51385	51386	51388	51389	5139	51390	51393	51397	51398	51399	514	5140	51400	51406	51409	5141	51411	51412	5142	51421	51422	51426	51427	51428	51429	5143	51430	51433	51434	51435	51438	51439	5144	51440	51441	51442	51444	51447	51449	5145	51450	51451	51454	51455	51458	5146	51460	51465	51466	5147	51471	51473	51474	51475	51477	51478	51479	5148	5149	51490	51491	51493	51495	51496	51497	51499	515	5150	51501	51503	51504	51506	51507	5151	51510	51512	51513	51514	51517	5152	51520	51522	51523	51524	51526	51527	51528	51529	5153	51530	51531	51533	51534	51535	51537	51538	5154	51540	51542	51545	51547	51548	5155	51550	51552	51554	51555	51557	51559	5156	51560	51561	51562	51564	51566	51567	51569	5157	51571	51573	51574	51575	5158	51582	51585	51586	51588	5159	51592	51593	51594	51596	51599	516	5160	51601	51602	51603	51604	51605	51606	51608	5161	51611	51614	51616	51617	51619	5162	51621	51626	51629	51631	51633	51634	51635	51637	51639	5164	51642	51643	51645	51646	51647	51649	5165	51650	51651	51652	51654	51655	51657	51659	5166	51660	51661	51663	51665	51666	51667	51668	51669	5167	51673	51676	51678	5168	51684	51686	5169	51690	51691	51692	51693	51696	51699	517	5170	51700	51701	51702	51703	51704	51705	51706	51710	51714	51715	51719	5172	51720	51725	51726	51727	51728	51729	5173	51733	51734	51735	51738	5174	51741	51742	51744	51747	5175	51750	51751	51752	51754	51755	51759	5176	51760	51761	51762	51763	51764	51765	51768	51773	51776	51780	5179	518	51802	51804	51805	51806	51808	51809	51816	5184	5187	5188	5189	5190	5191	5192	5193	5194	5195	5196	5197	5198	5199	52	520	5201	5202	5203	5204	5205	5207	5208	5209	521	5210	5211	5212	5213	5214	5216	5217	5218	522	5222	5223	5224	5225	5226	5228	5229	523	5230	5232	5233	5236	5238	5239	5241	5243	5245	5246	525	5250	5251	5252	5253	5255	5256	5257	5258	5259	526	5260	5261	5262	5264	5265	5266	5267	5268	5269	527	5270	5271	5272	5273	5274	5275	5276	5277	5279	528	5281	5283	5284	5286	5287	5288	5289	529	5290	5291	5292	5293	5294	5295	5296	5297	5298	53	5300	5303	5304	5305	5306	5307	5308	5309	5310	5311	5313	5315	5316	5317	5318	5319	5320	5321	5322	5325	5326	5327	5328	5329	533	5330	5331	5332	5333	53335	53338	53339	5334	53340	53342	53343	53344	53345	53346	53347	53349	5335	53353	53354	53358	5336	5337	53371	53373	5338	5339	534	5340	53405	53407	53409	5341	53411	5345	5346	5348	5349	535	5350	5351	5352	5354	5355	5356	5357	5358	5359	5360	5361	53615	53616	5362	53630	53632	53635	53637	5364	5365	5366	5367	5368	5369	537	5370	5371	5372	5373	5375	5376	5378	5379	538	5382	53820	53822	53827	53828	53829	53831	53832	53833	53834	53836	53838	53841	53842	539	53904	53905	53916	53917	53919	5393	53938	5394	53940	53944	53947	5395	5396	53981	54	540	54014	54015	54016	54019	54020	54026	54028	54031	54033	54035	54036	54038	54039	54040	54047	54049	54052	54053	54054	54058	54059	5406	54065	54067	54069	5407	54073	54084	5409	54093	54097	54098	54099	54101	54102	54103	54106	54107	54108	5411	54112	5412	5413	5414	541466	541468	541472	54148	54149	541565	541611	54165	54187	5420	54205	54206	54207	54209	54210	54212	5422	54221	5423	5424	5425	5426	5427	542767	5428	5429	5430	5431	5432	54328	54329	5433	54331	54332	5434	54344	54345	54346	5435	5436	54360	54361	54363	5437	5438	54386	5439	5440	54407	5441	54413	54414	5442	54429	5443	54431	54432	54433	54434	54436	54437	54438	54439	5444	54440	54442	54443	5445	54453	54454	54455	54456	54457	54458	5446	54460	54461	54462	54463	54464	54465	54466	54467	54468	54469	5447	54470	54471	54472	54474	54475	54476	54477	54478	54480	54482	54487	5449	54490	54491	54492	54494	54495	54496	54497	54498	54499	545	5450	54502	54503	54504	54505	54507	54508	54509	5451	54510	54511	54512	54514	54516	54517	54518	5452	54520	54521	54522	54529	5453	54530	54531	54532	54534	54535	54536	54537	54538	54539	5454	54540	54541	54542	54543	54544	54545	54546	54549	5455	54550	54551	54552	54553	54554	54555	54556	54557	54558	5456	54566	54567	54569	5457	54570	54574	5458	54583	54584	54585	54586	54587	5459	54596	546	5460	54602	54606	54617	54619	54620	54621	54622	54623	54625	54626	54627	54629	5463	5464	5465	54660	54661	54662	54663	54664	54665	5467	54674	54675	54676	54677	5468	54680	54681	54682	5469	547	54700	54704	54707	54708	5471	54714	54715	54716	54718	54726	54729	5473	54732	54733	54734	54737	54738	54739	54742	54749	5475	54751	54752	54753	54756	54757	54758	5476	54760	54762	54763	54764	54765	54766	54768	54769	54776	54777	54778	5478	54780	54784	54785	54788	5479	54790	54793	54795	54796	54797	54798	54799	5480	54800	54801	54802	54805	54806	54807	54808	54809	54810	54811	54812	54813	54814	54815	54816	54819	54820	54821	54822	54823	54825	54826	54827	54828	54829	54830	54831	54832	54834	54836	54838	54839	54840	54841	54842	54843	54845	54847	54848	54849	54850	54851	54852	54853	54854	54855	54856	54857	54858	54859	548594	548599	5486	54860	54861	54862	54863	54865	54866	54867	54868	54869	5487	54870	54872	54873	54874	54875	54876	54877	54878	54879	5488	54880	54881	54883	54884	54885	54886	54887	54888	5489	54890	54891	54892	54893	54894	54896	54897	54898	54899	549	54900	54901	54902	54903	54904	54905	54906	54908	5491	54910	54913	54914	54915	54916	54918	54919	54920	54921	54922	54923	54925	54926	54927	54928	54929	5493	54930	54931	54932	54933	54934	54935	54936	54937	54938	54939	5494	54940	54941	54942	54943	54944	54946	54947	54948	54949	5495	54951	54952	54953	54954	54955	54956	54957	54958	54959	5496	54960	54961	54962	54963	54964	54965	54967	54968	54969	54970	54971	54972	54973	54974	54976	54977	54978	54979	5498	54980	54981	54982	54984	54985	54986	54987	54988	54989	5499	54991	54993	54994	54995	54996	54997	54998	55	550	5500	55000	55001	55002	55003	55004	55005	55006	55007	55008	55009	5501	55010	55011	550112	55012	55013	55014	55015	55016	55017	55018	5502	55020	55022	55023	55025	55026	55027	55028	55030	55031	55032	55033	55034	55035	55036	55037	55038	55039	5504	55040	55041	55048	55049	5505	55051	55052	55054	55055	55057	5506	55061	55062	55063	550631	55064	550643	550644	55065	55066	55068	55069	5507	55070	55071	55072	55073	55074	55075	55076	55079	55080	55081	55082	55083	55084	55086	55088	5509	55090	55092	55093	55094	55095	551	5510	55100	55101	55102	55105	55106	55107	55108	55109	5511	55110	55111	55112	55113	55114	55116	55117	55118	55119	55120	55122	55124	55125	55127	55128	55129	55130	55131	55132	55133	55135	55137	55138	55139	5514	55140	55142	55143	55144	55145	55146	55147	55148	55149	5515	55150	55151	55152	55153	55154	55156	55157	55159	5516	55160	55161	55163	55164	55165	55166	55167	55168	5517	55170	55171	55172	55173	55174	55175	55176	55177	55178	55179	5518	55180	55181	55182	55183	55184	55186	55187	55188	5519	55190	55191	55192	55193	55194	55195	55196	55197	55198	552	5520	55200	55201	55203	55204	55205	55206	55207	55208	55209	5521	55210	55211	55212	55213	55214	55215	55216	55217	55218	55219	5522	55220	55222	55223	55224	55225	55226	55227	55228	55229	5523	55230	55231	55233	55234	55236	55237	55238	55239	5524	55240	55243	55244	55245	55246	55247	55248	55249	5525	55250	55251	55252	55253	55254	55255	55256	55257	55258	55259	5526	55260	55262	55264	55266	55267	55268	55269	5527	55270	55272	55273	55274	55275	55276	55277	55278	55279	5528	55280	55281	55282	55283	55284	55285	55286	55287	55288	552889	55289	5529	55290	55291	55293	55294	55295	55296	55297	55299	553	5530	55300	55301	55303	55304	55308	5531	55311	553115	55312	553121	55313	553139	55314	553148	55315	553158	55316	55317	55319	5532	55320	55321	55322	55324	55325	55326	55327	55328	55329	5533	55330	55331	55332	55333	55334	55335	55336	55337	55339	5534	55340	55341	55342	55343	55345	55346	55347	55349	55350	55351	55352	55353	55355	55356	55357	55359	5536	55361	55362	55363	55364	55365	55366	55367	5537	55370	55374	55379	5538	55384	55388	5539	554	5540	554045	55410	554203	554206	554207	55421	554210	55422	554225	55423	554234	554235	55425	554250	554251	55432	55435	55437	5544	5545	55450	55454	5546	55466	5547	55471	55486	5549	5550	55500	55501	55502	55503	55504	55505	55506	55507	55508	55509	5551	55510	55511	55512	55515	5552	55520	55521	55526	55527	55529	5553	55530	55531	55532	55534	55536	55539	55540	55544	55545	5555	55552	55553	55554	55556	55558	55559	55561	55565	55567	55568	5557	55571	55572	55573	55576	55577	55578	5558	55582	55584	55585	55586	55588	55589	55591	55592	55593	55596	55599	55600	55601	55602	55603	55604	55605	55607	55608	55609	55610	55611	55612	55613	55614	55615	55616	55617	55619	5562	55620	55621	55622	55623	55624	55625	55626	55627	55628	55629	5563	55630	55631	55632	55633	55634	55635	55636	55638	5564	55640	55643	55644	55646	5565	55650	55651	55652	55653	55654	55655	55656	55657	55658	55659	5566	55660	55661	55662	55663	55664	55665	55666	55667	55668	55669	5567	55670	55671	55672	55676	55677	55679	5568	55680	55681	55683	55684	55686	55687	55689	5569	55690	55691	55692	55693	55695	55696	55697	55698	55699	5570	55700	55701	55702	55703	55704	55705	55706	55707	55709	5571	55711	55713	55714	55715	55716	55717	55718	55719	55720	55721	55722	55723	55726	55727	55728	55729	5573	55731	55732	55733	55734	55735	55737	55738	55739	55740	55741	55742	55743	55744	55745	55746	55748	55749	5575	55750	55751	55752	55753	55754	55755	55756	55757	55758	55759	5576	55760	55761	55762	55763	55764	55765	55766	55768	55769	5577	55770	55771	55773	55775	55776	55777	55778	55779	5578	55780	55781	55783	55784	55785	55786	55787	55788	55789	5579	55790	55791	55793	55794	55795	55796	55798	55799	558	5580	55800	55801	55802	55803	55805	55806	55808	55809	5581	55811	55812	55813	55814	55815	55816	55818	55819	5582	55821	55823	55824	55825	55827	55829	5583	55830	55831	55832	55833	55835	55837	55839	5584	55840	55841	55843	55844	55845	55846	55847	55848	5585	55850	55851	55852	55853	55854	55856	55857	55858	55859	5586	55860	55862	55863	55867	55869	5587	55870	55876	55879	5588	55884	55885	55888	5589	55890	55892	55893	55897	55898	5590	55900	55901	55902	55904	55905	55906	55907	55908	55909	5591	55911	55914	55915	55916	55917	5592	55920	55922	55924	55929	5593	55930	55937	5594	5595	55954	55957	55958	55959	5596	55964	55966	55967	55968	55969	5597	55970	55971	55972	55973	55974	55975	5598	5599	55998	55999	56	5600	56000	56005	56006	5601	5602	5603	56033	56034	5604	5605	56052	5606	56061	56062	56063	5607	5608	5609	5610	5611	56114	5612	56121	56122	56123	56124	56125	56126	56127	56128	56129	5613	56130	56131	56132	56133	56154	56155	56156	56157	56158	56159	5616	56160	56163	56164	56165	56169	5617	56171	56172	5618	56180	56181	5619	5620	56203	56204	5621	5623	5624	56241	56242	56243	56244	56245	56246	5625	56252	56253	56254	56255	56256	56257	56259	5626	56260	56261	56262	56265	56267	56269	5627	56270	56271	5628	56287	56288	5629	563	5630	56300	56301	56302	5631	56311	56339	5634	56341	5635	5636	5638	5639	5641	56413	5646	56474	56475	56477	56478	56479	5648	5649	5650	5651	5652	56521	5653	5654	56547	56548	5655	5657	566	5660	56603	56604	56605	56606	56616	5662	56623	56624	5663	5664	56647	56648	56649	56650	56652	56654	56656	56658	56659	56660	56666	56667	56670	56672	56674	56675	56676	56677	56681	56683	5669	567	56704	5671	5672	56729	5673	56731	5675	56751	5676	56776	5678	5681	5682	56829	5683	56832	56833	56834	5684	56848	56849	5685	56850	56851	56852	56853	5686	5687	5688	56882	56884	56886	56888	56889	5689	56890	56891	56892	56893	56894	56895	56896	56897	56898	56899	5690	56900	56901	56902	56904	56905	56906	56907	5691	56910	56911	56912	56913	56914	56915	56916	56917	56918	56919	5692	56920	56922	56923	56924	56925	56926	56927	56928	56929	5693	56931	56934	56935	56937	56938	5694	56940	56941	56942	56943	56944	56945	56946	56947	56948	56949	5695	56950	56951	56952	56953	56954	56955	56956	56957	56959	5696	56961	56963	56964	56965	56967	5697	56970	56971	56975	56977	56978	56979	5698	56980	56981	56983	56984	56985	56986	56987	5699	56990	56992	56993	56994	56995	56996	56997	56998	56999	570	5700	57001	57002	57003	57007	5701	57010	57016	57017	57018	57019	5702	57020	57026	5703	57030	57035	57037	57038	5704	57045	57047	57048	5705	57050	57052	57053	57057	5706	57060	57062	5707	5708	57082	57084	57085	57088	57089	5709	57091	57092	57094	57095	57096	57097	57099	571	5710	57101	57102	57103	57104	57105	57106	57107	57109	5711	57110	57111	57113	57115	57116	57117	57118	57119	57120	57121	57122	57124	57125	57126	57127	57128	57129	5713	57130	57134	57136	57139	5714	57140	57142	57143	57144	57146	57147	57148	57149	5715	57150	57151	57152	57153	57154	57156	57157	57158	57159	5716	57161	57162	57165	57167	57168	57169	5717	57171	57172	57175	57176	57178	57179	5718	57180	57181	57182	57184	57185	57186	57187	57188	57189	5719	57191	57192	57194	57198	572	5720	57205	57209	5721	57210	57211	57212	57213	57214	57215	57216	57217	57221	57222	57223	57224	57226	57228	5723	57231	57232	57238	5725	5726	5727	5728	57282	5729	573	5730	5731	5732	57325	57326	5733	57332	57333	57335	57336	57337	57338	5734	57343	57348	57369	5737	57379	5738	57380	57381	5739	57393	57396	5740	574016	57402	574029	57403	574036	57404	57405	57406	57407	57408	574080	57409	5741	57410	57412	57414	57415	57418	57419	5742	5743	574406	574431	574447	574448	574452	57446	57447	57448	57449	5745	57451	574513	57452	57453	57455	57456	57459	5746	57460	57461	57462	57463	57464	57465	57466	57467	57468	57469	5747	57470	57471	57472	57473	57474	57475	57476	57477	57478	57479	57481	57482	57484	57486	57488	57489	57491	57492	57493	57494	57495	57496	57497	57498	575	57501	57502	57504	57505	57506	57507	57508	57509	57510	57511	57512	57513	57514	57515	57519	57520	57521	57522	57523	57524	57526	57528	57529	5753	57530	57531	57532	57533	57534	57535	57536	57537	57538	57539	5754	57540	57541	57542	57544	57545	57546	57547	57549	57551	57552	57553	57554	57555	57556	57558	57559	5756	57560	57561	57562	57563	57567	57568	57569	5757	57570	57571	57572	57573	57574	57575	57576	57577	57578	57579	57580	57582	57583	57584	57585	57586	57587	57589	57590	57591	57592	57593	57594	57595	57596	57597	57599	576	5760	57600	57602	57604	57605	57606	57608	57609	57610	57611	57613	57614	57615	57616	57617	57619	57620	57621	57622	57623	57624	57626	57628	5763	57630	57631	57633	57634	57636	57639	5764	57642	57643	57644	57645	57646	57647	57648	57649	57650	57653	57654	57655	57657	57658	57659	57661	57662	57663	57664	57665	57666	57669	57670	57673	57674	57677	57678	57679	5768	57680	57683	57684	57685	57687	57688	57689	5769	57690	57691	57692	57693	57695	57696	57697	57698	57699	577	5770	57700	57701	57703	57704	57705	57706	57707	57708	57709	5771	57710	57711	57713	57714	57715	57716	57717	57718	57719	57720	57721	57722	57724	57727	57728	57730	57731	57732	57733	5774	5775	57758	57761	57763	5777	5778	57786	57787	57794	57795	57798	57799	578	5780	57801	57804	57805	5781	57817	57818	57819	5782	57820	57821	57822	57823	57824	57826	57827	57828	57829	5783	57834	57835	5784	5786	57862	57863	57864	5787	5788	5789	579	5790	5791	5792	5793	5794	5795	5797	5798	5799	58	580	5800	5801	5802	5803	5805	5806	581	5810	5813	5814	58155	58157	58158	5816	58160	5817	5818	58189	5819	58190	58191	582	5820	5822	5824	5825	5826	5827	5828	5829	583	5830	5831	5832	5833	5834	5836	5837	58472	58473	58475	58476	58477	58478	58480	58484	58485	58486	58487	58488	58489	58490	58491	58492	58493	58494	58495	58496	58497	58498	58499	585	58500	58503	58504	58505	58506	58508	58509	58510	58512	58513	58515	58516	58517	58524	58525	58526	58527	58528	58529	58530	58531	58533	58538	5858	5859	586	5860	5861	5862	5863	5864	5865	5866	5867	5868	5869	587	5870	5871	5872	5873	5874	5875	5876	5877	5878	5879	5880	5881	5883	5884	5885	5886	5887	5888	5889	5890	5891	5892	5893	5894	5896	5897	5898	58985	58986	5899	59	590	5900	5901	5902	5903	5905	5906	59067	5907	5908	59082	59084	5909	5910	5911	5912	5913	5914	5915	5916	5917	5918	5919	5920	5921	5922	5923	5924	5925	5926	59269	5927	59271	59272	59274	59277	5928	59283	59284	59285	59286	5929	593	5930	59307	5931	5932	5933	59335	59336	59338	59339	5934	59340	59341	59342	59343	59344	59345	59348	59349	5935	59350	59351	59352	59353	5936	5937	5938	5939	594	5947	5948	594841	594842	594855	594857	5949	595	5950	5954	5955	5957	5959	596	5961	5962	5964	5965	5966	5967	5968	5969	597	5970	5971	5972	5973	5976	5977	5978	5979	598	5980	5981	5982	5983	5984	5985	5986	5987	5988	5989	599	5990	5991	5992	5993	5994	5995	5996	5997	5998	5999	60	6000	6001	6002	6003	6004	6005	6006	6007	6009	601	6010	6011	6013	6014	6015	6016	6017	6018	6019	602	60312	60313	60314	60343	6035	6037	60370	6038	60385	60386	6039	604	60401	6041	60412	60436	60437	6045	6046	60468	6047	6048	60481	60482	60484	60485	60487	60488	60489	6049	60490	60491	60492	60494	60495	60496	605	6050	60506	60509	6051	60526	60528	60529	60558	60559	60560	60561	6059	60592	60598	606	60625	60626	606293	606495	606551	60672	60673	60675	60676	60677	60678	60680	60681	60682	60684	60685	60686	607	6070	6075	608	6090	6091	6092	6093	6094	6095	6096	6097	6098	610	6100	6101	6102	6103	611	6117	6118	6119	6120	6121	6122	6123	6124	6125	6128	6129	613	6130	6132	613204	613209	613211	613212	613227	6133	6134	6135	6136	6137	6138	6141	6142	6143	6144	6146	6147	6148	6150	6152	6154	6155	6156	6157	6158	6159	6160	6161	6164	6165	6166	6167	6168	6169	617	6170	6171	6173	6175	6176	6181	6182	6183	6184	6185	6187	6188	6189	6191	619189	6192	619207	619208	6193	619343	619373	619383	6194	619450	619455	6195	619518	6196	6197	6198	6199	62	6201	6202	6203	6204	6205	6206	6207	6208	6209	6210	6217	622	6222	6223	6224	6225	6227	6228	6229	623	6230	6231	6232	6233	6234	6235	6236	6237	6238	6239	624	6240	6241	6242	6246	6247	6248	6249	6251	6252	6253	6256	6257	6259	6260	6261	6262	6263	627	6271	6272	6273	6274	6275	6276	6277	6278	6279	6280	6281	6282	6283	6284	6285	6286	6288	6289	629	6290	6291	6293	6294	6295	6296	6297	6299	6300	6301	6302	63027	6303	63035	63036	6304	6305	6307	6309	631	6310	6311	6314	6315	6318	6319	632	6320	6322	6323	6324	6326	6327	6328	6329	633	6330	6331	6332	6334	6335	6336	6337	6338	6339	634	6340	6341	6342	6343	6344	6345	6346	6347	6348	635	6352	6354	6355	6356	6357	636	6360	6362	6363	6364	6366	6367	6368	6369	637	6370	6372	6373	6374	6375	6376	638	6382	63826	63827	6383	6385	6386	6387	63874	63875	63876	63877	6388	6389	63891	63892	63893	63894	63897	63898	63899	639	6390	63901	63904	63905	63906	63908	6391	63910	63916	63917	6392	63920	63922	63923	63924	63925	63926	63928	63929	63930	63931	63932	63933	63934	63935	63939	63940	63941	63943	63946	63948	63950	63951	6396	63967	63969	6397	63970	63971	63973	63974	63976	63977	63978	63979	6398	63982	6399	6400	64002	64005	6401	6402	6403	6404	6405	6406	64061	64062	64063	64065	64066	64067	6407	64072	64073	64077	64078	64080	64081	64083	64084	64087	64089	64090	64091	64092	64093	64094	64096	64097	64098	641	64100	64101	64102	64105	64106	64108	64110	64111	64112	64114	64115	64116	64118	64121	64122	64123	64127	64129	64130	64131	641311	64132	641339	64135	641367	64137	641371	641372	641378	641379	6414	64145	641457	64147	64149	6415	64150	64151	641515	641516	641518	641522	6416	641614	641638	641649	641654	64167	64168	641695	64170	641700	641705	641708	64172	64173	64174	64175	641765	6418	64180	64184	641842	6419	641977	642	642006	642007	64207	6421	64210	64211	642137	64215	64216	64219	6422	64220	64221	64222	64223	64224	64225	642259	642262	64227	642273	642280	642290	6423	642305	642306	64231	642316	642319	64232	642326	642329	642337	642340	642343	642355	642357	64236	642366	642381	642394	6424	64240	64241	642443	642448	642460	642461	642474	642475	642484	642487	642489	642496	6425	642511	642513	642515	642533	642544	642546	642550	642554	642559	642574	642580	642585	642587	642590	642597	6426	642614	642622	642631	642635	642648	642652	642666	642677	642683	642692	642696	6427	642702	642737	642741	642746	642757	642762	642776	642791	642797	6428	642802	642812	642818	642819	64282	64283	64284	642843	642846	64285	642851	642852	642864	642869	642879	64288	642890	642891	642897	6429	642907	642909	642934	642935	642938	642943	642946	642952	642958	642959	642968	642976	642987	642996	643	6430	643008	643014	643015	643022	643031	643037	643043	643058	643064	643067	643072	643085	643095	6431	643100	643102	643114	643115	643123	643126	643143	643155	643160	643162	643167	643168	643172	64318	643181	643182	64319	643194	6432	64320	643201	64321	643220	643226	643228	643232	643236	64324	643244	643246	643253	64326	643264	64327	643276	64328	643281	6433	643307	643308	643309	643310	643311	64332	643321	643327	643329	64333	643330	643332	643336	643338	643339	643342	643348	643353	643355	643358	643365	643370	643376	643381	643382	643386	643387	643394	6434	643406	643414	643418	64342	643421	64343	643438	64344	643441	643445	643446	643447	643449	643459	643470	643471	643486	643494	643496	643499	643503	643513	643517	643529	643536	643550	643562	643563	643582	643586	64359	643596	643605	643609	643613	643617	643618	643623	643637	643641	643646	643653	643654	643664	643668	643669	643675	643680	643684	643689	643707	643709	643714	643717	643718	643719	643723	643733	643736	643739	64374	643744	643749	64375	643751	64376	643766	643768	64377	643770	643773	643779	643783	643797	643802	643803	643806	643810	643832	643836	643855	643858	643859	64386	643863	643865	643866	643870	643875	643877	64388	643884	643898	6439	643904	643906	643911	643916	643926	64393	643932	643941	643949	64395	643951	643954	64396	643962	643965	64397	643972	643974	643976	643977	64398	643981	643987	643988	643989	64399	643992	643996	643997	644	6440	64400	644006	644013	644016	644022	64403	644030	644035	644037	644041	644042	64405	644050	644051	644056	644058	644060	644063	64407	644070	644076	644082	644083	64409	644090	644093	644094	644096	6441	64410	644101	644109	64411	64412	644128	644129	644135	644138	644139	644145	644146	644150	644154	644158	644159	644160	644168	644169	64417	644171	644173	64418	644186	644189	64419	644196	644198	644199	6442	64420	644202	644203	64421	644213	644214	64422	644220	644222	644223	64423	644232	644233	644237	644248	64425	64426	644261	644269	64427	644277	64428	644280	644285	64429	6443	64430	644303	64431	644310	644314	644315	64432	644325	644330	644333	644334	644335	64434	644353	644357	644366	644369	644378	644383	644390	644397	6444	644403	644415	644422	644436	644442	644444	644449	644451	644456	644459	64446	644464	644467	644489	644491	644495	644498	6445	644502	644511	644517	644518	644522	644524	644538	644540	644548	644554	644563	644566	644573	644578	644584	644588	644590	644596	6446	644600	644601	644604	644616	644618	644620	644623	644624	644638	644649	644651	644659	644660	644661	644662	644667	644669	644672	644681	644682	644693	644714	644717	644721	644727	644728	644739	644743	644745	644753	644759	644776	64478	644780	644790	644791	6448	644800	644809	644815	644817	644838	644841	644844	644852	644861	644862	644871	644890	644892	644899	6449	644903	644906	644909	644911	644915	644924	644936	644937	644941	644943	644949	644950	644974	644976	644988	644990	644992	644993	644994	644996	644997	644998	645	6450	645001	645018	645024	645027	645030	645053	645054	64506	645065	645086	645090	645094	645097	6451	645100	645101	645104	645106	645118	645120	645121	645125	645136	645139	645145	645157	645161	645163	645175	645177	64518	645180	645181	645191	645195	6452	645201	645203	645204	645207	645212	645218	645220	645221	645227	645233	645249	645251	645256	645264	645266	645272	645273	645277	645280	645294	645297	6453	645301	645311	645313	645314	645317	645318	645319	645321	645323	645324	645326	645328	645332	645339	645355	645357	645360	645367	645368	645369	645381	645388	645395	645397	645398	645412	645415	645422	645423	645431	645432	645433	645434	645436	645440	645443	645446	645452	645453	645460	645470	645474	645478	645479	645481	645486	645490	6455	645513	645528	645538	645548	645551	645560	645571	645573	645581	645586	645598	6456	645605	645615	645626	645630	645634	645638	645641	645645	645646	645652	645668	645676	645680	645682	645683	645685	645687	645688	645693	6457	645700	645715	645716	645726	645733	645739	645740	645744	645745	645749	645752	645754	645757	645769	64577	645771	645773	645781	64579	645798	645799	645805	64581	645811	64582	645832	645840	645841	645842	645843	645852	645853	645857	645862	645864	645874	645877	645884	645900	645916	645922	645927	64593	645930	645931	645934	645938	645939	645940	645944	645949	64595	645950	645954	645955	645958	645960	645967	645968	645969	645971	645973	645978	645979	64598	64599	645996	646	64600	64601	646012	646013	646019	646021	646023	646024	646030	646034	646044	646048	646053	646056	646057	646058	646080	646085	646086	646087	646090	646091	646093	6461	646108	646112	646114	646118	646119	646140	646164	646174	646175	646179	646187	646189	646193	646196	646197	6462	646201	646203	646208	646213	646216	646218	646227	646231	646249	646255	646260	646262	646268	646269	646270	646272	646273	646274	646282	646300	646316	646324	646329	646344	646346	646347	646357	646360	646362	646370	646377	646378	646379	646390	646396	6464	646405	646409	64641	646417	646424	646430	646433	646446	64645	646450	646457	646463	646467	646471	646479	646480	646482	646483	646486	646498	646506	646508	646509	64651	646510	646513	646517	646520	646522	646531	646532	646535	646538	646543	646548	646555	646560	646567	646572	646575	646576	646577	646581	646583	646588	646597	6466	646600	646603	646609	646610	646612	646614	646625	646626	646629	646630	646639	646640	646643	646658	646663	646665	646672	646674	646688	646693	646696	646698	646702	646708	646710	646719	646720	646721	646730	646735	646737	646745	646754	646755	646758	646766	646770	646778	646784	646787	646791	646794	646797	646799	6468	646801	646804	646805	646808	646810	646813	64682	646820	646821	646828	646837	646842	646849	646851	646862	646864	646865	646870	646871	646873	646875	646877	646879	646880	646888	64689	646890	646891	646892	646895	6469	646908	646909	646910	646913	646915	646929	64693	646934	646936	646942	646949	646951	646954	646956	646960	646962	646970	646973	646976	646980	646981	646985	64699	646993	646995	6470	647000	647001	647012	647013	647016	647020	647024	647030	647033	647034	647038	647039	647047	647049	647051	647055	647065	647070	647073	647076	647077	64708	647081	647085	647086	647087	647088	647094	647099	64710	647102	647109	64711	647112	647115	647121	647123	647131	647132	647135	64714	647154	647155	647157	647158	647162	647163	647166	647167	647169	647174	647175	647177	64718	647188	6472	647202	647209	647212	647215	647219	647249	647252	647253	647259	647265	647280	647281	647283	647286	647288	647298	647299	647302	647305	647309	647310	647313	647317	647319	6474	64743	64744	64745	64746	64747	64748	64750	647503	64753	647532	64754	64755	64756	64757	647580	64759	6476	64760	64761	64762	64763	647633	64764	64766	64768	64769	6477	64770	64771	64772	64773	64776	64777	64778	64779	6478	64780	64781	64782	64783	64784	64785	64786	64787	64788	64789	64792	64793	64794	64795	64798	64799	647996	648	6480	64800	64801	64802	648044	64805	64806	648154	64816	6482	648237	648245	648283	6483	648315	64834	64837	64838	64839	6484	64840	648405	64841	648415	64843	64844	648442	64847	64848	64849	64850	64852	64853	648532	64854	64855	64856	64857	64858	64859	64860	648603	64863	64864	64866	648665	6487	648708	648774	648791	648809	64881	648822	648890	6489	648921	648927	648934	648937	648947	64895	64897	648987	649	6490	64900	64901	64902	649024	649095	6491	649133	649137	649159	649166	649179	649186	64919	6492	649201	64921	64922	649238	64924	64925	64926	649264	64927	64928	649288	649299	6493	64939	6494	64940	64943	649445	649446	649458	64946	649489	64949	6495	64951	6496	64960	64963	64965	649671	64968	64969	6497	64975	64976	64978	6498	64981	64983	649873	6499	650	6500	65003	65005	65008	65009	650095	65010	65012	650157	650172	65018	650181	6502	650226	6503	6504	650474	6505	650531	65055	65056	650560	65057	65059	6506	65061	65062	65065	650655	650656	650662	6507	65078	650794	6508	65080	65082	65083	65084	650866	6509	65094	65095	651	6510	651033	651053	65108	65109	6511	65110	651118	651144	651158	65117	6512	65123	65124	65125	651250	651258	6513	6514	651419	651430	6515	651503	651628	651644	6517	651714	651746	6518	651868	6519	652	6520	6521	65217	652170	652191	6522	65220	652276	6523	6524	652411	652423	65243	65244	652489	65249	6525	65250	65251	652549	65258	65260	652624	65263	65264	65265	65266	65267	65268	6527	6528	6529	652959	652960	652968	652972	652991	653	6530	653051	653052	653082	6531	653113	653121	653140	653175	653190	653194	653198	6532	6533	653314	653319	653325	653364	653381	653390	653399	6534	653435	653447	653479	653483	653492	6535	653557	653562	653579	653583	653588	6536	653602	653639	653645	653677	653702	653712	653737	653768	653784	653794	6538	653808	6539	653924	654	6540	6541	654170	6542	654231	654254	6543	654340	654342	654350	654369	654429	654433	654434	654463	654480	654485	6545	654502	654503	6546	6547	654780	654787	654790	6548	6549	655	6550	6553	6554	6555	6556	6557	6558	6559	656	6560	6561	6563	6564	6565	6566	6567	6568	6569	657	6570	6571	6573	6574	6575	6576	6578	6579	658	6580	6581	6582	6583	6584	6585	6586	6588	659	6590	6591	6594	65944	6595	6596	6597	65975	65977	65979	6598	65980	65981	65982	65983	65985	65986	65987	65988	65989	6599	65990	65991	65992	65993	65997	65998	65999	660	66002	66004	66005	66008	6601	6602	6603	66035	66036	66037	6604	6605	6608	6609	661	6610	6611	6612	6613	6614	6615	6616	6617	6618	6619	662	6620	6621	6622	6623	6624	6625	6626	6627	6628	6629	663	6631	6632	6633	6634	6635	6636	6637	6638	664	6640	6641	6642	6643	6645	6646	6647	664701	664709	664721	6648	6649	665	6650	6651	6652	6653	6654	6655	6656	6657	6658	6659	666	6660	6661	6662	6663	6664	6665	6666	6667	6668	667	6670	6671	6672	6674	6675	6676	6677	6678	668	6683	6687	6688	6689	669	6690	6691	6692	6693	6694	6695	6696	6697	6698	6699	670	6702	6707	6708	6709	671	6710	6711	6712	6713	6714	6715	6716	6717	6718	6719	672	6720	6721	6722	6723	6725	6726	6727	6728	6729	673	6730	6731	6732	6733	6734	6736	6737	6738	6741	6742	6744	6745	6746	6747	6748	6749	675	6750	6751	6752	6753	6754	6755	6756	6758	676	6760	6764	6767	6769	677	6770	6771	6772	6773	6774	6775	6776	6777	677762	677766	677769	677778	677781	6778	677805	677810	677822	677824	677842	677846	677883	6779	678	6780	6781	6782	6783	6785	6786	6787	6788	6789	6790	6792	6793	6794	6795	6799	68	680	6801	6804	6809	6810	6811	6812	6813	6814	6815	6817	6819	682	6820	6821	6822	6824	6825	6827	6829	683	6830	6832	6833	6834	6835	6836	6837	6838	6839	684	6840	6843	6844	6847	685	6850	6853	6854	6855	6856	6857	686	6860	6861	6862	6863	6865	6866	6867	6868	6869	687	6870	6871	6872	6873	6874	6875	6876	6877	6878	6879	688	6880	6881	6882	6883	6884	6885	6886	6887	6888	689	6890	6891	6892	6894	6895	6897	6898	6899	690	6900	6901	6902	6903	6904	6905	6906	6907	6908	6909	6910	6911	6913	6916	6917	6919	6920	692073	692076	692094	692099	6921	6922	692210	692212	692215	6923	6924	6925	6926	6927	6928	6929	693121	693158	693199	6932	6934	6935	6936	6938	6939	694	6940	6941	6942	6943	6944	6945	6947	6948	6949	695	6950	6952	6954	6955	6957	6958	696	6960	6975	6988	699	6990	6991	6992	6993	6996	6997	6998	6999	70	7001	7002	7003	7004	7005	7006	7007	7008	7009	701	7010	7011	7012	7013	7014	7015	7016	7018	7019	7020	7021	7022	7023	7024	7025	7026	7027	7029	7030	7031	7032	7033	7035	7036	7037	7038	7039	7040	7041	7042	7043	7044	7045	7046	7047	7048	7049	705	7050	7051	7052	7053	7054	7056	7057	7058	7059	706	7060	7062	7064	7066	7067	7068	7069	7070	7071	7072	7073	7074	7075	7076	7077	7078	7079	708	7080	7082	7083	7084	7086	7087	7088	7089	7090	7091	7092	7093	7094	7095	7096	7097	7098	7099	71	710	7100	7101	7102	7103	7104	7105	7107	7108	7109	7110	7111	7112	7113	7114	7115	712	7122	7123	7124	7125	7126	7127	7128	713	7130	7132	7134	7135	7136	7137	7138	7139	714	7140	7141	7142	7143	7145	7148	715	7150	7153	7155	7156	7157	7158	7159	716	7161	7162	7163	7164	7165	7166	7167	7168	7169	717	7170	7171	7172	7173	7174	7175	7178	7179	718	7180	7181	7182	7184	7185	7186	7187	7188	7189	719	72	7200	7201	7203	7204	7205	7216	722	7220	7221	7222	7223	7224	7225	7227	7236	723961	723972	724034	724038	724060	724104	7247	7248	7249	725	7251	7252	7253	7257	7259	726	7260	7262	7263	7264	7265	7266	7267	7268	727	7270	7272	7273	7274	7275	7276	727686	7277	727713	727721	727726	727727	727768	727776	727780	727789	727795	727798	7278	727800	727803	727804	727805	727808	727816	727819	727826	727827	727831	727833	727838	727839	727842	727844	727846	727857	727859	727862	727865	727869	727874	727878	727881	727884	727890	727894	727897	727900	727910	727911	727913	727915	727916	727918	727923	727925	727929	727930	727933	727934	727936	727938	727941	727944	727945	727947	727961	727963	727964	727969	727973	727977	727982	727984	727992	727993	727995	727999	728	7280	728003	728004	728009	728011	728012	728015	728018	728023	728027	728031	728039	728045	728046	728048	728050	728052	728055	728064	728065	728073	728081	728084	728088	728089	728095	728097	728098	728103	728114	728116	728117	728119	728126	728129	728134	728139	728142	728147	728148	728152	728162	728167	728170	728173	728175	728178	728179	728183	728190	728191	728196	728199	728203	728207	728208	728211	728215	728217	728222	728228	728243	728245	728250	728254	728257	728263	728264	728275	728276	728279	728288	728290	728292	728294	7283	728315	728316	728318	728326	728327	728329	728333	728339	728342	728344	728353	728360	728361	728366	728368	728374	728376	728383	728392	728394	7284	728402	728406	728409	728411	728428	728429	728431	728432	728442	728448	728450	728453	728460	728463	728464	728470	728475	728476	728477	728485	728489	728504	728505	728509	728510	728511	728516	728522	728523	728528	728530	728531	728532	728533	728537	728544	728545	728549	728558	728562	728564	728567	728568	728573	728576	728586	728587	728588	728591	728597	728599	7286	728606	728610	728613	728614	728619	728620	728621	728633	728635	728637	728655	728658	728661	728665	728667	728672	728677	728682	728690	728698	7287	728707	728709	728711	728715	728716	728723	728724	728727	728729	728730	728732	728739	728743	728748	728752	728755	728756	728763	728767	728770	728773	728774	728775	728777	728779	728780	728784	728791	728796	7288	728800	728805	728815	728816	728817	728819	728820	728838	728842	728843	728844	728847	728851	728853	728858	728867	728869	728873	728883	728887	728896	7289	728902	728904	728914	728921	728927	728931	728938	728947	728961	728962	728966	728967	728971	728975	728979	728989	728990	728996	728997	729	7290	729004	729006	729009	729011	729013	729023	729025	729026	729029	729032	729041	729042	729047	729050	729051	729054	729056	729059	729065	729069	729070	729073	729076	729081	729082	729085	729090	729096	729097	7291	729105	729111	729112	729113	729119	729122	729123	729124	729126	729131	729138	729141	729142	729143	729146	729147	729151	729153	729154	729156	729157	729161	729164	729165	729168	729170	729171	729172	729173	729175	729177	729178	729179	729182	729184	729195	7292	729200	729204	729209	729212	729213	729220	729222	729229	729230	729234	729236	729245	729251	729254	729255	729257	729258	729259	729265	729269	729274	729279	729283	729285	729287	729291	729292	729296	7293	729301	729302	729306	729307	729308	729309	729312	729313	729314	729327	729330	729332	729334	729335	729336	729338	729344	729345	729347	729348	729350	729359	729366	729375	729376	729378	729385	729391	729392	729397	729399	7294	729403	729406	729407	729409	729412	729416	729417	729420	729421	729424	729426	729430	729432	729436	729440	729441	729449	729451	729454	729467	729475	729479	729484	729485	729486	729492	729493	729495	729497	7295	729500	729505	729515	729522	729526	729529	729530	729532	729534	729537	729545	729548	729549	729551	729554	729556	729557	729558	729560	729561	729562	729565	729566	729570	729578	729580	729581	729582	729583	729589	729591	729595	7296	729601	729602	729605	729607	729610	729611	729614	729616	729620	729621	729626	729627	729633	729635	729639	729642	729643	729644	729645	729648	729650	729654	729658	729662	729663	729665	729666	729667	729668	729669	729673	729674	729675	729677	729678	729679	729681	729683	729686	729687	729696	729697	7297	729707	729708	729717	729723	729725	729729	729732	729734	729738	729739	729740	729742	729743	729747	729749	729756	729766	729767	729770	729776	729779	729792	729794	7298	729800	729806	729808	729817	729828	729830	729832	729835	729839	729841	729847	729850	729851	729852	729854	729856	729862	729867	729868	729870	729887	729894	729897	729898	7299	729902	729903	729910	729911	729920	729926	729930	729940	729941	729945	729950	729952	729954	729955	729956	729957	729960	729966	729967	729970	729971	729973	729975	729977	729978	729979	729980	729987	729989	729991	729992	729993	729994	729999	73	730	730005	730007	730008	730011	730016	730018	730020	730021	730023	730024	730025	730029	730032	730034	730036	730043	730045	730049	730051	730053	730054	730057	730058	730066	730078	730079	730081	730085	730086	730087	730091	730094	730098	7301	730100	730102	730105	730109	730110	730112	730118	730124	730125	730126	730129	730130	730133	730134	730138	730141	730144	730152	730159	730163	730167	730168	730173	730174	730179	730180	730184	730187	730190	730194	730196	730198	730200	730201	730202	730211	730217	730218	730222	730226	730227	730232	730235	730239	730241	730242	730246	730249	730254	730255	730267	730272	730338	730382	730456	730495	7305	730512	730517	7306	730647	730651	7307	730723	730733	730834	730888	730889	730909	730974	730978	731	7310	731039	731075	7311	731157	731184	7312	731220	731223	731282	7314	731484	7316	7317	731724	731741	731755	731789	7318	731852	7319	731940	731954	731957	732	7320	732096	7321	732156	732199	7322	732226	732275	7323	7324	732417	7325	7326	7327	7328	7329	733	7332	7334	7336	7337	7339	734	7341	7342	7343	7345	7347	7348	7349	735	7350	7351	7352	7353	735301	7355	7356	7357	7358	7360	7363	7364	7365	7367	7369	7371	7372	7373	7374	7375	7376	7378	7379	738	7380	7381	7384	7385	7386	7388	7389	7390	7391	7392	7398	7399	740	7401	7402	7403	7404	7405	7407	7408	7409	741	7410	7411	7412	7414	7415	7416	7417	7419	7421	7422	7423	7424	7425	7428	7429	7430	7431	7432	7433	7434	7436	7439	744	7442	7443	7444	7447	7448	745	7451	7453	7454	7455	7456	7458	746	7461	7462	7464	7465	7466	7468	7469	747	7471	7472	7473	7474	7475	7476	7477	7478	7479	7480	7481	7482	7483	7484	7485	7486	7490	7494	7495	7498	7499	750	7500	7503	7504	7507	7508	751071	7511	7512	7514	7515	7516	751603	7517	7518	751837	751867	752	7520	752014	7525	7528	7529	753	7531	7532	7533	7534	7535	7536	7538	7539	754	7541	7542	7543	7544	7545	7546	7547	7549	755	7551	7552	7553	7554	7555	7556	7559	7561	7562	7564	7565	7566	7567	7568	7569	757	7570	7571	7572	7574	7576	7579	758	7580	7581	7582	7584	7586	7587	7589	759	7592	7593	7594	7596	7597	760	761	7617	762	7620	7621	7625	7626	7627	7628	7629	763	7633	7634	7637	7638	7639	7643	7644	765	7652	766	767	7673	7675	767557	767563	767577	767578	767579	767581	767582	767588	767592	767598	7678	767853	768	768086	768096	768097	7681	7682	768206	768211	768239	7683	768328	7686	7690	7691	7692	7693	7694	7695	7696	7697	7699	770	7700	7701	7702	7704	7705	7706	7707	7709	771	7710	7711	7716	7718	7726	7727	7728	773	7730	7732	7733	7737	7738	7739	774	7741	7743	7745	7746	7748	775	7750	7752	7753	7754	7755	7756	7757	7760	7762	7763	7764	7766	7767	7768	7769	777	7770	7771	7772	7773	7775	7776	7779	778	7780	7781	7782	7783	7784	7786	7789	779	7791	7798	7799	780	7802	7803	7804	7805	780776	780810	780813	780814	7809	781	7812	7813	7818	782	7827	783	7832	7837	784	7840	7841	7844	7846	7849	785	7850	7851	7852	7855	7857	786	7862	7866	7869	7871	7873	7874	7879	788	7881	7884	789	78986	78987	78988	78989	78990	78991	78992	78994	78995	78996	78997	78998	78999	790	79000	79001	79002	79003	79004	79005	79006	79007	79009	79012	79016	79017	79018	79019	79020	79022	79023	79025	79026	79027	79029	7903	79031	79033	79034	79035	79036	79037	79038	79039	79041	79042	79047	79048	7905	79050	79053	79054	79056	79057	79058	79064	79065	79066	79068	79070	79071	79072	79073	79074	79075	79077	79078	79080	79081	79083	79084	79085	79086	79087	79088	79089	79090	79091	79092	79094	79095	790955	79096	79098	79101	79102	79109	791120	791126	7913	79132	79133	79134	79135	79136	79137	79139	79140	79142	79143	79144	79145	79147	79148	79149	7915	79152	79153	79154	79155	79156	79157	79158	79159	7916	79160	79161	79165	79166	79167	79168	79169	7917	79170	79171	79172	79173	79174	79175	79176	79177	79178	7918	79180	79183	79184	79187	79188	7919	79190	79191	79192	7920	7922	79228	7923	79230	79231	79232	79258	79269	79272	79274	79283	79290	79291	79295	79296	793	79300	79302	79308	79310	79312	79313	79314	79315	79316	79317	79318	79321	79323	79324	79331	79336	79339	79342	79345	79346	7936	79363	79364	79365	79366	79369	79370	794	7940	79400	7941	79411	79412	79413	79414	79415	7942	79441	79442	79443	79444	79446	79465	79470	79473	79476	79482	79483	79488	79490	79498	79499	795	79508	79512	79514	79515	79521	79523	79525	79526	79530	79532	79533	79538	79544	79546	79547	79549	79550	79567	79568	7957	79570	79571	79572	79573	79574	79575	79576	79577	79581	79582	79583	79585	79586	79587	79589	79590	79591	79594	79595	79596	79598	796	79600	79602	79603	79605	79607	79608	79609	79611	79612	79613	79614	79616	79618	79621	79622	79624	79625	79626	79627	79628	79629	79630	79631	79632	79633	79634	79635	79637	79639	79640	79641	79642	79643	79644	79645	79646	79647	79648	79649	7965	79650	79651	79652	79654	79657	79658	79659	79660	79661	79663	79664	79665	79666	79667	79668	79669	79670	79671	79672	79673	79674	79675	79676	79677	79679	79682	79683	79684	79685	79686	79689	79690	79691	79692	79693	79694	79695	79696	79697	79698	79699	797	79701	79703	79705	79706	79707	79709	79710	79711	79712	79713	79714	79716	79717	79718	79719	79720	79722	79723	79724	79725	79726	79727	79728	79729	79730	79731	79733	79734	79735	79736	79738	79739	79740	79741	79742	79744	79745	79746	79747	79748	7975	79750	79751	79752	79753	79754	79755	79758	79759	7976	79760	79762	79763	79767	79768	79770	79772	79774	79776	79777	79778	7978	79780	79781	79782	79783	79784	79785	79786	79788	79789	7979	79791	79792	79794	79796	79797	79798	79799	798	7980	79800	79801	79802	79803	79804	79805	79807	79809	79810	79811	79812	79813	79814	79815	79816	79817	79818	79819	7982	79820	79822	79823	79825	79827	79828	79829	79830	79831	79832	79833	79834	79836	79837	79838	79839	7984	79840	79841	79842	79843	79844	79845	79846	79847	79848	79849	79850	79853	79857	79858	79861	79862	79863	79864	79865	79866	79867	79868	79869	79870	79871	79872	79873	79874	79875	79876	79877	79879	7988	79882	79883	79884	79885	79886	79887	79888	79890	79891	79892	79893	79894	79895	79896	79897	79898	79899	799	79902	79903	79905	79906	79908	7991	79912	79913	79915	79917	79918	79919	79921	79922	79924	79925	79927	79929	7993	79930	79931	79932	79933	79934	79935	79939	7994	79940	79943	79944	79946	79947	79948	79949	79953	79954	79955	79956	79957	79958	79959	79960	79961	79962	79966	79968	79969	79970	79971	79973	79974	79977	79979	79980	79981	79982	79983	79986	79987	79989	79990	79991	79993	79998	800	8000	80000	80003	80004	80005	80006	80007	80008	8001	80010	80011	80012	80013	80014	80017	80018	80019	80021	80022	80023	80024	80025	80028	80031	80032	80034	80036	80045	80047	80054	80055	80059	80063	80067	80070	80071	80072	80086	80092	80093	80095	80097	80099	801	80100	80108	80110	80111	80114	80115	80117	80119	80122	80124	80125	80127	80128	80129	8013	80131	80133	80135	80139	80142	80143	80144	80145	80146	80148	80149	80150	80152	80153	80155	80157	80162	80164	80167	80168	80169	80173	80174	80176	80177	80178	80179	80183	80184	80185	8019	80194	80195	80196	80198	80199	80201	80204	80205	80206	80207	80208	80209	8021	80210	80212	80213	80216	80217	80218	80219	8022	80221	80222	80223	80224	80227	80228	80230	80231	80232	80233	80235	80237	80243	80254	80255	80256	80262	80263	80264	80267	8027	80270	80271	80273	80274	80279	8028	8029	80298	8030	80301	80303	80304	80305	80306	80307	80308	80309	8031	80310	80311	80312	80313	80314	80315	80316	80317	80318	80319	80320	80321	80323	80324	80325	80326	80328	80329	80331	80332	80333	80335	80336	80339	8034	80341	80342	80343	80344	80345	80346	80347	80349	80350	80351	80352	8036	8038	80380	80381	804	8045	8048	805	8050	806	8061	8065	807	80700	80701	80704	80705	80709	80712	80713	80714	80723	80724	80725	80726	80727	80728	8073	80731	80736	80737	80739	8074	80740	80741	80742	80745	80746	80755	80757	80758	80759	8076	80760	80761	80762	80763	80764	80765	80772	80774	80775	80776	80777	80778	8078	80781	80789	8079	80790	808	80816	80817	80818	8082	80820	80821	80823	80824	80830	80831	80832	80833	80834	80835	8085	80851	80852	80853	80854	80856	8086	80863	80864	80868	8087	8089	80895	80896	8091	8092	80975	8099	81	810	8100	81025	81027	81029	81030	81031	81033	81034	81035	81037	81047	81050	8106	81075	81076	811	8110	8111	81110	81113	81115	81126	81136	81138	81140	81153	81155	81159	81160	81164	81168	81169	81182	81185	81187	81188	81191	81192	81193	81194	81196	81198	8120	81202	81204	81207	81208	81209	81210	81211	81215	81221	81223	81224	81226	81228	81230	81236	81242	81243	81244	81248	8125	81251	81261	81264	81270	81274	81278	8128	81282	81285	81295	813	81300	81304	81309	8131	81310	81315	81322	81324	81325	81327	81328	81330	81331	81336	81340	81341	81343	81345	81352	81353	81366	8139	814	8140	81406	81407	81431	81439	81440	81449	81469	81470	81472	8148	81487	81490	81491	81492	81493	81494	815	81501	81502	8153	81532	81533	81537	81539	81542	81543	81544	81545	81550	81551	81552	81553	81554	81555	81556	81558	81559	81562	81563	81565	81566	81567	81569	81570	81571	81572	81573	81575	81576	81577	81578	81579	816	81602	81603	81605	81606	81607	81608	81609	8161	81610	81611	81614	81615	81616	81617	81618	81619	81620	81621	81622	81623	81624	81626	81627	81628	81629	81631	8165	81669	81671	81688	81689	81691	81693	81694	81695	81696	81697	817	8170	81704	81706	8174	8175	8178	81786	81787	81788	81789	81790	81792	81794	81797	818	81831	81832	81833	81839	81844	81846	81847	81848	81849	81851	81853	81855	81856	81857	81858	8187	81870	81871	81872	81873	81875	81876	81887	81888	81889	8189	81890	81892	81894	819	8190	8192	81926	81928	81929	8193	81930	81931	81932	8195	82	820	8200	8202	8204	8208	8209	821	8214	8216	8218	822	8220	8224	8226	8228	823	8233	8237	8239	824	8241	8242	8243	825	82500	8251	826	8260	8266	8269	827	8270	8273	8277	828	8284	8287	8288	8289	829	8290	8291	8292	8294	8295	83	830	8301	8302	8303	8309	831	8310	8312	8313	8314	8315	8317	8318	832	8320	8321	8322	8323	8324	8325	83259	8326	8328	833	8330	8331	8332	8333	8334	8335	8336	8338	8339	83394	834	83401	8341	83416	83417	8342	83439	83440	83442	83443	83444	83445	83446	83447	83448	83449	8345	83450	83451	83452	8346	83460	83461	83463	83464	83468	8347	83473	83475	83478	83479	8348	83480	83481	83482	83483	8349	835	8352	83528	8353	83538	83539	8354	83540	83541	83543	83544	83546	83547	83548	83549	8355	83550	83551	83552	8356	83590	83591	83592	83593	83594	83595	83596	83597	83598	836	8360	83604	83605	83606	83607	83608	8361	83636	83637	83638	83639	8364	83640	83641	83642	83643	83648	8365	83656	83657	83658	83659	8366	83660	83661	83666	83667	8367	8368	8369	83690	83692	83693	83694	83695	83696	83697	83698	83699	837	83700	83706	83707	83714	83715	83716	83719	8372	83723	83729	83732	83733	83734	83737	83741	83743	83744	83746	83752	83756	83757	83758	83759	83786	83787	8379	83795	838	8382	8383	8384	83844	83849	83850	83851	83852	83853	83854	83855	83856	83857	83858	83860	83861	83862	83863	83866	83867	83868	83869	8387	83871	83873	83874	83875	83876	83877	83878	83879	83881	83882	83884	83886	83887	83888	83889	8389	83890	83891	83892	83893	83894	83895	83896	83897	839	8390	83902	83903	8391	83930	83931	83932	83933	83935	83937	83938	83939	8394	83940	83941	83943	8395	83953	83955	83956	83957	83959	8396	8398	83982	83983	83985	83986	83987	83988	83989	8399	83990	83992	83998	83999	840	84000	84002	8402	8403	84033	84034	8404	8405	84054	84056	84057	84058	84059	8406	84060	84061	84062	84063	84064	84065	84066	84067	84068	84069	8407	84070	84071	84072	84073	84074	84075	84076	84077	84078	84079	8408	84080	84081	84083	84085	8409	84099	841	84100	84101	84102	84103	84105	84106	84107	84108	84109	8411	8412	84124	84125	84126	84128	84129	84131	84132	84133	84134	84135	84138	84140	84141	84142	84144	84146	84148	84152	84153	84154	84159	8416	84162	84164	84166	84167	84168	8417	84171	84172	84173	84174	84176	84179	8418	84181	84186	84187	84188	84189	8419	84190	84191	84193	84196	84197	842	84203	84206	84215	84216	84217	84219	84221	84222	84223	84224	84225	84226	84229	84230	84231	84232	84233	84236	84239	8424	84240	84243	84245	84246	84247	84248	84249	8425	84250	84253	84254	84255	84256	84258	84259	84260	84261	84262	84263	84264	84265	84266	84267	84268	84269	8427	84270	84271	84272	84273	84274	84275	84276	84277	84279	8428	84280	84281	84282	84283	84284	84285	84286	84287	84288	84289	84292	84293	84294	84295	84296	84298	84299	843	84300	84301	84302	84303	84304	84305	84306	84307	84309	8431	84310	84311	84312	84313	84314	84315	84316	84317	84318	84319	84320	84324	84326	84327	84328	8433	84330	84331	84332	84333	84334	84335	84336	84337	8434	84340	84342	84343	8435	8436	84364	84365	84366	8437	84376	8438	8439	844	8440	84417	84418	84419	8443	84432	84433	84435	84436	84437	84439	8444	84440	84441	84443	84444	84445	84446	84447	84448	84449	8445	84450	84451	84455	84456	84457	84458	8446	84460	84461	84464	84465	84466	84467	8448	8449	84498	845	8450	84501	84502	84503	84504	8451	84513	84514	84515	84516	84517	84518	84519	8452	84520	84522	84524	84525	84527	84529	8453	84530	84532	84536	84539	8454	84541	84542	84545	84547	84549	8455	84552	84553	84557	8456	84560	84561	84569	84570	84572	8458	8459	846	8460	84612	84614	84616	84617	84618	84619	8462	84620	84622	84623	84624	84626	84627	84628	84629	8463	84630	84631	84632	84634	84636	84639	8464	84640	84641	84643	84645	84647	84649	84650	84651	84654	84656	84657	84658	84659	84660	84661	84662	84663	84665	84666	84667	84668	84669	8467	84671	84674	84675	84676	84677	84678	84679	8468	84680	84681	84684	84687	84688	84689	84690	84691	84692	84693	84694	84695	84696	84698	84699	847	8470	84700	84701	84705	84706	84707	84708	84709	8471	84717	84720	84722	84725	84726	84727	8473	84733	84734	84735	84740	84747	84749	8475	84750	84752	84759	8476	84765	84766	84769	8477	84775	84779	84787	8479	84790	84791	84792	84795	84798	8480	84803	84804	84807	84808	84809	8481	84811	84812	84814	84816	84817	84818	8482	84823	84826	8483	84830	84832	84833	84836	84837	84838	84839	8484	84842	84843	84844	84848	84850	84851	84856	84858	84859	84861	84864	84865	84866	84867	84868	84869	8487	84870	84871	84872	84873	84874	84875	84876	84878	84879	84881	84885	84886	84888	84889	8489	84890	84891	84892	84893	84894	84895	84896	84897	84898	84899	8490	84900	84901	84902	84904	84905	84908	84909	8491	84910	84911	84912	84913	84914	84915	84916	84918	84919	8492	84922	84923	84924	84925	84926	84928	84929	8493	84930	84931	84932	84933	84934	84935	84936	84937	84938	84939	84940	84941	84942	84944	84945	84946	84947	84948	8495	84950	84951	84952	84953	84954	84955	84957	84958	84959	8496	84960	84961	84962	84964	84966	84967	84969	8497	84970	84971	84975	84976	84978	8498	84981	84984	84985	84986	84987	84988	8499	84991	84992	84993	84996	8500	85004	85007	8501	85012	85013	85014	85015	85016	85019	8502	85021	85025	85026	85027	8503	8504	8506	8507	8508	8509	8512	8513	8514	8515	8516	8517	8518	8519	8520	8521	8522	85235	85236	8525	8526	8527	8528	85285	8529	85290	85291	85293	8530	85300	85301	85302	85303	8531	85313	85315	8532	85320	85329	8533	8534	85340	85344	85348	85349	8535	85352	85358	85359	8536	85360	85363	85364	85365	85366	85369	8537	85371	85377	85378	85379	8538	8539	85395	85397	8540	85403	85406	85407	85409	8541	85413	85414	85415	85416	85417	8542	8543	85437	85438	85439	8544	85440	85441	85442	85443	85444	85445	85446	85449	8545	85450	85451	85452	85453	85455	85456	85457	85458	8546	85460	85461	85462	85463	85464	85465	8547	85474	85476	85477	85478	85479	8548	85480	85481	85486	8549	8550	85508	85509	8553	8554	8555	8556	85569	8557	8558	8559	8560	8562	8563	8564	8565	8566	8567	8568	8569	857	8570	8572	8573	8574	8575	8576	8577	8578	858	8580	8581	8582	85824	8583	85865	8587	8588	859	8590	8591	8594	8595	8596	86	860	8600	8601	8602	8603	8604	8605	8607	8608	8609	861	8611	8612	86123	8613	8614	8615	8618	862	8620	8621	8622	8624	8625	8626	8629	863	8630	8631	8632	8633	8634	8635	8636	8638	8639	864	8642	8643	8645	8646	8647	8648	8649	865	8650	8651	8653	8654	8655	8658	8659	866	8660	8661	8662	8664	8665	8666	8667	8668	8669	867	8671	8672	8673	8674	8675	8676	8677	8678	868	8681	8682	8683	8685	8686	8687	8688	8689	869	8690	8692	8694	8697	8698	87	8701	8702	8703	8704	8705	8706	8707	8708	871	8710	8711	8712	8714	8715	8717	87171	87178	8718	8720	8721	8722	8723	8724	8725	8726	8727	8729	873	8731	8732	8733	8735	8736	8737	8738	8739	874	8740	8743	8744	8745	8747	8748	8749	875	8751	8754	8755	8756	8759	8760	8761	8763	8764	8766	8767	87688	8771	8772	8773	8774	8775	8776	87769	8777	8778	8780	8784	8785	8786	8787	8788	8789	8790	8792	8793	8794	8795	8796	8797	8798	8799	88	8800	8801	8802	8803	8805	8807	8808	8809	881	8811	8812	8813	8814	8815	8816	8817	8818	8819	8820	8821	8822	8823	8824	8825	8826	8828	8829	883	8831	8832	8833	8834	8835	8836	8837	8838	8839	8840	8841	8842	8843	8844	88455	8846	8847	8848	885	8850	8851	8852	8853	8854	8856	8857	8858	8859	886	8861	8862	8863	8864	8867	8869	887	8871	8872	8874	88745	8875	8876	8877	8878	8879	8880	8881	8882	8883	8884	8886	8887	8888	889	8890	8891	8892	8893	8894	8895	8896	8897	8898	8899	89	890	8900	8904	8905	8906	8907	8908	8909	891	8910	8911	8912	89122	8913	8914	8915	8916	892	8924	8925	8927	8928	8929	8930	8932	8933	8934	8935	8936	8938	8939	894	8940	8941	8942	8943	8945	895	896	8968	8969	8970	8971	8973	8974	8975	8976	89765	89766	89777	89778	89780	89781	89782	89790	89792	89795	89796	89797	898	89801	89822	89839	89844	89845	89846	89848	89849	8985	89853	89857	89858	8986	89866	89869	8987	89870	89872	89874	89876	8988	89882	89883	89884	89885	89887	8989	89890	89891	89894	899	8991	89910	89919	8992	89927	8993	89932	8994	89941	89944	8995	89953	89958	8996	8997	89970	89978	8999	9	90	900	90007	9001	90011	90019	9002	90024	90025	90050	90060	90070	90075	901	90102	90113	90120	90121	9013	90133	90134	90135	90139	9014	90141	9015	9016	90161	90167	90187	9019	90193	90199	902	9020	90203	90204	9021	9022	90226	9023	90231	90233	9024	90249	9025	9026	90268	9027	90271	90273	9028	90288	90293	9031	90313	90317	9032	90321	90324	90326	9033	90332	90333	90338	9034	90342	90352	90353	90355	90362	9037	90378	90379	9038	90381	9039	90390	904	9040	90407	90410	90411	90416	90417	90423	90427	9043	9044	90441	9045	90459	9046	90462	9047	9048	90480	90485	90488	9049	90499	905	9050	90506	90507	9051	9052	90522	90523	90525	90527	90529	9053	9054	9055	90550	90557	9056	9057	90576	9058	90580	90586	90589	90592	90594	9060	9061	90624	90627	9063	90632	90634	90637	90639	9064	90649	9066	90665	90668	90673	90678	9068	9069	90693	9070	90701	9071	9073	90736	90737	9075	9076	90768	9077	90780	9079	90799	908	9080	90806	90809	90826	90827	90835	90843	90850	90853	90859	9086	90861	90864	90865	9087	90871	90874	9088	909	9091	9092	9093	90933	9094	9095	90952	90956	90957	9096	9097	9098	90987	9099	90990	90993	91	910	9100	9101	91010	91012	91039	9104	91050	91056	91057	9107	91074	9108	911	9110	91107	9111	9112	91120	9113	91133	91137	9114	91147	91151	91156	9117	91179	9118	91181	9119	912	9120	9121	9122	9123	9124	9125	91252	9126	9127	91272	9128	91283	91289	9129	91298	913	9130	91300	91304	9131	91316	91319	9132	9133	9134	9135	91351	91355	9136	91368	91369	91373	9138	9139	91392	914	9140	91404	91408	91409	9141	91419	9142	9143	91431	91433	9144	91442	91445	9145	91452	9146	91461	91464	9147	9148	9149	915	9150	9152	91522	91523	91526	9153	9154	91543	91544	9156	91561	91574	9158	91582	91584	9159	916	91603	91607	91608	91612	91614	9162	91624	91646	91647	91653	9166	91661	91663	91664	9167	9168	91683	91687	91689	9169	91694	91695	917	9170	91703	9172	9173	91734	91746	91748	91749	9175	91750	91752	91754	91768	9177	91775	91782	9179	9180	91801	91807	9181	9182	91828	9183	91833	9184	91851	91860	91862	91869	9187	91875	9188	91893	91894	919	9191	91937	9194	91942	91947	91948	91949	9196	91966	9197	91975	91977	91978	92	920	9200	92002	9201	92014	92017	9202	9203	9204	9205	9206	92070	9208	92086	9209	92092	921	9210	92105	92106	9211	9212	92126	92129	9213	9214	92140	9215	92154	92162	9217	92170	9218	92181	9219	92196	922	9221	92211	9223	92235	92241	92255	92259	9227	92270	9228	92283	92285	9229	92291	92292	92293	923	9230	92304	92305	9231	92312	9232	92335	92340	92342	92344	92345	92346	9235	92359	9236	92369	92370	9238	92399	924	9240	92400	9241	9242	92421	92427	9244	9245	9246	9247	9248	92482	92483	9249	925	92507	9252	92521	9253	9254	9255	92552	92558	9256	92565	92579	9258	92591	92595	92597	9260	92609	9261	92610	9262	9263	9265	9266	92667	9267	92675	92689	92691	9270	92703	9271	92714	92715	92736	92737	9274	92745	92747	92749	9275	92755	9276	9277	9278	92797	92799	928	92806	92815	9282	92822	9283	92840	92856	9288	9289	929	9290	92906	92912	9292	92922	92935	9294	92949	9295	9296	92960	92973	92979	92999	93	93010	93034	93035	93058	9306	9308	93081	93082	93099	9310	93100	93107	93109	9311	9312	93129	9313	93134	9314	93144	93145	9315	93164	93166	9317	9318	93183	93185	9319	93190	932	9320	9321	93210	9322	93233	9324	9325	9326	93273	9328	9329	9330	9331	9332	93323	9333	9334	93343	93349	9337	93377	9338	93380	9340	93408	9341	9342	93426	9343	93432	93436	9344	93474	9348	93487	9349	9350	9351	93517	9352	9353	9354	9355	93550	93556	9356	9358	93587	93589	93594	9360	9361	93611	9362	93621	93622	93624	93627	9363	9364	93643	93649	9365	93650	93653	93654	9366	93661	93663	93664	9367	9368	9369	9370	9371	9373	9374	9375	9376	9377	9378	9379	9380	9381	9382	9388	9389	939	9390	9391	9392	9394	93948	93953	9397	93973	93974	93978	93979	9398	93986	9399	93996	940	9400	94005	94009	9401	94015	9402	94025	94026	9403	94030	94031	94032	94033	94039	9404	94056	94059	9406	9407	94081	94086	9409	94097	941	9410	94101	94103	94104	94107	9411	9412	94120	94121	94122	9413	94134	94137	9414	9415	9416	94160	9419	942	9420	9421	9422	9423	94233	94234	94235	94236	94239	94240	94241	9425	9427	94274	9429	943	9431	9435	9436	9437	9439	944	9440	9441	9442	9443	9444	9445	9446	9447	9448	945	9450	9451	9452	9453	9454	9456	9457	9459	946	9462	9463	9464	9465	9466	9467	9468	9469	947	9470	9472	9473	9474	9475	9476	9477	9478	9479	948	9480	9481	9482	9486	9487	9488	9489	949	9491	9493	9495	9496	9497	9498	9499	95	950	9500	9501	9506	9507	9508	9509	951	9512	9513	9514	9515	9516	9517	9518	9519	952	9520	9521	9522	9524	9525	9526	9527	9528	9529	953	9530	9531	9532	9533	9534	9535	9536	9537	9538	954	9540	9541	9542	9543	9546	9547	955	9550	9551	9552	9553	9554	9555	9556	9557	9559	956	9562	9563	9564	9567	9568	95681	9569	957	9570	9572	9573	9575	9576	9577	9578	958	9580	9581	9582	9583	9584	9585	9586	9587	9588	9589	959	9590	9592	9595	9596	9597	960	9600	9601	9603	9604	9605	9607	961	9610	9611	9612	9615	9616	9617	9618	9619	962	9620	9622	9623	9625	9626	9627	9628	9629	963	9630	9631	9632	9633	9635	9636	9637	9638	9639	9640	9641	9643	9644	9645	96459	9646	9647	9648	9649	965	9650	9651	9652	9653	9654	9655	9656	9657	9658	9659	96597	966	9662	9663	9665	9666	9667	9668	9669	967	9670	9671	9672	9673	9674	9675	96764	9677	9678	9679	968	9681	9682	9683	9684	9685	9686	9687	9688	9689	969	9690	9692	9693	9694	9695	9696	9697	9698	9699	97	970	9700	9701	9702	9703	9704	9705	9706	9709	971	9710	9711	9712	9715	9716	9717	9718	9719	9721	9722	9723	9724	9725	9726	9727	9728	9729	9730	9731	9732	9733	9734	9735	9736	9737	9738	9739	974	9741	9742	9743	9744	9745	9746	9747	9748	9749	975	9750	9751	9753	9754	9755	9757	9758	9759	976	9760	9761	9762	9764	9765	9766	9767	9768	977	9770	9771	9772	9774	9775	9776	9777	9778	9779	978	9780	9781	9782	9783	9784	9785	9786	9787	9788	9789	9790	9791	9792	9793	9794	9796	9797	9798	98	9801	9802	9804	9805	9806	9807	9810	9811	9812	9813	9814	9815	9816	9817	9818	9819	9820	9821	9823	9824	9825	9826	9827	9828	9829	983	9830	9831	9832	9833	9836	9837	9839	984	9840	9841	9842	9843	9844	9846	9847	9848	9849	9851	9852	9853	9854	9855	9856	9857	9858	9859	9860	9861	9862	9863	9865	9866	9867	9868	9869	987	9870	9871	9873	9874	9877	9878	9879	988	9880	9881	9882	9883	9885	9886	9887	9889	989	9890	9891	9892	9894	9895	9896	9897	9898	9899	990	9900	9901	9902	9903	9904	9905	9906	9907	9908	9909	991	9910	9911	9912	9913	9914	9915	9917	9918	9919	9920	9921	9922	9923	9924	9925	9926	9927	9928	9929	993	9931	9933	9934	9935	9936	9937	9938	9939	994	9940	9941	9942	9943	9945	9946	9947	9948	9949	995	9950	9951	9953	9955	9956	9957	9958	996	9960	9961	9962	9963	9965	9966	9967	9968	9969	997	9971	9972	9973	9975	9976	9978	998	9980	9982	9984	9985	9986	9987	9988	9989	999	9990	9991	9992	9993	9994	9997
Utah__B02	-0.0346	-0.2709	1.0524	-0.0652	0.5192	1.7104	-0.0839	-0.0657	0.2865	0.0238	-0.0564	0.7813	0.1093	0.102	-0.0356	1.6361	0.1324	0.733	1.746	0.6986	0.2898	1.4936	1.6612	0.257	-0.0432	0.9837	0.4875	0.5021	-0.0066	0.7199	-0.0267	0.1046	0.2391	0.4182	-0.0535	-0.0957	1.0502	0.2975	0.0681	3e-04	0.0074	2.2173	-0.2128	-0.2293	0.1374	-0.0892	-0.0317	0.009	0.0488	-0.2234	-0.1646	-0.0267	0.2446	-0.281	-0.0272	-0.1514	-0.0649	-0.101	0.0688	-0.2552	0.0572	-0.2447	-0.0414	-0.2013	-0.3283	-0.2609	0.0428	0.0166	0.3793	-0.0593	-0.2733	-0.1937	-0.0308	-0.2685	-0.0702	-0.1971	-0.0253	-0.1674	-0.0846	0.1697	0.3579	0.3158	0.1928	-0.0151	0.2002	-0.2907	-0.0727	-0.0416	-0.1787	-0.0484	-0.2059	-0.1384	0.4142	0.068	-0.0526	-0.0371	0.3776	-0.1886	-0.0447	-0.0346	-0.0297	0.1687	-0.0072	0.5356	0.1776	0.0418	0.0675	-0.0567	0.6749	0.001	-0.0599	-0.1311	0.1283	-0.0582	-0.0215	0.1583	-0.0456	-0.1209	-0.2395	0.6897	-0.1679	-0.0074	0.3772	0.2805	-0.181	-0.1695	-0.3131	-0.0764	-0.048	-0.1735	0.3427	0.1049	-0.1148	-1e-04	-0.1391	0.6114	0.0817	0.1612	0.0221	-0.0932	0.3406	0.0285	0.1362	-0.2182	-0.0818	0.0431	-0.0846	-0.063	-0.0695	0.2211	2.3719	0.0774	-0.3003	-0.2365	0.0105	-0.0466	0.1494	0.0592	0.2233	0.0741	-0.0372	-0.1516	-0.0539	0.7746	0.0552	-0.1937	-0.1797	0.7592	-0.1491	-0.0873	-0.0151	-0.0559	0.0574	0.1476	0.3528	-0.1301	-0.0147	-0.0153	-0.0552	0.204	0.0131	0.0196	-0.2302	-0.0264	-0.1553	0.5915	-0.2226	-0.0469	1.8537	-0.0286	-0.3534	0.1462	-0.0637	-0.1022	0.3543	0.1242	-0.0476	0.2173	3e-04	-0.0662	-0.0262	-0.0319	-0.016	-0.1464	-0.0605	0.1798	0.0817	0.664	-0.0836	-0.1116	-0.0959	-0.1115	-0.1369	-0.3392	1.2581	-0.0505	-0.3385	-0.2988	0.5386	-0.1101	0.4171	-0.217	0.0772	-0.1769	-0.0645	-0.0737	-0.1389	-0.1117	-0.0734	0.0129	0.074	0.4579	-0.0253	-0.035	-0.1045	-0.163	-0.2224	-0.1618	0.0064	-0.0368	-0.1894	-0.3578	0.1221	0.5363	-0.1734	-0.2026	-0.1024	-0.2345	0.1069	-0.0635	-0.1046	0.1571	-0.141	0.2164	-0.2367	-0.154	0.0244	-0.0824	0.2944	0.1553	-0.0538	-0.1057	0.5805	-0.1789	1.2837	-0.0858	-0.1421	0.0015	0.3244	-0.094	-0.1535	-0.1352	-0.0668	-0.3912	-0.1242	0.4286	-0.0913	0.0491	0.1973	0.1222	-0.0632	0.2542	0.0141	0.108	-0.104	-0.0286	0.1441	-0.2767	0.3653	0.5606	-0.091	0.0499	0.227	-0.0345	0.3551	-0.005	1.5908	-0.0315	-0.0014	0.3056	0.7976	-0.1825	-0.0467	0.5024	-0.0254	0.218	-0.0562	-0.2087	0.1269	0.1674	-0.0893	0.2332	-0.0825	-0.0286	-0.0784	0.0914	-0.0625	-0.0642	-0.2266	-0.037	-0.0527	0.2383	0.1905	0.0181	0.0914	0.1754	0.0531	-0.21	0.1332	0.1248	-0.0317	0.2486	0.1402	0.0647	0.0309	0.1117	-0.3163	0.0691	-0.109	0.0192	0.1082	0.6444	0.0425	-0.12	0.1305	-0.1863	-0.2669	0.6994	-0.0229	0.0345	0.001	-0.1574	-0.1678	0.2894	0.0018	0.2651	-0.1142	-0.065	1.267	-0.1517	0.0278	-0.0221	-0.0844	-0.1995	-0.107	-0.1013	0.6837	-0.0211	0.5922	-0.2721	0.2626	0.4901	-0.0584	0.1365	-0.258	0.0158	-0.0751	-0.0472	0.1867	-0.0443	-0.2391	-0.0739	-0.0874	0.0749	-0.1334	-0.1501	-0.1889	-0.0961	-0.2457	-0.0425	-0.0867	-0.0315	0.1397	-0.1472	-0.0301	-0.1091	-0.1918	0.0395	0.0573	-0.0423	-0.0254	0.2528	-0.1355	-0.0625	-0.1093	0.0145	-0.0761	-0.113	-0.0547	0.0804	0.1514	-0.1585	-0.1942	0.1536	-0.1336	-0.1024	0.239	-0.2252	-0.0983	0.0673	0.06	0.6754	0.2505	0.0445	0.262	-0.1471	-0.0245	0.6247	-0.0435	-0.0244	-0.1261	0.3477	-0.1074	-0.1603	-0.1725	0.1764	-0.0779	-0.2002	-0.0767	-0.1118	0.111	0.2786	0.0929	-0.0952	1.1112	-0.0729	0.0557	-0.0247	-0.2115	0.0875	0.1265	-0.0182	0.0175	0.0624	0.0824	-0.1876	-0.2332	-0.0163	-0.0784	-0.1451	-0.0346	0.0259	-0.1152	0.2912	0.2024	0.8025	0.0237	0.1062	0.5306	0.037	0.0708	-0.0569	-0.0817	1.3282	1.2801	0.0417	0.0955	-0.0154	0.0177	-0.0785	0.0398	0.0769	-0.0101	-0.1325	-0.202	-0.2132	-0.2427	-0.06	0.5758	0.1961	-0.0113	-0.0203	-0.0456	-0.0724	0.0418	-0.0993	-0.0752	-0.0765	-0.1301	-0.2369	0.1864	0.1155	0.5372	0.4911	-0.1866	-0.0381	0.0449	0.1124	-0.1136	-0.0396	-0.1614	-0.2312	-0.171	0.1201	0.08	-0.0592	-0.1213	-0.0741	-0.1318	0.832	0.0218	-0.2898	0.1438	0.685	1.9633	-0.008	0.8173	0.0059	0.0907	-0.1769	0.0423	-0.0544	-0.488	-0.1794	-0.0052	0.3239	-0.1955	0.2636	0.1808	-0.1021	-0.1675	-0.016	0.5914	0.0374	0.5752	0.0778	-0.2043	0.2985	0.1067	0.0628	0.1368	-0.0164	1.1714	-0.1298	0.2347	0.0869	-0.1085	-0.0621	-0.1627	0.3645	-0.1989	-0.1308	-0.1226	0.0206	0.5347	-0.2869	-0.0727	-0.124	0.0644	0.3486	-0.2302	1.2874	-0.1678	-0.413	0.0054	1.8764	0.2017	-0.0893	0.1358	-0.1594	0.0335	-0.0528	0.3679	-0.0641	-0.198	-0.0912	-0.1024	0.0112	-0.0653	-0.0498	0.1266	0.0937	0.4366	-0.1426	-0.0419	0.0204	-0.1207	-0.0512	0.0339	-0.0942	-0.214	-0.0169	0.1483	-0.0108	0.1383	-0.1235	-0.1178	-0.2785	-0.2601	-0.0663	-0.0829	0.2271	-0.082	-0.0541	-0.2313	-0.1026	-0.2096	-0.0527	-0.052	0.0562	-0.059	0.4489	-0.4387	0.1215	-0.1319	0.0735	1.2156	-0.1197	-0.096	0.0674	-0.2381	-0.2139	-0.1547	-0.2568	0.2812	-0.1602	-0.0984	0.0418	0.128	-0.1614	-0.1061	-0.2258	-0.0238	-0.1061	0.2666	0.11	0.4817	-0.0849	0.0873	-0.0155	-0.0879	-0.1039	-0.0507	-0.1684	-0.1292	0.184	-0.1126	0.0333	0.0093	-0.1653	0.0288	0.0888	0.0617	0.037	-0.1333	-0.0268	0.1293	-0.187	0.7833	-0.1675	-0.0385	0.2406	0.2314	0.7524	0.1213	-0.3511	0.0309	-0.0945	0.4934	0.0467	1.2181	1.3911	0.0792	0.0047	0.1212	1.4502	0.0079	-0.2303	0.1004	0.1889	0.0799	-0.0772	0.0223	0.2792	0.486	0.7374	-0.1102	-0.0914	0.0111	-0.0803	0.2569	-0.2128	0.3615	-0.2875	0.0607	0.1014	-0.1223	0.0486	0.5413	0.336	-0.2344	0.1863	0.0921	-0.0977	-0.1904	0.3323	-0.038	-0.0128	-0.0755	-0.2199	0.0117	0.1622	0.4862	0.8766	-0.0157	0.2458	-0.3492	0.2408	0.0554	0.0206	-0.0956	-0.0186	0.0441	0.2069	0.3297	-0.0572	-0.0741	-0.1422	0.0338	0.2519	-0.046	-0.1869	-0.1087	0.3208	-0.1562	0.0769	-0.1038	0.1069	0.1864	-0.1111	0.0712	-0.05	-0.0669	-0.1703	0.0315	-0.2348	0.0668	0.1304	-0.0839	0.5291	0.0083	0.8004	-0.1194	-0.221	-0.0086	-0.2854	0.477	0.3978	0.3461	-0.1718	0.1048	0.6859	0.1272	-0.1298	-0.2073	-0.1329	-0.0706	0.1933	-0.003	-0.0503	-0.3194	-0.0049	0.1054	0.1419	0.0966	-0.1331	-0.0506	0.1194	-0.0387	-0.0266	0.213	-0.1739	-0.0136	-0.16	-0.2269	-0.0613	-0.1394	-0.0953	0.2587	-0.1001	-0.0295	-0.0014	-0.2806	0.1912	-0.0445	0.1331	-0.0925	-0.1952	0.3589	-0.0578	0.1595	0.0149	-0.079	-0.0303	0.0317	0.1341	-0.038	0.161	0.3677	-0.0175	-0.1817	-0.1225	0.0333	-0.0462	-0.0402	-0.0232	-0.2985	-0.0071	0.033	0.1777	0.0268	-0.3704	-0.1147	-0.0454	0.025	-0.2112	0.1169	-0.0537	0.0945	-0.0174	-0.1104	-0.2262	0.1216	0.138	-0.2893	0.4246	-0.105	-0.0616	-0.1087	-0.0985	-0.0581	1.0146	-0.0361	0.1728	0.148	0.0884	0.1027	-0.0793	0.5756	0.0795	-0.102	0.3592	0.0294	0.1586	-0.1425	-0.0679	-0.0644	-0.252	-0.1491	-0.0973	0.3138	0.3589	-0.1899	-0.0979	-0.0322	1.4288	-0.0157	0.0248	-0.2318	0.2329	1.0675	-0.1057	0.0708	-0.0732	0.2212	0.6744	0.2293	-0.0895	0.1555	0.1229	0.1324	0.0727	0.0271	-0.0563	-0.0165	0.4619	0.0682	0.1877	-0.0996	0.3108	0.1131	0.1103	0.103	-0.2234	0.5314	0.0472	-7e-04	-0.0079	-0.2388	-0.1801	-0.1283	1.148	-0.1471	-0.0655	0.0603	-0.1403	-0.1112	-0.0925	0.3225	-0.2256	0.0077	0.0762	-0.3539	1.3276	-0.0802	-0.0454	-0.096	-0.015	-0.0427	-0.223	-0.3589	-0.1937	0.2597	-0.1969	-0.1763	-0.1234	-0.0734	0.0361	-0.0518	-0.3102	-0.0801	0.0964	-0.1621	-0.106	-0.0666	-0.069	-0.0454	-0.0773	0.1887	0.0168	-0.0417	-0.0803	-0.0673	-0.2053	0.1278	-0.1945	-0.0541	0.0144	0.5906	-0.24	-0.1877	0.0841	0.2829	0.061	0.3454	-0.1073	2.9698	0.5633	0.0227	-0.0577	0.3143	-0.2482	-0.3878	-0.0014	0.4475	0.1069	-0.0125	-0.1536	-0.1117	-0.1039	-0.1673	0.1252	0.196	-0.0506	-0.0413	-0.0656	0.0216	-0.0191	0.2719	-0.3589	-0.0905	-0.001	0.0839	0.4941	0.0049	-0.132	-0.104	-0.0919	0.435	1.3289	-0.1287	-0.1528	0.2858	0.0123	0.2005	1.5504	0.0485	-0.038	-0.1126	0.0788	1.1837	-0.14	0.023	-0.0964	-0.0971	-0.214	1.0692	-0.1461	0.0775	-0.0812	0.0594	-0.1501	-0.3241	0.7986	-0.1208	-0.0174	0.0512	0.0557	-0.0506	0.2406	-0.245	-0.0905	0.6346	-0.1596	-0.2878	-0.0452	0.4169	0.1489	0.1935	0.474	0.238	-0.2885	0.1221	0.0327	-0.2216	-0.1028	-0.3052	0.1585	0.0235	0.1492	0.1285	-0.0145	0.0482	0.6534	0.0143	0.5137	0.0276	0.2012	-0.4355	-0.1121	0.5012	-0.2224	-0.0451	-0.079	0.0423	-0.1756	0.0034	0.2672	0.3131	0.1025	-0.0177	0.1316	-0.0738	0.0142	0.3514	0.0103	0.0509	0.1694	0.1936	-0.0461	-0.1173	0.1521	0.4975	-0.1869	-0.0032	0.2715	-0.1334	0.2956	0.0352	-0.0692	0.2379	-0.2862	-0.1429	-0.082	0.233	0.5958	0.0784	0.1341	0.1625	0.8251	-0.1672	-0.0491	0.0249	-0.01	0.3639	-0.0712	0.0576	0.0348	0.0118	-0.1128	-0.0809	-0.1885	-0.165	0.5321	-0.1514	-0.2311	0.1009	0.6564	0.0864	-0.1162	0.2029	0.0831	0.0023	0.0736	0.2556	0.1577	-0.2117	-0.0834	-0.0282	0.7758	0.1095	-0.0204	0.0042	0.3819	-0.1322	-0.2435	1.1054	0.0842	-0.1409	0.1813	0.1186	0.0037	0.1289	0.3214	-0.1008	-0.0328	0.4819	0.0966	0.1866	-0.1518	-0.0573	-0.0352	-0.1525	-0.3038	-0.0387	-0.1071	-0.2562	-0.1403	-0.1301	0.7285	0.0792	-0.1016	-0.2223	-0.147	0.2783	-0.039	0.2937	-0.0784	0.0216	-0.1048	-0.1115	0.0306	0.0185	0.0823	0.6239	-0.2566	-0.1483	0.1022	-0.1366	0.1512	-0.3602	-0.0099	0.1118	0.7569	-0.0137	0.1937	1.6513	-0.0338	0.083	-0.0176	0.0876	0.0948	-0.0835	-0.0436	-0.0849	0.0496	-0.1108	-0.065	-0.1499	-0.0191	-0.1473	-0.2285	0.1083	0.006	-0.066	0.3859	0.0678	0.1067	-0.1292	0.0883	-0.5808	-0.0763	-0.1088	0.4691	-0.0363	0.2742	0.3418	-0.0751	-0.0299	-0.1019	-0.2633	0.0085	0.6243	-0.1465	0.084	-0.1169	0.0711	0.4873	-0.005	-0.0552	0.2456	-0.1522	0.302	-0.0156	0.1542	0.0561	0.1161	0.0105	0.6164	0.5172	0.0248	-0.1023	0.3902	-0.107	-0.2163	-0.1477	0.701	0.0193	-0.0194	0.1558	0.452	0.1145	1.1886	0.4894	0.5124	0.355	-0.0367	0.6343	-0.0228	0.1166	0.1602	-0.5309	-0.0817	-0.2175	-0.1482	0.1071	-0.0544	0.344	0.1227	0.2319	0.0152	0.179	0.018	-0.1416	-0.0958	-0.0126	-0.1223	-0.0105	0.4897	0.0297	-0.2176	-0.0302	0.6057	-0.0496	0.0479	-0.1462	0.1898	0.6164	1.8525	0.4337	0.3508	0.2665	-0.2447	0.3528	2.4789	0.0284	0.3362	-0.1277	0.1919	-0.0679	0.0239	-0.0637	0.039	-0.0665	-0.1821	-0.178	-0.2673	-0.1932	-0.0783	-0.2292	-0.1488	0.0122	-0.061	-0.104	0.1046	0.0291	-0.3036	-0.2181	0.3966	0.0062	-0.1264	-0.0062	0.7105	-0.0076	1.293	-0.0596	-0.0768	0.0187	0.0418	-0.1667	-0.0423	-0.1173	0.1159	-0.1797	0.0877	-0.0649	-0.1413	0.0495	-0.0301	0.578	0.1738	0.2711	0.2589	-0.1543	0.0149	0.8811	0.4484	0.0714	0.0961	-0.2478	-0.0355	0.1588	0.2558	-0.0677	0.203	0.2479	0.1045	0.0904	0.2363	0.3737	-0.1037	0.0131	-0.0851	0.0269	-0.0422	-0.1875	0.2569	0.0107	-0.0119	-0.1072	0.0075	-0.0409	-0.0406	0.1904	-0.1757	-0.1681	-0.0029	0.0154	-0.0487	0.5623	-0.4584	0.0639	0.0604	-0.084	-0.1069	0.8353	-0.0545	-0.0562	0.0347	-0.0252	0.5875	0.0339	-0.0161	0.1466	-0.0763	-0.1913	-0.1987	0.1115	-0.0337	0.558	-0.1172	-0.0667	0.0978	-0.0792	-0.0193	0.1588	0.0421	-0.2055	-0.0202	0.1241	0.02	-0.1641	0.4213	-0.0343	0.1352	-0.1067	-0.0142	0.0613	0.8673	-0.0141	-0.0168	0.214	-0.0654	0.4812	0.0063	0.0387	-0.122	0.0112	-0.0593	-0.4248	0.0529	0.1955	-0.1579	0.7367	0.3934	0.0934	0.2614	0.1428	-0.0963	0.1237	-0.1693	-0.0596	0.409	-0.1564	-0.0387	-0.0784	0.2219	0.4615	0.4024	0.0605	-0.2327	-0.1225	-0.051	-0.0605	-0.0262	-0.2943	-0.1918	0.2953	-0.0655	-0.0593	0.0243	0.0311	0.0737	0.1358	0.1997	-0.0941	1.2304	-0.0157	-0.1784	-0.0717	0.0556	2.7408	-0.0395	0.1702	-0.0718	0.1157	0.6163	-0.0386	0.3415	0.2188	-0.2276	-0.1441	-0.0851	0.3085	-0.0189	-0.0035	-0.0153	0.3644	-0.237	-0.1592	-0.0487	-0.1016	-0.0896	-0.1892	0.0238	-0.0974	0.0712	-0.0842	1.0768	-0.1298	0.2371	-0.2282	0.2966	-0.1927	-0.0597	-0.0506	-0.1363	-0.0187	-0.2392	-0.1738	0.1293	1.5003	0.1522	0.2695	0.0671	-0.053	-0.0415	-0.2004	-0.0665	0.046	0.059	0.0172	-0.0014	-0.0718	0.2052	-0.019	-0.1139	0.4032	0.5043	-0.3719	0.3128	-0.0488	-0.0386	-0.074	-0.1281	0.1699	-0.1162	-0.132	0.1901	0.2048	0.0593	0.2921	0.1963	0.6175	0.2571	-0.1474	-0.0941	-0.1391	0.2862	-0.0183	0.0045	0.1485	0.9768	-0.3886	-0.0326	-0.1053	0.3713	-0.0934	-0.057	-0.2042	-0.0749	0.2223	0.4905	-0.0376	0.154	-0.0039	-0.0806	-0.0488	0.1658	-0.0737	0.1502	0.2908	-0.1363	-0.1296	-0.0724	0.2411	0.1599	0.2925	-0.0515	0.0161	0.0537	-0.0978	-0.1982	-0.2741	-0.0736	0.6203	0.2486	-0.3101	0.0281	0.2444	0.157	-0.0243	0.2422	-0.006	0.0579	0.8196	0.5423	-0.0392	0.1497	-0.0631	0.0899	0.1122	0.1598	-0.0513	-0.0938	0.229	-0.1444	0.3197	-0.1677	-0.0195	-0.115	0.0155	-0.1035	0.0918	-0.2215	0.1848	-0.2002	0.3852	-0.0875	0.2121	0.1072	-0.0778	0.0487	-0.168	-0.1192	-0.0382	-0.0621	-0.101	-0.0428	-0.1256	0.1283	0.4257	-0.0963	-0.084	-0.0671	0.0411	-0.0485	-0.077	-0.31	0.2555	-0.1401	-0.0338	-0.132	1.3531	-0.1933	0.041	0.2067	0.5851	0.048	0.0607	0.0736	-0.1895	0.0924	0.5497	-0.0382	0.085	-0.1394	-0.0177	0.0168	-0.0168	0.0675	-0.1257	-0.071	-0.2711	0.1044	0.3567	0.0461	0.0966	0.0353	0.6359	-0.1421	-0.0369	0.629	-0.0244	-0.2029	-0.0435	0.0323	0.0435	-0.0016	0.0864	0.3009	-0.275	-0.0956	0.283	0.0798	0.2083	-0.3949	0.1992	0.3808	-0.0658	-0.1573	-0.0409	0.0736	0.1127	-0.1342	-0.2422	0.4742	0.0804	0.3486	-0.076	0.7709	1.3172	-0.0765	0.0311	0.0916	0.1485	-0.0657	-0.0561	0.2449	0.0473	-0.1266	0.0781	0.7135	0.1285	-0.1415	-0.0755	0.5654	0.1708	0.1806	0.132	1.7798	1.074	-0.0897	-0.1744	-0.1829	0.2849	0.3169	0.9521	-0.25	0.4701	-0.0982	0.0029	-0.1371	0.5063	-0.1636	-0.1976	0.3807	0.0026	0.1675	-0.0458	0.1473	-0.0678	-0.1569	1.1922	-0.3636	-0.1039	-0.1064	-0.082	0.2477	0.4348	-0.0417	0.0863	0.0719	0.1797	-0.0839	0.1166	-0.0297	-0.147	-0.2336	0.3985	-0.0538	0.3784	1.7529	0.0506	0.0653	0.4555	-0.1334	0.3117	-0.156	-0.1454	-0.0685	0.4918	0.0059	-0.3156	-0.1417	-0.0759	-0.0057	0.1044	-0.1113	-0.012	0.0115	0.087	-0.2049	-0.1516	-0.0927	0.3209	-0.0427	0.228	-0.2917	0.2261	0.7927	-0.0712	-0.1511	-0.2398	-0.3585	-0.074	0.4011	0.1375	0.3468	0.1018	-0.1041	-0.115	0.8495	0.1804	-0.0565	0.3109	-0.085	0.0681	-0.1259	-0.0587	-0.0863	-0.3065	0.1627	-0.0747	0.3123	-0.1532	0.4105	-0.0433	0.0202	-0.1096	0.0576	-0.069	-0.028	0.1159	0.0784	0.3211	-0.0578	-0.1636	-0.0151	-0.0958	-0.1816	0.0592	-0.0751	0.1499	0.2206	0.348	-0.0226	-0.0993	0.0895	-0.1025	0.7434	-0.2109	0.2448	0.2871	0.1351	-0.1811	-0.0901	0.0365	0.6284	0.0375	0.0184	-0.1819	0.1532	0.2373	-0.1536	-0.0848	0.1894	0.0336	-0.0617	-0.0727	-0.1536	0.069	-0.2092	0.7771	0.2815	-0.0278	-0.0649	1.0359	-0.0564	-0.086	0.0806	0.316	-0.1116	-0.2573	-0.2822	0.6294	0.0336	-0.0331	0.0497	0.0627	0.253	-0.1107	1.4722	-0.0484	0.458	-0.0546	0.0053	-0.359	-0.0334	0.1857	-0.1217	-0.0313	0.0409	0.0035	-0.1514	-0.0061	0.0429	-0.0905	0.2415	0.0661	0.3227	0.0732	0.3405	0.1054	-0.1838	0.2293	0.5854	0.4709	0.4442	-0.0157	-0.0293	0.7592	-0.3335	0.0398	-0.0362	-0.1531	-0.0232	0.462	0.015	-0.0684	0.0613	-0.0638	0.6411	0.041	0.0146	0.1944	-0.2104	0.3247	-0.1484	0.0685	1.1297	-0.0373	-0.1419	0.2256	0.2558	0.869	1.3708	-0.0601	0.0701	0.2728	0.6893	-0.2373	0.4216	-0.1205	4.1741	0.0222	0.1612	0.0932	0.0738	-0.0249	-0.1395	-0.0586	-0.1436	-0.321	-0.1362	-0.0291	0.5845	0.1977	-0.0227	-0.067	0.0213	0.0039	-0.2036	0.4827	-0.1055	-0.2627	0.539	-0.0025	-0.1453	-0.1005	-0.166	0.1321	-0.0562	0.3934	-0.1856	0.0688	0.204	0.3011	0.1147	-0.2019	-0.0753	0.2212	-0.2377	-0.2249	-0.0239	0.463	0.1731	0.443	-0.1787	-0.0613	-0.3809	-0.1738	-0.2992	-0.4033	0.0607	0.0532	0.0836	-0.1293	-0.0131	-0.0675	0.0067	0.219	0.0779	-0.2048	-0.0034	0.5948	-0.2347	0.0807	-0.1031	-0.0167	0.2217	-0.2155	-0.0067	0.2637	-0.0712	-0.2622	0.006	0.2718	0.0519	0.4236	0.573	0.0491	-0.0248	0.0027	0.0635	-0.1283	0.0821	-0.2202	0.0968	-0.0629	0.087	0.492	0.1307	0.0488	0.4184	0.8757	0.2279	0.0989	0.3573	0.5557	-0.2573	-0.2102	-0.0293	-0.0813	0.2803	0.1531	-0.0769	-0.1799	-0.2068	-0.1402	-0.2114	0.0516	-0.3304	-0.0106	0.1046	-0.0718	-0.1315	-0.0079	0.3675	-0.1487	-0.1351	-0.093	-0.038	-0.017	-0.0662	0.5558	-0.1929	0.0442	-0.0539	0.33	0.3007	-0.0093	0.3365	-0.0713	0.3416	-0.0548	-0.0475	0.4611	0.3183	-0.0495	-0.1627	0.0958	-0.0951	0.142	0.147	0.2871	-0.1898	0.1564	0.4774	-0.004	-0.2144	-0.034	0.2496	0.0064	0.1085	0.0907	-0.1231	0.4232	-0.0326	-0.3044	0.0477	0.3505	1.714	0.0217	0.0947	0.1419	0.1683	0.6075	-0.0124	-0.3798	0.0115	-0.1796	-0.1794	-0.1116	-0.0363	-0.0915	0.1372	-0.1773	-0.1776	0.0634	0.1363	-0.0769	-0.1944	0.4037	0.1245	0.0806	0.3447	-0.0425	0.352	0.0565	0.7446	0.4383	0.0642	-0.0551	-0.2235	-0.0996	-0.0124	0.3118	0.0464	0.0824	0.0069	0.6009	-0.0278	0.3336	0.054	-0.0434	-0.1957	-0.2504	-0.3741	-0.0668	-0.0428	0.0519	0.0093	0.069	-0.1509	-0.1138	0.2136	0.7326	-0.1113	-0.095	0.0478	0.21	-0.0246	0.0312	0.1324	-0.1053	0.0545	-0.2411	0.06	-0.0716	0.3721	-0.2917	0.1603	0.0333	0.3082	0.0724	0.0438	2.3419	0.1774	0.0394	-0.2462	-0.0129	0.5512	-0.0999	-0.1177	0.0258	0.1445	-0.0399	0.3937	0.0854	0.3144	0.3996	-0.1183	0.3455	-0.0762	-0.15	-0.0711	-0.072	-0.0468	-0.007	-0.1795	0.189	-0.1093	0.0168	-0.0075	-0.2686	-0.0655	0.3362	0.0344	0.1948	-0.2142	0.0153	-0.174	-0.3974	-0.1657	0.2264	0.1484	0.0766	0.0927	0.1615	0.1491	-0.1716	0.7392	-0.0416	-0.042	-0.0752	0.1082	0.8897	-0.2958	-0.0922	0.0962	-0.1528	-0.0592	0.1109	-0.3218	0.0596	-0.278	0.1994	0.7033	-0.1151	0.1931	0.0143	0.0634	-0.157	2.4956	0.0137	-0.1834	0.1346	-0.0156	0.752	0.6995	0.3605	0.0759	-0.1392	0.2227	0.2051	-0.0728	-0.0781	-0.0253	-0.0044	0.2753	1.0634	-0.0983	0.3087	0.013	-0.062	0.2376	-0.1841	0.882	-0.0221	-0.1487	-0.0257	-0.0712	-0.3267	0.1541	-0.2707	0.5099	-0.4562	-0.0779	-0.0194	-0.1491	-0.0892	0.268	0.2453	0.1861	-0.0012	-0.0667	-0.1204	0.1259	-0.1183	0.0137	-0.0684	0.1957	0.1815	0.0657	-0.0236	-0.0727	0.103	0.7125	0.178	-0.321	-0.1088	0.1664	0.4735	-0.0389	-0.2698	-0.0872	0.2519	0.1431	0.36	-0.0381	-0.1131	-0.042	-0.2903	0.4428	-0.4116	-0.0535	0.213	0.1425	0.1175	-0.1306	0.0288	0.985	-0.1244	1.1175	1.1099	0.1235	-0.0128	-0.0071	-0.1234	0.085	0.1742	0.0031	-0.1179	-0.0895	-0.0973	-0.1697	0.2169	-0.2736	0.1928	0.0153	0.2462	-0.0416	-0.0043	-0.1503	0.0445	0.263	-0.026	0.329	-0.0273	-0.2515	-0.0685	0.0699	0.1276	-0.0776	0.024	-0.0142	0.0221	0.2668	-0.0212	-0.0959	1.317	0.4232	0.3167	0.0729	0.0171	0.0285	-0.0687	0.4017	-0.0491	0.5628	0.0533	-0.014	-0.0868	-0.081	0.1099	-0.2798	0.0391	0.0024	0.1435	1.1572	0.1401	0.0739	-0.249	-0.1009	0.532	-0.1617	-0.1603	-0.1437	-0.0187	-0.0688	0.3852	-0.1718	-0.1736	0.5346	0.1995	-0.1016	0.0617	0.1986	0.187	0.0745	0.0124	0.5879	-0.1421	0.0011	-0.0712	-0.0516	0.7064	-0.129	-0.1728	0.4953	0.0196	-0.1357	-0.0113	-0.0572	0.7389	1.464	0.5613	-0.0191	0.9058	0.6801	-0.0079	0.8403	-0.1227	-0.0621	0.6516	0.036	0.6719	1.106	-0.2802	-0.0695	-0.2427	0.2261	0.3533	0.4629	0.3415	0.0336	0.0496	1.0323	0.8172	0.876	0.351	0.0418	-0.1109	0.9821	0.7541	-0.1179	-0.054	1.2585	-0.0763	0.0972	0.9351	0.6287	0.9661	0.595	0.126	1.254	-0.0994	-0.1386	0.6717	0.1602	0.5425	0.1744	0.951	0.9872	0.254	-0.0762	-0.0281	0.7495	0.5617	1.6812	0.0379	0.8552	0.7326	-0.071	0.8029	-0.1076	-0.0617	1.1203	-0.0647	-0.0446	1.1749	0.167	-0.1051	0.1181	1.6229	2.0098	0.788	2.101	2.0456	2.2079	0.2834	1.2715	0.8172	-0.0644	0.6134	0.4669	1.1164	0.0664	0.9029	1.4787	-0.0615	2.4956	-0.0842	1.2594	-0.0884	1.1282	1.7599	1.2107	-0.0141	-0.0772	1.3001	1.4363	3.0908	0.5736	1.7184	0.1626	0.6134	1.4291	0.6299	0.0439	2.2798	0.7178	1.2241	0.4345	1.8416	0.5771	0.582	-0.015	3.6325	-0.0803	0.9285	-0.1028	0.256	1.6098	1.0218	-0.0038	-0.1285	-0.0931	0.5997	0.0864	0.5798	1.1239	1.0979	1.7325	0.4687	2.0265	-0.1267	-0.0466	2.3513	0.8798	0.4779	-0.0149	0.3643	0.4702	0.4843	0.9861	0.9593	0.3089	0.4136	0.6799	0.2664	1.5828	0.1056	1.4397	0.345	0.7797	1.8016	0.1433	-0.0799	0.4549	0.6227	0.6772	0.9537	1.2916	0.6925	0.8009	0.6253	1.7891	1.2415	1.2235	1.5757	0.6621	1.138	0.453	-0.0117	0.158	0.234	0.5602	0.9013	0.305	1.5383	2.8474	0.3693	0.9867	0.9526	0.8806	0.7055	-0.0975	0.0149	0.1659	2.7635	0.5758	0.0374	0.3043	0.0689	1.6645	1.1587	0.9068	0.9173	0.4971	0.5465	-0.0625	-0.0677	0.1493	-0.0312	1.4105	1.7936	1.3997	1.0062	0.9957	0.457	0.3124	1.4429	-0.053	0.0541	0.3281	1.0889	-0.0213	0.3321	0.7944	-0.1566	1.9973	1.275	0.1277	1.4298	-0.1632	0.0118	0.2551	1.5659	1.5051	1.2212	0.7097	0.2353	-0.0337	-0.0612	0.0243	0.0051	1.3809	2.7571	0.7878	0.1364	0.6486	0.6773	0.938	-0.0617	-0.1543	0.9963	0.3639	-0.1313	0.8284	0.5007	1.4334	1.0178	1.5824	0.4527	2.6956	0.9435	0.069	0.08	1.7984	0.1274	1.7891	1.015	0.8491	-0.0794	0.2177	1.8233	2.1313	-0.0931	0.4435	0.3885	1.0415	1.0616	1.5013	-0.0355	0.1879	0.6025	1.0034	0.226	1.3005	0.9103	-0.0404	1.1042	0.0042	1.0387	1.9962	-0.1026	0.5642	9e-04	0.7107	0.9198	1.0977	0.5169	0.3121	0.1202	0.853	-0.0107	-0.1042	1.2644	0.5267	0.331	0.9134	-0.1774	-0.0838	-0.0998	2.7683	0.7173	-0.0654	-0.1403	-0.1568	0.2127	0.2469	-0.131	0.3632	0.0187	0.565	0.9668	1.8951	0.324	-0.0834	-0.1053	1.1888	0.0591	0.6002	1.8233	-0.1911	0.6499	0.1132	0.2154	1.4464	2.4507	0.8491	0.1909	0.0163	1.432	1.1905	-0.0382	0.9224	0.2128	0.3782	0.344	-0.0619	-0.0691	0.9792	1.0604	0.6747	2.6379	0.41	-0.0526	0.0881	0.9288	0.3382	0.3221	0.302	-0.0901	0.4784	0.0122	0.4206	0.0342	0.5557	-0.1457	-0.1284	0.3843	-0.0338	1.0206	0.2734	0.9596	0.5661	1.8749	0.9703	1.1253	1.2183	1.5246	0.234	2.2043	0.9862	1.2302	1.6992	0.3278	0.0504	0.8822	3.1323	0.4512	0.028	0.0558	1.258	1.313	0.8773	0.9056	0.0394	0.6216	1.3489	-0.0512	0.8393	0.6075	0.5032	0.2542	0.9914	1.143	0.0191	0.0503	0.9267	-0.1431	0.7684	0.2476	1.0871	0.8905	0.3116	0.6534	0.7143	0.4487	-0.0986	0.4684	-0.0625	0.9215	1.2838	1.6245	0.944	2.1572	0.5091	0.4011	0.2927	1.362	-0.1283	1.9179	-0.1169	2.8133	1.6909	1.2828	-0.0217	-0.0411	1.5349	1.0441	0.8473	0.5215	0.854	0.7303	0.7104	0.2697	-0.0032	0.4487	0.5848	-0.0463	0.6941	-0.0304	0.1913	0.2708	1.6474	0.2801	1.9788	0.1761	1.1514	0.7483	-0.0406	-0.0902	0.0483	1.3722	1.1396	0.9491	3.309	0.2846	0.5658	0.9204	1.0902	1.571	0.9182	1.1634	-0.1038	-0.0391	1.3361	0.6015	0.6908	0.4848	-0.011	-0.071	0.3733	0.7233	1.1435	1.0195	0.9344	1.3791	0.1697	0.7408	0.4218	2.8046	-0.1538	0.8166	0.8889	1.0455	0.2613	1.2586	0.4267	1.1309	1.393	-0.1649	0.4489	1.7123	-0.1071	-0.0672	1.4139	1.4708	0.0149	0.9549	-0.0265	1.9599	-0.1755	0.056	0.5939	0.7068	1.6096	1.3867	1.7973	2.1536	2.0426	-0.0721	0.1229	-0.0194	-0.0065	0.5356	-0.1506	0.3267	0.3693	1.4204	0.657	-0.0936	0.5074	0.6435	1.7716	-0.0567	1.2958	-0.1244	1.0457	1.7741	1.9683	0.1995	0.2345	0.3479	0.6829	0.7751	0.0185	0.2057	0.2894	0.3691	0.2194	0.5658	2.309	0.1315	0.7436	0.814	2.4572	0.0808	0.3909	0.7405	-0.0153	1.5025	2.7898	0.1841	1.7265	4.66	0.4087	0.0903	-0.1344	1.2303	-0.0212	0.1596	0.1298	0.6682	0.1975	0.5408	0.604	-0.0437	-0.0704	0.02	0.8016	-0.018	0.244	0.0197	0.3375	1.7098	0.5955	0.579	0.0471	-0.0813	0.7293	1.7695	0.847	1.1231	-0.0178	0.1665	0.4081	1.1612	-0.1179	1.2973	0.1517	0.6426	0.0272	1.2208	1.1294	1.7296	1.4006	0.0289	0.0455	1.2815	-0.0631	0.4206	1.2226	-0.198	-0.0043	-0.0356	0.8051	-0.1079	1.1252	0.048	0.1172	1.0504	1.8936	0.0233	0.2645	0.1562	0.4917	1.6744	0.7124	-0.1397	1.3249	-0.0929	0.7317	-0.2082	-0.0603	0.7432	2.688	1.0232	0.2554	0.848	1.2269	2.5181	0.5794	0.2872	0.1476	1.7103	0.0704	-0.0298	-0.019	-0.0029	0.8123	-0.0406	0.1162	0.3854	1.656	0.1487	0.5785	0.4914	1.3954	0.607	-0.0937	0.0493	0.1677	0.3877	-0.1257	0.961	0.0034	1.1292	0.6955	1.368	1.2341	0.0506	0.6309	2.019	0.8702	0.7356	1.4843	-0.1047	1.2307	0.6718	1.8297	0.8312	0.506	0.5203	-0.0674	0.3444	1.164	0.2049	0.6537	1.649	0.4767	1.2289	0.0106	0.3885	-0.0187	-0.0748	1.6752	0.7002	1.3967	-0.0037	-0.0179	0.213	0.4379	1.4149	0.0632	0.0396	0.0624	0.1733	0.5096	-0.0177	-0.0334	0.126	0.6061	0.2187	0.7292	0.3753	0.89	0.0291	-0.2256	-0.086	-0.068	0.2604	0.8001	0.2919	-0.036	0.0108	0.3331	1.2161	1.4296	-0.1005	1.104	-0.0314	0.2379	0.0918	0.0256	0.8954	0.6152	3.1013	0.0092	0.6741	0.1268	0.0216	1.0175	2.7594	0.0132	0.9889	1.3602	-0.0757	2.0525	1.1164	-0.0545	-0.0786	4.2992	-0.1753	-0.0036	-0.1805	-0.1028	-0.0053	0.1408	-0.3869	-0.0427	1.1855	1.0283	-0.0526	-0.0304	-0.0189	0.4769	0.7972	-0.1006	1.1331	0.0035	-0.1233	-0.0528	0.4121	0.7231	1.5276	0.2884	-0.1097	0.3662	0.535	0.9346	0.9615	1.4852	1.0947	1.0211	0.0372	1.0192	0.1448	-0.0655	0.1815	2.0471	1.4201	1.0523	4e-04	0.8606	-0.0213	0.9338	0.8009	1.0473	2.083	0.9212	0.4995	0.5805	0.5505	2.1108	-0.2259	0.0621	1.2898	0.3952	0.9942	0.4238	1.1297	0.8192	0.3263	-0.0545	0.1	1.5282	1.2404	1.2992	0.9288	1.3251	0.8438	2.484	0.8663	0.1293	1.268	0.6982	0.1781	2.5582	1.8341	3.1484	0.8032	1.565	1.4356	0.9591	1.1	1.2312	0.5774	0.1622	0.498	0.7229	0.8867	0.9598	0.3062	1.1246	0.9269	-0.0709	1.6394	0.4501	0.7231	2.0887	0.1481	1.2715	1.0647	1.266	0.9417	-0.0715	-0.0226	1.5522	-0.0047	0.3897	0.0344	0.6633	0.8785	0.0472	0.0104	-0.0973	1.1205	0.2314	0.3038	-0.1245	0.4393	-0.1269	-0.1697	1.6554	0.0071	0.5047	1.1118	0.3837	0.5188	1.0446	0.4421	1.232	0.4853	-0.0785	1.6691	1.6006	1.2709	1.3894	-0.0055	-0.0616	0.7388	0.5392	0.4306	0.9751	-0.0756	1.9266	0.1137	0.4989	0.9252	-0.0989	0.6137	0.7382	1.5521	1.9252	2.1639	1.6442	-0.0312	1.2346	1.213	1.1982	1.7083	0.6907	-0.1705	0.5554	-0.0912	1.2378	0.173	1.2271	0.1041	0.6437	-0.0456	1.5152	0.709	0.1461	1.2318	-0.0858	-0.0412	0.0331	0.0056	0.3622	1.2456	2.0068	0.6167	-0.179	0.1041	1.2028	-0.1481	-0.0656	-0.0181	0.0906	0.0154	0.394	0.0861	0.0284	0.9453	1.0524	-0.1484	-0.0035	1.6849	0.5962	1.1251	1.6943	0.7793	0.0972	0.0531	1.092	0.4211	0.3018	0.0416	0.531	0.0873	1.7142	2.2373	0.3907	1.8206	-0.0615	1.799	0.216	0.4463	0.7442	0.6657	0.6158	-0.1599	0.0281	0.0115	0.4497	0.0637	0.0469	-0.0863	1.5605	0.5425	-0.0485	1.0214	-0.1053	0.0559	0.7325	0.1574	0.6317	0.4968	0.0939	-0.0456	-0.0436	2.1545	0.432	0.2687	0.246	-0.0419	0.7101	1.1091	1.153	0.0864	0.5762	1.0379	2e-04	0.4904	0.6041	0.431	-0.0347	0.1311	1.6525	0.4152	0.8134	0.0701	1.0736	-0.118	-0.0297	-0.0196	1.794	1.346	-0.1221	0.6632	-0.0501	1.8741	0.0104	1.0895	0.8933	1.1072	0.1682	1.2172	0.0452	1.1442	0.0445	0.5288	0.1958	0.6259	0.38	1.4509	-0.0936	1.5647	-0.0656	0.1148	0.1831	1.0558	0.5647	-0.1188	1.297	1.5847	1.3055	1.1589	1.0447	1.0944	-0.0763	0.6208	0.883	0.3113	0.4294	-0.1055	-0.0071	0.1741	0.1607	1.3239	0.9737	0.756	1.2293	1.4739	0.6704	1.1899	1.0987	0.0546	0.3522	0.6117	0.0243	0.9569	0.7557	-0.052	-0.0937	0.0268	-0.0327	0.1957	-0.1022	1.1751	0.669	-0.0067	0.1282	0.0285	0.4533	0.6583	0.6101	-0.1908	-0.048	1.0047	0.8721	-0.0467	0.5638	-0.0908	1.2251	0.3484	0.6393	1.3609	0.2818	0.9537	0.6786	0.6334	0.5827	-0.1248	0.1436	0.2464	1.1449	0.0513	-0.0348	0.9256	0.1871	-0.0951	1.6715	0.9366	0.7399	0.7828	0.0153	0.0236	-0.0709	0.0777	-0.0162	0.1882	0.0804	0.7529	-0.0603	0.5735	1.2519	0.3499	0.4714	0.4768	0.9266	0.895	-0.0671	-0.0775	1.0215	-0.0183	0.4523	0.5873	1.0049	1.7995	1.8837	0.3908	0.0364	-0.1364	-0.0572	-0.0804	0.9769	0.1445	0.5738	-0.0247	2.6242	-0.0154	0.3108	0.1279	0.6895	-0.0225	0.8254	0.2675	0.3587	-0.1669	0.0433	1.4648	0.0672	1.8668	0.42	1.8186	1.2174	-0.1531	-0.1941	0.1133	1.5774	2.1072	0.8723	0.5053	0.7528	-0.1563	0.0484	2.1887	-0.026	-0.0163	1.0457	0.1047	0.5431	0.516	0.938	1.2726	1.7515	1.331	-0.1294	0.0674	1.0258	1.1983	-0.0304	1.5744	0.4414	0.208	1.1585	0.8721	1.6394	0.2494	-0.0293	0.0726	0.178	0.7886	0.2349	0.0652	0.4449	0.1645	0.5849	0.0925	-0.1146	0.0213	0.1985	0.0312	2.705	0.1276	0.8098	-0.1037	1.9354	0.082	0.7436	-0.131	-0.1385	0.1966	-0.1882	1.0132	-0.0193	-0.1522	0.6014	-0.006	0.1548	1.011	-0.0639	0.0424	0.11	-0.0313	0.0043	0.0827	-0.111	-0.2652	0.1032	0.0591	0.0368	0.9373	-0.1093	-0.112	1.3828	-0.0965	-0.0662	0.416	-0.0297	0.2192	-0.0915	-0.1647	0.2798	0.4145	0.8191	0.4053	0.7804	1.2798	0.018	1.0802	-0.1444	-0.0439	-0.036	0.3546	0.092	-0.0144	0.7535	-0.0354	0.192	-0.114	0.5288	0.4823	0.6881	0.0492	0.0726	-0.0522	-0.1113	0.2598	-0.0722	1.218	-0.0983	0.0296	1.709	0.7098	-0.0853	0.1809	-0.072	-0.0605	0.0274	0.0986	-0.0538	0.1053	2.1116	0.0306	0.522	0.6858	-0.0909	1.3846	0.2444	0.5367	-0.0706	0.5368	1.4795	0.6492	1.1775	-0.0289	-0.0999	0.196	0.0327	0.0942	0.1387	0.1974	-0.0549	0.7225	1.4556	1.3857	0.6085	0.2185	0.6992	-0.1158	0.8761	0.3393	0.0967	-0.1599	-0.0278	0.3118	0.8494	-0.0918	0.495	0.3685	0.6611	-0.1122	0.1218	0.1606	0.137	0.7944	1.8779	1.3052	-0.1953	-0.2574	0.5857	-0.0528	1.6263	2.4164	0.2783	1.2958	0.3448	1.7623	2.9203	0.2615	0.2966	1.0319	0.8467	1.1072	0.5304	0.5715	-0.0396	0.2167	0.0343	-0.0551	0.2057	-0.1033	-0.0958	-0.2125	-0.0461	0.0889	0.1725	0.2015	0.9205	-0.0403	1.065	0.1101	-0.0732	-0.1239	0.0243	0.8497	0.7989	0.3363	0.0443	0.4457	-0.1159	0.2624	1.611	-0.101	-0.0362	0.4781	-0.1259	1.1932	1.6866	0.1722	0.0911	1.0074	-0.0614	0.2738	0.2935	0.4639	-0.0408	-0.1446	1.508	0.6283	0.4006	0.6534	0.0233	-0.0839	0.3293	-0.1712	0.3639	0.4292	1.0124	0.6948	-0.1229	1.5341	0.0067	-0.0425	0.0237	-0.0524	0.3371	0.0549	-0.0892	-0.0966	0.1862	0.0863	-0.1322	-0.0905	0.8449	-0.0948	0.2273	0.4863	0.1426	-0.0072	0.9325	0.5656	0.1357	-0.0486	-0.215	0.1919	1.9667	0.2313	-0.1732	-0.0024	0.0064	0.4882	0.2837	0.4303	0.9256	0.4408	0.1021	0.0713	0.1978	0.6783	1.5427	1.7428	0.6329	0.0086	0.1921	0.1509	1.0038	1.1443	-0.028	-0.1209	0.0111	-0.0405	-0.0719	0.0042	0.5879	0.7135	-0.1056	0.003	-0.1082	1.1844	0.3011	-0.0102	-0.0289	-0.1911	0.0244	2.4919	1.5947	0.3644	0.7705	-0.124	-0.1215	0.4146	-0.0832	0.6983	0.4904	0.7774	0.0758	-0.1513	-0.1346	-0.0913	0.9191	-0.0788	0.1462	0.9376	0.1957	0.3625	0.4427	0.4049	-0.0657	1.2715	-0.1797	0.1678	1.2568	-0.1312	0.1942	0.8997	0.9065	0.2345	0.0549	1.0083	0.9179	-0.1021	-0.0662	0.2463	0.2363	0.2041	-7e-04	0.8541	-0.0875	0.0423	0.8419	-0.1	0.2029	0.8724	0.231	0.4951	0.7253	0.0779	0.5384	0.8828	-0.1025	1.7779	0.4439	-0.0311	0.1804	-0.1453	0.0435	0.6711	-0.0992	-0.0491	-0.1174	2.5468	0.9806	-0.1013	0.6854	-0.0532	0.8283	-0.1649	0.0841	-0.0318	-0.1791	-0.0981	-0.097	0.9921	-0.0943	0.0388	0.1526	0.0937	-0.138	0.0035	-0.3242	-0.095	1.1969	0.0839	1.4681	2.1729	-0.2331	0.1847	0.1481	1.2445	1.0252	-0.1063	0.1953	0.9841	-0.1435	0.7359	-0.1596	-0.0568	-0.0156	0.22	-0.0891	-0.1318	-0.0964	-0.0723	-0.1712	2.3171	0.2391	0.5788	1.2477	-0.2119	1.1446	-0.1273	0.2378	0.1475	-0.043	-0.0237	-0.0533	-0.0122	0.5181	1.8659	1.2063	-0.0278	-0.0687	-0.135	1.0458	-0.184	1.0595	-0.3374	0.0649	0.3328	1.1092	0.0058	-0.1133	-0.0865	1.2436	-0.1951	-0.0411	0.0441	1.0685	-0.0395	-0.0612	0.2231	1.8484	0.0099	0.1428	0.1656	0.1316	-0.2061	3e-04	1.1216	0.881	0.2515	-0.208	-0.1172	0.3492	1.1087	0.4843	-0.1963	1.1537	-0.2182	0.2514	0.8688	-0.1	0.2858	-0.0611	0.5817	-0.0659	0.1128	-0.0091	-0.1847	-0.0028	0.0287	0.0184	0.1976	0.2961	-0.1082	-0.155	0.7243	0.0995	-0.047	-0.1441	-0.2654	0.424	0.416	-0.042	-0.1587	-0.1784	0.0629	1.0898	-0.0347	1.3654	0.4225	-0.2621	0.0149	0.9672	0.2632	-0.151	-0.0573	-0.134	0.3733	-0.1016	0.0301	0.0766	0.2396	0.7477	-0.0977	1.118	1.3143	0.1391	0.0537	0.469	6e-04	0.1175	0.2565	0.3877	1.0604	0.0202	1.0385	1.0275	0.0519	2.7666	0.2895	0.3126	0.4243	-0.0643	0.8583	0.0975	0.7749	-0.0508	0.8213	0.0275	0.6028	1.6098	-0.013	0.3061	1.3114	-0.0502	1.8552	0.5064	-0.1059	-0.0108	0.5737	1.3166	-0.0156	-0.0012	-0.0254	0.0546	-0.0506	0.5485	1.1218	-0.0055	0.5441	0.0154	0.0718	0.4316	0.0733	0.8774	-0.1456	0.5234	-0.1176	-0.1585	0.0485	0.018	1.4065	-0.1321	0.0035	1.4364	-0.0514	0.1973	0.3803	0.5292	0.0698	0.1552	0.0917	0.1173	0.3113	-0.0656	0.4652	0.2491	0.7325	0.9635	0.1727	1.1351	0.1286	0.0298	0.2975	0.6577	0.4402	0.0113	1.446	-0.0323	-0.118	0.8049	-0.1141	0.0375	0.2952	0.0904	0.0711	0.1595	0.2073	0.8304	0.0655	-0.092	0.2436	-0.0577	-0.0391	-0.0424	-0.2526	0.5691	0.0243	0.026	0.8172	0.2346	0.9878	0.6354	-0.1428	0.0796	0.1267	0.3993	0.7289	0.7161	-0.0831	-0.0715	0.2689	-0.0177	-0.1131	-0.0429	1.4678	0.632	0.3066	0.0173	0.6673	0.0726	0.4344	0.6696	-0.0523	0.0428	0.78	0.9591	-0.0306	0.3304	0.0048	0.574	-0.1426	-0.0772	-0.153	0.4284	-0.2653	-0.0292	1.2066	0.3785	0.8155	0.3396	0.636	0.3117	0.7391	0.1565	0.5563	0.5074	0.3186	0.1253	0.1294	-0.0288	-0.0429	0.5634	-0.0372	0.3162	0.0325	-0.0621	-0.0769	-0.0641	0.4526	0.3434	-0.0795	0.1092	-0.0608	0.4684	0.2938	0.2428	0.1852	0.1079	0.5032	1.1074	0.1296	1.3228	0.5977	0.2064	0.6374	-0.1068	2.005	-0.1565	0.0587	0.6838	0.5725	-0.212	0.0171	-0.1307	0.2919	0.3844	0.01	2.0275	0.1257	0.1618	0.0422	0.2201	-0.1149	-0.0577	0.0127	0.8041	-0.2193	-0.0588	0.3421	-0.0161	-0.0651	0.3088	0.7102	0.6672	-0.1088	-0.0292	0.6387	0.3847	-0.0368	-0.0707	-0.0157	0.0163	0.5847	-0.0546	0.0252	-0.0176	0.1709	0.5602	-0.0225	0.0841	-0.0551	0.169	-0.0405	0.1614	1.0061	0.0695	-0.1028	-0.0418	-0.0234	-0.013	-0.052	-0.114	-0.0844	1.0092	-0.0546	-0.0741	1.7298	0.6606	0.0908	-0.0309	0.1921	-0.3269	-0.0087	0.2564	0.0579	0.4308	0.144	0.1745	-0.1282	0.0162	1.8203	-0.1694	0.0859	-0.0624	0.0566	-0.0947	0.0516	-0.0781	-0.061	-0.0867	0.3638	-0.1146	-0.0374	0.1456	0.0679	-0.1028	0.2874	0.0536	-0.1015	1.6876	-0.0211	0.0797	3.1974	-0.093	1.156	0.0045	-0.0566	0.5481	1.137	-0.0086	-0.0225	-0.0794	0.0602	-0.0557	-0.1409	-0.057	-0.1305	0.9995	0.3565	0.5349	0.2815	0.5804	1.6145	-0.0212	0.0474	0.3383	-0.3255	-0.0506	-0.162	0.1369	-0.1508	0.963	-0.0826	-0.1201	-0.0204	-0.002	0.1909	-0.1457	0.7975	0.2954	0.1012	0.2594	-0.0826	-0.2413	0.0458	0.2475	-0.0519	-0.1902	-0.0057	0.4242	0.5811	0.6379	-0.1173	-0.0308	-0.027	-0.1905	-0.14	0.18	0.1832	0.0257	0.5064	-0.1149	-0.1121	-0.0854	-0.0692	0.0158	0.216	-0.082	-0.0102	0.096	-0.1153	-0.1372	0.4649	-0.0071	-0.0208	0.3082	0.6608	0.3035	-0.1281	-0.0733	-0.0235	-0.0803	0.1184	1.3776	0.7811	0.1091	-0.1064	-0.0564	0.0466	0.0174	0.0758	0.0369	0.4753	0.306	0.8185	0.9446	0.0444	0.4112	0.0762	0.4893	-0.057	0.7502	-0.0834	-0.0721	0.5431	0.1472	1.0507	0.2023	0.3158	0.0582	0.7401	0.2235	-0.0154	-0.0835	0.8562	-0.0493	1.0884	0.0662	0.0299	0.1013	0.0727	0.8515	-0.049	-0.1581	0.115	0.0268	0.0354	-0.1249	-0.1071	-0.029	-0.0727	0.2062	1.1038	-0.0836	-0.1092	-0.0048	-0.013	0.1166	0.105	-0.0516	-0.0061	-0.0794	0.2239	0.491	0.1415	0.263	0.3411	-0.1996	-0.0502	-0.1341	1.1271	0.8048	0.9783	0.3099	1.042	-0.1726	-0.0376	-0.0448	0.5437	0.0208	-0.0063	1.1138	0.7049	0.0682	0.4034	-0.0168	-0.1647	-0.0411	-0.041	-0.052	-0.0211	0.0393	0.8193	0.0858	-0.2144	1.5914	0.0174	1.4796	-0.0801	-0.0143	-0.1367	-0.0999	-0.2213	0.2325	-0.0504	-0.1599	0.8504	-0.1925	-0.1114	0.0916	0.5711	-0.0284	0.0925	-0.075	1.8733	0.058	0.0555	0.8655	0.1238	2.1594	0.0782	0.8154	0.0355	-0.0146	0.4386	0.1152	2.2555	0.6515	0.7697	0.1163	1.2153	-0.0524	0.6327	-0.0703	-0.0209	0.0303	-0.0605	0.3264	0.8213	0.1137	0.2411	0.6337	0.0612	-0.015	-0.1151	0.5746	1.2958	-0.0948	0.0925	-0.0353	0.0496	0.7824	0.2268	0.5192	0.9314	0.5814	-0.142	-0.1534	-0.2647	-0.0114	0.9955	-0.0248	-0.0926	1.0044	-0.0587	1.1879	-0.0393	0.528	-0.1162	0.8037	-0.1965	-0.0583	1.0641	-0.0459	1.024	-0.1411	0.7786	-0.0065	-8e-04	0.3664	0.1483	0.5919	-0.0921	0.0083	0.3111	-0.0171	-0.0068	0.5514	0.106	0.3142	0.0913	1.5025	-0.063	-0.1267	0.2909	-0.0395	0.1462	-0.0418	-0.0794	0.1097	1.5283	0.786	0.7489	0.0141	-0.1277	0.1066	0.898	0.0428	0.0407	0.1315	-0.3359	-0.0111	-0.1857	0.0865	0.9168	-0.0388	1.2479	-0.3116	-0.0629	0.1597	-0.1468	-0.0379	0.4054	-0.0082	0.9315	0.0098	0.7837	-0.1462	-0.1455	-0.1087	0.2236	0.6378	-0.1742	1.3631	1.7843	-0.1066	0.0032	0.8412	1.0251	0.0511	1.1523	-0.0491	0.1237	0.1621	1.24	0.1176	1.067	1.2283	-0.0181	0.1235	-0.0811	0.0339	0.0611	1.3459	0.8807	0.5587	1.6691	1.1588	0.5376	1.4125	-0.0305	-0.0246	0.4871	0.1451	0.1419	-0.0861	0.0347	1.0533	-0.0151	0.8331	0.0076	1.0172	0.3502	0.0285	0.0451	-0.0599	-0.0799	-0.1045	0.1576	-0.0611	0.0898	0.1521	-0.1227	-0.1811	0.0722	0.149	-0.1314	0.1264	-0.1168	0.3193	-0.1181	1.5879	0.1312	-0.0362	-0.1259	0.0619	-0.0862	-0.0744	-0.0258	2.1363	-0.0647	-0.1514	-0.2296	0.1054	0.1235	0.0411	-0.0867	-0.0523	1.3512	0.2069	0.0647	0.4532	-0.0621	0.0157	0.0215	0.0114	-0.1685	0.6524	0.6299	-0.0214	0.1473	0.0528	-0.0543	-0.0132	-0.0966	0.8931	0.2356	0.721	0.797	0.555	0.6451	-0.0784	0.6453	0.8991	-0.1517	1.8851	-0.154	0.593	0.7034	0.0388	-0.02	1.0317	-0.0497	0.2474	0.0588	-0.0352	-0.0782	0.8807	-0.0613	-0.1729	0.2752	-0.0386	-0.071	0.7705	-0.1066	-0.0638	0.1175	-0.1134	-0.0267	-0.0352	0.4773	0.2447	-0.0828	0.0398	1.7362	1.5251	0.0588	-0.024	-0.0758	1.342	-0.0713	0.547	0.1123	-0.2321	2.0196	0.006	0.0886	-0.13	0.0712	-0.0677	1.8942	-0.0042	-0.1612	-0.0636	0.3432	0.1761	-0.0836	0.1501	0.3879	1.3592	-0.1126	-0.0074	0.1609	0.021	-0.0973	-0.1115	-0.0586	1.2836	-0.1031	0.474	-0.0464	-0.8544	0.5052	0.0294	0.7497	-0.1477	-0.0823	0.106	-0.0964	-0.0946	-0.0364	-0.0673	-0.278	1.0251	-0.0777	-0.0073	-0.1792	-0.3587	0.7768	-0.1742	0.7241	-0.2213	-0.1537	-0.1648	0.353	1.0217	-0.0446	-0.0947	-0.0553	-0.2492	0.0823	-0.1488	0.8851	-0.3764	1.7057	0.3521	1.9287	-0.0053	0.0993	1.0969	0.0373	-0.003	0.0785	-0.1582	-0.1857	-0.0186	-0.2289	-0.2853	0.1147	-0.0383	-0.1779	-0.1757	0.004	-0.1336	-0.1447	0.8573	0.3938	1.5386	-0.0616	0.0495	0.18	1.0396	0.0137	0.1598	1.4931	1.0114	-0.0604	-0.0287	0.0447	-0.2174	0.0245	0.2707	0.882	0.3277	-0.3178	0.1186	-0.0492	0.0203	-0.1154	0.0913	0.0414	0.152	0.7859	-0.0146	0.1278	1.17	0.3829	-0.0361	0.6542	0.0867	-0.019	0.0659	0.1459	0.0803	-0.3191	0.1255	-0.1648	0.0802	0.0068	-0.0174	-0.124	1.1375	-0.1067	0.5646	0.3252	0.0678	-0.2537	0.2083	0.0995	0.8737	0.0604	0.4607	0.1004	-0.0361	-0.0428	0.0776	1.4551	0.74	0.8124	-0.0895	0.5558	1.2659	0.6535	0.1196	-0.183	0.1451	-0.0515	-0.0489	0.5305	-0.0038	-0.2832	-0.0653	-0.0177	0.0216	-0.1951	-0.029	-0.1177	0.1552	0.3176	0.5009	-0.1501	1.5143	0.043	-0.1229	0.1447	0.5695	-0.008	0.2342	0.4954	0.0376	-0.0151	-0.028	0.0893	-0.0698	0.0722	0.5327	0.0587	4e-04	0.0528	0.986	0.1592	-0.0645	0.3789	-0.0881	0.4934	0.5435	0.2125	-0.1546	0.006	-0.0667	0.0386	0.1243	0.5487	-0.0613	-0.0795	0.8415	0.8989	-0.0381	0.0159	1.0147	1.6909	0.6938	0.9189	-0.0461	0.2566	0.0823	1.3173	-0.101	0.109	-0.1686	0.6387	-0.0475	1.0985	1.7269	-0.0681	0.0365	0.0153	0.2746	0.1212	0.0681	0.223	1.5941	-0.0122	-0.1817	0.1413	0.018	1.3743	1.8424	0.428	0.1719	-0.0634	0.1992	0.7368	0.7846	1.2576	-0.02	0.1004	0.053	0.0105	0.0392	1.9538	-0.0684	1.1113	0.2777	-0.2	-0.2295	0.3041	0.1577	0.0476	-0.0511	0.1959	0.4065	0.4664	-0.008	-0.1001	0.4234	-0.0494	0.9732	0.637	0.2045	0.5717	0.12	0.4982	-0.0916	-0.0947	-0.0061	0.0141	1.3823	-0.02	-0.0716	-0.098	0.5812	-0.1393	-0.1562	0.0937	-0.0497	0.2483	-0.062	-0.0627	0.2731	0.1111	-0.1527	-0.1538	-0.1819	0.4897	0.004	0.011	1.0941	-0.5687	-0.2	0.3673	1.603	0.214	0.1763	0.0729	-0.1065	-0.1519	-0.0469	-0.3684	-0.048	-0.0863	-0.1236	1.5534	-0.1091	0.6232	0.4374	-0.126	-7e-04	-0.1518	0.5073	0.2109	0.0569	-0.1259	0.7643	-0.1132	0.3315	0.2891	0.0715	-0.0989	0.9926	-0.0413	0.4751	-0.1436	0.5179	-0.1233	-0.0203	0.2392	-0.076	-0.1018	-0.0646	0.0922	0.6722	-0.1288	0.9947	-0.0705	1.2756	-0.1134	-0.0664	-0.0388	0.4846	-0.0969	1.9068	1.0166	0.6094	0.3571	0.108	-0.0259	0.0115	0.975	2.4967	0.5335	-0.1237	0.2333	0.0139	1.2354	0.0095	-0.079	0.2168	-0.0296	0.1134	0.1622	-0.1028	0.0086	0.0095	-0.1809	0.1004	0.5737	-0.0599	0.2601	-0.2639	0.696	-0.2025	0.503	0.2211	0.2051	0.0365	0.007	-0.1258	0.0256	0.3882	0.8178	0.2341	1.3935	-0.0028	-0.0393	-0.0987	-0.0374	0.0508	0.0259	-0.0263	-0.0227	0.0021	0.2907	0.0453	0.1975	1.2239	0.0153	1.193	-0.1045	0.377	-0.0598	0.8494	2e-04	-0.0256	1.1472	0.0638	0.4493	0.5333	0.3364	1.2406	-0.0326	1.453	0.2	0.4239	-0.0657	-0.0368	0.5428	0.1485	0.1015	-0.0663	0.9863	-0.0943	-0.0313	-0.1395	-0.063	-0.1028	-0.1202	-0.1626	0.4446	-0.1246	1.1965	0.1976	1.5625	0.1283	0.2796	0.1309	0.8112	0.1358	-0.1063	0.0323	-0.117	0.3302	0.7783	0.79	0.2574	1.2715	-0.0469	-0.116	-0.2344	0.0133	1.5936	-0.0893	-0.0471	-0.0343	0.07	0.3949	0.6152	0.2855	0.2553	0.175	-0.143	-0.0375	0.6174	0.047	0.0771	-0.0762	0.6398	0.1999	-0.164	0.1714	0.3153	0.6228	0.0374	0.586	-0.1029	0.1526	0.0914	-0.2004	0.3978	0.2186	-0.1856	0.194	0.0273	-0.0626	-0.0913	0.4367	0.7685	0.0282	0.2442	0.5325	0.4197	0.2036	0.656	0.0362	0.1263	0.7955	0.2264	0.9874	0.6735	0.0145	0.1384	0.1025	2.4527	-0.0262	0.5166	-0.0437	1.6699	0.5885	0.3861	-0.0512	-0.0151	-0.0859	1.6223	0.0015	0.0509	0.1615	0.7587	-0.0077	0.1208	-0.2164	-0.0443	-0.0276	-0.0238	0.408	0.1651	0.0983	0.1788	0.1325	1.1956	0.0531	0.0018	-0.0856	0.1925	0.5312	-0.0332	-0.0368	0.0998	1.4362	0.0958	0.683	0.0642	0.0808	0.1761	-0.0643	-0.0854	0.0126	0.0533	0.089	-0.0296	-0.0308	1.7245	0.0471	-0.1463	1.5794	8e-04	0.8818	-0.119	-0.0127	0.07	-0.0198	-0.0024	0.5959	-0.0537	0.5071	0.1062	-0.1439	0.3128	-0.1185	-0.0121	-0.0967	0.4639	-0.0129	1.2969	-0.0765	0.1245	0.0015	0.0708	0.0287	0.4143	-0.0302	-0.176	-0.1284	0.0436	0.0205	0.1824	0.207	0.1223	2.3355	-0.1171	0.4437	-0.038	0.7554	-0.0892	0.1598	0.6331	-0.0237	0.0306	-0.101	-0.0037	1.1373	-0.0581	0.0985	-0.0601	0.1345	-0.0844	0.0042	-0.3433	0.1401	0.2121	0.4811	-0.023	-0.0393	0.3651	0.8931	-0.1376	0.8439	-0.0637	0.0473	0.8311	-0.112	-0.0013	0.2133	0.3657	0.8283	-0.1957	0.4661	0.1672	0.1231	0.8397	-0.0238	0.0868	0.1988	-0.1265	0.6812	-0.011	0.0431	0.211	0.7978	0.1047	0.1301	0.586	0.1451	0.0245	0.3523	0.3352	0.3429	0.2033	0.2824	0.1418	-0.1278	1.4807	0.7442	1.5891	0.0425	0.0289	0.1354	6e-04	0.4128	0.19	0.0629	-0.0237	0.3051	0.2347	0.0132	-0.1666	-0.0995	0.0748	-0.0548	0.6143	0.534	0.4337	1.1322	0.0399	-0.0885	-0.1603	0.1769	-0.0127	0.085	-0.0188	-0.0302	0.1015	0.6153	-0.0908	0.8588	0.4569	-0.1568	0.0296	0.3152	0.3567	-0.068	1.3111	0.0351	0.0209	-0.0344	0.2473	0.527	-0.0549	-0.036	1.3262	2.436	2.3679	-0.0941	0.0674	0.1286	-0.0941	0.1249	-0.0988	0.2235	-0.0444	-0.128	0.0634	-0.0069	0.101	-0.1336	-0.1287	0.961	1.1458	0.6051	0.1398	0.5139	-0.0124	3.5143	0.0924	1.5038	1.6266	-0.0463	0.0641	2.1894	0.5792	0.0763	-0.0596	0.0415	1.054	0.5145	0.0527	0.4413	1.7192	0.2051	0.2423	0.4651	0.0185	0.3617	0.4648	-0.0728	1.7918	-0.1065	0.2714	-0.0025	-0.0456	1.0057	-0.0966	0.6442	-0.1964	0.1875	-0.0412	0.5341	-0.3065	0.1862	0.7056	-0.0433	0.0433	0.2261	0.2454	0.7485	-0.0184	0.3922	0.0101	1.4714	-0.1019	0.4628	0.3448	1.0596	0.0277	-0.2396	0.554	0.0064	-0.0671	-0.187	1.5223	1.1252	0.0512	2.3998	0.4479	0.9599	0.2764	1.3473	-0.0979	0.0092	1.6781	1.6642	0.0673	-0.0689	0.101	-0.0631	3.2171	0.4573	0.0337	-0.1382	0.4139	1.3234	0.4321	-0.0191	-0.0789	0.2432	-0.0103	0.0245	-0.0852	1.0095	0.0187	-0.0825	-0.0885	0.3558	1.3767	2.379	1.0452	-0.0906	0.1365	1.7857	-0.0553	0.8145	0.0735	-0.0447	0.1467	-0.1165	0.047	-0.1333	-0.0129	-0.0409	0.0773	0.1872	0.1994	1.2064	-0.0684	-0.0366	0.6929	-0.0194	0.5359	0.074	0.4025	0.1045	-0.2275	-0.0838	-0.1901	1.0239	0.212	-0.1238	-0.0038	-0.0705	-0.0372	-0.1454	1.4741	-0.0193	0.0023	0.3667	0.742	0.4453	0.0468	0.0968	0.195	0.2138	2.3772	-0.0496	0.9284	-0.0542	-0.219	-0.1647	-0.0087	-0.1222	-0.1094	1.3142	-0.0964	0.0374	0.059	1.2554	-0.0085	-0.0079	0.2199	-0.026	-0.0763	-0.0133	0.2535	0.8061	0.2504	0.325	0.2708	0.6224	-0.0909	-0.1033	0.4055	0.1005	0.4601	0.6137	0.1541	0.6195	-0.0731	-0.2511	-0.1313	-0.0618	-0.0766	-0.179	1.3855	-0.1414	-0.0211	0.1816	-0.1234	-0.1248	-0.187	-0.1302	0.703	0.0783	-0.4301	-0.1193	1.6194	0.0791	-0.0345	-0.0743	-0.3063	0.1558	-0.0432	-0.0195	-0.1651	1.1349	-0.2371	0.13	-0.1208	0.039	0.7828	0.7677	0.576	0.2585	-0.123	1.2346	-0.0217	-0.1024	-0.0721	0.2718	0.8254	2.1965	-0.1653	-0.107	0.6303	0.2015	-0.0516	0.0608	0.7424	0.326	-0.2718	0.0466	-0.1636	0.1238	-0.0931	0.1937	1.2651	-0.0239	0.6853	-0.1116	0.6567	-0.0333	0.9778	-0.0982	0.1212	-0.1423	-0.1184	-0.0032	0.2634	-0.1502	1.8035	-0.0605	-0.0878	0.0484	0.0665	0.3061	-0.0738	0.0278	-0.0616	1.3356	0.3816	1.2228	1.0138	0.6051	-0.1552	-0.1915	-0.0828	0.0894	-0.2129	-0.1911	0.9229	0.0638	0.018	0.7165	0.3508	-0.0992	-0.2811	-0.1088	-0.0832	1.1772	1.0522	-0.0791	-0.1795	0.5104	-0.0097	-0.0566	-0.0673	-0.1671	0.2756	0.0914	3.0588	0.1431	2.0156	-0.2533	0.8701	-0.1363	-0.0743	-0.1697	0.3912	0.1183	1.9134	0.4776	-0.0661	-0.0863	2.0186	-0.0315	-0.1137	0.1284	0.2232	0.2631	0.1265	0.3941	0.4901	0.5674	0.0384	-0.16	0.4537	-0.1674	0.3101	0.8057	0.4955	0.1674	0.1769	0.0489	0.2325	-0.0899	-0.102	1.4628	0.1327	-0.0761	1.2067	0.2168	0.1295	-0.0766	0.7028	0.0228	0.1859	-0.2102	0.7374	-0.0825	0.4288	-0.1073	-0.0503	0.0535	-0.0475	1.0686	-0.1246	0.7645	0.1203	-0.0466	-0.0796	0.6487	0.4818	-0.0962	-0.0664	-0.0101	-0.1298	2.3339	0.264	1.281	0.0052	0.1516	0.0661	-0.0581	0.0846	0.0421	-0.1261	0.3558	0.1885	0.2286	0.4843	0.8551	0.5462	-0.0435	0.5894	0.5001	-0.0269	0.8276	0.318	1.0669	0.3991	-0.1161	0.8144	-0.0979	0.0914	1.5639	0.882	0.2101	0.0414	-0.0468	0.5363	1.4621	0.0079	0.0994	0.6634	1.3797	0.1081	-0.037	-0.0149	0.487	0.0232	0.9449	0.1669	0.2528	2.3322	-0.0739	-0.0453	-0.0598	-0.13	0.57	0.9472	-0.0953	1.052	0.043	0.08	0.143	-0.0363	-0.0457	-0.1778	0.1446	0.0414	-0.0331	0.3774	-0.1205	1.5895	0.9917	0.7382	0.1765	1.8338	-0.0147	0.6525	-0.0734	0.4633	0.1146	-0.0416	1.7364	0.0463	0.0544	1.003	-0.0925	0.0229	-0.036	-0.0368	0.0468	0.099	-0.1611	-0.0041	0.1425	0.2267	0.5796	-0.0154	-0.0816	0.0047	0.9887	0.1182	1.7494	0.2399	-0.0822	0.1107	-0.0287	0.5456	0.1849	0.9324	0.0338	-0.087	1.8883	1.1299	3.2586	4.2219	0.1072	-0.0927	2.0075	1.8306	0.3925	0.974	0.0099	0.0061	1.599	-0.0707	1.0663	1.4219	1.5863	-0.0323	0.0223	-0.0893	0.2408	0.6266	-0.0168	-0.038	0.4628	0.3495	2.2281	0.8802	-0.0357	0.0134	-0.0881	-0.0917	0.9292	0.6455	0.6057	-0.083	-0.0362	0.094	1.1151	1.0974	-0.0362	-0.0549	-0.2405	0.2976	-0.0121	1.74	-0.2542	1.1986	-0.0568	0.0377	-0.0666	-0.0481	0.1494	0.9058	-0.097	0.0106	0.4105	0.6301	-0.2485	-0.0096	-0.1397	-0.0074	0.8143	-0.0959	-0.1703	-0.06	0.785	0.6791	0.1901	0.003	2.7157	0.5703	0.4185	0.1035	-0.1928	1.7073	-0.0406	0.1855	-0.0677	-0.0459	-0.0429	1.6053	0.263	-0.0758	-0.0185	-0.1607	0.0921	-0.075	0.5104	-0.0605	-0.1179	0.4583	-0.1002	0.6701	0.1101	-0.1597	-0.0449	0.8159	-0.105	-0.1041	0.1802	0.3435	1.6897	-0.063	-0.3826	0.1227	0.2461	1.0059	0.1839	0.2829	1.5361	0.0577	0.5384	0.834	0.064	0.3388	0.0125	0.1256	0.6453	-0.1256	-0.1212	1.6922	0.4299	0.2758	-0.3397	0.0402	-0.0062	0.7241	0.0641	2.2595	0.305	0.6934	0.4425	-0.0732	-0.1181	0.0162	-0.2178	0.097	-0.1716	0.0214	0.0589	-0.1474	-0.0771	0.1448	-0.1545	1.0006	0.7086	0.9752	0.5949	0.0019	1.0376	-0.0954	0.9147	-0.128	-0.0968	0.0519	-0.0997	0.2289	-0.0341	0.3073	0.714	-0.1731	0.2349	-0.0656	0.078	-0.1736	-0.0955	-0.0935	-0.1536	-0.2205	0.5306	0.4703	0.4093	-0.1102	0.5233	0.7249	1.0653	0.436	0.4251	0.2292	0.4245	0.1515	0.2628	1.2658	0.9487	0.0572	1.6692	-0.0704	0.1923	1.9389	-0.0757	-0.1789	-0.1158	1.424	1.0256	1.842	0.5712	-0.0484	-0.1193	0.2845	0.361	1.8422	0.6396	-0.1196	-0.089	-0.1062	-0.088	-0.2487	1.0981	0.0237	-0.0357	-0.1031	0.023	-0.036	0.0447	-0.094	0.3366	0.0131	0.3823	0.2314	-0.1259	-0.0661	0.7966	-0.0879	0.3288	0.8235	-0.0633	0.0815	0.805	1.5816	0.9115	-0.0367	0.2159	1.4825	1.03	1.0181	0.6293	0.4412	-0.0731	-0.0319	-0.0772	1.4925	0.0735	0.7862	0.6189	0.885	0.3501	-0.0121	0.5707	0.9277	-0.0324	-0.0594	0.5578	-0.138	-0.0089	0.2871	2.334	-0.0566	-0.0499	-0.0773	-0.1184	-0.1334	0.2427	0.793	0.1836	0.2595	-0.0387	0.4153	0.8399	0.3963	-0.0734	-0.0778	0.0852	-0.0645	-0.0938	0.1325	-0.0493	0.5873	-0.091	-0.0848	0.0428	0.7721	-0.136	0.2328	0.6435	0.2263	0.2671	3.6715	1.6381	1.2705	0.0306	0.7872	1.6422	1.3395	-0.0038	0.0491	-0.1358	0.8104	0.4366	0.9215	1.0393	1.2782	-0.243	1.1275	0.13	0.1061	0.206	0.3833	0.7857	0.2854	0.3126	0.3033	1.86	0.958	0.0698	1.3221	1.2062	0.9975	0.0972	0.2907	0.0242	0.4733	-0.0981	2.2262	0.1164	0.6598	0.0129	-0.119	0.0409	-0.0825	0.8455	-0.0191	-0.0109	0.3972	2.2444	-0.0816	-0.008	0.4774	-0.0208	-0.0799	0.9436	-0.0342	0.0245	0.6142	1.4901	0.1599	0.2984	0.3525	0.1116	0.4132	0.2429	2.9173	0.8835	0.0936	0.0086	0.1527	0.225	-0.0625	0.2784	-0.1035	-0.1759	0.4014	0.1038	0.1112	0.1815	0.1978	0.7983	-0.0267	0.818	-0.162	0.7095	0.416	0.4549	0.0347	1.6222	0.0974	-0.0295	-0.0553	0.1144	0.0181	0.1661	0.1108	1.0355	0.1814	-0.1143	-0.2764	-0.164	-0.08	1.4715	-0.0244	0.5471	1.3227	0.1993	0.1804	-0.1695	2.0471	-0.0712	0.5346	-0.031	-0.1904	0.0755	1.2237	-0.0125	0.3412	0.8509	1.1665	-0.1065	0.5097	2.1283	0.3964	0.0236	0.1117	0.8014	2.421	0.1452	0.1093	0.095	0.0228	-0.1711	0.034	-0.0625	0.0018	-0.0659	1.2343	1.1224	-0.1111	-0.0186	0.5253	0.757	2.4408	0.5139	0.5368	0.1599	0.6008	-0.1278	0.6425	0.3697	2.4081	0.2753	1.1083	0.5056	0.2555	1.8221	1.5603	2.8264	2.9588	1.0506	-0.2077	-0.0099	2.8712	0.1168	0.0882	2.333	-0.0174	0.2244	-0.1073	0.5838	-0.1277	-0.1033	0.5387	0.0538	2.3975	0.3891	-0.0812	0.0798	0.1491	0.1058	1.0776	0.5482	0.8158	-0.0111	0.0039	0.276	0.2273	0.6016	-0.0996	-0.0236	-0.059	0.2015	-0.1101	-0.0886	0.1492	0.0525	0.7266	1.3951	-0.0421	-0.0517	0.811	0.0318	1.3025	-0.0362	-0.0466	-0.1757	-0.0893	-0.0481	-0.0296	-0.0756	0.0888	0.8198	1.0809	0.411	0.2291	0.6277	0.1099	1.3122	0.1437	1.4587	0.6113	-0.0786	-0.0839	0.3647	-0.0625	0.0121	0.0592	0.8014	1.7028	-0.0396	0.0519	0.1583	0.3707	1.4382	0.1559	0.204	0.0793	0.0635	0.1331	1.3393	-0.3194	-0.0487	0.9371	0.3261	0.4607	0.4645	-0.0627	-0.0682	0.7855	0.0166	0.2787	0.1003	0.1701	-0.118	1.3493	0.8729	-0.0913	-0.1093	0.137	0.1848	0.5365	0.4124	0.0973	0.5452	-0.0124	-0.0619	0.046	0.3604	0.5035	0.0259	0.0373	0.1381	0.1618	0.1571	1.1523	0.4501	0.9445	-0.1426	-0.0177	0.2784	2.1046	-0.0394	1.3432	1.9425	-0.0154	0.2301	-0.0108	0.8144	2.1034	-0.0997	1.7548	1.5571	1.1267	-0.1722	0.5802	0.0999	-0.0687	-0.037	0.4621	-0.0915	0.481	-0.1102	0.8114	0.2458	0.6603	0.2656	1.7622	-0.1732	0.7825	0.0918	0.0589	0.2731	0.3361	-0.2573	-0.1276	0.4548	0.6253	0.641	5e-04	2.05	1.3386	-0.2247	-0.0642	-0.0648	0.1529	0.1172	-0.0245	0.8803	0.0876	0.6492	-0.1077	-0.135	-0.1296	1.243	0.1649	0.5027	0.5721	0.1374	0.1584	0.8662	0.3743	0.0481	-0.0855	-0.0017	-0.0204	0.0408	0.737	1.8731	-0.1135	-0.0549	0.6327	0.2103	0.6227	0.2525	1.784	0.5932	0.1016	-0.0686	0.0668	-0.0966	-0.0876	0.4528	0.9117	-0.1397	0.9742	0.5096	1.0545	-0.0681	-0.0735	0.3271	-0.0266	0.0285	0.4938	0.0824	0.9588	1.155	0.0845	0.3582	-0.0847	-0.0834	0.2639	-0.1027	-0.0529	-0.092	0.0648	0.0519	0.4491	0.0915	0.2103	-0.1063	2.1144	0.0603	-0.0366	0.0697	0.1234	0.3966	0.0487	0.281	0.0714	0.2441	0.7316	0.6592	0.8366	0.9154	0.8216	1.2356	-0.0181	-0.0116	0.2525	1.6662	1.5614	-0.0302	0.2725	1.3876	0.1665	-0.0938	0.5933	0.2792	0.2675	-0.1936	-0.0245	-0.0847	0.6413	0.4138	0.4548	0.6693	-0.095	-0.0484	0.9664	-0.1779	0.6674	1.894	0.5947	0.4215	-0.0336	0.7519	0.8367	0.9787	1.702	1.1445	0.0126	0.0418	0.6072	-0.0474	0.983	-0.0426	-0.0796	1.262	0.6603	0.4022	0.6324	0.7176	3.1058	1.2697	-0.0402	-0.1038	1.3581	-0.1408	-0.0541	0.1268	0.7572	0.1291	-0.0725	2.2528	3.4404	-0.0154	-0.1384	-0.0636	2.0893	0.3002	0.5041	-0.0645	0.13	0.634	-0.121	-0.0746	0.3103	0.4758	1.6278	0.7763	-0.083	1.3201	0.2875	0.551	-0.0198	-0.0717	0.9758	0.0248	-0.0603	-0.1152	0.0426	1.1369	-0.07	-0.0093	1.406	-0.0645	0.3581	-0.2192	-0.1167	-0.1222	-0.1258	0.1564	-0.0278	-0.1017	0.3052	0.08	0.5331	0.2481	0.0375	1.6313	1.0054	0.9407	1.1045	1.0955	0.3509	1.4821	0.2432	0.5802	-0.0876	0.0492	1.9766	0.044	-0.0726	1.3065	0.4837	-0.2111	0.4287	0.8874	-0.1307	-0.1047	0.1066	-0.0915	-0.2037	-0.132	-0.2028	-0.3225	5e-04	-0.1183	0.1037	-0.3401	-0.0528	-0.1986	-0.2135	-0.0545	-0.1238	-0.1264	-0.0943	-0.2762	-0.2217	0.0191	-0.0058	0.2117	-0.1696	-0.0706	-0.1708	-0.0831	-0.1318	0.0038	1.3014	0.0643	0.0779	1.0378	0.0464	0.1945	0.4751	1.0054	-0.0318	-0.0265	0.357	0.5123	-0.0985	-0.0612	0.321	0.0494	0.602	0.6978	-0.0254	-0.0642	0.0621	-0.0554	-0.0538	0.669	0.0658	-0.1451	0.5378	-0.0547	0.7648	-0.076	-0.2266	-0.1656	-0.0942	-0.2302	0.0176	0.1075	-0.1448	-0.1272	0.0505	3.6387	-0.0815	-0.052	-0.1701	-0.3099	1.7218	-0.1969	0.0471	0.8767	-0.0663	-0.0879	-0.0954	1.2853	0.2645	-0.0142	0.2847	-0.1135	0.7299	0.3617	0.3912	-0.089	-0.2013	0.205	-0.1185	-0.1187	-0.1336	0.0151	-0.0434	0.2992	-0.0865	-0.1159	-0.3152	0.4999	-0.1167	1.3238	0.173	-0.1051	0.0369	0.0306	-0.0813	-0.0474	0.6589	-0.0728	3.0054	0.4037	-0.0613	-0.1007	0.8621	0.2618	-0.1817	-0.1102	0.8544	-0.0855	-0.0085	2.2812	0.2087	0.6572	0.1943	1.1814	0.4766	0.8185	-0.0372	-0.0184	0.0584	-0.1209	0.9964	1.0648	-0.1894	2.2499	0.6166	0.1488	0.8611	0.501	0.6598	-0.0032	0.5883	-0.0367	-0.0925	0.051	0.0137	0.4927	0.458	0.5703	-0.0675	0.6148	0.0857	0.4211	0.1249	-0.1772	-0.0602	-0.0802	-0.0409	1.9255	-0.0475	-0.06	-0.1447	0.0029	-0.1233	0.2482	1.4694	-0.0456	-0.016	1.1592	0.4	1.3977	0.1879	0.3865	1.1254	0.3285	0.3923	0.6525	1.4007	0.0897	1.1385	-0.0112	-0.0657	0.0109	0.9558	0.8393	0.0366	0.0159	-0.1206	0.1417	0.6872	0.8478	0.2103	0.3162	0.0089	0.0091	1.2649	-0.1105	-0.033	0.2908	2.7795	0.6785	0.11	0.4329	-0.0111	0.6275	0.0539	0.797	-0.0652	-0.0611	0.0551	0.5986	-0.0379	-0.0561	2.1546	1.6109	1.2476	-0.0797	0.1425	1.072	1.376	0.396	0.4867	0.251	-0.0184	0.2945	0.189	0.0125	-0.0518	0.6175	0.879	0.2402	0.0238	-0.0318	-0.1145	-0.0855	-0.0995	0.0156	-0.0454	0.388	0.2286	1.4643	-0.0921	-0.0704	0.1076	-0.025	-0.0784	0.0572	0.0893	-0.1244	-0.0252	0.0205	-0.1464	0.1298	0.1305	0.0557	1.7799	0.8518	-0.1165	0.8992	0.8427	-0.0551	0.0487	0.5521	-0.1403	0.3167	-0.1044	0.9816	0.1944	0.6048	0.0025	-0.1837	-0.0135	-0.0895	-0.0735	-0.187	0.1074	1.7871	-1e-04	0.0262	-0.1288	-0.2332	0.0343	-0.0633	-0.0596	-0.0435	-0.1063	-0.0991	0.9929	0.0591	-0.1192	-0.1437	-0.0206	-0.0756	-0.1407	-0.175	1.753	0.7454	0.0943	0.3043	0.0512	0.4473	-0.1097	1.3552	-0.0972	1.2413	0.8176	-0.0178	0.1536	0.9682	0.1843	-0.0852	-0.0642	1.6325	0.9158	0.3521	0.1468	0.3136	0.1498	-0.0843	1.0849	1.5356	0.8738	0.4623	1.3697	0.0045	0.7299	0.8983	1.1559	-0.1101	0.4986	0.9539	0.5967	0.167	0.2142	0.8631	0.4271	-0.2897	1.0683	-0.0825	-0.0457	0.1994	0.5109	1.3795	1.1252	0.1162	1.3786	0.2344	0.595	-0.1285	0.4074	0.5737	0.1379	0.2559	1.6906	0.8379	1.0416	1.0119	-0.1235	0.1381	1.1246	0.7694	1.0275	1.1899	-0.0764	1.421	-0.12	0.0192	1.0318	0.3052	0.9375	1.2264	0.8493	0.8614	0.9089	0.045	0.4663	0.8151	0.9612	0.2575	1.0695	0.4687	1.5373	1.0202	1.7637	-0.0994	0.3997	1.6363	0.1156	0.425	1.2025	-0.0187	-0.0892	-0.1183	1.2786	0.4982	0.4316	0.1343	0.5678	0.0854	0.6977	0.6621	2.1666	0.6935	0.9307	0.8651	0.7392	1.238	-0.0547	1.1933	0.6946	0.3451	0.0793	-0.088	0.7735	0.3742	0.8833	0.3225	1.0763	1.8796	1.0318	1.1096	0.4519	0.9442	1.3516	-0.0033	-0.0305	-0.2423	0.696	1.1782	-0.0661	0.0304	1.3182	-0.2325	-0.0388	0.5344	0.2661	-0.0989	-0.2157	-0.1879	0.1139	0.7304	0.5374	1.1655	-0.0167	1.137	0.0417	0.0647	-0.1024	0.6972	1.3801	0.0052	-0.0455	-0.0219	-0.0046	1.6319	1.0648	0.9797	0.2656	0.4858	0.0037	0.0286	-0.0644	-0.0746	0.7699	0.7465	-0.0054	0.8168	0.4006	0.3333	0.0565	0.4901	0.1687	1.7448	1.004	1.3097	0.8993	0.5804	-0.0209	2.4533	0.0448	1.8527	0.0089	0.3103	-0.0652	-0.0865	-0.022	1.5141	1.4077	0.1533	0.2695	1.0158	1.4534	0.8516	-0.019	0.6226	1.3096	-0.0193	1.2864	1.3461	-0.2588	-0.0498	1.4536	1.1155	0.5772	0.8082	1.0852	1.1534	1.8721	0.0373	0.0751	0.5111	0.9567	0.6783	-0.082	0.5743	-0.0221	0.391	0.6398	1.5106	1.3873	1.9974	1.1849	0.1326	0.7705	0.0606	1.7103	1.4352	-0.0507	1.0434	0.9146	1.0228	1.8422	0.4314	0.6198	0.818	0.5785	0.5774	0.2974	0.1439	0.4319	0.0245	0.4523	-0.0158	0.7358	0.6751	0.2876	0.1977	0.5875	0.0469	0.6076	0.3984	0.977	0.7563	0.0278	1.0627	-0.0321	0.7045	0.7229	-0.1134	0.1085	0.8467	0.8514	0.7686	0.035	0.4565	1.6106	0.4543	-0.0164	-0.0407	0.764	0.7842	1.1203	0.02	0.6978	0.8398	1.011	0.9213	1.0485	0.9946	0.8172	0.6523	1.2934	-0.0777	0.294	1.506	1.4544	1.0615	0.6489	0.3069	0.3923	0.1423	0.1096	0.6923	0.007	0.4815	0.729	0.777	0.4086	1.0156	1.4005	0.7119	2.6686	1.419	1.069	0.6666	0.9294	0.2335	1.6402	0.8756	1.4791	1.2556	0.8936	0.4784	0.3702	0.6819	1.1883	1.6226	0.2804	1.0628	0.2493	0.6734	0.8204	0.1062	0.0109	0.599	0.6744	1.0068	1.4317	0.8325	-0.0128	0.0334	1.323	2.0067	0.668	0.9208	2.3077	-0.065	1.0586	0.8682	1.0322	1.5812	0.7387	1.806	0.3431	0.8162	1.9719	-0.0103	1.4285	1.1176	0.4182	-0.0521	0.8532	0.4956	1.4148	-0.0919	1.8361	2.1785	0.4223	0.0193	1.5943	1.31	0.6896	0.4017	0.4337	0.7417	1.0827	1.4749	0.6928	0.4738	1.1956	1.1499	0.7974	0.3427	0.2707	1.027	0.406	0.2607	0.0472	0.213	0.0476	1.2018	0.3761	-0.0595	1.0624	1.3318	-0.082	0.1722	0.2247	0.8768	0.7213	-0.0556	0.7248	0.9985	-0.0078	0.8282	1.5204	1.1706	-0.036	0.1096	1.5551	0.0718	0.7069	1.0015	-0.1038	0.4352	1.0582	-0.0956	0.9866	0.2479	2.4507	0.3833	0.3991	0.8004	0.4846	1.2743	-0.0431	1.6193	-0.1024	-0.0415	1.8897	0.2251	0.4104	0.6012	0.2639	0.2648	0.5043	0.6447	0.5044	1.1405	0.159	-0.2095	0.638	1.4559	0.3003	1.1452	1.4414	0.3927	0.9308	0.0049	0.8999	1.7642	0.7536	-0.0126	0.8194	-0.028	1.8344	1.2269	1.3398	0.0684	0.069	0.9218	2.0557	1.0102	0.0391	0.0288	0.0039	0.0061	0.9177	0.4392	0.8821	0.6524	0.049	1.4245	1.6044	-0.0359	1.0753	2.1217	0.8737	2.5663	0.5375	0.0028	-0.0478	1.9985	0.9438	1.5644	0.9465	0.308	1.1305	0.83	1.6979	1.565	0.1606	-0.0406	-0.1225	0.592	-0.0647	0.7893	0.1939	2.022	0.9913	-0.0642	0.1795	1.9035	0.7788	1.3916	0.7631	0.8965	0.3436	0.9735	0.6661	1.201	0.5864	0.8667	1.2303	0.954	1.3408	1.7656	1.1668	0.5432	0.3658	0.1553	1.5078	0.5115	0.5701	0.7312	0.46	1.6344	1.7262	0.8836	0.5251	-0.005	-0.1835	0.5768	1.7512	1.7774	-0.0792	-0.0551	-0.0424	0.1518	0.6067	-0.104	0.1878	0.5373	0.8688	-0.0291	-0.0481	0.9626	0.654	0.7717	-0.0234	1.0151	0.0428	1.2277	-0.0587	1.1962	-0.111	-0.1685	1.0216	0.6137	1.8942	3.1464	0.0524	0.4377	-0.0217	-0.1516	-0.0798	0.6308	-0.0268	0.7257	-0.1156	1.2859	0.0741	0.8524	2.0921	1.857	1.297	0.6266	0.4841	0.6709	0.9206	1.992	0.0581	1.4801	0.6659	0.7543	1.9515	0.0716	0.8204	-0.0431	0.5628	0.2357	1.0983	0.4242	-0.0487	0.8207	-0.0746	0.9882	1.2186	0.74	0.1975	0.5233	0.9957	1.4147	1.477	0.2934	0.2657	1.704	0.0808	1.4321	0.5237	-0.1677	0.0847	1.0906	0.6416	0.4935	2.6253	1.848	1.2263	1.2417	0.5056	3.0428	1.3599	1.9169	-0.1171	1.3879	1.2055	1.4124	-0.0049	0.3074	0.5959	0.3885	-0.0453	-0.0831	0.0288	0.9341	-0.0483	0.4612	0.8988	1.0631	0.9895	-0.1003	0.1031	-0.1165	-0.076	0.1547	0.7739	0.6197	1.1954	1.0177	0.5845	1.5424	0.0086	0.069	0.4874	0.0306	0.5239	0.736	0.7754	1.9798	-0.0897	1.5855	0.1604	-0.2052	2.2852	0.4316	0.1653	2.1229	1.2714	0.7587	1.7623	0.4303	0.1599	0.4047	1.01	1.6763	0.0386	0.5174	0.6039	1.3521	0.5513	0.2782	0.5299	0.2586	1.3608	0.1063	0.1038	0.6887	0.8384	1.3035	0.0869	-0.1461	0.5434	0.0318	0.0073	0.6605	-0.0465	-0.163	-0.0057	0.1609	0.302	-0.0665	1.1401	-0.2171	-0.0498	0.0583	-0.2405	0.0813	1.5336	0.4664	0.8583	0.1148	0.4585	0.5	2.1315	0.7625	1.4191	1.5529	0.9611	0.8016	0.2456	0.9346	-0.0626	2.2877	0.0937	1.0738	0.2531	0.573	0.9602	0.8636	1.2192	1.4321	-0.0507	1.0443	-0.0653	0.0914	0.8841	0.0919	1.3223	0.3294	-0.0501	1.2104	1.0851	0.3778	1.2954	-0.0602	-0.0534	1.8466	0.0541	-0.0979	-0.0151	-0.1905	0.9933	0.8913	1.089	0.8676	0.6105	0.108	0.0268	1.8247	-0.0771	-0.0305	-0.1227	-0.0846	0.9281	-0.043	0.8533	1.048	0.6472	1.2136	1.1003	-0.0066	0.8109	0.4117	-0.0153	1.5293	0.8187	-0.0264	1.1943	0.5859	0.8505	-0.021	1.1485	0.6993	0.2659	-0.1125	1.2986	1.2803	-0.0501	0.0219	-0.0761	-0.008	-0.0699	-0.1098	-0.0889	0.77	0.0882	-0.078	-0.0241	-0.2466	-0.009	-0.1228	0.0908	0.3912	-0.2276	-0.2247	-0.0316	0.0192	0.0328	-0.1451	-0.1667	-0.1963	1.5521	0.0027	-0.0652	0.1287	0.268	-0.1588	1.0367	0.105	0.3221	0.2765	0.1707	0.2091	-0.0215	0.8036	1.5102	0.1022	0.0306	0.0282	1.4145	0.0289	0.0455	0.9693	-0.0778	0.636	-0.0442	-0.067	0.1195	0.1433	-0.1192	-0.1142	3.2428	0.0071	0.6782	0.3877	1.5123	1.4742	1.1164	1.1774	0.2837	0.6092	1.6975	-0.0808	-0.0839	1.0895	-0.0682	1.3674	0.0431	2.5563	-0.0892	-0.0931	0.0853	0.6333	0.1453	-0.0545	0.5107	-0.0233	0.4762	-0.0888	0.0187	-0.0984	-0.1663	0.1415	0.3673	0.2077	0.0091	0.4044	-0.0781	-0.1136	0.8354	1.3884	0.6944	0.1133	1.2686	0.0703	-0.1857	-0.0187	1.6972	1.405	0.1641	1.543	0.536	0.1925	-0.0766	0.1704	1.1968	0.379	-0.0889	0.1897	0.639	0.0894	0.1309	-0.2302	1.0594	0.353	-0.0023	-0.0549	0.2253	0.3763	-0.0465	-0.0673	-0.0602	0.8477	0.2943	1.1873	0.0533	-0.0633	1.5824	0.3152	-0.1877	0.6368	-0.0905	0.0095	0.1151	0.18	0.5952	-0.0412	1.1348	0.9018	-0.1018	-0.009	1.365	0.0859	0.2126	0.4433	0.9425	0.0948	0.008	0.3362	0.0799	-0.0959	-0.0071	-0.1334	-0.1669	0.7753	0.9085	0.1343	0.6775	0.006	-0.1095	0.5266	-0.2134	-0.0575	0.821	-0.1524	0.0349	-0.0563	0.6938	-0.1066	0.2609	-0.111	0.285	0.2758	0.1327	-0.0139	-0.1117	0.851	-0.1474	-0.1375	0.4112	0.0578	0.342	-0.0749	0.8286	-0.0184	0.2798	-0.0713	-0.0433	-0.3507	-0.0842	-0.0544	0.2013	-0.0086	0.9793	0.1737	0.884	-0.0543	0.948	0.0703	-0.0966	0.2552	-0.028	-0.1016	0.1077	1.772	-0.0841	0.6687	-0.1475	-0.0063	-0.0368	1.3967	-0.1484	0.1973	0.6924	-0.1166	-0.0458	-0.1323	-0.2835	0.2425	-0.1144	0.1169	-0.0681	-0.0017	-0.1402	-0.1266	1.3179	-0.0182	-0.1686	1.3409	-0.0133	0.0058	1.5201	-0.1004	-0.0398	0.3952	0.0472	0.1169	-0.1409	0.7919	-0.0477	-0.1128	0.0487	-0.0106	-0.0326	0.0945	-0.0367	-0.1261	0.7368	0.122	0.0057	0.062	0.4835	-0.053	0.0231	0.6882	0.9098	1.076	1.0599	0.4811	0.0644	-0.1141	0.0456	1.3026	-0.4154	-0.1941	-0.0797	-0.0173	0.5162	-0.0398	0.4885	-0.1346	-0.0621	-0.0492	-0.0239	-0.058	-0.0985	-0.0756	-0.0955	-0.1425	0.1001	-0.072	0.3192	-0.0367	1.1371	0.1375	0.0387	0.1603	0.1082	-0.1671	0.0896	0.0026	0.1473	0.1407	-0.0689	0.4675	0.1218	2.2806	0.6263	0.711	0.1269	0.0581	-0.0594	-0.1373	-0.117	-0.1547	1.058	-0.0876	0.0497	-0.0693	-0.1876	0.101	0.0234	1.3272	-0.0384	0.6725	-0.0399	-0.1286	-0.0288	1.0338	0.037	-0.0555	-0.183	0.3118	0.1326	0.2614	1.8925	0.5581	1.0482	0.0555	0.0409	0.1636	-0.0531	0.9682	2.1569	0.0513	0.4609	0.9736	0.8922	0.2855	-0.1315	0.7678	1.4027	2.0918	0.9441	-0.0225	-0.0032	0.3488	-0.0114	-0.0469	0.231	0.5934	1.0279	0.74	0.4662	0.628	-0.1184	0.3349	0.5823	0.1758	1.2764	1.5869	0.1331	0.0785	0.9401	-0.0365	-0.0043	0.52	0.4957	-0.0399	-0.1714	1.5981	-0.1083	-0.0813	1.4441	0.1667	1.159	0.2566	1.4434	-0.0239	1.6186	0.6099	0.9799	1.2344	1.0778	0.1258	0.4319	0.8195	0.7229	1.0706	1.2944	4e-04	0.6477	-0.1481	-0.0732	2e-04	0.0725	0.6302	0.7631	-0.1669	1.47	1.4836	0.6101	1.6295	1.098	-0.0763	-0.0829	0.6994	0.4965	0.5473	-0.0572	0.7477	0.0906	0.3576	1.3498	-0.0693	-0.0406	0.3831	0.0205	0.1126	0.671	1.5162	1.1156	0.0681	0.6064	0.6139	1.3646	0.0882	-0.0195	0.9653	0.9858	0.4915	0.6555	0.6223	0.0853	1.5767	0.9625	0.5217	0.8083	1.5958	0.3512	0.4607	1.1493	0.8634	1.3916	0.532	0.0254	1.6691	0.3587	-0.1033	-0.1403	-0.1301	-0.0205	-0.0666	-0.1046	-0.159	-0.0289	0.897	0.0536	-0.0158	-0.0051	1.3723	-0.0543	-0.1396	0.6943	0.0944	0.5798	0.0905	-0.113	0.2148	1.0879	0.6098	0.6462	2.7479	1.1992	0.5953	1.7266	0.4321	0.1202	0.7427	1.6259	1.6479	0.8244	0.5663	0.3179	0.8909	2.9441	-0.0472	-0.0694	0.0565	0.0667	1.5156	1.2956	0.2241	0.4877	0.858	1.488	0.4505	0.3025	-0.018	1.8016	0.3776	1.1955	0.2508	0.7011	0.6386	1.382	-0.0029	-0.1242	0.662	0.6617	0.3479	0.6162	1.032	1.1194	0.1218	-0.0613	0.56	1.3788	0.0359	0.9564	0.5701	0.6175	0.9349	0.7218	0.0699	-0.0388	0.3633	0.3323	0.4041	1.463	0.5401	0.8779	1.3542	-0.0492	0.199	0.0359	-0.2006	0.2455	0.4692	0.1053	-0.1151	-0.0284	0.0421	0.0183	-0.1417	-0.1732	0.6608	-0.0826	-0.0614	-0.0957	0.5093	1.0847	0.7117	0.0353	0.2962	0.1103	0.3007	0.0146	0.1688	1.4205	-0.2942	-0.1561	-0.1061	1.2985	-0.111	0.0683	0.6896	-0.1384	0.5572	0.0816	0.0504	1.2407	0.0682	1.1669	0.8543	-0.0618	1.745	1.3162	-0.0933	0.194	-0.0622	1.1804	1.3688	-0.054	0.1112	-0.1282	-0.1856	0.1675	0.5361	0.1433	0.3753	1.1292	1.6146	0.5237	0.3265	1.728	1.2282	0.8674	0.9522	-0.2994	-0.2097	1.1668	0.2734	2.2794	1.6129	0.8748	1.2252	0.7854	1.0889	0.6326	0.1651	1.2815	1.3373	1.2174	0.3184	-0.1364	0.7316	0.3839	0.2263	0.7872	1.2778	0.2057	-0.1298	0.7442	0.5749	0.04	-0.1135	0.3006	2.1556	2.3605	0.1735	0.4305	0.2981	-0.1126	-0.1408	1.1095	1.5835	1.3297	-0.1022	0.7136	0.2189	0.3944	1.4991	-0.0332	-0.1984	-0.2388	0.0144	1.6783	1.5032	1.8745	-0.0955	0.5104	-0.046	0.36	0.1261	0.05	0.0927	-0.0906	0.1617	-0.0985	-0.0719	1.849	0.6618	0.0951	0.6136	0.9884	0.0865	0.0571	0.0841	0.1521	0.4246	2.5405	0.8228	-0.0338	0.0081	0.4338	-0.0984	-0.0607	-0.0569	0.3831	0.6966	-0.0931	1.5628	0.0324	0.2891	0.0023	-0.0999	1.4666	0.2535	-0.106	0.9355	-0.0084	0.875	0.7525	0.013	0.1289	0.9109	0.8743	0.0022	0.8009	0.5945	0.7474	1.5085	0.4473	1.1793	1.7576	0.821	0.0183	0.1872	-0.1218	-0.0748	0.8006	-0.1475	0.9405	0.2229	1.0159	0.0053	-0.0088	0.5402	0.4389	-0.0407	0.3619	0.4031	1.2572	0.4292	0.7333	-0.0446	-0.052	-0.0043	-0.0905	2.2312	0.1455	-0.1019	0.6864	-0.1452	1.3908	0.4886	0.1359	0.1907	-0.0564	0.3777	0.025	0.9833	-0.1278	-0.0097	-0.0238	0.0069	1.1598	0.6287	0.1076	0.2242	-0.0547	-0.3557	0.0784	0.8384	-0.0332	-0.2692	0.0826	0.3342	0.1355	-0.0012	-0.0251	0.213	0.6553	0.949	0.238	0.8861	-0.0964	0.0085	0.6845	0.1614	1.0873	0.519	0.3978	1.5211	-0.0147	0.9918	0.6672	0.5207	0.9914	1.1782	0.3668	-0.1714	0.0613	0.9493	-0.293	0.1481	-0.1769	-0.1082	-0.0337	-0.0805	-0.114	-0.1259	-0.0026	1.1401	-0.0971	0.1214	0.0328	1.5026	0.1664	0.0271	0.6548	-0.0169	1.2071	0.7289	-0.214	-0.0201	-0.1224	-0.132	0.6621	0.1001	0.339	-0.0297	-0.0471	1.6183	0.0163	0.0073	0.3292	-0.1106	0.5262	-0.0422	-0.0332	-0.0266	-0.1074	-0.2312	-0.2303	-0.0316	-0.1783	-0.0622	-0.0268	-0.049	0.0707	-0.0753	-0.0769	-0.2595	-0.1096	-0.1091	0.2375	-0.0232	-0.0234	0.4265	0.4275	0.3546	-0.0197	0.7887	-0.0464	-0.0639	-0.1187	-0.0113	-0.1055	-0.083	0.0102	-0.0978	-0.0466	1.4689	0.0543	0.3535	-0.1075	-0.0358	-0.0756	1.4356	0.0269	0.0297	0.1153	0.2803	0.5305	-0.1301	-0.1404	0.2904	1.0606	-0.2131	-0.177	-0.0695	-0.1255	-0.1301	0.3223	0.0036	0.4282	0.6292	-0.0528	0.063	0.7084	0.8846	0.0384	1.131	-0.1764	-0.2039	1.0363	1.1739	0.1963	-0.1725	3.1844	0.4013	0.0463	-0.1255	0.1285	-0.1096	0.0805	-0.0697	-0.0199	-0.0569	0.1434	-0.0901	-0.0611	-0.1775	2.3459	0.4743	2.4366	0.1599	0.0221	-0.0824	1.0438	-0.1215	0.1683	1.806	-0.0434	0.5254	1.4023	2.7449	0.8184	0.7387	0.4475	0.3405	-0.0547	1.3857	0.4629	-0.0507	-0.0239	0.8107	-0.0143	0.9242	-0.1414	-0.0113	0.3001	-0.0942	0.8338	0.7717	-0.0464	-0.1618	0.6771	-0.1044	-0.253	-0.1643	0.7852	0.887	1.2604	0.0176	0.6923	-0.084	0.7938	0.5518	0.0368	1.6398	0.6602	0.6303	0.4275	0.0882	-0.0355	-0.206	0.2592	0.3997	0.5518	2.8485	-0.1041	1.3979	0.9703	0.1119	0.5949	0.0836	0.0807	0.404	0.2716	0.7288	0.0868	1.5727	-0.0639	0.282	-0.0852	-0.0591	-0.4438	0.0583	1.0463	0.8043	-0.0972	1.4047	0.2076	0.5436	1.7932	0.8809	1.6315	0.855	0.08	-0.038	0.0071	-0.0455	0.01	-0.1164	-0.0756	0.0344	-0.0652	0.0543	1.2867	-0.1398	2.1978	0.001	0.3183	1.0558	0.0158	-0.1758	0.2806	0.0465	1.1675	-0.0091	-0.1408	0.0337	-0.0687	0.3549	0.1819	-0.0311	0.2273	0.548	0.0823	0.3583	0.0204	0.1122	0.6762	1.4057	-0.1699	0.1917	0.6214	0.8322	0.037	0.7488	0.3294	-0.1196	-0.1145	0.1969	1.1589	0.014	1.1554	-0.1736	0.205	0.1756	-0.1206	0.1234	0.0575	-0.0797	-0.0684	0.6229	0.479	-0.0051	0.0175	1.2388	0.7203	2.2952	0.0275	0.1965	-0.1385	0.6757	0.7576	0.0148	0.9709	0.2575	0.9424	0.2711	0.1184	1.6628	0.6431	0.1852	0.6914	0.5321	1.2379	1.4647	2.9801	0.9532	-0.1231	-0.0251	-0.0585	0.6753	0.9911	-0.0619	1.3965	-0.0796	-0.1221	0.383	-0.0358	0.0294	0.7585	0.1476	1.0867	0.8022	0.0126	-0.019	-0.1082	-0.0163	1.0236	0.0906	-0.0681	0.6698	0.2931	0.8125	-0.1935	-0.0873	0.8359	0.0204	1.3574	-0.077	0.3681	0.2292	1.6628	-0.1673	-0.1259	-0.0968	0.9862	-0.136	-0.0999	1.04	-0.0995	1.1882	0.5304	1.9959	1.2568	0.4413	7e-04	1.5055	1.5738	0.5617	1.0353	0.8357	0.5474	0.0349	0.3245	0.2246	0.4924	0.9407	0.4171	-0.0556	2.0059	0.7509	0.6508	-0.0592	-0.0936	0.3231	1.002	0.6978	0.0061	-0.1091	-0.0734	0.6886	-0.1244	2.2091	0.0868	0.7855	1.4974	-0.2031	0.1168	1.4029	0.2817	0.0358	-0.1101	1.1441	0.7329	0.0205	0.3851	0.4921	-0.1105	1.4568	0.0046	1.6405	0.0846	0.1186	1.2618	0.1063	0.3384	0.0707	-0.236	0.3647	1.2331	0.0312	0.9572	1.7025	0.0337	0.34	0.704	-0.0918	0.0464	0.5391	1.5051	0.6816	-0.0399	0.0361	8e-04	1.1341	0.0663	1.4113	-0.1637	0.5787	0.8521	0.1034	0.058	-0.2589	1.9392	-0.0238	0.5034	0.7174	0.8662	0.721	1.0933	0.976	0.5153	0.5595	1.7528	-0.0024	0.3892	0.3243	0.1128	-0.0748	0.2532	0.2068	0.88	-0.0469	0.3525	0.7637	0.066	0.0323	0.6	1.119	-0.019	-0.0815	-0.0319	0.4912	-0.0836	-0.0516	-0.0689	0.0732	-0.0762	-0.0153	-0.2228	0.1774	-0.3498	-0.2686	-0.16	-0.095	-0.2604	-0.1569	2e-04	-0.1364	-0.099	-0.0019	7e-04	0.7487	-0.0652	0.1349	-0.0169	-0.021	0.3939	-0.1228	0.194	1.2945	-0.1602	-0.1079	1.5345	0.4785	-0.1487	0.1434	-0.1066	0.1271	-0.1746	-0.028	-0.1492	-0.2302	0.3071	-0.0268	0.9092	0.0672	0.0062	0.895	0.0266	-0.3346	-0.1253	-0.0235	-0.0739	-0.0408	0.0701	-0.1725	0.096	-0.1121	0.0018	-0.001	-0.1089	-0.0014	0.6324	0.0556	-0.2074	0.1587	0.1621	-0.0446	0.9307	0.8042	1.0789	-0.1522	-0.1786	0.5753	-0.113	-0.0161	0.5476	-0.1537	0.6004	-0.2595	-0.0764	0.1796	0.0154	-0.1141	1.2484	0.3288	0.7132	-0.1154	-0.1272	0.6756	0.0426	0.987	-0.1384	0.1198	0.5748	0.8142	-0.1225	-0.1381	-0.0832	-0.1655	0.206	0.0334	0.0208	0.0032	0.3143	0.0872	-0.0541	0.6747	-0.0136	1.216	-0.177	0.083	-0.0391	-0.0386	0.993	0.0377	0.0284	0.0503	-0.2659	1.1217	-0.0559	-0.3519	0.2439	-0.0437	0.6816	0.5157	0.1322	1.0843	-0.0394	0.2622	-0.0165	-0.0783	-0.157	0.3297	0.1118	-0.0218	0.6544	0.4625	-0.2277	-0.0345	0.7085	0.6839	0.1095	0.1773	0.1222	0.285	0.2965	0.5854	0.6255	0.1386	0.2219	0.2625	0.0271	-0.0609	-0.1332	-0.1937	-0.2908	0.0198	0.4794	-0.1798	-0.0122	-0.0076	0.0448	-0.0067	0.6849	-0.1105	-0.0398	0.0633	-0.0766	-0.0525	1.2271	0.1079	0.0656	-0.1839	-0.0748	-0.115	0.3658	0.0793	0.635	0.1168	-0.1296	-0.0166	-0.0067	0.3084	0.7407	1.8691	1.0294	1.3598	0.572	-0.0786	0.0124	-0.1391	0.5151	0.1515	0.2118	-0.2147	-0.0709	0.042	0.0268	0.5142	0.113	0.2101	0.214	0.7578	0.0832	0.0874	0.6994	1.7928	-0.1395	0.0114	-0.0333	0.6464	0.252	0.4411	0.2008	-0.137	-0.1334	0.9375	0.0523	0.0305	1.0096	-0.2409	-0.0372	0.0116	-0.1393	-0.1397	-0.0427	0.0241	0.0109	0.1756	-0.2018	0.6741	-0.0711	1.2011	-0.1011	0.6551	-0.0486	0.1252	0.7559	-0.0588	-0.141	0.0262	-0.3043	0.6627	0.3419	0.1947	-0.0179	0.1809	0.3623	0.4431	0.2704	0.0652	0.1431	0.6562	0.1895	-0.1559	-0.0647	0.1717	0.0611	-0.1644	-0.0504	-0.1257	-0.1389	-0.3142	-0.0916	0.3548	1.2452	0.0086	-0.1084	-0.1815	-0.1313	-0.0341	0	0.1014	0.069	0.0647	0.5286	1.6066	-0.0228	-0.0323	1.005	0.4473	-0.0657	-0.1307	0.0179	-0.1595	0.0065	0.419	0.1156	0.0247	-0.072	-0.1359	-0.0939	1.2199	-0.364	0.1283	0.294	-0.1151	0.6518	0.974	0.0459	-0.026	0.1686	0.4438	0.6578	-0.0559	-0.0359	0.0631	0.4018	0.9685	0.428	0.0545	-0.1171	-0.0822	0.0396	0.7029	-0.0949	0.1681	0.4831	1.8594	0.9629	-0.1826	-0.0927	0.3464	0.096	0.6758	-0.0239	-0.0275	0.5901	0.1103	-0.0541	0.7613	0.0985	0.0347	-0.0796	-0.0738	-0.2761	-0.1751	-0.2207	-0.2287	0.051	0.8101	-0.0081	-0.0416	0.1656	0.0332	0.891	0.2261	0.7211	-0.0141	0.236	0.0028	-0.1362	0.1328	0.0585	0.1298	0.034	0.1752	0.0595	-0.2657	1.7293	0.6011	0.0635	0.1793	-0.2484	0.2035	1.2836	0.1159	-0.0776	0.0158	0.2791	-0.0043	-0.0608	0.3514	0.7518	1.1506	0.4265	-0.0504	-0.1627	0.2789	0.6918	-0.1308	-0.2986	0.1101	-0.106	-0.111	-0.0267	0.7134	-0.0477	-0.0861	0.0486	0.0344	-0.0724	2.2685	0.0391	-0.0897	0.5961	-0.0168	0.3894	0.3733	0.0745	0.0345	-0.066	0.079	0.7412	0.373	0.4166	-0.0672	-0.0955	0.0669	-0.0304	0.9529	-0.1995	0.2046	0.3864	0.9553	-0.0753	0.2079	0.4299	0.0099	0.2654	0.1102	0.5961	-0.0947	-0.2645	-0.125	0.0393	0.0109	2.1578	-0.0161	-0.1122	0.5321	0.8886	0.8892	0.0185	-0.1366	-0.047	1e-04	0.0599	-0.098	0.7523	-0.0368	0.6281	1.0716	-0.0417	0.049	0.5433	0.5908	0.0812	1.1744	-0.0966	4e-04	0.1931	-0.0358	-0.1439	-0.0924	-0.1298	0.6933	-0.1135	0.0226	1.4209	0.0705	0.0863	0.0451	0.0578	-0.1918	-0.1506	1.0867	1.0861	1.2189	0.0836	1.2273	0.0253	-0.1828	0.8418	-0.0658	-0.0026	0.2011	-0.0675	0.0392	-0.3111	0.3189	0.0093	0.0547	0.0156	0.5228	0.3574	-0.077	1.65	-0.1125	0.3355	-0.0935	-0.0474	-0.1409	0.7677	-0.0865	-0.1405	-0.1231	0.3494	0.261	0.1304	-0.1544	-0.1175	0.3969	0.1224	0.0507	-0.0458	0.0022	0.2966	0.0122	0.1129	-0.109	-0.2904	0.3081	-0.1064	0.1016	0.0116	0.6502	-0.0919	-0.0101	-0.1297	0.4652	0.4637	0.061	-0.0769	-0.1329	0.9262	0.5937	9e-04	0.0066	0.0386	0.5524	0.039	-0.2389	0.2912	0.2438	-0.2461	0.0201	0.1502	0.2348	-0.0673	0.1587	0.1383	-0.0412	-0.1033	0.1056	-0.0581	0.8621	0.5521	-0.0872	0.1424	0.1193	-0.0733	0.2773	0.4471	0.729	0.8324	-0.0819	0.5956	0.162	-0.0798	-0.0822	-0.1676	0.0551	0.4054	0.0451	0.2202	-0.0442	0.1478	-0.1798	0.0253	0.6975	0.0028	-0.0501	0.1558	1.1232	-0.1288	0.3293	-0.1873	-0.0869	-0.0766	1.1434	-0.0414	0.1714	-0.0467	-0.1214	0.9935	1.1106	-0.0261	-0.1572	0.0263	-0.4984	-0.1908	-0.0178	0.2182	-0.1736	0.3076	-0.2868	-0.2344	-0.0445	-0.1358	-0.1282	0.1167	0.2426	0.1488	-0.1738	0.057	0.2727	0.8313	7e-04	0.3528	-0.0772	1.2134	-0.0327	1.4043	1.1742	1.0268	-0.141	1.6777	0.1012	0.0308	1.7962	0.2266	-0.1046	1.1193	0.6335	1.6034	0.0063	-0.0794	0.0652	0.1311	0.7706	-0.0745	0.0181	-0.0666	-0.094	-0.0377	-0.0961	0.8014	0.7981	-0.0743	0.4529	0.3611	0.3068	0.8802	0.552	1.3565	0.4812	1.0503	0.8523	-0.1297	0.1366	0.2797	0.6759	-0.1307	1.0618	-0.0072	1.3448	1.0151	0.498	1.0507	1.5218	0.4675	-0.1163	0.0234	0.6715	1.003	0.6762	0.6176	0.8527	1.9669	0.605	0	0.5907	0.3916	-0.0012	0.3938	-0.0896	0.5005	1.0833	-0.0587	0.0381	1.3055	0.1617	-0.109	-0.1143	0.641	-0.0863	2.1841	-0.1102	-0.1279	1.3073	-0.067	0.8509	0.704	1.852	1.6283	1.0164	-0.0126	0.4909	1.3053	1.1917	0.6167	1.4164	0.8728	1.595	0.7099	2.1474	1.0325	0.6389	1.5977	0.7885	0.438	0.0888	0.5541	0.4085	-0.1021	0.738	0.8471	1.1205	1.0263	0.7974	1.1845	0.2192	0.9763	1.0055	0.7077	0.5842	0.2814	0.8845	-0.2195	0.466	1.296	0.3931	-0.1298	1.4167	0.0772	-0.0678	1.0037	1.7659	0.5844	0.0478	-0.088	0.0905	2.7116	0.1004	0.6863	0.1049	1.1275	0.3454	0.5102	-0.0506	-0.0959	0.1176	-0.1431	-0.0763	-0.0978	-0.0898	0.4086	0.5179	0.3859	-0.2139	-0.0958	0.6639	-0.0488	1.447	-0.1751	1.0401	0.5494	0.3545	1.5835	1.555	0.6367	0.183	0.0502	0.1201	0.2731	0.1608	0.6792	-0.0266	0.3256	0.0455	0.9339	-0.0781	0.1028	0.1991	0.3946	1.3753	0.6748	1.5329	0.4487	0.8724	0.9797	0.3239	0.678	1.1845	0.2791	0.8468	1.4859	0.51	-0.1316	1.0289	1.1277	0.3184	1.5063	0.0065	0.2142	1.3118	0.3669	-0.1547	0.0275	1.5919	-0.0994	0.206	0.616	0.3551	0.2329	0.0861	0.9978	-0.0432	0.3469	0.0666	-0.1339	0.4983	0.2153	1.0333	0.1083	0.2933	0.4006	-0.0855	0.0565	0.0326	0.8303	0.4373	0.025	1.1974	0.8698	-0.0749	0.8178	0.6415	0.0077	0.6959	1.6095	0.315	1.054	0.628	1.2409	-0.1434	1.0692	0.2986	0.8648	-0.1479	1.8482	0.2282	1.1076	0.1201	0.7137	-0.0647	0.4115	-0.1099	0.8151	1.7085	0.017	1.2045	0.8338	0.9472	1.3278	1.0603	1.1645	0.1788	0.4184	0.6297	0.6498	0.8955	1.943	0.9036	0.8145	-0.081	-0.2688	1.3489	1.1605	0.3933	0.1447	0.5913	0.1828	-0.0937	0.0023	0.1434	1.3521	1.0006	-0.1298	0.1265	-0.0781	0.7621	0.4276	-0.1328	1.242	-0.0954	0.166	1.8068	0.9057	-0.1275	1.2536	0.2833	0.8387	0.2736	0.1263	0.6635	0.2414	0.0493	0.5509	0.7382	-0.0464	-0.0795	1.7759	2.235	0.4636	0.3511	0.1856	0.6128	-0.0475	0.2311	-0.1137	1.409	1.0504	-0.3162	1.2596	0.0917	0.6217	0.0111	0.989	0.2415	-0.0814	-0.0996	1.0371	0.0377	0.7978	1.2269	0.0765	1.26	2.413	-0.1741	0.4806	-0.271	2.4484	0.6543	2.1883	1.6068	-0.1048	1.8843	4.0122	0.8285	2.3212	-0.1722	1.8506	0.2258	1.5028	0.3461	0.1406	0.5912	2.2506	2.3665	0.0245	0.0334	1.0936	0.5285	0.3962	1.1835	0.8859	1.3955	0.551	0.4659	1.2579	0.0636	-0.0618	-0.0626	0.1981	0.1567	1.4482	-0.1305	-0.0377	0.0197	0.181	0.2223	1.2929	-0.0945	1.2907	1.8443	2.0114	0.0147	0.049	0.0403	-0.0662	1.1409	1.2668	0.8189	0.082	1.0609	0.9595	0.7142	0.3564	2.7999	1.08	1.5692	0.0882	0.2575	2.1821	-0.0379	0.1676	-0.0607	-0.1717	-0.0555	0.0254	1.0022	1.0496	0.035	0.3406	-0.0095	0.6614	-0.044	0.5757	0.1557	0.827	0.0641	1.8103	0.3699	-0.0122	0.5648	0.1608	-0.0034	-0.1966	0.8822	-0.115	0.6694	1.667	1.612	-0.0462	1.9494	0.1634	0.8855	1.6224	0.9519	0.9659	1.0485	0.5499	0.277	0.2634	1.8493	1.1303	0.4645	1.9917	2.4429	1.1904	0.0308	0.6645	3.2744	1.9116	0.3881	0.165	-0.0791	0.2723	3.4135	0.0962	0.6055	1.3869	-0.0552	3.8463	2.7542	0.3519	0.7338	1.4241	0.4384	-0.0239	1.17	0.1747	0.3288	0.1211	2.1395	1.5086	0.3225	1.4397	1.8769	0.2279	0.8833	1.5972	1.1411	-0.0744	0.516	-0.0574	-0.0202	1.8075	0.7496	0.9213	-0.1704	0.028	1.5498	0.1039	-0.0343	0.0289	-0.0487	-0.051	0.5779	1.2487	0.3738	0.1868	-0.0463	-0.0179	0.2736	0.0754	-0.0494	0.0864	-0.0733	-0.1022	0.1829	-0.0271	-0.0939	0.0813	0.0709	-0.1014	0.01	2.3272	-0.0344	-0.0255	0.3942	-0.1554	3.1304	0.5429	3.926	1.4838	1.0621	2.0677	1.6499	0.1505	4.1432	2.2605	2.2938	-0.008	2.4461	0.1672	0.0301	0.2537	1.1666	0.4477	-0.231	1.193	-0.1212	0.0322	0.4374	-0.2841	-0.0279	0.0485	-0.0759	-0.0833	1.18	0.0583	0.2247	1.2831	0.2436	0.0742	-0.1671	0.847	-0.1991	2.8967	-0.0254	0.0532	-0.1847	0.1798	0.3354	-0.0451	-0.204	-0.1003	-0.0401	0.0661	0.007	-0.0681	-0.0938	-0.1452	-0.0137	-0.0293	0.489	-0.1797	0.5299	-0.0187	-6e-04	-0.2306	-0.059	-0.0932	0.3515	-0.0662	0.6911	0.0208	-0.0613	0.1659	-0.161	-0.1892	-0.126	-0.1013	0.036	0.156	-0.1538	-0.1148	-0.1598	0.014	0.0314	-0.2491	-0.0726	-0.1489	0.4993	0.1459	0.5502	-0.1835	0.3349	-0.0853	0.0887	0.1082	1.0156	0.7405	-0.0917	0.0851	-0.1555	-0.0158	-0.2076	-0.142	0.0392	-0.072	-0.1706	-0.0189	-0.1711	-0.1412	0.5577	-0.1171	-0.0273	0.2676	-0.0953	-0.1358	0.1488	-0.0326	-0.0895	-0.2957	0.0019	-0.1861	0.7574	0.3177	1.9676	-0.1259	0.2807	-0.1276	0.8758	0.3783	-0.3189	0.736	-0.0546	-0.0575	-0.1166	1.0426	0.4481	0.3404	-0.1415	0.4612	0.2211	0.228	-0.0897	0.3109	0.0597	0.1559	-0.0894	0.1983	-0.0399	0.7337	0.2406	0.677	0.54	-0.103	1.6408	0.5982	0.0117	0.9753	-0.0948	0.8006	1.5429	0.8524	-0.0878	-0.2224	1.5252	-0.122	1.6572	0.2555	-0.1834	2.0516	-0.0574	-0.186	0.014	-0.035	-0.091	1.127	0.579	0.6925	-0.0058	-0.0943	2.0447	0.5322	1.5324	2.714	0.5514	0.8502	0.0073	1.5508	2.0622	0.9073	2.0652	1.6723	0.2175	0.2522	-0.0309	0.873	-0.0849	-0.1683	0.0372	1.6891	2.0691	1.0615	0.4816	-0.0857	0.8313	1.6727	0.852	0.1199	0.1165	0.2184	2.2697	1.2513	-0.161	-0.1464	0.1321	-0.198	0.1705	-0.0027	-0.0735	-0.0173	-0.0453	-0.0489	-0.1751	0.0061	0.0557	-0.0671	-0.0166	-0.003	-0.0267	1.4351	0.0168	-0.0738	0.1707	-0.022	1.5182	0.8648	0.1892	1.6422	0.7623	-0.1144	-0.1374	-0.2914	0.0304	-0.0687	-0.2573	0.146	0.0054	-0.0443	-0.1811	0.2513	-0.2237	0.079	-0.0376	-0.3583	-0.2153	0.2123	0.1745	-0.0462	0.0376	-0.068	0.4482	0.2958	0.3326	-0.3573	-0.0104	-0.0012	1.2144	-0.1206	-0.0348	-0.1362	-0.1829	-0.0499	1.2838	-0.1069	-0.2096	-0.154	-0.057	0.018	1.4134	0.7315	-0.1838	2.3484	-0.0355	-0.1172	-0.0658	0.0103	0.027	-0.0986	0.48	0.1243	-0.2594	-0.0924	1.2132	-0.0534	-0.1723	-0.005	-0.0123	-0.0973	0.9183	0.7147	-0.0869	0.0365	-0.2088	-0.1234	0.2268	-0.089	0.0383	0.0243	1.5511	-0.0873	-0.0417	-0.0581	-0.156	-0.0599	-0.0652	-0.0519	-0.0679	-0.0698	-0.0442	-0.1852	-0.0461	0.2106	0.6779	0.4245	0.249	-0.0451	0.5591	1.1527	0.9266	-0.1684	0.1259	-0.0021	0.7752	0.3978	0.593	0.2545	1.2778	1.2475	-0.2587	1.0855	0.9229	0.4416	-0.0145	0.0548	0.0436	0.0066	0.1382	-0.0587	0.1504	1.7787	0.075	-0.0798	0.9464	0.0475	-0.0079	-0.074	0.0543	-0.1256	0.1511	0.6627	0.0694	0.3581	-0.0053	-0.0873	-0.1417	0.1384	0.4374	0.121	0.6872	0.1166	-0.1037	-0.1087	-0.1373	0.3651	1.3102	-0.1687	-0.0136	-0.0282	0.1288	-0.0059	-0.0861	0.0791	0.3646	2.0687	2.8932	0.7551	-0.0137	0.0069	0.3921	0.2371	-0.0223	0.028	0.3092	0.1587	-0.0513	0.2175	0.2039	-0.183	0.1512	0.1391	-0.1204	0.0291	-0.1317	-0.0265	-0.0402	0.1947	1.0077	-0.1238	0.0565	1.4599	-0.0144	0.0364	-0.1806	-0.1449	0.0321	-0.1365	0.1986	0.5174	0.0264	-0.2079	-0.0635	-0.1477	0.7989	0.1011	0.4845	0.1776	-0.0983	-0.1257	-0.0998	-0.0929	0.2034	-0.0028	0.69	0.056	0.1282	0.3148	0.2243	0.2297	-0.2379	-0.0482	0.3422	-0.0762	0.9855	0.1124	-0.0553	-0.0444	-0.2638	-0.086	0.1713	0.7092	-0.0902	0.2552	-0.0796	0.9307	0.1765	-0.0912	0.2319	0.6396	-0.1287	-0.1187	-0.0346	0.1519	-0.0588	-0.1206	-0.1019	0.1363	-0.1563	0.2401	0.3525	-0.3122	-0.1138	-0.046	-0.2921	-0.0382	-0.0293	-0.1416	-0.0228	-0.0878	-0.1348	-0.11	0.1182	-0.1863	0.1488	0.3636	0.0513	-0.0587	0.0827	-0.1152	0.4901	0.255	-0.1323	-0.1012	-0.2337	-0.1324	-0.0606	-0.0762	-0.1545	0.0442	-0.0808	-0.0835	-0.3206	-0.2301	-0.0663	0.0735	-0.1409	0.8726	-0.0794	-0.1042	0.0607	-0.1355	-0.1233	0.5189	0.0992	0.1386	-0.2902	0.8206	-0.1434	-0.0525	1.5191	0.5704	1.7892	-0.1235	1.0527	0.0099	-0.0693	0.0065	1.4538	-0.2505	1.6996	-0.0512	0.3289	-0.0499	0.0341	0.0656	-0.195	-0.1091	0.2345	2.0811	-0.0554	0.2365	0.1231	-0.1913	-0.0497	1.628	0.6152	-0.1836	0.0154	0.7143	-0.133	-0.2538	-0.0027	1.7259	0.0946	-0.0699	-0.0126	0.2768	0.1644	-0.0032	0.0497	0.4216	0.5688	-0.3337	0.2695	-0.154	0.2525	0.4808	-8e-04	0.2403	0.1287	1.1376	-0.0295	0.1916	-0.0948	-0.1057	0.4819	1.3433	0.2235	-0.0328	0.3033	-0.0863	-0.0614	0.0156	1.4699	0.1869	0.1528	-0.1508	0.2553	0.6542	-0.0907	-0.1971	2.0175	-0.0903	-0.1597	0.5154	-0.0249	0.005	0.2146	0.2036	-0.034	0.0759	-0.065	0.0174	1.8256	-0.134	-0.0615	-0.117	0.119	0.0388	0.0453	-0.1136	-0.002	0.2338	0.0495	-0.0743	-0.0642	-0.002	-0.3223	0.3292	0.0792	-0.0737	0.012	-0.0031	-0.1204	0.6318	-0.0069	-0.1013	-0.0179	0.1351	0.1597	-0.1079	-0.0669	-0.0638	-0.1096	-0.092	-0.1133	-0.12	-0.0643	-0.005	-0.2588	0.5761	-0.0301	-0.0965	-0.0171	-0.0834	-0.1092	-0.0716	0.0349	-0.0733	-0.0838	-0.1443	0.2499	-0.1019	-0.1286	-0.1344	-0.1445	-0.0124	-0.1333	-0.0724	-0.0128	-0.1359	0.7993	0.1579	0.0833	1.6643	7e-04	-0.1792	0.4642	0.2477	1.7665	-0.0792	-0.0922	0.4948	-0.1293	0.1785	-0.0451	-0.1151	-0.1042	-0.0673	0.2737	1.2009	0.8176	0.1178	-0.0062	2.3156	-0.0757	-0.0429	1.4757	-0.0643	0.3654	-0.0803	0.5711	-0.1572	0.1688	0.0022	0.0084	-0.0363	0.0051	-0.0492	-0.1009	-0.1015	-0.0902	0.0269	0.0687	-0.0784	0.1233	-0.0695	-0.0623	0.0484	0.3217	0.0069	-0.0027	0.0306	-0.0349	0.086	-0.1311	-0.0321	-0.0177	0.0954	-0.0556	-0.0316	-0.0085	-0.0102	-0.2079	-0.2365	-0.1016	0.3883	0.1109	0.0443	-0.0134	0.1973	-0.1091	-0.0243	-0.1452	0.0512	-0.0372	-0.0454	0.045	-0.1229	-0.11	1.1456	-0.0638	-0.0855	-0.1425	-0.0243	0.4854	1.5428	-0.179	1.062	0.0792	-0.0224	0.6997	-0.3757	-0.1678	0.0037	-0.1449	-0.0398	5e-04	-0.0905	0.2405	0.0446	0.6829	0.294	0.0473	-0.1062	-0.032	0.0357	0.7967	-0.195	-0.0823	0.5452	0.1355	0.0712	-0.0767	0.3277	-0.0934	-0.0671	0.3905	0.5024	0.0229	0.1823	1.2585	0.5645	-0.0127	-0.075	0.1231	0.3917	0.1892	0.1101	-0.1536	0.112	0.2162	0.6535	0.0304	0.0043	0.8173	0.0054	0.002	-0.0526	-0.075	0.1137	-0.0477	0.1358	-0.1432	0.0112	0.079	-0.1078	-0.1311	-0.0764	1.6739	0.0649	0.1381	-0.1353	0.0207	0.0173	0.1109	-0.0815	0.8159	-0.05	-0.1252	-0.1018	0.746	0.0193	0.0668	-0.0609	-0.1291	0.2774	-0.0853	2.108	2.7148	0.2754	0.1586	1.5598	0.3726	0.5186	1.8027	0.7367	-0.3926	-0.119	-0.0017	0.0158	0.6495	0.4123	-0.0827	-0.0222	0.5615	0.2274	0.4969	0.5588	0.1376	0.0598	0.105	0.0915	-0.2517	0.2794	0.2627	0.1766	0.5193	-0.0253	0.1959	0.0864	-0.1354	0.2155	0.7836	0.0661	-0.2819	0.0939	0.8076	0.0296	-0.0364	0.3698	-0.1322	0.8879	-0.0617	-0.0923	0.5455	-0.0153	-0.0227	-0.0267	-0.182	1.3805	0.0837	0.2547	-0.015	0.0269	1.2863	0.8547	1.1073	0.1201	1.431	0.1695	0.4192	0.5801	-0.0373	0.2717	0.4101	1.9001	2.6486	0.0143	-0.1484	1.0566	-0.0576	0.0294	0.1005	-0.1155	2.2677	0.804	0.0905	3.8379	1.4536	1.0185	-0.1335	0.6655	0.1599	3.2492	-0.1829	0.0766	2.9919	1.1128	0.0901	-0.0945	0.8355	-5e-04	-0.1004	0.9431	0.1246	-0.0658	0.9273	0.1171	2.8293	0.5301	-0.1495	-0.1307	0.3268	-0.0977	0.6173	-0.1934	-0.2165	-0.009	-0.0503	-0.1448	-0.0416	-0.1269	-0.0585	0.3783	0.4258	0.0762	-0.1173	0.0877	0.8088	-0.0823	2.2033	1.9761	0.7421	1.2347	0.2612	-0.2304	0.1944	-0.1223	-0.1668	1.0274	0.0976	0.4224	-0.197	-0.0581	-0.2341	0.0558	0.0895	0.0865	-0.1682	0.2093	0.407	0.9715	0.5743	-0.0643	0.3142	0.5833	1.5768	1.9242	-0.0861	1.6042	0.8334	0.4923	0.6219	0.9604	-0.0593	0.3742	0.1596	0.142	0.8403	0.5733	-0.2263	0.0556	0.0529	-0.0462	0.4755	0.4719	0.0311	1.2677	0.2325	1.0151	1.4119	1.1203	1.9726	0.0091	0.3612	-0.125	0.1225	0.1482	0.0035	1.1039	0.5114	-0.0765	0.9842	0.6876	1.2581	0.4973	2.1609	2.6962	1.1964	0.7338	0.826	0.5325	0.9542	0.0981	0.3306	0.7859	-0.0685	-0.1907	-0.1231	0.0761	0.1645	0.8614	0.0545	2.6743	1.4009	0.0121	-0.0066	0.0178	0.0888	0.1439	2.3968	1.6613	0.6829	1.8565	2.3064	2.4369	1.5389	2.0496	0.0044	1.207	0.3298	-0.0551	2.0911	0.0302	0.0146	-0.0527	0.0666	1.5992	0.5657	2.401	2.1904	0.6077	0.3764	-0.1448	1.0269	0.5934	0.6638	0.8422	1.2278	0.1342	0.1815	1.861	0.9702	1.7178	1.817	0.8323	1.324	3.3073	2.1204	0.4319	0.9699	-0.1303	2.0799	0.5279	-0.1906	0.6824	-0.0058	-0.177	0.0075	3.08	0.0147	0.2947	-0.0071	0.032	-0.0578	-0.1715	0.4122	-0.2521	0.0283	1.2553	-0.0876	-0.0404	0.2285	0.1548	0.246	1.4204	-0.0472	1.2706	-0.0701	2.2013	0.007	-0.1247	-0.1153	0.0933	-0.0765	-0.0649	0.6411	0.1299	0.0236	0.0711	0.0092	0.4907	0.5238	-0.135	0.0441	0.0141	-0.0749	0.0796	0.2607	-0.0921	-0.1064	0.5995	0.1435	-0.0327	-0.0246	0.7546	1.1761	0.2007	-0.1618	0.2265	0.1213	0.5697	0.2482	-0.0555	0.1567	0.3919	0.3818	0.0213	0.3987	0.0224	0.0058	0.8326	0.0011	1.2516	0.0224	0.1404	2.269	1.05	0.0556	0.0869	-0.1182	-0.0187	0.2964	-0.0209	1.0432	-0.0356	-0.0182	0.245	0.0543	0.4133	-0.0755	-0.0401	0.8794	0.5821	-0.0655	0.88	-0.144	0.1708	0.0935	0.2922	-0.0638	0.8708	-0.0874	-0.0969	-0.0406	-0.2463	-0.0729	-0.0989	0.1129	0.0079	-0.0099	1.277	0.7567	0.211	-0.0822	0.0681	0.0688	-0.0645	0.209	0.0206	-0.1341	0.1731	-0.0364	0.0476	0.0915	-0.0235	-0.0738	0.2478	0.2358	-0.0755	0.0646	0.5144	-0.1453	-0.1401	-0.1855	-0.0852	1.005	0.3764	-0.0989	-0.0698	-0.0317	-0.0532	-0.1079	-0.0818	-0.0911	0.3971	-0.0299	0.0036	0.0612	0.571	-0.2349	1.4838	-0.043	-0.1454	-0.081	0.5899	0.0847	0.0261	-0.0508	-0.1871	0.2029	-0.0294	0.1229	0.5529	-0.167	-0.1128	5.0401	0.0439	-0.1384	0.0041	-0.0723	-0.1568	-0.1479	0.1729	1.4911	-0.1302	-0.0503	-0.0282	0.0181	1.7425	0.0872	-0.0136	1.6011	0.5219	0.1829	0.1502	0.2373	-0.078	0.2395	0.9166	1.0459	0.0468	0.6737	0.0787	0.0764	0.1204	0.1401	-0.0499	1.5132	2.3735	2.0742	2.4545	-0.1082	0.0585	1.6147	0.1841	0.1261	0.1194	0.7613	1.2613	2.2946	1.1244	0.8314	0.2052	1.3694	1.4122	1.0506	1.4083	1.5341	0.0444	0.0706	0.0734	0.0656	0.1092	0.1605	0.058	-0.0396	0.0302	-0.0713	0.4955	-0.2119	0.1286	-0.0788	-0.0951	0.1223	-0.0932	-0.1799	-0.0327	0.8412	0.0604	-0.018	0.0779	-0.0172	0.802	-0.1101	-0.2106	-0.1371	0.4692	0.4968	-0.1507	0.1292	0.0015	-0.0967	0.6791	0.4039	2.1265	0.0758	-0.0256	0.9436	-0.0691	-0.0136	1.4414	0.8797	0.4247	-0.0623	1.176	1.0206	0.0224	-0.1068	0.2562	0.6798	-0.477	0.491	7e-04	-0.171	-0.1839	-0.0786	0.3637	0.0516	0.7222	0.0304	-0.0033	-0.0604	-0.1073	0.0174	-0.0643	-0.0932	-0.0452	-0.2511	0.303	0.0611	-0.0358	0.1139	-0.1164	-0.0221	-0.0453	-0.0544	-0.0529	0.0854	0.1639	0.3694	-0.0087	0.1168	0.1251	-0.1472	0.9419	-0.0984	1.5392	-0.1422	-0.0494	-0.1504	-0.0791	0.2678	-0.1344	-0.1511	0.3391	0.2518	-0.1342	1.1075	-0.0791	-0.0403	0.6232	-0.0934	-0.1495	-0.1245	-0.0797	1.3363	-0.1425	-0.1636	-0.0752	0.1769	-0.1146	0.1446	0.0908	-0.0411	-0.2993	-0.1129	0.2597	-0.0715	0.0996	-0.0119	-0.0889	-0.1684	0.0539	0.213	0.5743	-0.006	-0.2459	-0.0602	0.1081	-0.0022	0.0276	-0.075	1.6896	-0.0835	-0.0904	0.1807	-0.0229	0.0163	0.2176	-0.0926	-0.0784	-2e-04	0.0132	0.0218	-0.1072	0.0425	0.0101	1.1236	-0.2221	-0.0987	0.6474	-0.101	-0.1352	-0.0569	-0.1072	0.0327	0.0089	-0.0812	0.2102	-0.2167	0.0354	0.5771	-0.0737	0.0264	0.292	-0.0186	-0.2197	1.022	2.0089	0.782	1.016	-0.1605	0.2582	0.4071	0.2141	0.0131	0.0551	0.1213	0.036	-0.2415	-0.0064	0.2585	0.1025	-0.0111	-0.0399	0.0287	0.4608	0.0752	0.2084	-0.1854	-0.0516	-0.084	0.0285	0.0107	0.1733	0.3794	0.8678	0.023	0.4243	-0.0936	-0.0415	0.0605	1.5293	0.0722	0.8373	-0.2058	-0.0811	-0.1305	0.0983	0.0304	0.0456	-0.054	1.0513	0.0388	-0.0539	-0.0073	1.0276	0.0067	0.7688	0.2402	0.0316	-0.06	-0.3052	1e-04	-0.0353	0.0344	1.5641	-0.0248	1.0077	0.022	0.0455	1.3803	0.1864	0.8885	-0.0105	-0.1265	0.013	-0.0257	-0.1246	0.0763	-0.0928	-0.4205	0.2902	-0.0909	0.2023	-0.068	0.1127	0.0891	-0.0567	0.0768	-0.1895	-0.002	0.0448	0.0066	0.1155	-0.1358	-0.2302	0.8048	0.3593	-0.11	0.7979	0.3604	-0.2912	-0.2262	-0.0867	-0.1073	-0.1248	-0.1001	-0.0999	1.1758	-0.0455	0.046	0.3314	0.9917	0.1982	-0.0345	-0.126	-0.0501	-0.0598	0.8234	0.3319	0.0255	-0.0783	1.1447	-0.0305	-0.1061	0.3448	-0.2413	-0.1039	-0.1844	-0.1072	-0.0555	0.9384	-0.1637	-0.1086	-0.137	0.0212	0.0641	-0.0674	0.1409	0.1563	-0.1514	0.421	0.5401	-0.0108	-0.0204	-0.0244	0.2146	-0.0693	-0.0441	2.744	0.0813	-0.0566	-0.0558	1.1651	1.3042	1.018	-0.1253	0.02	0.1513	-0.1985	-0.0131	0.0276	0.0295	0.108	-0.0171	-0.0301	-0.2697	-0.1377	0.0467	0.0313	0.2345	-0.0196	1.5425	0.0563	0.0891	-0.0207	-0.1442	0.1279	0.0711	-0.0423	0.4658	-0.1243	-0.0843	0.975	-0.0144	0.1315	-0.0276	0.0964	-0.0583	0.2582	0.0072	0.0037	-0.0298	-0.0512	0.1978	0.4851	-0.1633	0.9245	0.6953	0.15	0.0966	0.2646	0.1038	0.5197	-0.1209	0.6718	-0.152	0.0581	-0.219	-0.0196	-0.2467	0.1841	-0.1848	0.2658	0.35	-0.1372	0.5428	-0.0699	0.0104	-0.0408	-0.1377	0.0347	0.4606	-0.0975	0.1288	0.6177	0.0911	-0.1767	0.0763	-0.3248	0.0312	-0.1698	-0.1406	-0.1215	-0.0858	0.0102	-0.2015	-0.1576	0.1734	0.1939	0.1132	-0.1974	0.0188	-0.2774	0.2233	-0.2395	-0.1052	-0.2453	-0.0728	0.0373	-0.1603	0.0531	-0.1519	0.4124	-0.0024	-0.1188	0.0928	0.7474	-0.0856	0.1454	-0.1833	-0.1259	-0.187	0.0105	-0.17	-0.1599	-0.2913	-0.1924	-0.1817	-0.0032	-0.1109	0.5354	-0.1509	-0.0751	-0.0708	0.9914	-0.1933	-0.1484	-0.0351	-0.011	0.122	-0.1443	0.2194	0.2035	0.0449	0.0971	-0.0953	0.2456	-0.0352	-0.01	-0.448	-0.0087	-0.3646	0.0752	-0.1031	0.0945	-0.029	-0.066	-0.2411	-0.4119	0.3324	0.0549	-0.1608	-0.1047	-0.1005	0.1137	-0.2346	-0.0561	-0.1164	-0.0992	0.3123	-0.1936	1.3838	0.1516	0.0604	0.2751	1.5769	0.2953	0.0455	0.0165	-0.1687	0.2262	-0.0178	-0.1542	-0.1236	-0.0922	-0.3108	-0.1627	-0.0866	-0.0693	-0.065	0.1416	0.0676	0.3584	0.1061	0.0524	-0.0251	-0.0966	0.287	0.0565	-0.0148	-0.0361	0.0116	0.1348	0.1718	0.1055	-0.075	0.0498	-0.1451	-0.0853	0.0488	-0.0368	-0.1244	0.0137	-0.1368	-0.18	-0.2605	-0.1855	-0.1705	-0.1516	-0.0813	-0.1547	-0.0228	-0.1114	-0.1267	0.0819	0.0868	0.0588	-0.0994	-0.1856	-0.0745	0.5874	0.4575	1.3188	0.0598	0.099	-0.0656	0.1439	0.1485	0.0375	-0.0907	-0.0298	-0.0458	-0.0858	0.3397	0.1266	-0.1213	0.0195	-0.0793	-0.0711	0.3759	0.0682	0.0113	-0.0899	-0.0156	-0.2388	0.2059	-0.1789	-0.0029	0.6759	-0.0024	0.0527	0.0559	0.0303	-0.0272	0.0508	0.1108	-0.0367	0.9278	-0.1451	-0.0709	-0.1522	0.2139	-0.0683	-0.0614	0.047	-0.0932	0.0537	0.3031	-0.057	0.0016	-0.0213	-0.0333	-0.1163	-0.104	-0.1669	0.0639	-0.0621	-0.0157	0.7372	0.9405	0.1306	-0.181	-0.0469	0.589	0.2046	0.0608	0.0192	0.2021	0.3635	1.1806	0.1875	-0.1096	0.0881	0.1091	0.1266	-0.2419	0.0282	1.3509	-0.0688	0.0493	0.0786	0.0714	0.02	-0.0383	0.2932	-0.0476	0.6448	0.0633	-0.0686	0.1927	0.0511	-0.0864	0.1607	0.3599	0.5075	0.0272	-0.0128	-0.1945	0.2395	-0.0797	0.0456	0.1652	0.0537	0.1131	0.0682	0.1703	-0.0557	-0.0816	-0.0906	-0.1426	-0.0697	0.1099	0.08	-0.1009	0.0912	0.2516	0.8212	0.3656	0.0543	1.0181	0.9836	0.1219	0.2556	0.0064	0.176	0.1193	-0.1001	0.2832	-0.0175	0.0705	0.2505	0.5122	0.1002	-0.0287	-0.2204	0.0143	0.0314	0.0025	-0.1713	-0.1352	-0.1013	-0.3831	-0.0599	-0.1447	-0.2046	-0.0145	-0.1685	0.2106	0.3356	-0.0025	0.1367	-0.2833	0.166	0.8323	0.9625	0.2332	0.5699	0.2094	0.113	-0.0744	0.3332	0.0925	0.0147	0.1364	0.1354	0.0738	0.0556	0.0275	-0.1326	0.1869	0.0603	0.254	-0.0699	0.0806	-0.1787	0.0491	-0.182	-0.0656	8e-04	-0.0096	0.2684	-0.2443	0.0096	0.332	-0.0475	0.1128	-0.0785	0.1644	-0.1334	0.2056	0.155	-0.3132	0.221	0.7092	0.0611	-0.2163	0.16	0.4341	0.5944	1.7944	0.1854	-0.1572	0.0452	0.0224	0.121	-0.0158	0.0057	0.1712	-0.1951	-0.0685	-0.0388	0.017	0.1871	0.1311	0.12	0.0434	0.1883	-0.056	0.2645	0.3626	0.0959	0.0131	-0.0205	-0.037	-0.0329	-0.0704	-0.0685	0.0818	0.3764	-0.1168	-0.0678	-0.1377	0.0069	0.9198	0.1714	0.1609	0.1269	-0.0138	-0.3965	-0.142	0.1066	0.555	-0.0064	-0.1184	-0.153	-0.0451	-0.0235	0.0046	0.3608	-0.2323	-0.0489	-0.1098	0.9265	0.3027	0.1383	-0.1057	-0.0035	0.0161	1.0141	2.071	0.2282	0.1668	0.236	0.098	1.655	-0.1525	-0.3008	0.0739	0.1527	0.0803	-0.1277	-0.0768	0.0472	0.2739	0.2926	0.7856	-0.0516	0.0406	0.3941	-0.1173	-0.1022	-0.0574	-0.5094	-0.1554	-0.2053	-0.0576	0.3069	-0.0354	0.2782	-0.1213	-2e-04	-0.08	-0.0344	-0.0279	-0.0739	-0.0303	-0.0611	-0.0988	-0.0045	0.4535	-0.0343	-0.0332	-0.221	-0.2649	0.6436	-0.1003	0.601	-0.2097	0.0738	0.0839	-0.0776	0.4311	-0.3511	-0.0416	0.4404	-0.1693	0.0327	0.1494	0.0327	-0.0972	0.9769	-0.1892	0.0365	-0.0664	0.4875	-0.2975	-0.1711	0.0135	-0.0357	-0.0583	0.1691	-0.2472	-0.225	-0.1403	-0.1206	-0.1505	0.1934	-0.2787	0.1237	0.1802	-0.3018	-0.0259	0.6711	0.7413	0.4136	-0.0833	-0.0536	-0.0944	0.1012	-0.1508	-0.274	0.9098	-0.1402	-0.2175	-0.1386	-0.0899	0.1077	-0.0774	-0.1136	-0.1728	0.0176	0.0822	-0.1101	0.2291	0.0451	0.2105	-0.0749	1.225	0.4659	-0.1344	0.0012	-0.1074	0.04	-0.086	0.0446	1.4106	2.0655	0.1111	0.3154	0.3918	2.0057	0.0921	0.4108	2.912	2.3626	-0.0089	1.2311	0.6581	0.4461	-0.0239	0.2616	1.6418	0.2671	0.5796	-0.0374	-0.1303	-0.0075	0.4937	0.3954	1.4804	0.7	1.2701	0.6541	0.4102	1.4045	0.0885	1.7717	0.9885	2.0353	0.1939	-0.0587	-0.0424	-0.082	-0.0502	0.6263	0.1065	1.0137	0.5781	-0.0773	0.3595	0.6129	0.6753	0.4857	1.7686	1.3903	0.0198	0.1374	0.6356	0.3261	-0.1364	0.1592	0.1579	0.3752	0.2413	0.0351	1.3262	0.0274	0.5614	-0.0953	-0.0937	0.4502	-0.052	0.0084	0.3779	-0.0869	-0.0546	-0.0803	1.0399	0.008	-0.0788	1.5517	-0.1258	0.2016	0.9057	-0.1247	-0.1708	-0.0041	0.0016	0.2094	-0.2332	0.9848	-0.0612	-0.2163	0.0538	-0.1285	-0.0011	-0.0294	0.0101	-0.0595	0.0444	0.894	0.122	-0.0158	-0.0935	-0.0905	1.1203	0.0974	0.1501	0.6438	-0.0866	2.0913	0.2324	-0.1176	0.0182	0.8616	1.7568	0.2407	0.4563	0.0317	0.3669	0.8918	0.1767	-0.0829	2.0849	-0.2162	1.5365	-0.1132	0.1998	0.6324	-0.0072	-0.0095	0.2287	0.1732	0.2209	1.88	0.5055	-0.0603	0.0132	0.3154	0.6002	0.5997	0.0403	0.1254	-0.1075	0.0484	0.4184	0.5035	-0.0498	0.2994	0.0164	0.2513	-0.1612	0.0021	0.3678	-0.0151	0.7042	-0.0105	-0.2324	0.0337	0.2202	-0.0919	-0.0347	0.0168	-0.1237	-0.1388	0.1714	0.0036	0.6532	0.144	-0.0498	0.0799	0.4196	-0.0932	0.0045	0.1755	0.3233	-0.1989	0.4229	0.285	0.2517	0.0698	0.036	-0.1001	-0.0526	-0.2716	-0.3518	-0.0585	-0.0035	-0.0916	0.0984	0.2118	-0.0383	-0.2305	-0.034	-0.0776	0.5408	0.0504	-0.0212	-0.1048	0.0382	0.0593	0.395	-0.0587	0.3541	0.1975	-0.0825	0.067	-0.0023	-0.0421	0.0394	-0.0355	-0.1205	-0.0897	0.0188	0.025	0.3293	1.0814	0.1441	1.2992	-0.2834	-0.0816	-0.1075	-0.1538	-0.1103	0.1035	-0.0044	0.0235	0.0713	-0.0219	-0.0686	0.0442	-0.1156	-0.1352	0.1154	0.0196	0.6993	0.0034	-0.2365	-0.032	0.4485	0.0851	0.043	0.5544	-0.0037	0.3214	-0.223	0.7645	0.0195	0.008	-0.0655	0.0438	1.4474	0.1956	-0.061	-0.0921	-0.0497	-0.0206	1.7507	0.4189	0.079	-0.0015	0.1504	-0.2094	-0.1147	0.4665	-0.1255	0.1751	-0.262	0.8214	0.144	-0.0499	0.1544	-0.2721	0.0282	-0.0909	0.0999	0.2864	0.6772	-0.05	-0.1288	-0.0138	-0.182	0.5131	-0.0442	-0.0106	0.171	0.1585	0.1426	0.1631	1.1413	0.0297	-0.1057	-0.1153	-0.0293	1.8157	-0.0557	0.0443	0.8611	-0.0405	-0.0803	0.027	-0.0094	-0.0824	0.7629	0.0067	0.0715	-0.0055	0.0428	0.2873	0.0541	0.8803	0.0758	0.3954	0.4755	0.0169	0.1502	0.0619	0.1101	-0.1374	-0.1621	-0.0672	-0.092	-0.1506	-0.1644	0.4139	0.0577	-0.1949	-0.1876	-0.2141	-0.1551	-0.0508	0.1794	-0.0538	0.247	0.2863	-0.1137	-0.2065	0.2708	0.0947	0.0065	0.1821	-0.0892	0.6759	-0.12	-0.0188	0.7372	-0.1612	-0.1494	0.1064	0.1647	1.0826	-0.0942	-0.1051	0.0665	0.896	-0.0132	-0.0052	0.1415	-0.004	-0.0316	-0.1405	0.0371	0.2434	0.107	-0.0333	-0.1834	0.3443	0.062	-0.0684	-0.0359	-0.0837	0.1419	0.7614	0.3374	1.0879	0.0727	0.401	0.12	-0.096	0.0803	0.1073	-0.1	-0.1007	-0.0947	-0.0176	-0.1849	1.4106	0.402	1.2197	-0.0673	0.074	-0.065	0.3995	0.1797	0.0431	-0.0926	0.5487	-0.0907	0.9025	0.7275	0.4659	0.548	-0.0337	0.3542	0.0385	-0.029	-0.0811	0.111	-0.0334	0.3093	-0.1957	0.1128	0.0899	-0.0278	0.2933	0.0977	-0.1399	-0.178	0.4087	0.0821	0.3678	0.2284	-0.0884	0.4547	0.0423	-0.0784	0.1386	-0.162	0.0623	-0.0705	0.7237	0.0135	0.094	0.2346	0.2142	0.2723	0.1235	0.4309	-0.0797	-0.0176	-0.1559	0.393	0.2188	-0.0158	0.0311	0.2213	-0.0111	-0.4832	-0.2937	-0.2667	-0.1822	0.0448	-0.2372	-0.1214	0.0125	-0.0367	-0.0486	-0.1205	-0.0916	0.0102	-0.1725	-0.1286	-0.0473	0.0081	0.133	1.5242	0.0143	-0.2305	-0.2069	0.929	-0.1276	-0.2759	1.2725	1.1875	1.5612	-0.0646	0.0747	3e-04	0.043	-0.2501	0.2477	0.051	-0.0401	-0.1434	0.1242	-0.1065	-0.0177	0.1546	1.1141	-0.0746	0.4878	0.2289	-0.127	1.02	-0.0319	0.2645	0.0565	0.4153	0.6759	0.7797	-0.1328	2.2113	0.0909	1.2974	1.4163	0.2132	0.373	0.0397	0.7124	0.456	-0.0644	0.1472	-0.2014	0.1848	0.1423	-0.1119	0.9817	-0.0705	1.1499	-0.2371	1.2779	1.2871	1.8211	0.3247	1.3257	2.1083	0.1567	0.4247	0.6369	1.0704	0.7866	4.6736	0.0949	-0.244	-0.1799	0.2277	0.1762	-0.0209	0.2304	-0.0186	0.2217	0.0114	-0.4382	-0.1015	-0.1002	1.7332	-0.2275	0.0245	-0.115	-0.0453	-0.0254	0.1159	-0.1074	0.0803	0.1452	0.3666	0.3348	-0.1844	0.1809	0.0599	-0.0683	0.0677	-0.0889	0.365	1.794	0.0703	1.2318	1.1034	0.901	8e-04	-0.4276	-0.1744	-0.3855	-0.2982	-0.0107	-0.1002	2.4684	1.9187	1.6354	0.0346	0.3329	0.7063	1.0567	0.3425	-0.321	-0.0466	-0.1475	1.358	0.141	1.3147	0.2438	0.1426	1.0922	0.6753	1.327	2.5305	0.6652	-0.0121	0.4004	-0.0891	0.8996	0.4767	-0.1641	-0.0565	0.5911	-0.2117	-0.1671	-0.1784	-0.0398	0.3813	-0.1184	0.3122	-0.1267	-0.0523	-0.1537	0.0294	-0.2151	1.1463	0.0612	0.8545	0.2971	0.5157	1.138	1.1701	1.216	1.9031	1.0256	-0.0604	-0.0237	0.1205	-0.0538	-0.0692	0.5473	-0.0863	-0.0167	-0.0587	0.6181	1.0175	-0.2726	1.5707	-0.0749	0.0817	0.0103	-0.0076	0.4998	-0.0195	0.0034	-0.2864	-0.2063	0.0211	-0.2233	-0.083	0.8458	0.1281	0.2435	2.7704	0.5586	0.0387	0.0119	-0.0194	-0.0871	1.1439	0.4602	0.3998	-0.0187	-0.0742	0.9754	0.0195	1.7933	-0.0156	1.1213	-0.0997	1.8509	0.5971	0.1628	-0.1513	-0.1696	-0.1615	0.0236	-0.128	-0.0414	-0.0166	0.0459	-0.0451	-0.022	4.0358	0.4098	0.7585	0.5746	1.1744	1.0389	1.5462	1.6755	0.1069	0.0581	0.0819	1.0431	-0.1443	1.0457	1.6298	0.1378	1.268	2.1457	-0.0656	0.0607	-0.1373	1.3833	0.6252	1.0074	0.8514	0.0824	0.7065	1.0325	0.0152	1.8614	0.0664	-0.1004	2.0489	1.0422	0.8882	0.855	1.7172	0.5534	-0.0569	-0.0935	-0.0631	-0.1066	0.0341	7e-04	0.1548	0.5156	0.057	1.2663	0.4392	0.056	1.6242	-0.2023	1.4619	-0.1307	0.5732	-0.0873	0.54	-0.0443	0.0661	-0.0406	0.4746	0.7369	0.5225	1.1484	2.1536	1.3937	-0.1612	-0.1164	0.9657	-0.0524	-0.1038	0.1608	0.0705	0.9109	0.1426	1.1763	-0.258	-0.0292	0.4418	0.0857	0.2055	-0.0756	0.8472	1.3671	0.3876	0.8528	-0.0226	0.3415	0.3917	0.2395	1.0976	1.1601	0.2525	-0.0879	0.1007	0.0263	-0.1482	0.0033	-0.1247	-0.099	-0.0645	0.1299	-0.0787	0.0404	-0.1118	0.2	0.0621	-0.1336	-0.1745	-0.0778	0.0285	-0.1578	0.1446	-0.0075	0.5658	0.4103	0.0142	0.1951	2.0161	0.5787	-0.0422	-0.0712	0.8822	0.0809	-0.2054	-0.1911	1.2237	0.3789	0.3862	0.637	0.3486	0.1383	1.6361	0.0414	0.0168	0.1477	0.9327	-0.0647	0.8783	0.1415	0.8586	-0.0551	-0.1369	1.3692	0.0637	-0.117	0.0771	-0.0168	0.1069	1.9524	-0.0034	-0.0473	0.1715	-0.4678	2.5736	-0.142	0.5196	0.0073	0.6977	0.4914	0.8968	-0.1151	-0.1149	0.0198	0.1002	-0.0938	0.2619	0.9113	0.1426	-0.2141	0.1033	-0.3523	0.2033	-0.0208	-0.1082	0.0106	-0.0784	0.5426	-0.0301	-0.2291	0.4638	0.6244	0.027	-0.125	1.0513	0.3656	0.8837	0.0189	-0.1019	-0.1791	-0.1113	1.2979	-0.174	0.0542	0.2444	-0.0827	0.7595	-0.0324	-0.1307	-0.1868	0.0722	-0.0529	0.0759	0.6224	0.0145	0.0192	-0.0084	-0.2092	0.3056	0.0559	-0.1416	1.9483	0.1649	0.5732	-0.0399	1.035	0.0275	0.0837	0.2755	0.2148	0.1491	0.0342	0.2049	1.4402	0.0686	0.3402	1.631	-0.2333	0.7367	0.6172	0.2928	-0.0232	0.1795	0.0517	-0.1079	1.2805	-0.1203	0.0245	-0.1049	2.576	-0.1242	0.0769	-0.0891	-0.1361	0.0165	0.078	0.5913	0.6456	-0.1083	-0.1566	-0.2342	0.0299	-0.0653	1.0769	-0.041	0.4902	-0.0535	0.1675	-0.1601	-0.066	-0.0499	0.4112	-0.185	-0.0897	0.7336	0.3346	-0.0295	0.3324	0.13	-0.0602	-0.1152	3.082	0.5926	-0.0515	-0.123	0.6597	0.2551	0.1075	-0.0523	3.506	0.083	0.3125	0.0158	-0.1339	-0.077	-0.0782	-0.1843	0.0108	1.0178	0.3694	0.055	-0.0728	0.6382	-0.0852	0.042	0.0356	-0.0532	0.1511	-0.0495	0.3112	0.0275	-0.1686	-0.1059	1.4116	0.1807	0.1289	-0.1371	-0.1128	0.2672	0.0115	-0.137	0.2357	0.0543	0.6	0.1578	0.0888	-0.0055	-0.1061	-0.2659	-0.1286	-0.2686	0.5448	-0.0263	0.3632	0.9745	0.2954	-0.1668	0.0958	0.2133	0.2741	0.0422	-0.1368	-0.1054	0.6059	0.069	1.2068	-0.0187	0.0339	0.4004	0.0497	0.2863	0.1176	0.3127	0.3895	-0.1597	-0.1071	0.1344	-0.0553	0.0259	0.0662	-0.3554	0.1749	-0.054	0.4165	0.0789	0.5179	-0.1372	-0.1282	-0.0582	0.0073	-0.2473	-0.0835	-0.0571	-0.4156	0.4124	0.7472	-0.0452	-0.0701	0.5568	0.1074	-0.0846	-0.0048	-0.0414	-0.2479	1.0889	-0.1057	0.5769	-0.2842	-0.0551	0.1281	-0.1027	-0.1228	-0.108	-0.0318	0.0194	-0.0348	-0.0229	0.4506	-0.024	0.1055	0.2712	0.0185	1.3724	0.0276	-0.1553	-0.0809	-0.1247	0.9715	0.1404	0.0722	-0.0686	-0.1722	0.0792	-0.03	1.5892	-0.4333	-0.0303	0.1719	0.6351	0.0276	0.0574	-0.0161	-0.0088	-0.0245	-0.1817	-0.2467	-0.2828	-0.1009	0.0383	-0.0564	0.1603	0.4422	0.2509	0.2225	-0.0538	0.3148	0.055	0.0337	0.1083	0.2037	0.0862	0.1162	-0.0752	1.9809	-0.2584	0.453	1.7118	-0.1215	-0.2099	-0.0685	0.2726	-0.2788	-0.143	-0.2278	-0.0015	-0.1661	-0.1722	-0.085	-0.1169	1.3697	-0.0123	0.2011	0	-0.0414	0.1728	0.2524	0.2086	-0.2213	0.0038	-0.0976	0.8023	-0.2765	-0.2007	-0.1499	-0.0032	0.6581	-0.1139	0.4787	-0.0145	0.1404	-0.2005	-0.0678	0.0383	-0.0218	0.0715	-0.1432	0.3414	0.193	1.3022	0.048	0.1267	0.1075	0.2041	0.0784	-0.082	-0.0678	0.1701	0.7813	0.3203	-0.1095	0.1003	-0.0713	-0.0596	0.2944	-0.0538	0.1438	0.2134	0.1017	-0.161	0.0063	0.0326	0.0261	0.0511	0.3862	-0.0406	0.2116	-0.1147	0.1921	-0.1161	-0.0164	0.0481	-0.1561	0.0923	-0.0827	0.681	-0.0183	0.0496	0.8797	0.0977	0.1705	-0.1241	0.0123	-0.1475	0.1435	0.3714	-0.0111	0.1182	-0.0594	0.2093	-0.0753	-0.0316	-0.0146	0.1692	0.1771	-0.1122	0.1343	0.2138	1.0116	-0.0914	-0.1234	-0.0625	-0.112	0.093	0.4162	0.0666	0.4109	0.2726	0.0047	-0.0202	-0.0153	0.145	-0.0343	0.1102	0.7893	1.8988	0.1854	0.1145	0.5284	-0.0217	-0.121	0.0028	0.1686	0.2262	0.101	0.258	0.1747	0.4535	-0.2505	0.2737	-0.1956	0.2372	0.0285	0.2352	-0.0815	0.0334	0.2689	0.5808	0.2821	0.4667	-0.2703	0.5314	1.3281	0.3014	0.6817	0.8483	1.1509	-0.1262	0.8963	0.1584	1.64	-0.1271	-0.0711	-0.0746	1.2816	-0.174	1.64	0.6344	0.065	-0.0609	-0.0607	-0.0385	-0.0533	0.0689	0.1489	0.6689	-0.1088	0.8752	0.3461	0.4453	0.2217	1.1687	-0.067	1.1678	0.4287	0.3599	1.4867	-0.0919	0.0801	-0.1473	0.1222	0.0901	1.1427	-0.1944	-0.0461	1.7984	1.6154	-0.1005	-0.1844	-0.0181	-0.1294	-0.0238	-0.1021	-0.1117	-0.1603	-0.1175	1.7967	-0.0528	0.1736	-0.038	-0.0638	0.0977	0.007	0.0052	1.8974	0.2074	0.0748	0.3339	0.0938	0.1736	1.0869	-0.0709	0.2775	0.0955	0.4992	1.0047	-0.0302	-0.0861	-0.201	-0.0419	1.1402	1.2544	0.1988	-0.0774	0.5323	0.234	0.97	2.2542	0.4505	0.0853	1.1545	0.7472	1.5489	1.1194	1.0469	1.4009	0.9651	0.7669	2.1022	-0.0462	0.1125	0.7488	1.3515	0.0985	-0.0796	1.6553	2.7449	0.6922	0.8942	1.9152	0.1429	-0.1185	1.7545	0.8901	0.4557	1.5913	1.0695	1.5474	1.9729	0.7981	0.5533	0.0212	0.9136	0.8602	0.6425	1.2055	0.7808	0.2849	1.1004	1.6795	1.7857	0.2209	0.8665	2.0306	0.8414	0.9434	1.4969	1.4494	1.7278	2.444	1.4574	1.4866	1.5719	0.3544	0.9806	1.26	0.262	1.1337	0.3208	0.9723	0.8375	0.1263	1.0893	1.3019	0.5784	0.4959	-0.2445	-0.0613	0.0285	-0.0756	0.1208	1.9005	1.1473	-0.0337	-0.1448	-0.1157	0.2386	0.8178	0.7234	-0.1208	0.703	1.2567	0.2283	1.1642	-0.0245	2.0976	-0.0568	0.01	-0.1569	0.758	0.0321	0.7239	0.4148	0.4703	0.0417	1.2042	0.0679	0.6691	1.1343	0.2043	1.393	-0.1134	0.3382	1.1108	0.0976	-0.0653	1.4394	1.13	3.0801	1.023	1.0167	0.2853	0.1131	1.0198	1.2288	0.6237	1e-04	1.4797	0.8093	0.5315	-0.0082	-0.0925	0.1268	-0.188	1.2225	0.3153	-0.0689	0.2389	0.9409	0.2297	1.0957	3.7191	0.0212	2.173	-0.0827	0.0627	-0.1028	0.0294	-0.1186	-0.095	0.5648	0.5433	0.2354	0.435	1.1179	-0.0895	-0.1071	1.0689	0.1601	1.2003	-0.0948	0.0418	0.1192	1.3069	0.6037	0.9074	0.7496	0.0088	0.024	0.1903	0.0169	-0.126	0.034	0.0801	1.5395	-0.2077	-0.0283	1.6983	1.2566	0.0036	-0.0293	1.3212	0.0146	-0.0774	-0.0657	-0.0894	-0.1816	1.6386	-0.4136	-0.1266	0.0896	-0.0233	-0.0962	0.0571	-0.0799	0.041	0.0759	-0.0264	1.106	0.9314	-0.044	3.1429	-0.0439	1.1649	0.4478	0.1154	2.0658	2.1456	-0.0461	-0.1396	1.3117	0.5761	0.3012	0.0347	-0.1162	0.0596	0.216	0.0314	0.1435	-0.1033	-0.0909	0.097	-0.068	0.0293	-0.0444	0.0073	-0.1457	0.1354	0.1821	-0.0371	0.4477	1.425	1.0908	1.1983	1.6636	1.58	1.5853	1.2995	0.9107	-0.1255	1.5036	0.3999	1.6072	-0.1782	0.8815	-0.0199	-0.121	2.1445	-0.1401	-0.0139	1.0154	0.6368	-0.0803	0.139	0.0879	0.2278	-0.1509	-0.0276	1.2582	0.6933	-0.2741	0.0066	-0.0151	0.3683	-0.0041	0.1047	-0.1055	-0.0045	2.3313	1.0723	-0.016	-0.0212	-0.139	0.3444	1.7884	0.2034	0.6884	-0.0958	-0.0403	1.2493	0.4344	-0.0651	-0.0822	-0.1634	0.1086	-0.0716	0.2488	0.1355	1.2312	1.1456	-0.0789	1.8478	-0.1036	0.0865	-0.0928	1.1533	0.314	0.3659	-0.0795	0.073	-0.0552	0.2789	-0.059	0.0602	0.1233	-0.1897	-0.1779	-0.0693	0.0351	0.9276	0.7802	1.0144	0.6996	0.2871	0.0963	-0.0469	0.9563	0.6066	-0.1647	-0.0266	-0.0089	-0.0929	-0.0836	0.3816	-0.021	2.0939	0.5455	0.0667	-0.0504	1.1237	-0.0088	0.7345	0.9173	0.4234	0.266	-0.1226	0.0439	1.0528	1.7738	0.0062	-0.016	0.0605	0.0066	-0.0532	0.0322	0.5069	-0.0352	-0.5297	-0.2174	0.9418	0.0749	-0.172	0.7393	1.1616	0.1098	0.0563	1.1053	1.3899	0.6334	0.6276	0.0351	0.9723	0.1276	1.2563	0.5151	-0.0571	-0.161	-0.1053	-0.1007	1.1335	-0.0771	0.1021	-0.1622	0.5266	1.2542	-0.0558	0.1025	1.1028	2.4275	0.0383	-0.1599	-8e-04	0.6996	-0.0851	-0.069	0.9279	1.3291	0.9868	-0.0088	0.2372	0.5279	-0.069	2.1099	-0.0507	0.0407	0.0098	1.3387	-0.0522	1.4206	-0.0223	0.407	-0.0938	-0.1208	-0.1227	-0.0655	0.0454	1.5029	0.9431	0.0385	-0.1683	0.0057	-0.0882	-0.0086	-0.1045	0.0247	0.2454	0.413	-0.4481	0.6349	1.0304	2.122	-0.0577	0.2841	0.7045	0.7667	1.1005	-0.0641	0.2719	0.0988	-0.0859	-0.0579	-0.0533	-0.0784	-0.0676	0.0159	-0.1417	1.2889	1.9283	0.5522	1.6309	0.1177	1.8501	-0.0988	0.0045	1.3368	-0.044	0.6094	0.022	0.9327	1.3362	0.3976	0.0774	0.4917	2.5235	-0.0494	0.0515	1.5755	-0.1091	0.0762	-0.056	-0.0638	0.2036	0.9499	0.1464	0.0882	-0.138	1.5186	1.0047	-0.2129	0.7959	0.5765	0.8418	0.6917	0.64	0.6635	1.1985	0.2483	1.3689	-0.0792	1.5753	0.6716	1.9759	1.1221	0.7737	0.2397	0.3312	0.4973	0.6255	1.7492	0.5903	0.7843	0.5683	0.3614	1.3435	0.5503	1.6692	0.457	0.1196	1.386	-0.1256	1.1446	-0.2242	0.0457	0.5396	-0.0748	-0.0993	-0.1313	0.3134	0.2926	0.3568	1.2372	0.1642	0.4899	-0.1112	0.3615	1.1846	1.0935	0.2142	1.0731	1.9882	0.0048	0.789	1.3404	0.8276	0.965	0.2812	0.3694	0.3318	0.5228	0.4074	1.4164	0.7899	0.2951	0.5701	1.482	1.102	1.1167	-0.0585	0.212	0.1164	-0.0746	-0.1488	1.0667	0.1948	1.1419	1.639	0.4557	2.05	0.9054	1.0323	0.5733	0.552	1.1213	1.3372	1.3986	0.4136	0.2558	0.9055	0.5706	1.2469	0.534	1.7628	1.1833	1.2727	0.8469	0.317	0.9043	0.4466	0.1422	0.8106	0.3324	0.3559	1.0972	1.9632	-0.048	1.6949	1.2256	1.2578	1.5282	0.4448	0.0919	1.6102	-0.108	0.7036	1.1554	1.712	0.353	0.206	1.9385	1.0967	1.0977	1.0731	1.3557	1.0875	0.274	-0.2912	1.4762	0.0556	0.7437	0.5686	-0.0227	0.4795	0.8241	-0.0588	0.4942	0.6121	1.0121	0.068	0.1859	1.0061	1.6097	-0.0828	1.3086	0.0328	1.6534	-0.0677	0.3912	0.7354	0.6855	1.3256	1.6881	-0.0462	-0.0446	1.0904	0.7059	0.7338	2.0216	0.1193	1.1785	1.0249	0.8148	0.963	1.1865	1.3018	0.6344	0.0936	-0.1034	0.3539	1.3049	0.0449	1.0584	2.0712	0.389	0.5453	0.509	0.3343	-0.0213	-0.0562	-0.05	-0.0424	-0.0721	0.0052	0.3607	-0.1364	-0.0908	1.44	0.1089	0.4747	0.4019	0.9735	0.8481	0.1261	0.2217	1.9822	0.3368	0.3089	1.1964	1.0176	1.1372	1.6779	0.1191	1.8141	0.3664	0.4287	0.2523	0.059	1.1345	0.8049	0.802	0.7607	1.2972	0.5917	-0.0315	0.6825	1.4381	0.8607	0.0825	1.2761	0.1047	-0.0168	0.837	-0.1062	1.1291	0.9979	1.8884	0.408	0.3239	1.4304	0.7962	1.0813	0.3768	0.9425	1.2494	0.4907	-0.0155	0.304	1.1903	0.0351	0.0783	1.5519	1.2387	1.4148	0.2684	0.1743	0.2878	1.4827	-0.0434	-0.1754	-0.0956	0.7506	1.0973	1.0472	1.5445	-0.1008	1.007	0.504	-0.0427	1.4199	0.8836	0.1114	0.2289	0.2715	1.8175	0.6765	1.1297	0.2915	0.5825	1.3348	0.9241	0.6668	0.4311	-0.1015	1.3587	1.9935	1.3584	1.403	-0.2865	1.0363	0.5506	0.1559	0.051	0.0509	-0.0331	1.0891	0.2312	0.7422	0.1961	1.1525	1.1733	0.8102	0.8416	0.9716	1.9317	-0.0039	0.7549	-0.1148	-0.0804	0.6089	0.4349	1.6242	1.5972	0.1008	-0.0442	1.545	0.7878	0.2806	-0.084	1.1777	0.7477	0.457	1.6773	-0.096	0.9209	-0.0501	1.9837	0.0432	1.1605	1.5431	-0.0694	1.4918	1.9235	1.4396	0.769	0.1241	0.12	0.9785	0.4844	1.6627	1.5518	0.5773	1.1011	0.4054	1.3686	0.6076	0.7593	2.0259	0.1729	0.3315	-0.0774	0.3889	0.647	0.9527	1.4137	1.0683	0.0146	1.2188	0.5815	1.4445	-0.0729	0.0171	0.9216	0.1447	0.1708	0.5362	-0.1011	1.4757	0.9743	1.2281	-0.1066	0.2326	0.5146	-0.0821	0.954	-0.0691	-0.0874	0.7724	1.9126	1.4541	0.4581	0.3499	-0.0909	0.3228	0.1863	0.2661	0.5555	0.9286	0.1093	0.0222	0.7827	0.3492	0.5675	0.3921	1.006	1.5907	1.0061	1.284	1.3922	0.3324	1.1695	1.0092	1.62	0.9548	0.5433	0.5511	0.0391	-0.0405	0.1708	0.3277	0.0284	1.9601	0.891	0.972	1.3443	1.6993	0.8448	1.5853	0.2134	0.3429	0.3862	0.9796	0.5827	0.7875	1.1322	0.2666	0.7831	0.4217	0.4398	0.7133	0.9241	0.9802	0.2306	0.0936	0.7063	2.3398	-0.0669	-0.1003	-0.1007	0.4248	0.012	0.114	0.6864	1.022	0.6939	1.3272	1.9693	1.4823	-0.0106	1.1645	1.3516	0.8761	0.7134	0.1765	2.3487	2.073	1.1813	0.7108	0.2816	1.1933	0.9224	0.7222	1.4023	0.3551	0.3204	1.1491	0.8152	1.8064	0.933	1.0183	0.9074	0.7792	0.399	0.0488	0.8337	1.189	1.2067	-0.0359	0.387	1.5456	1.2047	0.1022	0.6979	1.5926	0.8914	0.5825	1.7868	1.1168	0.9395	0.6271	0.3296	1.5802	0.7891	2.4405	1.3956	0.8695	0.6998	0.7325	0.7064	0.9596	0.868	-0.1153	0.4632	-0.0772	1.4011	0.8025	0.0292	1.591	1.0588	-0.0997	1.6532	0.8507	2.9403	-0.0295	0.1511	6e-04	0.6837	0.151	0.2313	-0.0666	0.0551	0.4965	1.8439	1.1304	0.8843	1.6663	1.9196	1.0552	0.7354	0.0443	0.5355	0.0688	1.5482	0.0637	-0.1062	0.7875	1.0791	0.9636	0.1741	1.1384	0.0303	0.8292	-0.0267	1.5425	1.5512	0.9798	1.8988	-0.1553	0.0945	0.5448	1.0164	0.1571	0.105	0.0954	1.227	1.2819	2.4409	1.85	0.31	0.0755	2.0326	0.3752	1.2866	1.8139	0.2824	0.2104	-0.0873	1.4317	1.0402	0.0257	1.5791	0.8507	1.1248	0.4109	1.5445	-0.348	1.335	-0.0643	0.0431	0.1401	-0.1537	0.7009	0.6194	1.7991	0.2031	1.0037	0.2338	0.8575	0.629	0.465	0.195	0.4991	0.8885	0.3739	2.123	1.3154	0.3986	1.4615	1.5456	0.1382	0.362	0.3204	0.5439	2.1847	-0.0919	-0.0563	0.6765	1.1322	1.1646	0.689	1.1305	-0.0222	0.5768	0.5474	1.6915	0.3471	0.0714	0.6286	0.1782	0.4407	0.3439	0.157	1.4811	-0.032	0.8159	1.5455	1.7313	-0.0204	0.1116	0.5001	0.7386	-0.0719	-0.1598	0.7128	0.8326	0.2424	0.0478	2.2624	0.2081	1.3851	0.6081	-0.1487	0.729	1.2917	0.0205	0.104	3.132	0.0254	0.5731	0.1154	0.442	1.147	-0.2995	0.1589	-0.0872	0.8758	1.2638	0.0649	1.0145	2.3126	0.0597	0.2381	0.0036	0.0465	1.3103	0.814	1.6114	0.6003	0.3672	0.0567	0.8848	0.5163	-0.097	0.9934	0.9729	1.4219	1.4237	1.3957	1.3587	2.0553	1.7587	0.2193	1.4252	0.9381	0.9077	0.6243	0.127	-0.0656	0.6795	0.9445	-0.006	-0.0981	-0.1759	0.1747	0.3864	-0.0801	0.8034	0.5084	0.0307	0.0193	0.0142	-0.0695	0.3629	-0.0877	0.3971	1.1005	0.0043	0.1029	1.2328	1.8941	1.8017	0.5812	-0.0654	0.5153	0.4684	0.6343	1.3352	0.2798	0.1995	0.0036	0.2178	0.4206	-0.0096	0.7828	1.0787	0.7379	1.4738	-0.0807	0.0241	-0.0571	0.5097	0.2594	1.012	0.7946	0.5813	0.8562	0.143	0.02	0.0539	0.3275	0.4935	2.4057	0.2129	0.057	-0.0859	-0.0259	0.0705	0.8457	-0.1875	0.7083	0.1356	-0.0728	1.5275	2.0461	0.0242	-0.0059	1.4882	-0.0288	0.2996	0.2922	0.1372	0.0584	0.0243	0.1558	0.4284	1.1902	0.0889	0.0317	1.0585	-0.125	0.2742	-0.2092	2.1182	-0.1493	0.6481	0.3188	0.476	-0.1771	0.0163	0.4892	0.666	0.6865	0.2992	-0.0254	0.1237	2.2322	-0.0632	2.0714	0.512	-0.1419	0.0442	0.1903	-0.1689	0.6104	0.0466	-0.0263	0.8256	-0.1121	-0.0256	0.7009	1.4639	-0.1168	1.5545	1.3486	1.3794	0.009	0.3394	-0.0239	0.7134	-0.0581	1.9022	1.3594	-0.0106	1.4108	0.1026	0.1016	-0.0184	0.4861	0.1674	0.528	-0.0695	0.4146	0.0279	-0.1172	0.1564	-0.019	0.5278	-0.1261	-0.0252	-0.0649	-0.0448	1.6289	0.0226	0.4403	-0.0831	0.3114	0.1084	0.6436	-0.0011	-0.0271	0.046	-0.2726	0.5393	0.0325	-0.1307	0.2926	-0.0835	-0.0098	1.0658	0.2618	0.6393	1.1817	1.5119	0.1099	0.9008	0.2736	0.0645	-0.0525	0.2227	0.0894	0.9614	1.2255	0.1247	0.0427	0.4075	0.704	0.1	1.1176	0.0608	-0.1098	-0.0515	1.6972	-0.0666	0.3736	-0.0128	0.8199	0.2407	0.3949	0.5041	0.2244	0.0509	1.2382	0.8518	1.5897	2.2019	1.2326	-0.0706	-0.1446	0.7973	1.0782	0.5172	1.0367	1.1209	-0.0769	-0.0268	0.7054	1.611	-0.0892	-0.0553	-0.1225	1.0667	0.2371	2.0204	0.9853	1.2088	2.8384	0.7714	0.1985	0.727	0.428	0.0464	0.2748	1.5634	0.8668	0.3394	0.3716	0.5607	0.0251	0.0436	1.4315	-0.0466	1.7566	0.7476	0.0101	0.3153	0.3042	0.8636	0.6265	-0.08	-0.1086	0.8199	-0.0467	1.5021	0.8655	0.9199	0.3437	1.606	0.5655	-0.2061	0.8801	1.2065	0.9021	0.4473	0.9402	0.8836	0.5662	0.0628	0.3314	0.8291	0.1143	-0.0757	0.9931	1.235	0.8452	-0.1746	-0.1327	1.309	-0.0229	0.7172	1.6381	0.7807	1.5723	0.64	1.3562	1.0728	0.2062	0.4079	0.8622	1.0402	1.1427	0.3917	0.0839	0.7563	0.4691	-0.0449	-0.1401	0.2819	-0.1284	0.2987	0.2936	1.2176	0.771	1.1191	1.0408	0.1126	1.3311	0.1217	0.8296	0.2878	1.0432	1.3424	0.2659	0.4	0.8065	-0.0463	0.6954	-0.0389	0.6135	1.4757	1.1981	1.4443	-0.1758	0.9075	0.3293	0.1025	0.1079	0.0154	-0.2254	1.1339	-0.0616	0.9608	0.6758	1.2578	1.7721	0.2707	-0.07	-0.048	-0.1261	-0.2056	-0.0387	-0.0901	-0.0819	-0.1502	0.6631	0.028	0.3135	-0.1127	0.228	0.1217	0.0653	1.0172	0.1546	0.0929	1.0809	0.7915	0.7675	0.3126	0.0226	0.2561	1.3117	1.7763	-0.088	0.4514	0.3645	0.2838	0.341	0.3331	-0.2911	-0.2293	0.7925	1.0062	1.743	1.2251	0.6665	0.522	0.7513	1.2927	0.8	0.0177	0.9733	0.5317	0.0427	1.8635	0.0356	1.5858	2.2082	0.8762	0.8916	0.3988	-0.0658	-0.1055	0.1262	0.4567	0.8043	0.0311	4.0928	0.8264	0.1956	0.3264	1.102	-0.1001	1.6587	-0.01	-0.0588	-0.1323	-0.0079	-0.1341	0.238	-0.0337	0.0571	0.2672	2.1512	-0.0486	-0.0269	0.0852	1.0776	0.5204	-0.1927	-0.0476	-0.1558	0.7708	-0.0609	0.9909	2.0017	1.4715	0.1365	0.3253	0.7107	1.3829	1.1357	0.53	0.0757	0.0351	0.3519	-0.1095	1.3112	-0.1228	1.4602	0.8865	1.0726	0.2238	0.0652	1.3994	0.5235	2.4608	-0.0514	0.4357	1.3275	1.2558	0.347	0.9314	0.7439	0.4524	0.765	-0.0851	1.4353	0.4603	0.0753	0.5786	-0.0822	0.1624	-0.1067	0.0104	-0.0153	2.275	1.0406	0.0859	0.286	-0.0831	0.4985	0.2184	1.0216	0.7481	-0.093	0.8544	-0.0537	0.4907	0.5108	1.9597	-0.0355	1.3237	0.0713	1.1752	1.0392	-0.0507	0.8635	0.3916	-0.0163	-0.2136	0.3229	-0.1586	1.7752	0.5711	0.4501	0.6687	-0.0827	1.0339	0.5964	-0.0905	0.236	1.759	0.7069	-0.1015	0.135	0.1313	2.2772	1.0425	1.3735	0.3974	-0.0379	0.5748	0.9063	1.0856	0.9347	0.1332	-0.0956	0.6709	1.5232	0.611	0.8266	1.2422	0.4746	1.3801	0.1153	0.2568	0.0792	-0.0369	0.8576	0.6417	1.321	0.2996	0.9548	0.3948	1.4311	0.0566	1.0329	0.5627	0.6273	0.7293	-0.0774	0.5095	1.2975	0.9013	2.2191	0.2094	0.7664	0.9444	-0.2404	0.3172	0.4631	1.0397	0.1867	1.3768	0.192	-0.0261	1.0564	1.1418	0.0966	-0.0419	1.2437	0.4904	0.7766	-0.0591	0.3254	0.3598	1.6969	1.0967	1.5279	0.4987	-0.0323	0.0827	0.5684	1.1807	0.8436	1.8642	1.2739	1.2823	0.6784	0.9272	0.4561	0.2309	0.745	0.9763	0.3231	-0.0558	0.9952	0.331	0.0632	0.1558	0.2387	0.4901	0.7701	-0.0221	0.9667	0.1661	0.4977	0.2361	-0.0454	0.6304	1.2398	0.3932	0.5782	0.586	-0.145	0.5792	0.6226	1.0708	0.5496	0.379	0.1186	0.1704	1.546	-0.0632	1.6018	2.0593	0.1542	0.1581	1.6116	0.6898	0.046	0.2898	0.6928	0.5393	1.527	2.0246	3.2425	0.1213	0.5871	0.7115	1.7428	0.4227	0.9106	0.8423	0.8877	0.4514	2.5529	0.1255	0.871	0.5472	1.002	1.5451	1.0101	1.2653	1.0307	1.3705	0.0828	-0.029	0.6745	0.3405	1.4504	0.0383	0.0129	0.8417	0.3571	0.9193	1.6268	1.6627	0.4399	-0.122	1.4513	-0.1219	1.5498	0.8161	1.1101	1.3097	-0.1146	1.5201	0.2156	0.5295	-0.0204	0.4512	1.6189	1.3304	0.809	0.052	-0.1038	0.2444	0.7118	0.2297	0.143	0.0188	0.8793	0.1612	0.2177	1.6847	-0.1055	1.249	-0.1894	0.6492	0.4644	1.1645	1.118	0.9914	0.0265	0.0513	0.0758	1.4269	0.5358	2.6881	-0.0061	-0.0845	0.65	1.2399	0.7981	0.5601	0.1215	0.5935	0.7347	0.5963	-0.3703	1.1861	0.3666	0.9228	1.2954	0.3126	0.7443	-0.1086	1.2784	0.956	1.126	1.0902	0.6957	0.3838	0.5274	0.6738	0.6737	-0.1498	-0.0572	2.3789	0.4158	1.976	-0.0319	1.0913	1.383	0.6957	0.4096	-0.0834	0.6732	0.2217	0.7038	0.3856	-0.0973	0.0746	1.2664	1.3801	1.2411	0.983	0.0289	0.9312	0.9361	0.725	1.4477	0.8584	1.2916	1.9033	-0.1822	0.8737	0.7056	1.195	0.2095	1.0954	0.7498	0.8785	0.8265	0.2962	1.3327	0.9119	0.5483	-0.0754	0.1008	1.5328	0.5672	0.0945	0.3692	1.1306	0.3134	2.7905	0.8665	1.3382	0.5807	0.5706	0.9784	0.0893	1.4914	1.2974	0.7144	0.2513	1.6284	0.1312	1.2308	0.9401	0.337	0.8907	0.0572	1.1614	0.2129	0.9733	-0.0289	-0.0776	2.5381	0.5641	0.852	0.351	0.8615	0.0476	0.536	0.0263	0.7022	0.0587	1.7916	0.9253	0.5622	0.9537	0.1061	0.2862	0.1829	0.3876	0.8738	-0.0536	0.524	0.8302	0.5325	0.2719	0.847	-0.0637	-0.055	-0.0542	0.4057	0.1001	0.3297	1.0367	0.1156	0.0013	0.7869	-0.044	0.3242	-0.0677	2.858	0.8891	1.5375	0.008	0.3542	1.0703	0.8134	0.2341	-0.0444	0.0433	0.4845	0.9484	0.2414	0.299	1.1303	1.46	1.6157	1.9247	0.7558	0.1593	1.0577	0.9499	0.7288	0.4677	0.0153	-0.0322	0.5378	0.1924	1.0923	-0.0752	1.3406	0.3667	0.6196	1.0314	1.322	0.2097	1.5242	-0.1024	1.4761	0.6071	1.5924	0.0342	0.7533	1.3332	1.1069	1.3721	1.8241	-0.0324	0.0301	0.6113	0.7625	-0.0728	0.5292	1.2251	2.1834	-0.0325	0.4449	0.6653	1.1898	0.8736	0.8419	0.2471	0.3439	0.6713	1.467	0.2159	0.6735	1.1976	-0.1101	2.8607	-0.0521	0.5807	1.5433	-0.0559	1.2333	0.6055	0.262	0.7454	0.0214	0.3405	0.6828	0.3041	0.3879	0.7703	0.2719	0.5848	1.0899	1.3965	0.0193	0.8277	1.3325	0.6332	0.4276	1.3764	0.0421	-0.1464	1.3341	0.4857	0.3728	0.642	0.5393	0.8954	0.3397	0.1908	0.7177	1.2123	1.2918	2.7777	0.9162	0.3326	0.6358	0.4635	0.5893	1.5374	0.0349	0.66	-0.0367	0.0979	0.4025	0.0807	0.5118	0.8074	-0.0055	0.6276	1.3156	0.6298	0.2622	0.7323	0.3477	0.0071	0.2492	1.8226	0.6463	0.5076	1.4493	3.3115	0.1295	-0.0966	0.0208	0.0099	-0.1251	0.0393	-0.0904	0.0636	0.0559	-0.2384	1.1165	0.1541	0.9201	-0.0532	0.7061	0.0629	0.0229	0.9873	-0.1518	0.4064	1.3376	0.7579	0.1478	0.1646	0.2463	0.3451	1.5272	1.1039	0.8865	1.1313	1.1667	0.5518	0.0138	0.593	1.4109	0.682	-0.185	-0.0187	-0.0546	1.1514	0.1242	-0.0339	0.6859	0.3118	3.135	0.0386	-0.1486	0.0014	-0.1456	3.0606	0.6668	0.0847	0.6568	0.5478	1.3335	0.1467	-0.054	-0.0945	-0.0748	0.1673	0.5554	0.3349	0.0492	1.0081	1.4648	-0.015	0.3302	-0.107	0.0379	0.5906	0.3108	0.3557	0.0818	0.1818	-0.0978	0.3052	0.674	1.4326	0.3028	2.2048	-0.0654	1.9615	1.249	0.2699	0.167	0.0646	1.5177	0.1244	1.1267	0.8413	0.5611	0.2347	1.0689	1.1222	1.5087	-0.1098	1.4577	1.4565	1.346	0.1722	0.5165	-0.0729	2.0258	0.6592	0.7332	0.9389	-0.1321	0.2158	0.2824	0.2951	-0.0217	0.2249	1.5709	1.4225	0.0634	0.4291	0.6798	1.7159	0.5296	1.7321	0.4262	0.7685	0.3295	1.8737	-0.1082	0.247	1.0107	0.9255	0.4399	0.6129	-0.1682	0.4644	-0.1264	1.1753	0.5853	0.8655	0.954	1.5206	1.1102	0.8048	0.1238	0.5391	0.1736	1.7361	0.0454	1.2703	0.5584	0.7255	0.5577	0.9736	2.0962	1.291	1.3793	0.3061	0.6264	0.2234	0.9517	1.567	1.0634	1.1252	1.0268	0.6708	1.5125	0.5973	1.0857	0.8038	0.1544	-0.1548	0.6962	1.2389	0.8421	0.3311	0.2616	0.8265	0.7704	0.2633	0.8093	-0.0743	0.8012	0.0213	1.4538	1.4459	0.3433	0.008	1.4964	-0.0043	1.0591	0.4427	0.4209	0.4512	1.1388	1.2662	0.8344	2.4365	0.9911	1.2759	0.343	-0.0733	-0.085	0.0252	1.3592	1.5003	1.2397	1.012	1.1088	-0.1531	0.2668	0.3126	1.0116	0.5514	1.33	1.2987	2.0535	0.2712	0.2679	0.0552	0.2409	0.8347	1.7247	0.6903	0.7559	-0.09	0.6396	-0.0755	1.088	0.4896	1.4918	1.2532	1.3434	1.0994	0.0887	0.7266	1.6154	0.7999	-4e-04	1.8174	0.8256	0.5866	0.0802	1.0904	1.1349	1.2766	0.3094	1.1338	0.9037	1.0982	0.2516	-0.1155	0.8191	1.1531	1.2415	1.0651	0.6612	0.42	1.3602	0.7333	0.9728	0.5114	0.4601	0.3001	0.3378	1.1804	1.0038	1.0839	0.5255	0.3544	-0.1066	0.7884	1.2885	0.1134	0.785	0.2553	0.7021	1.0878	1.009	1.0656	0.9271	0.5067	0.0058	0.112	1.3109	-0.0295	-0.1584	0.8895	0.7709	-0.0063	0.108	0.0596	0.5286	0.2691	-0.0721	0.1942	1.4287	1.0839	0.0374	-0.0754	1.6092	0.5935	-0.1472	-0.0933	1.616	1.1477	0.6306	0.5382	0.8758	0.9243	0.9928	1.6093	1.5898	0.8278	0.3375	1.3132	0.1464	0.261	0.1975	0.2747	0.8316	1.1236	1.725	1.1175	0.1453	0.2447	1.0592	0.5928	1.0838	0.3173	0.0507	1.59	0.6026	0.372	1.2581	-0.2715	1.0645	1.2959	0.7646	1.057	-0.0067	0.1669	-0.1144	0.9176	0.7628	-0.0315	0.7981	1.4902	-0.0739	0.0358	1.6413	0.0032	1.5022	0.7426	0.1099	0.7924	0.1869	1.4627	-0.0443	0.4183	1.8797	2.0524	0.3739	0.848	0.1761	0.663	1.3995	0.4136	1.5835	0.3897	0.8352	0.1989	-0.0872	1.0789	0.6898	0.2202	0.8685	0.073	-0.0012	0.1822	1.7427	1.0963	0.3502	0.3445	1.8016	0.9769	-0.0927	0.1315	-0.049	1.0963	1.0548	1.571	0.6936	-0.0279	0.0904	1.2803	0.514	1.2531	0.3708	0.5218	1.2781	-0.0673	-0.0854	-0.0477	0.0077	-0.0673	0.863	0.4956	1.2259	-0.0273	1.0395	-0.0377	0.2172	0.6188	0.4126	0.9286	0.8924	0.6986	-0.076	0.4893	0.4002	0.5326	0.648	1.4698	1.124	-0.0808	0.3246	-0.1152	-0.2351	-0.1518	-0.1841	0.0144	-0.0851	-0.1601	-0.0533	0.2722	1.006	-0.2029	-0.1533	-0.0523	-0.0819	-0.1416	-0.0773	0.1451	-0.151	-0.0392	-0.1046	-0.0404	0.7187	-0.1065	-0.0844	0.0212	-0.0981	-0.063	-0.064	0.4187	0.044	0.3177	0.9292	-0.0779	0.1907	-0.1548	1.1369	1.0832	0.0509	0.0723	0.0162	0.6769	-0.0822	0.114	-0.1326	0.0832	-0.0304	1.2273	0.548	1.6829	1.1756	0.0642	1.3113	0.5131	0.19	0.8137	1.3282	0.5892	-0.0811	1.0418	0.0384	0.2078	0.4455	1.2243	-0.1428	-0.1482	-0.0031	-0.0408	-0.0969	0.0419	-0.0292	0.2113	0.0208	1.9162	-0.0378	1.3659	0.4398	-0.0366	0.8455	1.1821	0.0072	-0.1346	0.2293	0.3414	0.0464	0.328	-0.0621	0.426	0.8672	0.07	-0.0333	-0.0633	-0.0787	-0.1017	-0.0791	-0.0505	-0.0458	0.1873	-0.1384	0.2999	-0.0542	0.1514	-0.0973	3.1348	0.0343	-0.0421	0.6974	0.121	1.0021	-0.0511	0.2477	-0.1721	1.1548	0.2357	0.7948	0.5652	-0.1217	2.9742	0.37	-0.0588	0.044	0.5378	-0.0506	0.0156	-0.0263	-0.0477	0.1213	0.4241	1.2137	0.0489	-0.0948	-0.1403	1.6226	0.7348	-0.1295	3.9836	-0.081	-0.0949	0.0317	0.1654	0.0352	0.5431	0.2481	-0.1486	-0.179	-0.0891	-0.0872	0.4034	0.7688	1.9812	1.293	-0.1652	0.3262	0.1888	1.108	0.2504	0.0728	2.4844	1.2133	1.7485	0.7993	-0.0651	1.564	0.6642	1.3278	2.4349	-0.1057	1.5492	0.9908	1.9159	1.8491	0.9595	0.2235	-0.0844	0.2243	0.6801	0.2486	-0.1175	1.0576	0.5575	-0.1089	0.4576	2.6159	-0.01	1.1016	0.4738	1.2457	-0.2106	0.0729	1.2738	1.2119	0.4636	0.3191	1.9883	0.019	0.8592	1.1111	-0.0715	-0.1181	0.5828	2.6023	-0.0213	0.8908	-0.0381	0.0147	0.3641	0.9417	1.0996	0.6392	1.7211	0.8319	0.5107	-0.0553	0.2484	0.1561	0.0477	1.8514	0.6485	1.1074	0.6289	1.401	-0.0954	1.0515	1.0735	1.0025	1.2256	0.884	0.8035	0.5216	0.7835	0.1106	0.0636	1.0392	-0.0788	0.0164	0.1833	0.9029	2.3486	-0.0336	-0.077	-0.0549	1.4273	-0.2486	0.0503	1.6006	0.0488	0.2944	-0.1051	0.3222	-0.1265	1.9031	0.2843	-0.0167	0.7237	1.6518	1.1138	0.5526	0.7586	1.2249	1.8127	0.0063	0.9327	0.7906	0.4024	0.9942	0.5265	0.2295	-0.0688	-9e-04	0.83	0.2858	0.7107	1.4456	0.0378	1.0471	0.1954	0.0351	0.6018	3.2828	0.4706	1.1604	0.7702	-0.0074	0.0697	-0.0596	2.515	0.6083	1.0267	1.2854	0.6171	0.0266	0.7271	1.0896	1.8351	-0.0555	-0.0467	-0.0078	0.9424	0.1311	2.7137	1.2675	1.2302	0.2385	-0.0645	1.5242	-0.0182	0.5527	1.1897	0.3129	0.9656	-0.1159	1.2531	0.0431	1.0418	-0.0028	1.333	0.4518	0.0236	0.8282	0.8876	0.8106	1.0759	0.0703	0.1463	0.8826	1.1965	-0.0344	-0.0064	-0.0353	-0.0011	-0.132	0.607	0.243	-0.1025	1.382	0.5163	1.059	0.1088	0.4557	0.0888	0.1335	0.0633	1.5891	1.7962	0.9552	0.3817	1.28	-0.0611	1.3069	1.1676	1.1502	0.1291	-0.1338	0.3806	0.9084	1.5735	0.6575	0.3724	0.9431	-0.0989	2e-04	2.3727	0.7399	0.1465	0.8538	-0.0471	-0.1435	1.2664	0.6218	1.9798	-0.0138	-0.0348	0.7314	1.7793	1.3093	0.314	0.0377	0.7182	0.3073	0.5107	0.9706	1.4475	0.5538	1.0152	0.6102	0.8633	1.1329	0.5002	1.2069	-0.1055	1.2361	0.9847	0.1024	0.6344	0.421	1.6513	0.2533	0.9866	0.8705	0.4873	0.7801	0.1773	-0.029	0.4863	0.7078	-0.0397	0.9601	-0.0897	0.4291	-0.0344	0.6241	1.6008	-0.0169	0.0837	0.4385	0.2426	1.0923	0.2842	0.4528	1.6802	-0.0764	0.39	0.837	0.1874	1.751	1.1112	0.2468	0.0668	1.4528	0.545	1.2452	-0.094	0.1648	0.2955	0.717	0.2877	1.265	-0.0153	2.0183	0.5574	-0.0374	-0.1333	-0.0326	-0.0432	0.0563	0.8146	-0.0332	0.6297	-0.1564	1.8382	-0.0099	-0.0722	0.0886	-0.0857	0.8573	-0.0182	1.4679	-0.0659	0.2782	0.503	-0.0561	0.0566	0.6098	-0.1476	0.6089	0.2781	1.3051	0.0851	0.5371	0.0307	1.0825	1.0292	0.4423	0.4049	0.1306	0.1257	0.8264	0.7933	0.4943	1.5021	-0.0076	-0.0268	-0.0123	-0.0079	-0.0072	-0.0443	0.4738	0.9191	1.0595	-0.0673	0.0456	1.1705	-0.18	0.6914	0.0549	0.1569	1.4285	0.0506	-0.1029	-0.2285	0.1703	0.8234	0.6511	1.0773	0.3233	0.8227	-0.0349	0.2658	-0.1079	0.3025	0.5736	-0.1393	-0.0769	-0.0381	0.3842	1.4216	0.8377	0.0494	0.627	0.8966	0.5387	0.0172	0.2297	-0.0092	1.4477	0.1604	0.0876	-0.1101	0.2729	0.4636	0.9561	-0.0438	0.9114	0.0464	0.8398	0.9516	-0.155	0.019	0.2875	3.2312	0.1994	-0.0717	0.2734	-0.0142	-0.061	0.1097	-0.0806	-0.0842	-0.0365	0.1592	-0.0652	0.8264	1.6752	1.044	0.8036	0.3357	0.1237	0.0099	-0.009	0.3963	0.0713	0.0184	0.632	0.5215	0.6846	-0.0514	0.4029	0.4627	-0.0041	1.5968	0.2911	0.1227	-0.0216	0.1261	-0.0495	0.1441	0.7098	0.7771	0.5694	2.743	0.1577	0.8075	0.3053	0.1781	-0.111	0.745	0.4796	0.255	-0.0174	-0.0706	-0.039	-0.1075	0.0396	0.2505	-0.1065	0.5141	1.4046	-0.0465	1.0463	0.1868	0.36	0.0235	1.2586	1.4774	1.0852	0.5389	0.8394	0.0049	0.4627	0.1291	0.0089	0.1249	1.546	0.0482	0.2803	0.6326	1.2121	-0.0354	0.2694	1.7289	0.0012	0.7252	0.5489	-0.2233	0.3556	1.4576	0.0508	0.1644	0.9744	-0.0524	0.9714	0.9961	0.2019	0.5158	-0.1299	-0.1703	-0.0876	-0.0434	0.199	-0.0742	0.0176	0.6827	0.0368	0.5484	-0.0422	0.0388	0.1285	-0.0031	1.6039	1.1307	0.5273	-0.0337	1.3301	0.4111	0.2452	0.4473	1.0638	0.1002	1.2427	1.0791	0.6102	-0.0541	-0.1467	0.0365	0.8468	0.3796	0.2757	0.0079	0.0936	2.1536	0.229	0.3503	0.4107	0.5994	1.2769	0.6927	0.6575	0.0125	-0.0496	0.6162	-0.0797	0.8695	1.1253	1.6027	0.3542	1.104	0.7936	0.6661	0.3289	0.6291	0.0738	-0.0986	1.0727	1.3875	0.2733	1.3071	1.0145	0.4685	0.2547	0.1707	1.5218	-0.0506	0.7637	-0.0345	0.7435	0.5014	2.1016	-0.0339	0.1208	-0.1358	0.1749	0.428	0.81	1.4931	-0.0019	1.3204	1.368	0.5029	0.9858	-0.0455	0.1056	-0.0691	-0.0438	0.9685	-0.0714	0.107	1.1757	1.9574	0.8481	1.3549	0.2655	0.4494	-0.0494	1.1513	0.2343	1.1044	0.7654	0.0292	0.9974	1.6513	0.4835	0.0095	-0.0838	0.2888	1.2202	0.2961	-0.1103	0.028	1.1917	0.3854	1.4849	0.6608	0.1617	-0.037	0.1735	-0.0952	0.1413	-0.0361	0.6935	0.9511	0.0095	0.7941	-0.0795	3.2716	-0.1173	-0.0718	1.754	0.7811	0.0334	-0.0774	0.0179	1.0676	-0.003	0.0285	-0.0265	0.6967	0.5738	0.1618	-0.1171	0.1728	-0.1247	1.1341	0.4023	1.0516	0.8632	1.7374	1.6274	1.0026	-0.0518	-0.1425	0.3148	0.0761	0.2843	0.062	-0.1234	0.1669	1.6873	1.2431	0.2812	0.214	0.8403	1.4243	0.8854	0.603	0.2443	0.8376	1.0823	1.3472	0.6135	0.1247	0.8055	0.5103	0.8703	1.3431	0.1927	1.0932	0.4845	1.7564	0.2857	1.2868	1.0482	0.7887	1.0373	1.2727	1.5174	2.4058	0.8124	0.0603	0.8094	0.4357	0.188	0.8865	-0.0864	-0.0976	2.1785	0.9596	-0.0767	-0.0874	0.3702	0.5994	-0.1057	-0.035	0.9079	0.3748	1.5938	0.3087	-0.0369	-0.0888	0.5552	1.3355	0.5537	1.9218	-0.0199	0.06	0.7307	0.5435	0.474	-0.0016	0.0692	0.3921	1.1855	0.0141	-0.033	1.9215	0.2428	0.3582	1.178	0.9344	1.0376	0.1804	-0.0567	-0.0941	1.168	1.06	1.1419	0.315	0.1148	0.8715	-0.0487	1.2003	1.4281	0.7474	2.1793	0.7899	1.1957	0.7121	1.6052	0.1586	0.1897	1.0713	1.6481	0.6125	0.9021	0.1318	0.1524	0.1041	0.0155	0.4749	0.3382	1.8632	-0.1109	-0.0349	0.6679	-0.0751	1.2385	1.3783	0.2797	-0.0761	0.6868	1.0543	0.3068	2.3767	0.8331	1.1171	-0.0123	0.2706	1.4555	-0.0512	0.2979	-0.0867	0.6236	1.1482	1.7175	0.0994	0.6522	-0.0622	0.3562	1.4607	0.0502	0.1121	1.619	1.0685	1.3652	-0.05	0.5369	0.8229	1.2863	0.208	1.8424	0.1082	-0.0769	0.7065	0.0043	0.8647	0.1284	-0.1136	0.1055	0.852	1.1549	1.0124	1.6565	0.9182	1.5626	0.4423	1.1308	-0.1221	-0.1476	1.0459	1.16	2.7079	0.1407	-0.0495	1.5413	0.891	-0.1561	1.0695	1.0562	0.8671	2.331	-0.0612	3e-04	0.1668	-0.1099	2.0286	0.4972	2.2092	0.1703	0.2817	-0.0459	-0.0461	0.3913	-0.1838	0.0059	-0.2064	-0.1705	0.1092	-0.0967	0.3305	0.8561	-0.0666	0.3437	0.7824	-0.0169	0.312	-0.1647	2.0779	2.0306	-0.0711	-0.1603	0.0646	0.9546	1.5865	0.7584	-0.1168	0.4927	0.9183	1.0442	1.0404	0.0437	0.4267	0.626	1.5136	1.173	0.4206	0.7698	0.7038	0.201	1.0378	-0.1506	0.1327	0.566	0.0885	0.4218	-0.1042	1.3028	0.7535	-0.1606	1.1373	3.2711	0.1744	-0.0103	2.0955	-0.0639	0.4697	0.2087	-0.0922	0.1255	-0.0089	0.2574	0.0903	0.5458	0.1645	-0.0501	-0.0171	0.1477	-0.1093	0.9246	2.1121	-0.0256	1.0099	-0.1012	0.5656	0.2528	1.3983	0.7687	0.3538	0.0617	0.1987	0.5864	0.4012	-0.0797	0.3081	2.7322	1.396	-0.1482	0.8316	0.299	0.812	0.1024	0.574	2.324	0.5621	1.2851	0.2804	1.151	-0.1487	0.0208	0.8617	0.5453	0.7028	1.2309	1.5113	0.4592	0.8881	0.4258	-0.1278	-0.1455	1.3212	0.0769	0.8842	-0.0255	0.308	1.5211	0.3989	0.9863	0.0268	1.1659	2.6534	1.271	0.9402	0.7813	0.059	-0.1564	0.2356	0.6544	1.088	-0.2127	0.202	0.4417	0.4277	0.6585	1.0333	-0.063	0.0362	0.1718	-0.0528	-4e-04	0.5983	1.7431	0.633	0.5818	0.1529	0.0557	-0.2159	0.045	-0.2401	-0.0249	-0.0939	1.3656	-0.0675	0.187	-0.0941	0.2412	-0.0597	-0.0379	0.2981	-0.0116	1.4069	0.3701	0.0299	1.4325	0.9138	0.343	1.5703	-0.062	1.2378	0.077	1.3227	1.5588	1.3063	1.4956	0.4377	0.6927	1.05	-0.1028	0.0627	-0.0586	-0.0233	-0.0651	1.7804	2.1083	1.4594	0.8215	0.5813	1.9869	1.3716	1.2297	0.6345	2.1349	1.0124	1.2055	1.9145	0.4886	0.908	1.0315	0.6239	1.9253	1.0769	1.3598	0.3894	0.7456	1.2185	1.2967	1.7772	0.5978	1.3065	1.5309	1.0284	0.7982	0.4607	1.1224	1.1813	1.3914	1.4868	1.2224	0.7056	0.2783	1.9063	1.2455	1.3483	1.8239	1.5079	1.3744	0.1954	-0.0722	0.121	0.0767	0.5392	-0.0343	-0.1339	1.6705	1.8514	-0.0717	-0.2035	0.9432	0.0733	0.1052	1.8131	1.2129	0.8622	1.4402	0.8632	0.491	1.9748	0.6257	1.6475	2.0428	1.9998	1.2919	0.4268	1.3547	1.613	0.216	0.8254	0.482	1.1192	0.3278	1.2912	1.8273	1.2735	-0.0771	2.0498	0.9873	1.9264	0.6368	0.8317	2.223	-0.2447	1.3038	0.4742	0.522	0.0151	1.4172	0.0626	-0.0838	-0.0801	-0.1547	1.1386	0.7167	0.24	0.1532	0.054	0.6502	1.1479	0.895	-0.1104	-0.0337	-0.0781	-0.0876	-0.0739	-0.0296	0.9651	0.0716	0.0251	1.5117	0.0118	0.6591	-0.0948	2.9543	2.3867	1.3585	2.4714	3.0497	0.1861	0.1707	0.4805	-0.0133	-0.0455	0.1241	-0.0167	-0.1389	1.0109	1.2465	-0.0792	0.3762	-0.0177	-0.1041	-0.0355	2.0531	1.49	0.1072	3.1492	0.2123	-0.1049	1.6915	0.7309	0.5954	1.1577	0.0458	0.4989	0.5814	1.4221	-0.1151	-0.1422	0.0921	-0.1405	0.1033	0.8817	-0.1234	0.1321	-0.1351	0.0359	-0.0332	-0.0787	0.1507	-0.0235	0.1418	-0.0423	-0.0584	0.0968	-0.0771	-0.0407	-0.0606	0.1456	0.067	-0.0318	1.0062	1.1341	-0.0886	0.0638	-0.0571	0.0473	0.0774	0.685	-0.1077	2.4707	-0.0871	-0.0396	-0.0974	-0.1259	0.0688	-0.1664	0.0527	0.0802	-0.0424	0.0517	-0.0589	-0.0887	0.0314	0.93	0.0432	-0.1619	-0.1265	1.1006	-0.166	9e-04	0.1407	0.0085	0.3362	0.0155	0.0228	0.3653	1.6056	-0.0025	0.7092	0.6782	-0.0611	0.9608	1.0047	1.5419	0.8696	0.3899	0.5037	0.9292	0.868	-0.059	0.7911	1.3165	0.7427	1.9329	-0.0528	0.5048	0.3675	0.7813	0.9916	0.1973	1.2689	0.694	1.0124	-0.0168	0.1614	-0.1584	0.213	0.7548	0.2769	-0.1392	0.5452	0.1255	1.1687	0.5237	0.489	-0.0132	0.982	1.1734	1.0089	0.3326	0.0456	0.145	-0.0911	-0.0661	-0.2806	0.5685	0.0844	-0.1561	1.0029	-0.1456	0.4979	-0.1269	-0.1763	-0.0307	0.2406	-0.1262	0.5249	0.5016	-0.0812	0.4057	1.7955	-0.0539	2.0925	-0.0741	2.579	1.0495	2.3142	0.0302	-0.1382	1.4507	1.6858	-0.1037	0.0609	-0.0538	-0.1009	-0.0534	0.2553	0.3401	0.152	0.0341	0.1307	0.1519	0.7367	-0.0105	0.6275	0.6887	-0.171	0.2902	1.5618	0.0078	-0.0504	-0.0848	0.069	1.302	0.3166	-0.1922	0.1536	-0.1074	0.339	-0.176	1.1076	1.0137	-0.1447	1.1172	1.7745	1.5988	0.637	0.7238	1.4441	0.021	-0.0976	0.7627	-0.0837	0.0394	0.3614	0.2861	0.436	0.2439	1.2231	-0.2133	-0.0476	0.07	-0.1095	-0.186	0.3871	0.0765	1.0034	1.015	0.0197	1.0862	0.8556	-0.1518	0.2495	0.0165	-0.1343	0.24	0.2628	0.5836	0.1928	1.3945	0.4479	0.084	2.0662	-0.0503	-0.1566	0.2801	0.3215	1.4396	0.3379	0.7414	0.0022	1.2915	0.6515	0.0695	1.0874	-0.0994	-0.1567	-0.2298	0.2609	0.4822	0.9072	0.164	-0.1517	0.8548	3.1073	1.0811	-0.2272	-0.0224	0.4803	0.9385	0.7066	-0.0568	0.013	-0.0169	0.4485	0.5066	1.7888	1.0076	0.5083	0.1109	0.0434	-0.0996	0.1526	0.0298	-0.1087	1.6782	0.5519	2.323	-0.0884	0.0442	-0.1672	-0.1188	-0.0255	0.2796	-0.0707	-0.0275	0.355	0.9152	0.4897	-0.1354	-0.1739	-0.0857	-0.0642	0.0191	0.0188	0.0279	0.1304	0.3959	-0.096	-0.1141	0.085	-0.1038	0.0613	-0.0238	-0.162	0.0937	0.3465	0.1869	0.0753	0.3065	0.0393	0.2923	0.0408	0.2754	-0.3413	0.2125	-0.0664	0.5528	-0.0907	0.3001	0.1161	3.0124	-0.2553	-0.1717	-0.1026	-0.2171	-0.0115	-0.1819	-0.1354	-0.0887	-0.2451	-0.4351	-0.13	2.4962	0.0275	0.4382	0.941	0.0575	-0.0865	0.0595	-0.3125	0.0648	0.3436	2.9698	-0.0477	0.4031	0.149	0.2995	1.0064	0.0021	0.0162	0.0279	0.0729	-0.0803	0.1058	0.5482	-0.0995	-0.217	-0.1072	0.0369	0.2312	-0.0933	0.0122	1.2749	-0.0774	0.0845	0.1954	-0.0098	-0.0015	-0.1851	0.0282	-0.086	1.1062	-0.0103	-0.1334	-0.0648	0.0041	-0.1341	0.3819	3.9279	0.5086	-0.055	0.0126	-0.0439	0.8034	-0.0032	0.1083	1.1226	-0.0473	-0.2674	0.1114	-0.0533	0.2309	2.1642	0.0129	0.0701	-0.0644	-0.0925	-0.0995	0.5217	0.0561	1.5405	-0.093	0.6861	0.2645	-0.1228	-0.1781	0.8572	-0.0974	0.0409	0.5306	-0.0326	2.5252	0.815	-0.0359	-0.0391	-0.0941	-0.0362	-0.0629	0.4504	-0.1012	1.1243	0.1484	0.1383	0.9474	0.8263	-0.0672	0.9556	-0.0039	1.2125	-0.116	0.7461	0.1498	-0.1115	0.8666	0.0384	-0.1867	2.4827	-0.0924	0.1071	0.2083	1.4017	-0.1273	1.1599	-0.0526	0.0506	-0.0902	-0.0497	0.0027	0.055	-0.0907	0.2108	-0.0131	0.071	-0.16	-0.1221	0.0808	0.3742	0.33	-0.2136	2.7702	0.1715	-0.0289	0.9334	0.2124	-0.075	0.8943	1.0531	-0.0993	0.0509	0.3595	0.0478	-0.0456	-0.0724	0.3604	-0.1214	-0.2181	-0.1444	0.0822	-0.0737	-0.0382	-0.0351	-0.0286	0.0255	0.0492	-0.1999	0.5391	1	0.2672	-0.1366	0.2647	-0.0546	0.2271	-0.0798	-0.0715	-0.1282	0.5033	0.0021	-0.0605	-0.085	0.6986	0.1917	0.7847	0.3782	-9e-04	1.0225	0.0293	-0.0536	1.1018	-0.2025	-0.2014	0.0395	0.0341	-0.138	0.0621	-0.2138	-0.1685	0.5082	0.4277	0.0476	-0.0862	0.1068	1.7582	0.1832	0.0382	-0.1176	2.3102	-0.1452	-0.1649	-5e-04	0.1881	-0.1583	0.4938	0.3396	-0.0152	0.305	-0.0563	-0.0968	-0.0472	0.1294	1.113	0.2264	0.0255	-0.06	0.2098	0.2493	0.0366	0.1139	-0.125	0.2415	-0.2467	0.078	-0.0757	0.1012	-0.0015	0.1879	-0.0274	-0.0466	0.0398	0.1435	0.864	2.5984	-0.0801	0.4388	0.3808	0.4991	1.0956	-0.1777	0.0242	0.0373	1.8233	-0.118	-0.2875	0.094	1.3635	0.4244	0.2623	-0.0941	-0.052	-0.2808	-0.0896	0.2241	0.4497	1.6172	0.8018	-0.0247	0.524	0.495	-0.0791	-0.0252	0.6601	-0.0166	-0.0521	1.4995	3.2831	-0.1711	-0.1759	0.1264	0.006	-0.0869	0.1698	-0.1426	-0.1891	1.394	2.8268	-0.0587	-0.0408	0.7483	0.0838	-0.0082	0.0029	-0.0865	0.052	0.0514	0.1414	0.1354	0.0999	0.0338	0.4186	0.9758	0.7662	0.0657	-0.0848	0.1039	-0.0242	-0.0619	0.0229	-0.0445	0.0582	-0.0449	0.0063	0.0708	-0.015	0.1965	0.8882	-0.0737	-0.0321	1.2299	0.1243	-0.1579	1.5562	-0.0965	0.2874	-0.0821	0.0456	0.8237	0.7819	-0.1002	0.9742	0.4465	0.3148	2.2454	0.3319	0.2188	0.125	0.3808	-0.0207	-0.1569	0.0269	-0.0823	1.0586	0.9949	-0.128	0.1141	0.6827	0.0538	0.2299	0.0173	0.1148	1.8809	0.3437	0.9673	0.5013	1.2637	0.0174	0.1649	0.5564	0.9978	-0.1056	1.2827	0.2021	2e-04	-0.0453	0.4793	0.2509	1.0685	0.011	0.0107	-0.0382	-0.2035	1.5841	0.3277	-0.0345	-0.1958	0.2247	0.1957	-0.093	-0.1247	-0.1224	0.1047	0.0193	0.1356	-0.0633	0.0332	-0.0464	-0.0461	-0.1183	-0.2192	0.0491	1.6071	-0.0803	-0.1878	1.624	0.1596	-0.1272	0.5353	0.0454	-0.1652	-0.1362	0.0126	-0.1507	0.9361	0.8271	-0.1632	0.1553	-0.0865	0.0457	0.1253	-0.113	2.1388	-0.2597	0.1426	0.1218	0.0807	0.0071	-0.0574	-0.0017	-0.1562	-0.1608	-0.088	0.0527	-0.0316	0.1649	-0.0197	-0.0012	0.8082	-0.1976	-0.3528	-0.1627	-0.2837	0.7329	0.5001	-0.1152	0.092	0.5285	-0.1615	0.1058	0.1193	0.1246	-0.1787	-0.0275	-0.0764	-0.0788	-0.1927	-0.1628	0.0698	0.9129	4e-04	0.2207	-0.044	0.6527	-0.0619	-0.2102	-0.1681	-0.0227	0.1989	-0.2801	-0.0464	-0.2055	0.0572	0.022	0.6689	-0.164	0.044	0.0384	0.3458	-0.13	-0.0601	1.3731	0.2772	0.3538	-0.0916	-0.0313	0.0018	-0.0903	-0.1114	0.527	-0.0077	0.6528	0.024	0.0141	0.2833	0.1612	-0.1737	0.5594	0.0027	0.5183	1.2489	0.6709	-0.3055	-0.0412	0.349	0.0211	-0.0991	-0.1204	-0.1317	-0.1182	-0.0016	-0.1045	1.0502	-0.1032	0.4443	-0.0467	0.1568	0.0481	0.1202	0.2955	0.5335	-0.0049	1.0313	0.0342	-0.2014	0.1498	-0.2933	-0.2918	-0.1206	-0.0356	0.1396	0.0341	-0.092	-0.0502	1.4792	0.5242	0.0646	0.0365	0.0811	1.025	-0.25	-0.0945	-0.0821	0.0953	0.7448	-0.0132	0.1624	0.0392	0.2485	0.0588	-0.0191	-0.1036	0.1241	-0.0083	-0.0116	-0.3248	0.1172	0.6856	0.0762	-0.0371	0.0391	0.3183	-0.1665	0.0287	0.0834	-0.0135	-0.1593	0.4173	-0.1588	-0.1509	-0.0196	-0.1201	0.3299	-0.1813	0.3686	0.0629	-0.2842	0.1815	0.1049	-0.205	6e-04	0.0581	0.4844	-0.0227	1.3746	-0.1691	0.1098	0.9116	-0.0962	-0.0773	0.5666	0.3037	0.4617	0.0625	0.1674	0.5312	1.3476	0.2714	-0.185	-0.0824	0.4863	-0.1577	-0.1823	-0.043	0.471	0.5775	0.4657	-0.1255	-0.0867	-0.1088	0.5162	-0.1918	1.114	0.0212	-0.0401	-0.0837	-0.089	-0.0578	-0.0798	-0.0356	-0.2459	0.0408	-0.1267	-0.0141	0.0638	0.0454	0.5266	0.0312	0.5921	-0.067	-0.0323	0.1174	0.1015	-0.0018	0.0292	1.6959	-0.0641	0.0797	0.5117	-0.0895	-0.1939	0.0154	0.0986	-0.0946	0.2233	0.1041	-0.1874	-0.0705	0.3686	-0.0355	-0.0093	0.003	-0.1083	0.2886	-0.1409	-0.1563	0.1796	0.0122	0.574	2.8687	-0.0269	0.185	0.0123	-0.2195	0.0034	0.225	0.5058	0.1874	0.129	-0.1874	0.1181	-0.1475	-0.2017	-0.2422	0.1065	-0.0999	0.2522	-0.1552	0.0337	-0.0284	-0.1789	0.0608	0.0309	0.1465	0.0909	0.6375	-0.0674	-0.1107	-0.2296	0.3722	-0.1101	-0.0141	0.9126	0.0948	-0.0143	0.7869	-0.0073	0.1757	-0.0684	0.0063	-0.0637	0.257	0.7529	-0.2153	-0.044	0.0543	0.8086	0.0109	-0.0427	0.1197	0.0015	0.0442	0.0191	0.0521	-0.0667	0.2936	0.0658	0.2067	0.5061	-0.0493	-0.1187	0.0605	0.3282	0.1557	-0.2614	-0.0087	-0.091	0.0165	-0.0491	-0.0617	-0.139	-0.2063	0.2933	0.0664	-0.0251	-0.1729	-0.0701	0.0731	0.0518	0.0795	0.443	-0.1173	0.1465	-0.1288	-0.0323	0.4298	-0.1352	0.208	0.1686	-0.2452	-0.0632	0.5865	-0.1631	-0.1403	0.7067	0.0634	0.0242	-0.2094	0.6076	0.3252	-0.1884	0.0138	-0.0507	0.2935	-0.0433	0.1843	-0.109	0.8525	0.1573	0.7637	-0.3576	0.8287	-0.0754	0.007	-0.2498	-0.2531	0.1813	0.2383	-0.0491	0.1678	0.9083	-0.1288	0.1815	-0.0341	-0.048	0.0288	-0.1401	0.1731	-0.0041	1.8743	-0.1392	0.0494	-0.1627	-0.1135	0.1343	-0.1007	-0.187	-0.0084	0.6721	-0.1922	-0.1778	-0.2635	-0.1768	0.3253	1.315	-0.1589	0.2681	0.0236	-0.1048	0.0264	1.0372	1.2482	0.4509	0.5523	0.1298	-0.078	0.3405	-0.1453	-0.0659	-0.0154	0.1659	-0.2598	0.0285	-0.0328	0.2008	-0.1128	-0.0138	-0.1242	-0.0935	-0.121	-0.0766	-0.1647	0.5615	0.4787	-0.1858	-0.1528	-0.0159	0.9804	-0.2093	-0.0027	0.4179	-0.008	-0.0974	0.1177	0.0485	0.1711	0.4608	0.1152	-0.0371	-0.0475	-0.0985	0.0082	-0.195	0.89	-0.0504	-0.1527	-0.052	0.1211	0.5032	-0.0971	-0.1206	0.0231	-0.1931	0.1362	-0.3013	0.0206	0.6527	0.1043	-0.1253	0.0127	-0.0471	0.0673	0.4939	-0.329	-0.1631	-0.1774	0.1416	0.1238	-0.0919	1.0764	-0.1088	-0.1649	0.2655	0.4174	-0.0846	0.7898	-0.1003	-0.3287	-0.0107	-0.0611	0.2841	-0.0516	0.0305	0.931	-0.1258	0.0277	0.3066	0.0537	0.6806	0.1095	0.0475	-0.0951	0.2055	0.0412	-0.1513	0.405	-0.0432	-0.0252	-0.0767	-0.1392	-0.2297	-0.0573	0.189	0.0493	2.0751	-0.1183	-0.0105	0.0784	0.1204	-0.0311	-0.0856	0.1331	-0.172	-0.0173	-0.1867	-0.1997	0.0784	-0.1418	0.1933	0.3053	0.6745	-0.1428	-0.1713	0.1562	-0.0958	-0.1273	-0.1724	0.1359	0.1809	0.3969	-0.0657	0.0723	1.2998	-0.0759	0.1698	-0.09	1.2995	-0.0283	-0.1697	0.5781	-0.0294	0.7675	0.3032	0.4081	0.1718	1.4826	0.1187	-0.0238	-0.1859	1.5494	-0.2859	0.0434	-0.0429	1.5353	0.0581	0.0172	-0.1747	0.4152	-0.0105	0.4451	0.0069	-0.0328	0.3525	-0.2275	0.0711	-0.107	-0.0583	-0.1417	0.995	-0.23	-0.0397	-0.0529	-0.0368	0.4809	-0.5613	0.7517	0.2418	0.0883	-0.103	-0.0341	-0.0261	0.0022	0.4113	0.7114	-0.3831	0.0175	0.1459	-0.0194	-0.0249	-0.0574	-0.1791	-0.1281	0.0163	0.7272	0.1949	-0.0368	-0.132	-0.1282	0.071	1.032	-0.1151	0.7745	2.2528	1.0639	1.6678	2.4045	0.8441	0.7653	0.2771	0.1564	-0.1478	0.2354	0.672	0.6404	0.4978	0.1497	0.2677	-0.1183	0.4338	1.0501	-0.0877	0.4825	0.9743	0.3238	0.6557	0.3302	0.799	1.1555	0.8128	0.6814	0.936	0.7029	0.5012	0.7905	0.6684	0.474	0.7544	1.0699	1.2483	0.6194	1.8036	0.7112	0.0841	1.5818	0.1098	0.1589	0.3449	0.3382	0.6632	0.3459	2.1004	-0.0307	-0.058	0.0935	1.5327	0.4517	-0.0068	0.8249	0.4692	0.4918	0.9105	-0.1925	-0.0648	-0.0763	0.7454	0.1581	0.4296	0.1305	0.4962	0.0588	0.959	0.3796	-0.1194	0.2232	0.1776	0.4304	0.0326	0.6098	0.1225	-0.0161	1.9027	-0.0236	0.3888	1.4877	0.0116	-0.1195	0.5345	0.444	-0.005	0.6756	0.6709	0.0089	0.5074	0.6976	1.9146	0.4949	-0.2372	0.9551	0.8969	0.0634	-0.2228	0.1618	0.0972	-0.0308	0.2045	0.0045	-0.1769	1.0299	0.0253	0.1749	0.4164	0.2894	-0.0712	0.0487	0.0456	1.3422	0.9212	0.4525	0.0799	-4e-04	-0.0947	-0.0374	-0.0547	-0.13	0.4197	0.2491	-0.0468	-0.2356	-0.4539	-0.3204	0.0379	-0.0278	0.9322	-0.0439	0.2897	1.1471	-0.0755	-0.0121	1.2609	1.0412	1.2819	-0.1416	-0.0536	0.522	-0.2253	1.1538	-0.0434	-0.1029	1.2045	0.5947	0.1974	-0.0286	1.2951	0.1505	0.1738	-0.1635	0.488	-0.2824	0.4702	0.0433	1.4272	0.3909	0.3203	-0.0601	0.6554	0.7777	0.4295	1.3833	0.444	0.6344	1.0767	0.467	1.6903	0.0019	0.9363	-0.03	1.5495	0.7752	1.0622	0.7091	-0.0153	-0.1697	0.601	-0.2336	-0.0877	-0.1117	0.4458	0.0617	0.865	-0.1884	1.254	0.896	0.0916	-0.0746	0.1222	1e-04	1.1982	-0.0551	0.4018	0.092	-0.1286	-0.0622	0.1582	0.364	-0.1361	-0.099	-0.1735	-0.0151	0.2203	-0.0422	0.1085	0.9942	1.0367	0.8551	0.413	0.2865	0.3314	0.3527	0.9103	-0.082	0.874	-0.1182	0.0306	1.4393	0.272	-0.0715	0.4612	0.2737	0.3014	0.3156	1.9888	0.2095	1.2692	0.0423	1.1082	0.2474	-0.0379	0.8507	-0.1171	-0.0754	0.0824	2.5122	-0.1887	0.1407	0.1394	-0.0992	-0.2556	0.0321	0.2006	0.185	-0.0153	-0.2081	1.1818	0.087	-0.1201	0.0562	-0.2449	0.4157	1.3497	0.1247	-0.0331	0.0733	0.0737	-0.0909	0.1588	0.1677	0.7316	0.2055	-0.0156	0.3297	1.0772	0.0717	0.8089	0.2569	0.2188	0.116	1.5368	1.1597	-0.1033	-0.0412	-0.0813	-0.0494	0.0181	0.0052	3.0876	0.7231	0.3367	-0.038	-0.1096	-0.1395	-0.0515	-0.0743	0.6673	0.3802	0.1259	0.3737	-0.1019	-0.1049	0.2476	-0.0131	-0.0856	-0.0402	0.1101	0.6397	0.0164	0.2744	-0.0142	-0.233	-0.0659	1.2613	0.2664	-0.0433	0.0821	1.429	-0.1346	-0.193	0.0801	0.2082	0.3642	0.6246	-0.1072	0.1661	0.1076	-0.0026	-0.1061	0.6137	-0.0095	-0.0174	-0.1175	-0.0204	-0.0673	-0.0532	0.7038	-0.1733	-0.0109	-0.0431	0.1463	0.2513	0.1585	-0.0484	0.4742	0.6249	-0.078	0.0031	-0.0838	-0.0223	1.8895	0.3535	-0.0346	-0.1564	-0.1015	0.3794	0.25	-0.063	1.0287	-0.0139	-0.0489	-0.0432	-0.0336	0.4252	-0.0771	-0.2023	0.7032	-0.0759	0.5196	-0.1513	-0.1103	-0.0131	0.1053	0.1691	-0.0189	1.7734	-0.1134	0.668	0.1008	0.097	0.5973	-0.1165	0.3461	-0.1055	0.4596	0.4824	-0.0799	-0.1156	0.1311	-0.0529	-0.0325	0.2746	0.418	2.1434	0.6162	0.5708	-0.0056	-0.1479	-0.1096	0.0199	-0.0201	-0.0188	0.2055	0.2148	-0.0052	-0.0236	-0.0729	0.4194	0.0135	-0.0533	-0.048	-0.1325	1.1108	0.7915	0.6119	-0.0781	0.3259	0.5184	0.5949	0.6547	1.0034	0.322	0.3804	0.2071	1.2839	0.03	0.5484	0.3542	0.9561	0.4112	0.3351	1.0782	0.7541	-0.0476	0.1433	0.4545	-0.0966	0.078	0.2279	0.2942	1.3357	1.4223	1.4199	1.1125	0.1189	0.794	-0.086	0.3221	1.0562	-0.0582	1.1015	0.641	1.0811	0.228	1.3723	0.8774	0.3824	-0.0504	-0.1483	0.544	0.5456	1.4575	0.5371	-0.0043	0.178	0.1301	0.2854	0.1924	1.1212	1.0164	1.6613	1.814	0.8613	2.2286	0.8589	0.6915	0.8128	1.7989	0.7028	0.7744	1.06	0.2527	0.5218	0.2217	0.2519	1.3995	1.579	0.3887	1.8851	1.1481	-0.0222	-0.0992	0.6252	2.615	-0.1871	1.7227	0.4174	2.3727	0.3839	1.6936	0.8807	1.2116	-0.155	-0.1746	0.2408	0.3253	0.1807	-0.0874	-0.0155	0.0093	-0.0679	0.0707	-0.2384	-0.0143	2.0178	0.7576	0.1842	1.4144	0.9981	1.1762	0.0869	0.4481	-0.0758	-0.0893	0.9149	0.041	1.2574	0.6215	1.1465	0.2554	0.8777	0.0854	0.0382	0.2203	2.0062	-0.054	-0.014	0.0377	0.0393	0.1732	-0.2626	0.1594	-0.0524	0.0272	-0.0744	1.8512	0.3237	-0.0032	0.751	-0.0181	0.7932	0.4168	0.4738	-0.0474	1.1226	-0.1223	0.6113	0.0105	0.4237	0.7455	0.843	0.7647	-0.1659	1.3198	0.7025	0.8445	1.8219	0.5114	1.5817	1.6456	0.8862	0.5784	2.7113	-0.2172	1.3461	1.6452	0.7504	1.7076	1.5825	2.5649	1.3268	1.4232	0.9154	1.041	0.1757	-0.1597	0.041	-0.0879	0.202	-0.347	0.029	0.0011	-0.1534	-0.075	1.1778	-0.049	0.2445	-0.0608	2.42	0.0513	-0.1105	2.5759	2.2355	1.4313	1.8778	1.1624	1.2628	0.2947	1.7332	3.6145	0.2507	0.9395	2.5226	1.8872	1.8037	2.8708	0.8834	0.858	0.3045	0.1649	-0.1491	2.4146	1.1625	-0.0568	2.042	-0.0665	0.0958	0.6143	0.964	0.0929	1.9755	0.1462	0.2006	1.3846	0.674	0.107	0.0909	0.6843	-0.1931	1.1094	0.0904	0.6283	1.1047	1.2168	0.1408	1.4258	1.5507	1.5531	0.2307	-0.0735	1.0178	-0.165	0.3123	-0.089	0.0244	0.0235	2.4483	1.0062	1.2789	1.529	1.4253	-0.0323	0.7075	0.291	1.8472	0.8209	0.8456	0.3763	1.0744	0.343	1.4195	1.8009	-0.0452	-0.1597	0.9673	0.0439	-0.0797	-0.1133	1.2504	-0.1005	0.37	-0.0118	-0.0256	0.1043	-0.1056	0.0309	0.0642	1.2495	1.5421	-0.066	0.7693	-0.1729	0.8624	0.5861	1.2924	0.4559	0.3253	0.466	0.6538	0.6298	2.8814	0.0504	0.9728	1.9641	1.396	0.786	1.7296	1.3441	0.3563	0.0355	2.1099	1.3275	2.2693	1.7778	2.0241	1.0954	0.3174	1.3364	0.0129	-0.1658	0.2255	-0.0603	0.9246	0.3449	0.9396	0.5514	0.5133	-0.1789	0.3943	1.2269	-0.0242	-0.1685	0.0288	-0.1729	0.5494	0.3628	0.1927	0.4144	1.8329	0.8096	0.2339	0.8008	0.6836	0.0347	0.3924	2.5032	0.0439	0.621	1.4428	0.1761	-0.1967	-0.048	-0.074	0.4324	-0.5147	1.4683	0.1271	1.5713	0.4183	0.6887	0.5019	0.3957	0.3561	2.6698	0.6572	0.3978	0.9966	-0.258	1.205	1.0555	-0.0455	0.3978	0.3294	1.4495	1.6189	0.0916	-0.0477	0.1291	0.1819	-0.1342	-0.1724	-0.0778	-0.1427	1.0216	0.1043	1.2264	-0.0267	0.9723	2.2966	0.71	-0.1275	-0.2124	-0.1359	-0.1016	0.4764	0.096	-0.1084	-0.0306	0.0813	0.4034	-0.0742	0.1802	2.0966	-0.0014	-0.0417	1.2488	-0.031	0.6341	1.1233	0.0491	0.6945	-0.0624	1.5493	-0.1369	-0.1054	-0.0586	0.4125	1.1434	-0.0256	-0.068	0.1357	0.9979	0.8849	0.0056	-0.2561	0.0829	0.2199	-0.0045	1.8781	0.0039	-0.0103	2.0639	0.0919	0.0817	0.1293	0.1974	1.3343	1.2327	-0.0263	1.6682	0.5311	0.5533	0.339	0.0754	0.0804	-0.0529	0.0301	0.4727	1.5205	-0.015	0.5524	0.6438	-0.0416	-0.0839	0.2034	-7e-04	0.73	0.0089	-0.1491	-0.0865	2.5961	1.9495	1.623	0.5109	-0.0456	1.3337	0.4031	0.0149	0.0869	0.853	-0.1294	-0.1141	0.2276	0.7718	1.7807	-0.1102	0.0915	0.0666	0.7543	1.099	-0.1298	-0.1095	2.3404	1.6161	2.1185	1.9248	0.3757	2.4527	1.3275	0.0928	0.4806	-0.0547	-0.0636	-0.0307	-0.0608	-0.042	0.706	0.3276	1.5078	1.826	-0.0063	1.5038	-0.023	3.0008	0.0831	0.1797	0.3421	0.0478	0.432	0.0136	0.5162	1.733	3.1566	0.2055	0.1987	1.3405	0.0869	0.0336	0.1133	-0.1095	0.2402	-0.0198	-0.0737	0.0874	-0.0226	0	-0.054	0.1012	-0.0977	0.0772	1.0704	0.2126	2.0705	0.7081	0.8116	0.5494	1.2357	-0.0608	0.0541	-0.0788	0.291	-0.071	0.8145	0.0811	0.0475	0.4367	0.1743	0.2423	0.7219	0.8528	0.4094	-0.0747	1.809	1.7654	1.7902	0.0809	0.15	-0.0946	0.7953	0.9173	2.2529	1.104	0.2386	0.7576	0.8953	0.9004	2.5586	0.0522	0.1074	-0.0574	1.0006	0.3403	0.2409	-0.0285	-0.0536	0.174	-0.0521	-0.0611	-0.1043	-0.0645	-0.0693	0.5087	-0.1652	-0.0124	0.9939	0.0698	-0.0216	-0.1141	0.0731	1.5185	1.1554	0.2938	0.0452	0.8586	0.0584	-0.0912	1.3381	2.5021	0.0713	0.1864	0.1668	0.2703	1.1984	0.483	1.4348	0.5981	0.5344	0.2539	0.7334	0.0492	0.3453	-0.1064	-0.0833	0.0352	0.0364	1.551	-0.1158	-0.0489	0.6368	0.1111	0.4011	0.0822	0.0604	-0.0935	1.3347	-0.0132	0.6804	-0.1979	0.1252	1.2725	0.4861	-0.266	0.1156	-0.0208	1.5897	-0.0226	1.4978	-0.2186	-0.1927	-0.1309	0.2736	-0.1427	-0.0152	-0.0148	-0.094	-0.0603	1.8542	-0.0782	-0.0154	-0.0547	0.0815	0.0613	0.1828	0.023	-0.0281	-0.0377	-0.1595	0.2073	0.0895	-0.24	0.252	0.5073	0.2873	-0.0015	0.5439	-0.157	-0.1887	-0.3413	-0.0804	-0.3255	-0.1603	0.0724	-0.0678	0.4428	-0.1659	-0.0866	-0.0413	-0.0862	-0.1013	-0.125	-0.1463	0.2326	0.4439	0.221	-0.0521	0.0151	1.622	0.6337	0.7376	0.0256	-0.0594	0.094	-0.0157	-0.0282	0.444	0.443	-0.257	-0.1586	0.3278	-0.0962	0.082	0.2325	-0.2078	-0.0539	-0.109	-0.051	0.0732	0.0823	-0.1792	0.0832	1.3403	-0.0274	-0.0604	-0.0641	0.3838	-0.1024	-0.1723	0.0056	-0.2407	-0.2833	0.4553	-0.0496	-0.0418	0.8212	0.0491	0.1039	-0.17	-0.3195	-0.04	-0.013	0.7578	0.1216	-0.0219	-0.156	0.7766	0.1769	0.1816	-0.0053	-0.1732	-0.0521	0.002	0.2706	0.4472	0.1135	-0.1142	-0.071	-0.0493	-0.0534	0.0898	0.0245	-0.0968	-0.1455	-0.0594	0.1925	-0.0077	-0.0141	-0.1133	-0.4432	-0.0281	-0.175	0.076	0.3243	0.1532	0.4668	-0.0334	0.0991	0.0272	0.0865	-0.1278	-3e-04	0.0184	-0.0365	-0.0827	0.0132	-0.0922	-0.0333	-0.0104	0.3585	-0.1462	-0.1459	-0.0297	0.9503	-0.1689	1.1651	0.789	-0.0353	0.3024	0.1514	0.0765	-0.0062	0.2008	-0.0975	-0.128	0.3055	-0.071	0.7805	-0.1282	-0.2545	0.0086	-0.1329	-0.1298	0.1787	0.2126	-0.0248	0.1777	-0.0733	0.0428	0.0739	-0.0987	-0.039	0.0541	0.1654	0.0834	-0.0092	0.0425	0.3393	0.7632	0.1658	0.1886	-0.0469	0.4095	0.3865	0.1303	0.1044	-0.0929	0.0929	0.4704	0.0395	2.9227	-0.0788	0.03	-0.1584	-0.1014	0.0939	0.0797	0.0874	-0.1403	0.0414	0.4601	-0.1196	-0.1269	0.0996	0.0588	0.2201	0.0904	-0.026	0.2132	0.3767	0.906	0.0029	-0.4787	1.3583	0.4663	-0.1529	-0.147	1.4754	-0.0483	-0.069	0.1003	-0.0335	1.9689	0.1618	-0.0187	0.0764	-0.0676	-0.0591	0.0163	-0.0262	-0.1135	0.3198	0.261	-0.3096	-0.142	0.1756	0.054	0.0487	0.3505	0.3035	-0.2202	0.259	-0.0801	-0.1069	0.023	-0.0591	1.8443	-0.0957	-0.0686	-0.1135	-0.102	-0.074	0.0216	-0.4155	-0.1967	0.378	-0.148	-0.0764	0.2987	2.4186	0.0083	0.4161	-0.128	-0.1083	-0.1119	-5e-04	0.3383	-0.0152	-0.0301	0.0545	0.4182	-0.1739	-0.0267	1.2755	-0.1033	0.7174	0.3216	-0.0322	-0.0509	-0.0859	-0.1133	-0.0937	0.1312	0.2805	-0.0699	1.2785	0.3341	-0.1268	-0.2492	0.0382	-0.0544	0.9193	0.002	-0.0105	0.5633	-0.1312	0.5961	-0.0441	-0.1211	0.0579	0.8483	-0.0496	0.2193	-0.1733	-0.1029	0.0762	-0.3148	0.1115	-0.0884	-0.1823	0.0902	-0.1444	-0.0639	-0.2347	-0.0638	0.0283	0.9627	0.0195	0.1534	0.5255	0.1221	-0.0435	-0.0511	-0.3439	0.0755	-0.2126	-0.0932	-0.1072	0.2369	0.1751	0.2419	0.0612	-0.002	-0.1405	-0.2909	0.0968	0.3081	-0.1147	-0.0108	0.1247	-0.212	-0.0923	0.0232	-0.1048	0.0725	-0.2184	0.1386	-0.2106	0.05	0.2516	-0.1242	0.3243	-0.0244	-0.0079	0.5802	0.7454	0.1593	-0.0544	1.0446	-0.154	-0.0898	0.1301	0.9351	0.1489	0.5973	0.0238	-0.0134	2.3037	0.1949	0.1459	0.5797	0.0062	-0.0031	-0.1128	-0.062	0.3228	-0.0062	-0.1335	0.2561	0.2162	1.9352	0.0979	-0.0651	-0.0902	-0.0372	-0.0766	0.0123	0.1442	-0.0553	-0.1636	-0.0967	0.0567	-0.2905	0.1587	0.0784	0.5094	-0.1168	-0.1534	-0.1121	-0.2834	0.0544	-0.1035	-0.0161	0.0345	-0.2938	0.0199	0.0663	-0.1694	0.0872	-0.1312	1.9187	0.1711	0.6751	-0.0894	-0.1222	-0.0429	0.183	0.6151	-0.0207	1.4573	0.6493	0.2868	-0.2826	0.537	-0.0564	0.6537	-0.0256	-0.0616	0.0994	0.0977	-0.0555	0.2045	-0.1157	0.2484	0.3289	-0.007	0.0803	1.2935	0.3868	-0.1468	-0.0536	-0.0598	0.0333	-0.0366	-0.3073	-0.0074	-0.0472	0.2108	0.2047	0.9351	0.2528	0.5803	0.6419	0.0124	0.0612	-0.3258	0.3634	0.0818	-0.2181	-0.1275	0.8377	0.7351	-0.0983	-0.0486	0.0736	0.1898	-0.0766	0.0256	-0.0409	0.5565	0.2016	-0.0834	-0.0841	0.3286	-0.1158	1.4102	-5e-04	0.0356	-0.18	0.003	-0.195	-0.1293	0.8045	-0.0091	-0.0594	-0.0886	-0.0209	0.2239	-0.0015	-0.0322	0.3365	-0.1025	0.2845	-0.0546	-0.0808	0.02	-0.0875	-0.3265	0.0356	-0.3082	0.1528	-0.1521	-0.0759	-0.1568	0.0264	-0.0066	0.5237	-0.0859	0.0882	-0.0441	-0.1709	-0.0354	0.0237	0.255	0.1073	0.2003	-0.1159	0.9138	0.6503	0.0768	0.6691	1.3724	0.3638	0.4285	-0.1125	1.2025	0.0631	0.3139	0.4023	-0.0832	-0.1705	0.0656	-0.0433	-0.1464	-0.1272	0.049	-0.0578	0.5281	-0.1429	-0.089	0.2309	-0.1363	-0.1117	0.0435	-0.0309	0.1198	0.0645	0.0179	-0.0024	0.3647	0.006	1.4427	-0.0249	0.2686	0.0523	0.0651	-0.0875	0.1222	0.3353	-0.1047	-0.0499	-0.0689	0.2795	0.3126	0.2841	0.5805	-0.1524	0.1663	0.0758	-0.0207	-0.0416	0.1645	0.2787	0.0578	-0.0949	0.0042	1.9066	-0.1239	-0.1466	2e-04	0.6663	0.0146	-0.1693	-0.0966	-0.0981	-0.0772	-0.0298	-0.0042	2.8424	0.1651	0.0464	-0.1506	0.0318	-0.0388	0.0442	-0.0536	0.2511	-0.0525	-0.1264	0.7056	0.4547	-0.1377	-0.0972	-0.0331	0.0064	0.5626	-0.1417	-0.0465	0.1313	0.6312	-0.1092	-0.0201	-0.1017	-0.1992	-0.0543	-0.0587	0.0194	-0.034	-0.5256	0.1247	-0.1664	-0.0271	-0.0319	-0.1447	-0.121	0.0805	-0.023	-0.1127	0.1101	0.5187	0.2217	-0.0725	-0.0879	-0.2773	-0.0381	-0.1597	0.0228	-0.0867	-0.0464	0.0161	0.1175	-0.1384	0.4458	-0.0953	-0.1142	-0.1453	0.2153	0.0233	-0.0122	-0.1031	-0.0135	0.0906	-0.1341	-0.1159	-0.1185	-0.149	-0.1159	-0.0701	0.0282	0.2505	-0.1742	-0.1741	-0.1907	0.1093	0.0492	0.0828	0.0292	1.1032	-0.0526	-0.0428	0.0468	0.1943	0.5691	0.2843	-0.1133	0.0696	-0.2034	-0.1843	-0.0763	-0.1545	0.0931	0.1619	-0.0807	0.1324	0.1158	0.1083	0.0324	0.2002	0.7779	-0.1778	-0.0843	-0.0486	-0.1228	0.1857	0.4047	-0.0739	0.5232	-0.1157	-0.1263	0.5747	-0.3346	1.6459	-0.0633	-0.0548	-0.0925	0.5882	0.0548	2.0742	-0.2238	-0.123	-0.2397	-0.0327	0.3703	0.2153	-0.1666	-0.0814	0.0047	0.2194	-0.052	0.3156	1.7304	0.3291	-0.2073	0.328	0.0493	0.4107	0.4442	0.6361	0.3983	1.522	1.7327	0.0365	0.3493	0.1398	0.2529	1.5437	0.1051	1.496	0.0137	0.2659	-0.1107	0.0242	1.3422	-0.1297	1.4291	-0.0171	0.0523	1.3056	-0.122	0.2682	1.3146	0.8128	-0.146	0.271	0.8725	1.3849	0.5972	0.874	0.1705	0.9253	1.0337	0.4573	1.1781	-0.1971	1.4337	0.917	1.3086	1.3385	-0.0227	0.843	0.0051	-0.1316	-0.0577	-0.1646	2.5943	0.1095	1.1322	0.1283	0.4392	-0.0099	0.9809	0.5771	1.3494	-0.0843	-0.0707	0.0107	0.1986	-0.0611	0.3195	0.8668	-0.1153	0.4493	1.7283	1.2776	1.2517	0.136	1.3281	0.0907	0.916	1.1197	1.9695	1.1982	0.75	0.5734	0.5886	1.5004	1.4577	1.6567	-0.0837	0.8601	-0.067	1.2344	1.4744	-0.1187	0.5339	0.5505	0.7049	1.4899	0.0543	0.1689	1.3821	-0.0434	1.1533	2.1602	0.3744	0.8051	1.6176	0.3214	0.4731	0.6281	0.084	-0.1075	1.7536	0.1157	1.9552	2.4982	-0.09	0.4974	0.0608	-0.0547	0.4496	-0.0472	0.0387	0.8744	1.1647	-0.0515	-0.11	0.0041	-0.1247	1.9728	1.1862	0.0677	1.5142	1.4062	1.13	0.2349	1.2434	0.4632	0.3455	-0.0845	0.3616	0.3346	0.1557	0.1566	-0.1244	-0.0793	-0.1443	0.0018	0.1449	0.0228	-0.0258	0.047	0.126	0.0698	-0.1307	-0.0232	0.0909	0.6604	0.4884	-0.0247	1.7877	0.101	-0.0309	0.1855	-0.1548	-0.0811	2.0208	0.1106	0.9624	0.8418	0.4798	1.2664	0.0732	1.8357	0.7732	0.1539	0.3276	0.1283	0.261	0.2242	1.4095	1.8156	1.5503	0.2632	0.2948	0.5269	2.6837	0.2123	0.7129	0.6697	1.27	1.172	1.0717	2.352	1.5391	0.1068	1.0444	1.628	0.7233	0.9451	-0.1473	-0.1395	-0.1275	-0.1872	0.1081	0.4521	0.9092	-0.0336	0.5374	0.6526	2.8919	0.5086	1.0589	1.1007	0.7662	0.2643	0.5385	0.6692	0.3054	0.2927	0.5605	1.5579	1.2798	0.4854	1.7607	0.5832	0.7576	0.0856	0.0579	0.8577	0.7943	0.6274	0.273	1.4943	0.5565	0.316	-0.0145	0.5882	0.4746	0.6964	0.6705	1.441	0.7896	-0.0284	0.0231	-0.0482	0.1267	0.3097	0.0901	0.5417	0.8481	-0.0527	0.7471	-0.1115	0.4886	0.1575	0.7742	-0.0789	0.3917	-0.0011	1.4123	0.0555	0.0978	-0.0878	-0.0658	0.1355	1.6269	-0.1566	-0.1074	-0.2183	0.1666	-0.0755	-0.1492	-0.0658	-0.0903	-0.3289	-0.0472	1.0712	-0.226	-0.081	0.0373	-0.1365	0.2382	0.1583	0.0193	-0.0224	0.681	0.2772	0.0771	-0.0982	0.0593	1.0206	0.2681	0.2251	1.4331	0.2487	1.2533	0.0971	0.4188	0.6517	0.183	1.0357	0.6789	0.7114	0.142	0.9107	1.6989	0.8986	0.5472	-0.0996	0.2836	0.2482	1.4843	0.1753	1.0665	0.6821	0.6001	-0.0489	0.0553	-0.1248	0.7274	0.6529	0.6829	0.7533	-0.0087	0.7117	1.1239	1.667	0.4149	0.9667	-0.0632	1.4682	0.4115	0.274	0.3801	0.0242	2.5601	0.1757	-0.0604	-0.1491	2.3038	2.969	0.1333	1.4471	0.2857	0.6614	-0.0251	0.7627	-0.0688	-0.0135	0.2263	0.1575	0.477	0.7853	0.0182	0.0031	0.0773	0.4252	-0.0756	0.0316	0.7901	0.8154	-0.0299	1.339	0.8109	1.1132	0.1667	-0.0036	1.8515	0.2442	2.6156	0.0617	-0.1779	-0.2436	0.1737	-0.0119	-0.0936	2.783	0.3507	0.9115	0.2652	-0.0999	-0.0798	2.2135	-0.021	0.1804	0.4872	1.0295	1.2475	1.2422	0.0163	-0.0343	0.2911	0.1145	3.0307	-0.0215	-0.0267	-0.1218	0.9892	0.5894	-0.2006	0.7246	1.0896	2.1432	1.3281	1.2637	-0.0464	1.1068	0.1632	-0.1468	0.0978	1.3324	0.0586	0.027	1.1229	0.4478	0.6593	0.0137	1.4503	0.0103	-0.1192	0.1743	0.6874	-0.1158	1.2068	1.3643	1.4724	0.3307	1.6543	-0.1732	0.0311	0.9803	0.0217	1.2225	0.2492	0.4399	0.2147	0.3585	1.0336	0.8063	-0.0572	2.9885	2.0533	0.4	1.2716	0.3804	0.2085	1.2031	0.7617	0.8408	1.8637	0.3194	1.0097	0.2896	0.3009	0.332	1.7128	0.7922	0.3675	0.956	-0.0317	0.4406	-0.1953	0.4076	0.7423	0.9116	0.7249	0.2073	-0.0199	0.054	0.5039	2.1962	1.4483	-0.055	1.0565	0.9524	0.248	1.099	-0.0463	1.8146	0.2785	1.376	0.7622	0.9468	1.2366	0.4425	0.5381	0.0369	-0.017	0.2003	-0.1267	0.0487	0.1177	1.9404	1.183	0.4396	0.3745	0.2691	1.5164	0.8345	0.5624	0.985	0.0873	0.2952	1.6559	2.0273	0.3958	0.8607	1.0341	1.033	0.993	0.1028	-0.0384	0.2143	0.4431	-0.0902	0.3402	0.1872	0.6433	0.5652	0.8882	1.359	0.9468	1.1527	0.0906	1.9645	0.3789	0.084	-0.0178	1.0615	0.199	1.3147	-0.1972	0.8983	0.2849	0.0935	0.4433	0.2956	0.1425	0.1879	0.1235	0.8938	1.8764	0.9573	0.3622	0.0603	1.5883	2.3291	-0.1601	-0.0476	-0.0525	0.7045	1.0139	0.8797	0.6703	0.7532	-0.191	0.1902	-0.0536	0.5721	-0.147	-0.4195	-0.135	-0.0427	-0.1232	-0.1062	-0.2197	-0.1147	-0.0503	-0.0816	-0.2099	-0.0771	-0.1141	0.0553	-0.1876	0.3942	0.1762	-0.0239	-0.0528	-0.1489	-0.0833	-0.3079	-0.0896	-0.1789	0.1381	-0.1265	-0.1055	0.4386	1.1618	0.0449	1.1893	-0.0668	-0.0674	-0.0908	-0.0411	-0.0652	1.8311	-0.0821	0.9739	0.4024	-0.0525	0.1085	-0.001	1.6791	0.4263	1.4967	-0.1331	0.7063	0.0597	0.1925	-0.1176	-0.1755	-0.0609	-0.0285	0.0157	-0.0615	0.1355	-0.0156	-0.0481	-0.1099	-0.0692	-0.004	-0.1053	-0.1271	0.1716	-0.0713	-0.2316	-0.1863	-0.0685	-0.0454	0.1666	0.0403	-0.1908	-0.0412	-0.066	-0.0174	0.156	-0.0994	0.6574	1.022	0.2432	-0.1321	1.0816	1.738	1.0796	0.1314	0.2741	0.5854	1.2282	0.7396	-0.063	-0.0567	1.0905	0.0781	0.7599	-0.0576	0.8541	0.7679	0.9436	1.1448	0.9215	0.6973	0.0817	0.1748	0.8674	0.1986	-0.0711	0.5507	0.2828	0.9221	-0.131	1.4139	0.53	-0.0569	0.0262	0.5846	1.0638	0.2629	1.4805	0.0043	0.9242	1.6454	0.0974	0.2019	0.3056	0.4559	0.0105	0.0017	0.546	-0.0211	0.2467	0.1402	0.4047	0.7533	-0.1266	0.6319	0.3635	-0.1303	1.4071	1.4817	0.2107	0.5778	1.1121	0.58	0.6909	0.9058	0.9038	1.2729	0.2021	0.1248	0.4202	0.0953	0.4789	0.8688	1.1854	1.8871	0.2809	2.1145	0.0265	2.0417	0.3446	0.9982	0.3205	0.078	0.5887	0.5745	1.0992	-0.0611	0.2278	0.1241	0.4172	0.8872	1.1713	0.9762	0.1456	1.0082	0.2146	0.9889	0.5778	0.2617	-0.1262	0.923	-0.1017	0.9207	-0.2479	0.2522	0.2129	0.384	0.6348	1.8473	1.2241	0.375	0.7053	0.2791	1.0172	0.0595	0.4865	1.6293	1.0944	0.7395	0.9487	0.231	0.2153	0.4277	0.299	0.8359	0.217	0.6038	0.1196	-0.017	0.3108	-0.0393	0.1664	0.8292	0.4705	0.6005	0.015	-0.073	0.2197	-0.0967	0.3804	1.325	0.2512	-0.0838	-0.0894	0.8753	-0.0119	0.4342	1.2149	1.1314	0.4477	-0.0183	0.3813	-0.0379	0.2603	0.4562	0.2488	0.1702	0.1095	0.1232	0.9505	0.1956	0.1762	-0.1016	0.5612	0.0437	0.8992	1.5676	-0.044	-0.143	-0.0447	0.0162	-0.047	1.0426	1e-04	0.3017	0.8728	0.3752	0.4397	0.6493	0.6756	0.2559	0.0163	-0.0862	-0.1763	-0.103	0.8065	0.3805	-0.0232	0.4734	-0.0944	-0.0439	0.1533	1.0047	0.5381	1.3977	-0.1402	0.4598	0.6293	0.2559	-0.0364	0.0943	0.4745	0.0662	0.1657	0.0791	-0.1456	0.2776	0.3442	-0.0712	0.1645	0.7933	0.967	0.4596	0.6774	0.5539	0.1595	0.2789	1.1056	-0.0376	-0.0229	0.2009	0.4084	0.0582	0.7047	0.1371	0.2037	1.0879	-0.0357	0.2363	0.6015	-0.0661	0.0487	-0.0195	-0.0325	0.0633	-0.0916	0.6893	0.5583	0.0304	0.2804	0.4939	0.3285	0.7421	1.3417	-0.0402	0.7741	1.4423	0.4515	0.3485	-0.0803	1.4619	0.4387	0.6006	0.4698	0.7481	-0.1202	0.0825	0.1633	0.6868	2.0278	0.8546	0.7455	0.5161	1.501	1.6096	0.9452	0.4328	0.1977	0.8444	0.3454	0.7632	-0.0848	0.857	1.0021	-0.1361	0.0913	0.0039	-0.1086	0.8003	0.6584	0.4041	-0.0682	0.515	0.0731	0.3788	0.3951	-0.0402	0.1155	0.0899	-0.0835	0.3575	0.8139	0.0734	0.8238	-0.033	0.3749	0.0115	1.407	1.6078	-0.1986	0.024	0.186	-0.2721	0.6152	0.0046	-0.0142	-0.0496	0.5738	-0.1007	1.094	0.1873	1.0797	0.3337	0.825	2.1598	-0.0422	-0.0023	0.4026	0.1821	0.8013	0.3889	0.3264	0.2807	-0.1002	1.3289	0.795	-0.0861	1.1433	0.0161	0.1646	-0.12	0.0061	-0.0685	0.9011	0.9084	0.0081	0.004	0.101	-0.117	0.4233	-0.0016	0.9044	0.7077	0.4702	0.6812	-0.063	0.627	1.6738	1.7933	1.2677	0.0987	0.9116	0.7477	0.1791	0.7873	0.7026	0.0123	1.1334	1.2732	0.2582	-0.1152	-0.1254	-0.0342	-0.0886	0.1567	0.1036	-0.0215	0.4309	0.0047	0.6874	0.8094	-0.0795	0.043	0.1241	0.0421	0.2527	-0.1404	0.528	0.219	-0.1715	2.7299	0.3131	0.0043	0.3465	-0.0687	-0.089	-0.0356	-0.0936	0.0019	-0.113	1.3055	0.0385	0.044	0.0119	2e-04	0.2673	-0.1116	-0.1134	1.7314	0.6127	0.5923	1.4107	-0.0534	1.1134	0.6553	0.5231	1.0883	0.4204	0.6991	0.5165	1.1423	-0.0744	1.1944	-0.0769	0.9449	-0.0319	1.9938	0.3106	0.1134	0.1608	0.5279	0.1414	0.543	0.566	0.4661	0.6125	0.4285	0.6784	0.4976	1.1271	0.8651	0.484	0.0721	1.6693	0.5878	-0.0669	0.1369	1.5155	1.2344	1.0984	-0.0344	0.3679	1.6831	0.3237	-0.1273	1.6967	1.3852	-0.0454	0.3582	0.7837	1.1784	0.1241	0.2496	0.6046	1.1752	1.2924	2.1845	0.3158	0.0262	0.0243	-0.0846	0.5386	1.1934	0.9783	1.0415	-0.0769	0.8635	1.7887	1.3266	0.0727	0.0597	1.3137	0.0202	0.9372	0.7794	0.2392	0.5344	0.5707	1.409	0.0802	0.5153	1.1567	2.4058	-0.0506	0.3995	-0.071	1.9472	0.0192	0.3658	0.1507	0.1213	1.5118	0.8374	0.0373	0.2636	0.3426	-0.1021	-0.1784	0.3828	-0.0587	0.4178	1.1596	0.1312	0.3282	-0.0073	1.2577	0.0199	-0.0696	1.9827	0.2973	-0.0772	0.8552	0.0648	1.8708	-0.025	1.2622	0.7932	0.7565	0.9887	0.6314	0.0815	1.5795	0.0134	2.0006	-0.0436	0.0405	0.2	-0.2435	0.2783	-0.0207	1.4591	0.8466	0.232	-0.044	1.0702	-0.0655	1.1871	0.3289	-0.024	0.2602	1.5715	0.0765	-0.3156	0.4323	-0.0393	0.5361	-0.0617	0.3256	0.7497	0.022	1.2099	-0.1388	0.0173	-0.0151	0.4413	-0.1427	-0.0784	0.2529	0.4401	0.8057	0.2901	0.3115	0.2539	0.5706	-0.1406	-0.1489	-0.0628	0.119	1.29	0.0655	0.5375	0.4035	0.091	1.2576	0.0135	0.4246	1.1886	0.3332	0.9661	0.2194	0.3771	1.4478	0.8385	2.189	-0.1423	0.8819	0.5258	0.0631	0.2105	1.1984	0.0751	0.6942	2.3995	0.0568	0.2721	1.4115	0.0067	0.0346	1.113	0.9595	-0.0601	1.603	0.7948	1.1485	1.0375	-0.0879	0.308	0.5103	1.0504	1.1561	1.1055	0.7009	-0.1455	-0.1318	-0.0283	0.6593	0.8099	0.0854	0.4219	-0.0715	3.3829	0.0233	0.8072	-0.0442	-0.0482	1.5504	-0.087	1.355	0.0233	-0.0693	1.8881	-0.1293	-0.141	2.3025	0.0026	0.0688	-0.1809	0.1387	0.1008	0.0561	-0.1524	0.2158	-0.0679	-0.0495	-0.0246	-0.1081	-0.1172	-0.2068	-0.2073	-0.1758	-0.0425	0.0357	-0.1255	-0.1435	-0.1669	-0.2218	-0.1117	-0.2705	0.0081	-0.0878	-0.0257	-0.0666	-0.1203	-0.0436	-0.2333	-0.1472	-0.0936	-0.1031	-0.1825	-0.177	-0.1011	-0.106	-0.0253	-0.0556	-0.1019	0.0353	0.1423	0.1844	-0.1745	0.1394	0.5913	0.0502	-0.1031	-0.0953	0.0086	-0.2626	0.2665	-0.0272	-0.2675	-0.0211	-0.0054	0.9591	0.018	0.0117	-0.0474	0.4646	-0.0336	-0.0956	-0.1297	-0.1358	-0.1046	0.0093	-0.044	-0.1539	0.0045	-0.3142	-0.2315	0.0234	0.0069	-0.2166	-0.0212	-0.2415	-0.027	0.8432	1.0466	0.5996	-0.1198	0.0906	-0.0155	-0.1223	0.0739	0.3949	-0.0569	0.1128	-0.2226	1.6082	-0.0045	0.3745	-0.0461	0.1482	0.1032	-0.111	0.2735	-0.0279	0.916	-0.0967	0.4382	0.4566	0.5475	1.9818	2.0725	0.0403	0.2723	1.2637	0.5442	-0.0409	0.5562	1.1831	0.9392	1.5607	1.1696	0.6524	0.5013	0.4035	0.3308	1.6631	0.7572	0.3825	-0.0652	0.4845	0.2475	0.2525	1.0204	-0.0416	0.9572	0.0473	-0.1152	0.3654	0.0412	0.6107	1.4552	0.6859	1.3658	0.0628	1.1825	1.1524	1.0255	0.0922	1.914	1.3112	-0.0238	-0.0821	0.3854	0.6813	1.1428	-0.0035	-0.0103	0.9793	-0.1318	-0.087	-0.0701	0.7803	0.5801	0.5351	1.1088	0.6904	1.7437	1.4631	2.4534	0.5969	0.0091	0.1265	-0.0961	-0.0638	-0.0346	-0.0847	0.6112	0.0042	1.8087	-0.0272	-0.0108	0.7592	0.4748	0.0349	-0.028	0.7015	0.1827	0.7203	-0.009	0.3546	-0.0594	0.5478	0.2633	-0.1423	-0.0944	0.1935	0.8053	0.5283	1.5832	-0.0457	-0.0748	0.0162	1.2884	0.9723	1.2325	0.4233	0.7183	-0.0863	0.283	0.4227	-0.2607	0.5164	0.9622	0.9974	0.7789	0.2802	0.4039	1.2467	0.6169	1.6598	1.4368	1.1956	0.2164	0.8993	0.8856	0.2172	1.2628	-0.0524	0.1144	0.2127	0.5013	0.5318	0.3145	0.4907	0.0144	1.9451	2.1569	0.1342	0.8315	1.0238	0.0811	0.8806	0.0714	1.3161	0.476	-0.0501	0.2282	0.4517	1	0.5497	0.9457	1.7984	1.1993	0.6165	1.4755	1.5432	0.4756	0.0878	0.4989	1.1997	0.7141	0.7778	0.1295	-0.0237	0.3462	0.6455	0.8325	0.5156	-0.1473	-0.1421	-0.0325	1.1255	1.4081	-0.1458	0.3551	0.1088	0.6882	1.2204	1.5293	0.8833	1.7428	2.4407	1.3469	-0.0015	1.4335	0.3791	0.3799	0.2768	1.1437	1.3723	0.297	0.1035	0.8923	0.8875	0.3321	-0.0673	0.1454	-0.0688	0.0402	-0.2397	0.1952	0.9752	0.6433	1.3799	0.5234	0.6187	0.2561	3.9327	0.5155	0.7931	1.826	1.173	-0.0034	2.7824	-0.0355	1.2838	0.2385	-0.0297	1.0167	-0.0466	1.6919	1.7704	1.8675	0.953	-0.1034	-0.1591	-0.1331	1.083	-0.0425	0.8449	-0.0586	0.4747	1.1257	0.5884	0.6646	-0.014	0.2205	0.9408	-0.1139	1.2714	-0.0121	0.2216	0.1487	0.7454	0.0921	0.4295	0.3541	-0.1231	0.131	1.7203	1.3611	0.3606	0.3302	0.3331	-0.0628	-0.0756	3.0312	0.124	0.9462	-0.0259	0.2256	-0.1089	0.3643	1.2062	0.7777	0.6584	0.0712	0.1069	0.0063	0.1941	0.665	0.1624	0.106	0.9452	0.1243	-0.0136	0.5913	-0.1097	0.1217	1.1304	0.4457	-0.0803	0.8985	1.3392	0.6268	1.4412	1.8892	0.6828	0.8979	0.714	0.0394	2.664	0.7845	0.8138	0.7396	-0.0781	-0.0188	1.0048	-0.0832	-0.1259	0.4308	-0.1071	0.4981	-0.0806	-0.1322	1.44	0.372	1.2667	0.4728	0.0541	-0.0732	0.2582	0.9768	0.0774	1.1856	0.1954	-0.0381	-0.0872	0.3143	1.7764	0.228	2.4795	0.3642	0.0348	0.068	0.5376	1.3687	0.0039	0.0413	0.1503	0.7563	-0.13	0.1897	1.2152	-0.1864	0.7555	1.0782	0.6987	0.9331	0.0901	-0.0845	0.3424	0.4011	0.4439	0.5652	0.2145	0.0172	0.6785	-0.0738	0.0198	-0.2063	-0.1297	0.0539	-0.0436	-0.0914	0.8682	0.0225	0.2236	0.6094	0.0832	0.0807	0.5214	0.3824	0.1782	0.4924	-0.0524	-0.0738	-0.1689	0.2231	-0.1275	-0.0641	0.3876	-0.0609	0.8553	0.0144	-0.0624	1.3527	0.0744	0.22	-0.0683	-0.1469	0.049	0.2582	0.0291	2.5079	-0.0407	0.2264	0.0186	0.3727	0.9402	-0.047	-0.0801	0.1313	0.2802	-0.0767	0.6624	0.0157	-0.2878	-0.1606	0.2149	0.5598	0.941	0.818	0.3834	-0.0523	0.59	0.0102	1.6165	0.4219	0.2374	0.7604	0.0977	0.0573	-0.0575	-0.1831	-0.1573	0.1784	-0.0159	0.9854	0.3582	0.6363	-0.0343	1.1668	0.7752	0.0507	0.2312	0.3483	0.1033	0.1966	-0.0545	-0.0465	0.0144	0.4544	0.0568	0.4572	1.253	-0.2034	0.2383	0.8027	-0.0578	1.0092	-0.0644	0.3477	-0.0211	0.6418	-0.0773	-0.0656	1.3009	1.9155	0.4571	-0.0872	0.7738	0.5402	-0.1006	1.3215	0.4719	0.0331	0.724	-0.036	0.1432	0.3521	-0.011	0.095	-0.1164	0.0326	0.067	0.5463	0.8409	0.7656	-0.0145	0.7059	0.1036	1.0486	0.9993	0.5024	1.3633	0.4112	0.217	0.196	-0.0767	0.5188	0.854	-0.1268	0.178	-0.0773	0.6829	0.0784	1.9876	-0.1192	0.5913	0.9964	0.8141	1.4798	1.067	-0.0755	0.7831	1.1842	1.5222	0.0362	-0.0361	0.6697	0.158	1.0025	1.2065	-0.0536	0.4659	0.2003	0.6979	0.108	1.8199	0.8772	1.6236	-0.001	0.0018	1.2079	-0.0489	0.6503	0.4541	1.5634	-0.0053	0.5338	0.7813	0.8671	0.3676	0.342	1.3702	-0.1386	-0.0668	0.3747	0.2929	0.8736	1.2701	0.825	0.87	0.0329	0.0492	-0.0063	-0.0095	0.1827	0.2722	0.3498	0.1898	0.3132	0.6679	0.1417	-0.0152	-0.0378	0.8941	0.426	0.8959	0.8245	0.6023	0.0936	-0.052	0.6729	1.1523	0.8447	1.8977	0.6388	2.2558	0.0108	0.3774	0.713	0.0855	0.2223	0.747	0.5678	0.0264	0.807	1.1112	0.3163	0.9071	0.4902	-0.024	0.5136	0.2724	0.9102	1.091	0.2476	0.4958	0.9243	1.5769	1.5592	1.1928	0.9812	0.1646	1.1215	0.7245	-0.084	0.6131	0.3641	0.5012	1.0331	0.1805	0.1726	1.1703	0.6954	0.7878	0.1083	0.5185	0.3601	0.2037	1.3766	0.98	0.1698	1.0749	0.6993	0.9324	0.3013	0.9317	-0.1634	0.0862	0.4327	0.4381	0.3784	0.7241	0.5147	-0.1041	0.1535	1.241	0.4077	1.0231	0.6466	0.0658	0.7189	0.7935	0.523	0.089	0.335	0.4682	0.5034	0.2217	2.3617	-0.0632	0.3706	0.0556	-0.0215	1.6907	0.5759	0.3477	0.4	0.8221	0.6528	0.7476	0.7774	1.3096	-0.0102	1.2139	1.587	1.0197	-0.2436	0.0023	1.3333	0.0399	1.2945	0.1261	0.7583	0.2039	0.4148	0.2521	1.0356	0.1112	0.6739	-0.0403	0.4192	1.3338	-0.0191	-0.021	0.287	0.6235	0.0532	0.5213	0.2967	0.0454	0.766	0.0778	0.5426	1.4819	1.6969	0.1893	0.2985	1.2273	-0.119	1.1104	1.6612	0.9458	0.4753	0.2812	-0.0362	-0.0569	6e-04	0.169	0.8822	0.6086	-0.0421	1.0724	0.0635	0.1332	0.4738	0.0242	1.1607	0.6754	0.3687	0.4496	1.7548	-0.0078	-0.0883	0.7897	1.1991	0.6756	1.6314	0.685	0.0504	0.9003	0.1028	1.284	-0.075	0.7854	0.026	-0.0961	1.0423	0.5472	0.2063	0.5213	0.0665	0.9625	0.6392	-0.1165	-0.0672	-0.0056	0.0156	0.237	0.0238	-0.1841	-0.1212	1.0152	0.7359	0.7048	-0.031	-0.0274	0.6687	0.4493	0.1776	0.2446	0.0938	0.6449	1.1614	0.0301	0.3097	-0.0527	-0.0763	0.1532	0.0295	0.0422	0.4522	0.0404	-0.0178	-0.0995	0.0302	0.2279	2.9815	-0.0045	0.1611	1.4613	1.6501	-0.1978	-0.0845	-0.0539	0.4013	0.0924	-0.0644	-0.0396	0.9493	0.6005	1.0809	-0.0682	0.0165	0.8697	0.1045	-0.2088	-0.1058	-0.1075	-0.2098	1.2007	0.4725	1.8869	0.4643	0.8432	-0.0284	0.0066	-0.1398	0.584	0.2762	-0.0696	0.4072	0.3976	0.0721	0.9812	-0.135	0.7429	-0.0535	-0.0697	-0.1353	0.379	-0.07	0.3544	0.2061	-0.0597	-0.0277	1.2653	-0.0329	-0.0079	-0.108	0.1831	-0.0237	0.209	0.0303	0.185	-0.1776	0.4027	0.7905	0.3476	0.4046	1.2595	0.3335	3.3539	0.0231	0.0689	0.0788	-0.0336	0.9034	0.7568	-0.1687	0.3203	-0.1068	0.7248	0.0243	0.6056	0.4263	0.4454	2.3647	0.3787	-0.1607	0.3779	0.2646	0.3852	0.1316	0.2692	0.2448	0.4065	0.99	0.7804	0.2367	0.8355	-0.0192	0.4206	0.9968	0.6578	0.0534	0.0563	0.323	0.5484	0.1685	0.3391	0.4128	0.98	0.0238	0.2624	0.3241	1.1794	0.3749	0.0025	0.3998	0.004	-0.1638	-0.1879	0.2413	1.1726	0.1333	-0.116	1.8137	0.0953	0.1227	0.8866	0.39	0.7323	0.5782	0.1832	-0.0062	1.0029	1.0312	0.1354	-0.0868	-0.0478	0.6875	-0.1178	0.5502	0.6316	0.7836	0.1392	0.4319	0.8216	0.4591	0.3747	0.9445	-0.1098	0.4627	1.0191	-0.1267	0.1298	0.673	0.0649	0.5339	0.8386	2.018	0.3644	0.213	-0.0335	0.1859	1.0943	0.1246	-0.018	0.1229	0.6629	0.1057	0.4912	1.239	0.3814	0.5817	0.0956	1.4294	-0.0331	1.2149	0.0578	2.1954	-0.0866	0.1733	1.0783	0.6965	0.8964	1.0473	1.2412	-0.0982	1.0578	0.8843	-0.2547	1.2211	0.8482	0.3059	-0.0912	0.7995	0.1247	0.829	0.5794	-0.0288	1.422	0.9413	-0.0743	2.0442	1.0666	0.5002	0.2882	0.3979	1.4938	-0.0299	-0.0662	0.1323	0.6096	0.6635	0.901	0.7031	0.5277	-0.0072	0.0748	0.6484	-0.0996	0.6682	-0.0466	0.9793	-0.0164	0.1408	-0.0906	0.6578	1.2805	0.2964	-0.0817	0.7673	0.7699	0.1166	-0.0215	1.0177	0.8187	0.0765	-0.1356	1.2637	1.3701	1.0343	0.398	0.6217	-0.121	1.1702	0.2102	-0.0177	1.2917	0.5464	0.379	-0.0968	0.1479	0.1476	1.0808	0.6862	0.8055	0.7739	0.1269	0.9885	-0.0014	1.1995	0.4923	1.8604	-0.0624	-0.0771	1.0866	0.0301	-0.1191	0.3715	1.3727	3.589	0.959	-0.0353	0.3415	0.0175	0.3193	0.4446	1.4036	1.05	0.1076	0.3088	-0.119	0.1469	0.895	-0.3583	1.2634	-0.0675	-0.0487	0.2144	0.9566	0.5492	1.2635	0.3111	0.1592	-0.0597	0.5349	1.0173	0.0942	-0.0058	0.0113	0.0648	-0.083	0.7971	-0.0699	-0.0566	0.3473	0.8901	-0.0435	0.5999	0.1436	1.552	-0.0809	1.0449	-0.0864	-0.1773	0.3632	0.8796	-0.0731	-0.0551	0.9243	0.1266	0.0104	1.5073	1.3024	1.2275	0.0422	0.056	-0.0141	4e-04	0.2103	-0.107	0.0278	0.0264	0.846	0.6414	0.8731	-0.0507	0.1528	-0.05	0.3276	0.4809	0.0531	-0.0157	0.4779	-0.1255	0.0125	-0.0419	2.1022	0.8045	0.6098	-0.0871	0.1997	-0.0446	0.0695	0.6575	-0.121	1.2427	1.0399	-0.0433	0.0085	0.0695	0.7708	0.9423	0.0538	-0.2226	0.9301	-0.0118	0.836	-0.0363	0.6861	-0.1187	-0.0335	0.229	-0.1175	1.383	-0.1639	-0.2906	1.5097	1.1941	0.0974	1.2355	-0.1917	-0.144	0.8284	1.253	1.5222	0.8298	1.145	0.4624	1.239	0.9819	1.6329	0.5622	0.7908	-0.1231	0.7665	-0.1491	0.4052	0.6766	0.9947	0.7832	0.1352	0.3539	0.2042	0.0211	-0.1077	-0.1407	1.2744	0.0562	1.3453	0.0084	0.0122	-0.0247	-0.1729	-0.0294	-0.1785	-0.2261	-0.1301	1.2024	0.3125	0.005	-0.0953	1.2384	0.6396	0.6185	0.0593	0.6159	-0.0551	0.7296	0.6977	0.1449	0.1128	0.3825	0.0783	-0.1833	1.4498	-0.0734	-0.0949	0.8262	0.8608	-0.0322	0.9127	0.4115	-0.0591	0.5089	0.2574	-0.0019	0.7243	0.0339	-0.067	1.8127	1.6422	0.6547	0.8433	0.0182	1.0478	0.1912	0.0275	-0.002	0.0574	-0.0928	1.244	1.3132	1.3434	0.8517	0.0264	-0.0985	0.7872	0.195	0.6831	0.122	-0.0551	0.5585	2.0372	1.3843	1.3251	0.8947	1.444	1.0598	2.1091	0.9228	1.2966	0.0902	0.7303	1.8784	1.3742	1.4736	0.992	1.5417	1.1498	0.9559	0.7468	1.4062	1.2965	0.2576	-0.0305	-0.0958	-0.166	-0.1052	-0.0777	1.3711	0.1462	0.7562	1.2981	1.4272	0.8374	-0.0817	0.7369	1.0473	-0.0446	0.7782	0.0558	-0.0175	-0.1036	0.129	-0.0596	0.0702	-0.1544	0.3924	-0.1212	1.2098	0.9592	1.5511	1.3423	1.4836	1.9439	0.1811	0.9187	0.3366	1.7143	1.093	0.1463	1.1585	0.5656	1.5822	0.7567	0.6774	-0.0797	0.092	1.3566	0.0697	0.247	0.1062	0.3639	1.6042	0.3209	0.0804	-0.0941	0.0287	-0.0853	-0.038	0.5151	1.0683	-0.02	-0.0973	0.5639	1.2801	1.4502	2.9092	0.9657	2.536	1.7764	0.9181	-0.0873	0.9233	1.304	1.3701	1.0222	0.9289	0.0996	-0.1019	0.7903	2.0804	0.094	-0.2508	-0.173	0.1942	-0.1319	-0.1433	1.1005	0.0277	0.7226	0.5503	1.182	-0.0631	0.9905	0.2891	1.1946	-0.0556	0.2101	0.3123	1.0036	0.497	0.7564	1.3106	-0.043	0.6951	0.0787	-0.1411	1.3839	1.4787	0.1098	0.3472	1.0626	0.0716	0.7722	0.317	0.0218	0.4196	0.114	-0.0571	0.8085	0.0427	1.5501	-0.0248	-0.0763	0.3665	0.3749	1.7149	1.1345	0.4908	0.2067	0.175	1.7809	-0.0801	0.1685	0.097	0.889	-0.0635	1.067	0.579	1.5291	0.5012	0.4059	0.4912	-0.0277	1.3394	0.2322	-0.0084	0.2938	-0.0449	-0.0313	0.1317	0.0564	0.3306	0.0511	1.6803	-0.0873	0.3354	0.4806	1.0472	0.9567	-0.1014	0.2288	1.3734	0.6543	1.1851	1.9693	0.7321	0.0726	1.9206	1.2195	2.491	1.4177	0.6313	1.5473	0.6674	1.5346	1.5427	0.9118	0.9057	0.7069	0.3046	1.2045	1.1988	0.6254	1.7694	1.0334	1.4204	0.8537	2.0081	0.0296	0.2734	-0.0193	1.9738	0.8729	1.6354	0.8528	-0.1392	0.0068	0.4043	0.0044	0.296	-0.0377	0.792	-0.0247	0.3692	1.0847	1.3453	1.0894	0.5115	1.4838	0.0181	-0.3933	-0.0648	1.8868	0.8387	1.2882	2.2273	0.7681	0.0346	0.1264	0.6515	1.3204	0.5821	-0.0835	0.8164	1.2555	0.363	0.298	1.5479	0.6051	1.118	0.142	1.2217	-0.0297	0.0269	0.2842	0.5812	-0.0921	0.05	-0.1044	-0.0904	0.2383	0.8791	0.2442	1.3374	-0.039	-0.1124	0.1169	-0.0676	0.4595	0.2939	0.1232	0.5279	-0.1325	0.6751	1.1205	1.0023	1.0914	0.6326	0.2721	0.9309	0.1757	0.6367	0.0084	-0.0969	-0.0794	-0.0448	-0.0025	-0.0924	-0.0841	0.0074	-0.1635	0.0048	0.045	-0.0905	-0.0157	-0.116	0.5286	0.1278	0.5578	0.1423	0.1059	0.8874	-0.0218	0.3529	-0.0336	-0.0478	0.0103	0.6996	0.6882	-0.013	0.0857	0.3751	0.0111	-0.0089	-0.0182	1.0881	0.1678	-0.0642	0.1306	0.4847	1.8423	0.8498	-0.0076	0.0735	-0.031	0.2446	-0.058	0.0906	-0.0173	0.085	-0.0746	0.1531	1.7953	0.1844	-0.0159	0.5632	1.0772	0.7763	0.2055	-0.0677	0.1759	0.3152	0.4627	0.0744	0.4897	0.3316	-0.0962	-0.1764	-0.0213	0.3154	1.0215	-0.1308	1.6925	0.7361	0.0438	0.7843	1.0861	0.1718	0.0419	-0.2804	0.4272	0.8462	0.1527	0.0128	0.4605	0.6677	1.0364	0.178	0.1115	0.3801	0.0221	-0.0665	0.0691	1.2317	0.4693	0.2806	-0.0807	0.6406	0.6106	-0.0067	-0.0227	0.0541	1.0054	0.9465	0.4516	0.0404	-0.0487	-0.0839	0.3721	-0.0088	-0.0169	0.3114	1.1183	-0.0278	-0.0398	2.3054	0.67	1.6126	0.4498	0.7714	0.6644	0.6331	0.9129	0.3552	0.3965	0.6232	1.0864	1.608	1.1269	1.4578	0.7503	2.0608	0.3247	0.9443	-0.0396	0.3395	0.0358	0.8007	1.307	-0.233	1.5916	1.277	-0.0076	0.5277	0.6522	-0.162	0.5625	-0.1439	0.0856	0.0545	0.1091	-0.0588	0.594	0.238	0.1764	0.1012	2.1719	1.4093	0.6319	0.0881	0.652	-0.0248	0.1081	0.8391	0.2891	0.2239	0.8038	0.8464	-0.039	0.9651	0.013	0.9	1.5402	1.2779	0.1371	0.4347	-0.0515	-0.1431	0.1578	0.9206	0.358	-0.0736	0.1789	0.9106	1.6542	1.0568	-0.12	0.0237	0.0652	0.0593	-0.0731	-0.1797	-0.1695	-0.1367	1.0045	-0.0785	1.6363	1.3481	-0.0467	1.479	1.6541	0.8003	-0.0879	0.1202	0.8827	0.2675	0.2009	-0.3789	-0.0775	0.3578	0.8426	-0.0928	0.3326	1.0366	0.0991	0.0853	0.3162	0.3193	0.3869	0.515	0.4819	1.2987	0.1796	0.1421	0.3391	0.5373	-0.0843	1.1936	0.0393	0.4955	-0.0626	0.1732	-0.1052	0.6061	0.0717	0.6199	1.1922	0.6343	0.7631	0.9251	-0.1237	0.0422	1.2572	0.0664	1.6351	-0.1077	-0.0228	0.981	1.0732	-0.0013	1.7293	0.5635	0.3518	1.1188	0.0496	1.5855	1.2878	0.3558	0.3741	0.0102	0.7932	-0.0145	-0.0396	-0.0409	0.0058	1.4192	1.182	0.4772	0.0272	1.0172	0.3209	1.3312	0.7683	1.3208	0.0982	1.3201	1.2592	0.2208	0.9	1.3085	0.5037	0.1857	0.5293	1.3382	1.4997	0.6424	0.5077	0.2144	0.0811	-0.044	0.0208	1.1298	1.4909	0.2719	0.4595	0.3552	0.9176	0.3662	1.72	0.4496	0.0309	2.1013	1.0016	1.0266	0.356	0.0512	0.663	0.6785	-0.2422	-0.1278	0.3791	0.2177	0.6509	0.2851	0.3931	0.0266	1.3626	0.6948	-0.0042	-0.0291	1.1522	0.0941	0.2291	2.2224	0.6124	-0.2109	0.0106	0.8333	1.3409	-0.0151	-0.0742	0.4107	1.1236	-0.0171	1.6996	0.7148	0.4594	0.9119	0.0514	1.4579	1.9896	2.0394	1.3763	0.129	1.3268	0.0128	-0.0503	0.4818	-0.06	0.7297	-0.0499	0.6762	1.032	1.8376	0.7082	1.1886	0.8204	0.0039	0.5815	1.6558	1.7805	0.8752	0.6719	2.3159	1.2155	0.2042	-0.033	0.1001	-0.1952	2.4135	0.588	1.0963	-0.0322	0.2386	0.0814	1.6093	-0.0528	-0.0395	1.5922	1.2958	0.5122	-0.0653	0.7054	-0.0483	1.1233	-0.0256	-0.0416	0.8013	0.5147	2.8385	-0.1156	0.5553	0.0311	0.9692	0.1006	0.6686	1.9828	0.3608	-0.0234	0.7977	1.1491	0.0286	0.7812	0.05	1.4343	-0.07	0.5299	0.2804	0.5241	1.503	0.2237	0.0657	0.1654	0.7289	1.605	0.0449	0.1567	-0.1109	0.6001	0.1942	0.9345	0.8787	1.5914	1.0708	-0.0813	1.4914	1.1162	-0.0441	0.5697	0.2882	2.0064	-0.1102	1.376	1.5162	-0.0452	0.111	0.2054	0.0057	0.7141	2.2052	1.3561	-0.0593	0.0526	0.1741	0.6744	0.5067	1.2908	0.2762	2.5065	0.2358	0.1041	1.3011	0.0468	-0.0652	0.1015	1.1544	1.0086	0.2871	-0.0979	0.0838	-0.013	0.7088	0.6568	-0.0876	-0.0318	0.022	-0.0742	1.5727	0.5847	0.1145	0.5103	0.1368	-0.0719	0.2914	0.6925	0.0647	0.4446	0.6523	0.6532	-0.1183	1.8409	0.0237	1.1732	-0.0525	0.2939	0.5316	0.2921	0.8584	1.4917	1.0072	1.2921	0.0711	0.0892	0.2815	0.1165	0.1825	0.9956	-0.1123	0.0316	0.8874	-0.0228	0.5663	1.7729	0.4064	0.5372	0.2803	0.2295	0.1712	1.2154	-0.1521	0.2605	0.3762	-0.007	0.8025	0.1038	0.1159	0.6096	0.4485	0.4994	0.8644	1.0584	0.8547	2.9689	1.6183	0.1253	0.7329	0.6758	1.8411	0.33	0.1051	0.3483	0.776	1.1332	-0.0713	0.8055	0.6062	0.0333	-0.0317	0.5974	0.4647	0.0119	-0.1321	1.6066	0.0237	1.9512	0.7593	0.867	1.2979	1.5242	0.4473	0.4309	0.4679	1.3062	1.1685	0.1673	0.1255	1.1122	-0.0438	1.1379	2.5875	0.4613	1.3022	1.259	0.3473	0.1313	1.12	0.3072	-0.0873	1.9881	0.3929	0.3112	0.1025	0.487	0.4156	0.4703	0.2204	-0.0059	0.3163	0.6664	0.2217	1.3683	0.1344	0.061	0.1134	0.3332	0.3878	-0.034	0.0426	0.0495	-0.0544	0.7445	-0.1345	0.8378	1.3986	-0.1161	-0.0085	0.0318	0.3588	0.0267	0.8816	2.4599	0.8908	0.3446	0.0473	-0.0431	-0.066	2.3197	0.8319	0.7918	0.2687	-0.1732	0.6235	0.6307	1.2656	-0.1003	0.6045	0.9299	1.4351	0.0982	1.2483	0.49	-0.0667	0.5895	0.5825	1.0239	2.2517	-0.0519	0.449	1.9075	-0.0503	-0.0869	1.3929	0.7854	-0.1342	1.6477	-0.0854	0.5994	0.9542	0.1086	-0.1135	1.9688	2.1722	-0.0608	0.0793	0.3038	1.1476	-0.0919	1.9861	-0.1065	0.8621	-0.1693	-0.0809	-0.1125	0.3522	0.0772	1.0772	0.9419	0.5842	0.6118	-0.1038	2.3782	1.0908	1.1898	0.6738	0.0429	0.5642	0.5059	-0.0302	-0.0722	-0.0634	0.181	0.1109	-0.0693	-0.1173	0.4028	-0.0607	0.5537	1.4012	-0.1375	0.003	0.5934	1.1027	0.4321	1.5855	-0.0669	0.7809	-0.1034	-0.0254	0.744	0.0203	1.1447	-0.0491	0.0017	1.338	-0.0387	1.2865	0.8336	0.1757	-0.0214	0.2347	0.5583	1.3241	1.3201	0.7408	-0.0392	1.1843	-0.1293	0.2963	-0.0661	1.9283	0.3601	0.8307	-0.1771	0.183	0.9718	1.5002	-0.0154	-0.0923	1.2957	0.0652	0.1242	0.0674	-0.2576	1.1595	1.5284	1.5553	0.3538	2.7749	-0.0311	1.546	-0.3303	0.5835	0.2247	0.2468	0.7896	2.0149	1.1806	1.2645	1.2541	0.0257	1.6678	1.0545	0.3339	-0.0745	-0.0526	1.1418	0.0067	0.6537	0.3192	1.0141	-0.0557	1.2206	1.0145	-0.1046	-0.1241	1.0689	-0.0493	0.1187	-0.0174	0.2053	-0.0908	2.0601	0.512	1.7178	0.4167	-0.0468	0.0987	0.221	0.1202	-0.0219	1.1911	0.0808	0.8911	1.5339	1.6796	1.3132	0.3402	0.1296	1.2775	0.9535	2.2966	0.6842	0.6006	0.9732	1.1665	0.4934	0.8829	1.9895	1.0511	0.3155	0.077	-0.1179	1.4995	0.3971	-0.0272	0.3517	-0.2143	0.3389	1.3522	0.4765	0.3448	-0.0109	0.0577	0.8261	-0.0704	2.1949	0.8128	0.8748	-0.0221	0.3848	-0.141	-0.0338	1.6666	-0.1261	-0.0337	0.1262	0.1162	0.3272	1.0277	1.029	0.1657	1.0682	0.0228	0.5768	-0.0396	1.2445	0.1831	-0.0593	0.2184	1.0005	0.4927	0.0527	-0.1267	0.0267	-0.082	0.0521	1.8349	1.5112	0.7692	0.0631	-0.08	2.2225	0.7418	-0.0084	1.0974	0.6394	1.3963	0.3696	1.1257	0.4971	1.1951	1.2243	0.8523	1.4804	1.1383	0.6898	0.708	0.499	0.4092	0.9005	0.7729	2.1618	0.3658	0.2182	0.6516	0.1048	0.5498	0.9433	0.0217	-0.014	0.2276	-0.0617	0.9012	1.033	0.8927	0.3919	0.8141	2.3627	1.4518	0.9874	0.9934	1.2315	-0.1715	0.7867	0.4275	0.0321	1.2394	-0.0632	0.3328	0.0595	0.2296	1.1803	0.6242	-0.2075	0.5635	-0.1686	0.2766	0.2672	0.4015	0.0616	1.8095	0.1038	2.2185	2.8332	0.5742	0.0639	0.8968	1.2737	1.5469	1.2033	-0.0216	1.4441	3.7753	-0.0486	0.0141	1.8172	0.7907	1.2218	0.1095	1.6127	0.3341	-0.1117	2.5471	0.534	1.3629	0.404	-0.1153	1.246	0.7858	0.5797	0.2606	2.5329	-0.0399	-0.0138	-0.0155	0.1278	-0.1072	-0.0787	-0.0118	-0.0485	3.3589	-0.0856	1.6175	1.7347	0.0415	-0.0486	0.4006	0.6225	0.0045	0.0281	0.9069	0.8221	1.9615	0.0665	0.6109	1.0214	1.4425	0.7451	1.8348	0.1217	1.1767	0.6441	0.2199	1.7917	0.6023	0.8469	0.3267	0.7253	0.6735	0.6489	0.5949	0.0109	0.5984	0.6301	1.3314	1.8375	0.5495	0.9172	0.5034	1.4142	1.2105	0.4816	0.0645	0.0562	0.7865	0.8365	0.6338	1.2702	0.4008	0.4544	0.5805	2.3222	0.6531	1.0031	0.9287	0.7021	1.3642	0.1592	-0.0645	0.8741	1.9265	2.9402	0.9454	0.9816	0.7298	0.6896	2.0201	0.0694	0.3529	1.4087	-0.0907	0.7061	0.0472	-0.0363	0.6715	1.1017	1.9617	0.4056	-0.0639	0.824	2.4151	0.3046	0.8941	1.0963	0.5301	-0.0617	1.5005	-0.0127	0.0179	0.0343	-0.0762	-0.0179	-0.1325	0.8623	1.6468	0.4144	0.184	1.0298	0.2839	1.4033	0.8347	0.1189	0.6948	0.1412	0.851	1.704	0.5362	0.4551	0.4235	0.5136	3.1292	0.1	0.3036	1.4134	-0.0842	0.6014	0.1196	1.7296	0.3831	1.1818	2.48	0.2892	0.3401	0.1537	0.199	0.6373	-0.1057	0.2183	1.9518	0.1624	1.4529	0.1077	0.8072	0.9382	0.7374	-0.0019	0.3171	0.5067	1.7111	-0.0643	0.8694	2.2471	1.1226	1.5135	1.4965	0.8989	0.479	0.832	0.9244	0.165	1.5002	0.1498	2.0107	0.7942	0.7585	0.0654	0.7345	0.7012	1.0506	1.185	1.3149	0.9548	0.745	-0.0588	1.5354	1.2721	0.0209	1.0221	3.2379	0.7269	0.9232	1.7841	0.5775	1.0691	0.0662	0.9217	1.6325	0.8384	1.3561	0.5746	0.7202	1.2459	0.7459	0.3627	1.2514	0.1941	0.7166	0.4064	0.639	0.684	-0.0054	0.0765	-0.019	0.8804	1.1379	0.3031	0.1582	0.8014	0.0958	1.595	0.985	1.8691	1.0813	1.8004	-0.092	0.4933	0.5622	1.154	0.6991	0.8019	0.3553	1.6817	0.2033	0.7399	0.2091	-0.0012	1.2291	-0.0108	0.7014	1.0532	1.9282	0.8547	-0.0956	-0.1844	0.5439	2.2042	1.1912	1.0048	0.8498	1.5951	0.7658	0.5301	0.8067	0.6035	1.9421	1.1894	1.5375	0.8997	1.5171	0.489	0.7485	1.0934	0.0975	1.1033	1.0019	0.7972	-0.0085	-0.0143	-0.1067	0.3113	0.2498	1.0319	1.1755	1.6642	-0.067	0.043	0.0996	5e-04	0.0373	0.7979	0.5638	0.708	0.7876	0.6537	2.0998	1.4252	0.0037	0.3266	0.0709	-0.086	1.8457	-0.0351	0.0206	1.0548	1.5435	0.9453	0.1777	1.5486	0.9841	0.9555	1.2245	0.5147	0.794	1.5392	0.0139	1.6147	-0.0349	1.6481	0.6131	0.1798	1.2156	1.114	0.5528	1.1695	0.9155	1.4391	0.2367	0.9859	0.2452	1.5799	-0.0196	0.6605	-0.0538	1.6374	0.3946	0.0903	0.6366	-0.0417	0.2758	-0.0779	-0.0574	0.11	1.7228	0.6785	1.5494	1.3271	0.7583	0.2592	-0.1385	-0.0017	1.0199	1.4139	1.4778	0.4049	-0.1599	1.455	0.6553	1.6603	2.3373	1.4102	1.4297	0.6048	0.1971	1.1861	0.8742	0.599	2.7934	1.8791	1.1112	0.0063	1.2492	1.7359	-0.031	0.6744	0.8296	0.4436
[truncated: 5,925,622 more chars]
