# Supplementary material for: Integrative analyses reveal signaling pathways underlying familial breast cancer susceptibility
Source: Mol Syst Biol. 2016 Mar 11;12(3):860. doi: 10.15252/msb.20156506 (PMC4812528; doi:10.15252/msb.20156506)
Supplement: Supplementary file 20 — Computer Code EV2 [file MSB-12-860-s020.zip › MSB-15-6506R_Computer_Code_EV2/BCRiskPathways_Notebook/Data/Expression/utahontario1.batch.txt]

Description	Utah__A01	Utah__A02	Utah__A03	Utah__A04	Utah__A05	Utah__A06	Utah__A07	Utah__A08	Utah__A09	Utah__A10	Utah__A11	Utah__A12	Utah__B01	Utah__B02	Utah__B03	Utah__B04	Utah__B05	Utah__B06	Utah__B07	Utah__B08	Utah__B09	Utah__B10	Utah__B11	Utah__B12	Utah__C01	Utah__C02	Utah__C03	Utah__C04	Utah__C05	Utah__C06	Utah__C07	Utah__C08	Utah__C09	Utah__C10	Utah__C11	Utah__C12	Utah__D01	Utah__D02	Utah__D03	Utah__D04	Utah__D05	Utah__D06	Utah__D07	Utah__D08	Utah__D09	Utah__D10	Utah__D11	Utah__D12	Utah__E01
1	-0.006	-0.0328	-0.0281	0.0328	0.0324	-0.081	-0.033	-0.0164	-0.0894	-0.0489	0.0628	-0.087	-0.2364	-0.0346	-0.0867	-0.0246	-0.0568	-0.2158	0.0189	0.0896	-0.0279	0.0135	-0.0248	-0.0786	-0.0076	-0.0112	-0.0098	0.1765	0.06	-0.0223	0.0415	-0.0196	0.049	-0.0271	0.0437	0.0108	-0.023	-0.0016	-4e-04	-0.0578	-0.0148	-0.012	-0.0069	-0.0608	-0.0573	-0.0065	-0.055	-0.0495	0.0052
10	-0.1111	-0.2718	-0.2997	-0.1837	-0.125	-0.0988	-0.1212	-0.2407	-0.1708	-0.139	-0.2325	-0.0169	-0.1145	-0.2709	-0.1072	-0.0278	-0.1934	-0.3596	-0.0753	-0.1402	-0.3948	-0.1132	-0.1715	-0.0767	-0.1607	-0.2343	-0.2206	-0.2454	-0.153	-0.2865	-0.1706	-0.1803	-0.1984	-0.335	-0.1325	0.039	-0.3637	-0.1398	-0.0839	-0.2861	-0.2873	-0.3114	-0.0095	-0.2055	-0.1811	-0.2054	-0.1608	-0.0133	-0.0748
100	0.8209	0.8832	1.24	0.8067	0.7538	0.76	0.8676	0.7565	0.873	0.9336	0.8099	0.5304	0.762	1.0524	0.797	0.7819	0.932	0.4102	0.9238	0.9666	0.6308	0.5604	0.7418	0.3702	0.9796	0.8547	1.1385	0.5422	0.5927	0.3835	0.6316	0.8184	0.7215	0.644	0.9221	0.4185	0.6705	0.5995	0.5147	0.4538	0.6445	0.8757	0.6874	0.5145	0.6995	0.6448	0.3845	0.5479	0.6027
1000	-0.0804	-0.0664	-0.0797	-0.0657	-0.0487	-0.0538	-0.0997	-0.0842	-0.0857	-0.0818	-0.0543	-0.1068	-0.0958	-0.0652	-0.0665	-0.0981	-0.1135	-0.1537	-0.0902	-0.0696	-0.0994	-0.0797	-0.066	-0.1438	-0.1159	-0.0126	-0.0616	-0.0238	-0.0343	-0.0568	-0.0081	0.0211	-0.0351	-0.0375	-0.0056	-0.0227	-0.1097	-0.0248	-0.0255	-0.0872	-0.069	-0.0346	-0.0421	-0.0861	-0.0572	-0.0815	-0.1017	0.0203	-0.0661
10000	0.6233	0.3831	0.396	0.5255	0.5106	0.4506	0.74	1.0516	0.7535	0.8026	0.5676	0.3938	0.7023	0.5192	0.6398	1.008	0.537	0.4838	0.6255	0.3527	1.0255	0.7207	0.4927	0.8104	0.5244	0.499	0.4905	0.291	0.2704	0.0968	0.4051	0.3989	0.3365	0.342	0.3517	0.2659	1.0558	0.3337	0.292	0.3463	0.3754	0.4245	0.3478	0.3066	0.3962	0.3118	0.1708	0.2792	0.3479
10001	1.7511	1.4129	1.6812	1.4121	1.5617	1.4417	1.6628	1.6466	1.6364	1.5758	1.6432	1.0525	1.6482	1.7104	1.6257	1.221	1.3316	1.1256	1.7348	1.6879	1.2513	1.1994	1.2046	0.791	1.4941	1.4785	1.5943	0.938	1.0722	0.4343	1.0812	1.4921	1.0353	1.062	1.4475	0.9919	1.3293	1.3226	0.9773	1.204	1.1148	1.4407	1.4168	1.0118	1.4355	1.2301	0.5425	1.1729	1.0466
10002	-0.1676	-0.1305	-0.1085	-0.0722	-0.1039	-0.1806	-0.1156	-0.1628	-0.0958	-0.0677	-0.0267	-0.0922	-0.2562	-0.0839	-0.0969	-0.1339	-0.1192	-0.2602	-0.118	-0.0183	-0.0645	-0.1054	-0.1345	-0.051	-0.0823	-0.1189	-0.1189	-0.0594	-0.0829	-0.0634	-0.0632	-0.071	-0.0315	-0.0487	-0.0187	-0.0285	-0.0295	-0.0686	-0.0654	-0.0781	-0.0889	-0.0607	-0.03	-0.0596	-0.0798	-0.0166	0.001	0.0469	-0.0841
10003	-0.0913	-0.0938	-0.0814	-0.0744	-0.0913	-0.1093	-0.0476	-0.0801	-0.0942	-0.051	-0.0702	-0.1285	-0.0967	-0.0657	-0.1105	-0.1216	-0.0536	-0.1722	-0.0612	-0.0937	-0.1329	-0.1121	-0.0684	-0.134	-0.1356	-0.0577	0.0125	-0.0432	-0.1078	-0.1027	-0.0648	-0.0297	-0.0734	-0.0615	-0.0416	-0.0752	-0.119	-0.0341	-0.0383	-0.0587	-0.0787	-0.1189	-0.0333	-0.0849	-0.074	-0.0623	-0.0282	-0.043	-0.0743
100033398	0.2524	0.6025	0.3449	0.3208	0.176	0.4203	0.3899	0.4377	0.2023	0.3055	0.3716	0.4811	0.3183	0.2865	0.3055	0.1967	0.5752	0.2139	0.3528	0.3603	0.2516	0.3665	0.418	0.4847	0.2819	0.2252	0.4845	0.4964	0.2825	0.2081	0.5224	0.219	0.4577	0.2908	0.484	0.1671	0.4167	0.5634	0.5995	0.5411	0.3844	0.231	0.127	0.2103	0.3764	0.2506	0.5505	0.1719	0.0736
100033399	0.1426	-0.1099	0.0732	-0.1694	0.0038	-0.0378	-0.0863	0.0906	0.1198	0.0253	0.0726	0.1203	0.0177	0.0238	0.0364	-0.1603	-0.1043	-0.1168	-0.1325	-0.0769	-0.0757	-0.0975	-0.036	-0.0391	-0.0059	-0.0942	-0.0807	0.1348	0.0682	0.2641	-0.0383	0.0541	0.0722	-0.0909	0.2265	-0.0719	-0.005	-0.0122	-0.0444	0.1252	0.0053	0.0201	-0.0415	-0.143	0.0888	0.114	0.1666	0.14	0.0231
100037267	-0.0516	0.1109	0.0648	0.0747	-0.0266	0.0374	0.0581	0.0112	-0.0777	0.0361	-0.0927	-0.0259	-0.1671	-0.0564	0.0125	0.0721	0.0302	0.0092	-0.0752	-0.0237	0.0673	-0.1026	0.0709	0.0087	-0.0434	-0.0197	-0.053	-0.1005	-0.0356	0.0347	0.049	-0.048	-0.0144	-0.1146	0.0696	-0.1619	-0.0331	-0.0435	-0.1246	-0.01	-0.0511	-0.0531	0.0957	-0.0684	-0.2523	-0.0699	-0.1587	0.0262	0.047
100037417	0.7343	0.2839	0.5617	0.2935	0.2088	0.3805	0.3061	0.2796	0.3001	0.5091	0.6007	0.4768	0.6604	0.7813	0.5389	0.5756	0.4604	0.4523	0.573	0.589	0.2393	0.0916	0.5702	0.1874	0.8369	0.1478	0.7493	0.3497	0.232	0.5076	0.3606	0.2598	0.0904	0.3983	0.3842	0.2074	0.613	0.3073	0.3254	0.47	0.3866	0.404	0.1779	0.2342	0.1856	0.3968	0.2402	0.2678	-0.0267
100038246	0.0683	0.0359	0.1037	0.0174	0.0282	0.0238	0.021	0.0673	0.1125	0.0562	0.0878	0.1151	0.1131	0.1093	0.2037	0.0263	0.0558	0.1192	0.1223	0.0898	0.0974	0.1377	0.1068	0.0226	0.1299	0.0996	0.036	0.0436	0.0464	0.2481	0.1017	0.0888	0.145	0.0802	0.1235	0.0772	0.2193	4e-04	0.084	0.1464	0.1196	0.1469	0.0617	0.1452	0.1483	0.0084	0.1605	0.1983	0.1507
10004	0.0852	0.0283	0.146	0.1219	0.1913	0.0621	0.0825	0.0755	0.0761	0.0162	0.1566	0.0306	-0.0555	0.102	0.0248	-0.0242	0.0029	-0.1813	0.0783	0.1621	-0.0114	-0.0219	-0.0046	-0.0348	0.1547	0.1959	0.202	0.1653	0.1391	-0.0247	0.0863	0.2129	0.1729	0.0686	0.1947	-0.0183	0.0455	0.0881	0.0882	0.1052	0.0892	0.1776	0.1484	0.116	0.1784	0.1531	0.0672	0.0627	-0.06
100048912	0.0873	-0.026	0.0322	-0.0176	-0.0117	-0.0124	-0.0046	0.0882	-0.0094	0.0953	-0.0145	-0.0193	-0.0229	-0.0356	0.0136	0.0085	-0.0647	0.0803	0.0351	-0.0046	0.0739	-0.0076	-0.007	-0.0304	-0.1087	-0.0863	-0.0117	-0.0229	-0.0598	-0.095	-0.1417	-0.0253	-0.0528	-0.0709	0.028	-0.0973	0.0282	-0.048	-0.046	-0.0277	-0.0969	0.005	-0.0272	-0.0408	-0.0992	-0.032	0.0814	-0.0129	-0.0427
100049587	1.9517	2.3506	1.8369	1.9155	2.5808	2.2304	1.6108	1.2375	2.0147	1.5217	2.0029	1.4156	1.1779	1.6361	1.4915	1.6734	2.1121	-0.0038	1.4104	1.5957	1.5403	0.8608	2.483	0.6858	1.8948	2.2169	1.73	1.878	2.2638	0.4339	0.1169	2.0344	1.3449	1.9636	1.3811	1.6076	-0.0454	1.209	2.0537	1.7354	3.0626	2.3693	2.0279	1.7653	1.5711	2.3361	0.6269	1.8926	1.7582
100049716	0.3025	0.2149	0.185	0.1337	0.2242	0.003	0.2251	0.098	0.0492	0.1608	0.0383	-0.0285	0.0482	0.1324	0.0607	0.103	0.118	-0.1189	0.1102	0.1431	-0.055	0.0516	0.1511	-0.0944	0.1694	0.1184	0.0803	-0.0614	0.0131	-0.0593	0.0162	0.0181	-0.0667	0.0597	0.115	0.0801	0.1297	0.2606	0.1165	0.0397	0.0656	0.2452	0.1311	-0.0268	0.2194	0.034	-0.0862	0.1484	-0.0225
10005	0.6627	0.4737	0.7061	0.5311	0.6882	0.5413	0.6027	0.6063	0.5174	0.6168	0.5614	0.4044	0.5119	0.733	0.5699	0.4832	0.6086	0.2158	0.6866	0.607	0.4069	0.3348	0.6456	0.3368	0.6798	0.5975	0.7309	0.47	0.4635	0.1112	0.3501	0.5949	0.4711	0.4969	0.6352	0.3167	0.5657	0.4623	0.4502	0.5413	0.5213	0.6456	0.5495	0.3479	0.5696	0.5972	0.2936	0.3776	0.3734
10006	1.8832	1.6458	1.7965	1.5473	1.7428	1.5696	2.0116	1.9514	1.8594	1.9764	1.7667	1.0996	1.7928	1.746	1.8051	1.9496	1.6524	1.6409	1.9735	1.7875	1.87	1.5811	1.5221	1.502	1.7414	1.483	1.6537	1.1476	1.0661	0.4589	1.2693	1.4412	1.2102	1.1472	1.4622	1.0489	1.7955	1.3234	1.3203	1.33	1.3355	1.5558	1.4084	1.2809	1.315	1.392	0.8055	1.175	1.2621
10007	0.7265	0.5787	0.7257	0.6272	0.7927	0.6842	0.8319	0.4975	0.5451	0.7122	0.408	0.3519	0.3732	0.6986	0.5771	0.3899	0.5169	0.2301	0.6153	0.6396	0.0189	0.2573	0.5528	-0.0164	0.4928	0.5516	0.6173	0.2137	0.2398	-0.0255	0.3848	0.4289	0.4459	0.4759	0.2881	0.1607	0.1395	0.294	0.2234	0.4273	0.5361	0.5339	0.3637	0.236	0.5121	0.4405	0.0718	0.1859	0.3295
10008	0.3951	0.2611	0.3979	0.241	0.436	0.4692	0.5378	0.143	0.1636	0.4074	0.1824	0.0215	-0.0073	0.2898	0.1893	-0.0392	0.0539	0.1113	0.2206	0.5115	-0.1082	0.0188	0.3963	-0.1482	0.3284	0.1421	0.3548	-0.094	0.153	-0.2929	0.0213	0.2139	0.2072	0.079	0.2375	-0.0933	0.097	0.1554	0.0953	0.264	0.1491	0.2351	0.2718	0.1296	0.0978	0.3495	-0.0121	0.1113	0.1028
10009	1.414	1.3287	1.4889	1.3917	1.4106	1.4233	1.3568	1.1915	1.3491	1.403	1.2551	1.0271	1.3148	1.4936	1.3908	0.9949	1.2194	0.8491	1.4918	1.4905	0.9404	1.0003	1.1648	0.5422	1.2167	1.2474	1.3764	0.9852	1.0265	0.367	1.2319	1.3382	1.0945	1.0812	1.3491	0.8301	0.8145	1.1441	1.0642	1.1568	1.193	1.2602	1.3245	1.0026	1.2201	1.1662	0.431	1.068	1.1063
100093630	1.5593	1.2281	1.2823	1.6472	1.6596	1.3344	1.503	1.4159	1.1951	1.2736	1.1243	1.2655	1.5683	1.6612	1.4758	1.0084	1.3348	0.8143	1.4094	1.3737	1.3111	1.389	1.6093	0.6822	1.0759	1.236	1.125	0.877	1.0685	0.5035	1.0676	1.2156	0.9018	1.2101	1.2688	0.7999	0.7761	1.1715	1.0536	1.1961	1.1009	1.3058	1.0827	0.9273	1.3321	1.3442	0.6149	1.4502	1.2994
100093717	0.3379	0.4207	0.3763	0.3338	0.3683	0.3531	0.3427	0.2433	0.2154	0.2612	0.2542	0.4188	0.3739	0.257	0.3713	0.277	0.4136	0.4452	0.3649	0.3374	0.217	0.1926	0.3949	0.1869	0.3387	0.4156	0.3581	0.232	0.2524	0.2507	0.4563	0.4765	0.2771	0.3734	0.2835	0.1136	0.282	0.2937	0.2641	0.3466	0.3354	0.3201	0.2169	0.2598	0.3834	0.2883	0.1518	0.1225	0.1337
1001	-0.0691	-0.0957	-0.084	-0.0522	-0.0577	-0.1013	-0.1215	-0.1366	-0.0826	-0.1125	-0.0906	-0.1116	-0.0995	-0.0432	-0.0728	-0.1838	-0.1672	-0.2263	-0.1191	-0.0431	-0.0565	-0.0373	-0.0929	-0.0885	-0.1477	-0.0889	-0.1001	-0.1143	-0.065	0.0051	-0.0614	-0.0402	-0.0621	-0.0536	-0.0378	-0.1035	-0.075	-0.0258	-0.1081	0.0231	-0.0739	-0.1009	0.0063	-0.0471	-0.0903	0.0063	-0.0872	0.0094	-0.0732
10010	1.1835	0.863	1.1246	0.8768	1.0563	0.8459	1.3809	1.5179	1.1401	1.456	0.7789	0.4266	1.1476	0.9837	1.1253	1.4323	0.8321	0.9229	1.2244	0.6888	1.2408	1.1482	0.9357	1.0552	1.0586	0.7678	0.9636	0.4131	0.5246	0.155	0.5074	0.5549	0.5228	0.5401	0.5648	0.3595	1.1772	0.5426	0.6107	0.675	0.6286	0.7096	0.562	0.4798	0.575	0.4065	0.201	0.362	0.4576
100101126	0.4523	0.3955	0.3884	0.399	0.3855	0.4	0.5498	0.3724	0.4467	0.2561	0.6568	0.4071	0.4091	0.4875	0.3285	0.1132	0.3074	0.3595	0.572	0.5878	0.3784	0.3607	0.4216	0.0706	0.2483	0.278	0.2047	-0.0018	-0.0915	-0.1775	0.3644	0.5308	0.2022	0.3736	0.3592	0.2579	0.1292	0.4307	0.1661	0.0636	0.3392	0.2751	0.3142	0.1851	0.3886	0.1833	-0.3869	0.3115	0.445
100101246	0.2304	0.2824	0.3602	0.2227	0.3797	0.323	0.1494	0.1745	0.4376	0.262	0.055	0.4562	0.5132	0.5021	0.524	0.1069	0.2319	0.6085	0.1667	0.3937	0.3784	0.2269	0.1672	-0.1431	0.1583	0.2463	0.1761	0.1831	0.127	0.275	0.0139	0.2919	0.2785	0.3064	0.2199	0.1601	0.1873	0.2694	0.1632	0.3492	0.4171	0.3498	0.2633	0.3637	0.3766	0.255	0.189	0.1356	0.1668
100101266	0.0638	-0.1179	0.0506	-0.1121	0.0329	0.0272	-0.0947	0.0513	-0.0253	-0.0119	0.0301	0.0323	0.0969	-0.0066	0.0697	-0.1007	0.0219	0.1811	0.0077	-0.1805	-0.1495	0.0121	0.0117	0.0789	0.0682	-0.1955	-0.0661	-0.0085	-0.0628	-0.0415	-0.075	0.0054	-0.0461	-0.1102	-0.0688	0.0894	0.0131	-0.1375	0.0285	-0.045	-0.0936	-0.0497	-0.0228	-0.1577	-0.0182	-0.0544	0.0074	0.2305	-0.0758
100101267	0.5142	0.5899	0.5374	0.5715	0.542	0.4915	0.8015	1.1772	0.5044	0.8501	0.4442	0.5543	0.7823	0.7199	0.5615	0.8756	0.3761	0.4251	0.5264	0.5828	0.4881	0.6111	0.4488	1.0021	0.6954	0.5785	0.8408	0.4296	0.7489	0.0761	0.5404	0.4445	0.4786	0.5599	0.6779	0.5548	0.8647	0.5718	0.8187	0.4166	0.6165	0.6865	0.5044	0.3922	0.3598	0.5485	0.1178	0.3885	0.509
100101405	-8e-04	-0.1047	0.1901	0.0149	0.0714	-0.1481	0.1124	0.0659	-0.0207	0.0094	0.1102	-0.1911	0.1216	-0.0267	-0.0136	0.0636	-0.0568	0.1063	0.1485	0.0865	-0.0342	0.0031	0.0201	0.0233	0.0374	-0.0891	-0.0132	-0.1015	0.0234	-0.2392	-0.304	-0.1372	-0.1625	-0.0664	-0.1236	0.2719	-0.006	-0.0418	-0.0165	0.053	-0.2144	-0.0543	-0.0299	-0.092	-0.0815	0.1119	0.0908	-0.0679	-0.0716
100101467	0.2202	0.0345	0.0652	0.1248	0.1192	0.0706	0.0673	0.1431	0.0687	0.1214	0.1135	-0.0769	0.0443	0.1046	0.1168	0.0425	-0.026	-0.1232	0.1801	0.1032	0.0652	0.0111	0.017	-0.0366	0.0856	0.0806	0.2049	0.0372	-0.0399	0.0359	0.0405	0.1404	0.0453	0.0066	0.1237	-0.0253	0.1325	0.1508	0.0971	0.1189	-0.0247	0.1457	0.099	0.041	0.0344	-0.014	-0.1488	0.0499	-0.0192
100101483	0.3568	0.2019	0.2604	0.2576	0.2177	0.3412	0.3196	0.3407	0.2455	0.2502	0.2124	0.1143	0.3274	0.2391	0.2436	0.1466	0.1497	0.0763	0.1854	0.0799	0.1316	0.2515	0.2899	0.1143	0.0376	0.1469	0.004	-0.0104	0.1658	-0.2379	0.181	0.2145	-0.0407	-0.0484	-0.0265	-0.0951	0.018	0.0767	0.0982	0.1189	0.0894	0.1239	0.0061	-0.0579	0.1994	0.209	-0.2508	-5e-04	-0.0072
100101917	0.5205	0.2208	0.3196	0.2832	0.1715	0.2554	0.3617	0.5854	0.1167	0.3327	0.3285	0.1133	0.6607	0.4182	0.3508	0.4116	0.2891	0.3268	0.3897	0.3148	0.2462	0.0619	0.1073	0.2575	0.3347	0.205	0.4093	0.0921	0.0435	-0.0218	0.2855	0.0944	0.0792	0.023	0.1989	0.0879	0.5637	0.1831	0.1945	0.2135	0.1762	0.3943	0.1917	0.2116	0.1105	0.0475	0.4797	0.423	0.2111
100101932	-0.1432	0.0196	0.0789	-0.0598	0.0051	-0.0521	0.0727	-0.0998	0.1539	-0.1278	-0.0389	0.0519	-0.235	-0.0535	-0.0579	0.0436	-0.1448	-0.3797	0.0663	0.0287	-0.0931	-0.0964	-0.3165	0.0545	-0.1873	0.0639	0.0101	0.1378	0.2871	0.0535	0.3291	-0.1736	0.178	0.1475	-0.038	0.1995	0.0339	-0.098	0.1524	-0.1627	-0.1208	-0.0121	0.0174	-0.007	-0.1258	0.0553	-0.434	0.2964	0.0868
100101935	-8e-04	0.0267	-0.1115	-0.1826	0.0626	0.0364	-0.0184	-0.2316	-0.0989	-0.1733	-0.2489	-0.333	-0.2174	-0.0957	-0.1731	-0.2648	-0.1301	-0.3038	-0.0467	-0.0025	-0.0655	-0.0627	0.0818	0.0655	-0.2305	-0.0622	-0.1181	-0.3268	-0.0087	-0.256	-0.0371	-0.004	-0.0947	-0.0192	-0.0752	0.0983	-0.1392	-0.0157	0.0761	0.064	-0.1266	-0.1368	-0.0517	-0.0495	-0.1074	-0.1136	-0.5013	0.192	-0.0957
10011	1.0053	0.7454	1.0122	0.7893	1.0769	0.9413	1.0031	0.7661	0.7624	0.8247	0.527	0.5514	0.887	1.0502	0.9652	0.742	0.7654	0.7479	1.0471	0.7895	0.5527	0.6471	0.8764	0.3432	1.1323	1.0236	1.0601	0.4393	0.5037	0.2223	0.5644	0.7685	0.6819	0.8578	0.9645	0.5047	0.6548	0.5998	0.5871	0.7426	0.8192	0.8835	0.8053	0.6017	0.7736	0.7391	0.3534	0.4841	0.4722
100113373	0.321	0.2538	0.2521	0.2195	0.1248	0.2728	0.3089	0.256	0.3474	0.2314	0.4444	0.4104	0.3676	0.2975	0.2428	0.3696	0.3922	0.3076	0.3442	0.3279	0.1616	0.3012	0.1591	0.4319	0.4655	0.2942	0.1379	0.2293	0.3546	0.2202	0.2625	0.2904	0.2653	0.2587	0.1932	0.1306	0.4443	0.3318	0.2843	0.1774	0.2299	0.2663	0.2552	0.3582	0.4116	0.3444	0.2535	0.3726	0.2507
100113375	0.103	0.0125	-0.0913	-0.105	-0.1431	0.008	0.0192	0.0882	0.0161	0.076	-0.0579	0.028	0.1246	0.0681	0.2555	-0.0101	0.0532	-0.0961	0.0554	-0.0078	-0.0447	0.033	0.2203	0.196	-0.1404	-0.1633	0.0517	-0.1899	-0.1553	-0.0704	-0.0956	-0.0296	-0.1466	-0.1536	0.0705	-0.256	0.0256	-0.03	0.0192	-0.0107	-0.042	0.0511	-0.1293	-0.0065	5e-04	0.1221	-0.2069	0.1505	0.0531
100113377	0.0923	0.1161	0.1662	0.2004	0.1077	-0.0383	-0.0525	0.0639	-0.0915	0.1734	0.5177	0.0449	0.1214	3e-04	0.0293	0.0614	-0.0426	-0.2571	0.1828	0.1117	0.2521	0.0156	0.0167	0.3558	0.1142	-0.1803	0.0442	0.2568	0.2178	0.2901	0.1964	0.012	0.1662	-0.0539	0.1926	0.045	-0.1117	0.2858	0.0196	0.0311	0.0539	0.2241	0.1433	-0.0416	0.1112	0.2258	0.0896	0.0124	-0.0095
100113384	0.1476	0.0205	-0.0904	0.0454	-0.0732	0.0877	0.1599	-0.08	0.1247	-0.0935	0.1454	0.3088	0.2924	0.0074	0.1183	0.2094	0.2014	0.3596	0.1369	0.0824	0.1502	-0.0735	-0.0122	0.0755	0.1278	0.0205	0.1291	0.1076	0.2081	-0.116	-0.0399	0.0363	-0.0618	0.1736	0.0187	-0.1361	0.0954	0.02	0.256	0.0737	0.0349	0.1009	0.0719	0.1359	0.0663	0.0333	0.2526	-0.0606	0.0638
100113407	1.8532	1.7259	1.8847	1.7833	2.318	2.405	2.3273	1.7407	1.8092	2.3022	1.5134	1.0241	2.0162	2.2173	2.2184	1.5573	1.5445	1.799	1.9212	1.9196	1.3235	1.3329	2.0111	1.2397	2.0474	1.7077	1.7741	1.2134	1.4788	0.1056	1.441	1.4311	1.4555	1.6974	1.4481	0.6955	1.6373	1.2831	1.2924	1.8747	2.0323	1.5834	1.8564	1.3611	1.4934	1.4522	0.39	1.1153	1.6879
100114903	-0.2294	-0.3249	-0.2024	-0.1132	-0.2059	-0.2205	-0.1572	-0.2013	-0.2857	-0.1816	-0.1744	-0.3977	-0.4407	-0.2128	-0.3541	-0.2789	-0.153	-0.3525	-0.0885	-0.1532	-0.5702	-0.2607	-0.3067	-0.3232	-0.1227	0.0306	-0.066	-0.3063	0.0784	-0.442	-0.1503	-0.0678	-0.2466	-0.0668	-0.2687	-0.1997	-0.3975	-0.1708	-0.2954	-0.253	-0.1289	-0.3682	-0.153	-0.3499	-0.128	-0.2497	-0.3875	-0.0375	-0.0408
100124332	-0.2128	-0.088	-0.1776	0.0513	-0.0087	-0.2153	-0.0609	-0.2198	-0.1857	-0.0378	-0.0928	-0.3182	-0.5721	-0.2293	-0.2909	-0.2153	-0.2737	-0.5324	-0.2315	-0.0432	-0.1271	-0.1905	-0.1571	-0.0615	-0.2299	-0.0338	-0.1176	0.1874	0.1445	-0.0109	-0.0387	-0.1696	0.0465	0.084	-0.0187	0.0766	-0.0703	0.0806	-0.0148	-0.0404	-0.0432	-0.0947	0.0855	-0.0634	-0.0255	-0.0988	-0.1824	0.0292	-0.0917
100124402	0.0596	0.1188	0.1619	0.1429	0.1415	0.1889	-0.0039	0.0357	0.159	0.0787	-0.0257	0.138	0.2316	0.1374	0.1728	0.2896	-0.0182	0.2209	0.0131	0.0774	0.0808	0.1809	0.3073	-0.0843	0.0303	0.2437	-0.0457	0.0952	0.2086	-0.1094	0.1106	0.0863	0.127	0.12	0.1423	0.0512	-0.0274	-0.038	0.0682	0.0354	0.1016	0.0412	0.0478	0.0853	0.0694	0.0186	-0.0058	0.059	0.0123
100124692	-0.0779	-0.0221	-0.0806	-0.0628	-0.0817	-0.0529	-0.0595	-0.116	-0.1101	-0.1414	-0.1324	-0.0426	-0.1296	-0.0892	-0.1394	-0.1363	-0.0623	-0.0114	-0.1259	-0.0653	-0.1168	-0.0316	-0.0048	-0.0707	-0.1373	-0.0476	-0.0296	-0.0406	-0.051	-0.1725	0.0346	-0.0379	-0.0954	-0.0326	-0.0879	-0.071	-0.1252	-0.0866	-0.04	-0.0643	0.0148	-0.0564	-0.1228	-0.034	-0.1083	-0.0953	-0.1439	-0.0431	-0.0598
100124700	0.0366	-0.0014	0.0291	0.0907	0.0861	-0.1233	-0.037	-0.0661	0.0531	-0.0063	0.023	-0.1038	-0.2772	-0.0317	-0.1132	-0.084	-0.0583	-0.3008	-0.0369	0.0568	-0.0891	-0.0511	0.0348	-0.006	-0.0174	0.042	0.0152	0.1632	0.0856	0.0101	0.0712	0.046	0.0429	0.0155	0.0925	0.0062	-0.0603	0.0454	0.0261	-0.0255	-0.0048	0.0782	0.0246	0.0189	0.0121	-0.0012	0.0982	0.0661	-0.0414
100125288	0.0505	-0.058	0.0425	0.0622	0.1953	0.0668	-0.0498	-0.0994	-0.0012	0.0542	0.0367	-0.0168	-0.2108	0.009	-0.0503	-0.0729	-0.0268	-0.4098	-0.1208	0.0928	-0.0173	-0.0112	0.0195	-0.0492	0.0555	0.1007	0.1077	0.0724	0.0097	-0.0173	0.0677	0.07	0.0594	0.0023	0.1338	0.1641	-0.018	0.072	0.0734	0.0223	0.0703	-0.0025	0.0817	0.0486	0.0086	0.0719	-0.0934	0.0697	-0.0088
100125387	0.0841	0.085	0.0377	0.022	0.1085	0.0792	0.08	0.0316	0.1624	0.239	0.1202	-0.0229	0.0119	0.0488	0.049	0.0148	-0.0782	-0.1767	0.1258	0.2011	0.1599	-0.0462	0.1535	-0.108	-0.0464	0.0629	0.1045	-0.0918	-0.0962	-0.1431	0.1347	0.1027	0.0147	0.0361	0.0557	-0.0084	-0.0162	0.0568	-0.0557	0.0406	0.0337	0.0568	0.058	-0.1263	0.1016	0.0234	-0.0952	0.0147	-0.0878
100125393	-0.0536	-0.0566	-0.0331	0.0554	0.0333	-0.1859	-0.1539	-0.1979	-0.0737	-0.1705	0.0665	-0.1233	-0.0869	-0.2234	-0.2288	0.0046	-0.0612	-0.1211	-0.1002	-0.0309	-0.2665	-0.3545	-0.1773	0.0286	-0.1206	-0.0547	-0.0578	0.1565	0.2203	-0.2662	-0.0556	-0.0981	0.0705	-0.0718	-0.173	-0.0279	-0.0662	0.04	-0.061	-0.2673	-0.2292	-0.2662	-0.1139	-0.3864	-0.2578	-0.2662	-0.4391	0.0246	-0.2369
100125556	-0.233	-0.1476	-0.2392	-0.0099	-0.0975	-0.0171	-0.0418	-0.1326	-0.0687	-0.0392	-0.1717	-0.2221	-0.2887	-0.1646	-0.2628	-0.2503	-0.0163	-0.2074	-0.0713	-0.0259	-0.3189	-0.1463	-0.0406	-0.205	-0.3291	0.0674	0.0739	-0.1463	-0.1608	-0.0455	-0.0618	-0.09	0.1237	0.0567	-0.1108	-0.3029	-0.1914	0.0925	-0.2221	0.0404	0.0361	-0.0483	-0.063	-0.1332	-0.0801	-0.0739	-0.2462	-0.0744	-0.0796
100126296	-0.0935	-0.0785	-0.0968	0.0926	0.04	-0.108	0.0377	0.0121	-0.0262	-0.1247	-0.0468	-0.106	-0.3503	-0.0267	-0.1111	-0.127	-0.2013	-0.3737	-0.0084	-0.0632	-0.0527	-0.1051	-0.1313	0.0416	-0.1271	-0.0654	-0.0417	-0.1967	-0.0358	-0.0443	-0.0335	-0.0251	-0.0306	0.0688	-0.0357	-0.0189	-0.0429	0.0199	-0.0569	-0.1485	-0.1043	0.0162	-0.0371	-0.1242	-0.1619	-0.154	-0.1757	-0.0522	-0.0331
100126307	0.2005	0.0927	0.184	-0.0048	0.0053	0.1657	0.0114	0.1205	0.1085	0.2026	0.2238	0.35	0.4547	0.2446	0.428	0.2321	0.2532	0.5323	0.3334	0.2505	0.2474	0.2214	0.2379	0.1904	0.068	0.0276	0.0105	0.2198	0.0365	0.4365	0.0135	0.3314	0.3583	-0.0365	0.1832	0.1399	0.3833	0.0743	0.2714	0.1315	0.033	0.192	0.3223	0.2111	0.0265	0.3514	0.4047	0.5369	0.1753
100126348	-0.3147	-0.1597	-0.186	-0.0215	-0.1222	-0.3627	-0.1019	-0.4313	-0.2948	-0.0704	-0.1298	-0.486	-0.6774	-0.281	-0.3301	-0.3817	-0.3384	-0.8478	-0.2908	-0.2184	-0.0634	-0.3553	-0.2472	-0.2777	-0.3442	-0.0358	-0.1155	-0.125	-0.0055	-0.2736	-0.1342	-0.3914	-0.1954	0.0312	-0.1237	-0.0064	-0.2364	0.0028	-0.0335	-0.1743	-0.1268	-0.0236	-0.0441	-0.2874	-0.2099	-0.0903	-0.2511	-0.0154	-0.2319
100126475	-0.0968	0.0388	-0.1032	0.0279	-0.0475	-0.0284	-0.1899	0.0371	-0.1064	-0.0951	-0.0738	0.0202	-0.2101	-0.0272	-0.147	-0.1262	-0.1359	-0.0437	-0.0668	-0.223	-0.1357	-0.0556	0.0074	-0.0941	-0.0419	-0.0062	0.0116	0.128	0.2547	-0.2251	-0.0331	0.0236	-0.0225	-0.0057	-0.1526	-0.0604	-0.0551	-0.0602	-0.0064	-0.1491	-0.0299	-0.084	-0.0738	-0.0658	-0.145	0.0672	-0.3568	-0.055	-0.0822
100126476	-0.0815	-0.1238	-0.3674	-0.1579	-0.2377	-0.2661	-0.207	-0.1874	-0.1535	-0.0843	-0.3309	-0.2176	-0.0673	-0.1514	-0.1368	-0.0437	-0.1994	-0.152	-0.0849	-0.1159	-0.1614	-0.1769	-0.1784	-0.1539	-0.1405	-0.143	-0.151	-0.186	-0.3058	-0.3456	-0.1792	-0.1881	-0.3103	-0.128	-0.2105	-0.1626	-0.1367	-0.1515	-0.2182	-0.255	-0.2112	-0.1854	-0.1787	-0.1473	-0.285	-0.1328	-0.2897	-0.217	-0.1571
100126477	-0.3823	-0.2319	-0.2259	-0.0034	-0.0377	-0.3467	-0.1588	-0.5217	-0.1911	-0.1312	-0.1925	-0.3798	-0.7458	-0.0649	-0.2938	-0.4409	-0.3801	-0.7015	-0.2723	-0.0935	-0.1937	-0.2227	-0.2565	-0.1517	-0.3243	-0.144	-0.0957	-0.1568	0.0097	-0.1992	-0.1246	-0.2049	-0.034	0.0234	-0.0915	0.0011	-0.4163	-0.0737	-0.037	-0.0276	-0.1331	-0.1219	-0.1098	-0.0958	-0.2244	-0.0853	-0.2979	-0.1919	-0.0246
100126481	-0.188	-0.1154	-0.1824	-0.0507	-0.1182	-0.0937	-0.0895	-0.1806	-0.1552	-0.1302	-0.1775	-0.0572	-0.1548	-0.101	-0.1542	-0.1723	-0.1965	-0.1574	-0.1552	-0.1268	-0.2076	-0.1142	-0.1804	-0.2293	-0.1945	-0.1349	-0.0905	-0.1514	-0.1109	0.0283	-0.135	-0.1691	-0.1565	-0.149	-0.1603	-0.1685	-0.1581	-0.0947	-0.0963	-0.2242	-0.0466	-0.0911	-0.1511	-0.1486	-0.1379	-0.149	-0.1193	-0.0741	-0.2003
100126483	0.1717	0.1808	0.0901	0.049	0.127	0.029	0.1369	0.0258	0.04	0.0227	0.0223	0.2179	-0.0127	0.0688	-0.0545	0.0852	0.102	-0.0306	0.0943	-0.0238	0.0757	-0.1764	0.0224	0.0171	0.0651	0.1139	0.1827	-0.1001	0.0889	-0.0939	0.0983	0.1437	0.0495	0.2171	0.1614	0.2848	0.0721	0.0341	0.0824	0.1753	0.0357	0.1221	0.0268	0.1497	0.0026	-0.0396	0.0219	-0.0564	0.0555
100126484	-0.2823	-0.3889	-0.2531	-0.0735	-0.1934	-0.2721	-0.3155	-0.3328	-0.2116	-0.2712	-0.4073	-0.2658	-0.5147	-0.2552	-0.3779	-0.3332	-0.3425	-0.553	-0.2907	-0.2122	-0.3012	-0.2293	-0.3603	-0.2489	-0.3976	-0.22	-0.2134	-0.2389	-0.2022	-0.2901	-0.192	-0.4098	-0.2557	-0.2747	-0.1557	-0.0861	-0.3428	-0.1109	-0.195	-0.1943	-0.0945	-0.2655	-0.1857	-0.2364	-0.0739	-0.1882	-0.4519	-0.0404	-0.1941
100126485	-0.0474	0.0541	0.0584	0.0774	0.0529	0.1131	0.0937	-0.0069	0.0291	0.0705	0.0206	0.1321	-0.0481	0.0572	-0.0066	0.0721	0.0251	0.0233	0.0891	0.0623	-0.0269	-0.0418	-0.0135	0.1128	0.1723	0.0921	0.2115	0.0727	0.0072	0.098	0.1657	0.1386	0.021	0.0469	-0.0272	0.1221	0.1361	0.0378	0.1296	0.0482	0.1366	0.1205	0.0976	0.0696	0.0971	0.0292	0.0262	0.0345	0.033
100126487	-0.1972	-0.3555	-0.1992	-0.0205	-0.1979	-0.1772	-0.192	-0.2037	-0.1627	-0.1856	-0.1924	-0.2579	-0.3835	-0.2447	-0.2985	-0.286	-0.2662	-0.4811	-0.2413	-0.1171	-0.1695	-0.1569	-0.2016	-0.3009	-0.2879	-0.1107	-0.0833	-0.1491	-0.2678	0.0366	-0.1265	-0.2232	-0.0208	2.1799	-0.3652	-0.1827	-0.298	-0.0453	-0.1592	-0.0752	-0.0928	-0.2368	-0.0772	-0.1027	-0.4018	-0.1627	-0.2903	-0.139	-0.1643
100126488	-0.0032	-0.0566	-0.118	-0.0034	-0.0674	-0.0754	-0.0202	-0.0908	-0.0083	-0.0504	-0.1878	-0.0512	-0.2207	-0.0414	-0.129	-0.2038	-0.1177	-0.2316	-0.1125	-0.16	-0.0885	-0.0855	-0.0771	-0.1299	-0.0328	0.0062	0.0034	-0.0984	-0.138	-0.1857	-0.0021	-0.1149	-0.06	-0.0242	-0.0948	-0.025	-0.1361	-0.0512	-0.1239	-0.0473	-0.0126	-0.0711	-0.1483	-0.0555	-0.007	-0.0309	-0.1862	-0.1348	-0.1066
100126489	-0.184	-0.3156	-0.3728	-0.1768	-0.1599	-0.2917	-0.2699	-0.3409	-0.2822	-0.2366	-0.3903	-0.3944	-0.465	-0.2013	-0.3955	-0.3427	-0.434	-0.5735	-0.2588	-0.4887	-0.3201	-0.338	-0.2508	-0.3799	-0.4817	-0.3201	-0.2775	-0.2739	-0.3186	-0.3532	-0.3119	-0.36	-0.3082	-0.4035	-0.3116	-0.446	-0.5008	-0.169	-0.2505	-0.3222	-0.3818	-0.3379	-0.1667	-0.3633	-0.3036	-0.2211	-0.6612	-0.3086	-0.2565
100126491	-0.4476	-0.368	-0.3809	-0.1591	-0.2682	-0.3236	-0.3908	-0.353	-0.4141	-0.3361	-0.3642	-0.634	-0.6571	-0.3283	-0.4484	-0.4223	-0.506	-0.6051	-0.4489	-0.2549	-0.2846	-0.2848	-0.3307	-0.226	-0.4231	-0.1962	-0.1789	-0.3274	-0.1291	-0.2836	-0.2053	-0.3355	-0.2972	-0.2102	-0.269	-0.1314	-0.3338	-0.1341	-0.367	-0.259	-0.1845	-0.3947	-0.3263	-0.3553	-0.2018	-0.4279	-0.6419	-0.1841	-0.2838
100126493	-0.4627	-0.1973	-0.2755	-0.2687	-0.1516	-0.1861	-0.3234	-0.3051	-0.1859	-0.2375	-0.3306	-0.282	-0.395	-0.2609	-0.3115	-0.3801	-0.3281	-0.3753	-0.2493	-0.1613	-0.3971	-0.2994	-0.2613	-0.2433	-0.257	-0.2182	-0.2807	-0.1466	-0.27	-0.102	-0.1515	-0.2514	-0.1793	-0.1829	-0.2845	-0.2491	-0.2887	-0.1153	-0.0978	-0.1924	-0.1152	-0.1734	-0.195	-0.1951	-0.162	-0.0724	-0.2611	-0.2313	-0.12
100126495	-0.0446	0.0761	-0.019	0.125	-0.0019	0.0023	0.0193	-0.0029	0.0137	-0.0205	0.0327	0.0283	0.0106	0.0428	-0.0282	-0.2027	-0.111	-0.2352	-0.0712	-0.0215	-0.0464	0.0333	-0.01	-0.0844	-0.0679	0.0823	0.0019	0.1325	0.0176	-0.0348	-0.08	0.021	0.0538	-0.0642	0.0556	0.1265	-0.0178	-0.0717	-0.0173	0.0962	0.0686	0.1179	0.0703	-0.0336	0.0386	-0.0186	-0.0021	0.1284	-0.0515
100126496	-0.0533	0.1292	0.1386	0.2329	0.0896	-0.153	0.0456	0.1271	0.116	-0.083	0.2362	0.2543	-0.1562	0.0166	-0.0837	0.2435	0.0692	-0.3729	-0.0093	0.1319	0.2485	-0.0341	-0.0737	0.124	-0.0091	0.0415	0.1285	0.4521	0.1264	0.4009	0.3025	0.1252	0.1479	0.31	0.2544	0.2061	-0.0146	0.2454	0.1782	0.2757	0.0354	0.0882	0.1638	0.1323	0.1225	0.307	0.1153	0.1875	0.1514
100126497	0.3631	0.3248	0.254	0.3305	0.3217	0.3174	0.2676	0.175	0.3203	0.3995	0.3712	0.0914	0.074	0.3793	0.2356	0.2669	0.2422	0.1004	0.2877	0.4712	0.1638	0.1123	0.2326	0.2962	0.3268	0.3833	0.3102	0.2508	0.2473	0.0038	0.2765	0.136	0.1928	0.1932	0.1287	0.1933	0.2199	0.3018	0.1122	0.2512	0.2048	0.2845	0.2024	0.0429	0.2095	0.1294	0.0852	0.0531	0.0957
100126499	0.0086	-0.0426	-0.0919	0.0611	0.0659	-0.0701	-0.0101	-0.0729	0.0703	0.0185	-0.0319	-0.0871	-0.2118	-0.0593	0.0206	-0.0201	-0.0029	-0.2784	-0.0106	-0.0258	-0.043	-0.0821	-0.0789	-0.08	0.0126	0.0117	0.0014	-0.0077	-0.0242	0.0776	0.0515	-0.0448	-0.024	1e-04	0.0386	-0.0606	0.0148	0.0573	0.0243	-0.0286	0.1033	0.0718	0.1091	0.154	0.0723	0.0179	-0.0577	0.0705	0.1247
100126500	-0.162	-0.0394	-0.3598	-0.1713	-0.1103	-0.1679	-0.1034	-0.1884	-0.2597	-0.2132	0.0355	-0.2452	-0.4999	-0.2733	-0.2829	-0.0371	-0.0633	-0.5052	-0.2934	-0.199	-0.0892	-0.1887	-0.2462	-0.2621	-0.4597	-0.1516	0.0877	0.0921	-0.0977	0.2008	-0.2488	-0.3252	-0.1076	-0.0314	0.0058	0.0309	-0.4229	-0.0379	-0.0019	0.0472	-0.0931	-0.2528	-0.1265	-0.2572	-0.1173	-0.0795	-0.1595	0.1227	-0.2276
100126501	-0.2923	-0.0785	-0.1483	-0.129	-0.1154	-0.1261	-0.1488	-0.3292	-0.1721	-0.2252	-0.2089	-0.2638	-0.3878	-0.1937	-0.3117	-0.2956	-0.2158	-0.5885	-0.3263	-0.2095	-0.3022	-0.2858	-0.2249	-0.1811	-0.297	-0.1675	-0.1842	-0.05	-0.0294	-0.272	-0.0843	-0.1131	-0.1633	-0.0772	-0.2001	-0.1502	-0.3633	-0.1759	-0.1649	-0.052	-0.0893	-0.2239	-0.2506	-0.2006	-0.247	-0.1636	-0.4134	-0.2246	-0.1266
100126503	-0.0178	0.0053	0.0637	-0.0218	-0.0133	0.0152	-0.0513	-0.0382	-0.052	-0.0177	-0.11	-0.1268	-0.0221	-0.0308	-0.0011	-0.0545	-0.0953	-0.1709	-0.0227	0.0851	-0.1036	-0.0876	-0.1509	-0.2457	-0.0732	0.0603	-0.0289	0.0696	0.1008	0.0874	0.0566	-0.0204	0.0291	0.095	-0.0201	0.0308	0.0186	0.0375	-0.0853	-0.0822	-0.0537	0.0125	0.0292	-0.1845	0.0226	-0.138	-0.0235	-0.0424	0.0116
100126504	-0.6144	-0.4579	-0.4705	-0.4567	-0.3425	-0.5503	-0.3885	-0.5555	-0.4297	-0.3133	-0.3709	-0.4876	-0.5913	-0.2685	-0.454	-0.7303	-0.574	-0.703	-0.5181	-0.345	-0.3996	-0.4934	-0.4338	-0.282	-0.695	-0.2726	-0.232	-0.3504	-0.3988	-0.3791	-0.3596	-0.3911	-0.5185	-0.0889	-0.3974	-0.1443	-0.5506	-0.2827	-0.2447	-0.423	-0.2037	-0.2953	-0.1882	-0.3164	-0.3117	-0.3106	-0.4754	-0.3289	-0.1758
100126506	-0.0948	-0.1394	-0.0769	-0.023	-0.0166	-0.156	-0.1277	-0.1555	-0.0533	-0.0781	-0.1462	-0.1957	-0.247	-0.0702	-0.1752	-0.082	-0.1591	-0.3016	-0.1145	-0.0664	-0.1146	-0.1546	-0.0049	-0.1279	-0.1389	-0.0077	-0.0508	-0.0456	-0.0659	-0.1761	-0.0861	-0.0799	-0.0737	0.0219	-0.0609	-0.0891	-0.1706	-0.0746	-0.0729	-0.0273	-0.0419	-0.096	0.0092	-0.0488	-0.1399	-0.0989	-0.1712	-0.0514	-0.0372
100126509	-0.1655	-0.1802	-0.2612	-0.2713	-0.2532	-0.1471	-0.1861	-0.1981	-0.1528	-0.1557	-0.11	-0.236	-0.141	-0.1971	-0.139	-0.2649	-0.2112	-0.2069	-0.1529	-0.1584	-0.2955	0.0346	-0.2182	-0.2321	-0.2594	-0.1245	-0.2097	-0.3539	-0.171	-0.2287	-0.2386	-0.2754	-0.3136	-0.2683	-0.2339	-0.2586	-0.2491	-0.1566	-0.1438	-0.2401	-0.1531	-0.1438	-0.2284	-0.1419	-0.2111	-0.1315	-0.1614	-0.2386	-0.198
100126510	-0.1398	-0.0257	0.0013	-0.0088	-0.0567	-0.025	-0.075	-0.1875	-0.0282	-0.0915	-0.1526	0.1105	0.0564	-0.0253	-0.0749	-0.1194	-0.0547	-0.3179	-0.0661	-0.1407	-0.1112	0.0068	-0.1364	-0.1414	-0.0995	-0.0164	-0.0823	-0.027	-0.1013	-0.0684	-0.0083	-0.1028	-0.0511	-0.0386	-0.0627	-0.0661	-0.1257	-0.055	-0.0165	-0.1189	-0.0111	-0.0902	-0.0669	-0.0565	-0.0963	-0.1221	-0.1054	-0.0351	-0.0093
100126512	-0.2195	-0.2726	-0.2432	-0.0542	-0.1342	-0.3398	-0.2662	-0.3601	-0.3039	-0.2242	-0.2833	-0.2933	-0.6421	-0.1674	-0.3033	-0.346	-0.3984	-0.6827	-0.2861	-0.2425	-0.3897	-0.2404	-0.3289	-0.2888	-0.3385	-0.1755	-0.1376	-0.238	-0.1833	-0.2444	-0.2261	-0.1758	-0.2379	-0.0227	-0.1965	-0.1673	-0.3269	-0.1374	-0.1618	-0.2613	-0.1024	-0.2552	-0.2297	-0.1862	-0.2404	-0.2574	-0.1963	-0.3462	-0.1923
100126513	0.1895	-0.077	0.0761	-0.1398	0.0824	-0.088	0.0272	0.0393	-0.0826	0.0635	-0.0186	-0.0919	-0.0975	-0.0846	-0.0526	-0.0167	-0.0688	-0.1398	0.0585	0.0029	0.1419	-0.0175	-0.0227	-0.0252	-0.0205	-0.0113	0.1214	0.0258	-0.0585	0.113	-0.0928	0.0425	-0.0037	-0.0686	0.0186	0.0741	-0.0405	-0.0448	-0.0025	0.0876	-0.1079	-0.0957	0.023	0.0412	-0.0323	-0.0582	-0.2	-0.0584	-0.1202
100126514	0.0924	0.2045	0.0513	0.2024	0.3001	-0.0167	0.1996	0.0701	0.0867	0.0088	0.1891	0.1019	-0.1114	0.1697	0.0813	-0.0751	0.0216	-0.1927	0.0478	0.15	-0.0709	0.1036	0.1332	-0.0887	0.0445	0.3002	0.1409	0.3774	0.2894	0.2102	0.1695	0.1133	0.2234	0.1045	0.1432	0.343	0.0895	0.1655	0.1185	0.1739	0.2219	0.194	0.1407	0.1555	0.0301	0.2034	0.2865	0.2668	0.0062
100126516	0.3722	0.4903	0.4855	0.5666	0.5182	0.4453	0.4675	0.4396	0.4542	0.4744	0.4661	0.3016	0.1689	0.3579	0.2914	0.4263	0.408	0.0292	0.3169	0.5634	0.2903	0.4637	0.5146	0.2128	0.4026	0.4773	0.5607	0.6104	0.6561	0.3039	0.4186	0.524	0.4999	0.4233	0.4942	0.3606	0.2077	0.4302	0.4863	0.4484	0.4339	0.5018	0.3866	0.3594	0.4235	0.4749	0.2931	0.3853	0.3129
100126517	0.3525	0.3405	0.3631	0.4425	0.3567	0.0615	0.2749	0.2568	0.2634	0.1165	0.2818	-0.0085	-0.058	0.3158	0.1624	0.3116	0.1835	-0.2539	0.2889	0.4286	0.1913	0.2306	0.3362	0.275	0.2919	0.1994	0.3319	0.4107	0.2556	0.0363	0.4359	0.4332	0.399	0.2698	0.3594	0.2337	0.2259	0.2229	0.2836	0.3499	0.1903	0.1689	0.3349	0.1051	0.3455	0.1872	0.1464	-0.0388	0.2085
100126518	0.3313	0.1903	0.4096	0.3137	0.3455	0.3127	0.3032	0.3213	0.3486	0.2973	0.2428	0.1838	0.3048	0.1928	0.3379	0.4244	0.3766	0.3501	0.3058	0.4192	0.27	0.2047	0.2297	0.317	0.3727	0.2218	0.3657	0.1267	0.1391	0.2367	0.3329	0.1428	0.4365	0.1941	0.078	0.2698	0.1537	0.1226	0.3132	0.0602	0.1658	0.1798	0.0323	0.2584	0.4285	-0.0535	0.1743	0.1488	0.262
100126520	-0.0175	-0.0577	-0.0069	-0.0649	0.0162	-0.1176	0.0375	-0.0137	-0.0061	-0.0469	-0.1167	0.0299	0.0662	-0.0151	-0.02	0.0562	-0.1107	-0.1711	0.051	-0.0641	0.0135	0.0286	-0.0143	-0.0548	-0.15	0.0029	-0.0166	-0.0037	-0.082	0.0938	0.0194	0.1278	-0.0071	-0.0469	0.0539	0.0455	0.2031	0.0434	0.1417	-0.0481	0.043	0.1206	0.1133	0.0796	0.0223	0.0262	-0.0598	0.074	-0.0834
100126521	0.2851	0.0916	0.339	0.0168	0.2541	0.2597	0.2449	0.0838	0.1674	0.0667	0.2959	0.2203	0.1691	0.2002	0.3378	0.2361	0.3187	0.1234	0.2314	0.1763	0.2694	0.0517	0.3542	-0.2231	0.2478	0.024	0.1392	-7e-04	-0.0727	-0.0155	-0.0262	0.0808	0.1245	0.3379	0.1244	-0.1007	0.0653	-0.0786	-0.1435	0.1238	-0.0656	0.1844	0.1423	0.119	0.0766	0.4097	0.066	-0.0393	-0.1289
100126524	-0.2295	-0.2134	-0.267	-0.1347	-0.1382	-0.3959	-0.2846	-0.3531	-0.2727	-0.201	-0.2717	-0.338	-0.5472	-0.2907	-0.3436	-0.363	-0.4264	-0.5151	-0.361	-0.2558	-0.3251	-0.3262	-0.2449	-0.2426	-0.2798	-0.15	-0.1644	-0.1409	-0.0963	-0.404	-0.178	-0.2533	-0.1949	-0.0147	-0.1968	-0.3355	-0.3703	-0.0919	-0.1615	-0.1717	-0.1232	-0.3249	-0.163	-0.1889	-0.352	-0.2875	-0.4881	-0.1518	-0.2562
100126526	-0.0787	-0.0091	-0.0967	-0.1665	-0.0264	-0.1014	-0.1129	-0.1233	-0.0552	-0.1405	0.0134	-0.1074	-0.1558	-0.0727	-0.1645	-0.2199	-0.0677	-0.126	-0.0607	-0.2107	-0.031	-0.0874	-0.0666	-0.1492	-0.1544	-0.1645	-0.1724	-0.0975	-0.1475	0.0708	-0.0635	-0.2212	-0.1287	-0.0937	-0.1222	-0.1043	-0.0911	-0.138	-0.2152	0.053	-0.1571	-0.1482	-0.1282	-0.1085	-0.2048	-0.184	-0.0668	-0.0843	-0.1364
100126527	-0.071	-0.0474	0.0625	0.026	0.0041	-0.0047	-0.1305	-0.0771	-0.0196	0.0433	-0.1037	-0.1853	-0.3361	-0.0416	-0.0956	-0.193	-0.1311	-0.3722	-0.0574	0.121	-0.0855	-0.1103	0.0106	-0.0231	-0.0129	0.0712	0.0246	0.0506	0.0202	-0.1783	-0.1261	0.0201	0.1602	0.1197	-0.0532	-0.0632	-0.142	0.0315	-0.0881	8e-04	0.0907	-0.104	0.0135	0.1259	-0.127	-0.0643	-0.2001	-0.0546	-0.069
100126531	-0.1597	-0.1935	-0.1567	-0.1075	-0.1157	-0.2264	-0.1037	-0.2143	-0.1097	-0.1503	-0.1013	-0.222	-0.3822	-0.1787	-0.2389	-0.2548	-0.1025	-0.4661	-0.1516	-0.1116	-0.2416	-0.2056	-0.0125	-0.168	-0.1899	-0.0657	-0.1149	-0.1163	-0.0841	-0.0805	-0.0755	-0.0464	-0.2213	-0.0978	-0.113	-0.0738	-0.1096	-0.1969	-0.1734	-0.1601	-0.0558	-0.1264	-0.2092	-0.1369	-0.1599	-0.1404	-0.0441	-0.222	-0.153
100126693	-0.261	-0.2583	-0.3629	-0.0233	-0.1568	-0.0536	-0.1928	-0.0117	-0.0784	-0.1377	-0.1019	0.082	-0.3306	-0.0484	-0.161	-0.1548	-0.2731	-0.3865	-0.1561	-0.0833	-0.2433	-0.4393	-0.185	-0.167	-0.1527	-0.2453	-0.3473	-0.0581	-0.2034	0.2002	-0.0496	0.0269	0.0787	-0.018	-0.1122	-0.1415	-0.0989	-0.0349	0.0668	-0.2251	-0.1132	-0.067	0.0544	0.0471	-0.1216	-0.1447	0.0679	-0.0308	-0.1257
100126784	-0.2391	-0.2349	-0.2467	-0.127	-0.1185	-0.2364	-0.1923	-0.3436	-0.2508	-0.1622	-0.225	-0.3812	-0.4946	-0.2059	-0.2599	-0.2709	-0.3366	-0.5342	-0.2828	-0.1802	-0.288	-0.2249	-0.2415	-0.2416	-0.237	-0.1245	-0.0992	-0.0981	-0.0929	-0.177	-0.154	-0.2071	-0.1191	-0.1172	-0.0819	-0.0479	-0.2462	-0.0511	-0.116	-0.1074	-0.1066	-0.1308	-0.0733	-0.2005	-0.1784	-0.1923	-0.2858	-0.1301	-0.0965
100127206	-0.1118	-0.1322	-0.1147	-0.1724	-0.2105	-0.0109	-0.1203	-0.1605	-0.1918	-0.1741	-0.1807	-0.1211	-0.0024	-0.1384	-0.0511	-0.1692	-0.1466	0.0678	-0.0916	-0.1142	-0.0573	-0.1257	-0.1326	-0.3322	-0.0902	-0.0637	-0.1787	-0.2504	-0.0608	-0.0268	-0.1137	-0.1254	-0.2623	-0.0256	-0.1142	-0.1093	-0.0092	-0.0864	-0.124	0.1498	-0.0666	-0.1145	-0.1281	-0.2774	-0.135	-0.2011	0.0605	-0.1533	-0.1312
100127886	0.4645	0.204	0.2585	0.2937	0.1396	0.3086	0.2201	0.4723	0.2785	0.272	0.1642	0.1528	0.4276	0.4142	0.2986	0.5472	0.0861	0.4581	0.4608	0.1826	0.2174	0.4052	0.2779	0.2335	0.1673	0.1233	0.1884	-0.0616	0.359	0.5439	0.2795	0.259	0.1053	0.266	0.3252	0.0863	0.4706	0.2299	0.2912	0.1321	0.2015	0.1222	0.3374	0.0465	0.2656	0.2666	0.5636	0.5546	0.2359
100127887	-0.0151	0.0755	0.0749	0.0349	0.0748	0.1712	0.1233	0.0079	0.1314	-0.0095	0.1091	0.1335	0.0169	0.068	-0.0711	6e-04	0.1337	0.0909	0.1096	0.1302	0.004	0.0508	0.0507	0.1396	0.0804	-7e-04	0.0425	0.109	0.1785	0.1739	0.1122	0.0177	0.0495	0.0344	0.0083	0.0427	0.0249	-0.014	0.0235	-0.0112	0.0564	-0.0297	0.0121	0.1074	0.034	0.0327	0.0171	-0.0022	-0.0433
100127888	-0.0773	-0.194	-0.0705	-0.1318	-0.1671	-0.2743	-0.114	-0.076	-0.0865	-0.0711	-0.0949	-0.1282	-0.2106	-0.0526	-0.2139	-0.0949	-0.1615	-0.356	0.0819	-0.0098	-0.1057	-0.0696	-0.0454	0.0157	-0.0908	-0.1068	-0.0662	-0.0541	0.1305	-0.1634	-0.0394	-0.0277	-0.0485	-0.0376	0.0094	-0.2346	-0.1573	0.0278	-0.0792	0.0126	-0.0886	-0.0347	-0.02	-0.1243	-0.1417	-0.1714	-0.1198	-0.0393	-0.0545
100127889	0.1526	-0.0211	0.0169	-0.0202	0.015	-0.0012	-0.0058	0.0741	-0.0246	0.1481	-0.0085	-0.0161	-0.1088	-0.0371	-0.043	-0.0203	-0.2023	-0.1884	0.0502	0.0365	0.0302	0.0707	0.046	-0.0189	0.006	0.072	0.0237	-0.0144	0.0856	-0.0577	0.0367	0.0223	0.1077	0.0215	-0.0522	-0.1127	0.0906	-0.0459	0.0673	-0.0951	-0.0575	0.0426	-0.0225	-0.0616	-0.0031	8e-04	-0.0026	-0.0846	0.0038
100127891	0.1799	-0.0592	0.0736	0.2676	0.2601	0.0792	0.3079	0.1747	0.1915	0.1659	-0.1618	-0.2675	-0.1415	0.3776	0.1951	0.2763	-0.08	-0.1059	0.3043	0.0976	-0.0166	0.0101	0.1053	0.0172	0.2716	0.1647	0.2563	-0.1568	-0.1205	-0.1763	0.036	-0.0597	7e-04	0.1824	0.2235	-0.1073	0.2085	0.1082	0.1154	0.0892	-0.04	0.1993	0.1957	0.041	0.0847	0.0617	-0.2267	-0.1357	0.1028
100127895	-0.1713	-0.066	-0.103	-0.1008	-0.0725	-0.1072	-0.1087	-0.3068	-0.0856	-0.1133	-0.0087	-0.2055	-0.2188	-0.1886	-0.1982	-0.0188	-0.1327	-0.2633	-0.1273	-0.103	-0.2018	-0.1733	-0.264	-0.0908	0.021	-0.1627	-0.0691	0.2143	0.0269	0.0331	-0.0983	-0.0294	-0.1535	0.095	-0.0834	-0.2258	-0.024	-0.0664	-0.2476	-0.1709	-0.1512	0.0491	-0.1128	-0.0817	-0.0076	-0.1222	-0.3118	-0.2129	-0.0014
100127897	0.0041	-0.0596	-0.0499	-0.0474	-0.0214	0.1025	-0.1285	-0.0342	-0.0152	-0.0188	0.0803	-0.1607	-0.193	-0.0447	-0.0525	-0.1538	-0.1356	-0.2831	-0.1071	-0.0643	-0.075	-0.0721	-0.0239	-0.0834	-0.0289	0.052	-0.0167	0.0747	0.1695	0.1591	-0.0985	-0.0446	0.0719	-0.0196	0.0882	0.0044	-0.1367	0.1288	-0.06	0.0689	0.073	0.0414	0.0426	-0.0675	0.0719	0.0388	-0.0987	0.2287	-0.0812
100127898	0.0087	0.0187	-0.0045	-0.0348	-0.0384	-0.1199	-0.1563	0.0625	0.0327	-0.0018	-0.0869	0.0236	0.0373	-0.0346	0.0491	0.0109	0.062	0.2567	-0.0254	0.0164	0.1172	0.0038	0.0154	-0.1238	0.0033	-0.0808	-0.0455	0.0148	0.0719	-0.2181	-0.0147	-0.0169	0.0196	0.0983	-0.0327	-0.2347	0.0469	-0.1479	0.0556	-0.1624	-0.0528	-0.0093	0.0384	0.0084	-0.0339	0.0124	0.1675	-0.0816	-0.0082
100127899	0.0432	0.1259	-0.0846	0.1191	0.0663	0.0012	0.0458	0.0609	0.0299	0.0677	-0.0102	-0.1835	-0.2446	-0.0297	-0.1102	0.0207	0.0506	-0.3181	0.0864	0.0682	0.1138	-0.1891	-0.1032	-0.0697	-0.0113	0.1058	0.2759	0.1327	0.1351	-0.1904	0.1534	0.1327	0.084	0.0905	0.0595	0.0684	-0.2741	0.0583	-0.0093	0.1102	-3e-04	0.0067	0.11	-0.1111	0.0408	0.1204	-0.3014	0.1152	0.12
100127901	0.0717	0.1226	0.1509	0.1628	0.1621	0.1537	0.1785	0.3483	0.1873	0.092	0.3026	0.1402	0.2763	0.1687	0.3333	0.3624	0.4278	0.422	0.2094	0.1512	0.1627	0.2526	0.2389	0.3506	0.2226	0.291	0.0999	0.0497	0.2331	0.1965	0.0755	0.1639	0.0901	0.1877	-0.0098	0.0285	-0.1049	-0.0749	-0.049	0.1486	-0.018	0.0818	0.1522	0.3022	0.0157	0.0649	0.1727	0.049	0.066
100127905	-0.3622	-0.3969	-0.3143	-0.1994	-0.148	-0.3254	-0.3489	-0.3071	-0.0845	-0.1843	-0.3653	-0.1172	-0.2823	-0.0072	-0.1822	-0.1165	-0.0321	-0.4695	-0.2533	-0.4603	0.0488	-0.3612	-0.305	-0.1327	-0.2082	-0.0754	-0.1436	-0.313	-0.1823	-0.2391	-0.2345	-0.2377	-0.3873	-0.0575	-0.1253	-0.2175	-0.1815	-0.0436	-0.2154	-0.0471	-0.1067	-0.163	-0.3224	-0.1072	-0.1272	-0.2317	-0.1339	-0.1272	-0.2325
100127907	0.5092	0.4686	0.3996	0.4515	0.5163	0.3543	0.532	0.3114	0.4065	0.3896	0.2558	0.1444	0.4298	0.5356	0.465	0.2413	0.3688	0.2656	0.5151	0.5256	0.0636	0.2816	0.312	-0.1204	0.2745	0.5305	0.2942	0.0116	0.1718	-0.1708	0.3785	0.5304	0.3234	0.2435	0.3723	0.0535	0.242	0.2429	0.18	0.3982	0.3605	0.2106	0.3489	0.368	0.4361	0.3383	-0.0498	0.2725	0.1533
100127911	0.0511	0.01	0.0371	0.0935	-0.0096	0.0266	0.2699	0.0165	0.0257	-0.0965	-0.1371	0.2967	0.1328	0.1776	0.0663	0.2081	0.2023	0.3173	0.1975	0.0386	-0.0062	0.1524	-0.0131	0.0763	-0.0607	0.0639	0.0599	0.0732	0.1591	0.0766	-0.0153	0.0586	-0.0593	0.0678	-0.1601	-0.1144	0.1214	-0.0133	-0.0943	0.031	-0.0173	0.0292	-0.0909	-0.2678	-0.0151	-0.1463	-0.0846	-0.2275	0.0702
100127912	-0.1307	0.0951	-0.0911	0.0333	-0.0277	-0.1481	0.1043	-5e-04	0.0703	0.0976	-0.064	0.0457	0.0254	0.0418	0.2495	0.1774	0.1625	0.0712	-0.0771	-0.0883	0.0858	0.1036	0.1061	0.3196	0.0276	0.1571	0.0797	0.3688	0.1855	0.0603	-0.0513	-0.0184	0.0347	0.1891	0.0542	0.0813	0.0487	0.1118	0.3212	0.0593	0.1045	0.0378	0.2164	0.0134	-0.1526	0.1456	-0.3082	0.0162	0.0753
100127914	-0.1194	-0.1317	-0.0652	-0.0123	-0.0635	-0.1121	-0.1799	-0.0654	-0.0445	-0.0435	-0.2409	-0.0868	-0.1878	0.0675	-0.12	-0.1666	-0.1268	-0.1102	0.0301	0.1826	-0.1577	-0.2275	-0.0292	-0.1019	-0.1352	0.0816	0.0232	-0.0894	-0.0645	-0.1306	-0.0862	-0.065	-0.2397	-0.15	-0.0563	-0.1565	-0.1652	-0.0057	-0.1365	0.0203	-0.1262	0.0746	-0.1241	-0.0842	-0.0233	-0.1931	-0.3003	-0.1207	-0.0732
100127917	0.0106	-0.0913	0.0028	0.0237	-0.0986	-0.0938	-0.0563	-0.1477	-0.0424	-0.1059	-0.1621	-0.1727	-0.1475	-0.0567	-0.1401	-0.097	-0.006	-0.0862	0.0156	-0.0631	-0.1093	-0.073	-0.0041	-0.0439	-0.0409	-0.0118	-0.024	-0.1042	-0.0982	-0.0453	0.0198	-0.0496	-0.0688	0.0504	0.0174	-0.0399	0.0213	-0.0408	0.0184	-0.0603	0.0166	-0.0693	-0.0031	0.0282	-0.0041	0.0039	-0.0978	-0.114	-0.0526
100127920	0.5197	0.647	0.6274	0.6968	0.6005	0.5344	0.5372	0.5912	0.6215	0.5664	0.3488	0.6315	0.6064	0.6749	0.7301	0.5491	0.5824	0.437	0.6976	0.5567	0.7882	0.6199	0.6604	0.7032	0.6021	0.6789	0.6394	0.623	0.5221	0.9842	0.6074	0.5532	0.5174	0.6482	0.634	0.6035	0.6292	0.5426	0.6031	0.5108	0.6247	0.6806	0.6771	0.68	0.667	0.5465	0.5212	0.6134	0.6768
100127923	0.1044	0.1479	0.1554	-0.048	0.0483	0.0268	0.0865	0.1966	0.243	0.0198	0.1671	0.4651	0.126	0.001	0.1856	0.2558	0.1159	0.2624	0.1357	-0.037	0.2225	0.1968	0.0237	0.0402	0.1559	0.1149	0.0919	0.1328	0.0166	0.1536	0.1368	0.1727	0.0223	0.0638	0.0146	1e-04	0.2329	0.064	0.0056	-0.0789	0.0554	0.2101	0.007	0.163	0.13	-0.0544	0.3663	0.0369	0.0845
100127924	0.1232	-0.0346	0.2025	0.0242	-0.1054	-0.0221	0.0504	0.0817	0.0297	0.0439	0.0171	-0.0314	0.0112	-0.0599	0.0045	-0.0315	-0.0588	-0.1434	-0.0134	0.1715	0.1671	-0.0908	0.0174	-0.2352	-0.1046	0.027	0.0172	0.1881	-0.1787	-0.2984	0.0104	0.2128	0.1805	0.0427	-0.0407	-0.1588	-0.166	-0.1763	-0.0661	-0.201	-0.1088	-0.1272	0.0835	-0.0883	0.0183	0.0235	-0.5092	-0.2921	-0.1847
100127925	-0.1397	-0.0152	-0.1263	0.0533	-0.0973	-0.0389	-0.1977	-0.043	-0.154	-0.0763	-0.1054	-0.2366	-0.2684	-0.1311	-0.1363	-0.173	-0.0643	-0.3041	-0.1759	-0.0528	-0.1414	-0.14	-0.1136	-0.0055	-0.073	-0.135	-0.0314	0.1746	-0.0487	-0.213	0.0124	-0.1365	-0.0211	-0.1009	-0.1732	-0.0525	-0.1927	-0.041	-0.147	-0.1551	-0.0472	-0.0919	0.0145	-0.1433	-0.0222	-0.1174	0.1259	-0.0413	-0.0569
100127929	0.2109	0.137	0.1543	-0.005	-0.0098	0.1741	-0.0011	0.0235	0.3561	0.0293	-0.0859	0.1109	0.0089	0.1283	0.0801	0.1475	0.1686	0.1482	0.114	0.2934	0.1024	-0.1258	0.2218	0.3872	0.2306	0.1492	0.1128	0.0904	0.0688	0.1169	0.063	0.1379	0.1023	0.3457	0.0988	0.2453	0.1442	0.0787	0.0165	0.122	0.1951	0.1796	0.1395	0.093	0.0909	0.3071	0.002	0.0333	-0.0207
100127930	-0.0754	-0.093	-0.1098	-0.0178	-0.0309	-0.1666	-0.0572	-0.0448	-0.0437	0.0038	-0.0629	-0.1803	-0.1569	-0.0582	-0.0276	-0.198	-0.172	-0.1662	-0.0488	0.0143	-0.0726	-0.1143	-0.0301	-0.1213	-0.0526	0.0094	-0.0297	-0.0399	-0.0356	-0.0673	-0.033	-0.1087	-0.0533	-0.0599	-0.0139	-0.1442	-0.1356	0.0511	0.0688	-0.0436	-0.0473	-0.0417	-0.0133	-0.0592	-0.0283	-0.0589	-0.1511	0.0173	-0.0378
100127933	0.0058	0.0876	0.0499	0.115	0.1037	-0.1615	-0.025	-0.0082	0.1324	0.0018	0.168	-0.1443	-0.4279	-0.0215	-0.0349	-0.0505	0.1011	-0.4751	-0.0143	0.1921	0.0907	-0.1968	0.165	0.1005	-0.0179	0.0526	0.1681	0.2607	0.2655	-0.0123	0.1803	0.0386	0.2081	0.1701	0.0855	0.0938	-0.0368	0.092	-0.1413	0.0934	0.0103	0.1081	0.161	-0.1038	0.1025	-0.0763	-0.205	-0.029	-0.0222
100127936	0.1488	0.2988	0.2388	0.0857	0.2068	0.2209	0.3142	0.2266	0.2345	0.0975	0.1549	0.3557	0.3201	0.1583	0.1597	0.2864	0.2273	0.3657	0.2154	0.0986	0.0411	0.3644	0.1223	0.0694	0.3477	0.3353	0.2554	0.2348	0.1398	0.1649	0.2109	0.2833	0.1289	0.2039	0.1949	0.053	0.1648	0.1115	0.0922	0.0339	0.1891	0.1321	0.1287	0.1423	0.0806	0.2092	-0.0504	0.2772	0.2064
100127937	-0.124	0.0278	-0.0857	-0.1188	-0.0293	-0.059	-0.1543	-0.0641	-0.0297	-0.0682	-0.173	-0.0384	-0.0266	-0.0456	0.0839	-0.0314	-0.0166	0.1063	-0.0848	-0.0137	-0.0075	0.0471	-0.1983	-0.181	-0.1609	-0.1535	-0.0621	-0.1039	-0.1814	0.1684	0.0157	-0.048	-0.0324	-0.0327	-0.0335	-0.0347	0.0271	-0.0246	-0.1857	-0.0763	-0.0682	-0.0111	0.119	0.0307	-0.0572	-0.1505	0.1843	-0.0218	0.067
100127938	-0.2652	-0.3375	-0.298	-0.3278	-0.1422	-0.3398	-0.2646	-0.2722	-0.1333	-0.2771	-0.2319	-0.2152	-0.0108	-0.1209	-0.3213	-0.348	-0.3595	-0.0307	-0.3013	-0.0916	-0.18	-0.3097	-0.2795	-0.4245	-0.2811	-0.3374	-0.3422	-0.4316	-0.35	-0.2167	-0.2841	-0.3013	-0.3092	-0.3672	-0.2286	-0.4162	-0.2923	-0.2908	-0.1537	-0.1358	-0.2587	-0.2756	-0.1186	-0.1207	-0.3387	-0.1806	-0.3869	-0.2825	-0.2914
100127942	-0.2241	-0.3942	-0.243	-0.0862	-0.2364	-0.2533	-0.0893	-0.1268	-0.1609	-0.1622	-0.2934	-0.3223	-0.2702	-0.2395	-0.1628	-0.3486	-0.153	-0.1767	-0.1847	-0.1478	-0.0825	-0.1137	-0.1379	-0.1608	-0.2359	-0.0597	-0.1364	-0.0702	-0.1342	-0.2574	-0.0633	-0.2	-0.1485	-0.1317	-0.2485	0.0021	-0.0265	-0.0335	-0.2151	-0.2508	-0.0934	-0.0736	-0.1395	-0.0368	-0.071	-0.1129	-0.2439	-0.1904	-0.1596
100127944	0.3676	0.3826	0.5274	0.2943	0.4037	0.4052	0.5136	0.2488	0.4143	0.505	0.3528	0.2923	0.4376	0.6897	0.4074	0.4557	0.5999	0.3729	0.5449	0.5028	0.1775	0.1317	0.3615	0.2569	0.3933	0.2531	0.5539	0.2408	0.207	0.0138	0.2041	0.3909	0.3022	0.2807	0.2119	0.0837	0.1696	0.4254	0.1553	0.3673	0.293	0.2828	0.3112	0.0385	0.2363	0.2545	0.0612	0.0129	0.3019
100127945	-0.2689	-0.1855	-0.1397	-0.1766	-0.0807	-0.2126	-0.2243	-0.1773	-0.1112	-0.1	-0.2988	-0.1971	-0.4024	-0.1679	-0.3405	-0.1073	-0.2506	-0.4242	-0.1792	-0.246	-0.4352	-0.2084	-0.2248	-0.1818	-0.2703	-0.1091	-0.1032	-0.2104	-0.1458	-0.2535	-0.044	-0.1585	-0.1771	-0.2384	-0.2699	-0.1169	-0.2471	-0.2099	-0.1945	-0.1028	-0.2796	-0.2419	-0.1054	-0.2837	-0.1494	-0.2315	-0.203	-0.2323	-0.1606
100127946	-0.2088	-0.0922	-0.0661	0.3713	0.3289	-0.094	-0.0278	-0.2111	0.0924	0.1635	-0.0953	-0.3537	-0.6425	-0.0074	-0.0326	-0.241	-0.2657	-0.6767	0.0175	0.1697	-0.0803	0.0163	-0.0622	-0.0961	-0.1254	0.1336	0.1123	0.1244	0.2604	0.0783	0.1893	-0.0303	0.2101	0.2949	0.2191	0.3709	-0.299	0.3241	0.1717	0.1032	0.0518	-0.03	0.2204	-0.0362	0.0322	0.0484	-0.3521	0.0914	0.129
100127947	0.1234	0.3346	0.2497	0.1479	0.091	0.2224	0.3245	0.0854	0.1752	0.0581	0.1622	0.3935	0.5282	0.3772	0.2599	0.3438	0.3915	0.5097	0.3073	0.1105	0.2887	0.2601	0.2427	0.272	0.1076	0.2004	0.1484	0.1784	-0.0415	0.1289	-0.0686	0.1711	0.012	0.5427	0.379	0.3181	0.4348	-0.0453	0.3314	0.128	0.4357	0.2596	0.3205	0.336	0.1815	0.2793	0.2324	0.1155	0.0729
100127949	0.0901	0.0077	0.0302	0.1158	0.2389	0.0466	0.1235	0.0599	0.0945	0.2516	0.0901	-0.3649	-0.1565	0.2805	0.0234	-0.4057	-0.1183	-0.3364	0.1083	0.1022	-0.2238	-0.0029	0.044	-0.1665	0.0436	0.0799	0.1506	-0.1829	-0.1284	-0.1882	-0.1119	0.0592	-0.1355	-0.0015	0.134	0.1954	-0.2059	0.1369	-0.2218	0.0526	-0.0587	0.2307	0.2493	0.0057	-0.0937	0.0623	-0.4182	-0.1929	-0.1447
100127951	-0.0987	-0.2167	-0.2545	-0.2107	-0.1161	-0.3564	-0.1432	-0.2355	-0.0898	-0.2533	-0.3109	-0.2759	-0.3358	-0.181	-0.1991	-0.3863	-0.3294	-0.4298	-0.3136	-0.221	-0.1141	-0.2405	-0.0068	-0.3371	-0.1417	-0.1876	-0.1059	-0.0129	0.1455	0.076	-0.105	-0.1901	-0.1895	-0.1348	-0.2842	-0.0334	-0.229	-0.1296	0.0331	-0.1619	-0.1745	-0.097	-0.1527	0.0195	-0.2403	-0.2396	-0.2681	-0.0357	-0.1955
100127958	-0.2097	-0.1771	-0.2497	-0.1736	-0.1347	-0.3692	-0.3088	-0.2818	-0.2162	-0.179	-0.3555	-0.369	-0.4756	-0.1695	-0.3587	-0.1504	-0.2848	-0.519	-0.2435	-0.1603	-0.3596	-0.2644	-0.2155	-0.4329	-0.2926	-0.2008	-0.2286	-0.4252	-0.271	-0.4386	-0.1758	-0.3127	-0.2333	-0.1933	-0.1832	-0.2204	-0.3572	-0.1262	-0.0897	-0.1067	-0.1211	-0.2935	-0.0911	-0.3277	-0.3495	-0.1802	-0.4077	-0.1704	-0.1158
100127960	0.0261	-0.1167	-0.1596	-0.2521	-0.243	-0.2171	-0.1787	-0.1799	-0.1258	-0.112	-0.1031	-0.0475	-0.2767	-0.3131	-0.2149	-0.3386	-0.0775	-0.4525	-0.3005	-0.1857	-0.0576	0.0114	0.06	-0.0392	-0.4004	-0.1406	-0.1808	0.0791	-0.2185	0.0603	-0.0866	-0.1795	-0.0691	-0.1075	-0.1509	-0.201	-0.089	-0.0713	-0.13	-0.2089	-0.1352	0.0249	0.004	0.1143	-0.1965	-0.0703	-0.0485	0.0318	-0.1924
100127961	0.1511	0.3008	0.0434	0.2054	-0.0422	0.0915	0.1762	0.1941	-0.0098	0.1493	0.123	0.0846	-0.0831	-0.0764	-0.0189	0.2492	0.2806	-0.0914	0.0043	0.0584	-0.1382	-0.082	-0.013	-0.0933	-1e-04	0.1611	0.1064	0.0153	0.5196	0.0835	0.0853	0.0179	0.1137	-0.002	0.0273	0.2015	-0.0417	0.0013	0.1398	0.0329	-0.0846	0.0683	0.0456	4e-04	0.1245	0.0135	0.0537	-0.1321	-0.0379
100127962	-0.053	-0.1623	-0.0934	-0.0574	-0.0585	-0.1007	-0.1801	-0.1266	-0.0877	-0.1366	-0.1695	-0.145	-0.1323	-0.048	-0.1242	-0.2485	-0.2531	-0.2589	-0.0939	-0.0458	-0.1562	-0.0089	-0.1164	-0.2339	-0.1093	-0.1219	-0.1287	0.006	-0.0119	-0.2063	-0.0913	-0.1721	-0.1404	-0.117	-0.1093	-0.0393	-0.1605	4e-04	-0.1615	-0.174	-0.0868	-0.0475	-0.0802	-0.0631	-0.0218	-0.161	-0.109	-0.1097	-0.0331
100127964	-0.1577	-0.1458	-0.0885	-0.167	-0.149	-0.2658	-0.2425	-0.1942	-0.1256	-0.1454	-0.1391	-0.2344	-0.2743	-0.1735	-0.2041	-0.3149	-0.1819	-0.248	-0.2281	-0.131	-0.2692	-0.0895	-0.1418	-0.2704	-0.1801	-0.1931	-0.1388	-0.0521	-0.172	-0.1978	-0.1784	-0.1447	-0.1561	-0.1487	-0.145	-0.0913	-0.2381	-0.0864	-0.1703	-0.0717	-0.2245	-0.1919	-0.1275	-0.2192	-0.2134	-0.0667	-0.0868	-0.041	-0.1002
100127965	0.6797	0.149	0.3091	0.281	0.6105	0.2293	0.2034	0.1217	0.3766	0.3254	0.6665	0.0304	0.1904	0.3427	0.3179	-0.0986	-0.12	-0.2258	0.2859	0.455	0.4326	-0.0792	0.0907	-0.544	0.2402	0.1182	0.0421	0.4804	-0.2841	0.0355	0.0298	0.0275	-0.0625	-0.0315	0.9362	-0.2038	0.0336	0.0172	-0.0788	0.1963	0.4047	0.2729	0.139	0.3896	0.368	0.4574	0.5224	0.1067	-0.0127
100127967	0.3714	-0.1171	-0.0345	-0.1957	-0.1497	-0.092	0.0845	-0.1124	-0.1897	-0.1419	-0.1926	0.0401	0.2484	0.1049	-0.0498	-0.1311	-0.1213	-0.1274	-0.1528	-0.0322	-0.2418	-0.0884	-0.0627	-0.3429	-0.0915	-0.0965	0.0781	-0.1107	-0.2599	0.0783	-0.013	0.0547	-0.0783	-0.1269	0.0074	-0.1293	0.0609	-0.1799	-0.1288	-0.14	-0.1329	-0.1149	-0.1198	-0.0999	0.0277	-0.0244	-0.0771	-0.0388	-0.0417
100127969	-0.1515	-0.1792	-0.206	-0.1483	-0.0518	-0.1361	-0.1771	-0.1841	-0.0894	-0.1746	-0.1839	-0.1413	-0.1555	-0.1148	-0.1022	-0.2451	-0.2259	-0.1091	-0.1257	-0.0979	-0.0877	-0.2071	-0.1907	-0.2301	-0.142	-0.1285	-0.1478	-0.246	-0.1906	-0.1103	-0.0385	-0.1405	-0.0779	-0.1089	-0.1774	-0.0524	-0.1641	-0.1121	-0.1266	-0.0761	-0.0867	-0.0749	-0.1251	-0.1407	-0.075	-0.1799	-0.1119	-0.0719	-0.1456
100127971	0.1593	0.0108	-0.0062	-0.0577	-2e-04	-0.061	0.0217	-0.046	0.015	0.0067	0.1639	0.0882	-0.0132	-1e-04	0.0454	0.059	0.0213	0.0664	0.1879	-0.0176	0.1871	-0.1152	-0.0585	-0.1199	-0.0743	0.1167	0.1212	-0.0335	-0.0108	0.1815	0.1268	0.0577	0.0227	-0.0128	-0.0827	0.2097	0.0273	-0.0936	0.071	0.1682	-0.0831	-0.0401	-0.0161	0.1032	0.0264	-0.0727	0.187	0.051	-0.1775
100127973	-0.0983	-0.101	-0.0947	0.0536	-0.1272	-0.2445	-0.1077	-0.0941	-0.0341	-0.0606	-0.2412	0.0337	0.0023	-0.1391	0.0125	-0.2853	-0.1419	-0.0548	-0.1107	-0.1197	0.0254	-0.2056	-0.1291	0.0087	-0.2203	-0.0299	-0.044	-0.1265	-0.1099	0.0965	0.0378	-0.0732	-0.2216	-0.091	-0.0666	-0.0395	-0.0809	-0.1031	-0.0244	-0.1052	-0.1252	-0.1177	-0.088	-0.1351	-0.0557	-0.0876	-0.1842	-0.1665	0.0042
100127974	0.863	0.7156	0.981	0.5627	0.697	0.7639	0.78	0.7867	0.5884	0.5881	0.9763	0.3311	0.5283	0.6114	0.7405	0.4255	0.5944	0.5121	0.745	0.7056	0.467	0.5746	0.6298	0.4054	0.6983	0.3777	0.5929	0.6268	0.3541	0.2452	0.6533	0.6769	0.5132	0.2061	0.651	0.1959	0.461	0.7664	0.4852	0.7436	0.555	0.6145	0.6956	0.2198	0.7168	0.5615	0.3928	0.6861	0.6548
100127975	0.2638	-0.0298	0.0934	0.1403	0.1973	0.0226	0.289	0.2534	0.0322	0.2707	0.0291	-0.2176	0.1505	0.0817	0.0757	0.2582	-0.1477	0.1602	0.2852	0.0954	0.0615	0.0516	0.167	0.128	0.1903	0.0895	0.1772	-0.1592	-0.0489	-0.3017	0.0639	0.0224	-0.1548	-0.0118	0.0684	-0.0926	0.0652	0.1987	-0.1033	-0.0135	-0.133	-0.0182	0.0755	-0.0928	-0.0403	0.0855	-0.0763	-0.0096	0.0125
100127976	0.1361	0.1713	0.1988	0.1551	0.075	0.1212	0.0887	-0.0132	-0.0955	0.0715	0.0761	0.0835	0.131	0.1612	0.1105	0.1308	0.2082	0.0852	-0.0848	0.0647	0.1862	0.0218	0.1427	-0.1701	0.0586	-0.0082	0.1218	-0.0883	0.06	0.3548	-0.0188	0.1026	0.2425	0.0803	0.0284	-0.0726	0.1018	0.1271	0.1294	0.1611	0.1214	0.0901	0.03	-0.0652	0.0322	-0.0191	-0.1352	0.0937	-0.0479
100127977	-0.0572	0.0527	-0.0939	0.0183	-0.03	0.09	-0.0677	-0.0028	-0.061	-0.0336	0.1086	-0.0501	0.1224	0.0221	0.0484	-0.0204	-0.0111	-0.1842	0.0159	0.0234	0.0121	0.075	-0.0245	-0.0701	0.012	0.0605	-0.0856	0.1032	-0.0782	0.1277	0.0254	-0.0402	0.0292	-0.0788	-0.0661	-0.0593	0.0367	0.0628	-0.1728	0.0194	0.0583	0.0132	0.1407	0.1661	0.0371	0.0477	0.2574	-0.0818	-0.1091
100127978	0.1097	-0.1583	0.104	0.0415	0.0375	0.2248	0.0133	0.2816	0.0416	-0.1722	0.3579	-0.313	0.0268	-0.0932	0.099	0.0277	0.2636	0.3834	-0.1165	0.0707	-0.0286	-0.2031	-0.0998	-0.0351	0.0258	0.0197	0.0377	0.3372	0.2722	-0.4232	0.1462	0.122	0.0151	0.0408	-0.0685	-0.2616	0.0693	-0.0073	-0.0092	0.0812	0.0756	0.1633	0.0523	0.2327	-0.1213	-0.1759	0.4792	-0.0817	-0.0435
100127979	0.4029	0.2762	0.6237	0.241	0.4954	0.4217	0.4647	0.5938	0.3343	0.3123	0.3079	-0.0214	0.4725	0.3406	0.4392	0.6543	0.3153	0.3723	0.6208	0.2832	0.709	0.2336	0.3446	0.3559	0.336	0.1146	0.3833	0.0011	-0.0397	0.0403	-0.0433	0.2582	0.0167	0.1127	0.2476	0.1037	0.1954	0.0725	0.0772	0.2046	0.1564	0.1639	0.039	0.1499	0.1818	0.1167	0.2543	-0.0483	0.1314
100127983	0.1699	-0.0487	-0.0109	0.1392	0.0785	-0.0606	-0.0037	-0.0094	0.0107	0.0733	-0.0197	-0.1235	-0.0351	0.0285	0.0755	0.0125	-0.06	-0.0272	0.0755	0.0922	-0.0945	-0.0166	0.0215	0.0127	0.028	0.0913	-0.0116	-0.0432	0.0017	0.0339	-0.0187	0.0117	-0.0214	0.112	0.0529	-0.0163	-0.0506	0.0475	-0.0484	0.0807	-0.0118	0.0883	-0.0117	-0.0767	0.0807	0.0076	-0.0505	0.0159	-0.0606
100127985	0.3547	0.3672	0.4095	0.2698	0.1638	4e-04	0.2306	0.3625	0.1484	0.2097	0.0568	0.6507	0.3287	0.1362	0.272	0.1896	0.1991	0.5673	0.2927	0.1159	0.1382	0.5	0.2542	-0.0566	0.4022	0.1711	0.3373	0.4919	0.3035	0.949	0.5301	0.1364	0.2795	0.1091	-0.0477	0.4045	0.4858	0.2158	0.437	0.1809	0.3997	0.3167	0.293	0.4777	0.4577	0.3901	0.7641	0.3029	0.2376
100127986	-0.2995	-0.1828	-0.3285	-0.2101	-0.2712	-0.1418	-0.1082	-0.3033	-0.0692	-0.1931	-0.2233	-0.0609	-0.1118	-0.2182	-0.1698	-0.2154	-0.0511	-0.192	-0.2424	-0.2741	-0.1249	-0.2461	-0.1407	-0.1513	-0.0805	-0.1829	-0.1709	-0.2781	-0.1979	0.0372	-0.171	-0.1206	-0.2614	-0.1189	-0.1411	-0.2652	-0.2963	-0.1306	-0.3363	-0.2398	-0.0893	-0.1921	-0.0537	-0.1878	-0.1261	-0.1927	-0.2406	-0.0672	-0.3128
100127987	-0.1177	-0.1252	-0.0355	-0.1012	-0.0714	-0.1957	-0.152	-0.0691	-0.0884	-0.1051	-0.0959	0.0464	-0.2476	-0.0818	-0.1863	-0.0356	-0.1589	-0.32	-0.1106	-0.0057	0.0272	-0.1582	-0.0684	-0.1447	-0.1028	-0.1134	-0.1423	0.0287	-0.0706	0.1292	0.0385	-0.0183	-0.0687	-0.0809	-0.0296	-0.0012	0.0448	0.0031	-0.0809	-0.1045	-0.0287	-0.0769	-0.0125	0.0487	-0.0518	0.0496	0.1751	0.0538	-0.094
100127988	0.1072	0.1158	0.2197	-0.0817	0.0463	0.0225	0.0273	0.1694	-0.0771	-0.0677	-0.0772	0.266	0.3433	0.0431	0.1162	0.1108	0.1973	0.3177	0.0287	-0.0383	0.1924	-0.0637	0.2134	-0.0951	0.0324	0.0316	0.0689	0.1958	-0.0321	0.1313	0.0534	0.0415	0.0979	0.1705	-0.0668	0.3923	0.0412	0.0828	0.1837	0.1482	0.1003	0.0785	0.096	-0.0209	-0.0177	0.0617	0.2696	0.1064	0.081
100127992	0.1769	-0.1836	-0.2102	0.0607	-0.0668	-0.2529	-0.1776	-0.1318	-0.022	-0.0062	-0.222	-0.0772	0.031	-0.0846	-0.1285	-0.1217	-0.0447	-0.2671	-0.1559	-0.0808	-0.1056	-0.0796	0.1255	-0.125	-0.2732	-0.0929	-0.1813	-0.0581	-0.0889	-0.1937	0.0773	-0.1123	-0.167	-0.0476	-0.0456	-0.0475	-0.2168	-0.0724	-0.1244	-0.2271	0.0018	-0.2737	0.147	-0.2739	-0.2804	0.144	-0.4031	-0.0335	-0.2288
100127993	-0.0488	-0.0337	-0.0426	-0.0051	-0.038	-0.0408	-0.0621	-0.0559	-0.0656	-0.007	-0.0799	-0.0554	-0.0636	-0.063	-0.0858	-0.0387	-0.0341	-0.0159	-0.0322	-0.0653	-0.1039	-0.045	-0.032	-0.1125	-0.147	-0.0726	0.0119	-0.0305	-0.0989	-0.2276	-0.0244	-0.037	-0.0576	-0.0306	-0.1147	-0.1063	-0.1736	-0.0756	-0.0133	-0.1237	-0.0651	-0.0541	-0.0691	-0.0938	-0.1589	-0.0999	-0.1009	-0.1342	-0.124
100127996	-0.141	-0.1856	-0.2263	-0.1806	-0.2101	-0.1009	-0.1744	-0.1464	-0.0907	-0.1192	-0.1205	0.0599	0.0821	-0.0695	-0.0335	-0.2517	-0.164	0.1065	-0.156	-0.1407	0.0105	-0.0592	-0.1424	-0.2904	-0.1416	-0.2418	-0.1831	-0.1789	-0.1575	-0.1325	-0.1712	-0.1185	-0.0709	-0.1723	0.0909	-0.2025	-0.0329	-0.0754	-0.2275	-0.0936	-0.0387	-0.0336	-0.0086	0.0277	-0.0492	-0.0524	0.2366	0.0039	-0.042
100127998	0.1097	0.2486	0.18	0.1837	0.1004	0.1681	0.1968	0.0984	0.2768	0.1125	0.1768	0.2956	0.0293	0.2211	0.2789	0.1586	0.2854	0.0717	0.2075	0.1509	0.123	0.1933	0.1057	0.2449	0.0928	0.2145	0.1885	0.1644	0.1794	0.0012	0.1287	0.1821	0.1379	0.2188	0.2378	0.1351	0.1725	0.1472	0.1754	0.1645	0.1943	0.2069	0.2209	0.2748	0.1561	0.2274	0.1056	0.1385	0.3333
100127999	2.4506	2.0587	2.1433	2.3645	2.1685	2.276	2.339	2.1407	2.3165	2.2414	2.1052	2.2222	1.9365	2.3719	2.0188	1.7243	2.5108	1.3407	2.1308	2.1232	1.481	2.0511	2.9574	1.4756	2.0779	2.1204	1.9641	2.0238	2.1344	1.0673	2.0327	2.2692	2.0307	2.0669	2.1672	2.2071	1.3415	2.2037	1.9654	1.9165	1.8615	2.0347	2.0409	1.826	2.0452	2.8807	1.1222	1.9477	2.1707
100128003	0.0432	0.1163	0.1126	0.0607	0.1531	0.0211	0.0942	-0.106	0.0262	0.0427	-0.2281	0.051	-0.2275	0.0774	-0.1226	0.0024	0.1229	-0.3454	0.1727	0.026	-0.0486	-0.0466	0.1207	-0.2262	0.1121	0.1653	0.2194	0.148	0.0939	0.014	-0.0253	0.0921	0.0215	0.2218	0.0524	0.0957	6e-04	0.0392	0.0338	-0.0553	0.1098	-0.0146	0.1489	0.1249	0.1655	0.0754	0.0363	0.0286	-0.1374
100128004	-0.1099	-0.2226	-0.1278	-0.0967	-0.1791	-0.3824	-0.1555	-0.2891	-0.1305	-0.0966	-0.227	-0.2712	-0.0796	-0.3003	-0.2609	-0.4129	-0.2043	-0.3837	-0.1177	-0.2014	-0.2676	-0.3594	-0.1324	-0.0932	-0.3808	-0.2394	-0.1442	-0.2493	-0.4526	-0.33	-0.4605	-0.2253	-0.2938	-0.2047	-0.0986	-0.2446	-0.1002	-0.1435	-0.1644	-0.2267	-0.1853	-0.1445	-0.1282	-0.1179	-0.3546	-0.1295	-0.0445	-0.2996	-0.1954
100128006	-0.3411	-0.3545	-0.4406	-0.0962	-0.084	-0.3566	-0.2792	-0.4394	-0.1965	-0.194	-0.3844	-0.3201	-0.6073	-0.2365	-0.3309	-0.4989	-0.4187	-0.7269	-0.3003	-0.1506	-0.2333	-0.1625	-0.2581	-0.3297	-0.2893	-0.2186	-0.2138	-0.2843	-0.2237	-0.181	-0.2443	-0.2615	-0.2297	-0.2002	-0.1088	-0.0739	-0.3709	-0.1163	-0.1994	-0.0607	-0.1815	-0.2246	-0.154	-0.1894	-0.2475	-0.1674	-0.3727	-0.1301	-0.1838
100128008	0.1294	0.2549	0.2022	0.1117	-0.0452	0.1981	0.0281	0.0072	-0.0107	0.0419	0.0623	0.2603	0.1464	0.0105	0.1466	-0.0338	-0.0155	0.1067	0.0799	0.2304	0.0068	-0.0779	0.0617	-0.0644	0.1878	0.2018	0.2417	-0.0513	-0.0999	0.4206	-0.0572	0.2153	0.0785	0.1349	0.0811	-0.0532	0.2461	0.167	0.0073	0.0946	-0.068	0.0591	0.153	0.1474	0.2614	0.0995	0.0192	0.1109	0.097
100128009	-0.1063	-0.1487	-0.1065	-0.064	-0.0843	-0.2007	-0.0914	-0.0539	-0.0759	-0.0519	-0.1013	-0.1414	0.0284	-0.0466	-0.0195	-0.0909	-0.1314	0.0296	-0.139	0.0016	-0.094	-0.0486	-0.0385	-0.1775	-0.2087	-0.1146	-0.0863	-0.0677	0.0649	-0.1754	-0.0612	-0.0494	0.1111	-0.0722	-0.0692	-0.0418	-0.0622	-0.086	-0.0637	-0.1451	-0.0905	-0.0547	-0.0437	-0.1137	-0.0947	-0.0632	-0.0213	0.0201	0.0258
100128011	0.2272	0.0523	0.1338	0.1503	0.234	0.1149	0.1322	0.1529	0.0634	0.1682	0.0589	-0.0705	0.0547	0.1494	0.0848	-0.0585	0.0078	0.0378	0.2603	0.2067	0.0418	0.1005	0.0935	-0.0572	0.1227	0.1988	0.0569	0.024	-0.0622	-0.2024	-0.1227	-0.0464	0.0391	-0.0116	0.0558	-0.0475	-0.1783	0.1537	-0.0792	-0.0164	-0.0767	0.0037	0.1241	-0.1657	0.1955	0.0679	-0.2438	0.0177	-0.0319
100128013	0.1923	0.0674	0.3275	0.2422	0.3753	0.252	0.1306	0.0097	0.1745	0.19	0.3013	-0.0071	-0.1339	0.0592	0.1113	0.1957	0.159	-0.2199	0.1693	0.2442	0.1155	0.0763	0.1755	0.0082	-0.0306	0.123	0.219	0.0326	0.0924	0.1474	0.0468	0.3004	0.1014	0.1576	0.3266	0.3433	0.0102	0.2949	0.224	0.1881	0.1036	0.1458	0.2813	0.1392	0.0719	0.062	-0.0367	0.2059	0.0749
100128014	0.1161	0.263	0.1656	0.1754	0.3381	0.2618	-0.0466	0.1029	0.1716	0.0997	0.1236	0.3687	-0.0242	0.2233	0.3164	0.1764	0.1712	-0.2256	0.1353	0.2395	0.1784	0.0787	0.1106	0.0113	0.1594	0.2422	0.2597	0.2629	0.1958	0.5836	0.3396	0.3634	0.184	0.178	0.1339	0.2832	0.1193	0.2663	0.2045	0.2097	0.2165	0.165	0.2586	0.2778	0.1671	0.1612	0.2889	0.3166	0.2357
100128016	0.184	0.0299	0.1265	0.037	0.1489	-0.0531	0.0161	0.1957	0.0816	0.0799	0.0331	-0.2002	0.0672	0.0741	0.1049	-0.0596	-0.1731	-0.2141	0.1187	0.0619	0.0835	-0.0207	0.1423	-0.0491	0.0697	-0.0686	0.0513	-0.2058	-0.0643	-0.1045	-0.0405	-0.0089	0.0207	0.0873	0.0549	-0.0185	-0.0178	0.1612	-0.0512	0.0125	0.0241	0.0452	-0.0221	-0.0143	-0.0975	0.1287	-0.1778	0.0545	-0.1196
100128017	0.041	0.0236	0.0306	-0.028	-0.0154	0.0254	-0.097	0.0226	-0.1368	0.0289	-0.1096	-0.1628	-0.0284	-0.0372	-0.0163	-0.1265	-0.0889	-0.0607	-0.0942	0.0072	-0.0547	-0.1429	-0.0342	-0.0301	-0.0502	-0.0974	-0.0435	0.1054	0.0791	-0.0844	-0.1561	-0.0893	0.0196	-0.0401	-0.0064	-0.0996	-0.1129	-0.1124	0.0284	0.0295	-0.0411	-0.0165	0.0452	-0.0396	0.0015	-0.0731	-0.1607	-0.0319	-0.0878
100128021	-0.1883	-0.1285	-0.129	-0.1193	-0.0657	-0.1471	-0.1298	-0.2008	-0.1516	-0.1744	-0.0678	-0.2394	-0.2615	-0.1516	-0.1538	-0.1751	-0.1556	-0.3122	-0.1379	-0.1213	-0.1761	-0.1052	-0.0427	-0.1369	-0.2218	-0.0739	-0.1008	-0.1374	-0.1139	-0.1832	-0.0173	-0.0904	-0.1172	-0.1441	-0.1624	-0.1063	-0.2733	-0.1335	-0.0776	-0.0955	-0.1121	-0.2371	-0.119	-0.1666	-0.0758	-0.0792	-0.2016	-0.0139	-0.0971
100128025	-0.0908	-0.003	-0.0595	-0.0687	-0.0578	-0.1308	-0.0404	-0.0493	-0.075	-0.0619	-0.0407	-0.0149	-0.1245	-0.0539	-0.1241	-0.1105	-0.0093	-0.0985	-0.0192	-0.0794	-0.0907	-0.0565	-0.0063	-0.1394	-0.0708	-0.0655	-0.023	0.012	-0.0222	-0.0763	-0.0243	-0.0438	-0.1075	-0.0399	-0.0761	-0.0308	-0.0921	0.0045	-0.0468	-0.0775	-0.0178	-0.0859	-0.0854	-0.0572	-0.0853	-0.0538	-0.0297	-0.0316	-0.118
100128026	0.7366	0.8452	0.9872	0.7465	0.8082	0.8071	0.9677	0.6748	0.8497	0.8242	0.5259	0.8248	0.665	0.7746	0.6368	0.8993	0.9189	0.6842	1.0138	0.757	0.6292	0.668	0.6541	0.8728	0.8155	0.9317	1.0076	0.7585	0.8531	0.9309	0.8209	0.8312	0.833	0.8881	1.0513	0.7691	0.955	0.621	0.8258	0.9287	1.0043	0.8653	0.9045	0.8931	0.7309	0.8906	1.0256	0.7032	0.5542
100128027	-0.0078	-0.1017	0.0329	0.1438	0.0297	-0.0066	0.0295	-0.0783	0.0644	-0.0804	-0.2206	0.0162	-0.0715	0.0552	-0.0575	6e-04	-0.0093	-0.195	0.0819	0.0029	-0.0845	-0.0852	0.2127	0.1374	0.1611	0.2539	0.1922	-0.2864	-0.181	0.1215	-0.1559	0.0266	-0.0584	-0.0126	0.0345	-0.007	0.2145	-0.1361	-0.0043	-0.0476	-0.0018	-0.1344	-0.0692	0.0924	-0.0174	0.0336	0.0993	-0.0333	-0.0283
100128028	-0.1158	-0.2143	-0.2623	-0.1905	-0.2314	-0.2805	-0.2417	-0.3479	-0.0322	-0.2451	0.001	-0.1216	-0.3402	-0.1937	-0.3902	-0.1934	-0.1366	-0.3932	-0.1711	-0.0858	-0.2899	0.0968	-0.2009	-0.1547	-0.092	-0.1655	-0.2104	0.0878	-0.1734	-0.1331	-0.2613	-0.34	-0.0762	-0.015	-0.0068	-0.2007	-0.2901	-0.1596	-0.0965	0.0068	-0.1635	-0.1816	-0.1391	0.0103	-0.2583	-0.1726	0.0302	-0.1076	-0.2703
100128029	-0.4008	-0.4143	-0.2406	-0.2326	-0.1771	-0.2642	-0.3326	-0.3466	-0.0968	-0.177	-0.3783	-0.5058	-0.1097	-0.1797	-0.3048	-0.2782	-0.1355	-0.2678	-0.1483	-0.4313	0.0685	-0.1944	-0.2606	-0.0864	-0.2895	-0.364	-0.2583	-0.2231	-0.3787	-0.5824	-0.0086	-0.2109	-0.4563	0.028	-0.14	-0.5114	-0.2238	-0.25	-0.1692	-0.2278	-0.0715	-0.412	-0.1915	-0.115	-0.1374	-0.118	-0.7383	-0.3545	-0.3417
100128030	0.8575	0.6193	0.6287	0.9232	0.8407	0.6727	0.7106	0.6974	0.5885	0.6284	0.5275	0.6258	0.8107	0.7592	0.7833	0.4115	0.5708	0.617	0.7948	0.5953	0.4666	0.6944	0.8202	0.084	0.6196	0.8211	0.6708	0.4006	0.3763	0.0323	0.5163	0.8347	0.5149	0.7969	0.7108	0.3511	0.278	0.4786	0.3897	0.4018	0.4524	0.6497	0.4928	0.517	0.4619	0.4833	-0.0379	0.444	0.5283
100128031	0.0847	-0.0713	-0.0056	0.0175	-0.0686	-0.1281	-0.075	0.0779	-0.1267	-0.0355	-0.0023	-0.0825	-0.2025	-0.1491	-0.1289	-0.0721	0.0857	0.0324	0.0274	0.1103	-0.1674	-0.0098	-0.2087	-0.0633	-0.1003	-0.0824	-0.0571	0.0384	-0.0581	0.0142	-0.0199	0.0421	-0.0764	0.1319	-0.0034	-0.0323	-0.0597	0.0483	-0.0259	0.0721	-0.0371	-0.1688	-0.0819	-0.101	-0.0646	-0.1883	-0.2046	-0.0199	-0.0246
100128032	-0.1299	-0.0742	-0.1864	-0.1355	-0.1755	-0.1657	-0.1302	-0.0545	-0.1747	-0.0855	-0.0662	-0.1094	-0.0912	-0.0873	-0.0614	-0.1422	-0.1514	-0.1211	-0.1085	-0.1212	-0.0704	-0.1901	-0.1667	-0.1287	-0.2161	-0.2168	-0.1772	-0.1957	-0.1591	-0.2166	-0.1096	-0.1367	-0.0549	-0.1308	-0.1949	-0.0938	-0.113	-0.0766	-0.1621	-0.1112	-0.2549	-0.1288	-0.0811	-0.1478	-0.1234	-0.108	-0.1525	-0.0874	-0.0698
100128034	-0.0527	-0.0622	-0.0682	-0.0927	-0.085	-0.0621	-0.1041	-0.0451	-0.1517	-0.0809	-0.0868	0.0186	0.0169	-0.0151	-0.0575	-0.0784	-0.0702	-0.1204	-0.1548	-0.1354	-0.086	-0.1033	-0.073	-0.0803	-0.0929	-0.1034	-0.0964	-0.0242	-0.0445	-0.1208	-0.0931	-0.1281	-0.0262	-0.0907	-0.1179	-0.092	-0.043	-0.098	-0.049	-0.0745	-0.0616	-0.0727	-0.1382	-0.0401	-0.1236	-0.1214	-0.074	-0.1012	-0.0714
100128035	-0.0076	0.0096	0.1145	-0.0035	0.088	-0.0043	0.0976	0.0325	-0.0303	-0.0279	-0.14	-0.1452	-0.0959	-0.0559	-0.0097	0.0325	0.0076	-0.1488	0.0869	-0.0124	0.1735	0.1419	-0.0805	0.0082	0.1673	0.0408	0.1854	0.0063	0.0335	-0.0352	0.1142	0.0381	0.0029	0.0382	-0.0266	0.0623	0.0241	6e-04	0.0395	-0.05	0.061	-0.0332	0.0389	-0.1224	-0.0188	0.0056	-0.0863	0.0238	0.0869
100128036	0.0406	0.0574	0.0419	0.0169	0.027	0.0642	0.0252	-0.0087	0.094	0.0392	0.0539	0.0398	0.0201	0.0574	0.0434	-0.0182	0.0541	0.1141	0.0225	0.0923	0.047	0.0851	0.0812	0.0308	0.0472	0.1158	0.0759	0.0658	0.0293	0.1255	0.1599	0.077	0.0332	0.0269	0.0265	-0.0414	-0.0087	0.0849	-0.0274	-0.0146	0.0558	0.0075	0.0593	0.0683	0.0287	0.0182	-0.1029	-0.0249	0.0377
100128038	0.1704	0.1243	0.1484	0.1479	0.075	0.0808	0.0988	0.1673	0.1342	0.1621	0.1178	0.0486	0.0244	0.1476	0.0891	0.1239	0.1588	-0.0368	0.2831	0.1277	0.0491	-0.0474	0.2382	0.0794	0.1028	0.0582	0.1214	0.1069	0.0336	-0.1043	0.0028	0.0785	0.0787	0.0498	0.1719	0.1665	0.1765	0.1215	0.0809	0.079	0.0879	0.1633	0.0728	0.1387	0.1093	0.1136	0.185	0.0437	0.0511
100128039	0.2775	0.2281	0.4074	0.1616	0.1595	0.2947	0.3683	0.3409	0.3672	0.3574	0.3701	0.3057	0.5984	0.3528	0.494	0.5164	0.3177	0.506	0.2598	0.256	0.3633	0.2941	0.3299	0.2263	0.5431	0.0824	0.1921	0.1773	0.2515	0.6281	0.1903	0.1678	0.1992	0.0952	0.3867	0.3013	0.5828	0.1278	0.2369	0.2628	0.351	0.3284	0.1573	0.1935	0.3752	0.0941	0.3441	0.1835	0.1975
100128040	-0.2144	-0.2281	-0.18	-0.0892	-0.2268	-0.3207	-0.2994	-0.1579	-0.221	-0.2	-0.271	-0.2779	-0.3538	-0.1301	-0.2216	-0.2532	-0.3813	-0.3788	-0.2195	-0.1641	-0.2621	-0.1744	-0.1406	-0.1829	-0.2367	-0.2102	-0.2009	-0.1864	-0.1432	-0.1805	-0.1232	-0.2056	-0.1151	-0.0859	-0.261	-0.2023	-0.1396	-0.165	-0.2273	-0.1344	-0.1417	-0.1671	-0.1359	-0.1942	-0.2113	-0.1843	-0.1162	-0.0641	-0.024
100128041	-0.0327	-0.0232	-0.0727	-0.0311	-0.1004	0.0132	-0.1053	0.0342	-0.09	-0.1671	-0.0538	0.0513	-0.0055	-0.0147	0.0074	0.1051	-0.0715	0.2633	-0.0904	-0.002	-0.0483	-0.0589	-0.0277	0.1645	-0.1725	-0.0572	-0.0028	-0.0748	-0.0868	-0.0867	-0.0309	-0.0892	0.0452	-0.1481	-0.093	-0.0527	-0.1548	-0.0896	-0.1214	0.0581	0.0034	-0.0632	-0.1006	0.0223	0.0117	-0.0541	-0.0408	-0.1479	0.0884
100128043	-0.0896	-0.1579	-0.1144	-0.1648	-0.1221	-0.0388	-0.197	-0.0464	0.0161	-0.0233	0.0124	-0.0775	0.0799	-0.0153	-0.034	-0.0281	0.0493	0.1885	-0.0683	-0.0168	-0.1988	-0.1203	-0.1435	-0.0996	-0.2143	-0.146	-0.0363	-0.1829	0.0059	-0.1083	-0.0947	0.0527	-0.2165	-0.1389	-0.0501	-0.0236	-0.0736	-0.079	-0.0716	-0.1985	-0.0838	-0.0953	-0.1509	-0.1853	-0.112	-0.0256	-0.1327	-0.0575	-0.15
100128044	-0.2004	-0.2419	-0.0995	-0.3059	0.0516	-0.2496	-0.1372	-0.3091	-0.119	-0.3367	-0.1566	-0.4008	-0.0779	-0.0552	-0.1767	-0.2581	-0.6103	-0.5817	-0.0697	-0.2241	-0.2659	-0.3805	0.1022	-0.2446	-0.3129	-0.1334	-0.0849	-0.4764	-0.3144	-0.9278	-0.4487	-0.3541	-0.4359	-0.2222	-0.0505	-5e-04	-0.3737	-0.2489	-0.3713	-0.3434	-0.1348	-0.0339	0.2414	-0.2479	-0.3018	-0.1473	-0.7532	-0.0357	-0.0063
100128046	-0.0788	-0.0205	0.1314	0.0072	-0.0325	0.1497	0.1176	-0.0237	0.1992	0.2003	-0.0665	0.1436	0.3414	0.204	0.1827	0.1373	-0.0066	0.5177	-0.0778	0.0196	0.0231	0.1077	0.0084	0.0698	0.276	-0.0197	-0.0657	0.0456	-0.1526	0.3632	-0.0785	-0.0127	-0.157	-0.0847	-0.1379	-0.0991	0.1232	-0.0579	-0.0764	0.1315	0.0952	-0.0927	-0.0084	-0.121	0.0101	-0.1425	-0.0937	0.1604	-0.0615
100128048	-0.1387	-0.2441	-0.1293	-0.2108	-0.009	-0.1526	-0.2393	-0.1517	-0.0379	-0.1931	-0.1194	0.2429	0.0373	0.0131	-0.0981	-0.2275	-0.1591	-0.1172	-0.2506	-0.1535	-0.1984	0.0517	0.2759	-0.0987	-0.3002	-0.0191	-0.0778	-0.3298	-0.2235	-0.0543	-0.2229	-0.3276	0.0226	-0.1045	-0.1328	-0.0321	-0.0029	-0.0946	-0.1421	-0.3817	0.0017	-0.1106	-0.1195	-0.3554	-0.1964	0.0148	0.0439	-0.2666	-0.0158
100128050	0.113	0.2125	0.4229	0.266	0.0258	0.1647	0.1318	0.1298	0.1588	0.0154	-0.1816	0.4213	0.2312	0.0196	0.036	0.0967	0.1812	-0.0619	0.0499	0.0163	-0.1232	0.0962	0.0431	0.3164	0.0632	0.0305	-0.0173	0.2421	0.0915	0.2439	-0.0548	0.0367	0.1161	0.0813	0.0226	0.2476	0.1475	-0.0091	-0.0634	0.086	0.083	0.0901	0.1172	0.1603	0.1018	-0.2082	0.1189	0.0288	0.0158
100128051	0.0224	0.0874	0.2185	0.0965	-0.0643	0.0869	0.0331	0.0493	0.0611	-0.1303	0.2326	0	0.0551	-0.2302	-0.1934	0.1149	0.1292	0.0621	0.2516	-0.0848	0.2966	0.128	-0.1542	-0.1296	0.0669	-0.1151	0.0146	-7e-04	-0.1885	0.0381	-0.1223	0.1874	-0.0583	-0.2295	-0.323	-0.1356	-0.204	-0.0457	0.0193	-0.1834	-0.0079	0.0353	-0.0876	-0.1766	0.1804	0.0601	0.0398	0.034	-0.1159
100128052	0.0181	-0.0331	-0.0814	-0.0232	-0.0622	0.116	0.0099	0.0699	-0.094	-0.0121	-0.0839	0.0997	0.1326	-0.0264	-0.0329	-0.0399	0.1012	0.0328	0.0256	-0.0642	0.0745	-0.0898	-0.0506	0.1356	-0.0253	-0.0616	0.0093	0.1051	0.1626	-0.058	0.0124	-0.0065	0.0206	-0.0611	-0.026	-0.162	0.0162	-0.0646	-0.0876	-0.0916	-0.0214	0.0603	-0.0546	-0.0509	0.0176	0.0664	-0.2494	-0.1661	-0.1073
100128054	-0.0769	-0.1762	-0.1307	-0.048	-0.0957	-0.1445	-0.1563	-0.1371	-0.1235	-0.1115	-0.0744	-0.1991	-0.1127	-0.1553	-0.0487	-0.1602	-0.1688	0.0322	-0.1209	-0.12	-0.0639	-0.0817	-0.1313	-0.0185	-0.158	-0.1563	-0.1016	-0.1727	-0.0541	-0.0919	-0.1778	-0.044	-0.201	-0.1174	-0.1569	-0.0545	-0.1222	-0.0832	-0.1895	-0.1185	-0.1341	-0.0975	-0.1037	-0.1223	-0.1783	-0.0813	-0.234	-0.124	-0.0994
100128056	0.6556	0.7046	0.6335	0.5801	0.4393	0.7422	0.6478	0.6732	0.5458	0.4337	0.6797	0.9756	0.9979	0.5915	0.868	0.6529	0.8539	1.1736	0.5059	0.5725	0.7793	0.5896	0.6337	0.6273	0.6674	0.4688	0.631	0.6302	0.4503	0.6993	0.5926	0.5418	0.4987	0.3859	0.7169	0.0363	0.5873	0.4217	0.5414	0.439	0.5785	0.4509	0.5232	0.7862	0.7095	0.6182	1.1489	0.3358	0.4786
100128060	-0.1962	-0.302	-0.2403	-0.2045	-0.1722	-0.2902	-0.1757	-0.1611	-0.2247	-0.1403	-0.2791	-0.1682	-0.003	-0.2226	-0.1703	-0.1557	-0.2282	-0.1284	-0.2037	-0.1528	-0.2359	-0.3173	-0.2138	-0.1984	-0.3177	-0.2511	-0.2982	-0.3388	-0.2285	-0.1074	-0.2234	-0.367	-0.0738	-0.2333	-0.2227	-0.3287	-0.2555	-0.2317	-0.2362	-0.3525	-0.2761	-0.0591	-0.1146	-0.2461	-0.3488	-0.1375	-0.3648	-0.1178	0.0245
100128061	-0.1189	-0.0663	-0.0565	-0.1196	-0.1209	-0.1605	-0.1137	-0.1466	-0.1259	-0.089	-0.1474	0.02	0.1107	-0.0469	-0.014	-0.1211	-0.0289	0.1137	-0.0238	-0.1504	-0.1159	-0.1605	-0.0933	-0.0287	-0.1196	-0.0898	-0.1383	-0.1633	-0.086	-0.0311	-0.0327	-0.0533	-0.1738	-0.0519	-0.1661	-0.0747	-0.0314	-0.1303	-0.0561	-0.0223	-0.0039	-0.0879	-0.0375	-0.0383	-0.1125	-0.109	-0.1206	-0.0433	-0.0671
100128062	1.909	1.6419	1.8313	1.8234	2.0805	1.952	1.9414	1.7203	1.7414	2.0219	1.4911	0.939	1.5982	1.8537	1.8331	1.7273	1.3131	1.3876	1.8349	1.8529	1.4099	1.5964	1.5762	1.1958	1.7183	1.7845	2.0081	1.1359	1.3577	0.0138	1.5236	1.6095	1.6932	1.8388	1.656	1.1658	1.321	1.7202	1.566	1.6042	1.8782	1.9376	1.8478	1.2909	1.6517	1.4502	0.5512	0.9863	1.4018
100128064	-0.0413	-0.1097	-0.0721	-0.1113	-0.0766	-0.1018	-0.0894	-0.0234	-0.0567	-0.0414	-0.0932	-0.0332	-0.0421	-0.0286	-0.0204	-0.035	-0.175	-0.0822	-0.1454	-0.057	-0.1798	-0.0517	-0.056	-0.1359	0.0374	-0.1702	-0.1633	-0.0577	0.0279	-0.1825	-0.0325	0.0391	0.0174	-0.1223	-0.0296	-0.088	-0.0112	-0.1467	-0.0549	-0.0419	-0.0013	-0.0723	-0.0472	-0.0442	-0.06	-0.0774	-0.0364	0.0711	-0.0207
100128066	-0.2006	-0.3301	-0.2342	-0.1058	-0.1955	-0.1864	-0.2095	-0.2573	-0.2453	-0.252	-0.2822	-0.3419	-0.4127	-0.3534	-0.2076	-0.2615	-0.3645	-0.3177	-0.2023	-0.1428	-0.2684	-0.2871	-0.2351	-0.2893	-0.3197	-0.2678	-0.2467	-0.1595	-0.1298	-0.04	-0.0902	-0.1763	-0.3002	-0.0089	-0.0163	-0.0236	-0.0499	-0.1613	-0.0283	-0.1216	-0.3082	-0.0955	-0.197	-0.0436	-0.2997	-0.1152	-0.1917	-0.3206	-0.5366
100128067	0.095	0.0935	0.1498	0.2187	0.0665	0.099	0.1945	0.1902	0.0965	0.0909	0.0541	0.1313	0.0295	0.1462	0.0043	-0.0258	0.205	-0.1696	0.2009	0.0356	0.1008	0.1048	0.1989	-0.1154	0.0897	0.1018	0.109	0.0068	0.0889	0.0468	0.1237	0.0259	0.0626	0.0572	0.1577	0.1885	0.2174	-0.0601	-0.0302	0.085	0.1153	0.0316	0.1615	0.0791	0.079	0.133	-0.0636	-0.0429	-0.0999
100128069	-0.0411	-0.1375	-0.0451	-0.1042	-0.1298	-0.1181	-0.1015	-0.1346	-0.1382	-0.1043	0.012	-0.1849	-0.0538	-0.0637	-0.0907	-0.0924	-0.1576	-0.1068	-0.1293	-0.0361	-0.0583	-0.1442	-0.1111	-0.1948	-0.1637	-0.0784	-0.0725	-0.0428	-0.0772	-0.0325	-0.0644	-0.0765	-0.0308	-0.0331	-0.0771	-0.0965	-0.0127	-0.0996	-0.1283	-0.0459	-0.0687	-0.0084	-0.07	-0.0611	-0.0691	-0.0494	0.0237	-0.0557	-0.0852
100128071	-0.2737	-0.2397	-0.251	0.0011	-0.011	-0.2714	-0.1169	-0.3166	-0.1431	-0.1594	-0.3739	-0.3595	-0.6388	-0.1022	-0.3736	-0.3676	-0.3729	-0.7267	-0.0924	-0.2143	-0.2546	-0.179	-0.1021	-0.1784	-0.2789	0.0083	0.0384	-0.1488	-0.046	-0.2373	-0.1265	-0.2306	-0.2269	-0.0545	-0.0395	-0.0603	-0.265	-0.126	-0.0989	-0.0672	-0.0287	-0.179	-0.0174	-0.1312	-0.1051	-0.1457	-0.4602	-0.1489	-0.1334
100128072	0.4976	0.1949	0.165	0.3807	0.3335	0.3406	0.2861	0.3487	0.3391	0.3142	0.3414	0.3437	0.5007	0.3543	0.1941	0.2562	0.2499	0.1627	0.4162	0.2706	0.0406	0.3457	0.0926	-0.2986	0.1707	0.4801	0.1881	0.1888	0.0605	0.0903	0.4671	0.4299	-0.0549	0.1615	0.4224	0.428	-0.0042	0.1492	0.154	-0.0703	-0.1663	0.2249	0.0902	-0.1302	0.2473	0.1154	0.0487	0.2227	-0.0729
100128074	0.1577	0.0851	0.0464	0.094	0.0225	0.0822	0.0371	0.1273	0.1502	0.1637	0.2076	0.2248	0.2639	0.1242	0.187	0.0774	-0.0026	0.0034	0.1419	0.0934	0.1363	0.0728	0.217	0.2543	0.153	0.0768	0.1158	0.0573	0.1278	0.4948	0.1448	0.1911	0.0308	-0.0227	0.2901	0.0822	0.1278	0.1587	0.1509	0.1302	0.0673	0.1872	0.0653	0.2567	0.1179	0.2163	0.1094	0.1119	0.1199
100128076	-0.0284	-0.0518	-0.119	0.0367	-0.0183	-7e-04	-0.0421	-0.1082	0.0243	-0.0135	0.0099	-0.061	-0.2095	-0.0476	-0.0457	-0.177	-0.0919	-0.3446	-0.0098	-0.0183	-0.1322	-0.0074	0.016	-0.0639	0.005	0.0408	0.0572	0.0508	0.1148	0.0212	0.064	0.0246	0.0561	0.1861	0.0309	0.0446	-0.0126	0.1184	0.0676	0.0101	0.073	0.0358	0.0932	0.0543	0.1595	0.027	-8e-04	0.0341	0.0447
100128077	0.0216	0.0346	0.2938	0.1087	0.477	0.2133	0.221	0.1107	0.1934	0.2518	0.0973	-0.0746	0.2165	0.2173	0.2087	0.6537	0.2909	0.4975	0.3213	0.2405	0.169	0.0278	0.0568	0.1806	0.6263	0.0974	0.5645	0.2152	0.2294	-0.218	0.2153	0.2516	-0.0587	-0.0096	0.1553	0.0805	0.6771	0.0462	0.0206	0.5512	0.0714	0.3077	0.3669	0.0949	0.382	-0.0724	-0.0311	0.1577	0.0721
100128078	-0.0428	-0.077	-0.0917	-0.0365	-0.0228	0.0025	-0.0227	-0.0147	0.0236	-0.0037	-0.0133	0.0851	0.0847	3e-04	0.0339	-0.1324	0.0045	0.0641	-0.0089	-0.0741	-0.0026	-0.0416	0.0705	0.123	-0.1567	-0.0173	-0.0136	0.1427	-0.0031	0.0523	-0.1229	0.063	-0.1209	-0.1649	-0.0662	0.0741	0.0374	-0.0361	-0.0834	-0.0539	0.08	0.0472	-3e-04	0.0579	0.0422	-0.1096	0.1038	-0.0382	0.1031
100128079	0.0379	-0.0196	0.0116	-0.0502	-0.0376	-0.0131	-0.1518	0.0953	-0.0604	-0.0597	-0.0054	-0.12	0.0855	-0.0662	-0.0268	0.06	-0.0065	0.1852	0.0019	-0.0084	0.1006	-0.034	-0.07	-0.0444	-0.1177	-0.1404	0.0691	0.0042	-0.0058	-0.1426	-0.0085	-0.0282	-0.0432	-0.0787	-0.0411	-0.1091	0.1022	-0.1206	-0.1203	0.0085	-0.0712	-0.001	-0.0311	-0.0775	-0.1753	-0.0668	0.1353	0.1731	-0.1231
100128081	0.0272	0.0399	0.0178	0.0326	0.0226	0.0221	0.0057	0.034	-0.0059	0.0077	-0.0597	0.0718	0.0878	-0.0262	0.0548	0.0068	-0.0134	0.1133	0.016	-0.0077	-0.0988	-0.0379	0.0113	-0.0451	0.0373	0.0907	0.068	0.0042	-0.019	-0.1009	-0.0108	0.0577	-0.0344	0.0227	0.0573	-0.0255	-0.0381	-0.0244	0.0078	-0.0181	0.0838	0.033	-0.034	0.0358	-0.0531	-0.0917	-0.0371	-0.0656	-0.0507
100128084	-0.084	-0.1647	-0.0174	-0.1121	0.0505	-0.1363	0.0138	0.0084	-0.039	-0.0797	0.0151	-0.017	-0.1125	-0.0319	-0.0357	-0.0703	-0.0337	-0.2716	-0.013	0.028	-0.0422	-0.0017	-0.0398	-0.1552	-0.0165	0.0935	0.1006	-0.122	-0.1749	0.2625	-0.0662	0.0953	-0.0315	0.1341	0.0079	-0.0703	0.2954	0.0017	-0.0298	0.0038	0.0465	-0.0041	-0.008	0.2032	0.0451	-0.0127	-0.1289	-0.0771	-0.029
100128085	0.0206	-0.0661	0.0175	-0.054	0.0364	-0.0101	-0.0212	0.0048	0.0114	0.0698	-0.0306	-0.1066	-0.0251	-0.016	-0.0105	-0.0241	-0.0917	-0.0777	-0.006	0.0176	-0.029	0.0144	0.0263	-0.0376	-0.0333	-0.0637	-0.0066	-0.0377	0.0356	0.021	-0.0711	0.0026	-0.0082	0.0163	0.0907	-0.0953	0.0085	0.0243	0.0078	-0.0209	-0.015	-0.0723	-0.001	0.0149	-0.0645	-0.0129	-0.0497	-0.0576	0.038
100128086	-0.2836	-0.046	-0.3063	-0.0251	-0.1112	-0.1731	-0.1442	-0.2832	-0.0594	-0.0685	-0.093	-0.2059	-0.7094	-0.1464	-0.2317	-0.1042	-0.1904	-0.6233	-0.1815	-0.0612	-0.3566	-0.1464	-0.0811	0.0692	-0.2407	-0.1198	0.0534	0.179	-0.1406	-0.3383	0.0145	-0.1121	0.0689	0.1015	-0.1592	-0.0189	-0.0683	0.038	-0.0439	0.1392	-2e-04	-0.1635	-0.0294	-0.0202	0.007	0.0252	-0.0022	0.0769	-0.1539
100128088	-0.0346	-0.1773	-0.0771	-0.1208	-0.0655	-0.0946	-0.078	-0.0428	-0.1218	-0.1098	-0.0669	-0.1093	-0.1154	-0.0605	-0.0924	-0.172	-0.1662	-0.1205	-0.0312	-0.0913	-0.0791	-0.1267	-0.0881	-0.0436	-0.1364	-0.0956	-0.0828	-0.1113	-0.0908	-0.1481	-0.0961	-0.06	-0.0662	-0.1264	0.0623	-0.1323	-0.0528	0.0013	-0.092	-0.0587	-0.0487	-0.0074	-0.0831	-0.0559	-0.0888	-0.0546	-0.15	-0.0191	-0.1323
100128090	0.2317	0.2818	0.1637	0.242	0.2824	0.2171	0.297	0.1179	0.2898	0.1647	-0.1404	0.313	0.0596	0.1798	0.0512	0.1537	0.2552	0.035	0.3569	0.1169	0.1829	0.1984	0.1984	0.211	0.3385	0.2939	0.2386	0.2784	0.3457	0.3716	0.2234	0.2943	0.1811	0.3277	0.268	0.1784	0.2674	0.3166	0.2434	0.2502	0.318	0.2424	0.218	0.3585	0.2628	0.1726	0.0736	0.2245	0.0432
100128091	0.2026	0.1318	-0.0391	0.0574	0.1584	0.2568	-0.0324	0.1791	-0.0988	0.0304	0.0798	0.2936	0.3993	0.0817	0.2407	0.1362	0.0574	0.2528	0.1761	0.1777	0.3223	0.2321	0.1565	0.1675	-0.0427	0.0401	0.0588	0.1952	0.1584	-0.1734	-0.1436	0.1991	0.1068	0.1301	-0.0123	0.299	0.2716	0.2432	0.0552	0.2051	-0.0086	0.0336	0.0618	0.0504	0.0119	0.0647	-0.0272	0.1856	0.0042
100128092	0.6482	0.5497	0.6756	0.6744	0.7477	0.6813	0.6381	0.5573	0.4394	0.6407	0.6555	0.385	0.3017	0.664	0.6608	0.2275	0.4293	0.4172	0.5387	0.8214	0.2099	0.2221	0.7451	0.1055	0.3904	0.528	0.6904	0.2038	0.45	-0.1234	0.6134	0.5111	0.4794	0.7624	0.4225	0.324	0.1543	0.3992	0.1097	0.6007	0.804	0.4888	0.559	0.4553	0.5126	0.4844	0.2707	0.4333	0.6498
100128093	-0.0574	0.008	0.0191	-0.0319	-0.0334	-0.027	-0.0192	-0.0588	0.029	-0.1341	-0.1048	0.0072	0.0018	-0.0836	-0.0855	0.0248	-0.0565	-0.159	-0.0623	0.017	-0.0612	-0.0209	-0.0273	-0.052	-0.0896	-0.0286	0.0377	-0.1327	0.0346	-0.0051	0.0117	-0.0117	-0.0442	-0.0022	-0.0441	-0.1107	-0.052	-0.0713	-0.0063	-0.0881	-0.0627	-0.0356	0.0059	0.1348	0.0153	-0.058	0.0886	0.0618	-0.0056
100128094	-0.1798	-0.0967	-0.071	-0.0626	-0.1322	-0.1533	-0.0747	-0.1021	-0.0918	-0.1715	-0.1247	-0.0236	-0.0855	-0.1116	-0.0888	-0.082	0.0394	-0.0682	-0.1718	-0.0677	-0.2686	-0.0515	-0.1583	-0.027	-0.0593	-0.0687	-0.1262	-0.0577	-0.1311	-0.0313	-0.1765	-0.1634	-0.0734	-0.1162	-0.1856	-0.1285	-0.0754	-0.0963	-0.1452	-0.2033	-0.0575	-0.0866	-0.1079	-0.1307	-0.1131	-0.1397	-0.1668	-0.2079	-0.0935
100128095	0.0146	-0.0894	-0.0148	-0.0741	-0.008	-0.0602	-0.0938	-0.0175	-0.1188	0.0087	-0.1111	-0.1206	-0.119	-0.0959	-0.0606	-0.0215	-0.1139	0.0312	-0.0384	0.0397	0.0293	-0.1038	0.032	-0.0982	-0.0527	-0.0529	-0.0777	0.0202	-0.1686	-0.0779	-0.173	-0.0648	0.1281	-0.1452	0.0938	-0.0014	-0.208	0.0537	-0.1313	-0.1746	-0.0864	-0.0604	0.0227	-0.0067	0.0625	-0.0319	-0.0842	0.1018	-0.1004
100128098	-0.0483	-0.2231	-0.1968	-0.1777	-0.1659	-0.2479	-0.148	-0.1936	-0.0959	-0.1055	-0.1348	-0.1647	-0.0473	-0.1115	-0.1315	-0.0851	-0.0547	-0.1086	-0.1274	-0.005	-0.0639	-0.0866	-0.129	-3e-04	-0.2047	-0.0254	-0.0445	0.031	-0.0556	0.0849	-0.0243	-0.0715	-0.1582	-0.0991	-0.0448	-0.212	-0.1262	-0.1521	0.0365	-0.1041	-0.0645	-0.0341	-0.027	-0.1243	-0.0711	-0.0824	-0.279	-0.0963	-0.0468
100128102	-0.1817	-0.193	-0.2339	-0.2103	-0.3066	-0.2838	-0.234	-0.2044	-0.2091	-0.1712	-0.1957	-0.1917	-0.0571	-0.1369	-0.1752	-0.3672	-0.2854	0.0463	-0.1696	-0.187	-0.149	-0.239	-0.1681	-0.0922	-0.2616	-0.1425	-0.2913	-0.4162	-0.2785	-0.2152	-0.2002	-0.0901	-0.238	-0.1761	-0.1795	-0.1993	-0.1846	-0.0609	-0.2062	-0.3157	-0.2049	-0.1306	-0.1048	-0.2534	-0.134	-0.0526	-0.1864	-0.161	-0.0823
100128103	-0.4556	-0.5863	-0.4268	-0.3915	-0.328	-0.5348	-0.4151	-0.3817	-0.3023	-0.3573	-0.5654	-0.3002	-0.3289	-0.3392	-0.2928	-0.6173	-0.3181	-0.4148	-0.4182	-0.3909	-0.5764	-0.3565	-0.4467	-0.285	-0.3684	-0.3149	-0.5214	-0.4618	-0.4516	-0.5541	-0.39	-0.3205	-0.2836	-0.4635	-0.1842	-0.3455	-0.2224	-0.346	-0.3634	-0.2746	-0.356	-0.3699	-0.2796	-0.4236	-0.283	-0.2158	-0.4609	-0.3582	-0.3333
100128104	1.2541	0.9835	1.1116	1.2882	1.4055	0.9629	1.2483	0.9538	1.1849	1.0837	1.0989	0.5764	0.5714	1.2581	1.0821	0.661	0.8654	0.4991	1.2242	1.2607	1.0992	0.9334	0.9871	0.8753	1.1901	1.4445	1.324	1.2424	1.1988	1.1311	1.3612	1.3762	0.9748	1.1995	1.4743	1.1784	1.1216	1.1108	1.3369	1.3829	1.3247	1.2377	1.6083	1.3663	1.3744	0.8837	1.0763	1.3132	1.0604
100128105	0.0087	-0.0307	0.0665	-0.079	0.0724	-0.1583	-0.0545	-0.0595	-0.0662	0.0136	-0.0334	-0.0721	-0.2241	-0.0505	-0.085	-0.0202	-0.1805	-0.3279	0.0594	-0.004	0.089	-0.2811	0.0352	-0.0262	-0.0419	-0.1069	-0.0552	-0.0358	-0.0543	-0.351	-0.11	-0.1229	0.0012	-0.0661	-0.0982	0.1184	-0.3044	-0.0936	0.0021	0.0363	-0.129	-0.1888	-0.0712	-0.2107	0.0734	-0.0256	-0.1956	-0.0186	0.0319
100128107	-0.3712	-0.3461	-0.5687	-0.3045	-0.2682	-0.5516	-0.4465	-0.5328	-0.3659	-0.3628	-0.4688	-0.4503	-0.6078	-0.3385	-0.5082	-0.4363	-0.4637	-0.602	-0.4955	-0.3498	-0.5342	-0.4967	-0.4802	-0.3162	-0.5375	-0.2768	-0.2403	-0.247	-0.0873	-0.3588	-0.3177	-0.477	-0.1514	-0.2183	-0.3504	-0.1557	-0.4048	-0.381	-0.1793	-0.1989	-0.372	-0.4611	-0.1172	-0.3497	-0.4925	-0.327	-0.5583	-0.1891	-0.2156
100128109	-0.4066	-0.1594	-0.3841	-0.0395	-0.1325	-0.2857	-0.2219	-0.3568	-0.2809	-0.2221	-0.1957	-0.4059	-0.7802	-0.2988	-0.4584	-0.3463	-0.3621	-0.7069	-0.5011	-0.1342	-0.5311	-0.1469	-0.3559	-0.2192	-0.3582	-0.0318	-0.1227	-0.0087	-0.0173	-0.2839	-0.2301	-0.4546	-0.0316	-0.0279	-0.3113	-0.1302	-0.3515	-0.0298	-0.0498	-0.0932	-0.1745	-0.3018	-0.2507	-0.3538	-0.2112	-0.0061	-0.4331	-0.2418	-0.067
100128110	0.353	0.3043	0.4273	0.5383	0.3469	0.2959	0.383	0.4228	0.4019	0.447	0.4497	0.4578	0.2779	0.5386	0.3364	0.6013	0.3526	0.3068	0.4395	0.4222	0.5563	0.5098	0.5222	0.3159	0.4067	0.4151	0.4928	0.519	0.2959	0.5156	0.3492	0.4402	0.4526	0.4124	0.3219	0.5893	0.3177	0.5304	0.3844	0.4586	0.4083	0.3546	0.4421	0.5664	0.3579	0.438	0.3941	0.4497	0.6741
100128111	0.0025	-0.185	-0.1578	-0.0131	-0.0535	-0.2296	-0.121	-0.0793	-0.2446	-0.0169	-0.1146	-0.1853	-0.0781	-0.1101	-0.1491	-0.164	-0.2675	-0.0375	-0.0714	-0.1095	-0.0977	-0.1114	0.002	-0.1539	-0.074	-0.2196	-0.1691	-0.0076	-0.2586	-0.3898	-0.099	-0.1731	-0.1721	-0.1093	-0.248	-0.2342	-0.1214	-0.0946	-0.1811	-0.0285	-0.1804	0.0691	-0.0611	-0.1068	-0.0393	-0.1043	-0.2526	-0.0398	-0.0789
100128113	0.3908	0.5325	0.4172	0.6446	0.6307	0.4303	0.4481	0.3777	0.2872	0.5827	0.4747	0.2392	0.0762	0.4171	0.5122	0.4126	0.3615	0.056	0.6683	0.6127	0.4966	0.4983	0.5727	0.5627	0.416	0.6295	0.6151	0.6084	0.6947	0.6306	0.553	0.6062	0.5925	0.5538	0.5594	0.6527	0.5966	0.5992	0.4855	0.676	0.5025	0.5247	0.6513	0.606	0.4871	0.4045	0.4091	0.5583	0.4232
100128115	-0.2672	-0.3691	-0.3585	-0.2123	-0.2096	-0.2824	-0.2658	-0.2418	-0.2259	-0.2393	-0.3489	-0.3914	-0.3957	-0.217	-0.2103	-0.3942	-0.2415	-0.4245	-0.3521	-0.3001	-0.3458	-0.2409	-0.2724	-0.2381	-0.3094	-0.2456	-0.2855	-0.2514	-0.1317	-0.3615	-0.3379	-0.339	-0.1419	-0.2484	-0.2697	-0.3405	-0.3818	-0.1943	-0.2785	-0.2033	-0.254	-0.4245	-0.2178	-0.4477	-0.439	-0.2581	-0.5251	-0.1801	-0.1903
100128117	0.0268	0.0181	0.0561	0.0541	0.0065	0.0706	0.017	0.1972	0.1221	-0.0467	-0.0031	0.0602	0.1468	0.0772	0.1095	0.026	0.1164	0.0257	0.092	-0.0341	-0.1585	-0.1101	-0.0716	0.0856	0.0075	-0.0507	0.0649	0.1544	0.0646	-0.1131	-0.0747	0.1594	0.0993	-0.0687	-0.0555	-0.1202	0.0178	-0.0697	-4e-04	-0.1218	-0.0485	-0.0378	-0.0839	-0.0163	0.0486	-0.0593	-0.0041	-0.1695	-0.0375
100128118	-0.1011	0.2056	-0.1798	-0.135	-0.0611	-0.0657	-0.083	-0.0347	-0.0913	-0.1387	-0.0657	-0.0639	0.0529	-0.1769	-0.0785	-0.0687	0.0652	0.1227	-0.1274	-0.137	-0.2309	-0.2079	-0.0635	-0.1784	0.1366	-0.1029	-0.0466	-0.2142	0.0601	0.0408	-0.2467	-0.138	-0.3199	0.0623	-0.223	-0.2287	-0.2432	-0.0813	-0.1173	-0.1861	0.026	-0.2582	0.0329	-0.0841	-0.0046	-0.1536	-0.3439	-0.2052	-0.2012
100128119	-0.1233	-0.0636	-0.1643	-0.0414	0.0237	-0.0678	0.0218	-0.1713	0.0101	-0.0458	-0.1216	-0.2098	-0.2521	-0.0645	-0.0929	-0.0158	-0.1062	-0.1937	-0.0725	0.069	-0.1249	-0.0012	0.0222	0.1808	-0.1013	0.0338	0.0565	0.0379	-0.0968	-0.1388	-0.0148	-0.0553	-0.0236	0.0718	0.0915	0.2093	-0.1762	0.0238	0.1532	0.1111	-0.0099	-0.0472	-0.1593	-0.1488	-0.1231	0.0422	-0.2895	0.1524	0.0228
100128121	-0.1296	-0.1462	-0.2189	0.0755	-0.1177	-0.1389	-0.2079	-0.2338	-0.071	-0.0146	-0.0382	-0.0931	-0.0724	-0.0737	-0.1811	-0.1875	-0.0796	-0.0543	-0.095	-0.0814	-0.1387	-0.219	-0.103	0.0343	0.0077	-0.0625	-0.0634	-0.0746	0.0067	-0.1194	-0.0212	-0.17	-0.158	-0.0125	-0.0867	-0.015	-0.152	-0.0667	-0.104	-0.1828	-0.0356	-0.0935	-0.1026	-0.0982	-0.1499	-0.0962	-0.2617	-0.0979	-0.1358
100128122	-0.2271	-0.2252	-0.217	-0.2477	-0.1716	-0.1205	-0.3167	-0.2651	-0.2024	-0.1722	-0.2515	-0.2283	-0.3892	-0.1389	-0.2278	-0.3201	-0.2653	-0.4639	-0.2625	-0.1702	-0.2557	-0.2829	-0.1854	-0.1853	-0.3473	-0.2915	-0.2263	-0.1993	-0.0839	-0.0944	-0.1771	-0.2061	-0.2205	-0.2834	-0.1799	-0.0277	-0.3045	-0.2716	-0.336	-0.2514	-0.177	-0.2901	0.0549	-0.2189	-0.2425	-0.1992	-0.2366	-0.163	-0.0483
100128123	-0.13	-0.0784	-0.1501	-0.0936	-0.106	-0.2239	-0.1421	0.0336	-0.2234	-0.1208	-0.1976	-0.0943	-0.2069	-0.1117	-0.0928	-0.0987	0.0367	-0.0057	1e-04	0.0238	-0.0371	-0.1472	-0.0371	0.1762	-0.1913	-0.1442	-0.2247	-0.0962	-0.0735	-0.3049	-0.1215	-0.2626	-0.1184	-0.0636	-0.0707	-0.0278	-0.0762	-0.1066	-0.102	-0.1198	-0.1787	-0.1285	-0.0967	-0.145	-0.2539	-0.1508	0.2302	-0.0111	-0.2175
100128125	-0.1294	-0.2054	-0.1624	-0.1027	-0.1395	-0.1718	-0.1715	-0.1923	-0.0985	-0.1411	-0.1699	-0.1852	-0.2267	-0.0734	-0.0893	-0.1174	-0.2096	-0.089	-0.1104	-0.1538	-0.2049	-0.1164	-0.0264	0.0498	-0.2183	-0.1943	-0.2171	-0.1338	-0.0724	-0.348	-0.2424	-0.1811	-0.0431	-0.0063	-0.2244	0.0809	-0.1775	-0.1133	-0.0867	-0.2297	-0.0983	-0.1579	-0.0529	-0.1811	-0.2627	-0.1486	-0.114	-0.0325	-0.1049
100128126	-0.1134	0.0975	-0.0747	-0.0591	0.0358	0.0612	-0.0028	-0.0612	-0.0643	0.0018	0.032	-0.0277	-0.022	0.0129	0.0248	0.0641	0	0.0834	-0.0138	0.0068	0.0285	0.0725	0.1056	0.0477	0.0012	-0.0528	-0.0155	-0.0899	0.0754	0.0222	-0.0268	0.0261	-0.0314	-0.034	-0.0066	0.0516	-0.0522	-0.0943	0.0211	-0.051	-0.0057	0.0264	0.027	0.0402	0.01	-0.0139	-0.1017	-0.0151	0.0166
100128127	0.1045	0.0352	0.0653	0.1575	0.2006	-0.1003	0.0745	-0.0204	0.088	0.089	0.0987	0.0339	-0.0754	0.074	0.1244	-0.0288	-0.0451	-0.1458	0.0613	0.0956	0.0825	-0.0075	-0.0331	0.0874	0.0701	0.0631	0.1169	0.1901	0.2097	0.192	0.0938	0.0851	0.2236	0.1861	0.1658	0.1356	0.153	0.2241	0.0623	0.1397	0.1255	0.1291	0.0877	0.0948	0.1311	0.1331	0.2372	0.1644	0.1438
100128129	0.3782	0.3107	0.2499	0.518	0.3499	0.2162	0.3595	0.4469	0.4658	0.3714	0.1288	0.2753	0.217	0.4579	0.3749	0.3203	0.4044	0.3639	0.3812	0.3629	0.3313	0.2935	0.3862	0.2728	0.3486	0.4489	0.3116	0.425	0.2659	0.1756	0.2864	0.2474	0.4038	0.5189	0.372	0.419	0.4295	0.4217	0.5719	0.2115	0.4837	0.0841	0.3785	0.4513	0.3043	0.4904	0.3043	0.3933	0.4341
100128131	-0.0488	0.0386	0.1199	-0.0258	0.0091	0.0669	0.2403	0.1345	-0.0135	0.0109	0.2349	0.1753	0.0618	-0.0253	-0.1169	0.086	0.2267	-0.0937	0.0881	0.0432	0.0222	0.0267	0.0303	-0.097	0.2422	0.1692	0.2477	0.2902	0.3072	0.2936	0.0367	0.0461	0.1742	0.0424	0.1068	0.3162	-0.0221	-0.069	0.1085	0.1955	0.1204	-0.0243	0.1094	0.289	0.1336	0.0931	0.2101	-0.0519	0.0785
100128132	-0.175	-0.1586	-0.1764	-0.0581	-0.0662	-0.1488	-0.0885	-0.0592	-0.1098	-0.0857	0.0315	-0.1269	0.1593	-0.035	0.0811	-0.0122	-0.0832	0.1883	-0.0721	-0.0147	-0.1683	0.0809	-0.0586	-0.0714	-0.1025	0.0014	-0.1314	-0.0468	0.1193	-0.0608	0.055	-0.1329	-0.0322	-0.1362	0.0024	-0.1613	-0.0727	0.0319	-0.0959	-0.116	-0.1087	-0.0858	-0.0517	-0.0515	-0.0247	-0.0657	-0.2026	-0.0835	-0.1178
100128134	-0.157	-0.1601	-0.0087	-0.03	-0.0285	-0.1404	0.0117	-0.084	-0.0603	0.0039	-0.2061	-0.2019	-0.0838	-0.1045	-0.1814	-0.0718	-0.1985	-0.2197	-0.192	-0.0928	-0.1218	-0.0802	0.013	-0.1478	-0.1535	-0.0824	-0.0766	-0.0514	0.0983	-0.366	-0.0719	-0.1914	-0.0147	-0.1309	-0.0279	-0.0853	-0.0138	-0.0175	-0.1316	-0.1176	-0.0961	-0.1663	0.0283	0.0056	-0.1224	-0.1459	-0.1097	7e-04	0.1533
100128135	-0.0725	0.1353	0.1442	0.5865	-0.2438	-0.1092	0.0115	-0.1157	0.064	-0.1248	-0.0499	-0.1169	2e-04	-0.163	-0.026	-0.2703	6e-04	0.0376	-0.0843	0.0685	-0.2195	-0.3188	0.0545	0.1925	-0.27	0.0179	0.1122	-0.0391	-0.182	0.0272	0.2077	-0.0231	-0.0335	0.1084	0.0232	-0.1351	-0.0854	0.0183	0.1847	-0.2527	-0.2707	0.0575	0.0695	-0.0238	-0.0662	-0.0895	-0.1406	-0.1213	0.1186
100128139	-0.3855	-0.1825	-0.0767	-0.1243	-0.1933	-0.2103	-0.1682	-0.2318	-0.2237	-0.2274	-0.3124	-0.2551	-0.3861	-0.2224	-0.2899	-0.3013	-0.228	-0.5704	-0.3084	0.0068	-0.2342	-0.2187	-0.0155	-0.0933	-0.2591	-0.2469	-0.187	0.0115	-0.1034	0.0728	-0.1573	-0.1586	0.073	-0.2035	-0.0967	-0.1207	-0.0556	-0.168	-0.1045	-0.1643	-0.2293	-0.034	-0.1792	-0.1559	-0.1168	-0.0875	-0.2044	-0.0744	-0.1584
100128142	-0.2536	-0.2274	-0.2678	-0.1199	-0.0836	-0.3693	-0.1556	-0.3642	-0.2615	-0.1824	-0.3634	-0.4526	-0.5804	-0.1618	-0.3677	-0.4181	-0.4625	-0.7034	-0.1517	-0.1736	-0.2975	-0.1601	-0.192	-0.1735	-0.2524	-0.0959	-0.1137	-0.2323	-0.1676	-0.3369	-0.1007	-0.2924	-0.1494	-0.1051	-0.1002	-0.0964	-0.2953	-0.1363	-0.1415	-0.1496	-0.0658	-0.1784	-0.0635	-0.2284	-0.2065	-0.1589	-0.4649	-0.1698	-0.0988
100128144	0.0443	-0.1832	-0.1366	-0.1153	0.1517	0.0112	-0.0657	0.2732	-0.1135	-0.1543	0.1016	-0.1102	0.2714	0.0064	0.1348	0.0685	0.0978	-0.0436	0.0375	0.0124	0.0641	-0.0885	0.0586	0.2141	0.1542	-0.1534	-0.0926	0.4763	0.2433	0.1188	0.1243	-0.0247	-0.0338	-0.112	0.1003	-0.1838	0.217	0.0132	-0.2278	-0.1795	0.077	0.3011	0.2891	0.0724	-0.0872	-0.1276	0.2474	0.3651	-0.1132
100128149	-0.058	-0.0246	0.0638	-0.0985	-0.0636	-0.0385	-0.025	-0.0221	-0.0135	-0.0216	-0.0969	0.1056	0.0546	-0.0368	0.0267	-0.0293	0.0519	0.0648	-0.0517	-0.0851	-0.0827	-0.0067	-0.0434	-0.0013	-0.0064	-0.0213	-0.0183	-0.0219	0.0143	-0.0273	0.0276	0.0154	-0.0555	0.018	-0.0726	-0.0114	-0.022	-0.0885	-0.018	-0.0249	0.052	0.0333	-0.0384	0.0341	0.0204	-0.0625	0.0402	-0.0285	-0.0306
100128151	-0.1069	-0.1326	-0.1011	-0.1638	-0.0411	-0.182	-0.0898	-0.1816	-0.1097	-0.0381	0.0173	-0.3278	-0.2684	-0.1894	-0.0721	-0.2164	-0.1971	-0.2997	-0.1287	-0.0392	-0.2973	-0.2029	-0.1886	-0.1359	-0.0405	-0.157	-0.0651	0.0237	0.2164	-0.0269	-0.061	-0.0548	-0.1319	-0.1582	0.0368	0.1139	-0.1297	-7e-04	-0.0736	-0.1353	-0.14	-0.1323	-0.059	-0.1326	0.0337	-0.0543	-0.546	-0.2418	-0.1522
100128153	-0.3154	-0.1657	-0.1849	-0.2205	-0.3039	-0.1801	-0.1958	-0.3274	-0.3295	-0.2084	-0.3019	-0.1602	-0.5385	-0.3578	-0.446	-0.325	-0.3639	-0.2556	-0.3442	-0.2266	-0.3177	-0.3432	-0.3057	-0.2603	-0.4865	-0.203	0.0552	-0.1773	-0.0568	-0.4529	-0.3221	-0.0249	-0.252	-0.1513	-0.3669	-0.1033	-0.3691	-0.2008	-0.1202	-0.3712	-0.2438	-0.4799	-0.0778	-0.1889	-0.0647	-0.2287	-0.2394	-0.2595	-0.2265
100128154	0.0699	0.1405	0.2374	0.2468	0.1727	0.2534	0.2166	0.1265	0.1559	0.1038	0.1794	0.0055	-0.1519	0.1221	0.1465	0.183	0.2232	0.0342	0.134	0.3106	-0.0567	0.1616	-0.0404	0.209	0.1146	0.1775	0.2809	0.402	0.4207	-0.4219	0.2252	0.1388	0.1337	0.3112	-0.1366	0.1715	-0.1286	0.2316	-0.0356	-0.0833	0.1292	-0.1372	0.3532	0.0966	0.0983	0.1967	0.0517	0.2646	0.2047
100128156	0.6321	0.1928	0.307	0.1536	0.2087	0.2563	0.4027	0.4785	0.3774	0.3718	0.2001	0.1344	0.6119	0.5363	0.5185	0.4583	0.3297	0.487	0.5184	0.3169	0.4609	0.3885	0.5427	0.3842	0.3213	0.3194	0.2099	0.0226	0.2164	-0.0563	0.1088	0.2008	0.144	0.2877	0.2445	0.1434	0.5071	0.1369	0.1945	0.3007	0.2593	0.3037	0.1655	0.0486	0.3782	0.1995	0.0583	0.0467	0.211
100128159	-0.2136	-0.2551	-0.121	-0.0234	-0.1757	-0.167	-0.0069	-0.41	-0.0287	-0.0999	-0.1482	0.1009	-0.0381	-0.1734	-0.2539	-0.0174	-0.0194	0.0603	0.0018	-0.1603	-0.307	-0.168	-0.1919	0.0422	-0.0508	-0.2138	0.0742	-0.0609	-0.1392	-0.2982	-0.185	-0.0521	-0.3023	-0.1293	-0.089	-0.1576	-0.3435	-0.1652	-0.1487	-0.3119	-0.3101	-0.2573	-0.3928	-0.1771	-0.0605	-0.1691	-0.3847	-0.2583	0.0244
100128160	-0.2406	-0.1669	-0.1904	-0.2087	-0.0726	-0.1241	-0.1218	-0.3274	-0.188	-0.0888	-0.0388	-0.3108	-0.2761	-0.2026	-0.2087	-0.0558	-0.1767	-0.2667	-0.0535	-0.1092	-0.4816	-0.0686	-0.1636	-0.2863	-0.2031	-0.2016	-0.2077	-0.1768	-0.3317	-0.0844	-0.1672	-0.2099	-0.4023	-0.0792	-0.2022	-0.2134	-0.1933	-0.1614	-0.1356	-0.2612	-0.2247	-0.2321	-0.2207	-0.0405	-0.4112	-0.0398	-0.3702	-0.059	0.0076
100128161	-0.0898	-0.1131	-0.0959	-0.0137	-0.07	-0.1127	-0.1127	-0.1728	-0.0166	-0.0215	-0.008	-0.0936	-0.1508	-0.1024	-0.2377	-0.0326	-0.1659	-0.3244	-0.0823	-0.0436	-0.1978	-0.1303	-0.135	-0.1371	-0.0193	-0.0795	-0.057	-0.1345	-0.0682	-0.2236	-0.1483	0.0035	-0.1691	0.0231	-0.0679	-0.0705	-0.1916	-0.0506	-0.1038	-0.1149	-0.0936	-0.1137	-0.0164	-0.1183	-0.0012	-0.1388	-0.2027	-0.1458	-0.1824
100128162	-0.1918	-0.1148	-0.0421	-0.1451	-0.0786	-0.2226	-0.1856	-0.1912	-0.1035	-0.0378	-0.1814	-0.1632	-0.1918	-0.2345	-0.0443	-0.1027	-0.0887	-0.3754	-0.0619	-0.2532	-0.2144	0.0461	-0.0277	0.0637	-0.1348	-0.0582	-0.1105	-0.0798	-0.0962	-0.3394	-0.2597	-0.1619	-0.1209	-0.1331	-0.0013	-0.1239	-0.163	-0.1867	-0.1334	-0.32	-0.0281	0.0078	0.0433	-0.0413	-0.1177	-0.011	-0.1343	0.0259	-0.1063
100128163	0.1357	-0.0386	0.1769	0.0988	0.0594	0.0788	0.1355	0.1206	0.0694	0.0296	0.0422	-0.1744	-0.1747	0.1069	0.029	-0.1009	-0.0254	-0.2845	0.0572	0.1237	0.0771	0.1051	0.2138	-0.0528	0.035	0.0719	0.0333	0.0453	0.0929	0.1185	-0.0482	0.0896	0.1569	0.1724	0.1258	0.0493	0.008	-0.0469	-0.0112	-0.0251	0.0548	0.0957	0.0876	-0.0607	0.0469	-0.0591	0.0226	0.1209	0.1557
100128164	-0.0391	-0.0141	-0.0015	-0.0476	-0.1052	0.0058	-0.0229	-0.1428	-0.0432	-0.1233	-0.0815	-0.0905	-0.2218	-0.0635	-0.165	-0.0894	-0.0786	-0.1204	-0.1299	0.0075	-0.0512	-0.089	-0.0014	-0.2336	0.0331	-0.0225	-0.0325	-0.0186	-0.0051	-0.1121	-0.0546	-0.0519	-0.0413	-0.0227	-0.0814	-0.0227	-0.1015	-0.0679	0.1213	-0.1352	-0.0172	-0.0643	-0.0077	-0.129	-0.1412	0.0232	-0.3182	-0.0224	-0.0521
100128166	-0.0696	-0.0771	-0.2835	-0.033	0.0384	-0.1801	-0.0522	-0.134	-0.1323	-0.0878	-0.116	-0.0206	-0.1814	-0.1046	-0.0687	-0.1298	-0.216	-0.322	-0.1051	-0.1445	-0.1492	-0.1489	0.1448	-0.1594	-0.1336	-0.0617	-0.0516	-0.1621	-0.2323	-0.5848	-0.1431	-0.072	-0.0142	-0.1004	-0.1016	-0.1199	-0.1291	-0.2003	-0.0844	-0.0534	-0.1494	-0.1974	-0.1687	-0.2475	-0.1939	-0.0894	-0.0976	-0.2129	-0.0743
100128168	0.8692	0.571	0.1979	0.962	0.9299	0.8148	0.6013	-0.0177	0.1942	0.1133	0.3958	0.4721	-0.0141	0.1571	-0.005	0.2258	0.0028	0.0828	0.0325	0.4727	0.306	0.4825	0.0182	0.0296	0.0421	0.0358	0.4271	0.2351	0.1713	-0.0951	0.5208	0.683	0.0931	0.0685	0.8451	0.9325	0.4566	0.5766	0.3502	0.0691	0.1281	0.2371	0.1278	0.1948	0.062	0.5877	-0.033	0.9204	0.0465
100128169	-0.0038	0.1246	-0.0459	0.0428	0.0777	0.097	0.0503	0.0191	0.1438	-0.0285	0.1361	0.2138	-0.1548	-0.141	-0.0796	0.1202	0.1096	-0.0924	0.0677	0.029	-0.0351	0.0192	0.1466	0.1136	0.1434	0.1287	0.0754	0.164	0.0672	0.0577	0.0528	0.049	0.065	0.0105	0.0374	0.0742	0.1077	0.0278	0.0434	-0.0609	0.0724	0.0964	0.0917	0.0944	0.1541	0.0606	0.1717	0.035	-0.0977
100128172	0.1269	0.1353	0.314	0.2271	0.1077	0.1818	0.0954	0.2333	0.0631	0.2236	0.231	0.1054	0.1037	0.2164	0.1844	0.1522	0.1805	-0.0141	0.1081	0.1634	-0.0909	0.1762	0.1802	-0.0029	0.2344	0.376	0.1735	0.0383	0.1451	0.4479	0.357	0.2574	0.1512	0.0124	0.1399	0.0964	-0.0962	0.2239	0.1275	0.0894	0.102	0.0884	0.0848	0.2236	0.2691	-0.0844	0.295	-0.1535	0.0563
100128173	-0.176	-0.1786	-0.2126	-0.0659	-0.0671	-0.2829	-0.1583	-0.2652	-0.3183	-0.0975	-0.2961	-0.3584	-0.471	-0.2367	-0.238	-0.3381	-0.2758	-0.4511	-0.2169	-0.1514	-0.2676	-0.2259	-0.1909	-0.1917	-0.2288	-0.1154	-0.1467	-0.074	-0.0453	-0.2666	-0.0751	-0.3101	-0.0876	-0.164	-0.169	-0.1489	-0.3484	-0.0856	-0.125	-0.2809	-0.1754	-0.141	-0.0425	-0.1956	-0.2543	-0.2637	-0.2249	-0.1919	-0.1826
100128175	0.0311	-0.0929	0.1271	-0.0633	0.0532	-0.0189	-0.0806	-0.0163	0	-0.1003	0.106	0.0169	0.0406	-0.154	-1e-04	-0.0206	-0.0702	-0.0873	-0.0449	-0.0145	0.1616	0.1038	-0.1079	0.0166	0.2194	0.0361	-0.1119	-0.1298	0.1119	-0.131	-0.06	0.1608	0.0108	0.0354	0.0748	0.0113	-0.2828	-0.0287	-0.089	0.0671	-0.1105	-0.0637	-0.0748	-0.0209	-0.0677	-0.0039	-0.0472	-0.0853	-0.141
100128176	0.0303	0.1677	0.1587	-0.0401	0.0645	0.1275	0.0446	0.0636	-0.0178	-0.0034	0.0072	0.2682	0.1201	0.0244	0.0885	0.0537	0.1588	0.3473	0.1161	-0.0722	0.0277	0.2042	0.0079	0.1047	0.225	0.1182	0.079	0.0144	0.0478	0.2022	0.1002	0.0911	0.0748	0.0884	-0.0077	0.0907	0.1838	-0.0786	0.0559	-0.0299	0.0589	0.0917	-0.0464	0.1425	-0.0069	0.0903	0.1255	-0.0048	0.0228
100128178	-0.0863	-0.1196	-0.0526	-0.0385	-0.0815	-0.1436	-0.0851	-0.1356	-0.0896	-0.0522	-0.0525	0.0122	-0.0022	-0.0824	-0.0633	-0.0845	-0.0727	0.0692	-0.0043	-0.1057	-0.1028	-0.0256	-0.0627	-0.0963	-0.0638	-0.0277	-0.0583	-0.1176	-0.1025	-0.0633	-0.1188	-0.0807	-0.0346	-0.012	-0.065	-0.0447	-0.1122	-0.1111	-0.0497	-0.1242	-0.0655	-0.0182	-0.0182	-0.0803	-0.0329	-0.0584	-0.1958	-0.0966	-0.1269
100128179	0.14	0.3432	0.3425	0.2047	0.3116	0.2359	0.2342	0.298	0.3304	0.1641	0.4015	0.3958	0.3141	0.2944	0.3238	0.2441	0.2903	0.2895	0.314	0.3489	0.0546	0.0738	0.4415	0.2742	0.2924	0.3938	0.3404	0.3083	0.2011	0.0346	0.2326	0.4879	0.3985	0.3773	0.2985	0.1767	0.179	0.1143	0.1659	0.2315	0.159	0.2388	0.2421	0.1947	0.3517	0.2343	0.1421	0.1251	0.0285
100128185	0.1898	0.3622	0.2637	0.3247	-0.0079	0.1232	0.0885	0.3097	0.2041	0.3183	0.4157	0.2785	0.3487	0.1553	0.4457	0.4585	0.018	-0.1549	0.0632	0.3422	-0.0039	0.2269	-0.0561	-0.0379	-0.0412	0.0991	-0.0353	0.0503	0.2893	0.4174	0.1259	0.2823	0.0093	0.0971	0.133	0.3195	0.3106	0.1471	0.1181	0.2567	0.1952	0.2606	0.1427	0.2002	0.2693	0.1717	0.2566	0.2519	-0.0146
100128186	-0.1637	-0.1191	-0.1503	0.0275	-0.0554	0.0313	-0.1956	0.0286	-0.1517	0.0562	-0.0429	0.0022	0.0558	-0.0538	-0.0342	-0.0824	0.0376	-0.0395	-0.082	-0.0772	0.0732	0.066	-0.0444	-0.1458	-0.0664	-0.0163	0.0095	-0.0925	-0.0519	0.0232	-0.0292	0.0381	-0.0809	0.0357	0.0336	-0.1859	-0.0546	-0.0778	-0.2131	-0.1847	-0.0723	-0.0639	0.0526	-0.068	0.0877	0.0339	-0.1619	-0.1075	-0.0797
100128187	-0.2586	-0.1083	-0.1318	-0.2077	0.0046	-0.1849	-0.1319	-0.3176	-0.1828	-0.1671	-0.2507	-0.2191	-0.3363	-0.1057	-0.3176	-0.1261	-0.1923	-0.1392	-0.1669	-0.0769	0.0312	-0.0102	-0.236	-0.1837	-0.0998	-0.2559	-0.2126	-0.0689	-0.0467	-0.0044	-0.3108	-0.0137	-0.2398	-0.2315	-0.1312	-0.0887	-0.1712	-0.2725	-0.1796	0.0034	-0.2168	-0.3141	-0.0576	-0.3115	-0.1802	-0.1626	-0.5076	-0.2337	-0.1271
100128191	0.7418	0.5064	0.6824	0.5848	0.699	0.6625	0.5883	0.5263	0.4028	0.4814	0.5508	0.3697	0.5613	0.5805	0.5928	0.4187	0.6925	0.2032	0.5053	0.6289	0.2884	0.4087	0.6412	0.067	0.6187	0.4919	0.7052	0.5917	0.4813	0.3528	0.4036	0.4242	0.5031	0.3333	0.6161	0.224	0.3383	0.3968	0.5558	0.5143	0.3195	0.573	0.3351	0.3538	0.4692	0.6484	0.0943	0.5215	0.3404
100128193	-0.3318	-0.2564	-0.3092	-0.2238	-0.2609	-0.4441	-0.2298	-0.3648	-0.3957	-0.1151	-0.2552	-0.4506	-0.5356	-0.1789	-0.3374	-0.5594	-0.6809	-0.706	-0.5054	-0.2281	-0.605	-0.2441	-0.1694	-0.0222	-0.4869	-0.2173	-0.1872	-0.133	-0.2091	-0.3182	-0.0937	-0.4852	-0.1994	0.0451	-0.201	-0.2905	-0.4028	-0.1038	-0.1519	-0.246	-0.2014	-0.3621	-0.2469	-0.4658	-0.3202	-0.2492	-0.3948	-0.2087	-0.1679
100128197	1.2532	0.7904	1.0624	1.0304	1.3322	1.1838	1.2212	1.0717	0.9128	1.1228	0.6692	0.3943	0.9862	1.2837	0.9819	0.8016	0.6496	0.5062	1.1431	0.9921	0.732	0.6786	0.568	0.5092	1.2309	1.1709	1.3546	0.5149	0.4919	-0.0044	0.7848	0.9322	0.8849	0.9683	0.9598	0.3924	0.7021	0.6616	0.7065	0.6969	0.9411	1.1166	1.0027	0.542	0.7913	0.4785	0.349	0.5196	0.548
100128201	-0.0621	0.0426	-0.0518	0.1719	0.0901	-0.0895	-0.015	-0.0565	0.0283	-0.0115	-0.2957	-0.0269	-0.3778	-0.0858	-0.3239	-0.1073	-0.2116	-0.3507	-0.1376	0.1655	0.1124	-0.0664	0.0826	-0.1311	-0.0173	-0.001	0.0704	0.0308	0.1833	0.3827	0.1765	0.1411	0.1407	0.3242	0.0292	-0.0566	-0.16	0.1224	-0.0693	0.1237	0.0086	0.0383	0.0333	0.1575	-0.0462	0.0216	0.113	0.2034	-0.0665
100128203	-0.1526	-0.0577	-0.0908	-0.087	-0.1046	-0.1189	-0.1126	-0.0592	-0.0679	-0.1034	-0.037	-0.0792	-0.117	-0.1421	-0.1319	-0.1292	-0.0293	-0.0269	-0.0559	-0.0942	-0.0799	-0.0385	-0.1135	-0.0659	-0.1003	-0.0895	-0.0063	-0.1372	-0.0601	-0.0958	-0.076	-0.186	-0.1767	-5e-04	-0.1074	-0.0682	-0.1239	-0.11	-0.1137	-0.1586	-0.0728	-0.0277	-0.0031	-0.1095	-0.0779	-0.0741	-0.1482	-0.1642	-0.0784
100128204	-0.029	0.045	0.041	-0.0121	-0.0154	-0.0326	-0.0476	-0.0688	-0.0041	-0.1104	-0.0922	0.254	0.0192	0.0015	-0.027	-0.0836	0.0021	0.0635	0.0373	-0.0392	-0.0987	-0.0106	0.022	0.0484	-0.0257	-0.0057	0.0249	-0.0543	0.0138	-0.0592	-0.0172	-0.15	-0.1494	0.0243	-0.0576	-0.0292	0.0319	-0.0575	-0.0144	-0.0187	-0.0921	-0.1168	-0.0313	0.0498	-0.0748	0.0726	-0.0108	-0.113	-0.1061
100128205	0.2219	0.4557	0.3003	0.2343	0.1602	0.5418	0.2017	0.2906	0.2522	0.1931	0.5188	0.8558	0.8005	0.3244	0.681	0.511	0.6548	1.1063	0.5198	0.4623	0.4019	0.184	0.4274	0.6096	0.7707	0.252	0.3169	0.64	0.6383	1.2405	0.5547	0.3942	0.4343	0.2182	0.222	0.1652	0.5645	0.0358	0.4148	0.5925	0.4988	0.5271	0.3578	0.5602	0.3984	0.2279	0.8753	0.0607	0.2869
100128208	-0.121	-0.1948	-0.0964	-0.1582	-0.0596	-0.0895	-0.1228	-0.2481	-0.156	-0.0668	-0.1345	-0.318	-0.1912	-0.094	-0.2218	-0.0225	-0.1444	-0.3687	-0.1967	-0.1167	-0.0921	-0.2103	-0.2065	-0.1454	-0.1316	-0.1226	-0.2241	-0.0605	-0.0142	-0.2514	-0.1643	-0.2068	-0.0063	0.0189	-0.116	-0.1829	-0.1424	-0.1706	-0.0437	-0.2559	0.0078	-0.0595	-0.1764	-0.2273	-0.1641	-0.0234	-0.1686	-0.229	-0.1521
100128209	-0.1854	-0.1484	-0.2093	-0.2709	-0.1563	-0.2179	-0.1127	-0.2223	-0.1627	-0.14	-0.2641	-0.2404	-0.1949	-0.1535	-0.2798	-0.245	-0.1673	-0.2792	-0.2719	-0.2368	-0.191	-0.1521	-0.0228	-0.2392	-0.1993	-0.0292	-0.2422	-0.1385	-0.1346	-0.3736	-0.0519	-0.2484	-0.2294	-0.1928	-0.1538	-0.0627	-0.3278	-0.1067	-0.0476	-0.2715	-0.0426	-0.2306	-0.1616	-0.1645	-0.2171	-0.1405	-0.4427	-0.0833	-0.1681
100128213	-0.1247	-0.2013	-0.0436	-0.012	-0.0097	-0.0173	-0.1457	-0.1218	-0.0997	-0.0495	-0.1984	-0.2101	-0.4638	-0.1352	-0.1857	-0.1391	-0.1243	-0.4894	-0.1635	-0.059	-0.2904	-0.1093	-0.0409	-0.1508	-0.1253	0.0206	0.054	0.0312	-0.0976	-0.3692	-0.0472	-0.0202	0.0075	0.049	0.1293	0.0614	-0.1891	0.1423	0.0071	0.0121	-0.0396	-0.1037	0.0622	-0.1227	-0.0822	-0.0681	-0.3339	-0.0744	-0.1373
100128217	-0.1112	-0.0298	-0.0783	-0.074	-0.0061	-0.0244	-0.0451	-0.0688	-0.0736	-0.0772	-0.0713	-0.0736	-0.1625	-0.0668	-0.0526	-0.063	-0.0366	-0.0652	-0.0602	-0.0781	-0.1493	-0.1065	-0.1349	-0.0711	0.0125	-0.0501	0.0033	-0.0255	-0.0267	-0.1173	-0.0288	-0.065	-0.1306	-0.0262	-0.045	-0.0531	-0.0918	-0.0102	-0.1103	-0.0882	0.0168	-0.0396	-0.0238	-0.0745	-0.096	-0.1176	0.0152	-0.0371	-0.0656
100128221	-0.3802	-0.3563	-0.4301	-0.3566	-0.2666	-0.4911	-0.3743	-0.4984	-0.293	-0.4369	-0.5847	-0.4418	-0.7452	-0.3912	-0.5916	-0.6041	-0.563	-0.7165	-0.4703	-0.2844	-0.4233	-0.2833	-0.272	-0.3366	-0.4535	-0.1829	-0.1762	-0.1187	-0.1774	-0.3246	-0.2175	-0.4033	-0.3383	-0.2434	-0.2329	-0.2349	-0.4121	-0.2992	-0.2756	-0.2671	-0.2897	-0.3673	-0.1844	-0.3581	-0.4066	-0.3172	-0.4242	-0.3565	-0.2943
100128222	-0.2103	-0.2025	-0.1513	-0.1748	-0.2435	-0.3041	-0.1232	-0.1361	-0.1855	-0.0295	0.0865	0.0368	-0.1765	-0.1242	-0.0161	-0.1289	-0.0873	-0.4473	-0.1453	-0.1462	-0.2878	-0.1229	-0.3038	-0.1177	-0.1356	-0.2042	-0.24	-0.2313	-0.2602	-0.4626	-0.1375	0.0801	-6e-04	0.0678	-0.192	-0.1735	-0.0449	-0.2194	-0.1591	-0.2265	-0.1562	-0.1454	-0.2267	-0.1709	-0.2152	-0.1937	0.0873	-0.0882	0.0089
100128224	0.2933	0.3286	0.2901	0.1393	0.2241	0.3037	0.3932	0.2105	0.2708	0.2666	0.2812	0.6359	0.4361	0.4286	0.2472	0.3219	0.3844	0.6692	0.3872	0.2344	0.3355	0.0606	0.2228	0.4011	0.3304	0.2971	0.3066	0.3109	0.2982	0.2924	0.5643	0.3157	0.3746	0.3753	0.2238	0.1505	0.5236	0.3993	0.215	0.0986	0.4026	0.3642	0.2777	0.4608	0.4685	0.271	0.4659	0.4177	0.1477
100128227	-0.1908	0.0238	0.1418	-0.1824	-0.1526	-0.0445	0.0178	0.1469	0.0393	0.3015	-0.5415	-0.3709	-0.206	-0.0913	-0.0748	-0.3054	-0.2392	-0.137	-0.0763	-0.135	-0.1064	-0.0596	0.0133	0.3138	0.2324	-0.1575	0.4881	-0.1326	0.0067	0.0799	-0.1325	-0.2037	-0.1972	0.3759	-0.2836	-0.0507	0.1922	-0.0443	0.0102	-0.1195	-0.0109	-0.146	0.2329	-0.0109	-0.0049	-0.0246	-0.2211	-0.2031	-0.071
100128228	-0.0826	-0.0545	-0.0503	0.0087	0.0219	-0.0831	0.0179	-0.0234	-0.0624	0.0878	0.0047	-0.1364	0.0142	0.0491	-0.0806	0.0314	0.0316	-0.0497	0.1033	-0.0211	-0.0124	-0.0343	0.0645	0.0677	-0.0613	-0.0816	-0.0424	-0.0477	-0.0349	-0.1204	-0.0804	0.0053	-0.0511	-0.0636	-0.015	-0.0324	-0.0573	0.0546	-0.087	-0.0639	-0.0866	-0.0186	-0.118	-0.0795	-0.1198	-0.0203	-0.2112	-0.0646	-0.0358
100128230	0.2206	0.2824	0.2377	0.1835	0.2963	0.2454	0.2534	0.2739	0.2587	0.2339	0.1374	0.3187	0.1263	0.1973	0.2516	0.1027	0.3007	-0.0218	0.2104	0.2858	0.2232	0.2358	0.1984	0.327	0.202	0.2688	0.2888	0.2381	0.3586	0.5306	0.3413	0.2931	0.3811	0.4835	0.4101	0.3091	0.2241	0.3476	0.2421	0.3292	0.2211	0.3326	0.3142	0.3921	0.0931	0.2844	0.2637	0.3503	-0.0165
100128232	0.0728	0.0808	0.1804	0.0677	0.0514	0.1916	-0.0432	0.0948	0.1282	0.1064	-0.002	0.3509	0.2945	0.1222	0.2887	0.1448	0.0981	0.2456	0.115	0.149	0.1724	0.0312	0.1447	0.1514	0.0542	0.1154	0.0814	-0.0129	0.0546	0.4393	0.0711	0.1698	0.0146	0.0112	0.0935	0.0614	0.2465	0.0309	0.2026	0.2488	0.1225	0.1748	0.074	0.1751	0.0301	0.1238	0.3498	0.1811	0.1846
100128233	-0.0411	0.1882	0.0857	0.1174	-0.0572	-0.0605	-0.0478	0.0069	-0.0787	0.3375	0.0508	-0.1276	-0.1063	-0.0632	-0.0401	0.054	-0.1045	-0.0395	-0.0924	-0.0356	0.0836	-0.1184	0.1942	0.1275	-0.0383	0.2	-0.1113	0.3467	-0.0483	-0.1896	0.1962	0.0894	-0.0781	0.1825	0.1359	0.086	-0.1672	-0.0431	-0.1357	0.0866	0.1011	0.0759	-0.0702	-0.0745	0.0658	0.0731	-0.1725	0.095	-0.052
100128236	0.1451	-0.0285	-0.1017	-7e-04	0.0779	0.0747	0.3433	0.4847	-0.0403	0.0939	0.0418	-0.1249	0.4846	0.2542	0.3323	0.5751	0.0528	0.3426	0.165	-0.0985	0.6565	0.0851	0.2707	-0.0076	0.1042	0.0564	0.01	-0.0824	0.0284	-0.3189	0.017	0.0921	0.1032	0.1623	0.4138	-0.0219	0.3997	-0.1393	0.2493	0.0376	-0.0203	0.1261	-0.1645	0.0135	-0.1279	0.0094	-0.1293	-0.1029	-0.0438
100128238	-0.0241	0.0694	-0.013	-0.036	0.1277	0.0121	-0.0453	-0.0105	-0.0021	0.1344	-0.1339	-0.0131	-0.0557	0.0141	0.0187	-0.1518	-0.1458	-0.2625	0.0449	-0.0066	-0.1221	0.002	-0.0055	-0.2364	-0.0665	0.0539	-0.0888	-0.1749	0.0265	0.1342	0.0843	0.0183	-0.0925	-0.0288	0.0579	-0.0801	-0.0408	0.0526	0.0998	0.1024	0.0279	0.0306	0.0194	0.1578	-0.1604	0.0296	0.0283	0.132	0.0052
100128239	0.0493	-0.0841	0.0158	0.0837	0.0214	-0.1284	-0.0233	-0.0437	-0.025	0.1314	-0.1819	-0.0592	-0.249	0.108	0.0115	-0.1645	-0.1915	-0.323	-0.0964	0.0577	-0.1233	-0.1198	0.0539	0.0062	-0.1061	-6e-04	-0.0017	0.0616	-0.0294	-0.2801	0.0344	0.0217	-0.0974	0.0049	0.2247	0.0107	-0.171	0.1792	0.0132	-0.0028	-0.0233	0.164	0.1611	-0.0087	-0.1069	0.1739	-0.1267	-0.1891	-0.0117
100128240	-0.1888	-0.1498	-0.1053	-0.216	-0.1086	-0.1394	-0.1183	-0.1163	-0.0774	-0.1109	-0.2585	-0.0303	-0.0823	-0.104	-0.1272	-0.0947	-0.0152	-0.0825	-0.0724	-0.0133	-0.188	-0.0517	-0.0862	-0.1763	-0.1439	-0.0867	-0.1531	-0.1825	-0.1916	-0.3115	-0.0538	-0.0295	-0.25	-0.2274	-0.2018	-0.0877	-0.23	-0.1066	-0.1236	-0.0484	-0.013	-0.2044	-0.0664	0.0173	-0.0683	-0.0541	-0.1752	-0.1042	-0.023
100128242	-0.0996	-0.1066	-0.0271	-0.0242	-0.0182	-0.0168	-0.046	-0.0312	-0.1426	-0.01	-0.1482	-0.2252	-0.0985	-0.0286	-0.1362	-0.0241	-0.0318	-0.1911	0.0488	-0.0329	-0.0898	-0.1271	-0.1143	-0.0332	-0.0917	-0.1568	-0.0803	-0.1775	-0.129	-0.2806	-0.0626	-0.0461	-0.1304	-0.1101	-0.1127	-0.0791	-0.0635	-0.0309	-0.1073	-0.0527	-0.0435	-0.1101	-0.0437	-0.0417	-0.0762	-0.1596	-0.2809	-0.0589	-0.1007
100128247	0.1277	0.1484	0.0936	0.0904	0.1584	0.1695	0.0915	0.1783	0.2289	0.0792	0.1473	0.3181	0.1018	0.1441	0.2713	0.1467	0.1484	0.0603	0.1672	0.2172	0.1232	0.1533	-0.0042	0.0184	0.1651	0.1842	0.08	0.2338	0.2437	0.1494	0.1284	0.2787	0.1364	0.0965	0.1357	0.1097	0.1329	0.1047	0.1917	0.3079	0.1569	0.2314	0.0739	0.2401	0.0481	0.2888	0.2715	0.1324	-0.0371
100128253	-0.3651	-0.3256	-0.2771	-0.1603	-0.1532	-0.2903	-0.3541	-0.4562	-0.2869	-0.1349	-0.4189	-0.4544	-0.62	-0.2767	-0.4306	-0.3186	-0.4667	-0.6482	-0.3581	-0.2705	-0.323	-0.1977	-0.3569	-0.1628	-0.3786	-0.2666	-0.2959	-0.2505	-0.1943	-0.3863	-0.2301	-0.2547	-0.104	-0.2123	-0.1105	-0.2761	-0.3796	-0.1326	-0.1094	-0.2899	-0.2535	-0.2162	-0.2102	-0.1942	-0.2458	-0.2371	-0.3758	-0.1023	-0.1289
100128256	0.1166	0.2934	0.4103	0.2528	0.3935	0.3286	0.2474	0.4241	0.4815	0.3073	0.562	0.5747	0.5123	0.3653	0.4561	0.4144	0.3682	0.2685	0.3492	0.5164	0.4641	0.3183	0.4202	0.6651	0.221	0.4194	0.3035	0.5223	0.5818	0.9921	0.5435	0.3376	0.534	0.2066	0.4824	0.3961	0.5507	0.5114	0.3898	0.4457	0.3773	0.4967	0.4728	0.531	0.5578	0.6296	0.7184	0.6129	0.3912
100128258	0.549	0.5498	0.4348	0.6865	0.5762	0.5434	0.5104	0.5348	0.5201	0.4518	0.4869	0.6691	0.4723	0.5606	0.4446	0.4651	0.6337	0.1929	0.5062	0.4908	0.3093	0.2611	0.7064	0.2786	0.4555	0.6468	0.4814	0.3722	0.5917	0.6676	0.7303	0.5141	0.5026	0.4607	0.6631	0.4524	0.3256	0.5077	0.2942	0.6205	0.4095	0.4696	0.3282	0.43	0.3988	0.425	0.255	0.2136	0.1788
100128259	-0.1034	-0.0678	-0.052	-0.0279	-0.0107	-0.0944	-0.0617	-0.0892	-0.0593	-0.0493	-0.1309	-0.1589	-0.2728	-0.091	-0.1967	-0.1138	-0.0525	-0.2356	-0.0085	-0.135	-0.0599	-0.1009	-0.129	-0.0055	-0.1147	-0.0857	-0.035	-0.1474	9e-04	-0.1148	-0.0701	-0.0233	-0.1657	-0.0026	-0.1058	0.0186	-0.1597	-0.0834	-0.0773	-0.066	-0.012	-0.126	-0.0506	-0.1073	-0.1749	-0.0975	-0.2541	-0.1126	-0.0053
100128261	-0.0444	0.0883	0.0889	0.0092	0.0217	0.0565	0.0491	0.053	0.1061	-0.0192	0.0025	0.3288	0.2802	0.0499	0.1401	0.069	0.0811	0.2116	-0.0236	-0.0379	0.0319	0.0166	0.0268	-0.0107	0.0374	-0.0085	-0.0206	-0.09	-0.0067	0.1576	0.0957	0.0832	0.0172	0.0478	0.001	0.0356	0.1044	0.0043	-1e-04	-0.0042	0.119	0.0937	-0.0344	0.1262	0.1057	0.1309	0.1659	0.0165	0.0449
100128262	-0.1071	0.2961	0.0556	0.1422	0.0134	0.0864	0.2474	-0.0861	0.1005	0.1817	-0.1161	-0.2483	0.1295	0.227	0.0404	-0.0604	0.1576	0.1432	0.3767	0.2596	-0.0062	0.3535	-0.161	0.0204	0.1773	0.2955	0.7055	0.1787	0.2881	0.0719	0.1124	-0.06	-0.0863	0.0816	0.1627	0.0186	-0.0377	0.1032	-0.1214	0.1994	0.1177	0.1482	0.1436	0.072	0.3002	-0.0831	-0.2069	-0.1551	0.3795
100128264	0.0222	-0.0717	0.0854	-0.1582	0.1035	0.1032	-0.1748	-0.1019	4e-04	-0.0676	0.0597	-0.0625	-0.2533	-0.0345	-0.1723	0.1146	0.0158	-0.1057	-0.0824	-0.1517	-0.0111	-0.1146	-0.0665	-0.1403	-0.1274	-0.008	0.0303	-0.0237	0.0742	0.1262	-0.2557	-0.224	-0.0197	0.0362	-0.2704	0.1723	-0.1517	-0.0472	-0.2697	-0.0065	-0.0892	-0.315	-0.0821	-0.0824	-0.1264	-0.2035	0.0692	-0.0575	0.0598
100128266	0.419	0.4306	0.2025	0.2862	0.3746	0.2669	0.3261	0.4555	0.2045	0.2813	0.3819	0.6655	0.3191	0.3551	0.4964	0.1593	0.2779	0.2939	0.3749	0.3519	0.0229	0.2875	0.195	0.2275	0.2567	0.0889	0.2109	0.2684	0.1997	0.3317	0.4424	0.4123	0.4106	0.2235	0.3515	0.4153	0.3137	0.1303	0.1862	0.1002	0.2351	0.1977	0.1156	0.3588	0.2576	0.2812	0.4577	0.1502	0.1656
100128268	0.0196	0.0418	-0.0064	-0.0923	-0.05	-0.0168	-0.0891	0.0435	-0.0983	0.0127	0.1822	0.1337	0.3523	-0.005	0.1302	0.0268	0.0283	0.5247	0.0364	0.1652	0.0665	-0.0542	0.1288	-0.1357	0.1166	-0.0403	-0.2351	0.0805	-0.0128	0.1277	-0.0145	0.0691	0.0481	-0.155	-0.0945	0.0751	0.2644	-0.0173	0.1528	0.0039	-0.1549	-0.0016	0.0477	0.0823	0.0909	-0.0255	0.3413	-0.0328	0.0628
100128269	1.3347	1.5917	1.4119	1.5228	1.642	1.6968	1.7248	1.472	1.4525	1.7715	1.3176	1.1803	0.827	1.5908	1.5413	1.4356	1.326	0.8477	1.5669	1.4254	1.2887	1.5029	1.6686	1.5194	1.2681	1.5982	1.575	1.5426	1.6438	1.2604	1.4488	1.518	1.535	1.5972	1.2055	1.6962	1.429	1.6511	1.7309	1.4825	1.637	1.3965	1.4469	1.2267	1.5687	1.2712	1.2875	1.3763	1.534
100128271	-0.1108	0.0192	-0.1144	-0.1809	-0.0617	0.0405	-0.1658	-0.106	0.0227	-0.0686	0.1089	-0.1268	-0.1018	-0.0315	0.0033	0.118	-0.013	-0.0537	-0.0665	-0.0089	0.0454	0.0049	0.0864	-0.1024	-0.0784	-0.1246	-0.114	0.1654	-0.0363	-0.3697	-0.1567	0.0725	0.2442	0.0535	0.1559	0.0699	-0.2907	-0.1241	-0.1131	-0.2197	-0.1969	-0.1032	0.0704	0.0705	-0.2152	0.1792	-0.0395	-0.0434	-0.1227
100128272	-0.0965	-0.0455	0.0965	-0.0343	0.0852	-0.0351	-0.0195	-0.1942	-0.0468	0.0979	-0.0974	-0.1668	-0.255	-0.0014	0.0019	-0.1178	-0.2618	-0.18	0.0463	-0.0609	0.0695	-0.1426	-0.0711	-0.2591	-0.0515	-0.1666	-0.0389	-0.0676	-0.1017	-0.0977	-0.0228	-0.172	0.0231	0.0094	0.0418	-0.0041	-0.1657	0.0357	-0.0152	0.0248	-0.0347	0.0563	-0.0121	-0.0193	-0.0891	0.0883	-0.1461	-0.0097	0.0242
100128276	0.5516	0.3013	0.353	0.1767	0.1759	0.5832	0.4486	0.2268	0.2914	0.2459	0.269	-0.0363	0.0548	0.3056	0.1261	-0.0104	-0.1099	-0.0458	0.584	-0.017	0.0765	0.1967	0.4159	0.0337	0.3494	0.3183	0.4576	-0.0211	0.0474	-0.0673	0.0581	0.2411	0.3245	0.0908	0.2593	0.1419	0.3416	0.2474	0.0932	0.4275	0.264	0.4044	0.2535	0.1155	0.325	0.0584	-0.0731	0.0425	0.111
100128281	0.945	0.3404	0.6022	0.3458	0.5357	0.6885	0.9605	0.7266	0.7055	0.6457	0.4638	0.1704	0.7972	0.7976	0.8426	1.0786	0.792	0.8257	1.0052	0.5647	0.8286	0.7316	0.5846	0.4914	0.7576	0.4773	0.7623	0.2954	0.6687	0.5095	0.6679	0.4835	0.5418	0.5723	0.845	0.489	1.0313	0.5287	0.2098	0.6088	0.2391	0.7206	0.4647	0.4656	0.6847	0.4341	0.0815	0.2426	0.4134
100128282	-0.2787	-0.1611	-0.1288	-0.2093	-0.1631	-0.2136	-0.1827	-0.1587	-0.1836	-0.1362	-0.1688	-0.1829	-0.2314	-0.1825	-0.1718	-0.3327	-0.2217	-0.3184	-0.1811	-0.2022	-0.204	-0.1222	-0.0756	-0.3059	-0.2193	-0.2101	-0.1799	-0.162	-0.1326	-0.1053	-0.1268	-0.1702	-0.1491	-0.0918	-0.0384	-0.18	-0.1653	-0.0342	-0.1917	-0.169	-0.172	-0.1677	-0.1121	-0.1676	-0.1827	-0.1257	-0.3123	-0.0646	-0.087
100128283	-0.0605	-0.0482	-0.0455	-0.0273	0.0084	-0.0659	-0.0855	-0.0226	-0.0649	-0.0235	0.0041	-0.0861	-0.1739	-0.0467	-0.0624	-0.1235	-0.0495	-0.2213	-0.1238	-0.0148	-0.0343	-0.1127	-0.0422	-0.2307	-0.0917	-0.0065	-0.0885	-0.0114	-0.0383	-0.0139	0.0305	-0.1065	0.0238	-0.0374	0.0067	0.0357	-0.056	0.0869	-0.1261	0.0571	-0.0508	-0.0516	-0.0352	-0.0709	-0.0816	-0.0231	-0.0475	-0.0166	-0.036
100128284	0.3251	0.3044	0.4195	0.3248	0.417	0.3219	0.2214	0.4637	0.4092	0.4169	0.3916	0.5743	0.3243	0.5024	0.3834	0.3608	0.4449	0.2694	0.3945	0.3499	0.2755	0.5049	0.3592	0.366	0.4656	0.5183	0.5073	0.5676	0.1951	0.5718	0.3445	0.424	0.4755	0.2497	0.4515	0.3654	0.4725	0.2912	0.4214	0.3575	0.3237	0.4013	0.3675	0.4511	0.5171	0.3417	0.343	0.4767	0.3042
100128285	-0.1311	-0.0306	-0.1016	-0.0333	0.0187	-0.0692	-0.1233	-0.1292	-0.1014	-0.0373	-0.06	-0.2158	-0.3233	-0.0254	-0.1337	-0.0784	-0.1232	-0.386	-0.0371	0.0136	-0.1914	-0.1009	-0.0595	-0.1365	-0.1553	0.0408	-0.0432	0.1091	0.1543	-0.0745	-0.0631	-0.0109	0.0479	0.0737	0.0488	-0.0256	-0.1112	0.0013	0.1593	0.0428	0.0057	-0.11	0.0673	0.0724	-0.0245	-0.0864	-0.029	-0.0067	-0.0014
100128291	0.5082	0.1191	0.3641	0.1229	0.2503	0.1791	-4e-04	0.1332	0.0291	-0.0435	0.2185	0.1213	0.2756	0.218	0.197	0.0423	-0.1296	0.0805	0.2213	0.0834	0.2062	0.0635	-0.0989	-0.0863	0.264	0.0871	0.0522	0.2516	-0.5506	-0.1456	-0.0365	0.2093	0.4002	-0.1819	-0.0021	0.0154	-0.2684	-0.0338	-0.1241	-0.2411	-0.2259	0.2947	0.0058	0.2713	-0.0614	0.2575	-0.1478	0.0089	-0.1152
100128296	-0.0449	-0.1697	-0.0483	-0.1189	-0.0677	-6e-04	-0.0641	-0.008	-0.0945	-0.0042	-0.0656	-0.0423	-0.1231	-0.0562	-0.1148	-0.128	-0.0841	-0.3176	-0.0629	-0.1931	0.0132	-0.1813	0.1573	-0.1816	-0.0915	0.0052	-0.0383	-0.1105	-0.0455	-0.1223	-0.0581	0.1055	0.0283	-0.0847	0.1428	-0.0642	0.0458	0.0371	-0.0704	-0.0476	-0.0152	-0.0353	0.0154	-0.1231	-0.1943	0.0269	0.0676	0.0229	-0.1289
100128297	-0.1568	-0.2983	-0.3007	-0.2106	-0.2614	-0.255	-0.2427	-0.1318	-0.1162	-0.1952	-0.2962	-0.2003	-0.3277	-0.2087	-0.2585	-0.2605	-0.188	-0.0373	-0.0952	-0.2245	-0.1386	-0.2292	-0.1677	-0.1209	-0.0956	-0.2935	-0.2301	-0.1689	-0.3443	-0.363	-0.3222	-0.1587	-0.5499	-0.0733	-0.2433	-0.4773	-0.0539	-0.3103	-0.019	-0.0228	-0.1855	-0.3799	-0.2223	-0.4794	-0.3517	-0.1978	-0.149	-0.3987	-0.1374
100128299	0.1552	0.0379	0.2499	0.2827	0.3233	0.1096	0.1337	0.1206	0.1299	0.1752	0.0477	0.0244	0.0336	0.1269	0.2187	0.0034	0.0668	-0.2752	0.0156	0.21	0.1969	0.0865	0.0766	-0.0215	0.0895	0.1928	0.2107	-5e-04	0.1378	-0.1377	0.0156	0.1645	0.2621	0.1239	0.1365	0.0686	0.0242	0.2922	0.1887	0.2028	0.0915	0.1539	0.1614	0.0611	0.2122	0.1667	0.2725	0.0245	0.1368
100128302	0.0875	0.3428	0.3529	0.2278	0.0809	0.1395	0.1862	0.4815	0.008	0.0959	0.1455	0.2902	0.3125	0.1674	0.2487	0.3212	0.2264	0.2623	0.2078	0.0998	0.3796	-0.0361	0.0323	0.4304	0.2766	0.296	0.2076	0.529	0.4604	0.5724	0.2191	0.2702	0.4095	0.247	0.2204	0.2068	0.4758	0.3028	0.1412	0.2864	0.1	0.3073	0.2791	0.2815	0.37	0.1237	0.4178	-0.0189	0.3374
100128307	-0.2286	-0.1676	-0.1956	-0.2254	-0.2508	0.0705	-0.1628	-0.1374	-0.1204	-0.2295	-0.2076	0.2349	0.0912	-0.0893	-0.0117	-0.1177	-0.0557	0.1887	-0.1123	-0.2769	-0.2201	-0.06	-0.258	-0.1987	-0.1384	-0.2044	-0.218	-0.432	-0.221	0.017	-0.2054	-0.2419	-0.1289	-0.1872	-0.1331	-0.0596	0.051	-0.1072	-0.1833	-0.0778	-0.092	-0.0773	-0.2184	-0.0428	-0.0584	-0.1202	0.1232	-0.1323	-0.0881
100128309	0.1106	-0.0094	0.1371	-0.0124	0.0835	0.2478	0.1261	0.3147	0.2657	0.0421	0.0706	0.3694	0.0645	0.2332	0.1756	0.0021	0.0138	0.0161	0.336	0.12	0.2988	0.1536	0.1274	0.0076	0.1934	0.2803	0.3144	0.0716	0.1952	0.4093	0.0377	0.1703	0.0992	-0.0665	0.3807	-0.0139	0.6283	0.0513	0.0023	0.0805	0.1576	0.3384	0.1758	0.2315	0.3656	0.0992	0.3641	0.3441	-0.0643
100128310	0.3746	-0.1252	-0.0954	0.0902	-0.0851	-0.0156	-0.0092	0.1107	0.0613	0.0991	0.134	-0.1888	0.0633	-0.0825	0.014	-0.1317	-0.0272	-0.241	0.183	0.3184	-0.0478	-0.1519	-0.1337	-0.0496	0.0385	-0.1075	0.4619	-0.1598	-0.0337	-0.1526	-0.0622	0.1216	-0.1005	0.0156	0.3826	-0.2261	0.0689	-0.0407	-0.0407	0.0059	0.0219	-0.0028	0.2212	0.0587	0.0526	-0.1078	0.0305	-0.0853	-0.1724
100128312	-0.0726	0.0966	-0.0066	-0.0127	-0.0291	0.066	-0.06	-0.0049	0.0163	-0.0522	-0.0903	0.1159	-0.1117	-0.0286	-0.0853	0.1002	0.0116	0.1147	0.0057	-0.0229	-0.0194	-0.0132	0.0359	-0.0655	0.049	-0.0033	-0.0634	0.1178	0.0124	0.01	0.1388	0.0531	0.0384	-0.0884	-0.1802	-0.2368	-0.0345	-0.072	-0.0149	-0.0441	-0.0063	-0.0414	-0.1049	-0.0491	-0.0633	0.0073	0.0687	-0.2057	-0.1302
100128313	0.1934	-0.0978	-0.1491	-0.1999	-0.2982	-0.3084	-0.0748	-0.1826	-0.2646	-0.1228	-0.3557	0.0125	0.1745	-0.0784	0.0331	-0.095	-0.0647	0.0836	-0.0086	-0.1741	-0.2004	-0.1775	-0.2417	-0.3655	-0.3013	-0.1628	-0.1695	-0.1422	-0.1455	-0.0273	-0.0704	-0.1051	-0.3117	-0.1841	-0.0799	-0.2256	-0.0339	-0.1521	-0.0788	-0.1245	-0.0799	-0.1837	-0.0625	-0.0268	-0.1033	-0.1333	0.2374	-0.3105	5e-04
100128315	0.0046	0.0914	0.0725	0.099	0.1159	0.0398	0.081	0.0888	0.1092	0.0621	0.1304	0.1454	-0.0441	0.0914	0.0727	0.0799	0.0738	4e-04	0.0599	0.1215	0.1061	0.0761	0.0842	0.2097	0.0693	0.1294	0.0346	0.2434	0.1865	0.3388	0.1236	0.118	0.2312	0.1755	0.1697	0.2084	0.2798	0.1956	0.1976	0.1287	0.1302	0.1315	0.1246	0.2142	0.0935	0.1061	0.3359	0.2268	0.0958
100128317	-0.1069	0.0142	-0.086	-0.0226	-0.0598	-0.0805	-0.0687	-0.0883	-0.0925	-0.029	-0.075	-0.0025	-0.1486	-0.0625	-0.0984	-0.0851	-0.0156	-0.0807	-0.0485	-0.056	-0.1368	-0.1107	-0.0947	-0.1042	-0.0176	-0.0093	-0.0119	-0.0589	-0.0454	-0.0611	-0.0205	-0.0292	-0.1119	-0.0125	-0.0931	0.011	-0.081	-0.0708	-0.0352	-0.0401	-0.0521	-0.1118	-0.0437	-0.0492	-0.1032	-0.0591	-0.194	-0.1188	-0.0767
100128318	-0.1683	-0.0764	-0.1039	-0.0674	-0.0433	-0.164	-0.1355	-0.1541	-0.1336	-0.0282	-0.0711	-0.0811	-0.0739	-0.0642	-0.0874	-0.1184	-0.0095	-0.0442	-0.1537	-0.1042	-0.1577	-0.1859	-0.236	-0.1038	-0.1245	-0.157	0.0436	-0.0437	-0.0619	0.0265	-0.0939	-0.1807	-0.0783	-0.0097	-0.0542	0.0419	-0.0879	-0.1399	-0.1026	0.0123	0.0151	-0.0688	-0.1285	-0.0891	-0.106	-0.1035	-0.1495	0.011	-0.0394
100128321	-0.1697	-0.2928	-0.2147	-0.1581	-0.1586	-0.1645	-0.3206	-0.1638	-0.1604	-0.1446	-0.3551	-0.131	-0.2199	-0.2266	-0.059	-0.0939	-0.2135	-0.1035	-0.1533	-0.1386	-0.1399	-0.1944	-0.3829	-0.2351	-0.3412	-0.2505	-0.2044	-0.0598	-0.2081	-0.2263	-0.2692	-0.2675	-0.2261	-0.1313	-0.1218	-0.1839	-0.1507	-0.2055	-0.0927	-0.117	-0.1837	-0.173	-0.0399	-0.209	-0.1838	-0.1269	-0.1763	-0.1069	-0.1987
100128322	-0.103	-0.1008	-0.0342	-0.0682	-0.0814	-0.1408	-0.0905	-0.0842	-0.0409	-0.0909	-0.114	0.0358	0.0564	-0.037	-0.0718	-0.0504	0.0227	0.1949	-0.0214	-0.0629	-0.0834	-0.0728	-0.1225	-0.1703	-0.095	-0.019	-0.0761	-0.0812	-0.0215	-0.1655	-0.1084	-0.0643	-0.047	-0.0348	-0.0727	0.0245	-0.0964	-0.1033	-0.0656	-0.1004	-0.094	-0.0857	-0.061	-0.0532	-0.1368	0.0081	-0.0134	-0.1613	-0.0548
100128324	-0.0152	-0.1202	-0.1731	-0.1234	-0.0143	-0.0482	-0.0749	-0.1449	-0.0334	-0.1033	-0.1543	-0.2828	-0.173	-0.0527	-0.0922	-0.1419	-0.2614	-0.0115	-0.1254	-0.0717	0.0092	-0.0951	-0.1197	-0.0209	-0.1468	-0.1497	-0.0286	-0.1375	-0.1073	-0.1725	-0.1921	-0.0847	0.0252	-0.0282	-0.118	-0.1302	-0.1712	0.028	-0.2167	-0.1581	-0.1918	-0.1229	-0.0755	-0.03	-0.1801	-0.0659	0.0359	-0.001	-0.0212
100128325	0.144	0.2499	0.2249	0.2508	0.2713	0.1726	0.282	0.2667	0.276	0.2001	0.2384	0.4372	0.1575	0.2383	0.1688	0.2489	0.2679	0.1412	0.2899	0.2026	0.169	0.2363	0.2872	0.2928	0.2038	0.2465	0.1609	0.2893	0.2386	0.2361	0.2013	0.2643	0.2128	0.2049	0.2032	0.247	0.1921	0.2438	0.2145	0.1998	0.2023	0.1306	0.1644	0.2618	0.2315	0.3016	0.2134	0.1471	0.1918
100128327	0.2731	0.2657	0.24	0.2008	0.2693	0.1111	0.213	0.1931	0.2311	0.2448	0.0816	0.3545	0.1205	0.1905	0.0439	0.2536	0.2794	0.1802	0.2222	0.2568	0.1554	0.2476	0.2281	0.1096	0.2259	0.1967	0.1877	0.1082	0.1573	0.0266	0.2709	0.289	0.1395	0.2157	0.1757	0.2075	-0.0191	0.2663	0.2833	0.1764	0.3028	0.257	0.2942	0.2337	0.2877	0.3055	0.0674	0.1469	0.0524
100128328	0.2913	0.2234	0.2552	0.0978	0.2689	0.0937	0.2553	0.2724	0.2263	0.3296	0.1963	0.1845	-0.0297	0.0181	-0.0958	0.4317	0.2471	-0.0761	0.095	0.2026	0.3032	0.1415	0.4634	-0.1938	0.2145	0.2668	-0.0244	-0.1189	0.0125	-0.0935	-1e-04	0.1451	0.0628	0.1216	0.1564	0.056	-0.192	0.4844	0.0246	-0.0581	0.0637	-0.1052	0.1004	0.1801	0.2765	0.3017	0.1406	-0.1239	-0.067
100128332	0.2562	0.0359	-0.0153	0.123	0.1125	0.0481	0.0798	0.0451	0.0612	0.0518	0.027	0.0074	-4e-04	0.0914	-0.0244	0.0241	0.0269	-0.1949	0.076	0.1752	-0.0489	-0.1556	0.0421	-0.122	0.122	0.0428	0.0299	0.1758	0.1192	0.1084	0.1037	0.1063	0.0367	0.134	0.2084	0.0917	0.062	0.1332	0.1255	0.1776	-0.0024	0.1627	0.0785	0.1009	0.0667	0.0083	0.0982	0.124	-0.0756
100128333	0.2447	0.3141	0.2436	0.136	0.083	0.2496	0.3293	0.5038	0.1871	0.3112	0.3295	0.6268	0.2331	0.1754	0.0532	0.5771	0.3539	0.4332	0.1521	0.122	0.4448	0.215	0.2136	0.4755	0.2524	0.0685	0.222	0.1636	0.2466	0.4418	0.1834	0.2628	0.0538	0.0883	0.0502	0.1558	0.3656	0.0607	0.3603	0.1579	0.2583	0.1511	0.0874	0.2819	0.0761	0.1116	0.4212	0.0177	0.1942
100128334	-0.0376	0.0958	0.0525	0.112	0.0338	-0.066	0.0347	0.0449	0.0409	0.0886	0.0377	0.0842	-0.0737	0.0531	0.0342	0.0733	-0.0574	-0.1326	-0.0066	0.0512	-0.0731	-0.0354	0.0636	-0.0516	0.0762	0.121	0.1435	0.1071	0.2799	0.0754	0.1249	0.1218	0.1373	0.071	0.0932	0.0348	-0.0042	0.0641	0.0413	0.0304	0.0391	0.136	0.1616	0.0825	0.0109	0.0065	0.2612	0.0461	0.0477
100128335	-0.2475	-0.2502	-0.1694	-0.1276	-0.1005	-0.3553	-0.2407	-0.1557	-0.3085	-0.2453	-0.2302	-0.2608	-0.3373	-0.21	-0.2502	-0.199	-0.2765	-0.113	-0.1631	-0.1189	-0.2058	-0.3272	-0.3051	-0.1204	-0.4316	-0.1959	-0.2402	-0.3062	-0.0047	-0.1374	-0.3431	-0.0534	-0.2254	-0.0243	-0.2588	-0.3891	-0.2625	-0.2691	-0.1897	-0.2483	-0.1661	-0.1551	-0.1042	-0.2615	-0.134	-0.0862	-0.3353	-0.0594	-0.1327
100128336	0.1041	0.1255	0.2193	0.1582	0.0487	-0.0389	0.2115	0.103	0.1858	0.0647	0.211	0.3222	-0.0784	0.1332	0.0476	0.1614	0.1362	-0.1856	0.2009	0.3577	0.0316	0.1927	0.0103	0.1901	0.2116	0.3161	0.1146	0.4644	0.4505	0.0064	0.2588	0.0219	0.5283	0.2855	-0.0658	0.2938	0.0582	0.3892	0.4534	0.0566	0.239	0.2799	0.1611	0.1623	0.0938	0.1082	0.1747	0.1005	0.061
100128337	0.0434	0.2429	0.0119	0.2081	0.1366	0.0375	0.2582	-0.1015	0.0461	0.133	0.1072	0.2283	0.0086	0.1248	0.0068	0.0369	0.2284	-0.1218	0.0289	0.0722	-0.1011	0.1868	0.0979	0.0588	0.0733	0.2655	0.0998	0.3978	0.2315	0.0746	0.5519	0.0842	0.1827	-0.015	-0.0367	-0.07	-0.1586	0.2698	0.2287	0.0457	0.2294	0.0689	-0.0936	0.0953	0.046	0.11	0.124	0.0427	0.0794
100128338	-0.1019	-0.0336	0.0777	-0.1619	0.0282	0.0474	-0.1279	-0.1687	-0.0838	-0.0601	0.0439	0.1066	-0.083	-0.0317	-0.1392	-0.0375	-0.0115	-0.0534	0.0332	0.0189	-0.1038	-0.1208	-0.1193	0.049	0.0061	-0.0698	-0.0116	0.0585	0.0541	0.0355	-0.0596	-0.1317	-0.0065	-0.1721	-0.2406	0.0572	-0.1774	0.0444	0.0732	-0.0318	0.0277	-0.0731	-0.0411	-0.0938	-0.0021	-0.0011	0.2622	-0.17	-0.0302
100128339	0.3026	0.047	0.0477	0.0535	0.2443	0.0571	0.0613	-0.0165	0.125	0.0952	0.0405	0.0244	0.0664	0.2486	0.0886	-0.0225	0.0023	-0.1806	0.0977	0.1598	0.0793	-0.1689	-0.1387	0.1144	-0.149	0.2408	0.0659	-0.0035	0.1194	-0.5126	-0.1214	-0.0501	0.0995	-0.0272	0.1478	0.122	0.0422	0.0438	-0.0865	-0.2291	-0.0191	-0.024	0.2362	-0.0797	0.0131	0.01	-0.3369	-0.0893	-0.0669
100128341	0.3126	0.0804	0.231	0.0881	0.3813	0.2762	0.2366	0.1125	0.2658	0.2941	0.0708	0.0309	0.2431	0.1402	0.0626	0.2002	0.0798	-0.0345	0.232	0.4136	0.1887	-0.0976	0.2145	-0.1523	0.1497	0.1239	0.1243	0.0551	0.0247	-0.3257	0.1268	0.2331	0.0349	0.0501	0.2292	0.1445	-0.034	0.1371	0.2385	0.1856	0.1266	0.1324	0.1324	0.035	0.1209	0.1186	-0.1138	-0.0433	-0.0826
100128345	0.0802	-0.0624	0.0508	0.1571	-0.0345	-0.0439	0.0526	-0.1101	-0.0116	-0.0194	-0.119	-0.011	0.0427	0.0647	0.1048	0.1155	-0.1752	0.2191	-0.2048	-0.097	-0.263	-0.0112	-0.0238	-0.3134	-0.0633	-0.0788	-0.1454	-0.2992	-0.1649	0.1485	-0.1968	0.1305	0.0627	-0.2403	0.0465	-0.0551	-0.0505	-0.0985	-0.0815	-0.1778	-0.0236	-0.0134	-0.0459	-0.0137	-0.1464	-7e-04	-0.0088	-0.0425	-0.1093
100128346	0.0186	0.0233	-0.0092	2e-04	0.0178	-0.0136	0.0425	-0.0052	0.107	6e-04	-0.1035	0.1374	-0.0159	0.0309	-0.0272	0.0845	0.1655	-0.0435	0.0347	-0.1007	0.0307	0.0192	0.1138	-0.0181	0.0525	0.1579	-0.0036	-0.0735	0.0533	0.008	-0.0131	0.0036	-0.0511	-0.0398	-0.0162	0.0215	-0.1022	-0.1685	0.0687	-0.0986	0.061	-0.0044	-0.0396	0.0277	-0.082	0.0398	0.0766	-0.0224	-0.0803
100128351	0.0348	-0.1257	-0.1197	0.155	0.2451	-0.0158	-0.0675	0.0553	-0.0576	0.053	-0.2544	0.0086	-0.0483	0.1117	0.0048	-0.1767	0.1642	-0.1825	0.1233	0.0911	-0.0081	-0.1329	0.2643	0.0286	-0.0724	0.2273	-0.0324	-0.1687	-0.0182	-0.2875	-0.0468	-0.0317	-0.116	0.0883	0.0789	0.146	-0.1747	-0.0192	-0.0637	-0.07	-0.0065	0.0536	0.0179	-0.0988	0.0678	0.0842	-0.3293	-0.1326	0.0682
100128355	-0.3198	-0.3495	-0.2346	-0.4302	-0.3193	-0.4257	-0.32	-0.294	-0.3136	-0.3381	-0.3819	-0.2956	-0.5374	-0.3163	-0.2291	-0.3012	-0.4829	-0.5197	-0.2787	-0.2819	-0.3865	-0.2722	-0.1602	-0.3458	-0.2845	-0.4006	-0.3483	-0.3306	-0.3488	-0.4156	-0.5069	-0.2148	-0.19	-0.3258	-0.237	-0.2054	-0.3397	-0.2235	-0.3196	-0.3423	-0.3329	-0.2069	-0.2797	-0.2845	-0.3765	-0.0166	-0.211	-0.2883	-0.0566
100128360	0.0544	0.4242	0.3064	0.1298	0.1552	0.3598	0.2524	-0.0055	0.0129	0.0469	0.1075	0.4012	-0.0757	0.0691	0.2252	0.2376	-0.0373	0.0407	0.0454	0.0741	0.1242	0.1051	0.0438	0.0533	0.06	0.1853	0.1437	0.1114	0.299	-0.1006	0.2625	0.12	0.3139	0.0657	0.3589	0.1781	-0.029	0.0432	0.2784	-0.0074	0.2235	-0.0525	0.1426	0.1645	0.3136	0.1883	0.4708	0.1115	-0.0458
100128365	-0.0177	0.0425	-0.0828	-0.0582	-0.1049	-0.0624	-0.0339	-0.0409	-0.1176	-0.1426	-0.1055	0.0983	0.0661	-0.109	-0.1137	-0.1309	-5e-04	0.129	-0.0143	-0.0963	-0.1213	-0.0572	0.0308	0.0578	0.0494	-0.0839	-0.0372	-0.0883	-0.0279	-0.0341	0.0266	-0.0746	-0.2104	-0.0228	-0.029	-0.0202	0.006	-0.1064	-0.1242	-0.0297	-0.0485	-0.055	-0.028	-0.0556	-0.0339	-0.028	0.021	-0.1028	-0.123
100128367	-0.0326	-0.0264	0.0199	0.0643	0.0749	-0.0926	-0.0256	2e-04	0.0094	0.0296	-0.021	-0.0577	-0.1933	0.0192	-0.144	-0.0227	-0.0675	-0.2864	-0.0244	0.016	-0.0147	-0.004	0.0335	-0.0547	-0.0339	0.0743	0.0285	0.1063	0.0562	-0.0848	-0.0218	0.0463	0.11	-0.0023	-0.0024	0.037	0.0753	0.1022	-0.0093	0.0669	0.0178	-0.0129	-0.0131	0.0716	0.0456	-0.0181	0.0914	0.0421	0.0279
100128368	-0.1122	0.0932	0.0083	0.0194	-0.043	0.1244	-0.0159	-0.0169	-0.002	-0.0173	-0.1268	0.2801	0.1377	0.1082	0.2163	-0.1302	-0.0273	0.2751	0.0061	0.0357	-0.0951	0.0235	-0.0948	-0.0932	0.0518	0.1205	0.1217	0.1922	0.047	0.3981	0.1298	0.0441	0.0158	-0.0972	0.072	0.1615	-0.078	0.2289	0.0555	0.0508	0.1301	-0.043	0.0775	0.053	-0.0428	-0.0271	0.0863	0.0132	0.1063
100128370	0.5443	0.3473	0.4999	0.4607	0.5481	0.5481	0.5145	0.5925	0.5147	0.5336	0.4446	0.7013	0.5533	0.6444	0.5935	0.4567	0.5433	0.2129	0.6235	0.5887	0.5651	0.2576	0.3206	0.1826	0.465	0.3571	0.6228	0.2027	0.3853	0.7104	0.3681	0.3051	0.5008	0.5157	0.5633	0.1972	0.624	0.4011	0.3124	0.4276	0.439	0.4969	0.6676	0.5945	0.5096	0.3302	0.6679	0.4136	0.2852
100128374	-0.0228	0.1139	0.0165	0.1036	0.0275	-0.0868	0.0442	-0.036	0.0527	0.0088	-0.0207	0.0408	-0.0788	0.0425	-0.1169	0.0502	-0.0267	-0.1451	0.1285	-0.0803	-0.0739	-0.0151	0.0714	-0.0721	0.042	0.1016	0.1538	-0.0435	-0.0278	-0.0687	-0.0892	-0.0131	-0.0302	0.0288	0.0179	0.0649	0.0296	-0.0837	-0.0108	-0.0247	0.1102	-0.0815	0.1146	-0.004	0.0151	0.0876	-0.0654	-0.0264	0.106
100128379	-0.0693	-0.0695	-0.0641	-0.0518	-0.0415	0.029	-0.0732	-0.1081	-0.0864	-0.0863	-0.0802	-0.0651	-0.0501	-0.12	-0.1085	-0.1271	-0.0595	-0.22	-0.0103	-0.0779	-0.1288	-0.0874	0.0303	-0.1183	-0.0819	-0.0547	-0.046	-0.0673	-0.0719	-0.2114	-0.1049	-0.1323	-0.1496	-0.0813	-0.0114	-0.1269	-0.1552	-0.0211	-0.0138	-0.0988	-0.0091	-0.1136	-0.0568	-0.0745	-0.0342	-0.0269	-0.1404	-0.1102	-0.0366
100128381	0.0545	0.0386	-0.0654	0.0842	0.0403	-0.0296	0.0858	0.0068	-0.0155	0.0512	-0.0978	0.3207	-0.2387	0.1305	-0.1756	-0.2253	-0.1396	-0.4001	-0.1379	0.1471	-0.0156	-0.0518	-0.009	0.0748	-0.1805	0.0473	0.0607	0.3122	-0.0627	-0.3623	0.1289	0.1224	-0.025	0.0997	-0.0257	-0.051	-0.1466	0.4486	0.205	0.078	-0.0045	0.0526	0.1196	0.0576	0.3221	0.1742	-0.0556	0.1082	0.0893
100128385	-0.3942	-0.3255	-0.4231	-0.0393	-0.1349	-0.215	-0.3688	-0.5205	-0.2955	-0.0625	-0.2206	-0.4789	-0.4407	-0.1863	-0.371	-0.3083	-0.4378	-0.6857	-0.1632	-0.2423	-0.2887	-0.2408	-0.0263	-0.2377	-0.3088	-0.1621	-0.2682	-0.2381	-0.2407	-0.4886	-0.2311	-0.3848	-0.0772	-0.1686	-0.0871	-0.3577	-0.3301	-0.2743	-0.014	-0.1707	-0.2548	-0.2832	-0.1601	-0.0807	-0.1663	-0.2272	-0.4654	-0.0176	-0.0054
100128386	-0.2464	-0.3012	-0.2592	-0.0374	-0.2462	-0.4633	-0.3279	-0.4635	-0.3269	-0.2774	-0.3531	-0.5508	-0.5798	-0.2669	-0.2682	-0.2587	-0.3931	-0.4523	-0.152	-0.2328	-0.3341	-0.3656	-0.2802	-0.3296	-0.1404	-0.2965	-0.293	-0.1653	-0.1859	-0.2295	-0.3297	-0.3172	-0.295	-0.3006	-0.1628	-0.3491	-0.0976	-0.176	-0.1272	-0.2566	-0.2751	-0.2848	-0.1217	-0.3293	-0.1285	-0.2632	-0.1011	-0.1818	-0.2876
100128388	0.6431	0.4182	0.6202	0.6623	0.7944	0.5569	0.6802	0.6423	0.592	0.6486	0.5179	0.2548	0.4106	0.6994	0.6393	0.4796	0.4811	0.226	0.6713	0.7024	0.536	0.5201	0.4495	0.4539	0.7193	0.7975	0.8443	0.5153	0.5946	0.3274	0.6426	0.6248	0.4322	0.7207	0.712	0.4205	0.6258	0.6496	0.6285	0.5977	0.688	0.7258	0.7422	0.5434	0.5842	0.3811	0.2193	0.4222	0.5836
100128389	-0.2105	5e-04	-0.0162	-0.24	-0.1683	-0.2563	-0.2661	-0.3511	-0.2134	-0.2847	-0.3072	-0.5017	-0.5852	-0.0229	-0.4303	0.0549	-0.0159	-0.7945	-0.2834	-0.2937	-0.2971	-0.307	-0.2623	-0.0787	-0.0912	-0.1833	-0.1718	0.0835	0.1213	-0.4392	-0.2746	-0.243	-0.0928	0.1184	-0.0183	-0.1465	0.0209	-0.0677	0.0913	0.2849	-0.0787	-0.1549	-0.0547	-0.139	-0.3729	-0.4971	0.2295	-0.4154	0.301
100128390	-0.0247	0.1188	0.0155	0.203	-0.1166	0.2413	0.1803	0.1393	-0.1364	0.1086	0.2994	-0.082	-0.1823	0.0345	0.0197	8e-04	0.0928	-0.0866	0.0793	0.039	0.4567	-0.0153	0.3272	0.4269	0.1963	0.2964	0.0268	0.4651	0.3471	-0.3016	0.4275	0.1403	0.2036	0.0199	0.076	0.0534	-0.1864	0.1437	0.0241	-0.1526	-0.0695	-0.0865	0.2609	-0.3488	0.3622	0.0488	-0.6193	-0.0503	0.1552
100128392	-0.0897	-0.0928	-0.0398	0.1995	0.1614	-0.0616	-0.0285	-0.1101	-0.0318	0.0461	-0.0358	-0.2953	-0.5118	0.001	-0.2178	-0.1359	-0.0536	-0.4758	0.0408	0.1191	-0.0533	-0.0522	0.0307	-0.0424	-0.0548	0.073	-0.0306	0.187	0.1633	-0.0922	0.0995	-0.0632	-0.0254	0.0374	0.1558	0.0613	-0.0615	0.1686	0.1398	0.1095	0.136	0.0079	0.121	-0.0367	0.0679	-0.0047	-0.1448	0.0472	0.0292
100128395	-0.187	-0.2708	-0.2485	-0.1993	-0.22	-0.1771	-0.1765	-0.2044	-0.2039	-0.1631	-0.0959	-0.244	-0.0372	-0.1574	-0.1349	-0.1295	-0.1859	-0.2094	-0.1208	-0.0035	-0.2237	-0.0848	-0.2817	-0.2801	-0.3464	-0.1624	-0.2395	-0.3466	-0.2858	-0.152	-0.2063	0.0244	-0.0355	-0.2411	-0.175	-0.1806	0.0346	-0.2743	-0.2101	-0.0819	-0.3433	-0.2562	-0.1178	-0.0275	-0.231	-0.0494	-0.343	-0.137	-0.1057
100128397	-0.276	-0.2661	-0.2978	-0.1029	-0.2729	-0.1902	-0.1926	-0.3062	-0.2068	-0.1937	-0.2809	-0.2743	-0.2938	-0.1678	-0.2838	-0.2925	-0.3824	-0.5183	-0.2366	-0.2697	-0.1907	-0.3486	-0.209	-0.3666	-0.1986	-0.2831	-0.2546	0.0742	-0.2603	-0.4897	-0.2499	-0.2504	-0.0651	-0.2323	-0.1904	-0.081	-0.264	-0.3865	-0.1359	-0.123	-0.1612	-0.0624	-0.1254	-0.242	-0.1352	-0.2246	-0.1209	-0.2009	-0.2612
100128398	0.5569	0.1815	0.2479	0.2351	0.3342	0.344	0.3938	0.4745	0.3501	0.2522	0.228	0.2658	0.2903	0.2894	0.1557	0.3167	0.215	0.1412	0.3122	0.255	0.4521	0.1265	0.2996	-0.0248	0.4367	0.3985	0.4181	-0.0351	0.182	0.0088	0.2347	0.25	0.0514	0.2207	0.6301	0.145	0.6045	0.3365	0.2176	0.235	0.0415	0.4516	0.3612	0.1802	0.3602	0.1376	0.1056	0.1931	0.1372
100128399	0.0417	0.0584	0.0894	0.0268	0.0145	-0.1114	-0.0436	0.0106	-0.0132	-0.0502	-0.0471	0.2272	-0.0546	0.0018	-0.0508	-0.1676	-0.0024	-0.1771	0.0452	0.0589	0.0279	0.0082	0.0936	0.0716	0.0342	-0.0057	-0.0744	0.1218	0.0043	0.179	0.0076	0.1638	0.0944	0.0121	0.1093	-0.0244	0.1549	-0.0404	9e-04	0.0525	0.0567	0.0815	0.1102	0.0321	0.0214	-1e-04	0.2231	0.249	-0.0055
100128403	-0.0775	0.0074	0.1424	-0.1454	-0.0132	0.2822	0.0956	0.1263	0.0188	-0.0572	0.0258	0.4134	0.2666	0.2651	-0.0654	0.0144	0.2327	-0.0449	0.0224	-0.0493	0.0434	0.0669	0.2	0.0139	0.0139	-0.0361	-0.1347	-0.1517	-0.2282	0.3746	0.0397	0.0618	-0.1092	-0.222	-0.0685	-0.1773	0.1662	-0.0411	0.0588	-0.0354	0.1569	-0.0302	0.0369	0.3129	-0.0269	-0.0743	0.1999	0.3131	-0.1088
100128405	-0.1683	-0.0998	-0.1616	0.106	5e-04	-0.1512	-0.1076	-0.2902	-0.1118	-0.1134	-0.2083	-0.4021	-0.5256	-0.1142	-0.2859	-0.3106	-0.2017	-0.5239	-0.1047	-0.1032	-0.2938	-0.1231	-0.1439	-0.1273	-0.1362	-0.0226	-0.0376	0.072	0.115	-0.1974	-0.0091	-0.1349	-0.1083	0.0595	-0.0192	-0.0208	-0.334	0.0783	-0.0771	-0.0137	-7e-04	-0.1183	-0.0029	-0.0966	-0.0535	-0.2066	-0.3841	-0.1123	-0.0674
100128407	-0.0363	-0.0285	-0.0948	0.0227	-0.0863	-0.1242	0.0027	-0.0381	-0.1997	-0.0399	-0.1531	-0.0793	-0.1791	-0.065	-0.2133	-0.078	0.0037	-0.0944	-0.0835	3e-04	-0.2603	-0.0685	0.0067	-0.1827	0.0036	0.0569	0.0737	-0.0406	-0.0821	0.042	0.153	-0.1351	0.0475	-0.0472	-0.048	-0.1185	-0.0799	-0.0601	0.0871	6e-04	0.0499	-0.0319	0.03	-0.0828	-0.0274	-0.0552	-0.0468	-0.1291	-0.0198
100128410	1.2337	1.1495	1.2185	1.0248	1.184	1.4355	1.1799	1.2806	1.3208	0.986	1.5022	1.4051	1.7048	1.267	1.5089	1.1784	1.297	1.3243	1.4129	1.5607	1.3134	1.3028	1.4898	1.1028	1.2013	0.9536	1.2131	1.1604	1.127	1.4385	1.0202	1.166	0.8688	0.8646	1.0856	0.8406	1.149	0.5984	0.9746	1.2081	1.283	1.2935	0.7944	1.2187	1.4495	0.8674	1.2214	1.0025	0.8498
100128411	-0.0091	-0.0538	-0.0231	-0.1573	-0.1624	-0.1535	-0.0859	-0.0464	-0.1974	-0.0722	-0.2701	-0.0776	-0.312	-0.1517	-0.185	-0.1333	-0.0558	-0.4677	-0.0225	-0.2614	-0.1928	-0.2273	-0.1236	-0.3427	-0.0749	-0.1008	-0.072	-0.1823	-0.1855	-0.0189	-0.163	-0.1255	-0.1046	-0.1491	-0.1681	0.1795	-0.1381	-0.0685	-0.2435	-0.0121	-0.1977	-0.143	-0.1019	-0.2641	-0.2002	0.0164	-0.4367	-0.281	-0.1448
100128413	-0.1841	-0.1999	-0.1318	-0.1147	-0.0657	-0.2322	-0.1146	-0.255	-0.1313	-0.1076	-0.1411	-0.1651	-0.1269	0.0278	-0.2719	-0.1201	-0.2172	-0.242	-0.0961	-0.1454	-0.1144	-0.1861	-0.1591	-0.4118	-0.0519	-0.164	-0.132	0.1338	-0.1216	-0.2269	-0.0562	-0.3337	-0.1153	-0.1243	-0.3046	-0.1222	-0.0103	-0.2569	-0.1136	-0.1547	-0.2144	-0.2622	-0.1158	-0.1531	-0.0832	4e-04	-0.4229	-0.1262	-0.2085
100128415	0.0028	0.0633	0.048	2e-04	0.0731	-0.1805	-0.0635	-0.0347	0.0224	0.0742	-0.1625	-0.095	-0.1511	-0.0221	0.0105	-0.0253	-0.1215	-0.0884	0.0872	-0.0766	-0.1106	-0.0855	0.0924	0.067	-0.0773	0.0026	0.1429	0.0853	-0.0554	-0.0512	-0.0749	-0.2297	-0.0406	0.1157	0.072	-0.0583	-0.073	0.047	-0.1076	-0.044	0.0301	-0.037	0.1039	0.1218	-0.0651	-0.0126	-0.1396	-0.1118	0.0657
100128416	0.0061	-0.1249	-0.0948	-0.0068	-0.0316	-0.1704	-0.1198	0.0172	-0.068	0.0478	0.068	-0.1592	-0.1079	-0.0844	-0.0863	-0.0351	-0.1198	-0.098	-0.1346	-0.1051	-0.0227	-0.0241	-0.0945	0.076	0.0312	-0.0893	-0.05	0.0038	-0.2044	-0.0508	0.0478	-0.0986	-0.0251	0.0878	0.0432	-9e-04	-0.2695	-0.1346	-0.2102	0.0655	-0.0972	0.103	0.0793	-0.0868	-0.1142	-0.032	-0.1784	-0.0642	0.0658
100128417	-0.1401	-0.222	-0.1851	-0.1237	-0.0895	-0.1236	-0.2172	-0.2613	-0.2013	-0.1182	-0.1651	-0.2527	-0.2839	-0.1995	-0.2469	-0.2223	-0.226	-0.3361	-0.2447	-0.1833	-0.181	-0.1911	-0.1244	-0.2727	-0.2225	-0.1766	-0.1276	-0.2374	-0.2299	-0.2267	-0.0496	-0.2513	-0.1858	-0.0728	-0.0892	-0.0367	-0.2224	-0.1585	-0.1811	-0.1954	-0.1382	-0.1472	-0.0979	-0.1784	-0.1527	-0.1551	-0.2672	-0.1288	0.0074
100128418	-0.0929	0.0549	-0.0235	0.0279	-0.0173	-0.0855	-0.1121	-0.0537	-0.0984	-0.0255	-0.116	0.0267	0.0621	-0.107	-0.0699	-0.1778	-0.101	0.143	0.0114	-0.0287	-0.0881	-0.0785	-0.1199	-0.0858	-0.0316	-0.0375	-0.0213	-0.0754	-0.0093	-0.1879	-0.1398	0.1034	-0.1238	-0.0728	0.0465	0.0241	-0.0658	0.0291	-0.0633	-0.1213	-0.0064	-0.0592	-0.072	-0.1322	-0.0488	0.0157	-0.1593	-0.2151	-0.0824
100128419	-0.1097	-0.107	-0.1291	-0.076	-0.0981	-0.1099	-0.0575	-0.1351	-0.0679	-0.0869	-0.1061	-0.0385	-0.0971	-0.1013	-0.133	-0.135	-0.0993	-0.0454	-0.0758	-0.1112	-0.1726	-0.0893	-0.0924	-0.0985	-0.0971	-0.0859	-0.0534	-0.1046	-0.0719	-0.1593	-0.1216	-0.1026	-0.1057	-0.0412	-0.1031	-0.1276	-0.1638	-0.1075	-0.0828	-0.0968	-0.0855	-0.1235	-0.117	-0.0779	-0.1831	-0.0673	-0.1799	-0.1385	-0.076
100128420	0.8193	0.2727	0.6476	0.6961	0.6805	0.1708	0.7551	0.2815	0.6901	0.9634	0.7749	0.2359	0.402	0.6837	0.665	0.2881	0.4146	0.4023	0.6296	0.9288	0.3476	0.2604	0.4989	0.0555	0.5596	0.8059	0.9267	0.5775	0.1698	-0.0066	0.4761	0.6525	0.5432	0.3976	0.5774	0.339	0.6661	0.5773	0.4883	0.6575	0.5633	0.6875	0.5178	0.2976	0.5275	0.5775	0.5021	0.3014	0.3761
100128422	0.0245	-0.1479	0.3916	-0.1703	-0.0075	-0.0599	0.1478	0.024	-0.1416	0.0806	0.0589	-0.3333	0.0227	-0.0211	0.0149	0.0841	-0.1499	0.0439	-0.0559	0.0147	0.0611	0.2563	0.0108	-0.0323	-0.1274	-0.1151	0.1329	-0.155	-0.233	-0.3394	0.0828	0.0521	-0.1765	-0.0646	0.0173	0.156	0.1393	0.0765	0.0128	0.274	-0.2605	-0.0727	0.1201	-0.1637	-0.1475	-0.0013	0.1203	0.0046	-0.0879
100128430	0.9335	0.6689	0.8119	0.0768	0.374	0.2747	0.2736	0.5707	0.2434	0.3866	0.1773	0.3565	0.6155	0.5922	0.2494	0.7144	0.3893	0.3159	0.6523	0.53	0.3456	0.2052	0.4448	0.5634	0.5443	0.3069	0.7819	0.354	0.1957	0.4851	0.0942	0.4598	0.4209	0.4324	0.7036	0.2797	0.9852	0.2935	0.5159	0.5606	0.1663	0.7341	0.4239	0.3275	0.3691	0.3051	0.4784	0.1337	0.0566
100128431	-0.1466	-0.2471	-0.0449	-0.1432	-0.1977	-0.3454	-0.1706	-0.1572	-0.218	-0.1022	-0.2743	0.1162	0.0718	-0.2721	0.0127	-0.0924	-0.2134	-0.0323	-0.2074	-0.1253	0.0012	-0.0448	-0.1315	0.0608	-0.1831	-0.1218	-0.342	-0.2367	-0.1137	0.3191	-0.2404	0.0183	-0.0532	-0.1532	0.0092	-0.07	0.0801	-0.1463	0.0316	-0.1213	0.0145	0.0335	-0.1543	0.0284	-0.0197	0.1472	0.1227	0.037	-0.1849
100128433	0.4208	0.2818	0.357	0.2613	0.3061	0.2632	0.2321	0.1972	0.2213	0.2221	0.2043	0.2639	0.3405	0.2626	0.2986	0.3118	0.3566	0.3049	0.2312	0.324	0.3044	0.2275	0.2453	0.3512	0.3341	0.1301	0.2615	0.3788	0.2617	0.533	0.2102	0.2054	0.393	0.2091	0.337	0.2884	0.2556	0.3962	0.3424	0.3819	0.2421	0.277	0.3198	0.2322	0.3516	0.3183	0.3085	0.3102	0.1418
100128434	0.3999	0.0691	0.128	0.1944	0.2778	0.0955	0.2486	0.1634	0.1811	0.1922	0.0848	-0.0596	0.2496	0.4901	0.2439	0.2681	0.1152	0.0033	0.3856	0.3576	0.123	0.0048	0.0561	0.1395	0.1726	0.3221	0.2487	0.0503	0.0236	0.0652	0.1323	0.1237	0.1486	0.0922	0.3696	0.1515	0.239	0.2532	0.0686	0.0983	0.0177	0.2406	0.0983	0.1277	0.1672	0.0948	-0.1593	0.0582	0.0726
100128435	-0.0803	-0.1376	-0.0569	-0.1083	-0.1071	-0.1658	-0.1311	-0.1296	-0.0217	-0.0642	0.0209	-0.118	-0.0363	-0.0584	0.0246	-0.0961	-0.1924	0.0138	-0.0454	-0.0921	-0.1117	-0.0264	-0.0943	-0.0452	-0.1909	-0.0443	-0.1423	-0.0954	-0.1022	0.024	-0.1251	-0.0527	-0.0787	0.0077	-0.0535	-0.0706	-0.0053	-0.0685	-0.0283	-0.0517	-0.1706	-0.0174	0.0098	-0.102	-0.0565	0.0059	0.0405	-0.0234	-0.0927
100128437	0.1854	0.0483	0.0166	0.0449	-0.0745	0.0204	-0.0297	0.056	0.1288	-0.0852	0.2041	0.4249	0.5213	0.1365	0.3033	0.1206	-0.0569	0.7181	-0.0084	0.0786	0.2991	0.0405	0.0574	-0.0971	-0.0286	0.0046	-0.106	-0.1973	-0.0978	0.7252	-0.0871	0.0634	-0.2107	-0.0069	-0.1129	0.0565	0.1462	-0.1568	0.0073	0.19	0.1454	-0.0012	-0.0412	0.2887	0.1661	0.0959	0.772	0.0341	0.0143
100128438	-0.2619	-0.344	-0.3585	-0.2715	-0.1274	-0.2199	-0.2166	-0.1524	-0.208	-0.2366	-0.2157	-0.339	-0.2244	-0.258	-0.2472	-0.3582	-0.171	-0.7157	-0.2685	-0.34	-0.3783	-0.3109	-0.4586	-0.1741	-0.241	-0.3149	-0.2885	-0.229	-0.3889	-0.3324	-0.4093	-0.2009	-0.3502	-0.2545	-0.3674	-0.277	-0.4181	-0.2672	-0.2932	-0.2934	-0.1956	-0.2291	-0.0134	-0.2932	-0.2616	-0.3141	-0.4011	-0.3373	-0.3451
100128440	-0.0952	-0.0606	-0.0086	-0.2585	-0.0454	-0.1271	-0.0737	-0.1709	-0.0263	-0.0873	-0.1853	-0.066	-0.1806	0.0158	-0.1527	-0.2134	-0.1024	-0.3653	-0.245	-0.0732	-0.2364	-0.2633	0.0671	-0.378	-0.2368	-0.1787	-0.1812	-0.1064	-0.2924	-0.1472	-0.2036	-0.2986	-0.1425	-0.2891	0.0389	-0.1371	0.0148	-0.0346	-0.1144	0.001	-0.2595	0.0565	-0.1007	0.0049	-0.1556	0.035	0.0051	-0.0567	-0.1415
100128442	-0.0586	-0.1109	-0.1084	-0.0308	-0.036	-0.1312	-0.1338	-0.121	-0.0541	-0.0833	-0.0636	-0.1281	-0.0526	-0.0751	-0.0079	-0.0938	-0.1355	-0.1544	-0.0661	-0.0363	-0.0351	-0.0437	-0.0227	-0.1473	-0.1114	-0.0895	-0.1536	-0.0711	-0.0663	-0.0149	-0.0727	-0.1252	-0.0261	-0.0436	0.0187	-0.0041	-0.049	-0.0605	-0.0443	-0.1001	-0.0449	-0.0306	-0.0114	-0.0731	-0.0659	-0.0035	-0.024	0.0122	-0.0094
100128444	-0.0161	-0.0237	0.0382	-0.0262	0.0319	0.098	0.0164	-0.0342	-0.0507	0.0764	0.0083	-0.037	0.0392	-0.0472	0.0061	0.0423	-0.0462	0.0993	-0.0109	-0.0943	0.0105	0.0684	-0.0238	-0.0581	-0.0394	0.0274	-0.0106	-0.0319	0.0665	-0.2031	-0.0498	-0.0353	-0.0589	-0.0247	-0.1173	-0.244	-0.0565	-0.0598	-0.0484	0.0188	0.0163	-0.1094	0.0153	-0.0195	-0.0037	-0.0443	-0.133	-0.1563	0.0284
100128450	0.2754	0.2402	0.0983	0.2003	0.1448	0.1546	0.1783	0.1944	0.1267	0.1353	0.0834	0.479	0.2691	0.1867	0.145	0.1981	0.2593	0.2766	0.1771	0.1007	0.2663	0.2656	0.441	0.2161	0.1992	0.2538	0.2346	0.1719	0.0592	0.1984	0.0654	0.1759	0.1633	0.1371	0.2329	0.1473	0.2978	0.1946	-0.007	0.1093	0.0964	0.2199	0.1356	0.2212	0.1248	0.1621	0.1942	0.0656	-0.0065
100128453	-0.087	-0.0206	-0.0347	-0.0311	-0.0188	-0.0085	0.0338	-0.0816	-0.0174	-0.0391	-0.0244	0.0254	-0.0842	-0.0443	-0.0778	-0.1151	0.0989	-0.1113	0.0151	0.0187	-0.0617	0.02	-0.0149	-0.0192	-0.0204	-0.0736	0.0908	-0.0347	-0.1238	0.0836	0.0327	0.0524	-1e-04	-0.0023	0.0366	0.1558	-0.0371	0.0156	-0.0568	0.0045	0.0116	-0.0286	-0.0606	0.0455	0.0914	0.0118	0.0504	-0.0585	-0.0137
100128454	-0.296	-0.378	-0.3351	-0.2652	-0.2707	-0.4069	-0.358	-0.4112	-0.2872	-0.2686	-0.3641	-0.3771	-0.4923	-0.2391	-0.3024	-0.3807	-0.3563	-0.4799	-0.2954	-0.3204	-0.3971	-0.3477	-0.3283	-0.3705	-0.4096	-0.3489	-0.3944	-0.4049	-0.2795	-0.5538	-0.4143	-0.2546	-0.3846	-0.2671	-0.361	-0.3435	-0.3975	-0.2696	-0.2356	-0.4384	-0.2635	-0.4014	-0.2138	-0.2747	-0.3275	-0.2871	-0.5776	-0.3018	-0.1981
100128457	-0.1819	-0.1344	-0.2348	-0.131	-0.0937	-0.0856	-0.1261	-0.0766	-0.0283	-0.0725	-0.0955	-0.0202	-0.0035	-0.0739	0.0566	0.092	-0.082	0.2629	-0.0239	-0.044	-0.2014	-0.1772	-0.1152	-0.0739	-0.199	-0.0651	0.2399	-0.2912	0.1066	-0.0796	-0.12	0.0747	0.0216	-0.0423	0.0603	-0.089	0.12	-0.2109	0.0206	0.0255	-0.0507	-0.1047	-0.1118	0.0857	-0.2717	-0.0392	0.2537	-0.0371	-0.1133
100128458	-0.2435	-0.0326	-0.0554	0.0073	-0.0747	0.0602	-0.0109	0.0381	0.006	0.0518	0.0725	-0.0905	-0.1035	-0.0874	-0.0092	0.0552	-0.0662	-0.1562	-0.0544	-0.0405	-0.1747	-0.1123	-0.018	-0.03	-0.0781	-0.025	0.0665	-0.0824	0.0139	-0.1829	0.0322	-0.0971	0.0864	-0.1189	-0.0702	0.1615	-0.1422	-0.0181	0.1343	-0.0317	-0.0371	0.0072	-0.018	0.0076	0.0166	-0.0831	-0.0069	-0.0944	-0.0824
100128459	0.0363	0.1824	0.1448	0.2595	-0.0112	0.0351	0.1112	0.1232	-0.0074	0.0276	0.0646	0.2891	-0.0095	0.0749	-0.0045	0.1039	0.2156	-0.057	0.081	0.0152	0.0926	0.0639	0.0759	0.1644	0.1673	0.025	0.1902	0.2119	0.1167	0.0834	0.1235	0.1147	0.2168	0.1333	-0.0241	-0.0021	-0.0493	0.0806	0.1416	0.0388	0.111	0.0417	-0.0346	-0.0059	0.0203	0.0319	0.0459	0.0188	0.0115
100128464	-0.0976	-0.1251	-0.0431	-0.079	-0.0172	-0.0543	-0.0738	-0.0841	-0.0761	-0.0093	-0.1281	-0.1668	-0.135	-0.1334	-0.1157	-0.2702	-0.0308	-0.0107	-0.1045	-0.067	-0.1839	-0.1441	-0.0644	-0.1688	0.0194	-0.0957	0.1048	-0.106	0.0977	-0.2296	-0.1018	-0.0477	-0.0376	-0.0247	-0.1205	-0.0916	-0.08	0.0116	0.0027	-0.0195	-0.0614	-0.1063	-0.0883	-0.1059	-0.0908	-0.1205	-0.1036	-0.0067	-0.0355
100128465	-0.1042	-0.2002	-0.2224	-0.082	-0.1234	-0.1508	-0.2154	-0.0874	-0.1063	-0.1379	-0.1747	-0.0115	0.0557	-0.1501	-0.0267	-0.2351	-0.1351	0.3131	-0.1573	-0.0416	0.0031	-0.1349	-0.106	-0.1891	-0.2266	-0.2376	-0.1524	-0.0258	-0.1048	0.1328	-0.212	-0.1668	-0.0919	-0.2364	-0.0724	-0.0152	-0.138	-0.0793	0.022	-0.1388	-0.0786	-0.0036	-0.1445	0.0031	-0.2071	0.0302	0.2031	-0.0326	-0.0179
100128467	-0.1178	-0.2067	-0.1448	-0.0781	0.0423	0.0286	-0.1027	-0.2697	-0.2338	-0.1385	0.0433	-0.2619	-0.2639	-0.1889	0.0955	-0.1492	0.0132	-0.4804	-0.0465	0.1076	0.0366	-0.0366	-0.3483	-0.0736	-0.0475	0.1233	0.0756	0.2533	0.0145	-0.2608	-0.0051	-0.0923	-0.0383	-0.1925	0.0424	0.0694	-0.093	-0.0436	0.0612	-0.0759	-0.0487	-0.1806	-0.0602	0.067	0.2098	0.1041	-0.1488	0.0379	0.0178
100128468	-0.0407	-0.0535	-0.1051	-0.0113	-0.0673	-0.067	-0.0563	-0.087	-0.0535	-0.0955	0.0183	0.0111	-0.1104	-0.0961	-0.0621	-0.0674	-0.0797	-0.0451	-0.0417	-0.0713	-0.0502	-0.07	-0.0464	-0.0078	-0.0604	-0.0398	-0.0615	-0.036	-0.033	-0.0913	-0.0379	-0.0072	-0.1131	-0.0318	-0.0961	-0.0692	-0.1379	-0.0805	-0.0484	-0.0895	-0.0235	-0.0657	-0.0536	-0.0275	-0.0815	-0.0752	-0.0293	-0.0497	-0.019
100128469	-0.1922	0.0738	-0.0938	-0.0745	-0.2027	-0.1197	-0.1238	-0.1965	-0.119	-0.2261	-0.1494	-0.1594	-0.1078	-0.2457	-0.1396	-0.1734	0.071	-0.0806	-0.1226	-0.255	-0.0486	-0.0166	-0.09	-0.3627	-0.1049	0.0016	-0.0044	-0.2435	-0.0564	-0.461	-0.1121	-0.1415	-0.1295	0.0201	-0.2775	0.0953	-0.1236	-0.1254	0.0157	-0.0663	-0.2276	-0.0536	-0.1875	-0.2624	-0.0994	-0.0868	-0.2491	-0.0666	-0.1723
100128470	-0.039	0.0252	0.0938	-0.0114	0.0513	0.0028	0.0481	0.014	0.0242	0.0011	-0.0076	0.1832	-0.0441	-0.0425	-0.0051	0.0237	0.0597	-0.0178	0.0197	-0.0135	-0.0391	0.0395	0.0109	0.0144	0.0307	0.0583	0.0752	-0.0111	0.0711	0.0857	0.0041	0.047	0.0385	0.0887	0.0475	0.0617	0.0534	0.0194	0.0965	0.0655	0.0881	0.0711	0.0356	0.1486	0.0612	0.0579	0.1477	0.0133	0.0014
100128471	-0.0991	-0.0422	-0.0968	-0.1375	-0.0885	-0.0702	0.1581	-0.0743	-0.0465	-0.1321	-0.197	-0.1009	0.0394	-0.0867	-0.1389	-0.0996	-0.1141	-0.018	-0.1662	-0.0202	-0.1962	-0.1105	-0.151	-0.1315	0.0248	-0.0157	-0.0032	-0.0754	-0.0024	-0.1097	-0.1194	-0.0284	-0.1166	-0.1107	-0.1631	-0.2	-0.1042	-0.166	0.0457	-0.1414	-0.1245	-0.1819	-0.0904	-0.0793	0.0102	-0.1533	-0.3247	-0.2253	-0.1374
100128472	-0.0547	-0.0281	-0.2397	-0.137	0.0126	-0.0752	-0.0767	-0.0153	-0.1665	0.1054	-0.0489	-0.2838	-0.2013	-0.0315	-0.1197	-0.1956	-0.0214	-0.3268	-0.0757	-0.0738	-0.1827	-0.2695	0.2519	0.1755	-0.176	-0.0806	-0.0442	-0.2145	-0.1776	-0.0209	-0.2727	-0.1241	-0.1273	-0.1273	-0.1057	-0.1779	-0.068	-0.2154	-0.2766	-0.038	-0.3123	-0.1641	0.012	-0.1973	-0.1642	-0.0051	-0.3063	-0.2047	-0.1873
100128475	-0.0563	0.0365	0.066	0.0705	-0.007	-0.014	0.106	0.1066	0.0961	0.1121	-0.0255	0.4904	0.1358	0.1397	0.0493	0.1582	0.2574	0.2686	0.1779	-0.0555	0.2647	0.0955	0.1994	0.2197	0.0521	0.093	-0.0847	0.0461	0.0844	0.0679	0.0995	0.0419	-0.0711	0.1972	0.192	0.2579	0.2495	0.1453	0.0011	0.2368	0.2667	0.218	0.0804	0.4182	0.2495	0.3218	0.2944	0.0652	0.1138
100128476	-0.3527	-0.1551	-0.2153	-0.0811	-0.26	-0.1489	-0.3279	-0.319	-0.2828	-0.2535	-0.1568	-0.4502	-0.5678	-0.1472	-0.378	-0.3401	-0.4433	-0.6209	-0.2257	-0.166	-0.4524	-0.3841	-0.3066	-0.367	-0.3625	-0.1606	-0.1301	-0.0276	-0.0332	-0.2544	-0.206	-0.2367	-0.1257	-0.1015	-0.1984	-0.2746	-0.1153	-0.0567	-0.2181	-0.2221	-0.1712	-0.1384	-0.1934	-0.1297	-0.2751	-0.2248	-0.1449	0.0109	-0.2332
100128482	-0.2557	-0.1073	-0.1518	-0.1907	-0.09	-0.2395	-0.0339	-0.2543	-0.0291	-0.2092	-0.1243	-0.0814	-0.2529	-0.0301	-0.1647	-0.265	-0.283	-0.3507	-0.0713	-0.3246	-0.0717	-0.2723	-0.0723	0.1502	0.0205	-0.1615	-0.1922	-0.2297	-0.0252	-0.0145	-0.0107	0.0103	-0.0724	0.0065	0.0389	-0.0535	-0.0388	-0.0846	-0.1013	-0.1044	-0.2219	-0.419	-0.0815	-0.0526	0.0287	-0.0455	0.0148	-0.2848	-0.1843
100128485	-0.1421	-0.0632	-0.0552	-0.0815	0.0535	-0.1648	-0.1098	-0.153	-0.1206	-0.0507	-0.1012	-0.068	-0.0848	-0.1091	-0.1068	-0.0922	-0.1502	-0.1553	-0.0504	-0.0038	0.0493	-0.1116	-0.003	-0.0894	-0.1318	-0.0918	-0.2008	0.1129	0.0871	0.068	-0.0229	-0.0995	-0.004	-0.1172	-0.0374	-0.1152	-0.0503	-0.0186	0.0062	0.009	-0.0791	-0.0023	0.0045	-0.0267	-0.0497	-0.1219	0.025	-0.0708	-0.0772
100128487	-0.1415	-0.0849	-0.215	-0.0874	-0.1322	-0.1719	-0.1145	-0.1312	-0.1535	-0.0541	-0.1709	-0.1189	-0.2065	-0.1918	-0.1399	-0.1673	-0.1777	-0.2214	-0.1461	-0.0491	-0.1511	-0.0309	-0.0484	-0.2204	-0.1831	-0.159	-0.0977	-0.1792	-0.1667	-0.2328	-0.2138	-0.1565	-0.1477	-0.1412	-0.1241	-0.1376	-0.1623	-0.0184	-0.1623	0.0015	-0.1571	-0.0377	-0.1237	-0.188	-0.1106	-0.1127	-0.29	-0.1287	-0.1187
100128489	-0.1944	-0.2226	-0.192	0.0515	0.0761	-0.1243	-0.0993	-0.3754	-0.0261	-0.0696	-0.3701	-0.3743	-0.4346	0.0395	-0.1613	-0.2658	-0.1584	-0.6452	-0.1362	0.0362	-0.1447	-0.0671	-0.0899	-0.0627	-0.2074	0.0428	0.0315	0.0338	0.0164	-0.0654	-0.0842	-0.1119	-0.1058	-0.0051	0.0376	0.0714	-0.2459	-0.0901	0.0663	0.2643	0.0269	0.0188	0.077	-0.0819	-0.0759	-0.0089	-0.3093	-0.0883	0.1356
100128490	-0.0165	-0.0783	0.0792	0.1745	0.1244	0.0664	0.0265	0.0454	-0.015	0.0541	0.1497	0.0029	-0.2473	0.0573	-0.1315	0.0431	-0.0702	-0.2499	0.0451	-0.0142	0.1903	-0.0497	0.1459	0.1201	-0.0815	0.0939	-0.0483	0.1385	-0.1071	0.3225	0.1093	0.0457	0.0969	-0.0246	0.2386	0.0042	0.0061	0.0856	-0.0063	0.0126	0.0891	0.0968	0.1471	0.1035	-0.0431	-0.1004	-0.0465	0.0109	-0.0787
100128491	-0.1661	-0.1084	-0.1514	0.0318	-0.0656	-0.0678	-0.2241	-0.1472	-0.075	-0.0136	0.1237	-0.0726	-0.0498	-0.0423	-0.0271	-0.1164	-0.1459	-0.0731	-0.1404	-0.1339	-0.2709	-0.135	-0.016	-0.0589	-0.1477	-0.1545	-0.1425	0.082	-0.1449	-0.1356	-0.2205	-0.1536	-0.0902	-0.1367	-0.0968	-0.2719	-0.123	-0.0643	-0.0068	-0.0997	-0.1288	0.0023	-0.0389	-0.0029	-0.146	-0.1073	-0.0633	-0.1064	-0.0358
100128493	-0.0693	-0.0615	-0.1338	-0.0307	0.0579	0.0774	0.061	0.0338	-0.1584	0.0676	-0.0533	-0.2791	0.1485	-0.0254	0.0726	-0.0741	-0.1673	-0.0773	0.0951	0.1042	-0.3361	-0.0252	-0.0455	-0.036	0.0308	0.0976	-0.0505	-0.071	0.0205	-0.1724	-0.1043	-0.0065	0.0912	-0.0045	0.2332	0.0503	-0.0158	-0.0329	0.0575	0.1849	-0.1041	0.0184	0.1454	-0.0844	-0.1983	-0.0598	0.0746	-0.0968	0.0391
100128495	0.1646	0.4177	0.3029	0.3457	0.3009	0.4789	0.3617	0.3275	0.3125	0.1392	0.5767	0.3111	0.1781	0.2528	0.3118	0.6344	0.3674	0.2777	0.3564	0.444	0.5144	0.358	0.3897	0.2648	0.3142	0.326	0.2974	0.3658	0.1899	0.6934	0.2864	0.3824	0.296	0.292	0.2257	0.3433	0.3538	0.4032	0.2134	0.3457	0.2636	0.4048	0.3552	0.3599	0.4269	0.3388	0.2984	0.4172	0.4678
100128496	-0.0514	-0.0249	-0.0909	-0.0216	-0.0895	-0.0409	-0.0308	-0.1004	-0.0509	-0.0132	-0.0052	-0.0344	0.0552	-0.1355	0.0169	-0.1228	0.0596	-0.0774	-0.0534	-0.0181	-0.1619	-0.1559	0.0229	-0.0532	-0.1053	-0.0885	-0.0659	0.0511	0.0637	0.191	-0.052	-0.0438	0.0421	-0.0217	-0.1119	-0.0015	-0.034	0.0563	-0.0612	-0.0526	-0.0899	-0.1834	0.0067	-0.1881	-0.0841	0.0203	0.0985	0.0156	-0.0839
100128497	-0.0676	0.0333	-0.1326	-0.0217	-0.0253	-0.0277	0.0107	-0.0954	-0.155	-0.1151	-0.113	-0.0939	-0.0952	-0.0625	-0.0504	-0.1382	0.0246	-0.0989	-0.0686	0.0804	-0.1316	-0.0513	-0.073	-0.0335	-0.0341	-0.0644	-0.1651	0.2132	0.1288	-0.1504	-0.0824	-0.0682	0.0918	0.0496	-0.0723	-0.0603	-0.1395	0.0391	-0.1011	-0.1021	-0.0271	-0.0333	-0.017	-0.1238	0.0086	0.0627	-0.1394	-0.1473	0.025
100128499	-0.1531	-0.0394	-0.1724	-0.0633	-0.1266	-0.1124	-0.1294	-0.2626	-0.0984	-0.1068	0.0047	-0.0916	-0.245	-0.1093	-0.0461	-0.2727	-0.04	-0.3429	-0.0821	-0.0287	-0.2836	-0.0703	-0.1739	-0.2884	-0.1805	-0.0314	-0.189	-0.1887	-0.1145	-0.2091	-0.0517	-0.1558	-0.0408	-0.1688	-0.0749	-0.0325	-0.2109	-0.0599	-0.0015	-0.13	-0.0511	-0.1331	-0.0633	-0.177	-0.1889	-0.0558	-0.2836	-0.2058	-0.098
100128500	0.0611	-0.0021	-0.0179	0.0031	0.0516	8e-04	0.0612	0.2001	0.0798	0.0514	-0.0146	0.079	0.1449	0.0145	0.0622	0.1433	0.0345	0.1081	0.0808	-0.0795	0.012	0.0395	-0.004	0.0267	-0.0034	0.0447	0.0599	-0.0652	-0.001	-0.0088	-0.0264	0.0064	-0.0643	0.0506	-0.0339	-0.058	0.1139	-0.0637	-0.0715	-0.0091	0.0265	-0.0158	-0.0665	0.0464	-0.0374	-0.007	0.0524	-0.0868	0.0285
100128501	-0.1195	-0.2214	-0.1948	-0.0123	-0.1136	-0.055	-0.1523	-0.1405	-0.0705	-0.2335	0.0483	-0.2536	-0.3632	-0.0761	-0.1834	-0.1122	-0.2704	-0.4535	-0.1647	-0.1471	-0.2495	-0.2041	-0.1245	0.0719	-0.325	-0.3285	-0.3213	-0.2721	-0.0531	-0.4974	-0.0835	-0.0024	-0.0021	0.0012	-0.0963	-0.0898	-0.0222	0.001	-0.1043	-0.1724	-0.3439	-0.2006	-0.1465	0.1834	0.0957	0.0309	-0.3885	0.0397	0.0943
100128503	-0.0464	-0.1432	0.0581	-0.0799	-0.0138	0.005	0.1781	-0.046	-0.1172	0.0843	-0.2484	0.1782	0.1385	-0.113	-0.1027	0.0314	0.1152	-0.072	-0.0391	0.0435	-0.0937	0.076	-0.3342	-0.0458	-0.0961	-0.0632	-0.0188	0.2934	-0.0908	0.3462	0.1143	-0.0518	-0.1537	-0.069	-0.3564	0.126	0.1464	-0.1961	-0.0474	-0.0559	-0.0343	-0.0202	-0.1341	-0.0774	-0.003	-0.1122	-0.2064	0.1039	0.1716
100128505	-0.0602	-0.1436	-0.1538	-0.0755	-0.1167	-0.1603	-0.105	-0.1195	-0.1135	-0.117	-0.0358	-0.1127	-0.1056	-0.0547	0.0495	-0.0937	-0.1477	-0.0845	-0.0613	-0.0844	-0.1181	-0.1268	-0.0873	-0.0473	-0.1111	-0.0397	-0.0484	-0.0704	-0.1375	-0.2679	-0.0401	-0.08	-0.0653	-0.106	-0.1356	0.0079	-0.1631	-0.0923	0.0217	-0.1061	-0.1977	-0.1029	-0.1055	-0.1355	-0.0019	-0.0136	-0.0616	-0.0998	-0.1287
100128510	0.2583	-0.025	0.1953	0.0137	0.0983	0.3426	0.0858	0.218	-0.0639	0.0502	0.0814	-0.1671	0.175	0.0804	0.1179	0.0832	0.0329	-0.267	0.1391	-0.0105	0.1875	-0.0471	-0.1148	-0.005	0.0536	0.0245	0.0893	-0.1639	-0.0619	-0.0413	-0.018	0.0701	-0.0554	-0.2155	0.2134	-0.1472	0.1305	0.0312	-0.0986	0.0178	0	0.1159	0.0868	-0.004	0.2045	-0.0595	0.0293	-0.0111	0.0035
100128511	0.1203	0.2001	0.1427	0.2914	0.1759	0.1005	0.0816	0.0341	0.0564	0.1721	0.1009	0.0024	-0.1893	0.1514	0.1153	0.0182	0.009	-0.2378	0.1338	0.2472	0.0313	0.07	0.0474	0.1357	0.164	0.0762	0.224	0.2207	0.0966	0.164	0.1917	0.2275	0.0759	0.1668	0.3026	0.0768	-0.01	0.1595	0.2105	0.179	0.1537	0.1241	0.3329	0.1946	0.1951	0.0572	-0.1374	0.1293	0.1371
100128512	-0.1133	0.1501	-0.0238	-0.0012	0.0437	0.0129	-0.1273	-0.4014	-0.0181	-0.0547	0.2775	-0.0415	-0.3034	-0.1585	-0.3652	0.0259	-0.1189	-0.0842	-0.3522	-0.2266	-0.0792	-0.3651	-0.024	-0.4606	-0.0855	-0.0773	-0.026	-0.1025	-0.1925	0.3186	-0.1703	-0.1649	-0.0689	0.0258	-0.2365	4e-04	-0.0939	0.0198	0.0937	0.0676	-0.3607	0.3431	-0.0217	-0.1281	-0.5265	-0.1548	0.4566	-0.1771	0.0621
100128516	-0.1999	-0.3155	-0.3706	-0.0393	-0.1974	-0.3458	-0.2079	-0.3246	-0.2083	-0.188	-0.2606	-0.4902	-0.3583	-0.1942	-0.1811	-0.3992	-0.4865	-0.4938	-0.0692	-0.1134	-0.2761	-0.2162	-0.2854	-0.3505	-0.39	-0.2715	-0.2076	-0.1706	-0.2326	-0.3413	-0.1368	-0.2423	-0.1857	-0.3106	-0.2583	-0.1237	-0.2985	-0.1734	-0.3006	-0.403	-0.3565	-0.2008	-0.2172	-0.3628	-0.1245	-0.2459	-0.6722	-0.4081	-0.348
100128520	0.2844	0.3044	0.1818	0.1326	0.2275	0.1265	0.2429	0.1075	0.2914	0.1113	0.2055	0.374	0.4149	0.1536	0.3741	0.4223	0.3261	0.528	0.2031	0.283	0.4286	0.3461	0.1896	-0.0422	0.2298	0.1681	0.1199	0.3851	0.1469	0.5087	0.1547	0.2821	0.0477	0.0531	0.1482	0.2398	0.3767	0.1522	0.2288	0.059	0.2388	0.1648	0.1809	0.1564	0.0556	0.1539	-0.161	0.3917	0.2596
100128521	0.0216	0.0592	-0.0489	0	0.0286	-0.0604	-0.0489	0.2353	-0.008	0.023	0.1435	-0.1087	-0.0652	-0.1336	-0.1232	-0.1729	-0.1502	-0.283	0.0033	0.234	-0.0937	-0.0767	0.2375	0.0342	-0.1057	-0.0529	0.1312	0.164	0.037	3e-04	0.1034	0.1169	-0.0125	0.1131	-0.0161	-0.0387	-0.0334	0.0853	-0.0276	-0.1585	0.0591	-0.0077	-0.0255	-0.174	0.0532	0.0084	0.3164	0.0418	-0.1249
100128522	-0.1636	-0.1918	-0.2283	-0.1312	-0.0712	-0.2332	-0.1958	-0.1924	-0.136	-0.1278	-0.1598	-0.1571	0.0611	-0.1024	-0.0406	-0.2709	-0.1546	0.2578	-0.1454	-0.0853	-0.1222	-0.0937	-0.1704	-0.1506	-0.1365	-0.1133	-0.1598	-0.2677	-0.052	-0.2915	-0.0842	-0.1684	-0.1592	-0.1326	-0.1278	0.0041	-0.1115	-0.1994	-0.1945	-0.3309	-0.1991	-0.2175	-0.1276	-0.1845	-0.1271	-0.1215	-0.0818	-0.193	0.0372
100128524	0.2151	0.1868	0.2395	0.2089	0.3405	0.1561	0.2817	0.064	0.1612	0.2648	0.0882	0.0215	-0.0248	0.239	0.0404	0.0973	0.1416	-0.15	0.229	0.1407	0.156	0.1405	0.2214	0.1732	0.1727	0.2789	0.3102	0.2282	0.0879	-0.0065	0.1664	0.2162	0.1528	0.0738	0.2557	0.2236	0.0805	0.1171	0.1717	0.2267	0.1437	0.243	0.2343	0.1587	0.2492	0.1355	-0.0231	0.1467	0.2315
100128525	-0.1729	-0.3135	-0.1316	-0.1228	-0.1837	-0.395	-0.2448	-0.2027	-0.1592	-0.093	-0.1994	-0.1708	-0.3161	-0.2252	-0.155	-0.2625	-0.2597	-0.2139	-0.1518	-0.2757	-0.1734	-0.2236	-0.1092	-0.4409	-0.458	-0.0391	-0.1764	-0.2405	0.0273	-0.2192	-0.0486	-0.073	-0.3175	-0.3439	-0.3161	-0.1356	-0.166	-0.0163	-0.2349	-0.3472	-0.156	-0.0953	-0.0193	-0.0892	-0.2255	-0.1242	0.1002	0.0658	0.0539
100128531	-0.0897	-0.0542	-0.0418	0.0132	-0.0287	-0.0548	-0.0582	-0.0614	-0.1282	0.0152	-0.1218	-0.1025	-0.227	-0.0983	-0.0967	-0.0532	-0.0333	-0.2628	-0.1245	-0.0301	-0.0885	-0.1386	-0.07	-0.0871	-0.087	-0.0061	-0.0941	8e-04	-0.1077	-0.0328	0.0048	-0.0878	-0.0185	-0.0819	0.0112	-0.1132	-0.058	-0.0171	0.0676	-0.0539	-0.0924	-0.0807	-0.0445	-0.0894	-0.0525	-0.1203	-0.0374	0.0475	-0.1437
100128534	0.0501	0.1839	0.2811	0.1612	-0.0369	-0.0986	0.0646	-0.1119	0.0781	0.093	0.1888	0.23	0.096	0.0673	-0.0048	0.2866	0.1161	0.3972	-0.109	0.0566	0.071	0.0486	0.0482	0.0599	0.0244	0.0342	0.1962	0.0792	0.3151	0.8525	0.0443	0.2105	-0.0064	0.1199	0.0608	0.032	0.3843	0.2285	0.041	0.3951	0.1516	0.2249	0.1676	0.1048	0.1086	0.2131	0.7306	0.211	-0.0312
100128536	0.2601	0.0245	0.0552	0.1335	0.1851	-0.2268	-0.0586	0.1549	0.0418	0.0269	0.0272	-0.2526	0.1388	0.06	0.016	0.0825	0.0337	0.0047	-0.0438	0.0169	-0.1095	-0.1784	0.0672	0.0643	0.0858	0.072	-0.0571	0.0412	0.1355	-0.0184	0.1406	0.1996	-0.0292	0.0416	0.1963	-0.2657	-0.1176	-0.0101	-0.0373	0.0991	0.0092	0.0824	-0.2097	-0.1158	0.0479	-0.1301	0.0127	0.1509	-0.0584
100128537	0.6848	0.5244	0.582	0.5806	0.6368	0.6211	0.9423	0.9622	0.7791	0.8714	0.5876	0.3601	0.6523	0.6754	0.6677	1.0444	0.5883	0.4395	0.6773	0.5361	0.8098	0.779	0.5905	0.8246	0.7979	0.5932	0.8101	0.3823	0.4567	0.2731	0.532	0.4382	0.4722	0.4775	0.5193	0.4224	0.9487	0.4875	0.4498	0.543	0.4992	0.5746	0.4677	0.4206	0.4983	0.3983	0.3662	0.2716	0.3643
100128538	0.1612	0.1356	0.2037	0.1901	0.223	0.1465	0.3146	0.1336	0.2206	0.2229	0.0427	-0.0845	0.0039	0.2505	0.0985	0.297	0.1435	-0.1208	0.1523	0.1966	0.0717	0.1438	0.0542	0.0481	0.178	0.2056	0.267	0.1577	0.0426	-0.0569	0.0909	0.0089	0.1138	0.2382	0.1509	0.0338	-0.0558	0.0876	0.139	0.0073	0.0937	0.0902	0.1503	0.0348	0.0972	0.154	-0.2117	0.0219	0.0999
100128540	0.0885	-0.076	0.0744	0.1138	0.0057	-0.0128	0.0822	0.0829	0.0226	-0.0097	0.0333	-0.1684	0.0711	0.0445	-0.0259	-0.0828	-0.0319	0.1431	0.0521	0.1493	0.1171	-0.0086	0.0145	0.2263	-0.0085	0.0384	-0.0268	-0.0859	0.1316	0.0278	0.0713	0.024	0.0602	0.0259	0.0798	-0.1108	0.0901	0.067	-0.0772	0.0768	-0.1267	0.0437	0.117	-0.0254	0.0277	0.1361	-0.2322	-0.0288	-0.2088
100128542	0.2712	0.163	0.1861	0.1153	0.1145	0.1416	0.0976	0.1818	0.1773	0.0464	0.0914	-0.0404	0.3854	0.262	0.2568	0.1413	-0.034	0.0635	0.2619	0.1122	0.0562	0.0275	0.1114	-0.0924	0.1545	0.1684	0.1973	-0.0033	-0.0342	-0.0865	0.0152	0.0841	0.1173	0.0666	0.1745	0.0619	0.2712	-0.0337	-0.0417	-0.0199	0.0224	0.1485	0.09	-0.0768	0.0895	0.0565	-0.0413	-0.014	0.0238
100128543	-0.1933	-0.0914	-0.139	-0.0329	-0.0773	-0.1297	-0.1478	-0.1915	-0.0898	-0.1147	-0.0975	-0.1176	-0.208	-0.1471	-0.1503	-0.1109	-0.1243	-0.125	-0.0365	-0.1125	-0.0416	-0.187	-0.0879	-0.1014	-0.0981	-0.0807	-0.1367	-0.1856	-0.1699	-0.2847	-0.1454	-0.1466	-0.181	-0.0359	-0.093	-0.2154	-0.2643	-0.1467	-0.0608	-0.1346	-0.0683	-0.1988	-0.0717	-0.1236	-0.1544	-0.1779	-0.1463	-0.2855	-0.1732
100128545	-0.0128	0.0255	-0.0624	0.0141	-0.0309	-0.0148	-0.0573	0.0065	-0.0582	0.015	-0.0097	0.0754	0.0315	-0.0245	0.1072	0.0256	-0.1075	-0.0988	-0.0714	-0.0282	-0.0048	-0.1129	0.0339	-0.0837	-0.0496	-0.0098	-0.0455	0.0712	0.0568	0.0655	0.0493	0.0434	0.0564	-0.0138	-0.0055	-0.0792	0.0333	0.0302	-0.0062	0.0452	0.026	0.022	6e-04	-0.0256	0.0384	-0.0174	-0.0271	-0.0175	0.0315
100128546	0.5941	0.734	0.5375	0.6457	0.7155	0.6333	0.6592	0.4586	0.6063	0.6747	0.6352	0.3807	0.1605	0.6247	0.4284	0.6222	0.5336	0.2336	0.5566	0.6777	0.417	0.5483	0.7383	0.7013	0.5584	0.6383	0.6135	0.7096	0.9017	0.2213	0.5395	0.6884	0.7045	0.6077	0.6067	0.6113	0.5161	0.7948	0.7412	0.7314	0.6315	0.6405	0.5166	0.5989	0.5854	0.6962	0.5163	0.7911	0.6947
100128547	-0.0735	-0.047	-0.0293	-0.0537	-0.0025	-0.1322	0.0384	-0.102	0.018	-0.0189	-0.0897	0.0867	0.0677	-0.0435	0.0037	-0.0099	0.0149	-0.0389	-0.0239	-0.0782	0.0727	0.0456	-0.0501	0.0438	-0.0494	-0.0573	-0.0461	-0.1216	-0.0445	-0.1312	-0.1147	-0.0768	-0.1811	-0.0506	-0.0825	0.0303	0.0516	-0.0791	-0.0263	-0.1608	-0.0601	-0.0264	-0.0276	-0.0187	-0.1014	-0.0356	-0.0511	-0.1175	-0.057
100128548	-0.1167	-0.0461	-0.1116	0.0059	0.0413	-0.1562	0.0851	0.0832	0.0232	-0.0069	-0.1727	-0.2016	0.0603	-0.0244	-0.1682	0.0854	0.1404	0.0323	0.0599	-0.0377	-0.2224	-0.2907	-0.1	-0.0197	0.1155	0.0706	-0.0963	0.0943	0.0087	-0.0387	0.0242	0.0401	0.0856	0.1288	-0.089	-0.039	0.0144	-0.2052	-0.0769	0.1022	0.0756	-0.262	0.008	0.1337	-0.1016	-0.052	-0.3463	-0.0616	-0.0893
100128549	-0.1914	-0.206	-0.1238	-0.1284	-0.1875	-0.1769	-0.1908	-0.0845	-0.1404	-0.1419	-0.2533	-0.1617	-0.089	-0.1261	-0.1836	-0.1802	-0.1939	-0.0819	-0.1228	-0.0831	-0.2189	-0.1565	-0.1666	-0.1875	-0.2148	-0.1481	-0.1771	-0.2065	-0.1395	-0.116	-0.2117	-0.1058	-0.1481	-0.067	-0.0611	-0.1026	-0.1391	-0.1606	-0.134	-0.154	-0.1567	-0.1976	-0.1221	-0.2011	-0.1933	-0.0646	-0.0809	-0.1464	-0.0473
100128550	0.5693	0.2697	0.5293	-0.0183	0.286	0.4265	0.2631	0.4235	0.0789	0.5396	0.381	0.7408	0.5515	0.3477	0.3574	0.4019	0.7416	0.631	0.4726	0.375	0.3725	0.1937	1.082	-0.2606	0.2228	0.2725	0.42	-0.131	0.2256	-0.0454	0.1071	0.0979	0.2104	0.3098	0.1517	-0.1058	0.228	0.2431	-0.0079	-0.0565	0.2376	0.4101	0.2649	0.0592	0.379	0.2402	-0.0055	-0.1307	0.0491
100128552	-0.0822	0.0214	0.0886	-0.0089	-0.0115	-0.0038	-0.0055	0.0151	-0.0278	-0.0097	-0.0635	0.0897	-0.1678	-0.1074	-0.0838	-0.0154	-0.0469	-0.1727	-0.0758	-0.0517	-0.1738	-0.0586	-0.0319	-0.0055	0.0364	0.0337	-0.023	0.1182	0.1391	0.0685	-0.0049	0.0336	-0.033	0.0663	0.0758	-0.0342	0.1382	0.0042	0.0497	-0.0207	0.1024	0.0647	0.0124	-0.0643	0.1153	0.0047	0.1434	0.0453	0.0335
100128554	-0.0561	-0.1011	-0.201	-0.0933	-0.1254	-0.2062	-0.1849	-0.1211	-0.1495	-0.1097	-0.0794	-0.1575	-0.0686	-0.1603	-0.0882	-0.2011	-0.1278	-0.1276	-0.1266	-0.1217	-0.1919	-0.133	-0.0937	-0.1147	-0.2637	-0.1205	-0.1089	-0.1357	-0.1267	-0.0544	-0.1085	-0.0988	-0.0384	-0.0857	-0.1225	-0.1194	-0.1045	-0.0614	-0.0539	-0.03	-0.1249	-0.0468	-0.0914	-0.063	-0.1279	-0.1937	-0.0814	-0.0058	-0.1369
100128556	-0.1893	-0.2795	-0.192	-0.1684	-0.1977	-0.1188	-0.2743	-0.2444	-0.233	-0.1558	-0.2202	-0.2423	-0.2568	-0.1725	-0.2229	-0.1931	-0.2643	-0.1999	-0.1577	-0.0982	-0.2705	-0.1989	-0.2568	-0.2039	-0.1952	-0.1159	-0.148	-0.2662	-0.1682	-0.0506	-0.2664	-0.1501	-0.167	-0.1552	-0.2135	-0.1632	-0.2899	-0.1529	-0.2152	-0.1015	-0.177	-0.2435	-0.1541	-0.3341	-0.1815	-0.1882	-0.1709	-0.1122	-0.1197
100128558	0.1754	0.1461	0.2072	0.1256	0.0237	0.1994	0.0973	0.097	0.0215	0.1179	0.525	0.2397	0.2975	0.1764	0.2494	0.1258	0.2982	0.2857	0.2562	0.2277	0.2301	0.195	0.1493	0.0282	0.1622	0.0518	0.1764	0.3231	0.1762	0.5415	0.2062	0.1951	0.1841	0.0511	0.2002	0.1802	0.1399	0.3167	0.1739	0.1451	0.1989	0.1545	0.1892	0.2281	0.1041	0.0756	0.3577	0.1319	0.1053
100128559	-0.1236	-0.0581	-0.128	-0.0648	0.0156	-0.0802	-0.0595	-0.0459	-0.1685	-0.0689	0.0504	-0.1747	-0.0702	-0.0779	-0.0369	-0.1147	-0.1415	-0.1153	-0.0674	-0.1533	-0.2751	0.0079	-0.126	-0.1176	-0.1912	-0.1824	-0.0708	-0.2501	-0.1416	-8e-04	-0.0894	-0.0774	-0.1239	-0.1055	0.0479	-0.0165	-0.0564	-0.0289	-0.1956	-0.1122	-0.0944	-0.1092	-0.051	-0.0911	-0.0388	-0.0103	-0.2109	0.0828	-0.1069
100128560	-0.2514	-0.1897	-0.2297	-0.1419	-0.2031	-0.2318	-0.1847	-0.2481	-0.2298	-0.1561	-0.2777	-0.2255	-0.3558	-0.2002	-0.1922	-0.2545	-0.218	-0.3201	-0.169	-0.1345	-0.1955	-0.2344	-0.2824	-0.1432	-0.2123	-0.1865	-0.2378	-0.2081	-0.1983	-0.3926	-0.1331	-0.2613	-0.1902	-0.2158	-0.2281	-0.1495	-0.2379	-0.0875	-0.1624	-0.1211	-0.1561	-0.1631	-0.1313	-0.177	-0.1731	-0.203	-0.2956	-0.185	-0.1384
100128561	-0.0963	-0.0593	-0.1559	-0.109	-0.1151	-0.1163	-0.0968	-0.0811	-0.0948	-0.0868	-0.0473	-0.2086	-0.0469	-0.0767	-0.1429	-0.0286	-0.2046	-0.0787	-0.1035	-0.1439	-0.0756	-0.1151	-0.0841	-0.1886	-0.0941	-0.0925	-0.1552	-0.1128	-0.2151	-0.0758	0.0482	-0.1569	-0.1104	-0.1608	-0.1351	-0.238	-0.1168	-0.0748	-0.187	-0.0819	-0.0042	-0.0615	-0.0623	-0.1312	-0.0769	-0.0878	-0.0974	-0.1052	-0.0674
100128566	-0.1564	-0.0546	-0.0838	0.0104	-0.1186	-0.2037	-0.155	-0.0582	-0.063	-0.0935	-0.1045	-0.2698	-0.1805	-0.1118	-0.1715	-0.1411	-0.169	-0.2401	-0.101	-0.064	-0.1649	-0.1631	0.0186	-0.1652	-0.0824	-0.0627	0.0482	0.0391	-0.1361	0.0383	0.0283	-8e-04	0.0082	0.0043	-0.0562	0.0115	-0.1818	0.0176	0.068	-0.0671	-0.0609	-0.1599	-0.0629	-0.0441	-0.1247	0.0027	-0.0909	0.0708	-0.1118
100128569	0.1839	0.1489	0.1709	0.2893	0.1036	0.0655	0.0732	0.0746	0.1633	0.039	0.1603	0.2015	-0.1061	0.111	0.0888	0.0141	0.0386	-0.1919	0.2827	0.1751	0.049	0.0154	0.0361	0.0785	0.1696	0.2063	0.4003	0.3088	0.1481	0.213	0.1368	0.0529	0.1397	0.0682	0.2032	0.278	0.2528	0.0258	0.0862	0.1409	0.1927	0.2509	0.25	0.1004	0.1486	0.0838	0.1365	0.2341	0.0134
100128570	0.5653	0.2236	0.3866	0.2437	0.3503	0.4139	0.4547	0.7114	0.4984	0.4475	0.517	0.2737	0.5208	0.2786	0.4165	0.6313	0.2482	0.4605	0.3354	0.3336	0.6008	0.4452	0.3289	0.393	0.4456	0.2782	0.3807	0.1946	0.2045	0.3634	0.2085	0.28	0.1948	0.2256	0.2982	0.0862	0.7805	0.2041	0.139	0.2711	0.1635	0.3226	0.2093	0.174	0.3182	0.1683	0.3128	0.1756	0.1768
100128572	0.0215	0.2176	0.1384	0.2041	0.1847	0.1188	0.129	3e-04	0.1042	0.1158	0.1116	0.0244	-0.0862	0.0929	0.0376	0.042	0.1245	-0.1145	0.1594	0.1073	0.1934	0.1254	0.1738	0.0949	0.0599	0.2305	0.2259	0.29	0.2864	0.2949	0.2412	0.2151	0.2253	0.1997	0.2206	0.127	0.0152	0.2293	0.1562	0.2012	0.2163	0.2923	0.2527	0.1934	0.2538	0.1881	0.1396	0.1619	0.1835
100128574	-0.0987	-0.0628	-0.1205	-0.0755	-0.0899	-0.0338	-0.2468	-0.0359	-0.1658	-0.0616	-0.2031	-0.1944	-0.102	-0.0952	-0.1154	-0.1719	-0.1372	-0.314	-0.1744	-0.1423	-0.1284	-0.1726	-0.0111	-0.1507	-0.1379	-0.1852	-0.1581	-0.2059	-0.0283	-0.2076	0.0089	-0.0694	-0.0992	-0.0764	-0.2151	-0.0555	-0.1225	-0.0369	-0.1037	-0.0153	-0.2105	-0.1916	-0.1939	-0.1382	-0.071	-0.1125	-0.3071	-0.1063	-0.182
100128576	1.1192	1.004	1.1729	0.9358	1.0229	1.0215	0.9761	1.0857	0.8746	1.0653	0.8136	0.7391	0.9917	1.1112	1.0845	1.1032	1.0298	0.7949	1.0928	0.8119	0.9011	0.9343	0.8907	0.7227	1.0176	0.953	1.1805	0.5392	0.6013	0.3881	0.8917	0.9171	0.7799	0.777	0.958	0.4614	0.9161	0.7767	0.7248	0.737	0.8077	1.0246	0.9641	0.6972	0.8975	0.7689	0.5289	0.6163	0.7697
100128578	-0.1089	-0.0867	-0.1032	-0.0604	-0.1214	-0.0772	-0.0299	-0.1176	-0.0252	-0.1051	-0.1269	0.0278	-0.0889	-0.0729	-0.1356	-0.0886	-0.0094	0.0127	-0.077	-0.0303	-0.1235	-0.1075	-0.0852	-0.1144	-0.0172	-0.0747	-0.0501	-0.1214	-0.1222	-0.1077	-0.0797	-0.0499	-0.084	-0.0466	-0.0325	-0.0959	-0.0769	-0.0775	-0.0569	-0.0766	-0.0376	-0.0463	-0.0348	-0.0549	-0.1385	-0.0904	-0.0282	-0.0265	-0.0936
100128580	-0.0093	0.0501	0.0441	-0.0074	0.0185	-0.0064	0.1327	0.0763	-0.0083	-0.0036	0.0745	0.0461	0.0838	0.0557	-0.007	0.095	0.0809	0.1867	0.0175	0.0294	0.0097	-0.006	-0.0079	0.0365	0.0285	0.0589	0.0165	-0.074	-0.0081	-0.0217	0.0316	0.0689	0.0129	0.0999	-0.0174	0.0552	0.0252	-0.0339	-0.004	0.0238	0.0017	0.0406	-0.0233	0.0609	0.0353	0.0364	-0.0297	-0.06	0.0321
100128581	-0.1345	-0.1208	-0.1248	0.01	-0.1363	-0.1286	-0.0818	-0.1119	-0.0346	-0.1041	-0.1692	-0.0881	-0.0701	-0.0247	-0.1487	-0.1754	-0.026	-0.3937	0.0174	-0.1097	-0.1357	0.0022	0.1095	-0.1681	-0.0375	-0.0867	0.0978	0.1307	-0.1529	-0.4179	-0.2585	-0.1925	-0.0773	0.0078	-0.192	-0.2921	-0.2268	-0.1629	-0.1095	0.1742	-0.0783	-0.1401	-0.1476	-0.2093	0.0262	-0.1126	-0.218	0.0146	-0.0581
100128582	-0.1283	-0.2596	-0.0947	-0.204	-0.3417	-0.3293	-0.2367	-0.3628	-0.1356	-0.2403	-0.4501	-0.1422	-0.0662	-0.2115	-0.1353	-0.1288	-0.3387	-0.1764	-0.2157	-0.1647	0.224	-0.2663	-0.1369	-0.2597	-0.4813	-0.3081	-0.2805	0.0401	-0.2588	-0.25	-0.2043	-0.077	-0.13	-0.099	-0.2337	-0.3128	0.0112	-0.1295	-0.2854	-0.2724	-0.2661	-0.1809	-0.0291	-0.2174	-0.4125	-0.1262	0.006	-0.1082	-0.1633
100128585	-0.0842	-0.0112	-0.0088	0.1405	0.1241	-0.0476	0.1087	-0.0991	0.1149	0.0858	0.0648	-0.0744	-0.3255	0.0875	-0.0848	-0.102	-0.0672	-0.384	0.1986	3e-04	0.1725	-0.0264	0.0998	0.1791	0.013	0.0612	0.1428	-0.0728	0.0817	-0.1819	0.0397	0	-0.1666	0.1302	0.031	0.0928	-0.0088	0.121	0.1509	0.09	0.0312	0.1134	0.1296	0.0776	0.052	0.0085	-0.4281	0.0505	0.0816
100128587	0.2743	0.098	0.0733	0.078	0.024	0.0694	0.1748	0.1631	0.0708	0.0952	0.1825	0.1199	0.1332	0.1265	0.1389	0.1034	0.1203	0.2688	0.1038	0.0954	0.1196	0.1431	-0.0491	0.2288	-0.003	-0.0043	0.0274	-0.0037	0.0658	0.0746	0.045	0.0812	6e-04	0.0146	0.065	0.0649	0.2129	0.1099	0.0665	0.1112	-0.0215	0.1412	0.105	0.1132	0.1258	0.1137	0.1341	0.0793	-0.0064
100128588	0.0033	0.0251	0.0376	-0.1035	-0.0264	0.0078	-6e-04	-0.0523	-0.0199	-0.0078	0.0414	0.0498	0.0246	-0.0182	-0.0095	0.0545	-2e-04	0.1021	-0.0046	-0.0183	-0.0283	0.0853	0.0564	0.0128	0.0385	-0.0714	0.085	-0.0206	-0.0468	-0.0175	0.0114	-0.0429	-0.1377	-0.0726	-0.0675	0.0152	-0.0624	-0.0713	0.0082	-0.0566	-0.0755	0.0666	0.0188	-0.0066	0.1064	-0.0176	-0.0368	-0.0062	0.0448
100128589	-0.0624	0.1479	-0.1441	-0.0419	0.0058	0.0753	0.0619	0.0082	0.0187	-0.0072	-0.0423	0.0836	0.0222	0.0175	-0.0839	0.0875	-0.0374	0.1231	0.1219	0.0922	-0.2837	0.2688	0.0954	-0.0361	0.0303	-0.0564	0.1868	-0.0418	0.027	0.0014	0.0997	-0.1586	-0.0278	0.0605	0.0991	-0.0535	0.0853	-0.033	-0.0844	0.0828	0.0446	-0.0655	-0.0276	0.1546	-0.1217	-0.0032	0.0993	-0.0253	0.0106
100128590	-0.0143	0.1497	0.0798	0.0407	0.0314	0.0496	0.125	0.071	0.0884	0.0709	0.0564	0.1593	0.1364	0.0624	0.0902	0.0379	0.1093	0.1552	0.079	0.0613	0.0096	0.0858	0.0695	0.0188	0.0463	0.0669	0.0577	0.0013	0.0761	0.0463	0.0634	0.0438	0.0143	0.0188	0	0.0064	-0.0504	0.0348	0.0058	0.0316	0.0621	0.0037	0.036	0.0537	0.011	0.0159	0.0122	0.0037	0.0276
100128592	0.0733	0.1232	0.2253	0.1167	0.2367	0.1866	0.1945	0.0605	0.1648	0.133	0.1319	0.3222	0.0718	0.0824	0.0467	0.2507	0.1521	-0.0652	0.1307	0.107	-0.0424	0.0709	0.1858	0.299	0.1573	0.1071	0.2982	0.0819	0.2165	0.3104	0.1333	0.1298	0.2322	0.0882	0.1948	0.1057	0.2849	0.1579	0.1507	0.1399	0.1914	0.0149	0.232	0.016	0.3322	0.1337	0.1708	0.0892	0.1454
100128594	-0.2356	-0.3056	-0.2864	-0.1327	-0.1752	-0.3848	-0.2053	-0.2503	-0.2815	-0.1772	-0.2551	-0.2752	-0.3647	-0.1876	-0.2879	-0.2736	-0.327	-0.4019	-0.1665	-0.2149	-0.2764	-0.3557	-0.2283	-0.307	-0.3114	-0.1692	-0.1421	-0.1915	-0.1828	-0.3125	-0.2384	-0.2543	-0.2064	-0.2072	-0.1644	-0.1222	-0.222	-0.1914	-0.2388	-0.2218	-0.2435	-0.1804	-0.1489	-0.2713	-0.29	-0.2346	-0.3185	-0.2776	-0.1329
100128595	-0.2432	-0.1961	-0.3569	-0.1663	-0.203	-0.3509	-0.2302	-0.1797	-0.2843	-0.2609	-0.3422	-0.4144	-0.4843	-0.2332	-0.3027	-0.2138	-0.3112	-0.4518	-0.2229	-0.1793	-0.4379	-0.318	-0.0528	-0.1677	-0.3501	-0.2807	-0.0239	-0.0529	-0.303	-0.3491	-0.0938	-0.224	-0.2221	-0.1092	-0.1624	-0.1332	-0.2827	-0.2147	-0.0737	-0.082	-0.2306	-0.1815	-0.1355	-0.3602	-0.0801	-0.2724	-0.2594	-0.4041	-0.1637
100128596	0.0075	0.019	0.1247	-0.097	-0.0524	0.0257	0.0234	-0.079	0.0833	-0.0363	-0.0478	0.1881	0.0837	-0.0163	0.0548	0.0927	0.1518	0.0767	0.0637	-0.0158	0.1107	0.0471	0.0621	0.0675	0.0553	0.0271	0.0193	0.0353	0.1114	0.1966	-0.0098	-0.0469	-0.0504	0.0624	0.0246	0.0388	0.055	-0.0844	0.0287	-0.083	0.0389	0.0092	-0.0644	0.0909	0.002	0.0239	0.1274	0.1504	-0.0031
100128597	-0.0338	0.0327	0.0724	-0.0366	-0.0338	-0.0456	0.0995	0.1293	-0.104	-0.0235	-0.1819	0.179	0.0097	-0.0784	-0.033	-0.0014	0.2077	-0.2213	0.1347	-0.115	-0.0723	0.0518	-0.024	-0.0914	-0.0193	0.0461	0.0118	0.0702	0.2149	-0.2465	0.1539	0.1501	-0.028	0.1178	0.0502	0.1739	-0.0422	-0.1902	-0.0229	-0.0392	0.0554	-0.0531	-0.0206	-0.1444	0.0526	0.0043	-0.2658	0.009	-0.0782
100128598	-0.0168	0.0036	-0.0105	0.0861	-0.0042	-0.1001	-0.0668	-0.0259	-0.0639	-0.0591	0.0989	-0.114	-0.2518	-0.1451	-0.0235	-0.0226	-0.0269	-0.1704	-0.0783	0.006	-0.1635	-0.076	-0.0394	-0.0547	-0.0664	0.0249	-0.0342	0.2079	0.1263	-0.0039	0.0084	-0.035	0.1027	0.0655	-0.0392	0.0881	-0.0083	0.0254	0.0723	0.0021	0.0385	7e-04	0.0195	0.0419	0.0345	-0.0668	-0.0327	0.0294	-0.0518
100128601	-0.0201	-0.0032	0.0389	-0.095	0.1189	-0.132	-0.0423	0.0301	-0.0469	0.0485	-0.1711	-0.2426	-0.0367	-0.0346	-0.0517	0.0158	-0.2559	-0.2352	-0.0399	0.0196	-0.074	0.0241	-0.0441	-0.1914	0.0111	-0.1043	0.0321	-0.0903	0.1397	0.1519	-0.0131	-0.0376	-0.017	-0.1419	0.2183	-0.0437	-0.2449	-0.025	-0.0442	-0.0795	0.0425	-0.1049	0.0063	-0.1776	0.0116	0.0509	0.1103	-0.0901	0.151
100128602	0.155	-0.0097	0.0263	0.1361	0.0853	-0.0454	-0.0978	-0.0063	-0.0678	0.0463	0.1562	-0.081	-0.167	0.0259	0.0084	0.0343	-0.0441	-0.1753	0.1286	0.0783	0.0293	-0.0477	-0.0334	-0.0532	0.0384	0.0559	0.0106	0.1737	0.0261	0.0869	0.1645	0.0513	0.0316	0.1333	0.1236	0.1868	-0.0915	0.0374	-0.0805	0.1472	-0.093	0.0307	-0.056	0.0219	-0.0477	0.1357	0.0504	0.0578	-0.0536
100128603	0.0567	0.114	-0.0249	0.102	-0.037	-0.1532	0.0524	0.0924	-0.0331	0.0672	-0.0013	0.0542	-0.0155	-0.1152	-0.0491	-0.0608	0.0534	-0.2318	0.0874	0.0103	0.0256	-0.1166	-0.0254	-0.1723	0.0465	0.0608	-0.0299	0.177	0.03	-0.039	0.0432	-0.0202	-0.1021	-0.0156	-0.0027	-0.0549	-0.2002	-0.0352	-0.0222	-0.1433	-0.0546	-0.0661	0.1666	-0.1191	-0.0761	-0.1448	-0.2014	-0.1072	-0.1603
100128604	0.4704	0.1859	0.2463	0.1927	0.2969	0.169	0.6251	0.9699	0.5787	0.6196	0.4612	0.0254	0.4048	0.2912	0.2905	0.8553	0.1696	0.1213	0.2609	0.2184	0.8674	0.5195	0.3221	0.5848	0.5246	0.1436	0.2285	0.1681	0.1756	0.0602	0.1352	0.1966	0.2035	0.1245	0.2048	0.1549	0.6291	0.1951	0.113	0.2817	0.1798	0.1356	0.1238	0.2028	0.0438	0.1761	-0.0421	0.1728	0.1681
100128609	0.2184	0.3409	0.0825	0.1606	0.229	0.1028	0.2403	0.1716	0.1322	0.2577	0.4218	0.1334	0.16	0.2024	0.18	0.1575	0.4618	0.1603	0.3292	0.0608	0.0334	0.1124	0.0447	0.2161	0.1935	0.1322	0.3873	0.1501	0.1571	0.112	0.2932	0.248	0.0024	0.2676	0.1524	-0.0643	0.3767	0.2384	0.057	0.0802	0.3777	0.1781	0.1192	0.0929	0.1443	0.2672	0.1501	-0.0624	0.1418
100128612	1.0005	0.4997	0.6275	0.5734	0.5375	0.6321	0.7547	0.9731	0.602	0.7997	0.6714	0.7413	0.8731	0.8025	0.8048	1.1755	0.75	0.6668	0.7771	0.625	1.3763	0.5792	0.5079	0.8354	0.8244	0.6481	0.9999	0.6498	0.3884	0.6885	0.4751	0.689	0.7651	0.6982	0.8198	0.3459	1.25	0.4877	0.6418	0.4911	0.46	1.0108	0.6634	0.5285	0.5828	0.626	0.6994	0.4969	0.2878
100128613	-0.1776	0.0489	-0.0352	-0.0179	-0.1058	-0.0999	0.0435	-0.0368	0.0162	-0.0256	0.003	-0.0424	-0.0916	0.0237	-0.0941	0.034	0.1253	0.0495	-0.0664	-0.0239	0.0708	0.2069	-0.0461	0.2102	0.1385	0.074	-0.0405	0.2263	-0.0236	0.2172	0.1101	-0.0529	-0.0864	0.0555	0.0377	0.111	0.0036	0.1598	0.039	0.1011	0.132	-0.0103	0.0263	0.022	0.0801	-0.0848	-0.3227	0.109	-0.0977
100128615	0.1571	0.1703	0.1765	0.0411	0.1699	0.1989	0.2624	0.1989	0.2066	0.1121	0.1263	0.3377	0.2642	0.1062	0.1999	0.2309	0.2617	0.2422	0.1927	0.1977	0.2324	0.2254	0.1299	0.1847	0.1368	0.2568	0.1142	0.1565	0.0475	0.2707	0.2736	0.2365	0.2838	0.1581	0.1846	0.1772	0.2035	0.2017	0.1849	0.1513	0.3006	0.2605	0.1377	0.2098	0.2283	0.2808	0.2341	0.2232	0.0371
100128616	1.0491	0.8536	0.6266	0.8368	1.5119	1.0085	0.9518	0.5016	1.032	0.993	0.1921	0.7649	0.2697	0.5306	-0.0376	0.3534	0.2802	0.1473	0.5993	1.3948	0.5106	0.3884	1.0914	0.2208	0.9209	1.3229	1.4561	1.5292	0.1775	0.1499	1.3569	0.9383	0.7649	0.7694	0.8754	1.0689	0.0681	1.8242	1.4847	0.5884	1.5304	0.9358	1.2975	1.0512	1.1292	1.169	0.4198	0.5149	-0.1349
100128617	0.1071	-0.0054	-0.1633	-0.0124	0.0205	-0.0104	-0.0698	-0.1374	-0.1814	-0.2468	0.3795	-0.12	-0.1462	0.037	0.0049	0.0539	0.1468	0.0246	-0.139	-0.0798	0.0865	0.1559	0.1505	0.2584	-0.2559	-0.1367	0.0653	0.1211	-0.0676	0.2162	-1e-04	-0.128	0.034	-0.0503	-0.0914	-0.0526	-0.1551	-0.0153	-0.0041	0.3206	-0.0938	-0.0868	3e-04	-0.2277	-0.059	-0.1271	-0.5052	0.0063	-0.1447
100128618	0.1152	0.0388	0.0611	0.0258	0.061	0.1258	0.0686	0.0389	0.1247	0.0539	0.0687	0.0062	0.2483	0.0708	0.168	0.0229	0.0931	0.2549	0.0866	0.1913	0.0586	-0.0079	0.104	-0.1516	0.023	0.1099	0.0037	-0.0186	0.0655	-0.0012	0.0178	0.0297	0.0554	0.0405	0.0573	-0.0048	0.0335	0.0106	-0.0669	-0.0348	0.0471	0.0769	0.0547	0.0705	0.0654	0.0283	-0.0437	0.0168	-0.0702
100128621	-0.2813	-0.2934	-0.241	-0.2013	-0.0835	-0.1637	-0.2406	-0.1387	-0.0677	-0.1297	-0.0312	-0.1733	-0.4487	-0.0569	-0.2985	-0.2305	-0.098	-0.4165	-0.2547	-0.213	-0.3274	-0.3017	-0.1971	-0.279	-0.1023	-0.0453	-0.1255	0.0171	-0.2025	-0.1983	-0.1878	-0.1727	-0.0734	-0.0307	-0.2359	-0.275	-0.3684	-0.1697	-0.2461	-0.0843	-0.0807	-0.3348	-0.0798	-0.1963	-0.1611	-0.1726	-0.3352	-0.1885	0.0674
100128625	0.0038	0.0431	-0.2235	-0.1975	0.0793	0.0456	-0.1273	-0.0131	-0.067	-0.0354	0.1042	0.2392	-0.102	-0.0817	0.0927	-0.0193	-0.0239	0.0609	-0.1049	-0.0076	-0.2334	-0.1076	-0.0818	-0.1448	0.0422	-0.0931	-0.0808	0.0019	0.0658	0.0379	-0.0854	-0.2025	0.0352	0.1387	-0.196	0.211	-0.1947	0.1834	0.1109	-0.186	-0.0984	-0.1349	-0.0262	-0.0304	0.0279	0.0401	0.3628	0.1894	0.0731
100128627	1.1484	1.1145	1.2138	1.4142	1.5228	1.3086	1.2088	1.1046	1.2467	1.3056	1.261	1.3303	1.0259	1.3282	1.3918	0.9279	0.9441	0.7292	1.1546	1.1567	1.0509	1.2167	1.1459	0.6036	1.1229	1.0618	0.9536	0.926	0.7181	0.4395	1.2115	1.1095	1.3326	1.4008	1.2578	0.7886	0.7871	1.2524	1.0942	1.1524	1.3882	1.0636	1.3363	1.1904	1.2516	1.0854	0.9457	1.3697	1.0432
100128628	1.4198	0.8886	1.2856	0.6948	1.0441	1.1067	1.5723	1.6917	1.3478	1.4498	1.2128	0.5161	1.6152	1.2801	1.2299	1.7065	1.163	0.9521	1.3149	0.9487	1.7359	1.4062	1.0603	1.4314	1.398	0.7948	0.991	0.6051	0.6269	0.6618	0.7521	0.7064	0.5417	0.443	0.8684	0.521	1.5926	0.6091	0.8718	0.8248	0.5972	0.8315	0.8297	0.6569	0.6217	0.6127	0.4823	0.5662	0.6676
100128633	-0.0049	0.1193	-0.0112	0.0142	0.0746	0.0288	0.0991	-0.0478	-0.012	0.0472	0.1462	-0.021	-0.1073	0.0417	-0.0277	0.068	0.1141	0.0437	0.0574	0.036	0.0664	0.0446	-0.0552	0.1143	0.0436	0.1468	0.0338	0.0169	0.0996	0.1957	0.0531	0.0816	-0.0175	0.0655	0.08	-0.032	-0.0772	0.0701	-0.0547	-0.0584	0.0856	0.001	0.0848	0.001	0.0394	0.0359	-0.0755	0.0599	0.0969
100128637	0.1096	0.1523	0.0655	0.0944	0.0851	0.1831	0.1126	0.0927	0.1121	0.0786	0.1195	0.14	0.1999	0.0955	0.1009	0.0199	0.1366	0.2875	0.1878	0.1317	-0.044	0.0454	0.1461	0.0259	0.0801	0.0852	0.0871	-0.0251	0.0874	0.0596	0.1457	-0.0117	0.1227	0.066	-0.0143	0.0512	-0.0125	0.0041	0.0653	0.1212	0.1192	0.0202	0.028	0.1488	0.1277	0.1262	0.0871	0.0446	0.0362
100128638	-0.2163	-0.087	0.0231	-0.0961	-0.0434	-0.1008	0.0258	-0.103	-0.1073	-0.1887	-0.1057	-0.1008	-0.3342	-0.0154	-0.3433	0.0442	-0.1593	-0.2429	-0.0712	-0.307	-0.1876	-0.1848	-0.179	-0.3111	-0.0606	0.1271	-0.0425	-0.061	-0.1031	-0.2216	0.0643	-0.0927	-0.0712	-0.1013	-0.0978	-0.1506	-0.174	-0.1256	-0.1364	-0.1582	-0.1924	-0.0867	-0.179	-0.0461	-0.1172	-0.1739	-0.414	-0.1619	-0.1864
100128640	0.0242	0.1089	-0.1884	0.0688	-0.134	0.1861	0.0808	-0.0741	0.0493	-0.251	-0.0135	-9e-04	-0.0863	0.0177	-0.1154	0.1888	0.0455	-0.1035	-0.2036	-0.1179	-0.284	0.0187	-0.0978	-0.1593	0.092	-0.2133	0.0866	0.0099	0.1376	-0.1486	0.0673	-0.1289	-0.1306	-0.1387	-0.0175	-0.0321	0.0489	0.0671	0.1153	-0.0916	-0.0976	0.1988	-0.0655	-0.0328	-0.1626	-0.0114	-0.0518	-0.2167	0.0803
100128641	-0.0446	-0.076	-0.0693	-0.0899	-0.0547	-0.1222	-0.0937	-0.1475	-0.0606	-0.0324	-0.0748	-0.1163	-0.1188	-0.0785	-0.0972	-0.088	-0.097	-0.0594	-0.0519	3e-04	-0.0511	-0.0952	-0.0537	-0.1714	-0.1533	-0.0515	-0.0921	-0.0883	-0.1093	-0.0222	-0.0983	-0.0693	-0.1415	-0.0469	0.0023	-0.0902	-0.1435	-0.0475	-0.0378	-0.0235	-0.0832	-0.115	-0.0118	-0.0458	-0.1052	-0.0453	-0.0622	-0.0881	-0.0402
100128645	0.4101	0.3709	0.4922	0.214	0.965	0.502	0.1828	-0.0118	0.0413	0.5928	0.1216	0.1226	0.227	0.0398	0.0755	0.1155	0.2606	0.0811	0.286	0.4383	0.3523	0.1588	0.2395	0.1184	0.1516	0.4862	0.6218	0.3025	0.1061	-0.2825	0.3621	0.4349	0.5713	0.262	0.7635	0.5619	0.1461	0.6453	0.4491	0.9105	0.608	0.64	0.6615	0.2092	0.4895	0.1406	0.2104	0.445	-0.1804
100128646	0.0985	0.1583	-0.1539	0.0764	0.0568	-0.0431	0.169	0.058	0.1686	0.1095	-0.0443	0.0401	0.1338	0.0769	0.0634	0.1084	-0.0114	0.0331	0.0601	-0.0159	-0.1514	0.0246	0.0968	0.1352	0.0684	0.017	0.1194	-0.1015	-0.013	-0.078	0.0387	0.0565	-0.0872	0.0507	0.026	-0.0787	0.193	-0.0946	0.0262	-0.0391	0.0496	-0.0423	-0.0345	0.0243	-0.0458	0.083	0.0614	0.2587	0.0219
100128648	-0.0286	0.0337	-0.0247	-0.006	-0.0117	-0.0173	-0.0015	-0.0074	0.0076	-0.0579	0.0194	0.0465	-0.0196	-0.0101	0.0231	0.0065	-0.0138	0.0895	0.0063	-0.0403	0.007	0.0198	0.0255	0.0522	0.0162	0.0073	6e-04	-0.0541	-0.0528	-0.1199	-0.0509	-0.0495	-0.1174	0.0488	-0.1134	-0.1074	0.0219	-0.0662	-0.0521	-0.0046	-0.0046	0.0128	0.0147	0.012	-0.0696	-0.0442	0.0381	0.0183	-0.0659
100128652	0.0065	0.1111	-0.0918	-0.0441	-0.0447	-0.0859	-0.0507	-0.0737	-0.2386	-0.1021	8e-04	-0.0194	0.0642	-0.1325	-0.0735	-0.0584	0.0032	0.149	-0.1599	-0.0568	-0.2287	-0.0603	-0.0827	-0.0764	0.0687	-0.1563	-0.1689	-0.1451	-0.1226	0.179	-0.0101	-0.0479	0.0105	-0.0608	0.1591	-0.089	0.0144	-0.0917	0.0749	0.1066	0.0308	0.0357	-0.1666	0.0462	0.2106	0.091	0.2098	-0.1412	0.0848
100128653	-0.2223	-0.1399	-0.2233	-0.0373	-0.149	-0.2961	-0.2231	-0.2043	-0.0131	-0.2278	-0.2952	-0.2949	-0.4406	-0.202	-0.355	-0.1352	-0.1575	-0.362	-0.188	-0.2311	-0.21	-0.3207	-0.2175	-0.3139	-0.178	-0.234	-0.0919	-0.159	-0.0405	-0.2253	-0.0982	-0.1812	-0.1537	-0.2011	-0.3405	-0.2233	-0.1668	-0.1443	-0.2737	-0.2554	-0.236	-0.3111	-0.0992	-0.1021	-0.2453	-0.1631	-0.3637	-0.2539	-0.3225
100128654	-0.2019	-0.2105	-0.2084	-0.1702	-0.1633	-0.1233	-0.1717	-0.2377	-0.1322	-0.1017	-0.3234	-0.1952	-0.0624	-0.2132	-0.101	-0.0977	-0.0899	-0.0679	-0.1425	-0.1606	-0.2092	-0.1349	-0.0765	-0.0468	-0.174	-0.0744	-0.2339	-0.2993	-0.137	-0.3187	-0.2616	-0.3129	-0.2588	-0.1417	-0.1854	-0.2611	-0.2848	-0.2444	-0.2285	-0.2553	-0.2012	-0.1662	-0.2146	-0.2036	-0.3082	-0.1359	-0.2691	-0.2242	-0.1509
100128657	-0.2914	-0.2568	-0.3058	-0.1946	-0.1909	-0.3199	-0.2773	-0.3779	-0.2264	-0.1352	-0.3641	-0.4805	-0.5358	-0.2427	-0.3235	-0.3996	-0.4479	-0.5663	-0.3398	-0.2053	-0.188	-0.2579	-0.4031	-0.1904	-0.3726	-0.1182	-0.3218	-0.3267	-0.1688	-0.6133	-0.2455	-0.4051	-0.2739	-0.1307	-0.2665	-0.0897	-0.2805	-0.2424	-0.0394	-0.2759	-0.1435	-0.2635	-0.1491	-0.2909	-0.3134	-0.1963	-0.526	-0.204	-0.0606
100128660	-0.2699	-0.1796	-0.239	-0.3145	-0.0817	-0.2365	-0.2171	-0.1961	-0.19	-0.2001	-0.1772	-0.2181	-0.0055	-0.06	-0.0577	-0.2287	-0.2173	-0.1276	-0.1155	-0.1873	-0.1438	-0.1283	-0.1768	-0.128	-0.1832	-0.1762	-0.2926	-0.2061	-0.1242	-0.1936	-0.1481	-0.0942	-0.0942	-0.0783	-0.0817	-0.1442	-0.1881	-0.1624	-0.1082	-0.1785	-0.1048	-0.1265	-0.1718	-0.0184	-0.255	-0.0566	0.2627	-0.0139	-0.1651
100128661	0.5798	0.478	0.2265	0.2841	0.2619	0.5827	0.5179	0.5784	0.6258	0.4176	0.167	0.2754	0.636	0.5758	0.5945	0.1889	0.5578	0.6492	0.7093	0.3744	0.3478	0.2674	0.2878	0.0735	0.4398	0.2371	0.5146	0.479	0.1239	0.9563	0.0539	0.3587	0.4153	0.1296	0.2769	0.1272	0.1771	0.2872	0.173	0.1513	0.3154	0.3218	0.1866	0.3507	0.6105	0.5076	0.0568	-0.0884	0.3931
100128669	0.1435	0.0979	0.0895	0.2818	0.1592	0.107	0.2596	0.2047	0.0931	0.0207	0.0105	0.0822	0.0838	0.1961	0.1198	0.0379	0.1225	-0.1472	0.2134	-0.006	0.2051	0.076	0.0142	0.04	0.1627	0.1151	0.3029	-0.0418	0.0634	-0.0505	0.0437	0.0327	0.0857	0.2619	0.1065	-0.1126	0.3377	0.0642	0.2258	0.0823	0.1321	0.1471	0.1078	0.0077	0.1893	0.0302	-0.1073	0.2122	-0.0475
100128673	0.0022	-0.0123	-0.0409	0.0743	-0.1086	0.0284	0.0363	-0.0505	-0.0836	0.0201	0.0523	-0.0265	0.0093	-0.0113	-0.0059	0.0743	0.1278	0.0418	0.1055	-0.052	0.014	-0.1748	-0.0123	0.1222	-0.0869	-0.0085	0.0547	-0.2139	-0.124	0.4543	0.1267	0.0647	0.071	-0.0078	-0.1847	0.2399	-0.0801	0.1536	-0.026	-0.1212	0.0146	0.0632	0.123	-0.1166	-0.061	-0.0474	-0.0649	0.1381	-0.0288
100128674	-0.1372	-0.0646	-0.1376	-0.0269	0.068	-0.1499	-0.0589	-0.1248	-0.1338	0.0127	-0.2687	-0.3012	-0.4472	-0.0203	-0.1978	-0.3355	-0.1165	-0.508	-0.1128	-0.0297	-0.2021	-0.1614	-0.1036	-0.2246	-0.1186	0.0057	0.0274	0.0756	-0.0302	-0.3086	-0.0461	-0.1072	-0.0032	0.0058	-0.0273	0.0335	-0.2353	0.0462	-0.0832	-0.0351	-0.0844	-0.0712	-0.0032	-0.1001	-0.1079	-0.1654	-0.2598	-0.2687	-0.1342
100128675	-0.1692	0.0235	-0.0881	-0.0553	-0.0716	-0.0495	-0.0593	-0.1118	-0.0996	-0.0651	-0.0592	-0.0601	-0.1937	-0.0456	-0.0769	-0.1252	-0.1301	-0.1156	-0.0453	-0.0595	-0.0463	-0.0593	-0.1955	-0.1897	-0.0868	-0.0639	-0.061	0.0099	0.0281	-0.0236	-0.0608	-0.0013	-0.0191	-7e-04	0.0462	0.052	0.044	-0.002	0.0762	-0.0397	-0.0403	-0.0105	0.0174	-0.0234	0.0819	-0.0125	-0.0229	-0.0078	-0.1135
100128676	-0.0507	-0.2098	-0.2953	-0.0583	-0.0971	-0.0825	-0.2087	0.0853	-0.1461	0.0182	-0.0178	-0.2104	-0.0252	-0.0724	-0.039	-0.153	-0.0636	-0.2162	-0.0846	-0.025	-0.0493	-0.0178	-0.1189	-0.1272	-0.1346	-0.0528	-0.0107	-0.0148	-0.1407	-0.1256	-0.0052	-0.1192	-0.1288	-0.0474	-0.119	-0.1093	0.1245	-0.1167	-0.0541	-0.0714	-0.0664	-0.2138	-0.0189	0.011	0.0357	-0.0923	0.0487	-0.0037	0.143
100128682	-0.0602	-0.1294	-0.0832	-0.0669	-0.0388	-0.1431	-0.0707	-0.082	-0.0973	-0.0327	-0.2112	-0.1814	-0.0105	0.0418	-0.0627	-0.0444	-0.1638	-0.1736	-0.0428	-0.0799	-0.259	-0.2176	-0.2178	-0.2372	-0.0863	-0.0419	-0.0932	-0.0636	-0.0972	-0.144	-0.0575	-0.2378	-0.0862	-0.0434	0.0277	0.0131	-0.1044	-0.0465	-0.0772	-0.0266	-0.009	0.0567	-0.0568	-0.0914	-0.0354	-0.0854	-0.0378	-0.0884	0.0698
100128683	0.0923	-0.1678	-0.1395	-0.1706	-0.1332	-0.2019	-0.1036	-0.0543	-0.0796	-0.1632	-0.0032	-0.0622	0.1021	-0.0993	-0.0019	-0.0203	-0.1113	0.0586	-0.0795	-0.0577	-0.1075	0.0088	0.199	-0.1727	-0.0039	-0.1224	-0.2221	-0.338	-0.3331	0.2965	-0.0843	-0.0015	-0.0559	-0.0928	0.2015	-0.035	-0.0182	-0.1573	-0.1358	0.1081	7e-04	0.0241	-0.0352	-0.0953	-0.1079	0.1945	0.067	0.0533	0.0486
100128684	-0.0632	-0.0381	-0.0077	0.0169	-0.0852	-0.0498	-0.0573	-0.1273	-0.0243	-0.1275	-0.0631	0.0036	-0.1304	-0.0752	-0.1169	-0.0574	-0.0037	-0.1136	-0.0708	-0.0963	-0.1071	-0.0915	-0.0607	-0.0475	-0.0289	-0.0314	-0.019	-0.0249	-0.1031	-0.0674	-0.0393	-0.1155	-0.0918	-0.0101	-0.0531	-0.0306	-0.0412	-0.0693	-0.0275	-0.0735	-0.0052	-0.0756	-0.0267	-0.0665	-0.1393	-0.0498	-0.1469	-0.1089	-0.0187
100128685	-0.0899	0.0134	0.0516	0.038	-0.011	-0.0541	0.0493	-0.1441	-0.0377	-0.0603	-0.174	0.0281	-0.1501	-0.0765	-0.1166	-0.0375	-0.0843	-0.2605	-0.0324	-0.088	-0.144	-0.0344	-0.0511	-0.0743	-0.0672	0.1097	0.0984	-0.0636	0.0573	-0.1667	0.0196	0.0303	-0.0682	0.0557	-0.0583	-0.0123	-0.0982	0.0415	-0.0233	-0.0159	0.0249	-0.0053	0.0751	-0.0519	-0.0198	-0.0434	-0.128	-0.0745	-0.0055
100128687	-0.0521	-0.1638	-0.0686	-0.0484	-0.021	-0.2158	-0.0822	-0.0215	-0.0946	0.0732	-0.326	-0.0871	-0.1121	-0.1301	-0.0857	-0.0833	-0.0857	-0.0193	0.0218	-0.0802	0.0383	-8e-04	-0.126	-0.0709	-0.0589	0.0067	-0.0502	-0.1572	-0.066	0.1019	-0.041	-0.0874	-0.0624	-0.0431	-0.0091	-0.103	-0.0827	-0.0825	-0.184	0.0619	-0.0152	0.0094	0.0357	-0.0753	0.0625	-0.054	0.256	0.0671	0.0463
100128688	-0.2865	-0.2322	-0.2797	-0.1857	-0.0871	-0.3125	-0.2593	-0.2011	-0.2091	-0.19	-0.2579	-0.453	-0.4154	-0.2369	-0.2263	-0.3265	-0.2798	-0.4677	-0.1897	-0.174	-0.2693	-0.3644	-0.2118	-0.2311	-0.3603	-0.2803	-0.169	-0.2056	-0.276	-0.1746	-0.1294	-0.1731	-0.2834	-0.145	-0.125	-0.2447	-0.2194	-0.1922	-0.2081	-0.1594	-0.2912	-0.1179	-0.0676	-0.1628	-0.2536	-0.2116	-0.3567	0.0566	-0.1075
100128689	0.1318	0.0374	0.2366	0.0178	0.3071	0.2605	0.1857	0.3029	0.2995	0.1532	0.0275	0.1336	0.4828	0.1864	0.236	0.0975	0.062	0.5556	0.1688	0.2755	0.1163	0.4038	0.0863	-0.1863	0.279	0.1832	-0.0254	-0.2862	-0.1454	0.0083	0.0755	0.2653	0.0808	-0.101	0.1764	0.05	0.1894	-0.0251	-0.063	-0.2103	0.0541	-0.0342	-0.0742	0.1075	-7e-04	-0.0074	0.1877	0.1753	0.2847
100128691	0.1451	0.0555	0.0255	0.214	0.1481	0.2627	0.2046	0.2546	0.0497	0.074	-0.0962	0.0417	0.1627	0.1155	0.0245	0.112	0.0806	-0.0023	0.2467	0.0612	-0.0757	0.1698	-0.0058	-0.0541	0.1849	0.1988	0.1633	-0.026	-0.2086	-0.2781	0.1515	-0.0079	0.1852	0.2006	0.0567	-0.0013	-0.0189	0.0152	0.1828	-0.0645	0.0767	0.025	0.1465	-0.0383	0.0565	-0.0866	-0.14	-0.1202	0.2255
100128692	0.5246	0.3226	0.3945	0.2522	0.2567	0.3676	0.5145	0.6768	0.37	0.5521	0.5268	0.1881	0.6074	0.5372	0.524	0.4808	0.4405	0.6958	0.7543	0.22	0.6188	0.4158	0.3898	0.0863	0.4772	0.3387	0.4981	0.0989	0.1853	-0.1503	0.0818	0.2345	0.2275	0.411	0.1288	0.0417	0.5801	0.2511	0.1177	0.111	0.3233	0.341	0.2638	0.1629	0.3126	0.1762	0.2321	0.1441	0.1255
100128695	0.3622	0.4011	0.4585	0.511	0.5098	0.4104	0.4745	0.4397	0.4659	0.3918	0.2291	0.512	0.1301	0.4911	0.3268	0.2831	0.4882	-0.0073	0.543	0.4295	0.4667	0.6409	0.5205	0.4586	0.477	0.5125	0.5505	0.5418	0.6119	0.3243	0.4561	0.5189	0.4001	0.5089	0.5411	0.46	0.5252	0.4259	0.5039	0.4549	0.4894	0.4569	0.5675	0.4665	0.4789	0.4848	0.3629	0.3976	0.4491
100128696	-0.2287	-0.1678	-0.3844	-0.144	-0.0854	-0.4221	-0.2087	-0.4152	-0.197	-0.2304	-0.4771	-0.3924	-0.6099	-0.1866	-0.4271	-0.3062	-0.3774	-0.8436	-0.334	-0.2711	-0.464	-0.1855	-0.44	-0.1798	-0.3417	-0.1335	-0.0167	-0.0413	-0.1021	-0.48	-0.0942	-0.2869	-0.1682	0.113	-0.1929	-0.2442	-0.4593	-0.1196	-0.3072	0.0865	-0.092	-0.0905	-0.1111	-0.2453	-0.2298	-0.0919	-0.2994	-0.2843	-0.1925
100128700	-0.1367	-0.0529	-0.0579	-0.0525	-0.0631	-0.0996	-0.0752	-0.1057	-0.0273	-0.0669	-0.1594	-0.0408	-0.0844	-0.0381	-0.0096	-0.0391	-0.0318	0.0469	-0.0207	-0.0595	-0.0982	-0.0279	0.0163	-0.124	-0.0301	0.0139	0.0119	-0.0248	-0.1109	-0.2119	-0.0945	-0.0875	-0.1115	0.0205	-0.1312	-0.0538	-0.1656	-0.0431	-0.069	-0.0417	-0.0382	-0.086	-0.0198	-0.0804	-0.0999	-0.0788	-0.1425	-0.1008	-0.0587
100128701	0.0947	0.0361	0.0396	0.0542	0.0481	0.0848	0.0611	-0.0405	0.0911	-0.0483	0.0661	0.107	0.2179	0.0449	0.1622	0.0051	-0.0556	0.1303	0.055	0.0405	0.0934	-0.0643	0.1237	0.1081	0.2062	-0.0154	0.0201	0.0514	-0.0189	0.0545	-0.028	-0.0145	0.0444	0.0662	-0.0739	0.0504	0.0306	-0.024	0.0238	-0.0331	0.0785	0.1362	-0.0509	0.071	-0.0806	0.0158	0.1623	0.1344	-0.0545
100128703	0.107	0.0555	0.0481	0.0858	-0.0143	0.0068	-0.0299	0.0716	0.021	0.0171	0.0816	0.0683	-0.0728	0.1124	-0.0761	0.1279	-0.0147	-0.222	0.0747	-0.0167	-0.0599	-0.1012	-0.0078	0.0634	0.0769	0.0715	0.0749	0.0668	0.0245	-0.1547	0.0868	0.0233	0.1051	0.0518	-7e-04	0.034	0.1176	0.0849	-0.0225	0.031	-0.0264	0.0619	0.0652	4e-04	0.1043	0.0556	0.0747	-0.0156	-0.0359
100128704	0.0045	-0.3047	-0.0443	0.0385	0.0914	-0.213	-0.1887	-0.161	-0.1025	-0.0274	0.0576	-0.2273	-0.3107	-0.1136	-0.1184	-0.366	0.0042	-0.3963	-0.2187	-0.1882	-0.4454	-0.1404	-0.1001	-0.3028	-0.2009	-0.1744	-0.0083	-0.0875	-0.1245	-0.2717	0.0396	-0.1108	0.0487	-0.0043	0.0568	0.0855	-0.2401	0.0054	0.0525	-0.2471	0.078	-0.0495	-0.0621	-0.2546	-0.0671	-0.1138	-0.2613	-0.1497	-0.044
100128705	0.0739	-0.1289	-0.1079	-0.0486	0.0856	-0.0674	-0.174	0.0312	-0.0122	0.0144	-0.1134	-0.3533	-0.2485	-0.0396	-0.1236	-0.2654	-0.0721	-0.3115	-0.1247	-0.0917	-0.0286	-0.1216	0.1309	-0.2181	-0.0846	-0.1061	-0.0485	-0.0646	-0.1075	-0.3209	-0.0587	-0.0971	-0.1396	-0.0469	0.0051	0.1022	-0.2729	-0.0161	-0.0377	-0.0043	-0.0747	-0.0727	-0.0172	-0.1476	-0.1045	-0.0427	-0.1609	7e-04	-0.0061
100128706	-0.0046	-0.085	0.0647	0.0524	0.0908	-0.059	0.0193	0.0287	0.03	0.0939	-0.0971	-0.3034	-0.1996	-0.1614	-0.0188	-0.0736	-0.2266	-0.2633	-0.0091	-0.0312	-0.3301	-0.2023	0.082	-0.1494	-0.0829	-1e-04	-0.0696	0.1122	-0.0846	-0.2028	0.0637	-0.153	-0.0043	0.0987	-0.0911	-0.0339	-0.126	0.0371	-0.2055	-0.1321	-0.1915	0.0097	-0.0704	-0.1332	-0.1149	-0.0839	-0.2732	0.0992	-0.2291
100128707	-0.2461	-0.1449	-0.1104	-0.2122	-0.0768	-0.2074	-0.2425	-0.1531	-0.3931	-0.1918	-0.208	-0.0315	-0.138	-0.2312	-0.1698	-0.2158	-0.1191	-0.2947	-0.1543	-0.2109	-0.2974	-0.1933	-0.1745	-0.0693	-0.2576	-0.1879	-0.4373	0.0469	-0.3503	-0.3389	-0.2207	-0.2711	-0.174	-0.1325	-0.1964	4e-04	-0.2054	-0.1351	-0.2259	-0.2013	-0.1709	-0.3468	-0.0764	-0.4023	-0.1865	-0.2335	-0.3204	0.0609	0.096
100128708	-0.1917	-0.0289	-0.1436	-0.0807	-0.1998	-0.0876	-0.1884	-0.1515	-0.161	-0.1538	-0.1213	-0.1052	-0.2011	-0.171	-0.0958	-0.2038	-0.2239	-0.2421	-0.2311	-0.157	-0.2916	-0.1855	-0.2119	-0.3127	-0.1903	-0.1471	-0.1686	-0.1489	-0.2289	-0.2037	-0.2205	-0.1902	-0.2602	-0.2086	-0.1661	-0.1682	-0.1564	-0.1642	-0.205	-0.1289	-0.1921	-0.2135	-0.1269	-0.2151	-0.0469	-0.1374	-0.0978	-0.2971	-0.2735
100128709	0.1304	0.1772	0.2286	0.1809	0.2232	0.1606	0.1549	0.0932	0.174	0.0722	0.0229	0.2296	0.0693	0.1201	0.0683	0.1489	0.2562	0.1149	0.2792	0.1062	0.0418	0.1491	0.2124	0.1253	0.0933	0.1042	0.2304	0.0478	0.305	0.2176	0.1963	0.1996	0.0014	0.0468	0.0766	0.2312	0.0673	0.1179	0.1641	0.135	0.3377	0.2422	0.0785	0.1594	0.055	0.0801	0.1761	0.1067	0.1789
100128710	-0.2567	-0.2614	-0.3212	-0.1028	-0.0854	-0.1762	-0.0292	-0.0204	-0.1741	-0.1339	-0.2139	-0.1679	-0.1364	0.08	0.0523	-0.1947	-0.2407	-0.1732	-0.0609	-0.1218	-0.1646	-0.037	-0.0529	-0.2309	-0.2827	-0.1791	-0.1224	-0.0685	-0.2434	-0.1668	-0.1269	-0.2861	-0.1945	-0.1366	-0.1629	0.184	-0.015	-0.263	-0.2496	0.0301	-0.0878	-0.1008	-0.0137	0.0271	-0.2453	-0.1023	0.3126	-0.0941	0.0044
100128711	0.0578	-0.1193	0.0408	-0.0079	0.0427	-0.118	-0.0572	-0.0952	-0.036	0.0027	-0.0462	-0.1337	-0.1382	-0.0592	-0.0607	0.0199	-0.0294	-0.1642	-0.0784	-0.0463	-0.033	-0.0793	-0.0426	-0.0154	-0.0703	-8e-04	-0.0344	-0.0339	-0.0681	-0.0746	-0.007	-0.08	-0.0168	-0.0794	-0.1015	-0.0055	-0.0446	-0.0336	-0.11	-0.0341	-0.0745	0.0107	0.0241	-0.0078	-0.0884	0.0923	0.0162	-0.0697	-0.0656
100128713	-0.1253	-0.0971	-0.1637	-0.0497	-0.1298	-0.235	-0.1232	-0.1619	-0.1395	-0.1395	-0.2979	-0.2931	-0.3282	-0.1213	-0.2253	0.0578	-0.2138	-0.4504	-0.126	-0.0513	-0.3394	-0.2244	-0.0782	-0.2878	-0.2168	-0.1705	-0.1593	-0.1261	-0.2299	-0.4387	-0.1037	-0.1609	-0.1982	-0.189	-0.0181	-0.1536	-0.1863	-0.0242	-0.1511	-0.1906	-0.0604	-0.225	0.0049	-0.2277	-0.1676	-0.2261	-0.3263	-0.2295	-0.1596
100128714	-0.2	-0.2141	-0.2083	-0.1661	-0.1376	-0.271	-0.2315	-0.157	-0.1627	-0.1674	-0.1981	-0.1975	-0.1571	-0.0741	-0.1511	-0.3011	-0.2567	-0.2568	-0.1343	-0.2003	-0.2364	-0.1802	-0.1608	-0.1924	-0.2981	-0.1919	-0.19	-0.3056	-0.1749	-0.2112	-0.1965	-0.2267	-0.1473	-0.0871	-0.0406	-0.1662	-0.2368	-0.0869	-0.1908	-0.1411	-0.1874	-0.2008	-0.1632	-0.1595	-0.185	-0.1677	-0.1144	-0.1085	-0.1205
100128717	-0.1486	-0.1642	-0.1183	-0.0734	-0.1124	-0.1052	-0.177	-0.2076	-0.0802	-0.1661	-0.1883	-0.1203	-0.3404	-0.1318	-0.2554	-0.2787	-0.362	-0.389	-0.1011	-0.0851	-0.1584	-0.1907	-0.1558	-0.2239	-0.1511	-0.0888	-0.1982	-0.1886	-0.0684	0.0932	0.0105	-0.1716	-0.0674	-0.0543	0.0498	0.054	-0.0916	-0.0723	-5e-04	-0.0471	-0.1664	-0.0574	0.0165	-0.0201	-0.1373	0.011	-0.0957	0.0452	-0.1517
100128718	0.9781	0.7945	0.9429	0.6175	0.8896	0.7733	0.8642	0.6676	0.6428	0.725	0.5254	0.2225	0.6542	0.832	0.7572	0.5893	0.3489	0.4535	1.0171	0.5925	0.4821	0.5134	0.3932	0.2006	0.7776	0.7276	0.9851	0.2816	0.1815	0.0647	0.2939	0.6415	0.3932	0.2127	0.7821	0.3638	0.6033	0.3609	0.437	0.6792	0.6273	0.6823	0.6905	0.3587	0.5672	0.3838	0.1007	0.3611	0.4009
100128721	-0.031	-0.0411	-0.1244	-0.0998	-0.0122	-0.046	-0.0303	-0.0845	-0.1115	-0.0351	-0.082	-0.1111	-0.0074	0.0218	-0.0956	-0.0998	-0.0846	-0.1704	-0.1532	-0.0616	0.0243	-0.1127	-0.0802	-0.1363	-0.0797	-0.0954	-0.0749	-0.0711	0.002	0.0179	-0.1694	-0.1193	0.0592	0.0178	-0.0543	-0.1814	0.0906	0.0473	-0.0623	-0.0794	-0.0532	0.0743	-0.0182	-0.0386	-0.1437	-0.1096	0.067	0.0765	-0.1302
100128723	-0.2549	-0.2728	-0.1601	-0.3329	-0.1584	-0.3654	-0.2458	-0.1935	-0.1672	-0.2047	-0.3135	-0.0789	-0.2151	-0.2898	-0.1754	-0.1772	-0.1519	-0.1672	-0.1104	-0.1455	-0.3448	-0.2071	-0.1918	-0.2416	-0.3636	-0.2323	-0.2019	-0.2612	-0.4677	-0.6558	-0.3188	-0.3327	-0.0713	-0.1644	-0.269	-0.1694	-0.4207	-0.3544	-0.1774	-0.1124	-0.271	-0.296	-0.1811	-0.1296	-0.2873	-0.3659	-0.1182	-0.2109	-0.2878
100128725	0.1194	0.2821	0.42	0.4185	0.0587	-0.1116	0.1239	0.0215	0.2347	0.1181	0.2958	0.5458	0.0278	0.1438	0.2417	0.1348	0.5911	0.4406	0.3306	0.4067	0.0175	0.1631	0.5176	0.0408	0.1177	0.0925	0.2524	0.7855	0.5428	-0.2548	0.4329	0.4325	0.4954	0.0664	-0.21	0.3619	-0.3246	0.5642	0.324	-0.0369	0.2102	0.1869	0.28	0.1839	0.2685	0.2423	0.0065	-0.1679	0.4449
100128729	0.7192	0.6636	0.768	0.5448	0.749	0.7034	0.8291	1.0439	0.7428	0.9565	0.3712	0.5435	0.7856	0.685	0.6821	1.0707	0.6354	0.6007	0.6995	0.3167	1.073	0.725	0.8544	0.8538	0.6751	0.6217	0.7766	0.2257	0.3471	0.0241	0.5727	0.433	0.5707	0.566	0.5981	0.3551	0.9974	0.7064	0.3849	0.7419	0.5436	0.6753	0.5879	0.5818	0.5088	0.7541	0.3596	0.3243	0.3862
100128731	1.9249	1.9214	1.7505	2.2206	2.0203	1.7701	1.8716	1.6044	1.8839	2.0248	1.5416	1.7765	1.4697	1.9633	1.6403	1.7789	1.6999	1.2349	1.7545	2.0283	1.6753	1.6208	1.8281	1.5736	1.9192	2.1958	1.9694	2.3426	2.0814	0.9599	2.086	2.0981	2.1241	2.4097	2.07	2.4112	1.3507	2.3168	2.1949	1.9244	2.1025	1.9331	2.2191	1.9851	1.9349	1.9143	1.4283	1.7665	1.7666
100128734	-0.0656	-0.0118	0.0448	0.0216	-0.0645	0.0553	0.0263	0.078	0.0714	-0.0231	-0.0523	0.0509	0.0889	-0.008	0.0196	0.072	-0.0647	0.1014	0.043	-0.0509	0.269	0.0414	0.0521	0.1898	0.014	0.0217	-0.0285	0.0826	0.0455	-0.0783	0.0765	0.0736	-0.1147	-0.0603	-0.0243	0.0356	-0.0281	0.0026	0.094	0.0799	-0.0106	-0.0434	-0.0237	-8e-04	0.1078	0.0463	0.0446	0.0318	0.1324
100128735	0.8423	0.6541	0.7401	0.8462	0.901	0.7246	0.7603	0.6536	0.8066	0.6674	0.6034	0.7866	0.7278	0.8173	0.8434	0.4368	0.7076	0.5948	0.769	0.6731	0.34	0.568	0.9393	0.2869	0.621	0.8165	0.7019	0.4701	0.5947	0.2645	0.6714	0.827	0.6434	0.8178	0.8144	0.779	0.4156	0.7049	0.5256	0.7362	0.6669	0.754	0.683	0.663	0.671	0.7437	0.2478	0.6467	0.6345
100128737	0	-0.0125	0.0717	-0.0359	0.0726	-0.0714	0.0159	-0.0549	-0.0423	0.0279	-0.0751	0.0075	-0.2699	0.0059	-0.142	-0.1846	-0.1676	-0.2497	0.0555	-0.0614	-0.073	-0.0864	0.0528	-0.1593	-0.0328	0.1255	0.0237	7e-04	-0.112	-0.1563	-0.1002	-0.0231	-0.0127	-0.0463	-0.0084	0.0118	-0.16	0.0077	-0.2401	0.0248	-0.0107	-0.1293	-0.0161	0.0021	-0.0143	-0.0133	-0.2835	-0.0753	-0.0963
100128739	-0.03	0.1395	-0.0199	-0.0283	-0.0038	0.0936	0.0262	0.0898	0.1205	0.0286	-0.0879	0.2556	0.2719	0.0907	0.2332	0.0728	0.1058	0.3127	0.1271	0.0125	0.1385	-0.0037	-0.0618	0.0224	0.0962	-0.0232	-0.0764	-0.0572	-0.0528	0.1239	-0.0789	0.0384	-0.0128	0.0619	-0.0327	-0.0131	0.0868	0.0255	-0.0602	-0.0206	0.0711	0.0072	0.0371	0.1162	0.0242	-0.0215	0.1093	0.0436	-0.0347
100128743	-0.1764	-0.2518	-0.2314	-0.143	-0.125	-0.2615	-0.2302	-0.139	-0.1601	-0.1391	-0.23	-0.2199	-0.3038	-0.1769	-0.2281	-0.2958	-0.1984	-0.3237	-0.2256	-0.1706	-0.1983	-0.2043	-0.104	-0.1918	-0.2629	-0.1454	-0.1857	-0.2291	-0.2359	-0.1303	-0.1013	-0.223	-0.1807	-0.124	-0.0612	-0.1992	-0.1564	-0.147	-0.1259	-0.1202	-0.1825	-0.1178	-0.1213	-0.1136	-0.2543	-0.1729	-0.205	-0.1598	-0.1183
100128744	-0.0546	-0.023	-0.0684	0.0583	0.0539	0.0361	0.0386	-0.0197	0.0685	0.0341	-0.0967	-0.0589	-0.1004	0.0423	-0.0117	-0.059	-0.0771	-0.2029	0.0642	-0.0183	-0.1716	-0.0057	0.0028	-0.1811	-0.0833	0.0334	-0.0241	-0.0615	-0.036	-0.1829	-0.0168	-0.0504	-0.009	0.0909	-0.007	-0.0437	-0.1752	-0.003	-0.0804	-0.0522	-0.0548	-0.0275	0.0043	-0.1099	-0.0173	0.0132	-0.1167	-0.1434	-0.0103
100128745	-0.1418	-0.0287	0.0427	0.0773	0.0384	0.0249	-0.0423	-0.1707	0.0475	-0.0439	-0.0954	-0.1709	-0.2462	-0.0544	-0.034	-0.1888	-0.076	-0.2733	-0.0368	-0.1752	-0.4015	-0.1127	0.2028	-0.2935	-0.018	0.0624	0.0364	-0.1516	-0.2524	-0.273	0.0226	0.1103	-0.0013	0.0301	0.1548	-0.1154	-0.1332	-0.0823	0.0563	-0.0853	-0.1441	0.1874	-0.0848	-0.2183	0.0108	-0.0093	-0.035	-0.224	-0.1139
100128749	-0.4244	-0.4429	-0.5642	-0.3144	-0.3697	-0.6376	-0.3173	-0.5123	-0.4617	-0.3123	-0.6455	-0.7969	-0.9992	-0.488	-0.6915	-0.4512	-0.4543	-1.0601	-0.5859	-0.4452	-0.6161	-0.5044	-0.4493	-0.7662	-0.5989	-0.5646	-0.4327	-0.3736	-0.5241	-0.5113	-0.4817	-0.5461	-0.2142	-0.2384	-0.2207	-0.417	-0.7683	-0.2858	-0.4579	-0.5325	-0.418	-0.6364	-0.313	-0.4651	-0.3822	-0.3506	-0.315	-0.4742	-0.0777
100128750	-0.2031	-0.1073	-0.2027	-0.0677	-0.1292	-0.0847	-0.1838	-0.1979	-0.0262	-0.0193	-0.0133	-0.3709	-0.3545	-0.1794	-0.2069	-0.1306	-0.2854	-0.4918	-0.1941	-0.1968	-0.1196	-0.2375	-0.2065	-0.2112	-0.2318	-0.2152	-0.1997	-0.0986	-0.0866	-0.2711	-0.0732	-0.2497	0.022	-0.1892	-0.1423	-0.1699	-0.1825	-0.1438	-0.1154	-0.0934	-0.1136	-0.1078	-0.1244	-0.0317	-0.1405	-0.1203	-0.1981	-0.2947	-0.0155
100128754	-0.1106	0.0432	0.0728	-0.0905	-0.0641	-0.0313	-0.1063	-0.3205	-0.1736	-0.1253	-0.3872	-0.0428	-0.2614	-0.0052	-0.1583	-0.1262	-0.1362	-0.3066	-0.1473	-0.2108	-0.1478	-0.2125	-0.2556	-0.1432	-0.0346	0.0359	-0.2044	-0.4331	-0.278	-0.0488	-0.1112	-0.0662	-0.1494	-0.0015	0.01	-0.0651	-0.09	-0.0993	-0.0106	-0.1686	0.078	-0.234	0.0673	-0.1839	-0.3361	-0.1128	-0.1389	-0.2634	-0.0394
100128756	0.22	0.3212	0.1869	0.1649	0.1964	0.2153	0.1564	0.1656	0.2254	0.2404	0.208	0.2233	0.1329	0.3239	0.268	0.262	0.1722	0.2958	0.1699	0.2109	0.1388	0.2498	0.2662	0.3081	0.1105	0.2214	0.1347	0.2541	0.1691	0.33	0.274	0.216	0.2585	0.2029	0.2271	0.2427	0.1963	0.1939	0.0796	0.207	0.1776	0.2193	0.114	0.1365	0.0546	0.1514	0.2574	0.1952	0.2373
100128757	-0.0604	-0.1029	-0.0972	-0.0974	-0.103	-0.0099	-0.0301	-0.1946	-0.1396	-0.1251	-0.1238	-0.014	-0.0076	-0.1955	-0.1816	-0.0887	0.0525	0.096	-0.0656	-0.1102	-0.1379	-0.1556	-0.0704	-0.109	-0.0496	-0.1133	-0.1081	0.0861	0.0564	-0.0678	-0.1707	-0.0229	-0.0128	-0.1278	-0.299	-0.1792	-0.111	-0.1106	-0.0774	-0.0805	-0.0589	-0.1697	-0.134	-0.2215	-0.0443	-0.1177	-0.1733	-0.3248	-0.1475
100128759	0.1651	0.2867	0.3138	0.2391	0.2613	0.1778	0.3205	0.3315	0.1285	0.3013	0.2564	0.3678	0.6308	0.2636	0.3952	0.3398	0.3611	0.5566	0.2809	0.1821	0.2823	0.1869	0.4797	-0.0219	0.2477	0.3359	0.3853	0.4976	0.1975	0.4714	0.22	0.3904	0.3687	0.1663	0.1424	0.0909	0.1481	0.1327	0.0905	0.2223	0.3319	0.475	0.1587	0.2145	0.4426	0.2744	-0.1268	0.2444	-0.0495
100128760	0.23	0.1387	0.2452	0.2088	0.178	0.1597	0.1754	0.1113	0.2169	0.1531	0.0014	0.0421	0.194	0.1808	0.1808	0.122	0.102	-0.0591	0.2885	0.2019	0.0994	0.0905	0.2088	0.0786	0.1774	0.296	0.2082	0.2212	0.1482	-0.049	0.1002	0.1418	0.0922	0.174	0.1082	0.021	-0.0382	0.1485	0.0467	0.0731	0.1229	0.1544	-0.0614	-0.0144	0.1735	0.1932	-0.1346	0.0042	0.0542
100128762	-0.173	-0.1589	-0.1417	-0.0178	-0.0765	-0.2383	-0.1369	-0.2255	-0.0719	-0.1416	-0.3157	-0.2121	-0.3506	-0.1021	-0.2058	-0.2479	-0.2148	-0.2906	-0.0902	-0.2275	-0.1701	-0.1231	-0.1242	-0.1262	-0.1109	0.0427	-0.1239	-0.1007	-0.0987	-0.0448	-0.0849	-0.0881	-0.0289	0.0358	0.0059	-0.0163	-0.2485	-0.0116	-0.0967	-0.0831	-0.0758	-0.0939	0.0564	-0.007	-0.0812	-0.0493	-0.232	0.0656	-0.081
100128764	-0.1221	-0.1634	-0.1081	-0.2219	-0.1435	-0.1304	-0.1833	-0.2609	-0.1771	-0.1153	-0.1629	-0.1828	-0.1109	-0.1675	-0.0774	-0.1817	-0.2306	-0.2286	-0.1262	-0.082	-0.1637	-0.185	-0.1901	-0.1373	-0.0815	-0.2111	-0.2229	-0.2704	-0.1385	-0.1442	-0.2534	-0.2543	-0.1191	-0.1794	-0.1611	-0.1311	-0.1849	-0.128	-0.1138	-0.2066	-0.1299	-0.1476	-0.1373	-0.0359	-0.2133	-0.2088	-0.2534	-0.0257	0.0307
100128765	0.0602	0.0446	0.0187	0.0602	-0.0024	-0.0719	0.0316	0.0646	0.0121	3e-04	0.1726	0.1678	0.1349	-0.016	0.0748	0.0893	0.0322	0.05	0.0204	0.0531	-0.0259	0.1191	0.0428	-0.0342	0.0043	-0.0071	0.0142	0.0362	-0.0027	0.0694	0.0176	0.0656	0.0491	0.0166	0.0598	0.0955	0.0993	0.0549	0.0816	0.1248	0.0469	0.1091	-0.061	0.1002	0.0574	0.064	0.0556	0.0148	0.1321
100128766	0.7329	0.7007	0.6738	0.8079	0.6909	0.556	0.6135	0.6956	0.6489	0.6215	0.7222	0.5493	0.5253	0.5914	0.5625	0.3364	0.6242	0.3396	0.5995	0.8463	0.5335	0.4571	0.8991	0.2925	0.5685	0.6865	0.4811	0.4764	0.4925	0.612	0.5355	0.9464	0.588	0.4817	0.9179	0.6367	0.406	0.8108	0.3011	0.6859	0.5133	0.7347	0.6452	0.4453	0.6296	0.8102	0.267	0.5841	0.623
100128769	-0.0358	-0.0021	-0.0127	0.2	0.0853	0.0163	0.0781	-0.0453	0.0167	0.0641	-0.1427	0.0887	-0.281	0.0374	0.0492	-4e-04	0.0942	-0.2451	0.0407	0.1277	3e-04	0.0478	0.0692	-0.0923	-0.0151	0.1693	-0.0122	-0.0476	0.0643	0.098	0.0508	0.0351	-0.0208	0.1026	0.1341	0.0215	-0.0294	-0.0018	0.0252	0.017	0.1064	0.1089	0.1489	0.0997	0.0573	0.0302	-0.0039	-0.0381	-0.0435
100128770	0.3475	0.2501	0.45	0.3047	0.3454	0.3225	0.3664	0.2359	0.3539	0.2961	0.4704	0.3318	0.2566	0.5752	0.3631	0.3707	0.3428	0.3119	0.3738	0.4745	0.2575	0.422	0.4141	0.2748	0.3129	0.2206	0.3475	0.219	0.2056	0.2626	0.0551	0.2079	0.2586	0.1262	0.296	0.0339	0.3313	0.2168	0.2292	0.2855	0.3817	0.4491	0.306	0.2863	0.147	0.4085	0.3365	0.2077	0.3582
100128771	0.1304	-0.0239	0.0985	0.2028	0.1328	0.042	0.1217	-0.003	0.0784	0.1372	-0.1305	-0.1855	-0.0726	0.0778	0.1338	0.0223	-0.1899	-0.2516	0.0084	0.0059	-0.3097	-0.0538	0.0162	-0.1278	-0.1368	-0.03	0.103	-0.0027	0.004	-0.2838	-0.0408	-0.01	-0.009	0.0392	0.1073	-0.0831	-0.0294	0.0791	-0.1286	0.0497	-0.0044	0.1895	-0.022	0.0548	0.1033	-0.049	-0.2294	0.1606	0.0329
100128772	-0.1752	-0.2444	-0.001	-0.1347	-0.1431	-0.0595	-0.1548	-0.2014	-0.1811	-0.2238	-0.2289	-0.2471	-0.2336	-0.2043	-0.2828	-0.1426	-0.2815	-0.0153	-0.1458	-0.234	0.1056	-0.1077	0.1103	-0.2174	-0.2008	-0.11	-0.0828	-0.132	-0.2571	-0.1734	-0.1732	-0.0693	-0.1863	-0.1023	0.0086	-0.3659	-0.1449	-0.0856	-0.2266	-0.1312	-0.1703	-0.1834	0.0142	0.0706	-0.1774	-0.2198	0.139	-0.0689	-0.0823
100128774	0.3405	0.2141	0.1734	0.0684	0.3066	0.2362	0.1505	0.3176	0.2407	0.3284	0.3093	0.1461	0.3155	0.2985	0.1439	0.0366	0.493	0.0645	0.1842	0.2821	0.295	0.1778	0.3294	0.2605	0.015	0.0913	0.2436	0.2601	0.0038	0.2023	0.0806	0.1848	-0.0132	0.1295	0.34	0.152	0.2196	0.1583	0.1131	0.1287	0.2818	0.1385	0.2585	0.1498	0.3227	0.1913	0.3055	0.207	0.1883
100128775	0.1843	0.1429	0.0324	-0.0415	0.2255	0.0438	0.092	0.1601	0.0294	0.1233	0.3535	0.2919	0.284	0.1067	0.097	0.1437	0.2476	0.1182	0.2153	0.1798	-0.0768	0.028	0.5512	0.1765	0.0068	0	0.0533	0.1104	0.0569	0.2793	0.1921	0.1871	0.0312	0.001	-0.0209	0.0192	0.0064	-0.0384	0.2222	0.0579	-0.0402	-0.0492	-0.0305	0.3111	0.221	0.2215	-0.1426	0.0311	-0.1935
100128776	0.0963	0.046	0.0462	0.1053	0.0497	0.2189	0.1212	0.0693	-0.0029	0.0585	-0.0943	0.3649	-0.0634	0.0628	0.0504	-0.0621	0.1635	0.0379	0.2084	0.2057	0.1061	0.0398	0.5277	0.0803	-0.0835	0.0026	-0.0337	0.1198	0.2814	0.5913	0.1461	0.1632	0.1349	0.0696	-0.0265	0.0345	0.1855	0.1766	0.0327	0.2208	0.1136	0.2589	0.0161	0.1942	0.1729	0.155	0.1132	0.0832	-0.0799
100128777	-0.075	0.0863	0.0977	0.0635	-0.1109	-0.0457	0.0177	0.0888	-0.0191	-0.0579	0.1526	0.2647	0.2361	0.1368	0.0789	-0.061	0.0328	0.4095	0.1281	0.0342	0.2708	0.0582	0.2319	0.2636	-0.0305	-0.0125	0.043	0.0934	0.074	0.1302	0.1054	0.2176	0.0062	-0.0472	0.1636	-0.1175	0.3426	-0.0695	0.1254	0.0889	0.1553	0.1478	-0.0443	0.0678	0.0711	0.0344	0.2015	-0.0289	0.0431
100128781	-0.126	-0.1643	-0.0722	-0.0381	0.0369	0.0436	0.0195	-0.0233	-0.0666	-0.0392	-0.2096	-0.1699	-0.093	-0.0164	-0.0992	-0.1912	-0.2002	-0.2412	0.0449	-0.1082	-0.0189	-0.1607	0.1466	-0.0494	-0.1263	-0.146	-0.1392	-0.2165	-0.0078	-0.2295	-0.049	-0.0734	-0.1203	-0.135	-0.135	-0.0501	-0.0748	-0.0443	-0.1347	0.0153	-0.1057	-0.1018	-0.0395	-0.0047	-0.1239	-0.0468	-0.2361	-0.132	-0.1633
100128782	1.2617	0.8273	0.9325	0.8864	1.0366	1.0457	0.8587	0.9907	0.934	0.9685	0.7377	0.775	1.1951	1.1714	1.0443	0.9767	0.771	0.5735	0.9318	1.0465	0.9292	0.4485	0.7294	0.454	0.7922	0.7275	0.9148	0.5537	0.4483	0.3191	0.4856	0.7772	0.621	0.5047	0.7734	0.3367	0.9526	0.5093	0.4516	0.7321	0.555	0.8948	0.5733	0.4124	0.6718	0.3666	0.3097	0.3227	0.533
100128783	-0.1636	-0.1461	-0.1925	-0.1547	-0.191	-0.1503	-0.1503	-0.1507	-0.1324	-0.1196	-0.2148	-0.0258	-0.0471	-0.1298	-0.1336	-0.1206	-0.0566	0.0112	-0.1136	-0.1901	-0.1698	-0.0234	-0.0953	-0.1203	-0.0973	-0.1725	-0.1149	-0.1134	-0.1627	-0.1751	-0.1336	-0.1867	-0.1359	-0.1195	-0.1689	-0.0461	-0.1188	-0.1261	-0.1187	-0.0889	-0.1529	-0.1817	-0.1606	-0.1779	-0.1768	-0.1136	-0.1983	-0.0987	-0.0553
100128785	0.1341	0.1457	0.1879	0.206	0.1941	0.0687	0.0993	0.0543	0.0999	0.1404	0.2004	0.1563	-0.0186	0.2347	0.1398	0.1364	0.1215	-0.1015	0.1837	0.2396	0.1347	0.1098	0.2387	0.1987	0.1148	0.1743	0.1551	0.189	0.1439	0.1796	0.1538	0.1585	0.2663	0.161	0.2282	0.1963	0.1215	0.1283	0.0706	0.2085	0.1531	0.1375	0.1716	0.204	0.1491	0.1424	0.1809	0.199	0.1036
100128786	0.0514	-0.091	0.0921	0.0294	0.1059	-0.0539	0.041	0.0855	0.1525	-0.0062	-0.0808	0.0881	0.0924	0.0869	0.0914	0.0317	0.0194	0.2171	0.1048	0.0781	0.1249	0.0621	0.1451	0.0372	0.1047	-0.0233	-0.1328	-0.1071	-0.0786	-0.0926	-0.0449	0.1184	-0.0317	0.0592	0.0179	-0.0797	0.1102	0.0947	0.1861	-0.064	-0.0369	0.0371	-0.0397	0.0235	-0.0901	0.0551	-0.1908	-0.0168	-0.1512
100128787	-0.0012	-0.0739	-0.154	-0.1415	-0.0658	-0.0354	-0.002	-0.0794	-0.1172	-0.0181	-0.2759	-0.0932	-0.015	-0.1085	-0.0265	0.0069	0.0613	0.0638	-0.1132	-0.0328	0.0535	-0.0304	-0.1736	0.0972	-0.1081	0.1021	-0.1363	0.1733	-0.0721	0.0852	-0.1514	-0.064	-0.0621	-0.0026	-0.1107	-0.0946	-0.116	-0.0794	-0.1705	-0.0919	0.0319	-0.1133	-0.0829	0.0641	-0.1164	-0.0931	-0.1897	0.0087	0.0346
100128789	-0.0714	0.0053	-0.0526	0.0276	0.0445	0.0184	-0.0759	-0.1338	0.067	0.011	-0.1418	0.0074	-0.1298	-0.0621	0.0123	-0.1186	-0.0625	-0.2227	-0.017	0.0491	-0.0252	-0.07	0.0239	-0.0865	-0.0996	0.1173	0.0413	0.0083	0.0595	0.2314	0.1228	0.0267	0.0611	0.0312	0.1513	0.0791	-0.0577	0.0198	0.0486	-0.028	0.079	-0.038	0.0924	0.0411	-0.1566	-0.0577	-0.0471	-0.0405	-0.0985
100128790	-0.0981	-0.1454	-0.1226	-0.1785	-0.1151	-0.1652	-0.1875	-0.1661	-0.1217	-0.1842	-0.1157	-0.1486	-0.2332	-0.1627	-0.138	-0.1829	-0.1348	-0.1019	-0.1142	-0.0627	-0.2821	-0.2763	-0.115	-0.1256	-0.1803	-0.201	-0.1341	-0.1733	-0.1469	-0.2649	-0.1374	-0.0767	-0.0784	-0.1211	-0.1865	-0.117	-0.1584	-0.1122	-0.2252	-0.1185	-0.155	-0.0302	-0.134	-0.1614	-0.0531	-0.1889	-0.256	-0.0741	-0.2095
100128791	0.2711	0.2714	0.3249	0.2404	0.2349	0.102	0.3475	0.2823	0.2223	0.3641	0.2394	0.2345	0.0983	0.3645	0.2629	0.4741	0.4951	0.2525	0.6361	0.2099	0.2132	0.1681	0.3842	0.1714	0.3968	0.3457	0.5793	-0.1369	0.1514	-0.0452	0.1677	0.1975	0.2464	0.1168	0.331	0.08	0.2282	0.2441	0.2602	0.141	0.2392	0.3173	0.413	0.2427	0.1351	0.3557	-0.0751	0.174	0.2247
100128793	-0.2572	-0.2885	-0.164	-0.1601	-0.1315	-0.1508	-0.274	-0.2335	-0.2272	-0.1451	-0.2422	-0.326	-0.4565	-0.1989	-0.3086	-0.2463	-0.3255	-0.5114	-0.1806	-0.1319	-0.2464	-0.1859	-0.2474	-0.2124	-0.2513	-0.1903	-0.2064	-0.061	-0.2028	-0.1754	-0.1768	-0.2497	-0.1903	-0.1854	-0.0844	-0.1633	-0.2857	-0.0754	-0.1615	-0.1787	-0.1596	-0.1734	-0.175	-0.2419	-0.2428	-0.1355	-0.2416	-0.1941	-0.1728
100128794	-0.1618	-0.1648	-0.2288	-0.2524	-0.1155	-0.3869	-0.0372	0.0554	-0.1127	-0.2428	-0.2407	-0.3822	-0.6337	-0.1308	-0.1813	-0.1497	-0.3114	-0.2166	-0.3181	-0.2607	-0.3406	-0.2635	-0.4327	-0.2479	-0.0907	0.1168	-0.2867	0.1328	-0.3299	-0.3931	-0.3815	-0.1027	-0.1966	-0.0906	-0.1409	-0.2091	-0.1439	-0.0874	-0.1779	-0.2363	-0.1771	-0.2071	0.091	-0.2623	-0.3664	-0.3055	-0.045	0.0408	-0.0396
100128795	-0.171	-0.1543	-0.1351	0.0141	-0.0458	-0.0466	-0.0434	-0.1988	-0.071	-0.072	-0.1754	-0.063	-0.1998	-0.1226	-0.1896	-0.1673	-0.1624	-0.1647	-0.093	-0.0933	-0.0376	-0.0699	-0.0679	-0.0958	-0.0423	-0.0176	-0.0638	-0.0356	-0.0331	0.0626	-0.0625	-0.0578	-0.1066	0.0322	-0.0255	0.0052	-0.0926	-0.0807	-0.0817	0.0467	-0.0035	-0.0814	-0.0918	0.0022	0.0465	-0.0797	-0.1023	-0.1174	-0.0388
100128796	0.0904	0.0945	0.0518	-0.0304	6e-04	0.0665	-0.031	0.0153	-0.1139	0.0366	0.0373	0.1476	0.1848	0.0206	0.1519	0.0985	0.111	0.1691	0.1117	0.0733	0.0702	0.0188	0.0451	-0.0254	0.1032	0.06	-0.0846	-0.0018	-0.044	0.097	0.036	0.1281	0.0544	-0.0518	0.012	0.1608	0.2139	-0.0401	0.1141	0.1029	-0.0092	0.0265	0.0311	0.1201	0.0508	0.1171	0.1395	0.1166	0.0251
100128797	0.5736	0.3876	0.4737	0.3351	0.4128	0.4524	0.4707	0.4654	0.5089	0.4618	0.5346	0.4676	0.404	0.5347	0.4209	0.4372	0.3814	0.4203	0.4836	0.5316	0.4462	0.2594	0.3899	0.3627	0.4273	0.4925	0.3859	0.4054	0.3389	0.5729	0.438	0.4766	0.3857	0.3576	0.5296	0.3634	0.5441	0.4878	0.4342	0.5189	0.3474	0.4679	0.4928	0.4626	0.4536	0.4315	0.5825	0.5107	0.2578
100128801	-0.2851	-0.3299	-0.3213	-0.0673	-0.1861	-0.3701	-0.3106	-0.1914	-0.3535	-0.2006	-0.1773	-0.3556	-0.5113	-0.2869	-0.3231	-0.2647	-0.2962	-0.5208	-0.3018	-0.2274	-0.4117	-0.2652	-0.2663	-0.3246	-0.2063	-0.1727	-0.2849	-0.1216	-0.2289	-0.3337	-0.183	-0.2908	-0.2294	-0.2099	-0.2215	-0.2667	-0.3764	-0.1224	-0.2059	-0.2528	-0.2367	-0.1612	-0.1923	-0.1608	-0.3924	-0.1108	-0.2187	-0.1314	-0.104
100128802	-0.1819	-0.1038	-0.0326	-0.0829	-0.0616	-0.1106	-0.088	-0.0958	-0.084	-0.0025	-0.1492	-0.1502	-0.1328	-0.0727	-0.1101	-0.1635	-0.1164	-0.2243	-0.0738	-0.0321	-0.2023	-0.103	-0.0716	-0.1375	-0.0777	-0.082	-0.0854	-0.0933	-0.0587	-0.0658	-0.0614	-0.1033	-0.0746	-0.0737	-0.0992	0.0282	-0.1542	-0.0408	-0.0895	-0.0296	-0.1332	-0.0288	-0.0165	-0.0843	-0.0195	-0.0765	-0.0086	-0.0329	-0.1032
100128804	-0.0764	-0.0831	-0.1612	-0.0668	-0.0181	-0.1826	-0.0999	-0.099	0.0733	-0.1064	-0.1598	0.0751	-0.0605	-0.124	-0.0939	-0.0839	-0.2311	-0.1294	-0.1167	0.0372	-0.23	-0.0384	-0.1029	-0.2292	-0.1762	-0.1397	-0.1136	-0.2017	0.0215	-0.0194	0.0457	-0.2558	-0.1001	-0.0699	-0.0633	-0.1598	-0.0343	0.0374	-0.2045	-0.0236	-0.0372	-0.002	-0.0058	-0.022	-0.1205	0.071	0.0022	0.0227	0.0091
100128805	0.109	0.2751	0.1938	0.1302	0.2361	0.1756	0.1215	0.2374	0.0211	0.1187	0.3349	-0.2329	-0.2691	0.0644	0.1169	0.2033	0.021	0.0109	0.0618	0.1645	0.3435	0.4006	0.3471	0.2283	-0.0405	0.2805	0.4269	0.2323	0.2758	0.1437	0.4094	0.1367	0.1907	0.0248	0.4513	0.2116	0.1999	0.3017	0.1633	0.255	0.27	0.257	0.277	0.139	0.0813	-0.0814	-0.3024	0.4251	0.1555
100128807	0.5726	0.259	0.4204	0.3133	0.2628	0.4664	0.4161	0.5215	0.3206	0.3979	0.6972	0.5658	0.6645	0.3486	0.5843	0.4761	0.4981	0.6691	0.3381	0.5199	0.6374	0.6654	0.8314	0.7503	0.2991	0.2104	0.1804	0.5238	0.2994	0.118	0.3544	0.3853	0.1624	0.2732	0.4381	0.2187	0.494	0.0547	0.4024	0.263	0.2497	0.5463	0.315	0.1159	0.1634	0.4324	-0.1127	0.53	0.0912
100128808	-0.4334	-0.2889	-0.4485	-0.1746	-0.3044	-0.5514	-0.3811	-0.4735	-0.3408	-0.3525	-0.4578	-0.4362	-0.2114	-0.2302	-0.243	-0.4536	-0.5594	-0.0017	-0.2636	-0.4288	-0.2413	-0.5895	-0.4805	-0.411	-0.6257	-0.4025	-0.4044	-0.472	-0.4521	-0.353	-0.3762	-0.4926	-0.3606	-0.3917	-0.4551	-0.632	-0.3758	-0.4505	-0.64	-0.2778	-0.0442	-0.3512	-0.1875	-0.3536	-0.313	-0.3242	-0.5405	-0.3679	-0.0783
100128809	1.1421	1.1336	1.1897	0.7655	1.1637	0.9581	1.3275	0.8734	1.1029	1.1052	1.1523	1.0307	1.2241	1.2874	1.3723	0.6538	1.0592	0.7393	1.3988	1.3882	0.6674	0.7814	1.1727	0.2553	0.9265	0.9946	0.9605	0.3129	0.3484	0.0345	1.015	0.864	0.4939	0.5934	0.7069	0.3645	0.7429	0.9372	0.7408	0.9902	1.2309	1.0796	1.1424	0.709	1.0127	1.3281	1.0051	0.8093	0.6159
100128810	-0.221	-0.2079	-0.161	-0.1874	-0.0875	-0.285	-0.2129	-0.2882	-0.2213	-0.213	-0.2428	-0.3136	-0.4417	-0.1678	-0.3057	-0.2968	-0.2914	-0.4498	-0.1729	-0.1456	-0.2478	-0.2227	-0.2011	-0.3166	-0.2434	-0.0918	-0.2478	-0.1436	-0.1264	-0.4255	-0.1999	-0.1723	-0.1104	-0.1487	-0.238	-0.1606	-0.1321	-0.0178	-0.1293	-0.1649	-0.0837	-0.3056	-0.056	-0.166	-0.2041	-0.1757	-0.5747	-0.308	-0.1353
100128811	-0.4275	-0.3932	-0.5754	-0.3942	-0.2912	-0.5323	-0.4703	-0.6255	-0.3501	-0.345	-0.6377	-0.634	-0.8205	-0.413	-0.4728	-0.5219	-0.607	-0.8354	-0.3717	-0.3221	-0.4498	-0.4421	-0.3903	-0.3276	-0.467	-0.4065	-0.3926	-0.4635	-0.4691	-0.3452	-0.211	-0.4625	-0.3205	-0.2474	-0.3906	-0.327	-0.4855	-0.2167	-0.2654	-0.2847	-0.4361	-0.2629	-0.2638	-0.3726	-0.4118	-0.267	-0.4911	-0.2579	-0.31
100128815	-0.1727	-0.0864	-0.1969	0.0134	0.0415	-0.221	-0.162	-0.0658	-0.0346	-0.1036	-0.2672	0.0608	-0.2727	0.0054	-0.1373	-0.2609	-0.1699	-0.1603	-0.0901	-0.0113	-0.1579	-0.1212	-0.0029	-0.0732	-0.1706	-0.0421	-0.1265	-0.1875	-0.0142	0.1637	-0.134	-0.2693	-0.15	-0.1143	0.0513	0.0977	0.1024	0.1299	0.0075	0.0249	0.053	-0.0613	0.0398	0.0347	-0.0487	0.1142	0.3699	0.1259	-0.078
100128816	1.8659	1.7995	1.8005	1.5214	1.7589	1.9669	1.8766	1.783	1.6705	1.7977	2.118	1.2583	1.7058	1.8764	2.0619	1.5697	1.775	1.5943	2.1559	1.8558	1.6809	2.029	1.7023	0.8488	1.8711	1.7822	2.1041	1.4614	1.4279	0.2331	1.6451	1.6361	1.694	1.5236	2.1906	1.1168	1.4818	1.9154	1.4104	1.8226	1.6332	1.9568	2.0192	1.0909	1.5642	1.9495	0.9178	1.4989	1.5026
100128818	0.2017	0.2874	0.2672	0.263	0.1003	0.2773	0.2366	0.3327	0.0716	0.1534	0.3476	0.3225	0.2096	0.2017	0.2535	0.2761	0.3577	0.2057	0.1978	0.2985	0.2629	0.214	0.1072	0.142	0.261	0.1658	0.0727	0.2622	0.2241	0.5462	0.0889	0.2391	0.2235	0.0457	0.2745	0.0834	0.3762	0.3797	0.2528	0.1606	0.0424	0.1502	0.2525	0.2179	0.4363	0.1613	0.247	0.5535	0.0542
100128822	-0.1279	-0.1478	-0.3501	-0.1349	-0.093	-0.323	-0.167	-0.1864	-0.1151	-0.2633	-0.1581	-0.3055	-0.4265	-0.0893	-0.2483	-0.2667	-0.3349	-0.3882	-0.0704	-0.1063	-0.4195	-0.1758	0.0102	-0.1874	-0.2236	-0.2066	-0.228	-0.6074	-0.0573	-0.5187	-0.2508	-0.3918	-0.3062	-0.2115	-0.2767	-0.1327	-0.3435	-0.1687	-0.2892	-0.3366	-0.4065	-0.2868	-0.1763	-0.2868	-0.2771	-0.2664	-0.4244	-0.1622	-0.1334
100128823	0.1777	0.1525	0.1494	0.1917	0.1767	0.0974	0.2297	0.0609	0.1533	0.1887	0.1372	0.1584	-0.05	0.1358	-0.0075	0.1759	0.199	-0.1249	0.1623	0.1212	0.1844	0.0806	0.1578	0.1444	0.1915	0.1253	0.0936	0.1153	0.1957	0.0671	0.1001	0.1462	0.0893	0.1222	0.0984	0.2016	0.0323	0.1881	0.0872	0.1002	0.1776	0.1285	0.18	0.0212	0.2731	0.1128	-0.1207	0.1174	0.1191
100128825	-0.5242	-0.4703	-0.4084	-0.4383	-0.4116	-0.354	-0.6171	-0.6066	-0.406	-0.2296	-0.4707	-0.4887	-0.5782	-0.1594	-0.4926	-0.2514	-0.5934	-0.7184	-0.4081	-0.5542	-0.307	-0.415	-0.7403	-0.1272	-0.363	-0.3809	-0.354	-0.6112	-0.4613	-0.6518	-0.3589	-0.379	-0.4533	-0.4042	-0.496	-0.5691	-0.502	-0.3656	-0.5323	-0.0595	-0.3921	-0.4116	-0.3951	-0.4766	-0.5105	-0.33	-0.3733	-0.3653	-0.1944
100128826	0.0866	0.0977	0.2352	0.0484	0.1103	0.0344	0.1194	0.0665	-0.0341	0.1704	0.0535	0.0585	0.1164	0.0335	0.0469	0.0944	0.1943	0.2422	0.0962	0.1658	-0.0349	0.0298	0.0476	-0.0236	0.1837	-0.0799	0.0479	0.0853	0.3403	-0.1423	0.2516	0.0712	0.1135	0.0599	0.0126	0.2323	0.0035	-0.0479	0.0334	-0.1386	0.0015	0.0266	-0.0476	-0.0278	0.1242	0.0413	-0.0317	-0.0321	-0.1143
100128829	-0.1164	-0.086	0.0969	-0.1204	-0.0473	-0.1868	0.0146	-0.0927	-0.0883	0.087	0.1588	0.0116	-0.2166	-0.0528	-0.1719	0.0462	0.093	-0.1538	-0.0637	-0.0219	-0.2216	-0.113	-0.1164	-0.1625	-0.1285	0.0466	0.1298	-0.1743	-0.158	-0.1575	-0.0398	0.0099	-0.1615	-0.0714	-0.1245	-0.1244	-0.1934	-0.0397	-0.077	-0.125	-0.074	-0.0653	0.017	-0.1368	-0.0775	-0.0458	-0.1518	-0.257	-0.0498
100128830	0.1515	0.2109	0.2854	0.059	0.0561	0.0792	0.0831	0.3815	0.1794	0.043	0.1588	0.6074	0.4364	0.3679	0.3003	0.1177	0.2091	-0.0648	0.2042	-0.1653	0.2365	0.4218	0.1067	-0.122	0.3271	-0.1218	-0.0614	0.3311	0.212	1.1645	0.0165	0.2286	-0.172	0.0238	0.2492	0.3702	0.648	0.1285	0.0111	-0.0263	0.3011	0.4696	0.3488	0.3501	0.2875	0.5234	0.9723	0.6156	0.1595
100128831	-0.1859	-0.0918	-0.122	-0.147	-0.0859	-0.0527	-0.1083	-0.0706	-0.0469	-0.0713	-0.1721	0.0269	-0.0135	-0.0641	-0.0441	-0.1122	0.0574	0.1272	-0.0864	-0.1192	-0.0531	-0.0207	-0.0401	-0.1181	-0.0141	-0.1433	-0.1497	-0.1641	-0.1165	-0.0357	-0.0569	0.0695	-0.135	-0.1911	-0.1514	-0.1421	-0.0703	-0.157	-0.056	-0.1779	-0.0645	-0.1818	0.0169	-0.0832	-0.0688	-0.0654	-0.1892	-0.2051	-0.1123
100128832	-0.2471	-0.1626	-0.1088	-0.084	-0.0853	-0.1857	-0.1268	-0.1916	-0.1185	-0.0465	-0.3047	-0.1511	-0.1905	-0.198	-0.2014	-0.265	-0.1967	-0.2072	-0.1211	-0.1789	-0.1018	-0.0842	-0.1565	-0.1582	-0.182	-0.1264	-0.1467	-0.2874	-0.0809	-0.1369	-0.1432	-0.0673	-0.2033	-0.053	-0.1945	-0.0687	-0.2316	-0.1457	-0.2451	-0.0681	-0.1478	-0.1084	-0.0843	-0.1331	-0.2	-0.1617	-0.3019	-0.1933	-0.0872
100128833	-0.1394	0.0016	-0.0994	-0.0602	-0.0802	-0.1508	-0.1255	-0.0579	-0.1335	-0.0407	-0.0364	-0.1395	-0.0841	-0.0912	-0.1825	-0.1381	-0.1452	-0.2498	-0.018	-0.0216	-0.0672	-0.0874	-0.0155	-0.1251	-0.0773	-0.0929	-0.2318	-0.051	-0.1792	-0.3446	-0.1263	0.014	-0.0341	0.0145	0.0101	-0.2182	-0.1332	-0.148	-0.095	0.0028	-0.0258	-0.1272	-0.0778	-0.1376	-0.0553	-0.0798	-0.1228	-0.1253	-0.0718
100128834	-0.1266	-0.0144	-0.0498	0.0483	0.0036	-0.1032	-0.119	-0.2031	-0.0213	-0.0368	-0.1433	0.0121	-0.3669	-0.1024	-0.2641	-0.2092	-0.0846	-0.3069	-0.017	-0.0305	-0.072	-0.0647	-0.0372	-0.1695	-0.0839	0.0096	0.0285	0.0786	0.0232	-0.0219	-0.0125	0.0235	-0.0356	0.0401	0.0477	0.0306	-0.1538	0.0813	0.0513	-0.0145	0.0744	0.0749	0.0746	0.0078	-0.0689	-0.0545	-0.1507	0.0062	-6e-04
100128837	-0.08	-0.1182	-0.0874	-0.2608	-0.1117	-0.1242	-0.141	-0.0311	-0.1743	-0.2002	-0.0776	-0.1177	-0.2981	0.0112	-0.1584	-0.2008	0.0672	-0.1309	-0.0983	-0.0432	-0.275	-0.196	-0.1009	-0.3559	-0.1249	-0.153	-0.1206	-0.0964	-0.1997	-0.1449	-0.0454	1e-04	-0.0134	-0.1335	-0.224	0.2282	-0.2275	-0.1229	-0.0954	-0.1296	0.0166	-0.0015	-0.243	-0.1265	-0.1727	-0.2387	-0.108	0.008	-0.1533
100128838	-0.0832	0.0242	0.0614	0.0075	-0.0448	-0.0997	0.0049	0.0541	-0.0268	0.1247	0.0037	0.0989	-0.2408	-0.0653	-0.1258	0.0566	0.0254	-0.2412	-0.0256	0.057	0.0622	-0.068	0.068	-0.0295	0.0142	-0.0074	-0.0609	0.0626	0.0827	-0.0137	0.006	0.101	0.2027	0.0961	0.1363	0.2069	0.1277	0.0206	0.1356	0.0573	0.016	0.1434	0.2312	0.1071	0.1008	0.0938	0.2899	0.0057	0.0656
100128841	-0.1072	-0.0815	-0.1501	-0.1168	-0.0457	-0.062	-0.0233	-0.1163	-0.1167	-0.0798	-0.1236	0.0425	0.0049	-0.0498	0.105	-0.0719	-0.1471	0.1268	-0.1299	-0.1131	-0.0734	-0.0135	-0.0971	-0.1183	-0.202	-0.1457	-0.2095	-0.192	-0.1358	0.0918	-0.2032	-0.0259	-0.0368	-0.0715	-0.1029	-0.0717	-0.1345	-0.0712	-0.2197	-0.1607	0.0024	-0.1004	-0.1039	0.0025	-0.0569	0.037	-0.0093	-0.0266	0.0694
100128844	0.1583	0.0741	0.0675	0.1191	-0.0464	-0.0052	0.0385	0.1234	0.0066	0.0315	0.1691	0.3121	0.3075	0.1266	0.2097	0.169	0.141	0.4294	0.051	0.0047	0.1239	0.1935	0.1034	0.0944	0.0121	-0.0593	-0.0787	0.0203	0.1314	0.3194	0.1241	0.1011	0.089	-0.0899	0.0849	-0.0134	0.1744	0.0827	0.0947	0.0964	-0.0263	0.0578	0.1307	0.2188	0.1653	0.1551	0.5097	0.2103	0.0579
100128845	-0.0161	-0.049	0.2326	0.0079	0.1692	-0.0582	0.129	0.1837	0.0099	0.0181	-0.0332	-0.2366	0.041	0.0937	0.0738	0.1762	0.0632	-0.1848	0.0495	0.089	-0.1084	-0.0058	0.0446	-0.181	-0.1638	0.008	0.1041	-0.1011	-0.0188	-0.0403	-0.1388	0.0779	0.0131	-0.1094	0.0723	-0.0813	-0.0737	0.008	-0.0666	-0.1789	0.0474	0.0367	0.0067	4e-04	0.1478	-0.0362	-0.0955	-0.0224	-0.0619
100128850	0.5605	0.5992	0.5512	0.3423	0.5446	0.5045	0.4916	0.48	0.6003	0.3918	0.6302	0.4801	0.357	0.4366	0.5465	0.4208	0.5052	0.3859	0.4904	0.5391	0.5914	0.4123	0.6017	0.3248	0.5125	0.3577	0.4941	0.4917	0.3925	0.8318	0.2349	0.4595	0.4534	0.2337	0.4111	0.4155	0.6099	0.4397	0.4193	0.6076	0.3635	0.6305	0.3851	0.6464	0.5508	0.4911	0.6408	0.6086	0.4955
100128852	-0.2209	-0.2655	-0.3081	-0.1971	-0.2005	-0.1987	-0.1968	-0.2903	-0.2741	-0.1441	-0.2805	-0.263	-0.2657	-0.1426	-0.1643	-0.1096	-0.1917	-0.1843	-0.1903	-0.1975	-0.2698	-0.0515	-0.2265	-0.27	-0.2603	-0.232	-0.2408	-0.223	-0.2342	-0.2756	-0.2196	-0.3064	-0.1835	-0.1659	-0.1825	-0.1162	-0.3014	-0.1612	-0.1818	-0.2263	-0.2308	-0.2184	-0.1964	-0.2785	-0.2784	-0.1418	-0.4024	-0.1176	-0.207
100128857	-0.1077	-0.0927	-0.0747	0.0163	-0.0617	-0.0896	0.0557	-0.0468	-0.0399	0.0025	0.0661	-0.0106	-0.1388	-0.0419	-0.1554	-0.0131	-0.0343	-0.1274	-0.0114	0.0263	-0.0974	-0.0884	-0.1417	0.0683	0.0341	-0.0359	0.1103	-0.0469	0.1984	0.1454	0.1311	-0.0573	0.0799	0.0989	-0.0431	-0.1229	-0.0652	-0.0236	-0.1126	-0.0114	0.0739	-0.2281	-0.0717	0.0583	0.0686	-0.2052	0.0501	0.1309	0.0668
100128860	-0.0117	-0.0406	-0.0411	-0.0466	0.0011	-0.0105	-0.0942	0.0223	0.0342	-0.0186	0.0191	0.0233	0.0422	0.0204	0.0103	-0.0268	-0.0417	0.0258	-0.0311	0.0059	0.0037	-0.059	-0.0081	-0.1306	-0.0477	-0.1286	-0.0818	-0.0773	-0.0632	0.0012	-0.0533	-0.0091	-0.0623	-0.0282	0.0031	-0.0097	-0.0081	-0.0232	-0.0327	-0.0161	-0.0041	0.0053	0.0258	0.0494	0.0442	-0.0386	0.0975	0.0217	-0.0233
100128862	-0.1867	-0.1223	-0.1679	-0.1331	-0.155	-0.1799	-0.1635	-0.169	-0.1089	-0.19	-0.2239	-0.4162	-0.3952	-0.1207	-0.2207	-0.1687	-0.2543	-0.1761	-0.0063	-0.1457	-0.3029	-0.1532	-0.1271	-0.2886	-0.236	-0.2329	0.0242	-0.1838	-0.2004	-0.2365	-0.2523	-0.2317	-0.1704	-0.0705	-0.2336	-0.2164	-0.2044	-0.1374	-0.1422	-0.2125	-0.1178	-0.1131	-0.1164	-0.1245	-0.2741	-0.2322	-0.477	-0.2835	-0.1562
100128865	-0.0748	-0.03	-0.004	-0.0021	-0.0621	-0.0825	-0.155	-0.0903	-0.0063	-0.1523	-0.0206	-0.0616	-0.0548	-0.0512	-0.0679	-0.0964	-0.0032	-0.1173	-0.0424	-0.1448	-0.1672	-0.2232	-0.0837	-0.186	0.0348	0.0074	-0.0434	-0.1932	-0.0666	0.055	-0.0712	7e-04	-0.06	-0.0952	0.014	-0.0743	-0.0811	-0.0693	-0.1299	-0.0287	-0.1234	0.01	-0.1118	-0.0468	-0.0534	-0.0259	-0.0207	-0.1295	-0.2073
100128867	-0.0759	0.0015	-0.0194	0.0077	-0.0767	-0.0315	0.0259	-0.1516	0.0581	-0.1472	-0.1515	0.2013	0.1764	0.0339	-0.1003	-0.0404	-0.0341	-0.2574	-0.0918	-0.1063	0.0306	0.0738	4e-04	-0.1083	-0.0307	-0.0252	-0.0916	-0.1318	-0.0428	0.0094	-0.0456	-0.0684	-0.0539	0.0615	-0.1085	-0.1001	-0.0263	-0.0036	0.0347	0.0557	0.0023	-0.1341	-0.0852	-0.0098	-0.0289	-0.1079	0.04	-0.0709	-0.0746
100128870	-0.1236	-0.1644	0.0693	0.0305	0.0234	-0.0631	-0.0992	-0.2021	0.0577	0.0606	-0.1016	-0.1354	-0.1437	-0.0942	-0.0264	-0.0273	-0.0558	-0.2517	0.0437	-0.1325	0.0942	0.0043	-0.194	-0.3515	-0.0775	0.0023	0.1256	-0.3868	-0.1802	-0.1825	-0.2849	-0.1797	-0.1616	0.0966	-0.1079	0.0409	-0.1151	-0.149	-0.1974	-0.0964	0.0802	-0.1377	-0.0322	-0.2016	-0.1869	-0.1322	-0.4579	-0.2711	-0.1141
100128871	-0.201	-0.189	-0.2149	-0.0406	-0.1275	-0.1764	-0.1443	-0.0968	-0.1153	-0.1297	-0.1976	-0.2565	-0.2338	-0.214	-0.2221	-0.2006	-0.1718	-0.389	-0.0996	-0.1507	-0.3056	-0.2387	-0.1766	-0.1632	-0.1512	-0.1307	-0.1351	-0.253	-0.3328	-0.3502	-0.1209	-0.1867	-0.2042	-0.1206	-0.207	-0.0689	-0.2884	-0.1255	-0.142	-0.1942	-0.106	-0.2082	-0.165	-0.1519	-0.1606	-0.1893	-0.3083	-0.2477	-0.0812
100128875	-0.0209	0.0574	-0.0093	-0.0081	-0.0659	-0.0245	0.0554	0.0214	-0.0098	0.0176	-0.0977	-6e-04	0.0341	-0.0169	-0.024	-0.0092	0.0382	-0.0224	0.0285	-0.0453	-0.1099	-0.0286	-0.0758	0.0053	-0.1038	0.0621	0.0304	0.046	0.1759	-0.1259	0.0301	0.0048	-0.0824	0.0057	-0.0777	0.0096	-0.0375	-0.0126	-0.0116	-0.0581	0.0648	0.0061	-0.0487	-0.0474	0.0145	-0.0412	-0.1957	-0.0208	-0.0483
100128876	0.1498	0.2203	0.1512	0.2051	0.0687	0.1561	0.2652	0.1551	0.1026	0.0878	0.2035	0.3896	0.3842	0.1483	0.1364	0.2036	0.3634	0.129	0.1234	0.2336	0.2832	-0.0102	0.0742	0.0156	0.1977	0.216	0.0444	0.1594	0.087	0.0478	-0.0211	0.3107	0.2014	0.0358	0.0642	0.1389	0.0211	0.138	0.1951	0.1271	0.1304	0.1607	0.0696	0.2665	0.1143	-0.0457	0.1706	-0.054	0.0391
100128880	-0.2203	-0.1907	-0.1305	0.0136	0.0038	-0.2055	-0.0889	-0.2233	-0.0723	-0.1436	-0.399	-0.2892	0.1345	-0.0108	0.1135	-0.1213	-0.2207	0.2212	-0.1075	-0.1306	-0.3611	-0.2093	0.0022	-0.4502	-0.1158	-0.0197	-0.1333	-0.1	-0.0322	0.1454	-0.2046	-0.2127	-0.0265	0.0112	-0.083	0.1099	-0.1193	-0.0513	-0.0356	0.0903	-0.2926	-0.142	-0.0679	-0.1493	-0.0568	-0.1351	-0.307	-0.1894	-0.2223
100128882	0.1304	0.1836	0.2541	0.2669	0.2086	0.1904	0.0914	0.2948	0.1398	0.2088	0.2736	0.1815	0.0728	0.1383	0.0725	0.2294	0.144	-0.098	0.1543	0.3014	0.0913	0.3133	0.1412	0.0584	0.122	0.1294	0.2525	0.2502	0.2073	0.4062	0.1536	0.19	0.2599	0.1399	0.3141	0.1074	0.1936	0.1821	0.1971	0.1358	0.1316	0.2589	0.2203	0.1449	0.3289	0.093	0.1236	0.2335	0.1031
100128883	-0.1545	-0.1741	-0.2443	-0.2626	-0.0707	-0.1217	-0.2284	-0.2805	-0.1902	-0.1295	-0.2413	0.0703	-0.4421	-0.1235	-0.0487	-0.0788	-0.2153	-0.0904	-0.1991	0.0384	-0.191	-0.2232	-0.1936	-0.172	-0.2398	-0.0837	-0.0967	0.1622	-0.0529	-0.4485	-0.1058	-0.0595	-0.2343	-0.1786	-0.0443	0.0821	-0.2257	-0.0541	-5e-04	-0.2685	-0.0045	-0.1974	-0.2237	-0.2738	-0.2192	-0.0506	-0.2385	-0.1286	-0.0716
100128891	-0.1284	-0.0793	-0.0569	-0.0472	-0.0813	-0.1169	-0.0553	-0.1217	-0.0906	-0.103	-0.1068	-0.0899	-0.1647	-0.1178	-0.1609	-0.1362	-0.047	-0.1075	-0.0747	-0.1105	-0.1362	-0.1609	-0.1209	-0.0733	-0.097	-0.0755	-0.0396	-0.0909	-0.0614	-0.1719	-0.035	-0.0748	-0.1411	-0.0051	-0.1237	-0.0622	-0.1852	-0.0543	-0.0724	-0.1125	-0.1085	-0.1488	-0.0135	-0.0498	-0.0145	0.0156	-0.2462	-0.1458	-0.0287
100128892	0.0542	0.0085	-0.1096	0.0407	0.0156	-0.136	-0.0652	-0.0704	-0.1115	-0.089	-0.3353	-0.1403	-0.2173	-0.2785	-0.3165	-0.2189	-0.0295	-0.0277	-0.0515	-0.0237	0.0304	-0.0919	0.1057	-0.041	-0.3506	-0.0912	0.0636	-0.1219	0.2363	-0.3713	0.0397	-0.1878	-0.1622	-0.1349	-0.2765	0.0952	-0.181	0.0208	-0.0105	-0.0425	-0.1606	-0.1617	-0.0875	0.1345	-0.1202	0.1685	0.1376	-0.1753	-0.2345
100128893	-0.4321	-0.2222	-0.3306	0.0309	-0.1582	-0.3653	-0.2995	-0.5152	-0.2607	-0.2538	-0.0461	-0.4038	-0.6502	-0.2601	-0.3824	-0.2779	-0.3156	-0.7202	-0.52	0.0032	-0.4117	-0.3691	-0.2343	-0.2998	-0.1845	-0.215	-0.2238	-0.1217	-0.0773	-0.2813	-0.2464	-0.2317	-0.5294	-0.2159	-0.3563	-0.2825	-0.2038	0.0102	-0.0977	-0.1919	-0.2584	0.0597	-0.2204	-0.1437	-0.2989	-0.1344	-0.0635	-0.1583	-0.3244
100128898	-0.1561	-0.1145	-0.0884	-0.1428	-0.088	-0.0821	-0.105	-0.1305	-0.1004	-0.1089	-0.0481	-0.0218	0.0039	-0.0663	-0.017	-0.1591	-0.0727	0.1789	-0.1144	-0.0827	-0.0666	-0.0678	-0.1188	-0.0531	-0.0621	-0.0916	-0.1323	-0.0752	-0.0308	-0.0883	-0.0737	-0.0898	-0.1083	-0.0917	-0.1257	-0.0607	-0.0578	-0.0991	-0.1027	-0.1065	-0.0411	-0.0571	-0.0739	-0.0903	-0.0423	-0.04	-0.0246	-0.0906	-0.0549
100128899	-0.001	-0.1511	0.0996	-0.0712	0.1304	-0.0307	0.1002	0.0795	0.1208	0.1036	-0.096	-0.0498	-0.1461	-0.0829	0.0017	0.069	0.0899	-0.1789	0.0551	0.0514	-0.0377	-0.0461	-0.0313	0.1935	0.1997	0.1022	-0.115	-0.19	-0.1152	-0.0258	-0.1257	-0.0986	0.088	-0.1915	0.0741	0.1096	0.1441	0.0188	-0.0358	-0.1464	-0.075	0.0564	0.0596	-0.0436	-0.0785	0.0259	-0.3227	-0.0911	-0.0273
100128901	-0.0473	0.2087	0.2337	0.0478	0.0642	0.0123	0.1361	0.3323	0.0493	0.153	0.1001	-0.0478	0.2558	0.2271	0.1238	-0.0721	0.2108	0.2626	0.0565	0.0336	-0.0619	0.0706	-0.0622	-0.0502	0.0214	0.0665	-0.0791	0.1526	-0.0693	-0.3345	-0.0975	8e-04	-0.0267	0.0613	0.0768	0.1648	0.0331	0.0327	0.1693	0.0641	0.1128	0.0897	-0.1966	0.049	-0.1906	-0.0383	-0.2971	-0.0358	-0.1265
100128902	-0.1593	-0.1473	-0.2919	-0.139	-0.2033	-0.1743	-0.2571	-0.2633	-0.1729	-0.1797	-0.1199	-0.2669	-0.0025	-0.082	-0.0436	-0.4093	-0.2923	0.0829	-0.1563	-0.1512	-0.1969	-0.2286	-0.1181	-0.3138	-0.2296	-0.2565	-0.1121	-0.1769	-0.1381	0.1271	-0.1467	-0.104	-0.1231	-0.0678	-0.1028	-0.2024	-0.2478	-0.1817	0.0154	0.1169	-0.1853	-0.271	-0.1264	-0.2322	-0.1056	-0.1686	0.2522	-0.156	0.0643
100128903	-0.1805	-0.168	-0.1664	-0.3079	-0.1664	-0.2234	-0.1763	-0.1579	-0.1297	-0.2427	-0.3306	-0.1679	-0.1526	-0.0541	-0.1286	-0.229	-0.2752	-0.1143	-0.1341	-0.3045	-0.1688	-0.235	-0.3814	-0.0782	-0.2136	-0.1293	-0.2549	-0.5092	-0.4304	-0.2889	-0.3208	-0.1257	-0.1792	-0.3223	-0.2676	-0.1879	-0.1882	-0.1765	-0.2243	-0.3295	-0.2588	-0.2363	-0.074	-0.1065	-0.2415	-0.3521	-0.232	-0.2525	-0.2801
100128904	-0.4558	-0.196	-0.3026	-0.0803	-0.208	-0.4063	-0.2493	-0.4139	-0.1808	-0.2811	-0.6174	-0.3731	-0.5358	-0.2313	-0.4824	-0.4915	-0.3147	-0.7622	-0.2731	-0.1148	-0.1798	-0.35	-0.0585	-0.0429	-0.3367	-0.2633	-0.0207	-0.0485	-0.1759	-0.17	-0.0965	-0.1854	-0.2959	-0.3252	-0.1865	-0.132	-0.3261	-0.2935	-0.0645	-0.1546	-0.2465	-0.3626	-0.0465	-0.1115	-0.0677	-0.1972	-0.279	-0.4061	-0.1478
100128905	0.0121	-0.0755	0.0037	0.0314	0.0054	-0.0387	0.0028	-0.1046	-0.0554	-0.06	-0.063	-0.1326	-0.1669	-0.1026	-0.1614	-0.0389	-0.0731	-0.3168	-0.034	0.0651	-0.1017	-0.0574	-0.0325	0.021	-0.0743	0.0636	0.0181	-0.0927	0.012	0.0793	-0.0293	0.039	-0.0748	-0.0472	-0.0511	0.2049	-0.0713	-0.1416	-0.0571	0.015	0.0303	-0.1073	0.0478	-0.13	-0.0342	-0.0671	-0.2069	-0.125	-0.1352
100128906	-0.2777	-0.2835	-0.2975	-0.245	-0.2155	-0.2396	-0.1719	-0.2817	-0.2439	-0.1331	-0.1099	-0.3401	-0.3728	-0.2096	-0.1848	-0.269	-0.2995	-0.3296	-0.2701	-0.2335	-0.0976	-0.1665	-0.17	-0.1835	-0.2457	-0.2978	-0.2253	-0.2282	-0.2337	-0.4452	-0.3215	-0.3945	-0.2784	-0.0348	-0.1504	-0.1193	-0.1994	-0.0654	-0.4037	-0.1243	-0.1783	-0.0959	-0.1893	-0.189	-0.2978	-0.1096	-0.234	-0.1899	-0.1738
100128907	-0.2564	-0.0563	0.1283	0.0385	0.0337	-0.211	-0.1214	-0.0353	0.0223	-0.0407	-0.1231	0.0393	-0.1958	-0.0527	-0.3201	-0.124	0.2392	-0.0459	-0.0419	0.0253	0.1029	-0.1662	-0.0392	-0.0244	0.1013	-0.0958	-0.0919	0.1645	0.105	0.1439	0.0284	0.0579	-0.056	-0.0179	-0.1038	0.1581	-0.05	-0.2832	-0.0105	-0.2738	0.061	0.0098	0.0406	0.1126	0.0092	-0.0532	0.0386	-0.1671	-0.0833
100128908	-0.0853	-0.1432	-0.0817	-0.1185	-0.1442	-0.1247	-0.1918	-0.0999	-0.0974	-0.1125	-0.1834	-0.0174	-0.0171	-0.052	-0.0523	-0.1866	-0.1867	-0.0614	-0.1456	-0.1387	-0.0779	-0.1331	-0.1047	-0.0384	-0.1867	-0.1955	-0.1893	-0.1185	-0.1401	0.0806	-0.135	-0.1509	-0.0428	-0.0376	-0.0452	-0.1046	-0.0272	-0.108	-0.0564	-0.0374	-0.0899	-0.1129	-0.0922	0.017	-0.0475	-0.0755	-0.0313	0.0027	-0.0381
100128909	-0.0249	0.1065	0.1929	0.0309	0.0192	-0.007	0.021	0.0092	0.0172	0.4466	0.1166	0.1474	0.0619	0.0562	0.0667	0.4068	0.0894	0.044	0.3054	0.0432	0.0809	0.038	-0.0331	-0.0469	0.1086	-0.0721	0.165	-0.0926	0.0432	0.0082	0.0228	-0.0193	-0.0246	-0.1243	0.1036	-0.0701	1e-04	0.0221	0.1282	-0.0635	-0.0167	-0.0575	0.0577	-0.0632	-0.0246	-0.1331	0.0366	0.0051	-0.0591
100128911	0.0531	-0.1138	0.0062	-0.0389	0.0547	-0.0281	-0.0626	-0.1426	0.0489	0.1123	0.0102	-0.0892	-0.1754	-0.059	-0.0912	-0.1068	-0.0206	-0.3986	-0.0764	4e-04	-0.1571	-0.0143	0.1619	-0.3327	0.001	0.1523	-0.095	0.0697	-0.0402	-0.1302	-0.0656	0.0675	-4e-04	-0.0716	-0.0162	-0.0136	-0.0917	0.0558	-0.2589	-0.1892	-0.0167	-0.0342	0.1333	0.0444	-0.2003	-0.0852	-0.1429	-0.0161	-0.0084
100128912	0.6015	0.2007	0.2745	0.5015	0.4792	0.1579	0.3714	0.4733	0.4808	0.5232	-0.0336	0.3326	0.2526	0.4489	0.1901	-0.064	0.4516	-0.3603	0.194	0.2165	0.0107	-0.1953	0.8175	-0.2035	0.1269	0.5121	0.1863	-0.2717	0.1576	-0.1076	0.1341	0.5875	0.244	0.333	0.2379	-0.0211	-0.0144	0.3541	0.0596	0.31	0.2258	0.3321	0.284	0.2457	0.2622	0.8994	-0.6626	0.0387	-0.0546
100128913	-0.5634	-0.4101	-0.3406	-0.3704	-0.3063	-0.3334	-0.3055	-0.4791	-0.3564	-0.2584	-0.5206	-0.1466	-0.5125	-0.4387	-0.5198	-0.5223	-0.3531	-0.5124	-0.4414	-0.2284	-0.4955	-0.338	-0.3782	-0.2822	-0.2925	-0.3467	-0.3446	-0.263	-0.239	0.0261	-0.228	-0.353	-0.277	-0.2674	-0.1957	-0.0653	-0.2605	-0.1297	-0.1932	-0.405	-0.187	-0.3541	-0.2006	-0.3468	-0.2552	-0.2231	-0.2015	-0.0694	-0.1475
100128914	0.0397	0.1682	0.099	0.033	0.0553	0.1704	0.1264	0.0927	0.1114	0.082	0.0148	0.2572	0.2195	0.1215	0.1449	0.138	0.1779	0.3551	0.1406	0.0263	0.0901	0.1002	0.1074	0.0959	0.0742	0.1144	0.0439	0.0759	0.1129	0.113	0.1221	0.0763	0.0109	0.0371	0.13	0.0077	0.1036	0.0281	0.1275	0.0551	0.1405	0.1301	0.0543	0.1458	0.1118	0.0943	0.2133	0.0284	0.0436
100128916	-0.1324	-0.0544	-0.0485	-0.0211	-0.0389	-0.072	-0.0861	-0.2783	-0.1536	-0.0878	-0.2282	-0.3513	-0.4891	-0.1319	-0.1947	-0.1163	-0.2877	-0.6172	-0.1521	-0.0636	-0.3893	-0.1711	-0.3494	-0.3769	-0.2474	-0.0808	-0.0785	-0.2246	-0.167	-0.4517	0.0276	-0.241	-0.1596	0.0216	-0.1894	-0.1073	-0.1863	-0.0248	-0.1508	0.0195	-0.0602	-0.2918	-0.1688	-0.2859	-0.1615	-0.2969	-0.1666	0.0939	-0.0865
100128918	0.014	0.017	0.0472	0.0348	0.1415	0.0535	0.0987	-0.0712	0.0502	0.053	-8e-04	0.0739	-0.0491	0.0735	0.0024	0.0198	-0.0265	-0.1205	0.1021	0.03	0.0774	-0.0092	0.0354	-0.015	0.048	0.1671	0.193	0.1072	0.0626	0.031	0.0706	0.1	0.0231	0.0495	0.0661	0.1056	0.0051	0.027	0.017	0.0551	0.1244	0.1206	0.1097	0.0593	0.0291	-0.0102	0.0257	0.0789	0.0339
100128919	1.2557	0.7869	0.9128	1.1199	1.0517	1.0591	1.101	0.9121	0.8708	0.9601	0.709	0.9306	0.9245	1.2156	0.9615	0.7948	0.9376	0.9744	1.3836	0.7648	0.6531	0.8268	1.0614	0.5966	1.2328	1.2906	1.1283	0.4756	0.6896	0.3314	0.9261	0.9907	0.7842	0.93	1.1517	0.6709	0.8935	0.6284	0.8443	0.6475	0.6995	0.7167	0.9944	0.4904	0.9494	0.7335	0.4602	0.3219	0.8639
100128921	-0.0748	-0.1443	-0.0523	-0.1096	-0.035	-0.1271	-0.1627	-0.0426	-0.1123	-0.0942	-0.0988	-0.1614	-0.0411	-0.1197	-0.0054	-0.0708	-0.0469	-0.0423	-0.1266	-0.0353	-0.0547	-0.1391	0.0203	-0.2241	-0.1683	-0.1502	-0.1163	-0.1652	-0.109	0.0063	-0.0781	-0.0734	-0.0947	-0.0815	0.0321	-0.0664	-1e-04	-0.0186	-0.1239	-0.0384	-0.0905	-0.0059	-0.0717	-0.0291	-0.121	-0.1005	-0.083	-0.0454	-0.0093
100128922	-0.0983	-0.2095	-0.0558	0.0312	-0.1357	-0.1417	-0.1857	-0.0032	-0.1463	-0.0098	0.0971	-0.2555	-0.0931	-0.096	-0.1808	-0.1384	-0.1656	0.0196	-0.0718	-0.1809	-0.0668	-0.0988	-0.1244	-0.2825	-0.162	-0.0582	-0.0219	-0.305	0.0914	-0.4869	0.1076	-0.0471	-0.0202	-0.1341	-0.0994	-0.0544	-0.028	-0.121	0.0904	-0.3869	0.0949	-0.0724	-0.0268	0.0671	-0.1778	-0.2735	-0.0016	-0.0571	-0.1275
100128923	-0.2983	0.0492	-0.1024	-0.008	0.0925	-0.1791	-0.1293	-0.1446	-0.0479	-0.062	0.096	-0.0431	0.2559	0.0674	-0.0792	0.1149	0.0365	0.4732	-0.1386	0.0295	-0.2426	-0.0376	-0.0973	0.0241	0.1039	-0.1109	-0.1773	0.2662	0.1124	0.1435	0.2688	0.0699	-0.1542	-0.0455	0.0481	-0.0271	0.2596	0.1153	0.2802	-0.074	-0.1186	-0.1804	-0.1551	-0.2515	0.1976	-0.117	0.1863	0.1235	0.1469
100128926	-0.0677	-0.1894	-0.2218	-0.0698	-0.0648	-0.1467	-0.1262	-0.1388	-0.237	-0.1543	-0.1352	-0.3859	-0.1991	-0.2381	-0.1298	-0.2525	-0.3038	-0.4236	-0.1518	-0.1578	-0.2302	-0.2666	-0.118	-0.3573	-0.22	-0.1661	-0.2427	-0.3141	-0.258	-0.3903	-0.1746	-0.1165	-0.0817	-0.0779	-0.0639	-0.046	-0.145	-0.1852	-0.1978	-0.022	-0.1637	-0.1127	-0.1033	-0.2124	-0.0847	-0.1892	-0.3138	-0.0896	-0.1185
100128929	-0.0331	-0.222	-0.2928	-0.1887	-0.1468	-0.3312	-0.1617	-0.2643	-0.2361	-0.2952	-0.1959	-0.262	-0.3402	-0.2139	-0.2218	-0.355	-0.1938	-0.3969	-0.0825	-0.21	-0.2401	-0.2843	-0.1286	-5e-04	-0.091	-0.1069	-0.1498	-0.1262	-0.0237	-0.6769	-0.1772	-0.3151	-0.1517	0.0429	-0.3142	-0.1193	-0.3248	-0.1985	-0.3736	-0.3448	-0.3732	-0.1558	-0.242	-0.1438	-0.3656	-0.1298	-0.1121	0.0766	-0.1335
100128930	-0.0297	-0.1996	-0.0332	0.0057	0.0215	-0.0859	0.0093	-0.0552	-0.1398	0.0515	-0.1801	-0.285	-0.2093	-0.1547	-0.14	-0.1236	-0.1518	-0.3116	-0.1772	-0.0136	-0.1369	-0.2061	-0.2655	-0.3487	-0.2404	-0.0513	-0.1056	-0.0914	-0.093	-0.0687	-0.1244	-0.1771	0.0013	0.0374	0.0334	0.0703	-0.3351	-0.0982	-0.2549	-0.0366	-0.1246	-0.1275	0.0371	-0.1086	-0.2008	-0.0795	-0.6126	-0.1339	-0.1743
100128932	-0.101	-0.1394	-0.1591	-0.0654	-0.0711	-0.1746	-0.1368	-0.1392	-0.1916	-0.0687	-0.1196	-0.2567	-0.3982	-0.2568	-0.2721	-0.0908	-0.1712	-0.3447	-0.1146	-0.1403	-0.2397	-0.1818	-0.0703	-0.1032	-0.2328	-0.0759	-0.1169	-0.034	-0.0195	-0.2048	-0.0504	-0.1567	0.0707	-0.0154	-0.1045	0.0121	-0.2735	0.0928	-0.0223	-0.0163	-0.1312	-0.0354	-0.1203	-0.093	-0.164	-0.1173	-0.1646	-0.1585	-0.1411
100128935	0.2304	0.4567	0.3557	0.3857	0.2619	0.3273	0.4132	0.2255	0.4331	0.4335	0.4199	0.4716	0.29	0.2812	0.2401	0.3938	0.4009	0.2036	0.1526	0.2374	0.0218	0.2955	0.3299	0.4029	0.3552	0.3532	0.265	0.6172	0.5272	0.5044	0.2018	0.428	0.4256	0.3794	0.3216	0.2673	0.3682	0.2492	0.4089	0.4309	0.4755	0.2158	0.3772	0.3593	0.4684	0.3796	0.4687	0.4375	0.1472
100128936	-0.1942	-0.3092	-0.1936	-0.2329	-0.1473	-0.1061	-0.0749	-0.145	-0.1236	-0.1378	0.0487	0.0911	-0.0681	-0.1602	-0.139	-0.1405	0.0062	0.0225	-0.2755	-0.1868	-0.2256	-0.1379	-0.1331	-0.2126	-0.23	-0.1714	-0.1065	-0.0922	-0.1654	-0.0951	-0.0716	-0.1294	-0.1588	-0.023	-0.186	0.0021	-0.1155	-0.2011	-0.0943	-0.2443	-0.1068	-0.2766	-0.1019	-0.1607	-0.1169	-0.1141	-0.0328	-0.115	-0.1818
100128939	-0.183	-0.274	-0.1078	-0.2559	-0.1421	-0.2188	-0.1534	-0.1265	-0.0844	-0.1396	-0.2054	-0.2463	-0.1335	-0.0984	-0.1661	-0.2192	-0.2941	-0.0688	-0.2223	-0.0885	0.0576	-0.3448	0.0135	-0.3314	-0.2331	-0.2282	-0.2847	-0.2382	-0.176	0.0887	-0.1491	-0.1375	-0.246	-0.1231	-0.2507	-0.0592	-0.2813	-0.0246	-0.1787	-0.2315	-0.2228	-0.2493	-0.0934	-0.2645	-0.2257	-0.0908	0.0162	-0.0725	-0.1682
100128940	0.0573	0.1375	-0.1151	0.0916	0.1158	-0.0136	0.0882	-0.048	0.0259	0.0699	-0.0387	-0.1502	-0.3668	0.0418	-0.0851	-0.0825	-0.2499	-0.3496	-0.0256	0.2632	0.1082	-0.0805	-0.0106	-0.0562	0.0415	0.1731	0.1047	0.1886	0.1702	0.108	0.1452	0.1621	0.0824	0.121	0.2204	0.1094	-0.1524	0.1094	0.1216	0.1132	0.0561	0.1015	0.1395	0.0235	0.2282	0.0013	-0.0664	0.1979	0.03
100128942	0.0701	0.2855	-4e-04	0.0308	0.0099	0.1102	0.0348	0.3046	-0.1682	-0.0291	-0.0787	-0.1921	0.038	0.128	0.1562	-0.1584	-0.0058	-0.309	-0.0477	0.226	-0.2367	0.0627	-0.1643	0.2546	0.2454	0.1393	0.2013	0.0799	0.0916	0.3372	-0.09	0.0043	0.1443	0.1282	0.0978	0.26	0.2066	0.0478	0.3063	0.0815	-0.154	0.1063	0.0029	0.0787	-0.1662	-0.2045	-0.3496	0.1924	-0.1181
100128944	-0.1215	-0.2894	0.0742	-0.2701	-0.2133	-0.3544	-0.1393	-0.2232	-0.1336	-0.0954	-0.2916	-0.2333	-0.153	-0.1614	-0.1626	-0.213	-0.1918	-0.2798	-0.1672	-0.0994	-0.3032	-0.1545	-0.0481	-0.2587	-0.1387	-0.2589	-0.0872	-0.3175	-0.1869	-0.146	-0.2626	-0.1458	-0.1882	-0.0859	0.1618	-0.2966	-0.3228	-0.1599	-0.1529	-0.0946	-0.1887	-0.1395	-0.2797	-0.1021	-0.1597	-0.207	-0.5259	-0.0014	-0.1845
100128948	-0.0745	-0.0706	-0.1571	-0.054	-0.1947	-0.161	-0.1451	-0.0574	-0.0793	-0.135	-0.2167	-0.1782	-0.1873	-0.1061	-0.1346	-0.258	-0.0839	-0.1297	-0.1426	-0.13	-0.158	-0.1806	-0.1533	-0.1453	-0.252	-0.1112	-0.1907	-0.0723	-0.1353	-0.0473	-0.1797	-0.1491	-0.0593	-0.0781	-0.0192	-0.1989	-0.1576	-0.0908	-0.1482	-0.018	-0.116	-0.0953	-0.1222	-0.1769	-0.1098	-0.0982	0.017	-0.2298	-0.1816
100128949	-0.1649	-0.1498	-0.0464	-0.0859	-0.0306	-0.2522	-0.15	0.0067	-0.0257	-0.1178	-0.0624	-0.2606	-0.2586	-0.2258	-0.0835	-0.0345	-0.0016	-0.3918	-0.2703	-0.2098	-0.1526	-0.1245	0.1524	-0.4171	-0.1181	-0.1714	-0.0459	-0.1367	-0.2804	-0.0589	-0.0171	-0.1226	1e-04	0.0044	-0.1959	0.2473	-0.1811	-0.0655	0.0032	-0.1353	-0.1779	-0.1543	0.0802	-0.0055	-0.1905	-0.1004	0.0165	0.0981	-0.183
100128955	-0.0862	-0.0864	-0.2599	-0.2015	-0.2127	-0.0907	-0.052	-0.0348	-0.0362	-0.0443	0.0933	0.0498	-0.1307	-0.0238	-0.0152	0.067	-0.0654	0.091	0.0024	-0.033	-0.0587	-0.1304	0.0673	0.0077	-0.0626	-0.0923	-0.2373	-0.1171	-0.0346	0.0775	0.114	-0.0554	-0.0529	-0.0723	-0.0698	0.1224	-0.0985	0.0078	-0.0483	0.0032	-0.0388	0.0256	0.0384	0.1043	-0.1112	-0.0074	-0.154	0.1887	-0.1041
100128956	-0.1182	-0.0243	-0.2006	0.1429	-0.0835	-0.1025	-0.0838	-0.268	-0.1027	-0.0258	-0.0165	-0.0815	-0.2456	-0.1061	-0.1369	-0.0161	-0.178	-0.417	-0.1359	-0.1061	-0.2244	-0.2168	-0.1583	-0.2024	-0.0577	-0.0518	-0.0966	0.1494	0.1584	-0.3021	-0.036	-0.1779	-0.0583	0.1266	-0.0282	0.1652	-0.1853	0.0069	0.0043	0.0337	-0.0496	-0.0916	0.0515	-0.1245	-0.1758	-0.1457	-0.3675	-0.1177	-0.0923
100128958	0.1816	0.1593	0.2603	0.0922	0.1355	0.1495	0.3002	0.1967	0.2226	0.0472	0.298	0.5015	0.3961	0.2666	0.2773	0.2229	0.2313	0.4993	0.2927	0.2434	0.3711	0.2501	0.0236	0.0991	0.1705	0.2645	0.1872	0.0097	0.1529	0.3575	0.2177	0.3989	0.3565	0.1142	0.1392	-0.0381	0.2731	0.1562	0.2251	0.3378	0.2458	0.3164	0.3395	0.4782	0.1709	0.1448	0.5192	0.2967	-0.0048
100128960	0.0834	0.0737	0.2051	0.2581	0.1296	0.0893	0.1277	0.0978	0.0749	0.1601	0.102	-0.0172	0.0404	0.11	0.0366	-0.0408	0.0495	-0.2398	0.0908	0.1368	-0.0074	0.0324	0.1343	0.0599	0.0742	0.035	0.2124	0.3984	0.1012	0.4214	0.1733	0.2209	0.1717	0.1405	0.1156	0.1135	0.2126	0.2699	0.1032	0.3024	0.2417	0.1177	0.1063	0.1536	0.0489	0.1771	0.1536	0.4037	0.2116
100128963	0.4128	0.2319	0.2273	0.4386	0.3458	0.3588	0.3873	0.4363	0.3743	0.3081	0.4479	0.2658	0.3363	0.4817	0.4821	0.2702	0.1814	0.1786	0.494	0.4895	0.3919	0.3173	0.4368	0.1194	0.2121	0.3819	0.1551	0.1194	0.2122	0.0363	0.4387	0.6048	0.202	0.1938	0.3548	0.2054	0.1027	0.2066	0.0862	0.1655	0.0942	0.3449	0.3826	0.2854	0.263	0.2954	0.1226	0.4717	0.0985
100128966	-0.1284	-0.0669	-0.0634	0.0751	-0.0299	-0.0898	-0.0322	-0.2122	0.008	-0.0555	-0.103	-0.1479	-0.36	-0.0849	-0.1571	-0.1366	-0.1018	-0.2942	-0.0562	-0.0327	-0.1381	-0.0632	-0.0451	-0.0992	-0.1512	-0.0329	-0.0231	-0.0424	0.0289	-0.1324	0.0122	-0.0556	0.0017	0.06	-0.0079	0.0929	-0.054	0.1051	-0.0108	0.0012	-0.0093	-0.0345	-0.0514	0.0239	-0.0997	-0.0982	-0.2164	-0.0831	-0.0988
100128974	0.1038	0.0602	0.0592	0.1289	0.1082	-0.0035	0.1032	0.1593	0.1393	0.126	0.0664	0.1084	-0.0289	0.0873	0.0532	0.0785	-0.018	-0.2018	0.112	0.1441	0.124	0.0115	0.0679	0.0543	0.1209	0.1355	0.0307	0.1706	0.2111	0.0092	0.0875	0.118	0.0414	0.0416	0.2881	0.0501	0.0924	0.1512	0.0887	0.1221	0.0829	0.1125	0.1194	0.042	0.0702	0.1186	-0.0379	0.2001	-0.0194
100128975	-0.1494	-0.0544	-0.0346	0.0141	-0.0156	-0.0804	-0.1691	-0.2704	-0.0772	-0.1264	0.0658	-0.2751	-0.2409	-0.0155	-0.1954	-0.2384	-0.3008	0.0275	-0.0942	0.0416	-0.1723	-0.0398	-0.1904	0.0923	-0.2192	0.0248	-0.0473	-0.0958	-0.1668	-0.3221	0.027	-0.048	-0.0184	0.0108	0.1136	-0.0447	-0.1852	0.0266	-0.1953	-0.0978	-0.1661	0.1467	-0.0175	0.0807	0.0432	-0.0703	-0.0605	0.0956	-0.139
100128977	-0.1639	-0.0996	-0.0964	-0.1476	-0.1277	-0.126	-0.0856	-0.1019	-0.0561	-0.1265	0.0082	0.0208	-0.0941	-0.0879	-0.1382	-0.1442	-0.1547	-0.1846	-0.1618	-0.1471	-0.0831	-0.1844	-0.1195	-0.1035	-0.1337	-0.0871	-0.1358	-0.1333	-0.0406	-0.0582	-0.0398	-0.0584	-0.1148	-0.0433	-0.0607	-0.0986	-0.1694	-0.0371	-0.0447	-0.0798	-0.1253	-0.072	-0.0443	-0.0561	-0.025	-0.0903	-0.0584	-0.0332	-0.0404
100128979	0.0649	0.0232	-0.0099	-0.0187	0.1207	-0.21	0.0083	-0.1221	0.0209	0.1611	-0.1109	0.0292	-0.0365	-0.1039	-0.1397	0.0847	0.0065	-0.0957	0.1064	0.0168	-0.0627	-0.0391	0.038	-0.1631	-0.0778	-0.0311	0.0456	-0.1801	0.2107	0.0939	-0.1108	-0.0578	0.0268	-0.1372	-0.1186	0.3089	0.0328	0.0041	-0.0115	0.2731	-0.0903	-0.045	0.0502	0.1244	-0.0604	-0.0693	0.192	-0.1564	0.0775
100128982	-0.0138	0.0985	-0.0979	0.0509	-0.0072	0.0424	0.2625	-0.1712	-0.0498	-0.0182	0.1041	0.0404	-0.337	-0.0507	-0.0726	-0.13	0.1934	-0.1364	-0.1365	-0.0526	0.0096	-0.1252	0.0188	0.0915	-0.0122	0.0302	0.1371	0.2968	-0.0964	-0.1048	0.1798	0.1078	-0.0475	-0.0061	-0.0917	0.2065	-0.1179	0.0735	-0.0278	-0.1811	-0.1126	0.1691	0.1021	-0.0468	0.2028	-0.0914	0.0403	-0.0885	-0.0823
100128984	-0.0731	-0.1764	0.0097	-0.2251	-0.078	-0.1799	-0.1645	-0.2015	-0.2806	-0.2439	-0.1084	-0.0654	-0.1062	-0.1684	-0.1507	-0.1782	-0.0659	-0.2043	-0.0814	0.0236	-0.0986	-0.1853	-0.1397	-0.2548	0.1297	-0.0976	-0.2418	-0.1375	0.1059	-0.3766	0.0729	-0.242	-0.253	-0.0071	-0.0586	-0.0304	-0.061	-0.1442	-0.0742	0.0592	0.0239	-0.1094	-0.0036	0.0499	0.0103	-0.0856	0.22	-0.1975	-0.3003
100128985	-0.2629	-0.1208	-0.1282	-0.1112	-0.1744	-0.2199	-0.1994	-0.2383	-0.2983	-0.04	-0.161	-0.2539	-0.2515	-0.1292	-0.1442	0.0288	-0.1001	-0.1364	-0.1682	-0.0803	-0.2342	0.0954	-0.1459	-0.0014	-0.1002	-0.1167	-0.0697	-0.1684	-0.0728	-0.25	-0.1998	-0.1884	-0.1183	-0.1738	-0.1835	-0.2323	-0.1772	-0.2013	-0.3361	-0.0512	-0.1088	-0.2685	-0.0569	-0.1212	-0.2837	-0.1773	-0.0758	-0.1141	-0.2025
100128987	0.2218	0.2027	0.2164	0.2464	0.0884	0.3652	0.139	0.153	0.2851	0.1507	0.3176	0.2729	0.2751	0.184	0.2391	0.2068	0.323	0.3221	0.3715	0.2295	0.063	0.3258	0.1322	0.1671	0.2536	0.2624	0.3263	0.4249	0.1615	0.6297	0.1996	0.2903	0.1584	0.2914	0.2727	0.3267	0.0655	0.0913	0.2661	0.1457	0.0902	0.1705	0.1208	0.2465	0.2026	0.223	0.1861	0.2473	0.1733
100128988	-0.1529	-0.1282	-0.1881	-0.1202	-0.1255	-0.1575	-0.2412	-0.132	-0.1306	-0.118	-0.2053	-0.1013	-0.0505	-0.1126	-0.1218	-0.1316	-0.1446	-0.0102	-0.1685	-0.139	-0.0877	-0.1966	-0.0267	-0.0713	-0.1514	-0.1707	-0.1836	-0.1077	-0.1231	-0.1806	-0.1095	-0.2021	-0.0756	-0.0702	-0.1813	-0.1879	-0.0579	-0.0972	-0.116	-0.1343	-0.1513	-0.0769	-0.1224	-0.0699	-0.0676	-0.0835	-0.0125	-0.0467	-0.0932
100128990	0.0514	-0.0044	-0.0784	0.0018	0.096	-0.0052	0.0259	0.025	-0.0377	0.1354	-0.0287	-0.0726	0.2024	0.0333	0.0535	-0.077	-0.0529	-0.0266	-0.0302	0.1016	0.0381	0.0567	-0.0603	0.1089	-0.0382	-0.0523	-0.044	-0.0538	-0.024	0.0039	-0.0618	-0.0895	0.0923	0.0378	-0.0149	-0.0835	-0.0309	0.0316	-0.1353	0.0113	-0.0594	-0.0293	-0.0513	-0.2196	0.0631	0.0337	-0.0514	0.0492	0.0783
100128991	0.1274	0.0385	0.0207	-0.0729	0.0087	0.1323	0.1463	0.0676	-0.0231	0.0584	0.2599	0.0382	0.2275	0.0093	0.0514	0.191	-0.1769	0.1926	0.1466	0.1201	0.0541	-0.0578	0.0474	0.1356	-0.0158	-0.114	0.0308	-0.0587	0.137	0.3143	0.0202	0.066	0.0816	-0.1697	-0.011	-0.0839	0.2256	0.043	0.0017	0.2078	-0.0216	0.1515	0.1251	0.0294	0.0132	-0.1043	0.0055	0.1187	-0.0025
100128993	-0.205	-0.139	-0.146	-0.1842	-0.0938	-0.1834	-0.1518	-0.1926	-0.2477	-0.1404	-0.2003	-0.2093	-0.0151	-0.1653	-0.0229	-0.1347	-0.1038	0.1416	-0.1762	-0.1663	-0.2534	-0.1737	-0.1024	-0.1256	-0.1299	-0.0704	-0.182	-0.2249	0.0246	-0.0237	-0.126	-0.0581	-0.0018	-0.0216	-0.1539	-0.1239	-0.02	-0.1058	-0.1151	-0.0541	-0.1421	-0.0479	-0.1623	-0.0846	-0.2342	-0.1232	-0.0782	-0.121	-0.1121
100128994	0.0189	0.0856	0.1644	0.006	0.0577	0.056	0.0695	0.0789	0.0466	0.0799	0.1026	0.2318	0.0721	0.0288	0.0589	0.1512	0.1166	0.2007	0.0921	0.0282	0.0704	0.2472	0.1826	0.1431	0.0605	0.0836	0.0233	0.1423	0.1373	0.168	0.1219	0.0825	0.0541	0.0696	0.0667	0.0917	0.0567	0.1248	0.0748	0.0455	0.0571	0.1221	0.0684	0.1127	0.0825	0.1469	0.1082	0.0376	0.0247
100128995	0.0777	0.1046	-0.0591	-0.0121	0.0414	-0.1803	0.0494	0.4517	0.125	0.2062	0.0548	0.2993	0.5227	0.0888	0.5072	-0.0824	-0.0473	0.5556	0.3675	-0.1685	0.2267	0.1587	0.225	0.4287	-0.0874	-0.1211	-0.184	-0.0915	-0.0114	0.0348	0.0687	0.1015	0.0085	0.0907	-0.1641	-0.0904	0.1277	-0.0931	0.0071	-0.0403	-0.1977	-0.1747	-0.091	0.1556	-0.2095	-0.0519	0.3282	0.169	0.2124
100128997	0.1136	0.0911	0.1754	-0.0292	0.0393	0.0525	0.0215	0.0906	0.1317	-0.0547	-0.0321	0.203	0.1175	0.0617	0.0387	0.2292	0.1889	0.1284	0.0893	0.103	0.0594	0.0765	0.0615	0.1854	-0.0082	-0.073	-0.0174	0.0707	0.0575	0.2619	0.0842	0.054	0.1048	0.0709	0.1155	-0.1544	0.1647	-0.1204	-0.002	0.0171	-0.1453	0.0901	-0.0272	0.1665	0.0029	-0.1389	0.357	0.3547	0.0072
100128999	0.0278	0.0515	-0.029	0.0624	0.0656	0.026	-0.0363	0.1059	0.0689	0.0579	0.0594	-0.0428	-0.3079	0.037	-0.0914	0.0177	-0.0802	-0.4515	-0.0218	0.0284	0.0313	-0.1233	0.1078	-0.0614	0.0491	-0.1213	0.0636	0.2413	-0.0179	0.0771	-0.0772	-0.0215	0.0855	-0.0126	0.1965	-0.1827	0.0177	0.0538	0.2308	0.1685	-0.0587	-0.0012	0.1178	-9e-04	0.1113	0.0453	0.0141	0.0763	0.0821
100129001	-0.0333	-0.0433	-0.1441	-0.0708	-0.0738	-0.085	-0.0594	-0.0899	-0.1131	-0.1512	0.0282	-0.0894	-0.1947	-0.1333	-0.0258	0.0449	-0.1631	-0.0798	-0.099	-0.1485	-0.1329	-0.057	-0.0659	0.0745	-0.21	-0.1072	-0.092	-0.0424	-0.1621	0.0432	0.0635	-0.1951	0.0173	0.0504	-0.0298	0.1007	-0.066	-0.0805	0.0721	-0.1367	-0.0421	0.0111	-0.0095	0.0094	-0.029	-0.0665	-0.1506	0.1637	-0.1204
100129003	-0.0542	0.0712	-0.0531	-0.0478	-0.0445	-0.1126	0.0213	-0.0278	-0.0576	0.0098	0.1448	-0.1119	0.0745	-0.0268	-0.0255	0.0174	0.0193	0.0054	-0.0543	-0.0265	0.067	0.0373	-0.0672	0.1706	-0.0603	-0.0224	-0.0192	-0.0425	0.0647	-0.0859	-0.0475	-0.0298	-0.06	0.0055	0.1039	-0.0108	0.1209	0.0076	-0.0465	-0.0627	-0.026	0.0167	-0.0101	-0.0645	0.0659	-0.1701	0.086	-0.0356	0.0331
100129004	0.2201	0.1407	0.0885	0.1969	0.226	0.1425	0.129	0.2432	0.1053	0.2206	0.1648	-0.0343	-0.0966	0.1293	0.1212	0.0055	0.03	-0.2349	0.1606	0.1189	-0.0442	0.0019	0.2397	0.0401	0.0912	0.2233	0.0968	0.1598	0.1592	-0.1448	0.205	0.1624	0.0571	0.0785	0.189	0.0811	0.0333	0.1215	0.1123	0.1297	0.0052	0.1979	0.0692	-0.0617	0.1412	0.2194	-0.1102	0.0976	-0.0151
100129005	-0.064	-0.1601	-0.1514	-0.1315	-0.105	-0.0043	-0.1186	-0.0355	-0.1043	-0.1058	-0.1488	-0.0981	0.0841	-0.187	-0.0564	-0.0422	-0.0241	0.1086	-0.077	-0.1375	-0.1882	0.0327	-0.0875	-0.0281	-0.0953	-0.0843	-0.1256	-0.2415	-0.0801	-0.0704	-0.0754	-0.0476	-0.0527	-0.0606	-0.0786	-0.0152	-0.1004	-0.1226	-0.027	-0.1711	-0.0632	-0.054	-0.123	-0.1868	-0.072	-0.1711	-0.2401	-0.0479	-0.1527
100129006	0.5892	0.3032	0.2262	0.3719	0.2697	0.4604	0.2538	0.3932	0.3172	0.4434	0.1088	0.1365	0.7299	0.7833	0.6814	0.5225	0.5122	0.1815	0.824	0.1005	0.4594	0.0805	0.1246	0.6148	0.3719	0.5581	0.6778	0.1067	0.2235	-0.0107	0.3568	0.3564	0.3273	0.1213	0.4963	0.0289	0.5885	0.2752	0.071	0.1488	0.2211	0.3351	0.3039	0.0337	0.2181	0.1467	-0.0453	0.1035	0.1259
100129007	-0.2022	-0.1415	-0.1795	-0.1729	-0.1369	-0.1905	-0.0955	-0.1761	-0.1445	-0.1471	-0.175	-0.0463	-0.1444	-0.1675	-0.168	-0.248	-0.1457	-0.0114	-0.0847	-0.1675	-0.2383	-0.0856	-0.1338	-0.0504	-0.1457	-0.1081	-0.128	-0.1294	-0.1478	-0.2804	-0.1337	-0.2233	-0.1321	-0.1493	-0.2024	-0.1722	-0.2482	-0.1278	-0.1127	-0.2337	-0.066	-0.204	-0.1357	-0.1779	-0.203	-0.1035	-0.299	-0.2007	-0.2258
100129008	-0.1342	-0.1228	0.0351	-0.1367	0.0177	0.0323	-0.0615	0.0779	-0.0391	0.0364	-0.2331	0.1075	0.0018	-0.0385	-0.021	-0.1083	-0.095	-0.0781	-0.0107	-0.0302	-0.1584	0.0328	0.0177	-0.0288	-0.1087	0.0445	-0.0279	0.0767	0.1047	0.0236	-0.1198	0.0805	-0.0491	-0.0327	-0.1058	0.0391	-0.1394	0.0565	-0.0251	-0.0656	-0.1289	-0.0673	-0.0469	-0.0383	-0.0221	0.0132	-0.0523	0.0323	0.0283
100129009	0.1237	0.2348	0.2252	0.3101	0.2475	0.1115	0.2023	0.1812	0.1985	0.1925	0.0492	0.1918	0.1341	0.2406	0.1514	0.145	0.1939	0.2206	0.2703	0.2448	0.1657	0.2313	0.3044	0.1966	0.1412	0.2459	0.1172	0.3235	0.0942	0.1416	0.263	0.1181	0.2143	0.3537	0.1601	0.2121	0.1818	0.1038	0.2248	0.155	0.133	0.197	0.1866	0.1558	0.025	0.1325	0.0496	0.2543	0.2641
100129010	0.1147	0.1632	0.2559	0.4545	0.3056	0.2736	0.3172	0.2118	0.287	0.2038	0.178	0.2268	0.0354	0.2314	0.167	0.2597	0.1303	0.057	0.3882	0.3799	0.4366	0.0757	0.1474	0.195	0.2114	0.4218	0.3428	0.1874	0.4099	0.3645	0.3705	0.3084	0.4789	0.4394	0.5441	0.1795	0.3283	0.3389	0.1206	0.3658	0.3729	0.1539	0.2976	0.1581	0.4707	0.0927	-0.1178	0.172	0.0706
100129013	0.7556	0.7315	0.7661	0.757	0.7514	0.6722	0.7101	0.7208	0.7961	0.7334	0.7501	0.7214	0.6522	0.7524	0.8806	0.686	0.6147	0.524	0.7994	0.8444	0.5914	0.7138	0.6309	0.4929	0.6406	0.7231	0.6871	0.6761	0.7133	0.8764	0.5972	0.7385	0.876	0.6489	0.8668	0.7081	0.461	0.6856	0.7633	0.5767	0.5152	0.7887	0.7842	0.758	0.6291	0.6396	0.4269	0.8092	0.7577
100129014	0.0389	0.0359	0.0075	0.0762	0.0482	0.0705	0.0275	0.0936	0.0622	0.0613	-0.1048	0.0702	0.1364	0.1213	0.0964	0.017	0.0107	0.019	0.0281	0.1106	0.0247	-0.0217	0.1464	0.0368	0.0427	0.0818	-0.0234	0.117	0	-0.0253	0.0214	0.1105	0.0299	-0.0071	0.0426	0.0865	-0.0219	0.0481	0.044	0.0709	-0.0259	0.0096	0.0619	0.0473	0.0458	0.0699	-0.004	0.0187	-0.0509
100129015	-0.4338	-0.3046	-0.4371	-0.0592	-0.0971	-0.3654	-0.5033	-0.1167	-0.3534	-0.1004	-0.2266	-0.2815	-0.7361	-0.3511	-0.5469	-0.4834	-0.2842	-0.4858	-0.393	0.0476	-0.5085	-0.3277	-0.4508	-0.4993	-0.2193	-0.1821	-0.2572	0.0083	-0.0648	-0.5465	-0.3703	-0.3246	-0.1076	-0.2718	-0.3041	-0.1688	-0.3035	0.0412	-0.3796	-0.2881	-0.4158	-0.4212	-0.0868	-0.4502	-0.2231	-0.4584	-0.186	-0.5779	-0.3215
100129020	0.0058	-0.0135	0.058	-0.0048	0.0153	-0.0626	-0.0188	-0.0199	0.0597	0.0073	0.0594	0.0835	0.0683	0.0309	0.1159	0.0203	-0.0352	0.2061	-0.0861	0.0471	0.0417	0.0391	0.001	-0.0108	0.039	0.0129	-0.0966	0.1265	-0.0232	0.0901	0.0014	0.1044	0.0292	0.0179	0.1433	0.0305	0.0733	0.0556	0.0308	0.0414	0.0264	0.0063	0.0109	0.0172	0.0127	0.0853	0.1841	0.0764	0.0284
100129021	-0.0193	0.1082	0.0603	0.079	0.0147	0.0286	-0.0184	-0.015	-0.0512	-0.0213	-0.0585	-0.0105	-0.3152	-0.0945	-0.1174	-0.029	-0.0352	-0.4334	-0.0766	0.1077	-0.1257	-0.0524	-0.0833	0.0687	-0.1027	-0.031	0.1174	0.067	0.0411	0.0835	0.0767	0.066	0.1304	0.0944	0.064	0.0543	-0.0276	0.1708	0.0745	0.0046	0.0295	0.0272	0.0546	0.0064	-0.0543	-0.0269	0.0099	0.0396	-0.0947
100129022	0.5566	0.3818	0.4553	0.1658	0.3626	0.3182	0.441	0.408	0.3601	0.4358	0.3863	0.2127	0.3301	0.4934	0.313	0.2549	0.3189	0.0605	0.6034	0.3582	0.2357	0.0858	0.4354	0.0436	0.3032	0.231	0.3583	0.0563	0.0024	-0.253	0.269	0.2972	0.2191	0.1452	0.3325	0.0294	0.1792	0.1879	0.1541	0.1371	0.1983	0.4241	0.2832	0.1758	0.3082	0.4719	0.0888	0.1538	0.1652
100129023	-0.0124	0.0211	0.0219	0.0382	0.0633	0.0554	-0.0216	0.091	0.0332	-0.0096	-0.0099	0.0149	0.0838	0.0467	0.1188	-0.0179	-0.0781	0.0787	0.0805	0.0673	-0.025	-0.0556	0.0406	0.0297	0.0325	-0.0446	-0.0355	0.0223	0.0689	-0.0776	0.0095	0.0624	0.1779	0.0112	0.025	0.0611	0.0292	0.1057	0.0151	0.0244	0.1024	-0.0525	0.0093	0.2173	0.1066	-0.0169	0.1443	0.1339	0.0168
100129026	1.1065	0.7266	1.229	0.758	0.9153	1.1805	1.0304	0.8735	1.0251	1.2281	0.8361	0.6634	0.8613	1.2181	1.0824	0.5407	1.2786	0.4824	0.7315	0.5561	0.7635	0.5705	0.9442	0.6802	0.6141	0.6649	0.6768	0.6689	0.409	0.2168	0.5925	0.663	0.8008	1.0065	0.8014	0.3143	0.5221	0.6725	0.6285	0.6048	0.9539	0.8072	0.6192	0.4694	0.8122	0.658	0.414	0.5487	1.0446
100129028	1.1761	1.3387	1.1685	1.5344	1.4585	1.2971	1.168	1.0275	1.2797	1.1822	1.0637	0.9679	1.0211	1.3911	1.0177	0.9218	1.0901	0.6204	1.0392	1.137	0.8224	1.0538	1.3044	0.8821	1.3416	1.3812	1.1776	1.1186	1.4783	1.2186	1.258	1.4667	1.4871	1.7549	1.3482	1.2068	0.7348	1.4525	1.2078	1.3613	1.2577	1.1726	1.304	1.1324	1.3312	1.4328	0.6562	1.0309	1.2376
100129031	-0.0823	-0.0455	-0.1586	0.1157	-0.0735	-0.0297	0.0361	0.1403	0.0747	0.1314	0.0871	0.1787	0.2103	0.0792	0.0939	0.0399	0.1424	0.3631	0.0384	-0.0043	-0.0828	0.1082	0.321	0.1527	0.0022	0.0265	-0.0822	0.1898	-0.1739	-0.2504	-0.0949	0.0988	-0.2628	0.0559	-0.2009	0.079	0.1378	-0.0956	-0.1373	-0.0708	0.0469	-0.0816	0.0163	-0.1148	0.0746	0.0733	0.1092	0.1089	-0.0354
100129032	-0.0386	0.0172	-0.1278	0.0132	-0.0066	-0.0568	-0.1507	-0.0669	-0.0293	-3e-04	-0.1657	-0.1477	0.0044	0.0047	-0.024	0.0472	-0.058	0.0189	-0.0403	0.0143	-0.0641	-0.2185	-0.0912	-0.0643	-0.1781	-0.0754	-0.1376	0.2046	-0.0576	-0.118	0.0447	-0.039	-0.0357	-0.0359	-0.1688	-0.1111	-0.1483	-0.0847	0.0599	0.0573	-0.1247	-0.1365	-0.0538	-0.0237	-0.065	-0.0906	-0.2057	-0.0246	-0.0857
100129033	0.1504	0.0079	0.1454	0.069	0.1963	0.0778	0.1281	0.0145	0.0438	0.1083	2e-04	0.0029	0.267	0.1212	-0.0066	0.3858	0.1208	0.2177	0.0882	-0.0049	-0.0112	-0.2067	0.1472	0.1826	0.2137	0.1572	-0.0192	-0.329	0.1507	-0.1075	0.039	0.2801	-0.121	0.0282	0.2301	0.043	0.182	-0.0104	0.02	0.0387	-0.0835	-0.0167	-0.1065	-0.1865	-0.1191	-0.1111	-0.2233	-0.1239	-0.0128
100129034	1.6495	1.612	1.6113	1.3851	1.9601	1.8798	1.7056	1.3761	1.3725	1.6611	1.4446	0.4741	1.0964	1.4502	1.312	1.4448	1.2963	0.8705	1.6177	1.4094	1.1454	1.1322	1.9077	0.6032	1.9013	1.7054	1.7108	1.1537	1.5176	0.824	0.8606	1.1287	1.2845	1.3768	1.684	1.3607	1.5103	1.4988	1.0228	1.8895	1.516	1.879	1.414	1.0204	1.5384	2.0293	0.2697	1.2384	1.5128
100129036	-0.0057	0.1284	0.0161	0.0646	0.0909	0.0178	0.0535	-0.021	0.0806	0.1183	-0.0917	-0.1009	-0.2716	0.0079	-0.128	0.0332	-0.1116	-0.3034	-0.0044	-0.008	-0.0782	0.0309	0.0922	-0.0897	-0.0548	0.0676	0.0459	0.1496	0.0246	-0.0417	0.0715	-0.0013	0.0518	0.0687	0.1226	0.0514	-0.1391	0.129	0.0677	0.029	0.1622	-0.0019	0.066	0.0963	0.0211	-0.02	-0.2383	-0.0067	-0.0341
100129040	-0.3111	-0.2782	-0.3776	-0.1079	-0.1884	-0.2149	-0.1615	-0.2379	-0.1191	-0.1997	-0.3772	-0.3858	-0.2972	-0.2303	-0.3405	-0.2339	-0.258	-0.3898	-0.2317	-0.1609	-0.3041	-0.1396	-0.1668	-0.0925	-0.2718	-0.2	-0.1927	-0.2131	-0.2394	-0.1389	-0.1732	-0.2273	-0.3629	-0.2211	-0.2347	0.0228	-0.1295	-0.2519	-0.1608	-0.2688	-0.2437	-0.2023	-0.1057	-0.2304	-0.1354	-0.1773	-0.1906	-0.1216	-0.0851
100129046	-0.116	-3e-04	0.1255	0.1284	0.0926	0.1221	-0.1088	0.0937	0.0349	-0.0025	0.1454	0.2044	0.2147	0.1004	-0.0037	0.1102	0.1085	0.0829	0.0784	0.1525	-0.0598	-0.0346	-0.0292	-0.0745	-0.0453	0.0625	-0.0686	0.0498	0.0487	0.0312	0.1745	0.1491	0.0051	0.1051	0.0589	-0.1651	-0.103	-0.1003	-0.0149	-0.0043	0.0129	0.0258	0.0846	0.0482	-0.0077	0.0996	0.1572	-0.0555	0.141
100129051	0.0661	0.2746	0.188	0.2933	0.1101	0.2335	0.2065	0.1031	0.12	0.1776	0.287	0.2582	0.2316	0.1889	0.225	0.4321	0.2567	0.3228	0.107	0.2033	0.0976	0.167	0.1511	0.064	0.2848	0.3589	0.1238	0.3206	0.1873	0.3434	0.116	0.2052	0.2782	0.1983	0.0705	0.1106	0.2707	0.1357	0.2105	0.1855	0.2897	0.0212	0.3768	0.0867	0.1941	0.013	0.0839	0.2868	0.1559
100129052	0.0096	0.0608	-0.0177	-0.0621	0.0469	0.0336	0.0614	-0.0503	-0.0161	0.109	-0.0926	0.0452	-0.1287	0.0799	-0.0523	-0.0039	-0.0274	-0.1651	0.018	-0.0585	-0.0654	-0.0415	-0.1285	-0.0773	0.022	0.0761	-0.0333	0.0456	0.04	0.0114	0.1042	-0.1212	0.026	0.121	-0.0785	0.1132	-0.1204	0.0843	-0.0716	0.0685	0.0758	-0.012	-0.0238	-0.0363	-0.0089	-0.0093	-0.1955	-0.0832	0.1294
100129053	-0.0935	-0.1327	-0.1444	-0.1095	-0.1709	-0.1813	-0.2378	-0.1686	-0.1821	-0.1185	-0.0558	-0.0012	0.0276	-0.0772	-0.1358	-0.261	-0.1428	0.0164	-0.2043	-0.1488	-0.0815	-0.0663	-0.26	-0.1586	-0.2145	-0.2025	-0.1579	-0.1102	-0.2047	-0.1132	-0.0827	-0.123	-0.1598	-0.1285	-0.0843	0.0107	0.0315	-0.0157	-0.1437	-0.094	-0.186	-0.0489	-0.1423	-0.1383	-0.0679	-0.1448	0.1282	-0.0618	-0.1201
100129055	0.0823	-0.0459	0.0198	0.1258	-0.0171	0.0013	0.044	0.0321	0.0392	0.0883	-0.0107	0.1426	0.0533	0.0223	0.1108	-0.0739	0.0088	-0.1241	0.0751	0.1395	0.1321	0.0402	0.0202	-0.0067	0.0362	0.0336	0.1004	0.1931	0.3228	0.1508	0.0991	0.1696	0.1532	0.1217	0.0681	0.091	0.0856	0.097	0.1496	0.105	0.0421	0.0914	0.0466	-0.0351	0.0821	0.2313	0.0186	0.0655	-0.0262
100129058	0.2234	0.2	0.3028	0.2505	0.0596	0.3522	0.163	0.1128	0.2602	0.1137	0.0469	0.5176	0.4746	0.2792	0.4996	0.1128	0.2184	0.6251	0.3367	0.2651	0.2188	0.1448	0.4489	0.1805	0.2861	0.1141	0.03	0.1235	0.1774	0.0154	0.0717	0.1726	0.2514	0.0588	0.0555	0.1535	0.2279	-0.1214	0.0282	0.0498	0.2156	0.2115	0.0635	0.3751	0.1907	0.2271	0.4059	0.2717	0.2908
100129060	0.323	0.5127	0.469	0.5722	0.2681	0.4461	0.5425	0.4229	0.4333	0.4448	0.35	0.5762	0.6757	0.486	0.4496	0.6796	0.7858	0.7837	0.6252	0.4923	0.3968	0.5307	0.1478	0.7097	0.5441	0.5141	0.405	0.3491	0.4382	0.3976	0.4878	0.3092	0.7489	0.3353	0.1513	0.179	0.6778	0.3545	0.1938	0.2768	0.3106	0.4481	0.3942	0.3812	0.4226	0.3965	0.3897	0.4112	0.3998
100129061	0.7873	0.5776	0.6154	0.6262	0.5273	0.7035	0.6767	0.8524	0.5541	0.6881	0.7568	1.0526	0.8485	0.7374	0.6719	0.6874	0.7844	0.5857	0.7085	0.5539	0.5306	0.6307	1.2587	0.3761	0.4776	0.6431	0.5457	0.5683	0.522	0.5178	0.6225	0.6256	0.5663	0.5475	0.642	0.5235	0.4527	0.4031	0.4524	0.456	0.418	0.3541	0.4045	0.3591	0.5608	0.7994	0.4585	0.494	0.5007
100129062	-0.0651	-0.1602	-0.2047	-0.1927	-0.1913	-0.1809	-0.0919	0.0331	-0.144	-0.007	-0.0787	-0.1971	-0.0206	-0.1102	-0.1019	-0.0239	-0.2075	-0.1052	-0.184	-0.017	-0.1351	-0.1285	-0.1214	-0.277	-0.1004	-0.108	-0.0577	-0.2508	-0.0891	-0.3329	-0.2434	-0.0467	-0.179	-0.169	-0.2813	-0.1057	0.0084	-0.1192	-0.1618	-0.046	-0.0962	-0.1756	-0.1075	-0.1289	-0.1415	-0.2105	-0.2296	-0.2568	-0.1767
100129063	-0.09	0.0485	-0.0195	-0.1023	-0.0082	-0.0827	-0.0108	-0.1208	-0.0885	-0.1258	-0.1759	0.0399	-0.1771	-0.0914	-0.1755	-0.0351	0.0214	-0.17	-0.0767	-0.0977	-0.1358	-0.1559	-0.121	-0.1631	0.0017	0.0033	0.0839	9e-04	-0.0724	-0.1016	-0.0985	0.0486	-0.1561	-0.088	-0.0731	-0.1955	-0.256	-0.2452	-0.101	-0.1968	0.0386	-0.0789	0.0278	-0.0672	-0.2097	-0.1394	-0.0722	-0.1999	-0.0444
100129065	-0.1312	-0.0253	0.0532	-0.0286	-0.0318	-0.0098	-0.0601	-0.1909	-0.0918	-0.1289	0.0402	0.0292	0.0528	0.0111	-0.0551	-0.1158	0.0826	0.0672	0.0163	-0.0246	0.085	-0.1091	-0.0778	-0.1471	-0.0596	0.0043	-0.137	-0.2047	-0.1269	-0.0756	0.0201	-0.1055	-0.1475	0.1422	-0.0513	-0.1003	-0.048	-0.1113	0.0331	-0.0504	0.0274	-0.1386	-0.1373	-0.0234	-0.1806	-0.1084	-0.0693	0.0332	0.0321
100129066	-0.1011	-0.1196	-0.0718	-0.1696	-0.084	-0.15	-0.1332	-0.0363	-0.0863	-0.1605	-0.1336	-0.1466	0.0454	-0.0803	-0.1024	-0.1573	-0.1353	-0.2728	-0.108	-0.181	-0.2177	-0.1452	-0.2232	-0.3081	-0.2328	-0.2683	-0.1917	-0.2298	-0.2295	-0.1107	-0.2096	-0.0529	-0.1989	-0.0236	-0.1752	-0.1731	-0.0731	-0.0714	-0.2043	-0.274	-0.1995	-0.0798	-0.1203	-0.0871	-0.1308	-0.1383	-0.1026	-0.0923	-0.1323
100129067	0.4106	0.1755	-0.0949	0.1262	0.2144	-0.0692	0.2016	0.2543	0.0418	0.016	0.3138	-0.0339	0.3582	0.2569	0.1968	-0.1144	0.1658	0.1506	0.0603	0.0457	0.0243	-0.0517	0.1196	0.1683	0.225	0.193	0.1839	0.4101	-0.1345	-0.0697	0.0177	0.0613	0.2124	-0.0524	0.1198	0.1107	-0.011	-0.0098	-0.0966	-0.0443	0.0393	0.1148	-0.082	0.0505	0.137	0.0737	-0.2459	-0.2409	0.0934
100129070	-0.2037	-0.1708	-0.1701	-0.1102	-0.1176	-0.327	-0.1276	-0.2751	-0.1747	-0.1597	-0.2684	-0.2694	-0.0536	-0.2128	-0.2089	-0.234	-0.3853	0.2243	-0.1164	-0.0849	-0.2936	-0.1651	-0.4413	0.1664	-0.3043	-0.1971	-0.046	-0.2315	-0.1037	-0.0827	-0.2283	-0.153	-0.2321	-0.2485	-0.0053	-0.3053	-0.1091	0.2681	-0.1751	0.0039	-0.217	-0.1936	-0.1619	-0.2079	-0.3698	-0.1994	0.007	0.0627	-0.1649
100129071	0.3732	0.0876	0.258	0.5711	0.6347	0.188	0.5601	0.5184	0.7015	0.6554	0.2031	0.2583	-0.0442	0.3615	0.1699	0.5311	0.0805	-0.4737	0.3552	0.3128	0.6811	0.6626	0.5864	0.3045	0.313	0.4607	0.574	0.2691	0.3206	-0.0131	0.4732	0.3073	0.4244	0.5171	0.49	0.5372	0.5431	0.4289	0.5349	0.5257	0.4324	0.4876	0.3806	0.4141	0.2797	0.3322	0.0232	0.3748	0.4894
100129074	-0.207	-0.1205	-0.2475	-0.1516	-0.1818	-0.3102	-0.2819	-0.323	-0.3423	-0.256	-0.4071	-0.3387	-0.3502	-0.2875	-0.3394	-0.2889	-0.3453	-0.1985	-0.2176	-0.2335	0.0076	-0.3857	-0.262	-0.3771	-0.1967	-0.2086	-0.2443	-0.2805	-0.1292	-0.1871	-0.1744	-0.2483	-0.1553	-0.0987	-0.2064	-0.2133	-0.1991	-0.2087	-0.0552	-0.0798	-0.1085	-0.3929	0.0336	-0.1766	-0.3516	-0.2361	-0.2213	-0.2178	0.0357
100129075	0.1267	0.0138	-0.1116	0.0828	0.0075	-0.0182	0.042	0.0354	0.0146	0.0193	0.1018	-0.0425	-0.0169	0.0607	-0.0108	-0.0609	-0.0734	-0.0706	0.0138	0.0769	-0.0088	0.0247	0.0596	-0.0253	0.0044	0.0493	0.0449	0.0291	0.0711	-0.0402	0.0615	0.0709	0.0631	0.0578	0.1387	0.0865	-0.0362	0.0539	0.0723	0.0586	0.05	0.106	0.0766	0.063	0.0822	0.0916	-0.0074	0.0994	-6e-04
100129076	0.1688	0.1861	0.1614	0.0141	0.1474	-0.0712	0.051	0.0833	-0.0281	-0.0061	0.0412	0.2141	0.0095	0.1014	0.0371	0.0706	0.1307	-0.0946	0.1708	0.0648	0.0804	0.0924	0.0482	0.2262	-0.011	0.1308	0.076	0.1604	-0.0325	0.1259	0.1223	0.0556	0.1911	0.0231	0.1632	0.1413	0.1343	0.0663	0.008	0.0467	0.0163	0.1042	0.1152	0.219	-0.0297	0.1594	0.0561	0.2715	0.1529
100129077	-0.178	-0.0785	-0.1287	-0.0399	-0.0275	-0.128	-0.1007	-0.0892	-0.0024	-0.053	-0.1704	-0.0695	-0.1631	-0.1223	-0.1119	-0.0634	-0.1037	-0.2022	-0.1666	-0.0303	-0.0102	-0.0285	0.049	0.1199	-0.0034	-0.0358	-0.1042	-0.0736	0.0407	-0.0859	-0.0084	-0.0791	-0.0044	-0.1083	-0.0515	-0.0167	-0.1884	-0.1898	-0.0665	0.031	0.019	-0.0303	-0.0434	-0.0756	-0.1281	0.081	-0.0966	-0.0361	-0.0715
100129078	0.0122	0.0533	0.1912	-0.1381	-0.0639	0.2288	-0.1306	0.0433	0.0145	-0.1656	0.1962	0.0022	0.2446	0.0486	0.2413	-0.0489	4e-04	0.1164	-0.0169	-0.1163	-0.1288	0.0253	0.1509	0.2113	0.1519	-0.005	-0.0103	0.1458	-0.1455	0.0872	-0.0331	0.087	-0.0671	-0.025	0.0986	0.2092	0.084	0.1243	-0.0223	0.2501	0.008	-0.0024	0.1225	-0.0037	0.0908	0.2465	-0.0673	0.1084	0.0734
100129079	0.6409	0.4516	0.522	0.2106	0.1879	0.4442	0.5832	0.4153	0.3888	0.2739	0.6724	0.2406	0.647	0.5413	0.4847	0.4581	0.4143	0.3685	0.772	0.7481	0.1151	0.2291	0.2905	-0.099	0.1335	0.1329	0.585	-0.1375	0.0371	0.2136	0.1675	0.2854	0.0804	0.0894	0.2311	0.1612	0.3249	0.1367	0.0986	0.2148	0.2858	0.4126	0.1878	0.1103	0.2862	0.1251	0.2993	0.1057	0.119
100129083	0.383	0.2778	0.573	-0.0648	0.3251	0.1453	0.2737	0.2959	0.2285	0.3408	0.1323	0.2393	0.2534	0.336	0.2168	0.4175	0.616	-0.0385	0.4043	0.2212	0.2071	0.2253	0.0741	0.2821	0.5872	0.3282	0.5957	-0.0757	0.1056	0.3264	0.2741	0.2396	0.1531	-0.0046	0.2791	0.1333	0.3315	0.2895	0.2059	0.2104	0.3857	0.4135	0.4343	0.0901	0.222	0.4046	0.1737	0.2598	0.1667
100129085	-0.3431	-0.3294	-0.26	-0.2644	-0.3105	-0.2646	-0.3166	-0.3768	-0.2986	-0.3784	-0.3365	-0.3306	-0.479	-0.2344	-0.4999	-0.3651	-0.3088	-0.7561	-0.1863	-0.2944	-0.3426	-0.1879	-0.0501	-0.1363	-0.306	-0.3374	-0.3626	-0.514	-0.2212	-0.3089	-0.3168	-0.3392	-0.1316	-0.1695	-0.2506	-0.1889	-0.2459	-0.231	-0.0607	-0.2048	-0.1336	-0.2146	-0.1873	-0.4258	-0.2065	0.0211	-0.3278	-0.2325	-0.1498
100129087	0.268	0.1414	0.1188	0.0867	0.0855	0.188	0.1411	0.1027	0.0768	0.0345	0.1038	0.2776	0.1418	0.1863	0.0607	0.1743	0.1396	-0.1283	0.1178	0.211	-0.0183	-0.0431	0.1668	0.034	0.1307	0.0359	0.2111	0.3267	0.1435	0.1552	0.0726	0.09	0.1919	0.0661	0.1099	0.1475	0.2879	0.2302	0.0753	0.1878	0.0298	0.0564	0.1772	0.1271	0.1089	0.1681	0.2687	0.1079	-0.0358
100129090	0.0487	0.1135	0.2288	0.2616	0.1586	0.1518	0.1216	0.1408	0.1001	0.215	0.0862	0.2604	0.0642	0.0921	0.1091	0.1642	0.1667	0.2439	0.0588	0.0983	0.2308	0.1991	0.1221	0.259	0.0776	0.2566	0.2037	0.1659	0.212	0.1817	0.1428	0.1738	0.154	0.2297	0.0626	-0.0063	0.2611	0.0464	0.0768	0.1988	0.1786	0.1796	0.0824	0.1665	0.0388	0.2567	0.1934	0.2109	0.0417
100129091	-0.3515	-0.1867	-0.2848	0.0537	0.1196	-0.2927	-0.0675	-0.3389	-0.0458	-0.158	-0.4405	-0.4259	-0.6654	-0.0977	-0.379	-0.3747	-0.3156	-0.6878	-0.2351	-0.1121	-0.3738	-0.0704	-0.2128	-0.2239	-0.3235	0.0226	-0.062	-0.0725	0.0429	-0.1687	-0.0573	-0.2871	-0.2147	0.0109	-0.1159	-0.0889	-0.4739	0.0328	0.0489	-0.1338	-0.1252	-0.2518	-0.0136	-0.082	-0.1947	-0.2078	-0.5946	-0.1654	-0.097
100129092	-0.2118	-0.2149	-0.1642	-0.1723	-0.1522	-0.2754	-0.1892	-0.1942	-0.0501	-0.1592	-0.2392	-0.117	-0.2541	-0.1904	-0.2382	-0.1454	-0.2699	-0.3297	-0.2543	-0.1225	-0.2383	-0.2353	-0.2042	0.0853	-0.1647	-0.1912	-0.1761	-0.1552	-0.243	-0.2623	-0.0589	-0.2143	-0.1333	-0.1414	-0.2191	-0.2236	-0.1766	-0.0889	-0.1263	-0.243	-0.2832	-0.277	-0.0726	-0.2953	-0.121	-0.1995	-0.3528	-0.1266	-0.2578
100129093	0.2818	0.0872	0.2374	-0.0435	0.1624	0.159	0.349	0.1613	0.2547	0.2561	0.273	0.0293	0.3016	0.3323	0.2768	0.1664	0.0074	0.068	0.1121	0.058	0.3544	0.1212	0.139	0.138	0.1227	0.2334	0.0417	-0.0376	-0.106	0.0136	-0.0212	0.095	-0.0975	-0.0105	0.0606	-0.0383	0.3169	0.1427	-0.145	0.0996	0.0568	0.1412	0.0654	-0.0137	0.1358	0.0473	-0.1148	-0.0114	0.1859
100129094	-0.0944	0.0629	-0.0258	-0.0375	-0.0419	-0.0656	-0.0527	0.032	-0.0216	-0.0147	0.0094	0.2298	0.2324	-0.038	0.0131	-0.1014	0.0509	0.067	0.0562	-0.0099	0.0855	0.128	-0.1215	0.0997	0.1079	0.0697	-0.1023	0.053	-0.0068	0.3302	-0.0793	0.0191	-1e-04	0.0234	0.0777	-0.0258	0.0339	-0.0616	-0.0308	0.0486	0.0298	-0.0969	-0.0023	0.0087	-0.0555	4e-04	0.0057	-0.0825	-0.1458
100129096	0.0144	-0.0132	0.0027	0.0123	0.0497	0.0669	0.0892	-0.0762	-0.026	0.0084	-0.0466	-0.0108	-0.0508	-0.0128	-0.0457	-0.1084	0.0164	0.0031	0.0081	-0.0022	-0.0218	-0.0637	-0.053	-0.0159	0.0326	0.0301	0.0362	0.0336	0.0043	-0.0543	0.1055	-0.0534	0.0409	-0.0517	0.0311	0.0307	-0.0903	0.1058	-0.0351	-0.044	-0.0089	-0.0644	-0.0188	-0.0827	-0.0987	-0.0021	-0.1433	-0.0537	-0.1225
100129098	-0.1785	-0.1035	-0.1333	-0.0218	0.0511	-0.2326	-0.1241	-0.0577	-0.0892	-0.0778	-0.2146	-0.2117	-0.5494	-0.0755	-0.1744	-0.229	-0.218	-0.4911	-0.1281	-0.057	-0.1425	-0.1967	-0.1149	-0.1686	-0.1285	-0.0116	-0.077	-0.0676	-0.0349	-0.0064	-0.0708	-0.1161	0.0505	-0.0543	-0.0033	0.0237	0.005	-0.0064	-0.0137	-0.219	-0.0491	-0.0904	-0.0748	-0.0954	-0.0342	0.0208	-0.0744	0.0782	-0.1543
100129100	-0.1869	-0.1192	-0.1671	-0.1847	-0.1527	-0.2013	-0.1487	-0.2577	-0.2331	-0.1322	-0.2954	-0.2536	-0.3339	-0.2199	-0.2687	-0.2435	-0.1215	-0.2513	-0.1875	-0.277	-0.2023	-0.2057	-0.1377	-0.2245	-0.2557	-0.0909	-0.1563	-0.2328	-0.1162	-0.2911	-0.1909	-0.26	-0.2385	-0.2607	-0.2692	-0.1982	-0.2378	-0.2283	-0.1286	-0.1693	-0.1015	-0.2001	-0.2085	-0.2284	-0.2022	-0.1931	-0.3907	-0.2387	-0.1554
100129101	-0.0958	-0.0461	-0.1227	-0.0079	-0.0306	0.0214	-0.0321	-0.0596	-0.0192	-0.0094	-0.0384	-0.0268	0.0598	0.0117	0.0207	-0.0639	0.0199	0.0742	-0.0396	-0.0597	0.0703	0.0359	0.0146	0.0283	-0.0572	-0.0334	-0.0553	-0.0814	-0.1153	0.0649	-0.1187	-0.0317	-0.0475	-0.007	-0.0914	-0.0443	-0.0617	-0.019	-0.026	-0.0722	-0.0119	-0.0648	-0.0033	0.0329	-0.0244	-0.0486	0.1202	0.0269	-0.0279
100129103	0.2194	0.1116	0.1236	0.132	0.1416	0.0537	0.1812	0.278	0.1482	0.1559	0.1998	0.0788	0.0371	0.1622	0.1285	0.1887	0.1097	-0.074	0.1181	0.1709	0.2954	0.1342	0.1492	0.1905	0.1102	0.0875	0.1938	0.1801	0.1617	0.1421	0.1017	0.1865	0.2193	0.0766	0.1242	0.1776	0.2106	0.1879	0.123	0.1366	0.05	0.0756	0.1392	0.0615	0.0719	0.1782	0.0811	0.1631	0.0451
100129104	0.3848	0.303	0.3922	0.4467	0.3533	0.4204	0.4935	0.4516	0.3552	0.3117	0.3446	0.5987	0.3615	0.4862	0.3556	0.4564	0.6709	0.0789	0.3629	0.2347	0.5564	0.3516	0.3659	0.2817	0.4285	0.3256	0.486	0.2841	0.314	0.1799	0.1166	0.4118	0.2232	0.3165	0.4241	0.0109	0.5378	0.2155	0.2596	0.4703	0.4085	0.4266	0.3433	0.1553	0.3476	0.329	0.4139	0.4029	0.3588
100129105	0.6821	0.6243	0.916	0.777	1.2166	0.8131	0.8371	0.6181	0.7219	0.9155	0.3812	1.0315	0.37	0.8766	0.6807	0.5304	0.802	-0.0316	0.8416	0.7636	0.3144	0.388	1.7696	-0.093	0.6487	0.7787	1.0173	0.3072	0.4201	0.0402	0.6026	0.6222	0.5127	0.6886	0.6381	0.3276	0.2438	0.5724	0.5196	0.7274	0.7985	0.7793	0.6727	0.3407	0.7063	1.0823	0.0362	0.5427	0.4553
100129106	-0.0439	-0.1142	-0.0779	-0.0735	-0.0729	-0.0365	-0.1005	-0.1257	-0.0922	-0.0762	-0.062	-0.1088	-0.0271	-0.0157	-0.0899	-0.0105	-0.0996	-0.1076	-0.0489	-0.056	-0.1148	-0.0988	-0.071	-0.1674	-0.0913	-0.0804	-0.1214	-0.1247	-0.1162	-0.0322	-0.0921	-0.0223	-0.0556	-0.069	-0.0841	-0.1276	-0.065	0.0111	-0.0349	-0.0513	-0.0653	-0.0588	-0.0335	-0.0528	-0.0452	-0.0852	-0.1203	-0.0189	-0.0317
100129108	0.1071	0.0312	0.0197	0.1127	0.1523	-0.153	-0.0935	0.4399	0.1649	0.0767	-0.3167	-0.1287	-0.0465	0.2458	0.2617	0.1635	0.131	-0.1223	0.0689	0.0664	-0.0049	0.1028	0.0901	0.0061	0.1153	-0.0577	-0.1516	-0.2071	0.0369	-0.1236	0.0832	0.0369	0.4444	0.1733	0.2306	-0.0189	-0.0634	-0.0185	0.0448	0.0962	0.1757	-0.0541	-0.071	-0.0375	0.0871	0.2487	-0.0673	0.1541	-0.2316
100129111	-0.4979	-0.3406	-0.2539	-0.3518	-0.5193	-0.0146	-0.3145	-0.2192	-0.0691	-0.3341	-0.2899	-0.138	-0.3717	-0.3492	-0.1821	-0.3445	-0.3739	-0.4232	-0.3505	-0.3599	-0.112	-0.3493	0.1056	-0.4507	-0.3729	-0.4409	-0.2547	-0.1587	-0.3667	-0.0983	-0.3018	-0.4515	-0.3482	-0.337	-0.3317	-0.4138	-0.4862	-0.3064	-0.5315	-0.1875	-0.3536	-0.2019	-0.2866	-0.264	-0.2576	-0.2684	-0.4724	-0.3632	-0.0715
100129114	0.1631	0.2394	0.2253	0.1819	0.1834	0.2404	0.0047	0.1105	0.1817	0.2483	0.2574	0.255	0.1705	0.2408	0.2663	0.0759	0.2081	0.4403	0.3611	0.2215	0.318	0.156	0.1718	0.0659	0.2066	0.1979	0.016	0.1619	0.1557	0.3117	0.3888	0.3451	0.2319	0.1676	0.3492	0.1963	0.3674	0.2011	0.1153	0.325	0.1868	0.4846	0.196	0.4052	0.231	0.2339	0.3624	0.1811	0.1838
100129119	-0.0977	-0.4626	-0.395	-0.2338	-0.1297	-0.3826	-0.1898	-0.0604	-0.1366	-0.1599	-0.1054	-0.1492	-0.0319	0.0554	-0.2518	-0.3046	-0.0492	-0.4109	-0.1917	-0.0493	-0.288	-0.1419	-0.0268	-0.1427	-0.1914	0.0736	-0.1543	-0.276	-0.1102	0.0064	-0.0744	-0.2464	-0.1293	-0.4248	-0.0795	-0.0861	0.0145	-0.1852	-0.0433	0.1154	-0.3337	-0.2781	-0.0561	-0.0483	0.0485	-0.1721	-0.0064	-0.1606	-0.0259
100129122	0.0081	-0.0429	-0.1592	0.1071	0.1686	-0.1447	-0.0991	-0.353	-0.1419	-0.0308	-0.1392	-0.2944	-0.5185	0.0206	-0.1272	-0.208	-0.2321	-0.7232	-0.1259	0.0548	-0.1036	-0.1842	-0.0135	-0.2652	-0.1126	-0.0176	-0.0218	0.1041	0.0946	-0.0606	-0.0105	-0.1004	-0.0355	-0.0085	0.1611	-0.0443	-0.2538	0.2	0.0428	0.081	-0.0377	0.0545	0.0784	-0.1461	0.0033	0.0521	-0.2366	-0.0141	-0.0498
100129123	-0.0729	-0.1077	-0.0965	-0.0901	-0.1123	-0.1646	-0.1299	-0.0766	-0.1256	-0.1115	-0.073	-0.1275	-0.1002	-0.0956	-0.0456	-0.0989	-0.1347	-0.1838	-0.1443	-0.0694	-0.0883	-0.1458	-0.0726	-0.1568	-0.1569	-0.1059	-0.1123	-0.0802	-0.0379	-0.0038	-0.1059	-0.0964	-0.096	-0.0678	-0.1096	-0.1093	-0.0963	-0.0544	-0.1155	-0.1493	-0.1228	-0.0432	-0.1057	-0.0783	-0.119	-0.0494	-0.0789	-0.0309	-0.0895
100129126	-0.0792	-0.0402	-0.0177	-0.0789	-0.0928	-0.0345	0.0204	-0.0953	-0.0549	-0.0181	-0.0112	0.1013	0.017	-0.0186	-0.0262	-0.0356	-0.0585	-0.0255	-0.0121	-0.1064	-0.008	-0.0249	0.0231	0.0239	-0.0186	-0.0202	-0.0234	-0.0514	-0.1493	-0.1488	-0.0216	0.0347	-0.057	-0.1001	-0.0657	0.0495	-0.033	0.0652	-0.0668	-0.0117	0.0433	-0.0722	-0.0788	0.0174	-0.0666	-0.0292	0.091	0.02	-0.0262
100129128	-0.0537	0.1367	0.2892	0.1865	0.0518	0.1185	0.2422	0.1146	0.1682	0.0119	0.2118	0.2867	0.0311	0.0441	-0.0294	0.1044	0.2564	0.129	0.1377	0.0964	0.033	0.0698	0.0864	0.4431	0.1703	0.1773	0.1205	0.1731	0.2199	0.3198	0.0804	0.2077	0.268	0.0922	-0.005	0.1235	0.0641	0.0111	0.1262	0.1735	0.279	0.1786	0.1674	0.1048	0.1073	0.1188	0.2281	-0.0709	-0.092
100129129	0.1879	0.2146	0.2553	0.304	0.2461	0.0618	0.143	0.258	0.0418	0.1051	0.2169	0.1254	0.0928	0.2069	0.1565	0.1032	0.2558	-0.0973	0.2089	0.171	0.405	0.1427	0.0359	0.1297	0.0268	0.1955	0.2345	0.5308	0.2751	0.3908	0.1242	0.2564	0.2808	0.1185	0.4266	0.1012	0.1848	0.2456	0.2616	0.2407	0.2724	0.2095	0.362	0.3101	0.2134	0.1499	0.2619	0.4944	0.0189
100129130	0.2192	0.4928	0.2584	0.2455	0.3825	0.3251	0.4027	0.2555	0.4322	0.3049	0.3624	0.4699	0.3395	0.3297	0.3321	0.2173	0.446	0.3733	0.2599	0.2234	0.1585	0.2694	0.2335	0.3262	0.3246	0.3847	0.3127	0.3659	0.4461	0.675	0.4497	0.2794	0.4223	0.3784	-0.0031	0.2436	0.2938	0.2591	0.1683	0.2958	0.2861	0.465	0.2214	0.3737	0.2683	0.1606	0.5865	0.2494	0.2979
100129134	-0.1446	-0.0176	-0.1116	-0.1337	-0.0771	-0.081	-0.0522	-0.1282	-0.0941	-0.1094	-0.0245	0.1584	0.038	-0.0572	-0.1356	-0.203	-0.0472	-0.1415	-0.0755	-0.0822	0.1046	-0.0852	-0.049	0.027	-0.0716	-0.0795	-0.1024	-0.0215	-0.0831	-0.0561	0.0283	-0.0436	-0.0678	-0.0134	-0.0176	-0.0345	0.0206	0.0255	-0.1156	-0.1258	0.0255	-0.1412	-0.031	-0.139	-0.1353	-0.0854	-0.1523	-0.2119	-0.0995
100129135	-0.1098	-0.154	-0.1751	-0.0501	-0.0899	-0.2187	-0.1834	-0.1696	-0.1363	-0.0452	-0.1654	-0.2179	-0.1282	-0.0741	-0.1199	-0.0834	-0.1903	-0.1523	-0.1618	-0.0437	-0.1512	-0.1023	-0.066	-0.1041	-0.1454	-0.1885	-0.1506	-0.0277	-0.0687	-0.2147	-0.1584	-0.1195	0.0522	-0.0752	-0.087	0.0616	-0.0575	-0.0576	-0.0385	-0.1433	-0.0615	-0.1427	-0.0866	-0.141	0.0062	-0.0965	-0.1112	-0.1758	-0.1444
100129138	-0.1874	-0.1083	-0.0561	-0.03	-0.138	-0.1812	-0.049	-0.1618	-0.1521	-0.1633	-0.1657	-0.2324	-0.2752	-0.1422	-0.1729	-0.0984	-0.1211	-0.302	-0.1007	-0.1011	-0.1951	-0.1551	-0.0358	-0.0202	-0.1184	0.0394	-0.0452	-0.0815	-0.042	-0.0895	-0.1422	-0.1908	-0.054	0.0213	-0.1479	-0.1703	-0.165	-0.0675	0.0038	-0.2185	-0.1651	-0.2165	-0.0607	-0.0712	-0.212	-0.0927	-0.2114	-0.2119	-0.0624
100129139	0.0729	-0.0549	0.0481	0.2047	0.1493	-0.0565	0.3526	0.2139	0.1693	0.0319	0.1027	-0.0611	0.0161	0.0338	-0.0246	0.3128	0.2153	-9e-04	0.1693	0.07	0.13	0.0825	0.0508	0.5093	0.0634	0.0483	0.0479	-0.1383	0.1515	-0.196	0.2558	-0.0119	-0.0921	-0.0724	0.0781	0.2101	0.3492	-0.0769	-0.0186	-0.1663	0.1388	0.0084	0.0625	0.1394	0.1052	0.2187	0.1083	-0.0575	-0.1772
100129140	0.1546	0.2248	0.2775	0.1953	0.0904	0.2	0.2609	0.2277	0.213	0.1563	0.1697	0.3613	0.1983	0.2519	0.2581	0.2502	0.2727	0.3401	0.2414	0.2185	0.1169	0.1965	0.1906	0.0871	0.266	0.2022	0.3104	0.2569	0.2059	0.1778	0.2118	0.1928	0.2167	0.1202	0.1612	0.1504	0.1912	0.0344	0.1986	0.3096	0.3925	0.1099	0.1669	0.2101	0.3058	0.1445	0.2496	0.0579	0.1023
100129142	-0.2176	-0.1067	-0.1036	0.018	0.0419	-0.1377	-0.0609	-0.1512	-0.0865	2e-04	-0.2397	-0.2311	-0.3737	-0.046	-0.2724	-0.2738	-0.1544	-0.5404	-0.0431	-0.0391	-0.1741	-0.0829	-0.0542	-0.0571	-0.1941	-0.0426	-0.0772	-0.0726	-0.0561	-0.1629	-0.0804	-0.1386	-0.059	0.0349	-0.0286	-0.0687	-0.2018	0.0222	-0.0791	-0.0097	0.0145	-0.0673	0.1166	-0.083	-0.0655	-0.0533	-0.283	-0.0855	-0.0158
100129144	-0.1288	-0.1513	-0.1829	-0.1897	-0.1368	-0.3774	-0.2358	-0.2849	-0.2065	-0.1615	-0.3518	-0.3911	-0.3874	-0.1869	-0.2438	-0.2699	-0.3652	-0.3749	-0.0936	-0.1873	-0.2132	-0.3994	-0.0477	-0.0657	-0.3574	-0.2344	-0.1875	-0.2142	-0.2501	-0.3403	-0.1469	-0.3093	-0.2639	-0.2372	-0.1761	-0.216	-0.2627	-0.0832	-0.1825	-0.1647	-0.2753	-0.0865	-0.1586	-0.3154	-0.1867	-0.155	-0.3871	0.0222	-0.2001
100129147	-0.0147	-0.1009	-0.0486	0.1026	-0.0417	0.0807	0.0166	-0.0188	-0.0289	-0.0771	0.1648	-0.0629	-0.2211	-0.1087	-0.1496	-0.1592	-0.0604	-0.2485	-0.1274	0.0599	-0.1101	-0.0911	-0.0747	-0.281	-0.1239	0.0846	0.0698	0.1514	0.0635	0.0301	0.1525	0.0904	-0.021	0.0958	0.131	0.0548	-0.0228	0.0899	0.1246	0.0561	-0.0076	-0.0681	-0.0966	-0.0416	-0.2149	-0.0172	0.0837	-0.0484	-0.0081
100129148	0.3109	0.2126	0.2386	0.0951	0.2059	0.1416	0.2687	0.1149	0.1369	0.2227	0.1526	0.1681	0.307	0.3208	0.2235	0.2347	0.2699	0.1279	0.515	0.2597	0.162	0.1606	0.1796	0.0474	0.2067	0.1848	0.2548	0.025	-0.0292	0.0339	0.0613	0.1613	0.0309	0.2927	0.0612	-0.0174	0.2411	0.0039	0.0999	0.0085	0.2557	0.2469	0.1456	0.2339	0.0965	0.1581	-0.0823	0.1249	0.0867
100129149	-0.1211	-0.0797	-0.1238	-0.0173	-0.0829	-0.1927	-0.0503	-0.1093	-0.0969	-0.0929	-0.0929	-0.1955	-0.524	-0.1562	-0.3542	-0.169	-0.0702	-0.5052	-0.0962	-0.0739	-0.0768	-0.2328	-0.1139	-0.1717	-0.0393	-0.0109	-0.0111	-0.1405	-0.0028	-0.3364	-0.1075	-0.0788	-0.0844	-0.0252	-0.0529	-0.0988	-0.2231	-0.0571	-0.029	-0.0234	0.027	-0.1246	-0.0482	-0.214	-0.0569	-0.0961	-0.4107	-0.1722	-0.0665
100129151	0.1153	0.0378	0.3311	-0.1402	0.0581	0.0181	0.0491	0.084	0.2152	0.0736	0.0355	0.4689	0.0133	0.0769	0.0743	-0.1561	0.0133	-0.0344	0.0739	-0.0578	-0.0058	0.097	0.0614	0.0953	0.0396	0.0338	0.041	-0.0225	0.0863	0.5578	0.1643	0.1133	0.0537	0.0425	0.1707	0.1513	0.3976	0.1625	0.1492	0.0911	0.1412	0.2228	0.1973	0.2224	0.1734	0.3248	0.5959	0.4522	0.0239
100129153	-0.1365	-0.1133	0.0142	-0.0483	-0.0115	-0.1178	-0.0825	-0.1566	-0.0918	-0.0763	-0.1146	-0.0788	-0.0957	-0.1038	-0.0986	-0.0916	-0.089	-0.0531	-0.0127	-0.1043	-0.152	-0.0449	-0.1423	-0.0528	-0.0138	-0.0591	-0.0438	-0.1939	-0.1404	-0.2976	-0.0302	-0.1215	-0.1711	-0.1005	-0.0588	-0.1121	-0.2094	-0.1578	-0.0137	-0.1443	-0.0975	-0.106	-0.0458	-0.1526	-0.1346	-0.1834	-0.1243	-0.1311	-0.0961
100129154	-0.0045	0.0352	0.1044	0.0499	0.0382	0.1137	0.0745	-0.0149	0.0731	0.0259	0.083	0.1734	0.1384	0.1069	0.0371	0.1316	0.0803	0.0971	0.0725	-0.0266	-0.0224	0.0342	0.0216	0.1905	0.1666	0.0915	0.0516	0.0752	0.0025	0.0641	0.0253	0.1032	-0.0144	0.2043	0.0361	0.0446	0.1428	0.0668	0.1167	-0.0315	0.0748	0.0667	0.0598	0.0869	0.0222	0.0702	0.1228	-0.0347	0.0627
100129155	0.2044	0.1194	0.291	0.2183	0.1494	0.2077	0.2692	0.1727	0.1412	0.0772	0.0661	0.2057	-0.1443	0.1864	0.0664	0.0343	0.1795	-0.1692	0.0978	0.0808	0.2353	0.2028	0.0509	0.0348	0.2228	0.2207	0.1685	0.2041	0.2054	0.1891	0.0547	0.1366	0.1667	0.1355	0.1606	0.1338	0.1642	0.1016	0.154	0.1063	0.2341	0.1569	0.156	0.1392	0.217	0.0911	0.1027	0.1022	-0.0143
100129156	-0.1123	-0.0799	-0.0683	-0.0584	-0.0184	-0.1565	-0.1235	-0.178	0.0145	0.045	0.0131	-0.0492	-0.1297	-0.1111	0.0264	-0.2138	-0.098	-0.0288	-0.0904	-0.0687	0.0867	-0.0644	-0.0776	-0.0047	-0.1186	-0.1113	-0.1606	-0.06	0.1502	-0.0871	-0.1946	0.0171	-0.038	-0.0808	0.0019	-0.2166	-0.0107	0.0662	0.0369	0.037	-0.0728	-0.0839	-0.0029	0.0452	-0.1956	-0.0551	0.2407	-0.1142	-0.0804
100129159	0.1019	0.1287	0.1397	0.1053	0.1481	0.2079	0.113	0.1355	0.0638	0.0041	0.1123	0.114	0.1327	0.0712	0.0981	0.1383	0.1879	0.1925	0.0758	0.0387	0.1153	0.1486	0.1298	0.0527	0.164	0.2239	0.0921	0.1941	0.2206	0.2954	0.2025	0.1463	0.1388	0.1799	0.0992	0.1177	0.0706	0.0738	0.1632	0.1775	0.1512	0.0686	0.0585	0.1584	0.1502	0.0307	0.2131	0.0859	0.1445
100129162	-0.1402	0.0527	-0.0642	-0.0759	-0.1053	-0.0451	-0.0513	-0.0076	-0.1207	-0.0617	0.0058	0.066	-0.0265	-0.05	-0.0036	0.0421	0.0991	0.1576	-0.0602	-0.0151	-0.1044	0.0036	0.0855	0.0017	0.0423	0.0095	-0.0862	0.0918	-0.047	0.0676	0.0472	0.0155	-0.0306	-0.035	0.0325	-0.0033	-0.0866	-0.0732	0.0369	0.0802	0.0341	-0.0457	-0.0207	-0.0345	0.0029	-0.021	-0.1413	-0.0453	-0.0203
100129163	-0.1631	-0.0701	-0.1103	-0.1326	-0.12	-0.0203	-0.0144	-0.0939	-0.1189	-0.0664	-0.0413	-0.0411	0.0732	-0.0669	-0.015	-0.1815	-0.0521	0.1496	-0.1334	-0.0526	-0.1231	-0.0393	-0.1158	-0.2242	-0.1188	-0.054	-0.0774	-0.063	-0.0892	0.2363	-0.1378	-0.0643	-0.0331	-0.1053	-0.0659	-0.057	-0.0178	-0.0507	-0.139	-0.0939	-0.0081	-0.0658	-0.0433	-0.0077	-0.1305	-0.1246	0.2547	-0.0169	-0.049
100129165	-0.1833	-0.2141	-0.1515	-0.125	-0.1375	-0.1461	-0.2097	-0.2183	-0.1338	-0.151	-0.203	-0.2119	-0.2491	-0.1703	-0.2052	-0.2337	-0.2348	-0.2504	-0.1479	-0.1235	-0.2258	-0.1997	-0.1437	-0.1899	-0.2228	-0.1564	-0.1158	-0.1518	-0.0908	-0.1312	-0.1343	-0.1248	-0.1605	-0.0684	-0.1446	-0.1303	-0.1547	-0.1341	-0.1439	-0.0767	-0.1434	-0.1462	-0.1044	-0.1552	-0.1617	-0.1995	-0.2428	-0.099	-0.1503
100129169	-1e-04	0.0065	0.0375	0.0771	0.0516	0.0315	0.0265	0.0209	0.0374	-0.0043	-0.0536	0.1209	0.086	0.0315	0.0195	0.0201	0.0509	0.1051	0.0447	-0.028	-0.0387	-0.0372	0.0666	0.0063	0.0342	0.0504	0.0761	0.0588	0.0102	-0.0361	0.0301	0.0675	0.0177	0.0122	-0.0276	0.0542	0.0198	0.024	-0.022	-0.0294	0.0257	0.0269	0.0185	0.0802	-0.0442	8e-04	-0.0344	0.0076	-0.0075
100129174	-0.3834	-0.3124	-0.3511	-0.2025	-0.104	-0.3184	-0.2545	-0.3945	-0.2578	-0.1231	-0.3238	-0.295	-0.2194	-0.2348	-0.3149	-0.3819	-0.3712	-0.3264	-0.3565	-0.3348	-0.31	-0.1318	-0.2398	-0.1964	-0.3809	-0.2327	-0.2516	-0.3018	-0.4213	-0.5556	-0.182	-0.3047	-0.392	-0.2513	-0.314	-0.2553	-0.0898	-0.1505	-0.2395	-0.1406	-0.2773	-0.3383	-0.2476	-0.2876	-0.2555	-0.1643	0.1507	-0.1876	-0.2843
100129175	-0.0324	0.05	-0.0118	0.0583	0.0304	0.0268	0.0627	0.0173	0.102	-0.0849	0.0609	-0.0208	0.0181	0.0668	0.0687	-0.0046	0.1537	0.0219	0.0814	-0.0018	-0.0341	-0.043	-0.0514	0.06	0.1799	8e-04	0.0951	0.1109	0.0874	-0.0835	-0.0366	0.0878	0.0213	0.2014	0.1658	0.1097	-0.0605	0.0464	0.1028	-0.0687	0.0462	0.0987	0.1095	0.0741	-0.0437	0.1345	0.0808	-0.0242	0.1294
100129176	0.2777	-0.0307	0.1667	0.3324	0.2939	0.1925	0.0742	0.1769	-0.0192	0.1005	0.2382	-0.1048	-0.2732	0.1304	-0.1081	0.0604	0.1557	-0.0439	0.0182	0.1302	0.0505	0.0088	0.137	-0.0086	0.0561	0.1196	0.243	0.34	0.222	0.0446	0.0846	0.0013	0.1766	0.1826	0.2808	0.1157	-0.0074	0.1158	0.0409	0.143	0.0913	0.289	0.1376	0.1277	0.0966	0.0923	-0.108	0.0511	0.0732
100129178	-0.033	-0.1497	-0.135	-0.1263	-0.0936	-0.0879	-0.1927	-0.0379	-0.0956	-0.0912	0.0324	-0.1449	-0.0753	-0.0839	-0.0384	-0.1371	-0.0378	0.2385	-0.1601	-0.0947	-0.337	-0.0047	-0.2075	-0.1147	-0.3569	-0.2211	-0.1321	-0.3209	-0.1839	0.1505	-0.2523	-0.1826	-0.0235	-0.0836	-0.1022	-0.2305	-0.1621	-0.2848	-0.1737	0.1218	0.0858	-0.0501	-0.1123	-0.0832	-0.1392	-0.1207	-0.1443	-0.2269	-0.2269
100129179	0.6356	0.7093	0.5893	0.6788	0.6026	0.4607	0.5857	0.4235	0.4514	0.5243	0.5571	0.5056	0.4804	0.5291	0.6503	0.386	0.4834	0.2891	0.6251	0.6401	0.2921	0.4795	0.7303	0.1205	0.3213	0.5206	0.4835	0.4662	0.5334	0.126	0.387	0.4706	0.506	0.4282	0.5615	0.1429	0.5067	0.5022	0.4695	0.3036	0.3267	0.5656	0.5291	0.4952	0.5706	0.7444	0.2741	0.5506	0.2731
100129182	-0.1386	-0.1115	-0.1099	-0.1381	-0.0172	0.0425	-0.097	-0.1707	-0.1305	-0.0927	-0.0385	-0.0849	-0.5294	0.0083	-0.0026	-0.0833	0.0508	-0.4611	-0.0695	0.0319	-0.1308	-0.2021	-0.0708	-0.3244	0.0246	-0.0213	0.1714	0.1422	-0.0433	-0.3416	0.0148	-0.2533	-0.0966	-0.1029	-0.0372	0.0789	-0.2224	0.0499	-0.0743	-0.0476	0.1042	-0.082	-0.0765	-0.078	-0.0728	-0.0939	-0.2036	-0.0104	-0.1254
100129189	0.9085	0.7378	0.8344	0.5836	0.9045	0.826	1.14	1.1672	0.9588	1.3184	0.8282	0.3625	0.6871	0.8004	0.8726	1.0015	0.5905	0.7397	1.0418	0.7931	0.7511	0.7902	1.1719	1.0513	1.1998	0.5736	0.7754	0.2289	0.5423	0.0535	0.5803	0.4421	0.3475	0.5421	0.2564	0.2099	1.1387	0.3093	0.5953	0.822	0.7524	0.7146	0.4247	0.3869	0.5096	0.7026	-0.036	0.0381	0.5693
100129191	-0.2324	-0.2067	-0.1203	-0.0827	-0.1751	-0.2267	-0.1642	-0.1369	-0.1163	-0.1912	-0.343	-0.235	-0.5699	-0.1194	-0.2272	-0.2754	-0.2815	-0.454	-0.2532	-0.1304	-0.3015	-0.3598	-0.2023	-0.302	-0.1033	-0.2129	-0.0839	-0.3698	-0.2013	-0.4964	-0.2236	-0.1054	-0.2484	-0.1801	-0.0324	-0.1435	-0.2941	-0.2104	-0.0947	-0.0397	-0.1449	-0.1923	-0.1461	-0.3393	-0.2645	-0.096	-0.2621	-0.048	-0.2161
100129192	-0.2207	-0.2231	-0.2106	-0.1389	-0.1213	-0.2144	-0.2298	-0.1929	-0.2303	-0.2195	-0.2073	-0.1916	-0.2228	-0.221	-0.2646	-0.1369	-0.2147	-0.0891	-0.1414	-0.2091	0.035	-0.1207	-0.1901	-0.1032	-0.2162	-0.0987	-0.1552	-0.157	-0.1786	-0.1707	-0.1516	-0.2	-0.2112	-0.0778	-0.2751	-0.3014	-0.2094	-0.0823	-0.0485	-0.3436	-0.1668	-0.1604	-0.246	-0.1097	-0.163	-0.1394	-0.1471	-0.2801	-0.1757
100129193	-0.0576	-0.1094	-0.1592	-0.0965	0.0152	-0.1474	-0.0451	-0.0588	-0.0025	-0.0391	-0.1702	0.0204	0.0908	-0.0086	0.0904	-0.1012	-0.1813	0.2227	-0.0695	-0.0892	0.0121	-0.0445	-0.1077	-0.1336	-0.1539	-0.0629	-0.1656	-0.0323	-0.0236	0.0779	-0.1432	-0.0481	-0.0252	-0.094	-0.0309	-0.1061	0.1192	-0.0458	-0.0883	-0.1143	-0.0938	-0.1046	-0.097	-0.0836	0.0326	-0.0625	0.0881	0.1508	0.0179
100129194	0.0364	-0.072	0.0518	-0.0972	-0.1409	0.0606	-0.0111	-0.239	-0.2125	-0.147	-0.1771	-0.0158	-0.415	-0.2854	-0.2453	-0.0755	-0.1158	-0.141	-0.1364	-0.0267	-0.096	-0.0066	-0.1643	-0.2836	-0.1514	-0.0934	-0.2154	0.0837	-0.2312	-0.1295	0.0648	0.0022	-0.0955	-0.0977	-0.001	-0.0911	-0.2533	0.0491	-0.168	-0.1494	0.0342	-0.0301	-0.0117	-0.2183	-0.0916	-0.0258	-0.0326	-0.1129	-0.175
100129195	0.5085	0.3417	0.2142	0.2927	0.3348	0.3598	0.4408	0.4195	0.2792	0.4225	0.1417	0.4406	0.5707	0.477	0.5103	0.4088	0.4357	0.3814	0.4677	0.2692	0.372	0.1937	0.5438	0.2144	0.3427	0.2879	0.4404	0.1087	0.1474	0.1824	0.1817	0.3024	0.2248	0.248	0.2674	0.192	0.3601	0.2155	0.2158	0.3604	0.2682	0.3749	0.3215	0.2026	0.3033	0.3933	0.1399	0.1135	0.1276
100129196	0.3229	0.4398	0.5233	0.2713	0.0203	0.398	0.3071	0.404	0.1926	-0.0454	0.3041	0.2146	0.3269	0.3978	0.4395	0.1493	0.4999	0.18	0.3223	0.3533	0.1684	-0.0314	0.3207	0.2213	0.2241	0.2553	0.5842	0.2594	0.2949	0.0701	0.0417	0.2852	0.2858	-0.043	0.0963	0.0775	0.294	0.2256	0.0076	0.047	0.3216	0.3432	0.1092	0.0941	0.307	0.0203	-0.1558	0.0655	0.1504
100129200	0.2948	0.5431	0.3826	0.5154	0.4405	0.5555	0.4847	0.3993	0.4768	0.4079	0.2401	0.4733	0.1858	0.3461	0.2245	0.3842	0.4135	0.2057	0.3767	0.2682	0.3076	0.4404	0.3399	0.5979	0.5666	0.5594	0.3391	0.5618	0.5794	0.1477	0.5187	0.4921	0.2698	0.456	0.3896	0.3373	0.2936	0.3306	0.541	0.3599	0.5752	0.3689	0.234	0.3628	0.4903	0.5177	0.181	0.3984	0.1998
100129202	-0.2255	-0.2445	-0.3386	-0.1866	-0.1983	-0.2152	-0.2311	-0.2734	-0.3294	-0.1866	-0.1326	-0.252	-0.0616	-0.1718	-0.2251	-0.2084	-0.1376	-0.0901	-0.2935	-0.1087	-0.1797	-0.2121	-0.1377	-0.3254	-0.1707	-0.0517	-0.2935	-0.2764	-0.1075	-0.1314	-0.1836	-0.2614	-0.1232	-0.2342	-0.0966	-0.3649	-0.2047	-0.1731	-0.0762	-0.0808	-0.0111	-0.196	-0.1623	-0.173	-0.254	-0.1594	-0.3911	-0.1656	-0.1623
100129203	0.3897	0.1434	0.0744	0.1146	0.2016	0.1075	0.2124	0.2645	0.1922	0.112	0.0123	-0.1166	0.1701	0.1048	0.1969	-0.0062	-0.0427	-0.2014	0.166	0.0795	0.149	-0.0379	0.1114	0.0847	-0.0442	0.0841	0.1192	-0.0562	-0.0753	-0.2058	-0.0922	0.087	-0.048	0.0311	0.1334	-0.1173	0.0305	0.0228	-0.0502	0.0135	-0.0793	0.1048	0.1181	-0.0849	0.0382	0.0623	0.0143	0.0731	-0.1242
100129204	0.5582	0.4404	0.43	0.6138	0.6287	0.3545	0.5386	0.3797	0.6481	0.6758	0.2511	0.2865	0.4388	0.6859	0.5574	0.4767	0.3995	0.1554	0.7886	0.6295	0.6644	0.753	0.4488	0.3624	0.5775	0.7228	0.5362	0.4281	0.5388	0.6784	0.4678	0.5523	0.47	0.6166	0.6325	0.4196	0.7196	0.4534	0.7099	0.6714	0.7304	0.6848	0.6329	0.8085	0.6403	0.3571	0.4488	0.5611	0.4686
100129206	0.1476	0.0653	0.0241	0.0845	0.1175	0.0806	0.0654	0.1415	0.1694	0.1445	0.1532	-0.0451	0.088	0.1272	0.086	0.0643	0.023	-0.0519	0.1097	0.1205	0.0819	0.0127	0.0284	0.0028	0.1137	0.0968	0.1032	0.1177	0.0512	0.1089	0.0299	0.1678	0.1871	0.0318	0.0833	0.0239	0.0314	0.171	0.0075	0.16	0.0608	0.1211	0.0829	0.0302	0.081	0.0791	0.0759	0.0557	0.028
100129210	-0.1264	-0.0197	-0.0657	-0.0839	-0.1072	-0.1674	-0.1545	-0.0895	-0.167	-0.1181	-0.2788	-0.0983	-0.1664	-0.1298	-0.0172	-0.2083	-0.1606	-0.1051	-0.068	-0.0511	-0.2124	-0.1267	-0.113	-0.1311	-0.042	-0.181	-0.1427	-0.0949	-0.0717	-0.2224	-0.1186	-0.0711	-0.0887	-0.1325	-0.1062	-0.0266	-0.1359	-0.0182	-0.0728	-0.1055	-0.064	-0.1655	-0.0518	-0.0523	-0.0547	-0.1372	-0.0523	-0.0174	-0.127
100129212	-0.3793	-0.3597	-0.3216	-0.1442	-0.2391	-0.5078	-0.2236	-0.2165	-0.2373	-0.1796	-0.3349	-0.3043	-0.4533	-0.2073	-0.1546	-0.388	-0.3363	-0.8459	-0.1402	-0.1844	-0.3841	-0.3008	-0.264	-0.2338	-0.3369	-0.2868	-0.2686	-0.2264	-0.2017	-0.2117	-0.2997	-0.2551	-0.2765	-0.1891	-0.1752	-0.1699	-0.1425	-0.1121	-0.1929	-0.117	-0.24	-0.2792	-0.1084	-0.2706	-0.2478	-0.2529	-0.0776	-0.245	-0.1638
100129213	-0.0225	-0.0377	-0.1084	-0.0912	-0.1146	-0.1892	-0.1644	-0.0877	-0.0978	-0.0829	-0.003	-0.0401	0.0579	-0.1329	-0.091	-0.0961	-0.051	-0.04	-0.1042	-0.0304	-0.0387	-0.2108	-0.0528	0.0117	-0.0882	-0.1367	-0.1685	-0.0069	-0.1284	0.0178	-0.1795	-0.085	-0.1482	-0.066	-0.0507	-0.0036	-0.2647	-0.0603	-0.1744	-0.0619	-0.0142	-0.0672	-0.1405	-0.0652	-0.0907	-0.0588	-0.0365	-0.0085	-0.0976
100129218	-0.0644	-0.1115	-0.2756	-0.1132	-0.0026	0.0207	0.0187	-0.1995	-0.0384	-0.0568	-0.0791	-0.2103	-0.4569	-0.0706	-0.1349	0.0095	-0.2016	-0.4408	-0.0373	0.0452	-0.2515	-0.3303	-0.2835	-0.2612	-0.2591	-0.0998	-0.1052	0.0436	0.154	-0.3384	-0.1601	-0.0916	0.0884	-0.2182	-0.1225	-0.1193	-0.1806	0.0129	-0.1401	-0.1416	-0.2638	-0.0759	-0.0734	-0.0333	0.0089	-0.0745	-0.3259	-0.0228	-0.1385
100129225	0.288	0.244	0.0553	0.1097	0.1158	0.1564	0.2094	0.343	0.2252	0.1809	0.2905	0.0677	0.4479	0.1933	0.3908	0.3284	0.2973	0.2076	0.1125	0.1201	0.2507	0.2858	0.069	0.1576	0.0292	0.0934	0.0264	0.0135	-0.0077	0.2699	0.0995	0.3606	-0.0068	0.1334	0.3694	-0.171	0.3482	0.0037	0.1416	0.1642	0.257	0.1928	0.1122	0.1812	0.0802	0.4144	0.2025	-0.0038	0.1477
100129227	-0.0304	0.0606	0.0599	0.169	-0.1014	-0.0942	-0.1261	0.0793	-0.0437	-0.1083	0.1657	0.0433	0.1085	-0.003	0.0237	0.1058	0.0169	0.1361	0.1106	-0.0822	-0.0112	0.0933	-0.1216	-0.1105	0.0676	-0.0518	0.0543	0.0426	0.1447	-0.2529	-0.0309	-0.0619	0.036	0.1445	-0.035	0.0111	-0.0857	-0.0496	-0.1077	0.0362	0.0675	-0.1591	-0.2156	-0.0362	0.2634	0.1707	0.3234	-0.0387	-0.0867
100129229	-0.0335	-0.2148	-0.0122	-0.052	0.0395	-0.179	-0.1853	-0.3045	-0.1076	-0.0384	-0.2221	-0.1021	0.0055	-0.0503	-0.0676	-0.2233	-0.1334	-0.0537	0.0395	0.1796	-0.0358	0.2343	-0.0999	-0.0429	-0.0745	-0.0337	-0.1325	-0.2371	-0.3251	-0.0049	-0.2288	-0.0183	-0.0426	-0.0852	0.0552	-0.0253	-0.0277	-0.0172	-0.0735	-0.0136	-0.1537	-0.1346	-0.0774	-0.0655	0.0184	-0.0378	-0.2264	0.1515	-0.0999
100129230	-0.4389	-0.3909	-0.345	-0.1761	-0.1427	-0.3612	-0.3532	-0.4113	-0.309	-0.2103	-0.405	-0.5624	-0.7651	-0.3194	-0.4078	-0.4685	-0.3533	-0.7604	-0.375	-0.2941	-0.4727	-0.3397	-0.2761	-0.4035	-0.4455	-0.2647	-0.2458	-0.1765	-0.1616	-0.5581	-0.2409	-0.3389	-0.2101	-0.2031	-0.254	-0.1826	-0.5013	-0.0777	-0.2009	-0.2968	-0.3066	-0.3304	-0.2057	-0.3371	-0.2787	-0.2846	-0.4545	-0.3336	-0.133
100129231	0.0214	0.0689	-0.0381	-0.0012	0.0365	-0.0424	-0.0769	-0.0181	-0.0204	-0.0447	0.0825	-0.0172	0.043	-0.0049	-0.0452	-0.1537	-0.0347	-0.0118	-0.0089	-0.0151	0.0679	-0.0415	-0.0809	-0.0842	0.0236	-0.0522	-0.0154	-0.1016	-0.0028	0.0362	-0.0171	0.0188	0.077	-0.0448	0.1082	-0.111	-0.0201	-0.0636	-0.1189	0.0292	-0.0649	0.0041	0.014	0.0052	0.0088	0.0241	-0.0414	-0.0532	0.0038
100129234	0.1273	0.143	0.1955	0.134	0.0796	0.092	0.1233	0.1547	0.178	0.0949	0.2204	0.1463	0.1555	0.1054	0.1292	0.0938	0.0483	0.1908	0.1158	0.109	0.0678	0.2056	0.1372	-0.0735	0.164	0.1007	0.0613	0.0601	-0.1502	0.1597	0.0758	0.1304	0.2028	0.0429	0.1367	-0.0803	-0.102	0.0981	-0.0581	-0.1042	0.0652	0.1231	0.0887	-0.0848	0.0267	-0.1504	-0.125	0.0211	-0.1523
100129236	0.1782	0.1157	0.1665	0.0809	0.1069	0.0513	0.0343	0.1759	0.0465	0.1065	0.1576	0.2206	0.0914	0.1419	0.2605	0.1066	0.0902	0.139	0.1339	0.1676	0.0658	0.0736	0.089	0.1715	0.0844	-0.0115	-0.0977	0.1778	0.0757	0.2799	0.0443	0.19	0.1019	0.1148	-0.044	0.1045	0.1876	0.0494	0.0764	0.048	0.1358	0.1121	0.0805	-0.1229	0.0535	0.1112	0.2118	0.2875	0.0151
100129238	0.0905	0.1666	0.0338	0.1201	0.1256	0.1795	0.1121	0.1006	0.1188	0.1072	0.0761	0.2526	0.1842	0.0966	0.1947	0.1047	0.214	0.2873	0.2179	0.1363	0.0624	0.2292	0.1431	0.1379	0.1965	0.1249	0.135	0.1492	0.0801	0.2314	0.0931	0.1275	0.1302	0.1182	0.133	0.0521	0.1625	0.0563	0.1068	0.2431	0.2102	0.1364	0.1251	0.1556	0.1322	0.1937	0.2743	0.0363	0.2189
100129242	-0.1473	-0.1495	-0.1391	-0.2026	-0.208	-0.178	-0.1714	-0.2813	-0.1632	-0.1653	-0.1443	-0.1762	-0.1746	-0.1331	-0.1774	-0.2261	-0.1402	-0.0836	-0.2166	-0.1786	-0.2018	-0.2045	-0.167	-0.2646	-0.2909	-0.2178	-0.1775	-0.1931	-0.1874	-0.0391	-0.1076	-0.1407	-0.2041	-0.1512	-0.1657	-0.1307	-0.1474	-0.1302	-0.195	-0.144	-0.132	-0.1357	-0.0962	-0.1011	-0.2017	-0.1876	-0.0512	-0.0961	-0.1408
100129244	-0.0861	-0.0557	-0.0295	0.0023	0.0279	-0.1091	-0.1114	-0.1038	-0.0553	-0.0459	-0.0896	-0.1117	-0.2754	-0.0506	-0.1034	-0.1285	-0.1121	-0.3646	-0.0593	-0.0137	-0.1042	-0.0813	0.0139	-0.144	-0.0338	-0.0325	-0.0173	-0.0157	-0.0146	-0.0577	-0.0352	-0.0188	-0.0361	-0.0035	0.0501	0.0345	-0.1114	0.0029	-0.0199	-0.0107	-0.0156	-0.0068	0.022	0	-0.044	0.0105	-0.0984	-5e-04	-0.0858
100129245	0.0842	0.245	0.0776	-0.0823	0.121	0.2307	0.0868	0.134	0.1428	0.0018	-0.0476	0.1158	0.1325	0.1194	0.1375	-0.0181	0.1594	-0.1025	0.0589	0.2041	0.1127	-0.0763	0.3312	0.0365	0.0519	0.0234	0.2912	0.3942	0.1133	-0.2609	0.0589	0.2045	0.1905	0.0215	0.3009	-0.03	-0.0421	0.0896	-0.1465	0.1678	-0.0807	0.1491	0.0154	-0.0573	0.0447	0.0784	0.147	0.1173	0.1982
100129248	-0.0248	-0.0123	-0.0097	-0.0372	-0.0114	-0.0545	0.0366	0.0545	0.028	0.0598	-0.0174	-0.128	0.0264	-0.0387	0.0052	0.0161	-0.1678	-0.1044	0.0164	-0.0795	0.0609	-0.0067	0.0258	0.1179	0.0577	-0.133	0.0413	0.0085	-0.144	-0.2007	-0.056	-0.0251	-0.0689	-0.0867	-0.1037	-0.0323	0.1737	-0.0438	-0.067	-0.0543	-0.112	-0.0223	-0.0625	-0.1381	-0.1224	-0.099	0.0388	0.058	-0.0159
100129250	-0.0438	-0.0575	-0.0745	0.0234	-0.0016	-0.1003	-0.0549	-0.0716	-0.1191	-0.0834	-0.1366	-0.1814	-0.1788	-0.0266	-0.1488	-0.1811	-0.0346	-0.3696	-0.1262	-0.0071	-0.1994	-0.1697	0.1258	-0.0576	-0.0854	0.0244	0.012	8e-04	0.0558	-0.3193	0.0171	-0.0162	-0.0278	0.0058	0.0462	0.0533	-0.0609	0.0837	-0.0445	0.0466	-0.0948	-0.1225	-0.014	-0.0916	-0.0447	-0.0065	-0.0977	-0.01	-0.1477
100129251	0.4261	0.5423	0.5653	0.2774	0.2197	0.3897	0.3471	0.57	0.2956	0.2758	0.3656	0.4276	0.6217	0.213	0.469	0.3315	0.4921	0.3943	0.2925	0.3652	0.4706	0.4066	0.5846	0.431	0.1666	0.3317	0.2467	0.3613	0.5063	0.2296	0.3792	0.2386	0.2957	0.092	0.2288	0.2536	0.3689	0.4106	0.2806	0.4904	0.1676	0.237	0.3749	0.2682	0.3776	0.3313	0.5005	0.1896	0.3728
100129252	-0.2846	-0.2417	-0.2508	-0.163	-0.1099	-0.37	-0.1407	-0.1128	-0.1425	-0.0732	-0.2177	-0.1854	-0.4627	-0.1739	-0.2227	-0.3642	-0.2678	-0.2465	-0.0437	-0.1442	-0.2529	-0.1433	-0.2042	-0.2658	-0.1502	-0.1815	-0.1515	-0.2796	-0.2239	-0.1527	-0.2465	-0.1216	-0.1466	-0.0929	-0.1724	-0.1713	-0.1037	-0.1403	-0.2121	-0.3059	-0.255	-0.1436	0.0573	-0.0872	-0.1784	-0.1155	-0.1095	0.03	-0.1938
100129253	-0.0496	-0.0735	-0.064	0.0102	-0.0021	-0.0758	-0.0782	-0.0843	-0.0623	-0.0892	-0.105	-0.0294	0.0405	-0.0136	0.0256	-0.1135	-0.1584	-0.0359	-0.1012	0.0236	0.0145	-0.0601	-0.0351	-0.078	-0.0782	-0.0609	-0.1016	-0.0418	-0.0327	0.087	-0.0396	-0.0603	-0.0596	-0.0243	0.0623	0.0143	0.0019	0.0435	-0.0286	0.0613	-0.045	0.0166	0.0062	0.0162	-0.0263	0.0312	0.0555	0.0167	-0.0652
100129254	-0.1967	-0.1856	-0.1297	-0.0467	-0.0864	-0.1364	-0.1196	-0.1481	-0.021	-0.1334	-0.1994	-0.1868	-0.3397	-0.16	-0.1575	-0.1576	-0.158	-0.3294	-0.1131	-0.1303	-0.1881	-0.1962	-0.1135	-0.2214	-0.1629	-0.1017	-0.1472	-0.0937	-0.1354	0.2075	-0.0929	-0.0806	0.019	-0.0712	-0.1604	-0.2056	-0.1609	0.0069	-0.099	-0.0768	-0.089	-0.069	-0.1146	-0.0671	-0.0331	-0.1625	-0.0527	-0.1092	-0.0809
100129256	-0.2793	-0.3292	-0.2484	-0.2755	-0.2842	-0.1107	-0.21	-0.345	-0.1015	-0.2291	-0.0899	-0.186	-0.1769	-0.2269	-0.3027	-0.3377	-0.3409	-0.2669	-0.2861	-0.1501	-0.1871	-0.1208	-0.0328	-0.1564	-0.1955	-0.1759	-0.2109	-0.1935	-0.3489	-0.0513	-0.4158	-0.2895	-0.253	-0.2198	-0.1891	-0.3379	-0.0888	-0.2247	-0.2402	-0.1433	-0.1421	-0.1631	-0.2067	-0.3527	0.0219	-0.1821	-0.3249	-0.1969	-0.3074
100129257	0.0701	0.113	-0.0903	-0.0836	0.0771	-0.2124	-0.0024	-0.026	0.0046	0.0672	-0.0082	-0.2361	-0.0776	-0.0613	0.0235	-0.1316	-0.1416	-0.4415	0.161	0.0512	-0.0624	-0.0041	-0.0946	-0.1933	-0.0259	-0.0162	0.1207	-0.181	0.0391	-0.1778	-0.2802	0.0794	-0.1091	-0.0932	-0.1788	0.3141	-0.1226	-0.0715	-0.2657	-0.0073	-0.0758	-0.0248	0.1143	-0.1746	-0.1957	0.0205	-0.1729	0.2403	-0.2473
100129259	-0.0547	0.0135	-0.0489	0.0144	-0.0793	-0.1216	-0.0791	-0.0255	-0.0885	-0.0612	-0.0565	-0.0245	-0.2062	-0.1394	-0.0995	-0.1241	-0.0915	-0.3415	-0.108	-0.0671	-0.1377	0.0013	0.019	-0.0939	-0.1002	-0.0587	-0.0281	0.1035	-0.1208	0.1442	0.0277	-0.0641	0.0132	-0.0405	0.0932	-0.0613	-0.0271	-0.0078	-0.0617	0.0658	-0.1157	-0.0302	-0.037	-0.1039	-0.0187	5e-04	0.0698	-0.0187	0.01
100129260	-0.1915	-0.1307	-0.1914	-0.0463	-0.0682	-0.1171	-4e-04	-0.0029	-0.0907	-0.0922	-0.0809	-0.056	-0.1021	-0.0953	-0.0594	-0.0695	-0.1735	-0.2476	-0.162	-0.1166	-0.137	-0.1109	-0.0811	-0.031	-0.2217	-0.0773	-0.1325	-0.0663	-0.0464	-0.1864	0.0667	-0.1134	0.022	-0.1553	-0.003	-0.1736	-0.0719	-0.0598	-0.1787	-0.1034	-0.0715	-0.0765	0.0029	-0.1365	-0.1357	0.026	0.1279	-0.0613	-0.0659
100129262	0.3366	0.2374	0.2277	0.1425	0.2375	0.3096	0.1932	0.2332	0.1326	0.3145	0.1311	-0.0021	0.1822	0.2587	0.2405	0.2419	0.1656	-0.0503	0.2869	0.2663	-0.0214	0.0873	0.2273	-0.0199	0.1262	0.1122	0.2613	0.0629	0.0849	-0.1988	0.1505	0.1758	0.1343	0.2085	0.2844	-0.1328	0.0284	0.2687	0.1524	0.196	0.0554	0.2116	0.0901	-0.0291	0.1725	0.2721	0.06	0.0118	-0.064
100129263	-0.0665	-0.171	-0.144	-0.1451	-0.0778	-0.0647	-0.1134	-0.0182	-0.1124	-0.1005	-0.1048	-0.0241	0.0564	-0.1001	-0.059	-0.1353	-0.1105	0.0079	-0.1194	-0.1534	-0.0724	-0.0384	-0.1186	-0.0515	-0.1362	-0.0755	-0.061	0.0593	-0.068	0.0895	-0.1202	-0.1007	-0.0136	-0.0826	-0.0137	-0.0473	-0.0585	-0.0832	-0.0803	0.0433	-0.064	-0.0031	-0.0824	-0.1549	-0.1379	0.0422	-0.0119	-0.1193	-0.0683
100129265	-0.0264	-0.0809	-0.0621	-0.0998	-0.0777	-0.0417	-0.16	-0.0026	-0.0409	0.0143	0.0239	-0.0455	-0.0498	-0.0295	-0.0527	-0.091	-0.0197	-0.0922	-0.0494	-0.0195	-0.0022	-0.0938	-0.0674	0.0205	-0.1822	-0.1275	-0.1603	-0.0766	-0.1217	-0.0945	-0.0119	-0.0614	-0.1076	-0.0271	-0.0777	-0.2524	-0.064	-0.1394	-0.0294	-0.1096	-0.0878	-0.0787	0.0249	-0.141	-0.122	-0.0967	-0.0439	-0.0299	0.0019
100129266	-0.0148	-0.029	-0.0823	0.0037	0.0022	-0.0083	-0.0865	-0.0215	-0.0419	-0.0062	-0.0022	0.0213	-0.0688	-0.0014	0.0361	0.0218	-0.1478	-0.0233	-0.1062	0.0393	0.0209	-0.0751	0.0241	-0.0096	-0.1895	-0.0631	-0.0927	-0.0298	-0.0832	-0.0728	-0.0562	-0.1787	-0.0453	0.0428	-0.0752	-0.0394	-0.0499	-0.0836	-0.1078	-0.1826	-0.0483	-0.016	-0.0722	-0.0589	-0.064	0.0221	-0.1229	-0.0456	-0.0957
100129267	-0.4044	-0.3068	-0.5392	-0.2731	-0.2708	-0.2338	-0.2767	-0.2194	-0.2535	-0.2609	-0.1701	-0.0466	-0.07	-0.2806	-0.3523	-0.2746	-0.2366	-0.6915	-0.213	-0.3093	-0.2934	-0.2662	-0.1651	-0.4591	-0.0968	-0.2681	-0.4052	-0.1863	-0.1098	-0.2563	-0.2432	-0.2108	-0.3718	-0.1752	-0.3801	-0.2251	-0.2566	-0.308	-0.3831	-0.0421	-0.1073	-0.255	-0.274	-0.2216	-0.3363	-0.3075	-0.1489	-0.0862	-0.2138
100129268	0.2001	0.2115	0.1771	0.0866	0.1078	0.1482	0.2286	0.2505	0.1811	0.1415	0.0509	0.3655	0.3601	0.1912	0.2452	0.2397	0.2549	0.3035	0.3146	0.1509	0.2705	0.23	0.2388	0.0627	0.1604	0.1426	0.2057	0.0607	0.0586	0.364	0.2164	0.1064	0.1606	0.123	0.0938	0.0451	0.279	0.118	0.1028	0.1037	0.1729	0.0942	0.1297	0.2735	0.1774	0.2195	0.2504	0.2137	0.1283
100129269	-0.0215	-0.0171	-0.03	-0.0786	-0.0035	0.0129	-0.0263	0.0519	-0.0253	-0.0431	-0.1852	0.0662	0.0849	-0.0445	0.0244	-0.0791	0.0257	0.0509	0.0428	-0.0182	-0.0718	-0.0262	-0.0482	-0.1585	-0.0273	-0.0862	0.0482	-0.0185	-0.0876	-0.182	-0.0364	0.0051	-0.0342	-0.0134	-0.0795	-0.0275	-0.0497	-0.0374	-0.0742	-0.0326	-0.0572	-0.1038	0.0093	-0.0252	0.0037	-0.032	-0.0047	0.0253	-0.1457
100129271	-0.0171	0.1415	0.0284	0.0216	-0.115	0.121	0.0592	0.0742	0.1191	-0.0368	-0.0902	0.4403	0.2698	0.1331	0.2091	-0.0753	0.0529	0.4843	-0.0752	0.063	-0.0612	0.0506	-0.0182	0.0886	0.0518	0.0477	0.0061	0.117	0.0866	0.3233	-0.0258	0.0557	0.119	-0.0149	-0.0327	0.0887	0.1776	-0.1033	0.0649	0.1252	0.0863	0.1012	0.0501	0.1004	0.0505	0.0826	0.1968	0.1766	0.1497
100129272	-0.2122	-0.1724	-0.2007	-0.068	-0.0813	-0.2881	-0.1456	-0.2443	-0.2528	-0.1577	-0.198	-0.3914	-0.5019	-0.0925	-0.259	-0.1504	-0.3023	-0.3763	-0.1602	-0.0671	-0.2641	-0.3231	-0.0648	-0.1085	-0.2852	-0.1585	-0.2158	0.0405	-0.2245	-0.4118	-0.1116	-0.1622	-0.1738	-0.0425	-0.066	-0.2943	-0.1865	-0.0641	-0.1628	-0.1232	-0.2196	-0.2341	0.0016	-0.0276	-0.2616	-0.2688	-0.3935	-0.1635	0.0488
100129276	-0.2688	-0.2365	-0.1342	-0.1467	-0.1195	-0.3148	-0.134	-0.386	-0.196	-0.145	-0.3407	-0.2903	-0.4739	-0.1952	-0.4641	-0.2061	-0.3432	-0.3874	-0.3221	-0.1442	-0.3165	-0.2341	-0.2193	-0.2416	-0.2119	-0.1489	-0.0669	-0.2331	-0.2411	-0.3756	-0.2154	-0.2118	-0.2605	-0.2181	-0.1566	-0.1205	-0.2713	-0.2489	-0.0071	-0.0498	-0.0891	-0.151	-0.1403	-0.3132	-0.2404	-0.2663	-0.3214	-0.1625	-0.2207
100129277	0.2447	0.1335	0.2814	0.3794	0.321	0.1841	0.1521	0.2317	0.1213	0.2511	0.2055	-0.1252	0.0623	0.3589	0.2019	-0.0132	0.058	0.1199	0.2043	0.3334	0.2324	0.1413	0.2983	-0.0222	0.1698	0.2997	0.3211	0.4184	0.2598	-0.1201	0.2156	0.3298	0.2259	0.241	0.4437	0.2824	-0.0131	0.2512	0.0796	0.3736	0.1394	0.2094	0.2584	0.1791	0.2097	-0.015	0.2122	0.4386	-0.0084
100129278	-0.1242	-0.0513	-0.0288	-0.034	-0.0803	-0.0966	-0.0628	-0.0522	-0.0363	-0.0571	0.0272	0.0015	-0.1927	-0.0578	-0.148	0.0082	-0.0327	-0.1262	-0.0125	-0.077	-0.0436	0.0526	-0.025	0.0325	-0.0276	-0.0123	0.0104	-0.0282	-0.0074	-0.0517	-0.0375	-0.0109	-0.1289	-0.0445	-0.0101	-0.1294	-0.2005	-0.0741	0.0261	-0.105	-0.0297	-0.0509	-0.0412	-0.1322	-0.0818	-0.0092	-0.2455	-0.0474	-0.0839
100129279	0.2465	0.0836	-0.0948	0.1126	-0.0515	0.1632	0.0344	0.1812	-0.0082	0.1645	0.1793	0.4976	0.4042	0.1595	0.3701	-0.021	0.2695	0.448	0.0706	0.1094	0.1567	-0.0763	-0.0032	-0.1299	0.0542	0.0271	0.0201	0.127	0.2501	0.6643	0.1221	0.1716	0.192	0.1794	0.0401	-0.1621	0.3118	0.2101	0.0943	0.0277	0.1588	-0.0226	0.0764	0.505	0.2303	0.0075	-0.0797	0.3177	0.1949
100129281	0	-0.0506	-0.0425	-0.0515	-0.0726	-0.0431	-0.0431	-0.06	-0.0253	-0.0539	-0.0836	-0.0289	-0.0077	0.0149	0.0322	-0.0502	-0.0909	-0.0329	-0.0753	0.0459	-0.0151	-0.0691	-0.0665	-0.0261	-0.0253	-0.0075	-0.0799	-0.0257	-0.0021	0.0538	-0.0265	-0.0854	0.0284	-0.0931	-0.0373	0.0434	5e-04	-0.0863	-0.0592	-0.0804	-0.029	-9e-04	-0.0912	-0.0208	-1e-04	-0.0274	-0.0406	-0.0406	-0.0871
100129282	-0.1913	-0.0773	0.0813	0.1657	0.0778	-0.0101	0.0782	-0.1392	0.0561	-0.0871	-0.0473	-0.1377	-0.4413	-0.079	-0.2057	-0.0831	-0.1296	-0.375	-0.0472	8e-04	-0.2492	-0.0943	-0.0481	-0.0402	-0.0255	0.2193	0.0341	0.1626	-0.1047	-0.2172	-0.0368	0.0208	0.0142	0.0643	-0.0477	0.0304	-0.0526	-0.1273	0.0146	0.0558	0.0952	-0.1166	-0.0177	-0.0798	-0.0206	-0.1749	-0.2922	-0.129	-0.1342
100129285	-0.1068	-0.0408	-0.0232	-0.0789	-0.1244	0.0772	0.0063	-0.2187	-0.0046	-0.1977	-0.1104	0.1818	-0.2391	-0.0303	-0.268	-0.2786	-0.1263	-0.3258	-0.0923	-0.1291	-0.1998	-0.0589	-0.3788	-0.2601	0.0729	-0.0023	-0.0864	-0.1257	0.2051	-0.2441	-0.1714	0.0071	0.0271	0.0724	-0.015	-0.1492	-0.1108	-0.2043	-0.0862	-0.1082	0.0715	-0.0425	-0.0867	0.1602	-0.1608	-0.1419	-0.0173	0.0646	-0.0904
100129286	0.0147	0.0292	0.0353	-0.0011	0.0473	0.0347	0.0786	0.0144	0.0118	0.0056	-0.0241	0.0903	0.0474	0.0317	-0.0144	0.0479	0.0477	-0.0092	0.071	-0.0057	0.0578	-0.0022	0.0019	0.0496	0.0442	0.0717	0.029	-0.0016	-0.0663	-0.0143	0.0022	0.0563	-0.0575	0.0328	-0.06	-0.0815	-0.0161	-0.0276	0.014	0.0456	0.0405	0.0044	-0.0119	0.0091	0.0171	0.0207	-0.1301	-0.0682	-0.0235
100129287	0.0701	0.2614	0.1266	0.0928	0.197	-0.2113	0.1346	0.1184	0.3361	0.0891	-0.2015	0.0807	0.1935	0.1341	0.1783	0.0194	0.1203	0.1998	0.0724	-0.0113	0.3333	0.3477	0.044	0.0777	0.1555	0.1721	0.1452	0.0338	0.1206	0.135	0.2913	0.0174	0.089	0.1561	0.1266	0.2268	0.0273	0.0447	0.0493	0.1165	0.1175	0.0986	0.1178	0.3343	0.0142	0.1338	0.1311	-0.0262	0.2316
100129289	-0.1414	-0.1247	-0.0853	-0.0862	-0.0967	-0.049	-0.0313	-0.2134	-0.0738	-0.1012	-0.1274	0.0244	-0.0208	-0.038	-0.0355	-0.0904	-0.0924	0.1357	-0.0843	-0.1339	-0.0936	-0.0513	-0.0506	-0.1588	-0.0571	-0.0255	-0.1169	-0.05	-0.1106	-0.1392	-0.0627	-0.2109	-0.0709	-0.1297	-0.084	-0.0324	-0.0748	-0.1016	-0.1012	-0.1428	0.0022	-0.0553	-0.0834	-0.1475	-0.0137	-0.0593	-0.0979	-0.0489	0.0383
100129291	0.0495	0.1648	0.0262	0.3204	0.0329	0.188	0.0015	0.0355	0.0554	0.034	-0.0219	0.0259	0.0219	0.161	-0.0381	-0.1346	0.0025	-0.1854	0.0104	0.186	-0.1965	-0.1101	-0.1516	-0.1386	0.09	0.1381	0.0764	0.1059	0.2263	-0.3011	0.2392	0.2562	0.1387	0.2235	0.0911	-0.1733	-0.0886	0.0757	-0.0453	0.1507	0.1515	-0.0382	-0.0687	0.1441	0.227	0.1681	0.2217	0.1509	0.0719
100129292	0.3786	0.2317	0.164	0.1126	0.1412	0.2783	0.1512	0.4688	0.5905	0.1897	0.4084	0.4883	0.4651	0.3677	0.2225	0.0964	0.4626	0.3233	0.3117	0.474	0.5632	0.1794	0.4571	0.3141	0.276	0.4775	0.3342	0.4844	0.3955	0.2195	0.5148	0.3304	0.3674	0.2195	0.5052	0.621	0.2636	0.3444	0.1755	0.4379	0.3243	0.5511	0.3021	0.3342	0.1953	0.2519	0.1783	0.5017	0.3655
100129293	-0.0168	0.1132	-0.0523	0.2074	0.049	-0.0819	0.0931	-0.1994	0.0906	0.0497	-0.2301	-0.1622	-0.4509	-0.0175	-0.0468	-0.0727	-0.03	-0.4113	-0.0704	-0.0192	0.0966	-0.0285	-0.0077	-0.0617	0.0014	0.198	0.2426	0.0418	0.1053	0.0766	0.1595	0.0956	0.0978	0.2443	0.1834	0.0812	-0.1359	0.2252	0.1658	-0.0326	0.1728	-0.0102	0.1145	0.1263	0.0485	0.0832	-0.082	-0.0079	0.1131
100129294	-0.1392	-0.0259	-0.0618	-0.0192	0.0942	-0.1604	0.0415	-0.1102	0.0311	-0.0317	-0.1276	-0.1593	-0.3997	-0.1817	-0.194	-0.2249	-0.0711	-0.4499	-0.0579	-0.1013	-0.1139	-0.0319	0.0468	-0.2537	-0.1289	-0.0787	0.1159	0.0849	-0.0172	-0.2237	0.0137	-0.0346	-0.1536	0.025	-0.0132	-0.1005	-0.2489	-0.0164	0.06	-0.101	-0.088	-0.0608	0.0866	-0.142	-0.1459	-0.1052	-0.4009	-0.0292	-0.1105
100129296	-0.1168	-0.0255	-0.0995	0.0267	-0.0025	-0.1458	-0.0353	-0.2145	-0.0298	-0.0565	-0.2264	-0.1902	-0.4025	-0.1225	-0.2352	-0.1791	-0.0827	-0.4585	-0.0495	-0.0566	-0.1227	-0.0486	-0.0607	-0.0979	-0.109	-0.0781	0.0529	-0.0301	0.0604	-0.3048	-0.0091	-0.0135	-0.1309	-0.0122	-0.0989	0.0294	-0.1233	-0.0637	-0.0237	-0.1033	-0.0047	-0.1073	0.0187	-0.0371	-0.0877	-0.0935	-0.2308	-0.1248	-0.0039
100129297	-0.0033	-0.0766	0.0419	0.0309	-0.0507	0.0892	-0.0299	0.1055	-0.061	0.0036	0.0373	0.1409	0.0188	0.0333	-0.048	0.0646	0.2828	0.2298	0.0133	-0.0015	2e-04	0.086	0.0852	0.0903	0.002	0.0149	-0.0754	0.024	-0.1244	0.1903	0.1579	-0.1239	0.0617	0.0083	0.0391	-0.0893	0.007	-0.1796	-0.0154	-0.1175	0.0113	-0.0512	-0.0601	0.1888	-0.1328	0.1711	-0.0583	0.0737	0.0035
100129302	-0.1135	-0.141	-0.04	-0.1619	-0.1565	-0.0649	-0.0936	-0.0388	-0.1408	-0.0589	-0.026	0.0754	-0.1596	-0.0462	-0.1253	-0.2304	-0.1181	-0.1985	-0.0738	-0.056	-0.1151	-0.138	-0.1858	-0.2028	0.0379	-0.0987	-0.1505	0.0043	-0.1363	-0.0878	-0.095	0.099	-0.0041	0.0047	-0.0733	-0.0162	0.1054	-0.1033	-0.1385	-0.1942	-0.0708	0.0356	-0.0523	0.0385	0.0341	-0.0794	0.088	-0.1357	-0.042
100129303	-0.167	-0.1524	-0.2002	0.0207	0.0154	0.0223	-0.065	-0.0688	-0.0892	-0.0177	-0.0222	0.0245	0.2358	-0.0402	0.0524	-0.0808	-0.2786	0.2369	-0.0116	-0.1942	0.1431	0.0043	0.0356	0.0047	-0.1574	-0.2145	-0.0323	-0.1926	-0.0903	-0.0361	-0.0267	-0.0984	-0.0158	-0.1905	-0.0507	0.0997	-0.0252	-0.0121	0.0492	-0.0769	-0.1586	-0.1596	0.0325	0.0618	0.0486	0.0612	-0.0422	0.0716	0.0417
100129306	0.1203	-0.1829	-0.1437	-0.0496	0.0388	-0.1799	-0.1282	-0.0032	-0.0568	-0.1018	-0.0184	-0.1099	0.0952	-0.0232	0.0115	-0.1245	0.0681	-0.2486	-0.2007	-0.037	0.0687	-0.0744	-0.2061	-0.2333	-0.0208	0.0718	-0.2616	0.0328	-0.2878	-0.0049	-0.1683	-0.0308	-0.105	-0.1636	0.0943	0.0123	-0.1918	0.0379	-0.0048	-0.2671	-0.2687	-0.0386	-0.1477	0.1552	-0.0175	0.0235	0.1143	0.0822	-0.101
100129307	-0.3934	-0.3455	-0.2966	-0.2553	-0.2008	-0.3769	-0.3239	-0.5016	-0.2941	-0.2595	-0.416	-0.293	-0.7901	-0.2985	-0.4121	-0.5926	-0.616	-0.8009	-0.33	-0.2677	-0.489	-0.1459	-0.3481	-0.1622	-0.4846	-0.222	-0.2135	-0.3058	-0.3281	-0.3931	-0.2199	-0.3709	-0.2319	-0.1275	-0.0981	-0.1967	-0.1441	-0.0824	-0.0087	-0.2768	-0.0506	-0.1332	0.0803	-0.1207	-0.0772	-0.1865	-0.146	-0.2294	-0.2667
100129308	0.0052	-0.0598	-0.1049	0.0491	0.0895	-0.096	-0.0573	-0.14	-0.0774	-0.007	-0.0266	-0.1448	-0.1461	-0.0071	-0.0845	-0.1268	-0.186	-0.0602	-0.0457	0.0264	-0.1129	0.0239	-0.1155	-0.0655	-0.1369	-0.015	0.0773	-0.0685	-0.1936	-0.1728	-0.0593	-0.1212	-0.102	-0.1225	0.0447	0.0702	-0.1196	-0.0478	-0.0458	-0.0793	-0.1524	0.0039	0.0388	0.0362	-0.0531	-0.0925	-0.2295	-0.0911	-0.038
100129309	-0.0174	0.0391	0.07	0.0073	0.0249	0.0656	0.0613	0.0273	0.0473	2e-04	-0.0168	0.1554	2e-04	0.033	0.0233	0.0534	0.1022	0.0129	0.0398	-0.0153	0.0218	0.1032	-0.0028	-0.0522	0.0783	0.0745	0.0365	0.0427	-0.0181	0.1152	0.0216	0.0358	0.0352	0.0239	-0.0279	0.1173	0.0711	-0.035	0.0525	-0.067	0.1453	0.1091	0.0168	0.0294	0.0885	0.0599	0.1778	0.0619	0.0687
100129310	-0.1673	-0.0355	-0.2128	-0.1607	-0.2391	-0.3825	-0.1257	-0.1416	-0.0944	-0.1397	-0.2186	-0.146	-0.0141	0.1777	0.1634	-0.1545	-0.269	0.328	-0.2117	-0.0855	-0.0685	-0.2333	-0.0629	-0.1609	-0.1447	-0.1121	-0.138	-0.3145	0.1058	-0.1881	0.1447	-0.1932	-0.1799	0.2518	-0.1174	-0.2561	-0.0609	-0.0259	0.0267	-0.106	0.0755	-0.016	-0.0512	-0.2228	-0.2	-0.1519	-0.1047	-0.0634	0.1378
100129311	-0.021	-0.0436	-0.0844	-0.0644	-0.1139	-0.0418	-0.1495	-0.1253	-0.1628	-0.1895	0.0228	-0.007	-0.2387	0.0268	-0.1574	-0.0908	-0.1747	-0.4079	-0.2379	-0.0074	-0.1824	-0.2066	0.0435	-0.1407	-0.1409	-0.1535	-0.1113	0.1785	-0.1279	-0.022	-0.0849	-0.0996	0.0456	-0.2151	-0.117	-0.159	0.0693	0.0328	-0.1548	0.0205	-0.0361	0.0681	-0.0026	-0.2478	0.0327	0.0371	0.1534	0.1114	-0.0647
100129312	-0.191	-0.2771	-0.3696	-0.2865	-0.1974	-0.1914	-0.1107	-0.0841	-0.204	-0.2324	-0.0079	-0.2589	-0.1338	-0.3704	-0.2554	-0.2719	-0.4514	-0.3004	-0.3082	-0.2984	-0.1457	-0.3228	-0.3154	-0.1684	-0.0512	-0.2839	-0.4466	-0.5899	-0.2411	-0.3008	-0.326	-0.2234	-0.2981	-0.2228	-0.5909	-0.3645	-0.1238	-0.4092	-0.1013	0.1936	-0.304	-0.1693	-0.2479	-0.2531	-0.0569	-0.3772	-0.0544	-0.2115	0.0822
100129313	-0.0418	-0.1024	-0.1123	-0.0607	-0.0016	-0.0739	-0.0499	-0.0339	-0.0234	-0.0994	-0.1597	0.0871	-0.2316	-0.1147	-0.0889	-0.0842	-0.1283	-0.241	-0.0425	-0.1081	-0.0557	-0.1388	-0.0905	-0.1393	-0.1024	0.0013	0.0451	-0.1802	-0.1077	0.0556	-0.0134	-0.0611	-0.1349	0.0328	-0.0822	-0.1176	-0.1022	0.0195	-0.028	-0.023	-0.0212	0.0233	-0.0041	-0.0728	-0.1133	0.051	-0.0045	-0.0481	-0.0544
100129315	0.1148	0.2922	0.0342	0.0791	0.1658	0.1203	-0.0116	-0.0566	-0.0466	0.022	0.3417	-0.158	0.0305	-0.0454	0.2411	0.2206	-0.0167	0.0678	0.0822	0.196	0.1962	-0.0096	0.0373	0.0233	0.2428	-0.0273	0.2326	0.1615	0.3564	0.1064	0.1781	0.2131	0.0904	0.0701	0.255	0.1048	0.0333	-0.1114	0.4101	0.1289	0.1326	0.2209	0.1872	-0.0269	0.0743	0.0487	0.1075	0.0396	0.1113
100129316	0.0565	-0.0478	-0.0427	-0.0758	0.0185	0.0395	-0.0781	0.0982	-0.0764	0.0566	-0.059	-0.3172	0.0295	0.025	0.088	0.2912	0.1631	0.0614	-0.0979	-0.0176	0.0449	-0.0849	0.0124	-0.0682	0.0818	-0.019	-0.0048	0.1593	-0.1261	-0.03	0.2459	0.1841	0.1015	-0.0655	0.1201	-0.212	-0.0591	0.0312	-0.1912	0.0341	0.1849	-0.0739	0.1344	-0.0467	0.1073	0.0231	-0.2877	0.0956	-0.0169
100129320	-0.2439	-0.2801	-0.1784	-0.1688	-0.1054	-0.2261	-0.2862	-0.2449	-0.1703	-0.2344	-0.1878	-0.1629	-0.2743	-0.2112	-0.1367	-0.2923	-0.139	-0.4336	-0.2107	-0.3007	-0.2958	-0.327	-0.1119	-0.3193	-0.3693	-0.1274	-0.1449	-0.3318	-0.1848	-0.5163	-0.0848	-0.1945	-0.3987	-0.1868	-0.2218	0.053	-0.0098	-0.1584	-0.1869	-0.0569	-0.1642	-0.1432	-0.0883	-0.4528	-0.2164	-0.2461	-0.4143	-0.1422	-0.0694
100129325	0.1086	0.0032	-0.0772	0.0765	-0.0154	-0.0315	0.1213	0.1052	0.0323	-0.0219	0.0308	0.0314	-0.0855	0.1169	0.1426	0.0087	0.0541	0.1278	0.1883	0.022	0.0634	0.0402	0.0408	-0.1295	0.0396	-0.0694	-0.0259	-0.0206	-0.1149	-0.0581	0.0577	-0.1661	0.0245	0.1249	-0.15	-0.0692	0.1325	-0.1011	-0.0841	-0.0531	0.0195	0.0093	0.0401	0.018	0.0655	0.036	-0.1073	0.0944	0.1328
100129326	-0.0861	-0.085	-0.0693	-0.0496	0.0062	-0.0738	-0.0323	-0.0638	-0.0287	-0.0916	-0.0834	0.04	-0.028	-0.0537	-0.1215	-0.0512	-0.008	-0.1197	-0.096	-0.1132	-0.0577	-0.0235	-0.0143	-0.0173	-0.0236	0.0062	0.0317	-0.0093	-0.0545	0.0569	0.0014	0.0308	-0.0557	-0.0825	-0.043	-0.0398	-0.0394	-0.0649	-0.1079	-0.063	-0.0565	-0.0349	-0.0862	0.0232	-0.0244	-0.0467	-0.0968	-0.0863	-5e-04
100129328	-0.0129	0.0145	0.0234	0.0111	-0.0155	-0.0222	0.0692	0.031	3e-04	0.0145	0.0473	0.3018	0.1279	0.0945	0.0059	-0.1101	0.0058	0.0186	0.0888	-0.0498	-0.0649	-0.0604	0.0546	-0.1853	0.0588	-0.0232	-0.0338	-0.0551	0.0831	0.1669	-0.0274	-0.0272	-0.057	-0.0072	0.0556	0.0998	0.0821	0.0021	0.0473	-0.06	-0.0231	0.022	-0.0176	0.0973	0.0203	-0.0161	0.0987	0.0554	-0.0621
100129329	-0.0707	-0.1694	-0.2055	-0.2972	-0.2392	-0.1913	-0.1137	-0.2597	-0.1662	-0.2877	-0.2724	-0.1476	-0.1877	-0.0174	-0.0427	-0.2629	-0.1856	-0.0392	-0.0794	-0.0559	0.0171	-0.2736	-0.0119	-0.1033	-0.1643	-0.2954	-0.1646	-0.1624	-0.1058	0.355	-0.0724	-0.4848	-0.1074	-0.1876	-0.2739	-0.0562	0.1329	-0.0482	0.0735	-0.0943	0.0372	-0.42	-0.0869	-0.1472	-0.1322	-0.0686	-0.1047	-0.143	0.1421
100129335	-0.1886	-0.1227	-0.1842	-0.0974	-0.1377	-0.1165	-0.0787	-0.1466	-0.0917	-0.1004	-0.139	-0.0702	-0.1717	-0.1104	-0.1602	-0.1338	-0.1017	-0.175	-0.088	-0.1388	-0.1552	-0.0564	-0.0625	-0.0289	-0.1122	-0.0701	-0.1466	-0.1194	-0.0933	-0.1982	-0.0244	-0.0919	-0.1861	-0.0448	-0.1771	-0.0974	-0.1476	-0.0576	-0.0807	-0.0969	-0.1287	-0.0684	-0.0765	-0.1468	-0.1138	-0.1043	-0.1334	-0.115	-0.0122
100129336	-0.1973	0.0948	-0.102	0.0133	-0.1167	-0.1363	-0.1347	-0.1334	-0.1465	-0.0746	0.0558	-0.2302	-0.1677	-0.2262	-0.1992	-0.2192	-0.0862	-0.1511	-0.2108	-0.0967	-0.0756	-0.1826	-0.0533	-0.0908	-0.1354	0.0306	0.0175	0.0134	-0.1207	-0.1876	0.2226	-0.1491	-0.159	0.0177	-0.0429	-0.0021	-0.1365	0.0735	-0.0328	-0.0181	-0.034	0.0354	-0.0232	-0.1511	0.0885	-0.0255	0.0069	0.0224	-0.0224
100129337	0.1336	0.1571	-6e-04	0.0732	0.0688	0.1292	0.0185	0.1491	0.0687	0.082	0.1031	0.1191	0.2631	0.1216	0.1683	0.1059	0.1694	0.2102	0.0962	0.1541	0.1822	0.1309	0.1342	0.1904	0.0685	0.0829	0.1473	0.1203	0.0603	0.0914	0.0297	0.0409	0.0695	0.0885	0.1968	0.0838	0.1531	0.0722	-0.0165	0.0828	0.0829	0.0739	0.101	0.0552	0.2075	0.1428	0.1073	0.1515	0.1075
100129339	0.128	0.1097	0.1673	0.1847	0.1366	0.04	0.1187	0.1001	0.0944	0.0982	0.096	0.0628	-0.039	0.138	0.0493	0.013	0.0079	-0.0651	0.0798	0.1198	0.0168	0.0739	0.1399	0.0547	0.0879	0.1498	0.1277	0.2012	0.1683	0.0397	0.1511	0.1524	0.2039	0.1312	0.1377	0.2003	-1e-04	0.1594	0.1564	0.0429	0.1045	0.1114	0.0174	0.0971	0.1802	0.1229	0.0277	0.046	0.1028
100129340	-0.306	-0.2261	-0.2718	-0.2066	-0.1705	-0.2498	-0.2455	-0.2864	-0.1981	-0.2526	-0.375	-0.267	-0.4026	-0.2893	-0.3312	-0.3856	-0.3814	-0.3578	-0.1971	-0.2142	-0.2818	-0.2648	-0.2487	-0.2964	-0.3067	-0.235	-0.2736	-0.2345	-0.2433	-0.3268	-0.2508	-0.1911	-0.1929	-0.191	-0.2068	-0.2203	-0.3541	-0.1695	-0.2169	-0.1858	-0.1839	-0.1183	-0.2228	-0.2734	-0.2844	-0.2181	-0.4164	-0.2378	-0.1562
100129342	0.3145	0.2157	0.3537	0.4667	0.3868	0.1867	0.6202	0.2934	0.2616	0.2626	0.1549	-0.0253	-0.1986	0.4246	0.274	-0.0533	0.0698	-0.3347	0.4165	0.2224	0.2022	0.5667	0.3503	0.1029	0.3744	0.4303	0.4915	0.2189	0.3455	0.1388	0.4953	0.2802	0.3499	0.3474	0.4663	0.2044	-0.218	0.445	0.0995	0.1689	0.3358	0.2547	0.3815	0.1404	0.3281	0.3747	-0.1864	0.4844	0.3834
100129344	-0.1042	-0.0324	-0.0059	-0.2688	-0.1273	-0.0137	-0.103	-0.0851	-0.0935	-0.1664	-0.1606	0.0987	0.1333	-0.105	0.0751	-0.0157	-0.0641	0.1465	-0.0197	-0.2668	-0.0995	0.035	-0.0072	-0.1298	-0.1114	-0.0909	-0.0642	-0.1094	-0.144	-0.0077	-0.1628	-0.0881	-0.2659	-0.1333	-0.0613	-0.0719	-0.1781	-0.0511	-0.1864	0.0131	-0.1458	-0.1013	-0.1261	0.0997	-0.238	-0.0788	-0.0031	-0.0382	-0.1937
100129345	-0.0378	-0.1114	-0.1333	-0.1353	-0.0448	-0.1315	-0.1936	-0.0862	-0.1448	-0.1308	-0.1136	-0.1473	-0.0928	-0.0616	-0.1201	-0.2459	-0.1376	0.011	-0.1447	-0.0545	-0.0395	-0.0845	-0.0618	-0.1414	-0.1395	-0.0779	-0.1186	-0.0539	-0.1143	0.0747	-0.1577	-0.0676	-0.1038	-0.1064	-0.0379	-0.1965	-0.0348	-0.1713	-0.1858	-0.114	-0.1386	0.0295	-0.0548	-0.0282	-0.0286	-0.0641	0.0482	0.0341	-0.1366
100129346	-0.1542	-0.0397	-0.0538	0.0192	-0.0282	-0.1431	-0.0543	-0.1865	-0.0242	-0.0708	-0.0991	-0.1383	-0.4426	-0.1087	-0.2375	-0.1592	-0.0592	-0.446	-0.0816	-0.0739	-0.2151	-0.084	-0.0635	-0.2206	-0.0669	0.0263	-0.0043	0.1029	0.0049	0.0308	-0.0264	-0.0055	-0.0573	-0.0108	0.0237	0.0355	-0.1201	-0.069	-0.0332	0.0994	0.0564	-0.0359	-0.0299	-0.0321	-2e-04	-0.0604	-0.2507	-0.0578	-0.1355
100129347	-0.0793	-0.0636	-0.076	-0.0587	0.0202	-0.0861	-0.1343	-0.0452	-0.0767	-0.0172	-0.0614	0.0209	-0.1775	-0.0985	0.0021	-0.0732	-0.058	-0.0303	0.0057	-0.0151	-0.0535	-0.0942	-0.06	-0.1826	-0.1269	-0.0251	-0.0932	-0.1653	0.0224	0.0445	-0.0449	0.0343	-0.0259	-0.0207	-0.0255	-0.1497	-0.1171	0.027	-0.065	0.0052	-0.0882	0.0117	0.0105	-0.0363	-0.1326	0.0074	-0.0491	-0.0436	-0.0908
100129348	-0.1298	-0.1455	-0.015	-0.0074	-0.131	-0.0254	-0.131	-0.2352	-0.1624	-0.2525	-0.3168	-0.2631	-0.3993	-0.0581	-0.2735	-0.4862	-0.1371	-0.3585	-0.0373	-0.0225	-0.2849	-0.1246	-0.2612	-0.2376	-0.1673	-0.1106	-0.0256	-0.0767	-0.282	-0.3643	-0.0135	-0.1377	-0.0864	-0.1003	-0.0133	-0.1563	-0.1209	-0.1681	-0.1374	-0.077	-0.0093	-0.2796	0.0329	-0.0802	-0.1823	-0.0058	-0.1298	-0.1367	-0.1744
100129349	1.7992	0.6017	2.0819	0.3047	0.5949	0.8692	0.6947	1.3518	0.7365	0.7986	0.205	0.1095	1.4735	1.0146	0.4771	0.6304	0.4693	1.3601	1.5016	0.6318	0.4403	0.8395	0.5101	0.3999	0.4416	0.2538	0.6775	0.1956	0.2841	-0.0428	0.1362	0.1473	0.4087	0.323	0.4777	0.2415	0.5821	0.1776	0.2912	0.5573	0.3678	0.4204	0.213	0.8972	0.6161	0.1768	-0.1795	-0.0836	0.3429
100129351	0.0666	0.0078	-0.1056	-0.0645	0.0014	-0.1088	-0.0177	0.1939	0.0344	0.0187	-0.0124	0.0068	0.1295	-0.0361	0.2153	-0.0716	-0.0328	-0.0186	-0.0425	-0.0064	0.0621	-0.1267	-0.0724	-0.1538	-0.0503	-0.0083	-0.075	0.0043	-0.2064	0.0294	0.0561	0.0151	-0.0764	0.1404	0.1657	-0.1051	-0.0778	0.0038	-0.1367	0.1527	-0.0447	0.1336	0.0362	0.07	0.0401	0.3035	-0.1787	0.2358	0.0717
100129352	0.1206	0.2196	0.2408	0.1272	0.1756	0.1752	0.1043	0.2168	0.2778	0.1489	0.0835	0.2061	0.3182	0.1728	0.2481	-0.0561	0.0176	0.494	0.0913	0.0638	0.1277	0.0794	0.067	-0.0554	0.1249	0.2139	0.1148	-0.0581	0.0119	0.0075	0.0143	0.302	0.0255	-0.1209	0.2419	-0.0364	0.0883	0.0792	0.0337	0.1569	0.1028	0.0387	0.0561	0.0845	0.0477	0.2161	0.1093	0.3041	0.1399
100129353	-0.0177	0.0612	-0.0071	0.1957	0.1918	0.0837	0.2387	-0.0585	0.0988	0.0585	-0.1786	0.1813	0.0871	0.148	0.1212	0.1328	-0.0869	-0.118	0.2737	0.1206	0.2896	0.3483	0.1459	0.3618	0.0153	0.1174	0.1442	-0.1524	0.0914	0.0154	0.1547	0.0147	0.1299	0.4329	0.186	0.0709	-0.0223	0.2267	0.1651	0.1101	0.2572	0.1676	0.1785	0.2092	0.1104	0.1515	0.1862	0.1924	0.1288
100129354	0.0398	0.0957	0.1044	0.067	0.0697	0.0593	0.1422	-0.0585	0.078	0.0896	0.0174	0.184	0.0491	0.0884	0.0468	0.1589	0.1534	0.0229	0.1688	0.1027	-0.0302	0.0712	-0.0288	-0.0128	0.1475	0.0868	0.2385	0.0548	-0.0029	0.0678	0.0332	0.1161	0.0652	0.0616	0.0527	-0.0029	0.1426	0.0921	0.0484	-0.0225	0.0301	0.1283	0.0024	0.0042	0.0118	0.002	0.0309	-0.0535	-0.027
100129355	-0.1454	-0.1762	-0.1826	-0.0345	-0.0385	-0.1306	0.0238	-0.1615	0.0417	0.1828	-0.147	-0.0704	-0.2811	0.1027	-0.1071	-0.1658	-0.1503	-0.093	0.1042	-0.0662	0.0039	0.0657	-0.035	-0.0508	-0.0641	0.052	-0.0182	-0.1397	0.161	0.0368	-0.1676	0.0073	-0.124	0.0188	0.0552	-0.0367	-0.0273	0.0856	0.0956	-0.0018	0.0737	-0.0824	0.0342	0.1432	-0.1684	0.0415	0.0486	0.0029	-0.0743
100129358	0.0246	-0.0137	-0.0198	0.0114	-0.0154	-0.0996	-0.0142	-0.0052	-0.0362	-0.1464	-0.0221	-0.2207	-0.0292	-0.0793	-0.0311	-0.0854	-0.0368	-0.1661	-0.0202	-0.0213	-0.0331	-0.0682	-0.0508	-0.0476	-0.1421	-0.0392	0.0614	0.0171	-0.0194	-0.1531	-0.0597	-0.0838	-0.0365	-0.0804	0.0244	-0.0635	-0.0553	0.0446	0.0123	-0.0266	0.0155	0.0153	-0.0317	-0.1119	-0.0308	0.0391	-0.1458	0.0406	-0.048
100129361	0.628	0.3698	0.5097	0.4913	0.6864	0.4404	0.5201	0.3136	0.4493	0.4282	0.4336	0.1108	0.2493	0.5756	0.4664	0.16	0.1585	0.0188	0.5348	0.7196	0.2432	0.2573	0.4786	-0.117	0.3178	0.4816	0.52	0.5384	0.3861	-0.1767	0.2967	0.362	0.3973	0.4155	0.4876	0.2838	0.1003	0.4397	0.2872	0.4348	0.3214	0.4608	0.5686	0.2251	0.3606	0.4326	0.0433	0.3437	0.2985
100129362	0.176	0.0461	0.1051	0.1259	0.2337	0.1328	-0.0658	0.2432	0.0185	0.113	0.1278	0.0682	0.0795	0.0795	0.0914	0.0411	0.1529	0.0953	0.052	0.1665	0.317	0.0892	0.1352	0.049	0.1519	0.1717	-0.0053	0.0851	0.0725	0.0697	0.1389	0.3201	0.0699	-0.0345	0.2788	0.0617	0.1485	0.0459	0.0888	0.2433	0.0151	0.0213	0.2074	0.0948	0.4226	0.1743	0.1467	0.101	0.0171
100129364	0.1613	-0.0992	-0.1201	0.0419	0.0922	-0.0581	-0.0185	0.1576	0.0304	0.0633	0.1049	0.0091	-0.1547	-0.102	-0.0155	0.0122	0.1228	-0.007	-0.1184	-0.0265	0.0987	-0.2605	-0.0938	0.0582	0.047	0.0598	0.0174	0.0345	-0.1896	0.0279	-0.1458	-3e-04	0.0133	0.0363	-0.0503	-0.2258	0.0865	-0.0755	-0.0382	0.1143	-0.1914	-0.0233	0.045	-0.16	0.0997	0.0396	-0.0437	0.0179	-0.184
100129365	0.3576	0.2303	0.2893	0.2294	0.2429	0.2651	0.3118	0.3917	0.273	0.3332	0.3077	0.0572	0.2565	0.3592	0.3155	0.2482	0.2172	0.0698	0.3964	0.2819	0.1059	0.102	0.1929	0.1448	0.3266	0.2954	0.3492	0.2441	0.1013	0.2638	0.2645	0.2642	0.2572	0.2437	0.2705	0.1587	0.3283	0.3017	0.1365	0.2452	0.2065	0.3678	0.2696	0.1895	0.2722	0.1356	0.2687	0.2491	0.1108
100129367	-0.0282	0.0956	-0.0043	0.0399	0.0263	0.041	0.0645	-0.039	0.013	0.0852	0.0745	0.0607	0.0099	0.0294	-0.0389	0.0674	0.0606	-0.1174	0.0055	0.0134	0.014	0.0889	0.0971	0.0406	0.0783	0.0569	-0.019	0.0475	0.0955	0.1483	-0.0238	0.0194	0.0291	0.0528	-0.0043	0.0863	-0.0863	-0.0215	0.1369	-0.0212	0.1164	0.0383	0.1525	-0.0133	0.064	0.019	-0.2138	-0.0609	0.0538
100129368	0.267	0.2591	0.2976	0.1809	0.2456	0.1172	0.1734	0.2466	0.2049	0.1934	0.0982	0.2355	0.2768	0.1586	0.2164	0.0987	0.0404	0.0465	0.3357	0.2478	0.1827	0.1487	0.2533	-0.0201	0.1767	0.1306	0.1049	0.1943	0.0346	-0.15	0.1833	0.2272	0.1613	0.0675	0.2129	0.2444	0.2086	0.1854	0.1205	0.2635	0.133	0.1741	0.1418	0.0887	0.2265	0.071	0.1034	0.2664	0.11
100129369	-0.077	-0.0664	-0.1708	-0.0907	-0.2073	-0.1611	-0.0309	-0.1681	-0.1409	-0.1477	-0.2328	0.1525	-0.1075	-0.1425	-0.1187	-0.0906	-0.2018	-0.1408	0.0813	-0.0954	-0.0067	0.119	0.044	0.0698	-0.1652	-0.1394	-0.1896	0.0363	-0.2071	-0.1648	-0.0388	-0.2158	-0.1966	-0.1367	0.0646	-0.2556	-0.1813	-0.1855	-0.1369	-0.1086	-0.2083	-0.0867	-0.1871	-0.1623	-0.1287	-0.1311	0.2143	-0.2862	-0.0723
100129371	-0.0272	-0.1594	-0.065	-0.0865	-0.1197	-0.096	-0.0446	-0.0633	-0.1003	-0.0214	-0.1632	-0.022	0.0137	-0.0679	0.0044	-0.0181	0.0168	-0.1096	-0.1359	-0.0222	-0.0838	-0.1272	-0.0562	-0.1654	-0.1348	-0.106	-0.1064	-0.2396	-0.1644	-0.0587	-0.1099	-0.1261	-0.1137	-0.0777	-0.0219	2e-04	-0.0079	-0.1055	-0.0492	-0.0685	-0.0864	0.0449	-0.0258	-0.0051	-0.0207	-0.1065	-0.0745	-0.0398	-2e-04
100129374	-0.1494	-0.0281	-0.0974	-0.0924	-0.0497	0.0613	0.0148	-0.0976	0.018	-0.1046	-0.0348	-0.0358	0.0218	-0.0644	-0.075	-0.1874	-0.0045	0.0448	-0.1668	-0.0444	-0.1486	-0.1634	-0.0616	-0.3794	-0.054	-0.0494	-0.1415	-0.2884	-0.0423	-0.3655	-0.0279	-0.0433	-0.0461	-0.1402	-0.0569	-0.2065	-0.1022	-0.0985	-0.1192	-0.3606	-0.0667	-0.0345	-0.1602	-0.1653	-0.0147	-0.0477	-0.2071	-0.1695	0.0884
100129376	-0.6312	-0.3722	-0.5233	0.0928	0.111	-0.3513	-0.185	-0.7431	-0.1652	-0.1224	-0.521	-0.7915	-1.1853	-0.252	-0.4723	-0.689	-0.5952	-1.2146	-0.383	-0.1224	-0.469	-0.1887	-0.2206	-0.3864	-0.6809	0.0114	0.0148	0.0184	0.0695	-0.4918	-0.069	-0.5044	-0.0567	0.1088	-0.0438	-0.0168	-0.8246	0.0506	-0.1829	-0.0412	-0.0628	-0.2732	0.0387	-0.2017	-0.2096	-0.2761	-0.6903	-0.1284	-0.0026
100129377	-0.3466	-0.3463	-0.3832	-0.1516	-0.2737	-0.2803	-0.2881	-0.3614	-0.257	-0.2632	-0.2863	-0.3959	-0.4314	-0.1491	-0.3147	-0.2547	-0.4543	-0.4642	-0.2558	-0.2504	-0.2125	-0.3322	-0.3495	-0.2177	-0.2373	-0.1471	-0.2897	-0.3415	-0.3584	-0.1839	-0.2568	-0.2267	-0.4574	-0.1807	-0.1983	0.0132	-0.2274	-0.1991	-0.1606	-0.2334	-0.2048	-0.2173	-0.0943	-0.2403	-0.3014	-0.2781	-0.2679	-0.3032	-0.1392
100129378	-0.0632	0.0314	-0.0237	-0.0396	-0.0515	0.002	-0.0732	-0.0097	-0.1591	-0.0918	-0.0368	0.0559	0.0733	-0.0973	-0.0293	-0.0931	0.0489	0.0664	-0.07	-0.0545	-0.0534	-0.0757	0.013	-0.1909	-0.0135	0.0739	-0.1008	-0.0272	0.0286	-0.0579	0.1539	-0.0674	-0.1015	-0.0105	-0.0421	-0.1206	-0.14	-0.0555	-0.0428	-0.0209	-0.0428	-0.005	-0.0311	0.0663	-0.17	-0.043	-0.2249	-0.109	0.1268
100129379	0.2993	0.2306	0.3501	0.2331	0.2107	0.2316	0.3794	0.4023	0.6176	0.3006	0.3582	0.499	0.7275	0.3138	0.3942	0.2011	0.3533	0.0309	0.1935	0.1697	0.1547	0.5302	0.8512	0.1238	0.1148	0.2682	0.047	0.3384	0.0955	0.8912	0.3695	0.3627	0.2409	0.1732	0.2342	0.4682	0.4288	0.171	0.1362	0.1351	0.2421	0.1361	0.1669	0.4272	0.2963	0.7727	0.4298	0.6786	0.4609
100129381	0.3824	0.2974	0.2582	0.405	0.3644	0.276	0.3325	0.3451	0.4177	0.2792	0.1555	0.3475	0.2201	0.3589	0.4002	0.467	0.3573	0.1703	0.4696	0.2189	0.3097	0.1838	0.2051	0.3158	0.2702	0.4078	0.5488	0.2503	0.1233	0.0739	0.1979	0.2484	0.1811	0.2901	0.2761	0.1446	0.5122	0.4079	0.2597	0.2549	0.3364	0.3299	0.3502	0.3067	0.4015	0.205	0.211	0.314	0.4166
100129382	-0.2223	-0.1631	-0.1748	-0.121	-0.0686	-0.0976	-0.2024	-0.1795	-0.1553	-0.1622	-0.1479	-0.2724	-0.4272	-0.1899	-0.2229	-0.2207	-0.0847	-0.4091	-0.1286	-0.1133	-0.2468	-0.2651	-0.1354	-0.143	-0.2318	-0.1401	-0.1282	-0.144	-0.1004	-0.3759	-0.2244	-0.093	-0.0285	-0.0837	-0.1527	-0.1432	-0.2127	-0.1268	-0.0653	-0.1302	-0.2413	-0.1707	-0.1865	-0.1541	-0.0653	-0.0896	-0.2359	-0.2	-0.1305
100129385	-0.1986	-0.1467	-0.1611	-0.1426	-0.117	-0.1409	-0.1517	-0.179	-0.1347	-0.0855	-0.1211	-0.1318	-0.1582	-0.0979	-0.1253	-0.1105	-0.1571	-0.2094	-0.1151	-0.0961	-0.136	-0.1635	-0.1431	-0.1256	-0.1856	-0.1411	-0.164	-0.1482	-0.1394	-0.0544	-0.1716	-0.1013	-0.0767	-0.0644	-0.078	-0.0437	-0.1737	-0.0871	-0.123	-0.0937	-0.1502	-0.1346	-0.0822	-0.1821	-0.1821	-0.116	-0.0838	-0.0875	-0.07
100129386	-0.0183	-0.1442	-0.0184	-0.1349	0.0522	-0.1097	-0.0639	-0.0255	-0.056	-0.0453	-0.0035	-0.005	0.2001	-0.0322	0.0321	-0.0947	-0.1248	0.1249	0.0471	0.0217	0.1058	-0.0687	-0.0046	-0.1553	0.0023	-0.082	0.0525	0.0213	0.115	-0.1525	-0.0577	-0.0757	0.0162	-0.0413	-0.0461	-0.1563	0.0584	0.0824	-0.133	-0.1012	-0.0783	0.0749	0.0696	-0.0188	-0.0769	-0.1483	0.0358	-0.0819	0.0251
100129387	1.4661	0.8323	1.0142	1.1052	1.0899	0.9844	0.9323	1.2392	1.0191	0.8167	0.7003	0.4548	1.1829	1.4288	1.2021	0.7892	0.8223	0.8154	1.4476	1.027	1.1476	0.6683	0.7821	0.8657	0.84	0.9222	1.2585	0.7168	0.505	0.2043	0.5357	0.782	0.795	0.7224	0.7831	0.6311	1.0252	0.72	0.8784	0.7586	0.8171	0.8031	0.7441	0.5598	0.8809	0.6729	0.1998	0.6085	0.7093
100129388	0.0337	-0.0012	-0.0751	0.0497	0.0314	0.1102	0.0011	0.1017	0.077	0.0184	0.0236	5e-04	-0.0117	-0.0157	0.0332	0.1184	0.0407	0.1105	-0.0577	0.1099	-0.0896	-0.0417	-0.0524	-0.1316	-0.0032	-0.051	-0.0415	-0.0734	-0.0482	-0.1891	0.0235	-0.0141	0.0312	-0.057	-0.0432	-0.0799	0.0043	0.0181	0.0149	-0.0371	-0.1154	-0.1125	0.0129	-0.0147	-0.0019	-0.0018	0.0798	-0.0094	0.0727
100129390	0.0673	-0.0128	0.044	0.1954	0.0583	-0.088	0.0805	0.1242	-0.0395	0.1278	0.0767	0.0947	-0.1542	0.0248	0.0518	0.1007	-0.019	0.0014	0.0099	0.0869	0.0845	0.0874	0.1904	0.1934	-0.032	-0.0218	-0.0126	0.0263	0.1043	0.1621	0.1375	0.0057	0.0471	0.0144	0.0649	0.0734	0.24	0.1642	0.1021	0.102	-0.0123	0.0382	0.1368	0.0875	0.0824	0.0787	1e-04	0.0763	0.1143
100129391	-0.0702	0.0114	0.1138	-0.1516	-0.0561	-0.2022	-0.1071	-0.182	-0.1596	-0.1789	-0.187	-0.0854	-0.2969	-0.2318	-0.1904	-0.1238	-0.1167	-0.423	-0.1505	0.0061	-0.0044	-0.3711	-0.008	-0.1839	0.0849	-0.2115	-0.075	-0.2172	-0.1578	-0.2925	-0.1567	-0.1648	-0.1791	-0.0049	-0.0853	6e-04	-0.0735	-0.0682	-0.1428	-0.0881	-0.1091	-0.2552	-0.0678	-0.1068	0.0731	-0.0724	0.1717	-0.1096	0.0532
100129394	0.2757	0.2613	0.2852	0.3099	0.2452	0.1855	0.1906	0.2007	0.2439	0.218	0.1525	0.2294	-0.025	0.2329	0.1426	0.1957	0.1734	-0.0386	0.119	0.3248	0.1915	0.3057	0.2017	0.1247	0.1878	0.1657	0.1844	0.3265	0.2568	0.3633	0.2034	0.2627	0.1653	0.3005	0.2892	0.339	0.2383	0.3055	0.3117	0.2609	0.158	0.328	0.2194	0.3119	0.3363	0.2792	0.3786	0.2491	0.2773
100129395	1.0108	0.9514	0.8988	0.5396	0.6867	0.5703	0.8024	0.7347	0.9086	0.9089	0.9337	0.6127	0.9616	1.0675	1.0624	0.78	0.8587	0.5667	1.2608	0.7275	0.6852	0.4773	0.7985	0.3883	0.568	0.5674	0.9569	0.1276	0.4008	-0.1682	0.4546	0.6379	0.4521	0.4646	0.5441	0.1015	0.5128	0.5277	0.3516	0.2851	0.4289	0.7129	0.5836	0.3792	0.7365	0.534	0.1718	0.3441	0.3466
100129398	-0.0534	-0.1635	-0.0338	-0.1008	-0.1189	-0.0148	-0.1995	0.0872	-0.1365	0.0278	-0.2897	-0.4475	-0.3371	-0.1057	-0.3834	-0.2376	-0.2758	-0.3834	-0.1956	-0.0453	-0.1621	-0.1703	-0.1074	-0.2119	-0.0155	-0.1227	-0.0424	-0.0231	-0.06	-0.4226	-0.1545	-0.1911	-0.1141	-0.1359	-0.0565	0.151	-0.2564	-0.0812	-0.1286	-0.1807	-0.209	0.0224	-0.2297	-0.2483	-0.0971	-0.0607	-0.6713	-0.3384	-0.0631
100129400	0.1468	0.2317	0.2348	0.1617	0.1614	0.1962	0.1172	0.0687	0.1206	0.1058	0.1521	0.382	0.0741	0.0708	0.0636	0.1278	0.1704	-0.0039	0.147	0.1684	0.1709	0.0715	0.1287	0.1173	0.0787	0.1233	0.1349	0.0741	0.2259	0.1507	0.2071	0.1252	0.2356	0.1247	-0.0238	0.1099	0.1439	0.0997	0.2227	0.0373	0.2407	0.1939	0.1517	0.1761	0.2033	0.158	0.2405	0.0643	-0.0825
100129402	-0.0819	-0.0356	-0.0471	-0.0717	-0.0483	-0.0026	-0.0306	-0.1041	-0.0172	-0.0755	-0.0721	0.0352	-0.0898	-0.0732	-0.0801	-0.0272	-0.1255	-0.0796	-0.0598	-8e-04	-0.0242	-0.0537	0.0631	-0.0123	0.0228	-0.0652	-0.0726	-0.1195	-0.0157	-0.0801	-0.0429	0.0612	-0.0598	0.0173	-0.0914	-0.0988	-0.0404	-0.0877	-0.1412	-0.1078	-0.0413	-0.1074	-0.1242	-0.0985	-0.0934	-0.0381	-0.2514	-0.0814	-0.0785
100129403	0.4255	0.2402	0.0153	0.3028	0.2791	0.3107	0.1423	0.0873	0.2633	0.24	0.3494	0.0289	0.2373	0.2212	0.0949	-0.1318	0.0318	-0.0812	0.1788	0.0408	0.1239	0.0487	0.4399	0.0364	0.0304	0.2229	0.2409	0.2384	0.118	-0.1264	0.0852	0.1937	0.1179	0.1372	0.0059	-0.072	0.0274	0.2115	0.251	-0.1246	0.1094	0.1221	-0.0062	0.1195	0.3035	0.0519	0.1149	-0.0123	0.1305
100129405	0.6136	0.2955	0.36	0.2908	0.3098	0.422	0.3365	0.5728	0.3855	0.3716	0.1999	0.3665	0.761	0.6744	0.5836	0.4421	0.4971	0.5243	0.681	0.3749	0.3242	0.1781	0.3886	0.223	0.5471	0.476	0.7376	0.2374	0.0276	0.1581	0.2363	0.4139	0.1908	0.2866	0.6901	0.1767	0.5491	0.2211	0.1896	0.2499	0.4551	0.5511	0.4405	0.2491	0.5183	0.1047	0.2753	0.1921	0.4062
100129409	0.3051	0.2355	0.4403	0.2596	0.2466	0.1886	0.1871	0.3953	0.1998	0.1317	0.1583	0.1182	0.106	0.2293	0.2575	0.0532	0.2205	-0.2113	0.3229	0.0777	0.3942	0.2257	0.2871	-0.0725	0.2267	0.2726	0.2954	0.2863	0.0112	-0.0649	0.0515	0.2638	-0.0419	0.3103	0.2361	0.2107	0.1671	0.0167	0.3033	0.3112	0.1995	0.1661	0.0801	0.1636	0.0359	0.1637	-0.0899	0.369	0.2154
100129410	0.1988	-0.1027	-0.0843	-0.0518	0.0108	-0.1128	0.0553	0.1022	0.0119	-0.0711	-0.028	0.0449	-0.0099	-0.0895	0.1316	-0.1707	0.0988	0.3886	0.0016	-0.0205	0.238	0.0478	0.3389	0.0686	0.1322	-0.0028	-0.0326	0.0647	0.2729	0.3378	-0.0937	-0.0558	-0.0904	0.089	-0.002	0.2373	-0.1488	-0.046	-0.0079	-0.0168	0.045	0.0075	-0.1217	-0.1132	-0.3152	-0.1292	0.0441	0.1085	-0.2782
100129411	0.1153	0.1662	0.125	0.0219	0.0383	0.0355	0.0842	0.0668	0.1131	-6e-04	0.1313	0.4012	0.2458	0.1555	0.1048	0.0724	0.1941	0.3487	0.0913	0.0095	0.1739	0.1302	0.047	0.0954	0.1325	0.1534	0.0403	0.0915	0.2203	0.2333	0.1726	0.1367	0.1703	0.1432	0.1781	-0.0228	0.0139	-0.0502	0.1536	0.1004	0.1145	0.1133	0.061	0.0721	0.0615	0.0525	0.3409	0.108	0.1843
100129412	-0.1453	0.0968	-0.0899	0.1294	0.1067	0.0613	-0.0347	-0.1523	0.0309	0.0733	0.0423	0.0934	-0.1046	0.1229	0.1656	-0.0455	-0.1014	-1e-04	0.0472	-0.0705	0.042	0.0097	0.1711	-0.1522	-0.0537	0.1095	0.0307	-0.1384	0.1462	0.1804	0.1143	-0.0036	0.0214	0.0646	0.154	0.167	-0.0166	0.1655	0.2124	0.1383	0.1995	0.0415	0.2549	0.0525	0.0339	0.1358	0.2246	0.1473	0.1557
100129413	0.0841	-0.0144	0.092	0.0497	-0.0202	0.0247	0.0045	-0.066	0.0702	0.1129	0.0523	-0.1118	0.0848	0.1324	0.0793	0.1638	-0.0306	-0.0575	0.222	0.1423	0.0695	0.0745	0.0929	-0.0457	0.0313	0.026	-0.033	0.0179	-0.3272	0.1896	-0.0464	0.0685	-0.0056	0.0412	-0.0834	-0.0195	0.0578	0.0726	0.1086	0.0904	0.0747	0.0955	0.0037	-0.0351	-0.0641	0.0576	-0.3192	-0.0955	-0.0022
100129415	0.0315	0.1211	0.1511	-0.0138	0.0174	0.1618	0.1135	0.0277	0.1057	0.0661	-0.0108	0.0654	-0.0677	0.0727	-0.0426	-0.025	0.0469	0.0715	0.1328	-0.0669	-0.1055	-0.0017	0.0437	-0.0324	-0.0384	0.0499	0.1494	5e-04	0.0857	0.0853	0.1176	0.0311	0.0013	0.3088	-0.031	0.1223	-0.095	0.0836	0.0267	-0.0952	0.0474	-0.0037	0.0889	0.1584	0.0371	0.0637	-0.0236	0.0862	-0.1046
100129416	-0.2354	-0.1125	-0.1919	0.1716	0.1152	-0.1373	0.0341	-0.214	-0.0014	0.0754	-0.2192	-0.198	-0.4708	0.0271	-0.1353	-0.2303	-0.2825	-0.4731	0.0981	0.0676	-0.2093	0.0362	-0.0749	-0.1303	-0.0826	0.039	0.0423	0.0083	-0.0023	-0.061	-0.0047	-0.0437	0.0062	0.1507	0.1353	0.114	0.0088	0.1053	2e-04	0.1181	0.1171	0.1045	0.2362	0.042	0.0575	0.0696	-0.1651	0.0419	0.1972
100129418	0.1806	-0.0585	-0.1504	-0.0846	-0.0032	-0.0538	-0.0062	0.1296	0.1177	0.184	-0.1684	0.1133	-0.0705	-0.0563	-0.1202	-0.1106	-0.0543	-0.4298	0.1182	-0.0697	-0.34	0.0054	0.6165	-0.4489	-0.2746	0.0356	0.16	-0.1576	-0.5039	-0.2695	-0.2851	-0.0292	-0.2859	-0.141	0.0492	-0.2539	-0.167	-0.1705	-0.204	-0.2911	-0.0831	-0.2164	-0.0363	-0.1569	-0.0758	0.1631	-0.0987	-0.365	-0.1253
100129422	-0.055	-0.1293	0.0566	-0.0847	0.013	-0.1006	0.0023	-0.0724	-0.0097	-0.028	-0.1514	-0.0195	-0.1343	-0.0165	-0.1468	-0.0872	0.0062	-0.2391	0.022	-0.0592	-0.0745	-0.0307	-0.0736	-0.0632	0.0388	-0.0132	0.0274	0.1453	0.0564	0.007	0.0175	0.0552	-0.0285	-0.0334	-0.0695	-0.0124	-0.0862	0.0238	0.0673	0.0106	0.174	-0.1132	-0.0376	-0.1477	-0.0451	-0.0688	-0.2528	-0.0805	-0.1329
100129423	0.5168	0.4237	0.4304	0.3223	0.423	0.4111	0.3496	0.3362	0.4053	0.3022	0.4107	0.6514	0.605	0.4619	0.5102	0.3425	0.4815	0.2243	0.3599	0.2145	0.2288	0.4482	0.3624	0.3982	0.288	0.37	0.2819	0.3896	0.0938	0.1577	0.3121	0.3934	0.3046	0.2632	0.3264	0.239	0.2583	0.5099	0.3155	0.2254	0.3086	0.1386	0.2881	0.2848	0.4373	0.4484	0.4666	0.3225	0.3182
100129427	0.0063	0.146	0.158	0.1601	0.0869	0.0556	0.1003	0.0577	0.0573	-0.0246	0.0523	0.3617	0.1308	0.0682	-0.0111	0.1279	0.1083	0.0394	0.1892	0.1089	0.0781	0.1222	0.0723	0.0858	0.1236	0.1377	0.1863	0.1427	0.1746	0.2588	0.1801	0.2294	0.039	0.1671	0.0641	0.2395	0.0581	0.0155	0.2512	0.1698	0.2614	0.1272	0.0311	0.1879	0.1022	0.009	0.0413	0.2862	0.2276
100129428	0.1157	0.056	0.0793	0.1175	0.1686	0.351	0.0896	0.1784	0.0098	0.2833	0.3505	0.2378	0.1239	0.1877	0.2037	0.2384	0.3153	-0.0269	0.2252	0.2801	0.1616	1e-04	0.1971	0.1721	0.2194	0.1142	0.3613	0.2579	0.1416	0.6221	0.0991	0.2173	0.2692	0.3843	0.2217	-0.0186	0.254	0.2013	0.047	0.1299	0.1317	0.0818	0.059	0.2638	0.2619	0.2317	0.3759	0.1828	0.0117
100129434	-0.0764	0.0304	-0.0393	0.0292	-0.091	0.0162	-0.0515	-0.0802	0.0031	-0.1464	-0.1061	0.0741	0.0652	-0.0996	-0.0714	-0.142	-0.002	-0.1444	0.0141	-0.1043	-0.1408	0.0372	0.1214	-0.1133	0.0704	0.0583	0.0581	-0.1869	-0.0776	0.1397	0.0943	0.0213	0.0862	0.0141	0.1547	-0.0109	0.0176	-0.098	-0.0436	0.0379	0.1095	0.0818	-0.0251	0.056	-0.0608	-0.0086	0.0888	0.0718	-0.02
100129435	0.2537	0.2782	0.2329	0.2903	0.2237	0.1261	0.2673	0.2839	0.2805	0.2806	0.1544	0.2399	0.3042	0.3108	0.3094	0.1596	0.3433	0.201	0.2025	0.2333	0.3551	0.2048	0.2947	0.3418	0.1914	0.3325	0.1932	0.343	0.0973	0.1442	0.3698	0.2651	0.267	0.2614	0.0769	0.1311	0.2341	0.1377	0.1216	0.0461	0.2031	0.1258	0.0437	0.0863	0.1391	0.2671	0.1602	-0.0355	0.1811
100129436	0.2146	-0.0151	0.1585	0.169	0.2779	0.1314	0.1791	0.1755	0.0839	0.1221	0.0918	0.0798	0.1162	0.1131	0.0073	0.1392	0.028	-0.0371	0.0783	0.2557	0.1615	0.052	0.0547	0.1811	0.3171	0.04	0.0562	0.035	0.0136	-0.0922	0.0308	0.257	0.0182	0.1578	0.0208	0.1867	-0.0652	0.0966	0.1166	-0.0411	0.1096	0.0914	0.0794	0.0399	0.0548	0.1485	-5e-04	-0.1117	-0.0777
100129437	0.037	-0.1236	0.1403	-0.1323	0.098	0.0158	0.1813	-0.0176	0.0799	0.0816	0.0041	-0.2852	-0.1959	0.1103	-0.045	-0.1377	0.0865	-0.1297	-0.0836	-0.2059	-0.1447	-0.2116	-0.0078	0.0147	0.1022	0.1608	0.2234	0.112	-0.0357	-0.6133	-0.09	-0.1373	-0.2085	0.0478	-0.0127	-0.1759	-0.1393	0.1021	-0.0407	-0.1727	-0.0159	0.0054	0.1148	-0.2216	0.1164	0.0762	-0.0844	-0.0513	-0.007
100129438	0.1366	0.0353	0.1964	0.1046	0.0085	0.1796	0.0127	0.0536	0.134	-0.0039	0.292	0.2665	0.1168	0.103	0.2091	0.1112	0.0829	0.1235	0.0538	0.1283	0.2944	0.2264	0.2772	0.229	0.1886	0.0455	0.2025	0.1556	0.2753	0.4329	0.2103	0.2403	0.2156	0.0908	0.1898	0.0383	0.2925	0.0188	0.1059	0.156	0.2108	0.3248	0.1006	0.0592	0.0016	0.0568	0.5373	0.2054	0.167
100129442	-0.3272	-0.3185	-0.2312	-0.2302	-0.255	-0.3641	-0.172	-0.248	-0.2704	-0.1713	-0.2839	-0.3204	-0.515	-0.2234	-0.2194	-0.2766	-0.369	-0.4388	-0.2334	-0.2499	-0.2762	-0.11	-0.2077	-0.2588	-0.2139	-0.3192	-0.3261	-0.2937	-0.2219	-0.4052	-0.4474	-0.1198	-0.252	-0.298	-0.2527	-0.2393	-0.2934	-0.1676	-0.2859	-0.3228	-0.1696	-0.1633	-0.0904	-0.1801	-0.1656	-0.2391	-0.2439	-0.2415	-0.1885
100129443	0.6618	0.4649	0.4825	0.5669	0.6605	0.4253	0.6895	0.6602	0.5433	0.731	0.344	0.3009	0.5512	0.5314	0.572	0.5804	0.2581	0.4287	0.3681	0.4948	0.5546	0.5261	0.5594	0.4096	0.5728	0.557	0.636	0.1777	0.3757	0.2828	0.3954	0.411	0.5013	0.5398	0.4497	0.4565	0.594	0.6467	0.4842	0.5509	0.4099	0.5508	0.468	0.2762	0.4193	0.3259	0.3401	0.2796	0.3709
100129444	0.0078	-0.0055	-0.013	0.0888	0.2326	-0.1601	0.1596	0.0729	-0.0832	0.1812	0.113	-0.1889	-0.2566	0.0472	0.0125	-0.0927	0.0193	-0.2537	-0.0042	0.2173	0.0693	0.0156	0.1348	0.055	0.0607	0.1127	-0.0539	0.2854	0.1267	0.0465	0.0453	-0.0209	0.3694	0.212	0.0565	-0.0162	0.0422	0.1748	0.1474	0.0786	0.1306	0.0174	0.0463	0.2077	0.161	0.1278	-0.2226	-0.025	0.25
100129446	0.0974	-0.0171	0.0043	0.1241	-0.0083	3e-04	0.0077	0.0237	-0.0239	0.075	0.0414	-0.0615	-0.1841	-7e-04	-0.0466	0.0223	0.0656	-0.2085	0.0093	0.0905	-0.1068	-0.0346	0.0837	0.1939	0.0147	-0.0156	0.0511	0.293	0.1761	-0.1285	0.0337	-0.043	0.146	0.1119	-0.0016	0.134	-0.0544	0.0947	0.0431	0.1302	0.1128	-0.0528	0.041	0.1093	0.0645	0.0752	-0.0518	-0.1073	0.0245
100129448	-0.0366	-0.0631	-0.0486	-0.0259	-0.0227	-0.1115	-0.0707	-0.0595	-0.0217	-0.0715	-0.0501	-0.008	0.0176	-0.0079	0.0336	0.0059	-0.0784	0.0717	-0.0802	-0.0335	0.1546	-0.0555	-0.0605	-0.0758	-0.0391	-0.0348	-0.0705	0.0499	0.0399	0.146	-0.0192	-0.0751	0.0268	-0.0609	7e-04	0.0018	-0.0324	-0.0201	-0.0874	-0.0514	-0.0346	-0.0266	-0.0539	-0.1067	-0.0424	-0.0116	0.0308	-0.0229	-0.0136
100129455	-0.2639	-0.2568	-0.0418	-0.2004	-0.1279	-0.1526	-0.2608	-0.2373	-0.1805	-0.2401	-0.2539	-0.3428	-0.4277	-0.2388	-0.2577	-0.5679	-0.1947	-0.4143	-0.1856	-0.2787	-0.3592	-0.2538	-0.1944	-0.1925	-0.2559	-0.1097	-0.0666	-0.0437	0.083	-0.4161	-0.1668	-0.2243	-0.3427	0.0035	-0.27	-0.1655	-0.2604	-0.146	-0.2723	-0.1879	-0.0656	-0.2326	-0.0877	-0.2601	-0.312	-0.2171	-0.1139	-0.1534	-0.1424
100129456	-0.165	-0.1462	-0.2206	-0.072	-0.1078	-0.0729	-0.1491	-0.2313	-0.1171	-0.0984	-0.1674	-0.2169	-0.1977	-0.1801	-0.141	-0.2172	-0.2154	-0.1992	-0.1021	-0.2238	-0.1465	-0.1999	-0.0973	-0.2188	-0.2763	-0.0815	-0.1901	-0.2268	-0.0766	-0.2716	-0.2191	-0.1914	-0.2235	-0.0069	-0.2099	-0.2073	-0.2902	-0.1715	-0.1181	-0.1149	-0.1364	-0.122	-0.168	-0.0659	-0.2566	-0.0753	-0.3496	-0.2277	-0.0967
100129457	-0.1086	0.2048	0.1138	-0.0261	-0.0749	0.264	0.0825	0.0234	-0.0534	0.0222	-0.06	0.2462	0.0443	-0.1283	-0.2029	-0.089	0.2088	0.1252	0.0037	-0.0229	-0.0343	-0.1199	-0.0072	-0.0231	0.1017	-0.0336	-0.0777	0.0798	0.0409	-0.0231	-0.017	0.0374	-0.1028	0.1748	-0.047	0.0837	-0.0022	-0.164	-0.0228	0.0072	0.0248	-0.1373	-0.0544	-0.0348	-0.2797	0.1295	-0.4059	-0.014	-0.0574
100129458	1.0544	1.063	1.2849	1.2929	1.2597	0.9766	0.9211	0.9941	1.0551	1.0988	0.8658	0.9741	1.0137	1.148	0.8809	0.7733	0.8828	0.7467	0.9014	0.8625	0.8327	0.8587	0.4617	0.4856	0.9511	0.9503	0.7368	0.8348	0.228	0.4139	0.771	0.8799	0.7039	0.9579	1.0945	0.4014	0.7798	0.7047	0.9197	0.7472	1.1064	0.8515	0.7488	0.9106	1.026	0.5778	0.6054	0.6622	0.4074
100129459	-0.1747	-0.1285	-0.118	-0.1168	-0.0974	-0.1541	-0.1523	-0.1684	-0.0867	-0.1792	-0.0737	-0.1669	-0.3647	-0.1471	-0.2064	-0.1431	-0.1951	-0.3257	-0.1433	-0.0246	-0.1824	-0.1719	-0.1069	-0.1531	-0.1863	-0.1045	-0.1272	0.0055	0.0492	-0.2031	-0.0483	-0.0839	-0.0237	-0.0699	-0.0715	-0.0627	-0.1602	-0.0227	-0.1039	-0.1594	-0.0935	-0.0859	-0.0553	-0.1574	-0.1288	-0.0663	-0.2179	-0.1398	-0.1249
100129460	0.0661	-0.0072	-0.0492	0.0122	0.0435	0.0629	0.059	-0.0092	-0.0562	0.0461	0.0222	0.0394	0.01	-0.0655	-0.0353	0.1056	0.1169	-0.0155	-0.0344	0.0273	-0.129	0.048	0.003	-0.095	0.0335	0.1693	0.0319	0.0056	0.0426	-0.0863	0.0647	-0.0488	0.0721	0.0363	-0.024	-0.0379	-0.069	-0.0534	0.1265	0.0156	0.0572	-0.0302	-0.0667	-0.0957	0.0682	0.0804	-0.073	-0.0204	-0.0329
100129461	0.042	0.1238	0.1214	0.1312	0.1347	0.0624	0.1604	0.0507	0.0431	0.0885	0.1089	0.1422	0.0317	0.0603	0.123	0.1804	0.1396	0.311	0.0626	0.1154	0.0023	0.159	0.2137	0.1286	0.2467	0.1661	0.1409	0.0121	0.0645	0.1616	0.1393	0.077	0.1404	0.2718	0.059	-0.0625	0.0434	0.1168	0.0495	0.0474	0.1257	0.266	0.2135	0.1021	0.0779	0.0821	0.0689	0.1505	0.1207
100129463	-0.1276	-0.1114	-0.0784	-0.0359	-0.0043	-0.0664	-0.024	-0.0742	-0.0329	-0.0567	-0.0931	0.0969	-0.1712	-0.1403	-0.1557	-0.1042	-0.1133	-0.2042	-0.1002	-0.1032	-0.2245	0.0111	0.0233	-0.0642	-0.0477	-0.0504	-0.0573	-0.0824	-0.1051	-0.1369	-0.0677	-0.092	-0.09	-0.0794	-0.081	-0.0255	-0.0715	-0.0143	-0.0464	-0.102	-0.0268	-0.0341	-0.1171	-0.1402	-0.0436	-0.0629	-0.0511	-0.1446	-0.1687
100129464	-0.1489	-0.1575	-0.1293	-0.1301	-0.1602	-0.1763	-0.1487	-0.1921	-0.1439	-0.0985	-0.0991	-0.0923	-0.075	-0.1112	-0.0573	-0.1399	-0.2291	0.0143	-0.1052	-0.1267	-0.1136	-0.1737	-0.1244	-0.1784	-0.1821	-0.1724	-0.1357	-0.1213	-0.1467	0.0959	-0.1948	-0.1681	-0.1656	-0.1326	-0.0979	-0.0985	-0.0665	-0.0966	-0.09	-0.0607	-0.0667	-0.1846	-0.0927	-0.0875	-0.1199	-0.1041	-0.0145	-0.1029	-0.1544
100129471	-0.0843	-0.0329	-0.0621	-0.1428	-0.0745	-0.1434	-0.0218	0.0036	-0.0669	-0.0734	-0.019	0.1102	0.0958	-0.0925	-0.1556	-0.1182	-0.1209	0.0493	-0.0679	-0.1511	0.0329	-0.0279	-0.0624	-0.2011	-0.045	-0.1761	-0.0755	-0.0593	-0.0723	0.1783	0.0221	-0.0578	-0.0558	-0.1578	-0.0209	0.045	-0.141	0.0501	-0.1135	-0.0128	-0.1035	-0.0425	-0.0835	0.0048	0.0603	-0.0591	0.0784	-0.0653	-0.0046
100129472	0.4368	0.4877	0.497	0.373	0.3416	0.316	0.3894	0.3077	0.3701	0.4119	0.4117	0.3965	0.26	0.3225	0.3744	0.4402	0.3659	0.2121	0.3182	0.4172	0.3188	0.2973	0.6145	0.4035	0.6143	0.3463	0.171	0.4235	0.376	0.169	0.3448	0.317	0.5328	0.3148	0.3727	0.3725	0.2651	0.1772	0.2592	0.3733	0.2783	0.5483	0.3249	0.377	0.2026	0.3504	0.5191	0.3747	0.1126
100129474	-0.1553	-0.1059	-0.1504	-0.0285	-0.1641	-0.1316	-0.1318	-0.2724	-0.1317	-0.2205	-0.2703	-0.1426	-0.4789	-0.2256	-0.3994	-0.2158	-0.3097	-0.4897	-0.1452	-0.254	-0.1907	-0.2591	-0.1007	-0.2515	-0.2342	-0.1062	-0.2419	-0.1194	0.0647	-0.129	-0.1484	-0.0992	-0.2656	-0.1424	-0.156	-0.1225	-0.3563	-0.0811	-0.1974	-0.1326	-0.1432	-0.2435	-0.1314	-0.1741	-0.2074	-0.1161	-0.3358	-0.2805	-0.1353
100129476	-0.1056	-0.0206	-0.0635	-0.139	-0.0994	0.0789	0.0824	-0.0175	-0.0136	-0.0949	-0.0365	0.2143	0.1429	0.0077	0.1228	-0.1459	0.0802	0.0424	-0.1588	-0.1684	-0.1138	-0.1203	-0.0137	0.1556	0.0318	-0.2527	0.0022	-0.1376	0.0256	0.0581	-0.0826	-0.0579	-0.2591	-0.1003	-0.183	-0.1827	-0.0437	-0.2048	-0.1503	-0.1524	-0.1282	0.0163	0.0117	0.091	-0.1751	-0.0099	0.2119	-0.0591	-0.0168
100129478	0.1269	0.1614	0.4043	0.1289	0.3	0.2836	0.3417	0.0753	0.1873	0.2632	0.0285	0.4487	-0.0894	0.0762	0.1874	0.0018	-0.1499	-0.2496	0.0889	0.1427	0.0247	-0.0211	-0.1441	-0.0887	0.2518	0.3681	0.4324	0.0723	0.2792	-0.1317	0.3918	0.518	0.0982	0.1181	0.1733	0.07	0.3138	0.1213	0.1031	0.0491	0.3268	0.3459	0.5073	0.2921	0.1519	0.2772	0.3967	0.4347	-0.1665
100129480	-0.4077	-0.1968	-0.3506	-0.2134	-0.1841	-0.4269	-0.2423	-0.3283	-0.2533	-0.3907	-0.6321	-0.2444	-0.5019	-0.3539	-0.2118	-0.39	-0.1963	-0.4042	-0.2703	-0.2723	-0.0685	-0.3969	-0.4194	-0.2828	-0.327	-0.24	-0.2086	-0.2266	-0.2621	-0.0472	-0.2059	0.0283	-0.4026	-0.292	-0.1712	-0.3003	-0.5039	-0.1686	-0.4543	-0.2474	-0.2872	-0.284	-0.0835	-0.2676	-0.4443	-0.368	-0.5676	-0.3462	-0.083
100129482	1.5348	1.05	1.15	0.9406	1.0336	1.0842	1.4209	1.5446	1.3639	1.4206	1.1518	0.5955	1.4532	1.3276	1.3472	1.4845	1.0768	1.1684	1.5941	1.0264	1.5092	1.0249	0.9988	0.9214	1.1989	1.1912	1.4337	0.5674	0.5457	0.2659	0.7371	0.9641	0.6513	0.5337	1.1473	0.4424	1.349	0.7382	0.624	0.6621	0.5648	1.0308	0.867	0.6007	0.9443	0.6921	0.3857	0.6835	0.4882
100129483	-0.0262	-0.0251	0.098	-0.2207	0.6462	-0.292	-0.0168	0.0406	0.1635	5e-04	-0.1657	0.035	0.113	-0.0802	0.1376	-0.2284	-0.0712	0.1285	0.1012	0.0978	0.2107	-0.0289	0.0465	-0.1854	-0.1151	-0.1047	-0.0283	-0.2308	-0.2672	-0.0097	-0.157	-0.1119	-0.0663	-0.1232	0.0363	0.0165	-0.0198	-0.0387	-0.1648	0.1026	0.0475	0.0719	0.0919	-0.0205	-0.1878	-0.1655	0.0383	-0.0635	0.0157
100129484	0.0129	0.0113	0.0225	0.0877	0.0762	0.066	0.0489	0.078	0.046	0.0173	0.0187	0.0031	-0.2352	-0.0454	-0.1135	0.0051	0.019	-0.2978	0.0727	0.0088	-0.0824	-0.0687	0.0573	0.0994	0.0307	0.1209	0.1527	-0.0191	0.1085	0.065	0.007	-0.0498	0.0096	0.1292	0.1774	0.1483	-0.0243	0.1279	0.0682	0.1189	0.1329	0.0122	0.1172	0.0845	-0.0055	0.101	-0.1226	-0.0622	0.0193
100129485	-0.0449	-0.1653	-0.1329	-0.1643	-0.1856	-0.1267	-0.1933	-0.0404	-0.1378	-0.0564	-0.0963	-0.0046	-0.074	-0.096	-0.1428	-0.2038	-0.193	0.0636	-0.089	-0.2147	0.0091	-0.1426	-0.149	-0.0749	-0.1398	-0.0973	-0.1716	-0.1219	-0.2897	-0.0845	-0.296	-0.0975	-0.1162	-0.1419	-0.0667	-0.1444	0.0111	-0.1572	-0.2124	-0.1942	-0.0929	-0.1094	-0.0545	-0.0306	-0.1925	-0.0138	-0.0288	-0.1893	-0.1408
100129487	-0.0681	-0.1099	-0.125	-0.1411	-0.0129	-0.0777	-0.0314	0.0916	-0.0257	-0.0233	-0.0589	0.0485	0.2714	-0.015	0.1208	-0.1574	-0.2062	-0.0256	0.0658	-0.1049	-0.0983	-0.0899	0.1961	0.0746	-0.0759	0.1565	-0.2477	0.0327	-0.0534	-0.0074	0.0866	0.0075	0.1778	-0.0428	0.0968	0.0432	0.1269	0.0044	0.0571	-0.0761	-0.1549	-0.0282	-0.1134	-0.0868	0.1317	-0.0362	0.1959	-0.0485	0.0504
100129489	-0.0665	-0.0944	-0.1065	-0.0829	-0.1174	-0.1175	-0.1369	-0.1055	-0.0795	-0.064	0.0044	-0.0926	0.0236	-0.0427	-0.0081	-0.0515	-0.1213	0.0998	-0.1171	-0.1037	-0.0473	-0.103	-0.0435	-0.0731	-0.0712	-0.1007	-0.1577	-0.1956	-0.1305	0.0068	-0.1053	-0.0682	-0.109	-0.1333	-0.0603	-0.1273	-0.1231	-0.0304	-0.1318	-0.1651	-0.1404	-0.1072	-0.0808	-0.0343	-0.1967	-0.1322	-0.0783	-0.0257	-0.0565
100129497	-0.3249	-0.2284	-0.2062	-0.2389	-0.1698	-0.2589	-0.2212	-0.361	-0.208	-0.1773	-0.2485	-0.2963	-0.4878	-0.223	-0.3997	-0.2128	-0.2659	-0.4887	-0.2315	-0.2448	-0.467	-0.368	-0.233	-0.2365	-0.1595	-0.226	-0.2437	-0.2532	-0.1975	-0.2408	-0.1189	-0.273	-0.2016	-0.1643	-0.1994	-0.137	-0.2646	-0.2298	-0.2336	-0.2607	-0.0792	-0.3115	-0.1906	-0.2537	-0.2156	-0.2395	-0.1303	-0.3339	-0.1733
100129500	-0.3698	-0.2754	-0.2306	-0.1918	-0.348	-0.3301	-0.3517	-0.3603	-0.3443	-0.3711	-0.5742	-0.4476	-0.6308	-0.3589	-0.3899	-0.2844	-0.5142	-0.5974	-0.4289	-0.3363	-0.4708	-0.3369	-0.3415	-0.3923	-0.2911	-0.2203	-0.1888	-0.2801	-0.1032	-0.4428	-0.2361	-0.3239	-0.3122	-0.2349	-0.2384	0.0085	-0.2325	-0.0596	-0.2048	-0.2053	-0.3151	-0.2343	-0.1847	-0.2098	-0.2471	-0.3321	-0.4303	-0.2216	-0.1609
100129501	-0.2492	-0.3306	-0.2116	-0.1434	-0.1387	-0.4397	-0.2396	-0.0698	-0.1404	-0.149	-0.0912	-0.2203	-0.2005	-0.1937	-0.1795	-0.2611	-0.119	-0.1962	-0.1354	-0.2234	-0.3728	-0.1179	-0.1028	0.0873	-0.1044	-0.1697	-0.1966	-0.3046	-0.2042	-0.4158	-0.1269	-0.3007	-0.2814	-0.0995	-0.2372	-0.1539	-0.2469	-0.0696	-0.237	-0.1947	-0.1805	-0.244	-0.1339	-0.2045	-0.2619	-0.1239	-0.5033	-0.0903	-0.1146
100129502	0.4036	0.2	0.0948	0.2368	0.3344	0.4583	0.4509	0.2644	0.2009	0.4421	0.3638	0.0555	0.2179	0.2597	0.3326	0.1725	0.0144	0.0673	0.4118	0.1378	0.0055	-0.0285	0.0932	-0.1509	-0.047	0.0535	0.2513	0.256	0.069	-0.1823	0.2907	0.0066	0.2233	-0.1438	-0.0277	-0.216	0.1323	0.1965	0.0756	0.2259	0.2572	0.3624	-0.0381	0.1533	0.1614	0.0777	-0.0072	0.2005	-0.265
100129504	-0.1791	-0.4502	-0.281	-0.2549	-0.2221	-0.4709	-0.3166	-0.2091	-0.1887	-0.1584	-0.253	-0.3888	-0.3065	-0.1969	-0.2173	-0.1498	-0.3602	-0.2985	-0.1701	-0.1098	-0.2017	-0.3072	-0.3539	-0.2147	-0.1756	-0.3047	-0.2026	-0.3991	-0.2117	-0.4735	-0.2785	-0.1162	-0.2343	-0.2971	-0.2328	-0.1015	0.0556	-0.1478	-0.2675	-0.1516	-0.2103	-0.1689	-0.2225	-0.2907	-0.3508	-0.0912	-0.5428	-0.2166	-0.2548
100129507	-0.1532	-0.094	-0.1782	-0.1093	-0.1148	-0.205	-0.1371	-0.1051	-0.1919	-0.0921	-0.2121	-0.2805	-0.3928	-0.1763	-0.2376	-0.1507	-0.1209	-0.1729	-0.153	-0.03	-0.2473	-0.2948	-0.1427	-0.1952	-0.3076	-0.2155	-0.2501	-0.2058	-0.1937	-0.3463	-0.082	-0.184	-0.1212	-0.0517	-0.0536	-0.1166	-0.2884	-0.2017	-0.1758	-0.2522	-0.1596	-0.2467	-0.0692	-0.2536	-0.1063	-0.2209	-0.2597	-0.1365	-0.1807
100129514	-0.1861	-0.1565	-0.1247	-0.0839	-0.1167	-0.14	-0.1588	-0.1867	-0.1354	-0.1696	-0.1728	-0.1282	-0.2032	-0.1234	-0.1986	-0.1895	-0.1643	-0.1983	-0.1639	-0.17	-0.1686	-0.1429	-0.1199	-0.2184	-0.2022	-0.0767	-0.0671	-0.0169	-0.0675	-0.1949	-0.0663	-0.1398	-0.1796	-0.1349	-0.1423	-0.088	-0.1895	-0.1275	-0.0456	-0.1292	-0.1101	-0.197	-0.1053	-0.1007	-0.2158	-0.1596	-0.2142	-0.1693	-0.1391
100129516	0.1768	0.1621	0.2114	0.064	0.0722	-0.0145	0.194	-0.0035	0.0894	0.0832	-0.0066	0.2079	0.119	-0.0734	-0.0155	0.0976	0.1736	0.0674	0.0883	0.0269	0.1092	0.0309	0.0907	-0.0173	0.105	0.1032	0.1217	0.3239	0.1372	0.1903	0.1205	0.1114	0.2071	-0.0378	0.0878	0.0374	0.0672	0.0779	0.0557	0.003	0.0587	0.0124	0.0726	0.0417	0.1829	0.0826	0.1635	-0.0204	0.0693
100129517	-0.0511	0.1417	0.2559	0.1796	-0.0179	0.1285	-0.0457	0.2885	-0.0455	0.0605	0.4016	0.0404	0.3088	0.0361	0.2154	0.1023	-0.1879	0.1272	0.3898	-0.2228	0.3981	0.0111	0.7198	0.1385	-0.116	-0.0313	-0.0555	0.2986	0.2028	0.3261	0.0048	0.3407	0.6526	0.1091	0.2421	0.2176	-0.1077	0.1621	-0.2401	0.2322	0.3687	0.2428	0.1582	0.1244	0.0016	0.137	0.0615	-0.01	0.1003
100129518	-0.1186	-0.0799	0.073	-0.0208	0.0798	0.0717	0.0482	0.2121	-0.0426	-0.1117	-0.1404	-0.2947	-0.0187	-0.0518	0.1815	-0.1521	-0.1022	0.1146	-0.005	0.0961	-0.172	-0.1203	-0.027	-0.2478	-0.054	-0.1714	-0.1185	-0.281	0.1723	-0.223	-0.1142	0.0783	-0.0797	0.0551	-0.0538	-0.0175	-0.0794	-0.0241	-0.0224	-0.1524	-0.0828	0.0117	0.0469	-0.0743	-0.0933	-0.1176	-0.131	0.0259	-0.0164
100129519	-0.3465	-0.189	-0.1568	-0.1938	-0.2179	-0.1519	-0.2217	-0.2236	-0.2039	-0.2881	-0.3147	-0.0427	-0.2813	-0.3102	-0.4154	-0.0976	-0.1763	-0.3723	-0.2179	-0.3186	-0.2248	-0.3778	-0.114	-0.3497	-0.13	-0.1945	-0.1984	-0.1798	-0.2135	-0.0484	-0.2214	-0.2409	-0.2769	-0.0681	-0.1706	-0.1469	-0.225	-0.1925	-0.1654	-0.2232	-0.1938	-0.1588	-0.1623	-0.2017	-0.1838	-0.0266	-0.2685	-0.1208	-0.3111
100129520	-0.0662	-0.087	-0.0372	-0.1093	-0.0826	-0.0924	-0.0307	-0.0497	-0.0538	-0.0587	-0.0558	-0.0278	-0.1602	-0.0801	-0.0856	-0.051	-0.1011	-0.2248	-0.1512	-0.0882	-0.1332	0.0112	0.0259	-0.1027	-0.0665	-0.0633	-0.0912	0.0042	-0.0822	-0.036	-0.0411	-0.073	-0.0983	-0.0661	-0.0317	-0.0434	-0.0154	-0.0898	7e-04	-0.049	-0.0586	-0.0171	-0.0337	-0.0336	-0.026	-0.0368	-0.0247	-0.0555	-0.1641
100129522	-0.0172	0.0901	0.0772	0.2017	0.1343	-0.0182	0.0762	-0.0494	0.0615	0.1197	-0.0307	-0.0919	-0.2151	0.0964	-0.0248	0.0385	-0.0057	-0.3238	-0.0072	0.0768	-0.0105	0.0594	0.0534	-0.0651	-0.0629	0.2444	0.0491	0.0875	0.1554	0.1016	0.1264	0.0616	0.0967	0.2366	0.1562	0.1933	-0.0022	0.0909	0.108	0.1198	0.1974	0.0234	0.1425	-0.006	0.0931	0.0957	-0.0852	0.0538	0.0933
100129523	-0.3161	-0.2284	-0.1957	-0.1678	-0.2004	-0.1443	-0.1596	-0.1691	-0.1915	-0.1561	-0.2388	0.0024	-0.2119	-0.1621	-0.2125	-0.4725	-0.1312	-0.1191	-0.1585	-0.1769	-0.1553	-0.1738	-0.1689	-0.256	-0.2323	-0.1941	-0.1968	-0.2276	-0.1828	-0.3619	-0.0859	-0.1192	-0.1598	-0.1407	-0.2509	-0.1563	-0.0966	-0.24	-0.2013	-0.2201	-0.0606	-0.2301	-0.2073	-0.1697	-0.2572	-0.1869	0.0991	-0.1589	-0.1659
100129524	-0.0954	0.0565	-0.0978	-0.0057	-0.0993	-0.2099	-0.1558	-0.158	-0.0934	-0.0799	-0.174	-0.175	-0.071	-0.106	-0.1017	-0.0566	-0.2211	-0.2388	-0.1107	-0.0181	-0.2106	-0.1258	-0.1435	-0.1914	-0.0878	-0.0457	-0.1404	-0.1559	-0.0056	-0.1643	-0.082	-0.1015	-0.0964	-0.1488	-0.1325	-0.045	-0.1799	-0.1744	-0.0524	-0.0411	-0.1513	-0.1596	-0.0745	-0.1453	-0.0766	-0.0807	-0.2077	-0.1741	-0.1719
100129525	4e-04	-0.1556	-0.1272	-0.174	-0.1031	-0.0101	-0.1201	-0.1872	-0.1029	-0.1081	-0.0874	-0.1748	0.0437	-0.0666	-0.0042	0.0212	-0.1296	0.0769	-0.0849	-0.1792	-0.1404	-0.0931	0.0705	0.0235	-0.0667	-0.0795	-0.128	-0.0445	-0.0496	-0.0946	-0.0374	-0.0123	-0.1015	-0.0727	-0.0585	-0.0219	-0.0822	-0.1811	-0.1607	-0.0626	-0.0774	-0.1181	-0.0663	-0.1352	-0.1882	-0.1027	-0.2519	-0.1244	-0.0243
100129531	-0.1188	-0.1424	-0.0065	-0.0344	-0.0288	-0.2539	-0.083	-0.0687	-0.1805	0.0056	-0.1876	-0.3521	-0.2988	-0.069	-0.2116	-0.0729	-0.2035	-0.3991	-0.0881	-0.0384	-0.1264	-0.2211	-0.1721	-0.2667	-0.0962	-0.1307	0.0574	-0.0789	-0.0056	-0.2951	-0.1261	-0.1613	-0.0882	-0.1105	0.0858	0.0059	-0.1382	0.081	0.0374	-0.0867	0.0213	-0.1363	-0.0602	-0.2309	-0.1414	-0.1655	-0.398	-0.0892	-0.163
100129532	0.1793	-0.0105	0.0974	-9e-04	0.0847	0.0803	0.0769	-0.1877	0.1019	-0.0324	0.0399	0.0586	-0.0668	-0.0454	0.0016	-0.1988	-0.0851	-0.3065	-0.0086	-0.096	0.2862	-0.0393	0.0543	-0.1022	-0.0066	-0.0044	-0.0495	0.0116	-0.0308	0.0393	-0.0808	0.0559	0.1582	-0.043	-0.0365	0.0747	-0.0118	0.0714	0.1208	0.0084	0.0099	0.132	0.1309	-0.0822	-0.0566	0.0458	0.216	0.1444	-0.1047
100129533	-0.0992	-0.1915	-0.0385	0.0553	0.0224	-0.182	-0.1972	-0.0305	-0.059	-0.137	0.0408	-0.1594	-0.1245	-0.0773	-0.1005	-0.2003	-0.0855	-0.1	-0.1758	0.0307	-0.1778	-0.1095	-0.0251	-0.1827	-0.2368	-0.1942	-0.0108	-0.046	-0.0902	-0.1506	-0.1207	-0.1686	-0.1876	-0.1013	-0.1208	-0.1535	-0.2074	-0.1615	-0.191	-0.1262	-0.1805	0.0098	-0.2377	-0.1635	-0.1484	-0.096	-0.2351	-0.0898	0.0981
100129536	0.118	0.1166	0.1184	0.0578	0.0677	0.1814	0.0408	0.2299	0.1594	0.0732	0.1665	0.3217	0.2639	0.1887	0.1832	0.1275	0.0716	0.1625	0.0533	0.0961	0.259	0.3096	0.3329	0.1952	0.1304	0.0915	0.0663	0.1374	0.0842	0.5064	0.0906	0.1538	0.1346	0.0563	0.1142	0.0952	0.1603	0.0505	0.111	0.1818	0.0282	0.0516	0.0263	0.2999	-0.0136	0.1025	0.3516	0.1666	-0.0099
100129537	0.0153	-0.0163	-0.075	-0.0685	-0.1156	-0.0921	-0.0501	-0.1008	-0.0402	0.0225	0.1003	0.1136	0.1733	0.0168	0.023	-0.201	-0.1444	0.2314	-0.0225	-0.1664	-0.3026	-0.2337	-0.2023	-0.0708	-0.0903	0.3592	-0.1507	-0.1398	-0.1822	-0.0624	-0.1343	-0.1485	0.0957	-0.1198	-0.1455	-0.2923	-0.0736	-0.1802	-0.0903	0.0923	-0.0677	-0.0979	-0.1038	-0.1311	0.1845	0.0575	0.3244	-0.2069	-0.0222
100129538	-0.0815	-0.1622	-0.0829	-0.0892	-0.0383	-0.0383	-0.0676	0.005	-0.1042	-0.0708	-0.1031	-0.1084	-0.0737	-0.0417	-0.1065	-0.0366	-0.1475	-0.0568	-0.1427	-0.0744	-0.0034	-0.0799	-0.0878	-0.0318	-0.1805	-0.173	-0.0632	-0.0823	-0.0937	0.1914	-0.1014	-0.0189	-0.0958	-0.0854	-0.0673	-0.0208	-0.0528	0.0061	-0.0753	-0.0663	-0.0929	-0.0732	-0.0338	-0.102	-0.1152	-0.1165	-0.0352	-0.0858	-0.1223
100129540	-0.1517	0.0272	-0.1214	-0.0303	-0.0804	0.0321	-0.1291	-0.0824	-0.0399	-0.0528	-0.0187	-0.117	0.0737	-0.0803	-0.0098	-0.0413	0.0258	-0.1512	-0.1501	-0.0834	-0.0676	0.1904	-0.1519	-0.1294	-0.1004	-0.2557	-0.1777	-0.1601	-0.1566	-0.0289	-0.0309	-0.0629	0.0073	-0.0333	-0.0502	0.1128	-0.0238	-0.1344	-0.2922	0.0403	-0.0884	0.0017	-0.1749	-0.0897	0.0088	-0.0055	-0.0172	0.0714	-0.2305
100129543	-0.0463	-0.054	-0.0858	-0.0529	0.007	-0.1076	-0.0615	-0.1118	-0.0645	-0.0425	-0.0712	-0.1259	-0.1482	-0.0673	-0.1136	-0.0626	-0.0727	-0.2683	-0.1162	-0.0436	-0.0835	-0.1195	-0.0058	-0.1366	-0.053	-0.0376	-0.012	-0.0368	-0.0387	-0.1251	-0.0284	0.0129	-0.04	-0.0429	-0.0359	-0.0765	-0.1466	-0.0069	-0.0488	-0.0977	-0.1186	-0.0796	-0.0217	-0.1237	-0.1106	-0.0774	-0.2286	-0.0309	-0.0337
100129546	-0.1896	-0.1441	-0.2795	-0.2754	-0.1324	-0.2028	-0.2967	-0.2274	-0.3562	-0.1647	-0.3334	-0.3283	-0.5202	-0.2053	-0.1475	-0.2949	-0.2217	-0.4074	-0.1561	-0.2832	-0.5554	-0.3656	-0.3481	-0.4462	-0.219	-0.148	-0.1953	0.1006	-0.5096	-0.5269	-0.2034	-0.237	-0.2573	-0.0858	-0.1672	-0.3109	-0.1902	-0.0476	-0.1142	-0.2662	-0.2721	-0.2605	-0.1662	-0.1838	-0.1768	-0.0497	-0.1802	-0.1083	-0.239
100129547	0.0643	0.1965	0.0367	0.2102	0.2248	-0.0493	0.1515	0.1691	0.176	0.1007	0.1669	0.299	0.0876	0.1278	0.0895	0.1575	0.2112	0.0208	0.1544	-0.0873	0.4242	0.2593	0.2982	0.2309	-0.0946	0.1118	-0.0398	-0.1444	0.0462	0.2546	0.0362	-0.1437	-0.0435	0.2134	0.1258	0.1799	0.2056	0.1884	0.0642	0.3016	0.3863	0.1538	0.0988	0.2055	-0.0266	0.1646	0.1524	0.2629	0.0643
100129548	-0.0765	-0.0971	-0.1205	-0.1165	-0.1509	-0.0685	-0.1105	-0.1571	-0.1672	-0.0767	-0.052	-0.1813	-0.265	-0.1945	-0.0834	-0.1008	-0.3385	-0.2791	0.0042	-0.1417	-0.123	-0.1645	-0.2381	-0.0908	-0.1259	-0.1426	-0.0655	-0.1779	-0.139	-0.1665	-0.1607	-0.1658	-0.1865	-0.1107	-0.1066	-0.2269	-0.1022	-0.2146	-0.2494	-0.2489	-0.1622	-0.0905	-0.1742	-0.1059	-0.1547	-0.281	-0.1263	-0.0538	-0.1134
100129551	-0.0957	-0.0476	-0.0448	-0.0506	0.0081	-0.1028	-0.0473	0.0334	-0.0148	-0.0297	-0.1439	-0.0616	-0.1542	-0.0541	-0.0499	-0.1036	-0.0688	0.0127	-0.0368	-0.0871	-0.152	-0.0306	0.05	-0.2922	-0.1477	-4e-04	0.012	-0.1945	-0.0863	-0.1839	-0.1232	-0.1154	-0.1391	-0.0656	-0.1446	-0.1007	-0.1525	-0.1307	-0.155	-0.1297	-0.0049	-0.0723	-0.1112	0.0598	-0.0949	-0.0735	-0.1529	-0.045	-0.0743
100129552	0.2808	0.0901	0.0627	0.1382	0.2583	0.0838	0.1546	-0.1269	0.0748	0.0206	0.1849	-0.1898	0.0816	0.0144	-0.0949	0.2058	-0.1089	-0.235	-0.1292	0.1809	0.0966	-0.1355	-0.2127	-0.3083	0.0185	-0.1316	0.1357	0.186	-0.1515	0.1662	-0.0088	0.004	0.0422	-0.0351	0.0337	0.2674	-0.0826	0.2236	0.1982	-0.0336	-0.0859	-0.1322	0.0017	0.1583	-0.2119	-0.0158	-0.4395	0.1924	-0.1311
100129553	0.614	0.4252	0.543	0.7205	0.5475	0.4654	0.5805	0.5865	0.4248	0.5511	0.3497	0.4529	0.4617	0.5906	0.5822	0.2326	0.1674	0.0437	0.5778	0.425	0.3499	0.4267	0.6538	0.1649	0.4172	0.6326	0.5927	0.4709	0.3496	0.0035	0.6046	0.4725	0.3526	0.607	0.4642	0.2798	0.1365	0.5294	0.3365	0.4546	0.4736	0.4992	0.3044	0.3856	0.3431	0.2774	0.0549	0.2392	0.3887
100129554	-0.2639	-0.1486	-0.083	-0.0982	-0.0586	-0.1791	-0.1182	-0.3029	-0.1617	-0.1269	-0.2283	-0.0509	-0.1178	-0.24	-0.0677	-0.123	0.0429	-0.1353	-0.1578	-0.1741	0.02	-0.0331	-0.1121	-0.0489	-0.2269	-0.1389	-0.165	-0.2407	-0.164	-0.0343	-0.2226	0.0748	-0.0628	-0.0179	-0.1819	-0.1503	-0.1965	-0.0683	-0.1664	-0.0916	0.0347	-0.0779	0.0371	-0.1447	-0.2975	0.0039	-0.1069	-0.1401	-0.0394
100129555	-0.2121	-0.2516	-0.1818	-0.1479	-0.2279	-0.1522	-0.2394	-0.1614	-0.0446	-0.1658	-0.2168	-0.1458	-0.206	-0.1877	-0.0011	-0.1682	-0.1776	-0.1617	-0.0469	-0.1461	-0.3124	-0.0792	-0.0468	-0.1918	-0.1052	-0.2225	-0.1555	-0.1904	-0.2861	0.2292	-0.0951	-0.0048	-0.2059	0.0702	-0.0209	-0.061	-0.2753	-0.0817	-0.1855	0.0791	-0.0731	-0.0055	-0.0645	-0.0713	-0.1054	-0.1051	-0.2799	-0.1074	-0.0451
100129556	0.152	0.0909	0.1108	0.0854	0.16	0.0567	0.0321	0.0931	0.1756	0.0913	0.2058	-0.0179	0.0316	0.0841	0.1221	0.1467	-0.0777	-0.021	0.0923	0.001	0.0308	0.1259	0.2249	0.2033	0.038	-0.0683	0.0268	0.0478	0.0574	0.0353	-0.1393	0.1506	0.1331	0.0405	0.1709	0.0767	-0.0866	0.1017	-0.0827	-0.0945	0.1554	0.0225	0.042	-0.0336	0.1236	-0.0359	0.0091	-0.1284	0.028
100129557	0.3475	0.2435	0.1113	0.0416	0.1058	0.2025	0.128	0.1463	0.153	0.1371	0.1699	0.3873	0.5017	0.2829	0.3428	0.064	0.2306	0.415	0.252	0.1109	0.2839	0.2423	0.3377	0.1301	0.1742	0.12	0.0457	0.0781	-0.0902	0.2415	0.0806	0.2178	0.0525	-0.0442	0.2247	0.065	0.1947	0.094	-0.0276	0.083	0.1874	0.2537	0.1695	0.1175	0.1663	0.0844	0.038	0.084	0.0904
100129558	-0.1919	-0.159	-0.1569	0.094	0.1379	0.1559	0.0343	-0.2302	0.0839	0.1127	-0.056	-0.2262	-0.1469	0.061	-0.0114	-0.1543	-0.0907	-0.5507	-0.0112	-0.0417	-0.1235	-0.2299	0.2154	0.0356	-0.1499	0.0129	0.0145	-0.0499	-0.0522	-0.2544	-0.0239	-0.0342	-0.123	-0.0182	-0.0093	-0.0856	-0.1459	-0.0724	-0.0061	-0.042	0.0386	-0.238	-0.047	0.0132	-0.1129	-0.0118	-0.431	-0.1364	-0.1124
100129561	0.4799	0.3104	0.4475	0.3282	0.3526	0.3446	0.2493	0.3345	0.3014	0.2548	0.5205	0.3851	0.4261	0.3454	0.3728	0.331	0.4935	0.3378	0.3595	0.3382	0.3365	0.2829	0.5562	0.1842	0.3564	0.2905	0.1991	0.3616	0.2356	0.3318	0.2844	0.3891	0.2687	0.2203	0.4427	0.2874	0.1778	0.2704	0.2747	0.4534	0.2169	0.3045	0.3182	0.3332	0.2287	0.3861	0.3922	0.2943	0.2471
100129562	-0.1302	-0.0094	-0.2355	-0.0097	-0.0743	-0.1325	-0.1177	-0.1152	-0.0779	-0.0649	-0.046	0.0222	-0.1806	-0.1073	-0.1519	-0.0512	-0.0395	-0.0623	-0.0911	-0.1234	-0.2715	-0.1398	-0.0968	-0.0401	-0.1498	0.0026	-0.1662	-0.0125	-0.09	-0.0448	-0.183	-0.167	0.0045	-0.0959	-0.124	0.0673	-0.2236	-0.1477	-0.0854	-0.2123	-0.0152	-0.1654	-0.1395	-0.1001	-0.0178	-0.0849	-0.2617	-0.1332	-0.0021
100129563	2.8686	2.6682	2.5836	2.6743	2.7588	2.6122	2.8817	2.9127	2.97	2.7377	2.2877	1.7274	2.6508	2.9698	2.7837	2.7754	2.5709	2.2003	3.0541	2.4819	2.925	3.3506	2.7783	2.0571	2.4419	2.7557	2.7067	1.7251	2.2829	0.5009	2.6018	2.6969	2.6709	2.3976	2.3129	1.8406	1.8711	2.7405	2.3762	2.6589	2.4783	2.7091	2.6549	2.0436	2.6147	2.0545	1.1879	1.7891	2.4915
100129566	0.4977	0.5975	0.6645	0.6782	0.7352	0.5209	0.5456	0.3337	0.5357	0.6051	0.4378	0.3234	0.3625	0.5633	0.4491	0.3439	0.3405	0.0955	0.3427	0.5048	0.0293	0.2869	0.4467	-0.1141	0.4959	0.6624	0.7587	0.3479	0.3745	-0.343	0.445	0.5378	0.6193	0.6825	0.3869	0.0664	0.1458	0.5774	0.2492	0.3725	0.4673	0.4976	0.5805	0.3806	0.499	0.5214	-0.0976	0.4291	0.1953
100129568	0.0672	0.1519	0.0733	0.0931	0.0197	-0.1359	0.096	0.0142	0.0578	0.0353	-0.0678	0.1213	-0.0344	0.0227	0.1103	0.0386	0.059	0.0822	-0.0633	-0.0743	0.0579	0.0233	-0.1701	-0.1442	0.1039	0.0214	0.0255	0.2051	0.0288	-0.0681	-0.0646	-0.1051	0.0036	0.1067	-0.0222	0.0985	-0.1981	0.1782	-0.0156	0.0785	0.1845	-0.0198	-0.143	-0.081	-0.2022	0.0519	-0.0989	0.1213	0.023
100129569	-0.0677	-0.1103	-0.153	-0.0915	-0.0748	-0.0994	-0.1309	-0.0787	-0.1122	-0.0996	-0.1327	-0.0709	0.0357	-0.0577	-0.0383	-0.1646	-0.119	0.0461	-0.086	-0.0743	0.0375	-0.113	-0.1219	-0.0825	-0.096	-0.0808	-0.1919	-0.1199	-0.0941	0.0241	-0.1454	-0.0483	-0.0178	-0.1136	-0.0346	-0.0883	-0.0541	-0.0423	-0.1007	-0.0754	-0.1324	-0.1289	-0.044	-0.0695	-0.0938	-0.0826	0.0405	-0.0154	-0.1057
100129570	0.2361	0.1945	0.2192	0.1179	0.0993	0.2013	0.2207	0.3622	0.2897	0.2883	0.0971	-0.0223	0.2179	0.3143	0.2497	0.5022	0.1673	0.1216	0.4336	0.1578	0.426	0.1963	0.1986	0.2122	0.1415	0.1236	0.2636	-0.1725	0.1202	0.0869	0.1794	-0.05	-0.003	0.1835	0.0141	0.0634	0.3535	0.1028	-0.0328	0.0646	0.0595	0.0963	0.0383	0.0313	-0.0549	0.0701	-0.1058	-0.053	0.037
100129571	-0.188	-0.1055	-0.1047	-0.1076	-0.1901	-0.1936	-0.0414	-0.1479	-0.1251	-0.1944	-0.177	-0.2407	-0.309	-0.2482	-0.2527	-0.1314	-0.1194	-0.4476	-0.1469	-0.1195	-0.3624	-0.1569	-0.1086	-0.0828	-0.1248	-0.0555	-0.0268	0.1388	0.0026	-0.3318	-0.1891	-0.1824	0.0115	-0.0583	-0.1863	-0.032	-0.2093	-0.1208	-0.2056	-0.112	-0.0354	-0.1924	-0.0569	-0.1208	-0.1499	-0.1819	-0.2148	-0.0735	-0.1888
100129572	-0.3993	-0.3979	-0.3723	-0.2157	-0.2209	-0.4938	-0.3436	-0.4864	-0.3719	-0.391	-0.4637	-0.5475	-0.7271	-0.3878	-0.5473	-0.4125	-0.3967	-0.7292	-0.3589	-0.3104	-0.4261	-0.3175	-0.2517	-0.4702	-0.3428	-0.3178	-0.2006	-0.3061	-0.3407	-0.4185	-0.3023	-0.2608	-0.407	-0.2539	-0.3571	-0.3105	-0.5322	-0.2484	-0.2002	-0.2534	-0.1263	-0.3054	-0.3088	-0.3616	-0.3044	-0.2917	-0.5678	-0.342	-0.2488
100129574	-0.0969	0.0149	0.0304	0.0168	-0.0096	-0.0019	0.0531	-0.0322	0.0059	-0.0591	-0.0402	0.0487	0.001	-0.0014	0.0193	-0.0613	0.0824	-0.0175	0.0233	-0.1113	-0.0726	0.0259	0.042	-0.2207	-0.0059	-0.0157	-0.0797	-0.0818	-0.0299	0.1314	-0.0248	0.0107	-0.0662	-0.0023	-0.0495	0.0133	-0.097	-0.0717	0.0098	-0.0309	0.0273	-0.0573	-0.0611	9e-04	0.0151	-0.0709	0.0227	-0.0564	-0.1546
100129577	0.359	0.2429	0.3842	0.3354	0.5183	0.2867	0.4833	0.592	0.4195	0.3738	0.1841	0.3311	0.6032	0.4475	0.3898	0.511	0.3867	0.6063	0.3265	0.2172	0.4826	0.4724	0.3944	0.2656	0.6519	0.3983	0.4295	0.2069	0.4559	0.1534	0.4421	0.4108	0.3143	0.5071	0.342	0.1568	0.6416	0.2471	0.3311	0.3129	0.4017	0.4412	0.2982	0.4583	0.2613	0.2401	0.3285	0.3152	0.3254
100129578	0.0134	-0.0138	0.2298	-0.0143	0.0887	0.0835	0.0942	0.0577	-0.0732	0.0508	-0.0246	0.1366	0.1971	0.1069	-0.0217	-0.0447	0.1095	0.0536	0.1155	-0.0618	-0.1504	-0.01	0.1029	0.0094	-0.0824	0.0112	0.0675	-0.0445	0.146	0.0381	0.0617	-0.0168	0.0304	0.0749	-0.101	-0.0314	-0.2281	-0.078	-0.1676	-0.0414	0.0868	-0.0847	-0.0021	-0.0074	-0.0574	0.0151	-0.1946	-0.05	0.084
100129581	-0.1146	0.0429	-0.0936	-0.1584	-0.1049	0.0252	-7e-04	-0.1395	0.0071	-0.1507	-0.174	-0.0922	-0.1104	-0.0125	-0.0038	-0.0689	-0.0023	0.0153	-0.1239	-0.219	-0.0382	0.1323	-0.1352	0.0219	0.1447	0.0262	-0.09	-0.1487	0.1558	0.0675	-0.0868	-0.0372	-0.1262	-0.1581	-0.0505	-0.1609	-0.1603	-0.0973	0.0092	0.0436	0.0096	-0.1377	-0.0842	-0.2016	0.1814	-0.0028	0.3349	-0.2204	0.1162
100129582	-0.1457	-0.0319	0.0206	0.1314	0.0093	-0.1459	-0.0608	-0.2733	-0.0152	-0.0665	-0.2728	-0.2209	-0.5959	-0.1536	-0.2457	-0.1588	-0.1873	-0.5903	-0.1025	-0.1021	-0.2292	-0.125	0.0127	-0.1167	-0.175	-0.0316	-0.0752	0.0175	0.1299	-0.2935	-0.1527	-0.1307	-0.1181	0.0382	-0.0367	-0.0448	-0.3803	-0.0303	0.0495	0.0818	0.0276	-0.0818	0.0697	-0.004	0.0184	-0.0254	-0.3406	-0.0724	-0.0113
100129583	-0.1744	-0.13	-0.1205	-0.1325	-0.1153	-0.1819	-0.1215	-0.2123	-0.1045	-0.1318	-0.1472	-0.1124	-0.1743	-0.1117	-0.1616	-0.1893	-0.1117	-0.0988	-0.1038	-0.146	-0.2261	-0.1269	-0.1103	-0.2173	-0.1668	-0.1426	-0.1351	-0.1441	-0.0399	-0.0661	-0.0356	-0.0959	-0.1583	-0.0762	-0.1195	-0.1344	-0.1551	-0.1161	-0.0666	-0.1985	-0.0507	-0.128	-0.092	-0.1424	-0.1626	-0.1262	-0.1628	-0.127	-0.1045
100129587	0.093	0.2803	0.0623	0.0162	0.1015	0.2492	0.2725	0.2348	0.0586	0.231	0.3284	0.1278	0.0113	-0.1039	0.0521	-0.1396	0.1197	-0.0787	-0.0514	0.2147	0.178	-0.0309	0.0414	0.2656	0.1903	0.7989	0.1139	0.0677	0.093	0.3603	-0.1143	0.1346	0.2033	0.0031	0.0876	0.1575	-0.0865	0.2675	0.0074	0.2661	0.1244	0.1496	-0.0449	0.1139	0.1265	0.0295	-0.0248	-2e-04	0.2016
100129588	-0.2538	-0.1404	-0.3831	-0.0187	-0.1365	-0.1062	-0.1829	-0.1748	-0.2536	-0.0788	-0.2663	-0.2355	-0.1168	-0.1673	-0.1112	-0.1506	-0.0986	-0.0887	-0.0698	-0.0364	-0.0594	0.0492	-0.1518	-0.3531	-0.2624	-0.0127	-0.1475	-0.2561	0.1097	-0.2479	-0.1219	-0.2826	-0.0887	-0.1308	-0.2292	-0.1231	-0.0788	-0.1054	-0.2965	-0.2478	-0.2425	-0.2057	-0.0907	-0.2117	-0.411	-0.4296	-0.211	-0.0236	-0.0174
100129592	0.1739	0.1816	0.1553	0.1616	0.1904	-0.0025	0.1437	-0.0127	0.1257	0.1353	0.0268	-0.0154	0.0818	0.1252	0.0175	0.0739	0.181	-0.11	0.2354	0.0647	1e-04	0.161	0.2239	0.1394	0.0322	0.1322	0.2184	0.116	0.1312	-0.1369	0.0185	-0.0426	-0.0284	0.0861	0.1787	0.0242	-0.0093	0.0231	0.2106	0.0645	0.0789	-0.0082	0.2094	0.0256	0.0731	0.0532	-0.1856	0.0451	0.0229
100129594	0.1204	0.1359	0.1843	0.1165	0.1423	0.1884	0.2356	0.095	0.2438	0.1377	0.0714	0.0867	0.1579	0.196	-0.0435	0.133	-0.0018	-0.0926	0.3427	0.0496	-0.0672	0.0376	0.2438	0.0612	0.1605	0.2081	0.123	-0.1059	0.0442	0.2655	0.2551	0.0492	0.0448	0.1408	-0.027	-0.1081	0.0387	0.1026	0.1179	0.217	0.2047	0.1955	0.123	0.2458	0.1339	0.2382	-0.1978	-0.017	0.0891
100129595	-0.0222	-0.0718	-0.1282	-0.0642	-0.0622	-0.0565	-0.0753	-0.0721	-0.0461	-0.0816	0.0079	-0.0765	-0.0585	-0.0506	-0.0719	-0.1045	-0.121	-0.0372	-0.0837	-0.078	-0.1645	-0.1217	-0.0668	-0.1256	-0.0953	-0.0837	-0.1176	0.0317	-0.0309	-0.0898	-0.054	-0.0473	-0.0355	-0.0794	-0.0487	-0.0492	-0.0809	-0.0124	-0.0285	-0.0195	-0.0753	-0.085	-0.0232	-0.0964	-0.0962	-0.0653	-0.0011	-0.03	-0.0877
100129597	-0.0832	-0.1001	-0.1212	-0.0866	-0.0044	-0.0457	-0.0217	-0.0137	-0.0473	-0.0164	-0.0368	-0.1398	-0.0163	-0.0413	-0.0709	-0.1007	-0.0882	-0.1993	-0.0598	-0.0353	-0.0941	-0.0183	-0.0524	-0.0955	-0.1069	-0.0164	-0.0723	-0.0329	-0.0336	-0.3116	-0.0836	-0.1023	-0.0661	-0.1803	0.0165	-0.1908	-0.2008	0.0217	-0.0686	-0.018	-0.1155	-0.0474	-0.0755	-0.0904	-0.1903	-0.0254	-0.0348	-0.0274	-0.0646
100129600	-0.1119	0.0266	-0.104	-0.0121	-0.0636	-0.1088	-0.0664	-0.0282	-0.027	-0.0219	-0.0271	-0.0267	-0.035	-0.0656	-0.0261	-0.0705	-0.0897	-0.0773	-0.1297	-0.0304	-0.0621	-0.0864	0.0367	-0.1288	-0.1027	-0.166	-0.1448	-0.1343	-0.2109	-0.0926	-0.1644	-0.0611	-0.1165	-0.0706	-0.0014	-0.099	-0.0319	-0.0501	-0.0416	-0.0452	-0.024	-0.0506	-0.0839	-0.0931	-0.0655	-0.0025	-0.0256	-0.1444	-0.1102
100129602	0.1904	0.0439	0.1572	0.1298	0.0333	0.1485	0.0143	0.1139	0.0071	-0.0071	0.1437	0.0041	-0.0377	0.0216	0.1023	-0.0753	-0.0871	0.0266	0.016	0.0063	-0.0207	0.1438	0.0346	0.0129	0.0868	0.0932	0.0554	0.2522	-0.0268	0.015	-0.0239	0.0733	0.0322	0.0522	0.2065	0.1137	0.0429	0.1088	0.0895	-0.0507	-0.0033	0.0413	-0.0576	-0.0425	-0.0427	0.0454	-0.0894	0.0105	0.0521
100129603	-0.0992	-0.057	-0.0872	0.0127	-0.0241	-0.025	-0.064	-0.1664	0.0197	-0.0397	-0.0407	0.0616	0.0168	-0.0191	0.03	-0.0936	-0.0345	-0.0327	-0.1028	-0.0309	-0.0514	-0.0549	-0.0098	-0.0065	-0.0558	-0.0649	-0.0512	-0.042	-0.0927	0.0548	-0.0567	-0.0392	-0.1247	-0.0815	-0.0807	-0.0353	-0.0963	-0.0185	0.0193	-0.0921	0.0519	-0.0631	-0.0366	0.0069	-0.0051	-0.0686	-0.0432	0.0442	-0.03
100129606	0.1969	0.2294	0.3318	0.0277	0.0384	0.3125	0.1268	0.009	0.1994	0.1449	0.0387	0.1645	0.3787	0.2719	0.129	0.1121	0.1894	0.4369	0.2305	0.0938	-0.0268	0.1748	0.1458	0.1288	0.0773	0.1974	0.0424	0.1355	0.0684	0.1214	0.1689	0.0201	-0.1121	0.0652	-0.0289	0.1042	0.0566	0.0857	0.1526	-0.0619	0.014	0.0412	0.1224	0.2499	0.0109	0.1853	0.2797	0.0504	-0.106
100129616	-0.3756	-0.1498	-0.0517	-0.1803	-0.1244	-0.1948	-0.1195	-0.4381	-0.2223	-0.2554	-0.3738	0.0072	-0.5506	-0.3589	-0.4604	-0.3015	-0.1697	-0.5445	-0.2315	-0.171	-0.3065	-0.2484	-0.2789	-0.321	-0.0669	-0.0426	-0.0605	-0.0743	-0.0074	-0.0119	-0.0742	-0.0581	0.0133	0.0252	-0.0716	-0.0951	0.0247	-0.1033	-0.1171	-0.0458	-0.0248	-0.0714	-0.0404	-0.0811	-0.1703	-0.0458	0.0927	-0.0729	-0.1649
100129620	-0.1773	-0.147	-0.102	-0.1431	-0.1593	-0.147	-0.0344	-0.2048	-0.1847	-0.1498	-0.0794	-0.1229	-0.2126	-0.0905	-0.2233	-0.1681	-0.1198	-0.1544	-0.0991	-0.1125	-0.1972	-0.1353	-0.2054	-0.1609	-0.1203	-0.095	-0.0972	-0.0693	-0.1269	-0.2923	-0.1152	-0.1025	-0.1343	-0.1096	-0.1317	-0.1459	-0.1669	-0.097	-0.13	-0.1506	-0.062	-0.1088	-0.1476	-0.1581	-0.171	-0.1358	-0.1255	-0.1679	0.0062
100129621	-0.2481	0.0565	-0.2887	-0.2351	-0.2638	-0.2579	-0.1092	-0.3288	-0.3057	-0.3348	-0.1181	0.1757	0.0122	-0.001	-0.2492	-0.1659	-0.3859	-0.0709	-0.257	-0.204	-0.2011	-0.1243	-0.0135	-0.4101	0.0232	-0.1498	-0.101	-0.1546	0.1481	-0.0631	-0.1698	-0.0792	-0.2741	-0.1766	-0.048	-0.2216	0.0342	-0.1542	0.0543	-0.0171	-0.0563	-0.087	-0.2501	-0.122	-0.0907	-0.1057	-0.2831	-0.1745	-0.0636
100129622	0.1893	-0.2552	0.1872	0.1389	0.6554	0.1384	0.0713	0.0384	0.0354	0.2784	-0.2256	0.246	-0.037	0.0839	-0.0912	-0.1104	-0.2873	-0.2595	0.1235	0.3214	-0.1158	-0.1838	0.1938	-0.0698	0.0784	0.153	0.1931	0.0096	-0.0619	-0.5312	-0.2179	0.1363	-0.174	0.0312	0.1409	-0.1731	-0.1312	0.1505	-0.0965	-0.0208	0.4149	0.3074	0.5408	-0.4485	-0.114	0.4375	0.1415	0.5222	-0.1346
100129626	0.419	0.1886	0.4656	0.2609	0.3585	0.221	0.3567	0.5704	0.374	0.3659	0.253	0.5498	0.6986	0.4941	0.7094	0.6698	0.497	0.6383	0.5355	0.4002	0.6479	0.3826	0.2417	0.4746	0.4935	0.3899	0.372	0.3149	0.1133	0.5148	0.1801	0.3758	0.2277	0.4468	0.4078	0.2638	0.5607	0.1599	0.1754	0.3577	0.2066	0.4583	0.2545	0.3957	0.5476	0.2549	0.5585	0.3411	0.1586
100129627	-0.0816	-0.0105	-0.1387	-0.1746	-0.1253	-0.1318	-0.1035	-0.0339	-0.1214	-0.0857	-0.1125	0.0321	-0.1119	0.0049	-0.0681	-0.0255	-0.0833	0.1364	-0.15	-0.0629	-0.0474	-0.0521	-0.0877	0.0135	-0.031	-0.1758	-0.1901	-0.1251	0.0808	-0.0458	-0.0828	-0.0246	0.0201	-0.126	-0.0105	-0.0098	-0.001	0.0171	-0.0927	-0.0589	-0.04	-0.0476	-0.0592	-0.0544	-0.0362	-0.0656	0.1049	0.11	-0.1793
100129633	-0.1649	-0.1986	-0.1842	-0.1604	-0.1919	-0.117	-0.2244	-0.1686	-0.1817	-0.1278	-0.1662	-0.1605	-0.1063	-0.132	-0.1152	-0.1763	-0.1612	-0.1404	-0.1687	-0.1057	-0.1693	-0.1594	-0.2012	-0.2107	-0.1964	-0.2282	-0.2055	-0.1189	-0.2254	-0.1035	-0.1921	-0.154	-0.1245	-0.1702	-0.1426	-0.1737	-0.1686	-0.143	-0.1063	-0.0873	-0.1622	-0.2531	-0.1364	-0.1605	-0.1217	-0.1318	-0.122	-0.0585	-0.1277
100129634	-0.1012	-0.1529	-0.1145	-0.0709	-0.0933	-0.0199	-0.1061	-0.1471	-0.0655	-0.1532	-0.2141	-0.0826	0.1883	-0.104	-0.083	-0.0997	-0.0832	-0.0746	-0.1437	-0.1485	-0.2888	-0.005	-0.015	0.0493	-0.0343	-0.0042	-0.0651	-0.1208	-0.1477	0.13	-0.0536	-0.0719	-0.1798	-0.0532	-0.0889	-0.0682	-0.1089	-0.1152	-0.1694	-0.1256	-0.1127	-0.0255	0.0825	-0.0296	-0.0535	-0.0704	-0.225	-0.1636	-0.0569
100129636	0.0321	0.0418	-0.0863	0.016	-0.0553	-0.0545	-3e-04	-0.1193	-0.0229	0.1677	0.0378	0.0025	-0.0552	-0.0919	-0.2006	-0.0029	0.0537	-0.3328	-0.0102	-0.1962	-0.2521	-0.0555	0.0484	0.118	-0.0517	0.0828	-0.0853	-0.1205	0.0514	-0.061	-0.0882	-0.0926	-0.2572	-0.0228	0.0935	-0.0372	-0.073	-0.139	-0.0518	0.0267	0.0895	-0.1053	-0.0792	-0.027	-0.0732	0.031	-0.3519	0.0547	-0.1173
100129637	0.5888	0.4326	0.5478	0.3427	0.457	0.465	0.4354	0.5443	0.4041	0.4851	0.3601	0.1965	0.3603	0.435	0.3843	0.6577	0.6143	0.0939	0.6404	0.3345	0.6533	0.2579	0.3212	0.5642	0.6899	0.7002	0.7891	0.3719	0.2313	0.0792	0.3711	0.4797	0.2548	0.22	0.5158	0.4947	0.6869	0.3609	0.2714	0.2948	0.2578	0.5766	0.6343	0.2457	0.4427	0.2943	0.0852	0.2539	0.3051
100129638	1.3356	1.0747	1.1594	1.0955	1.2104	1.1023	1.15	1.3199	0.9556	1.12	0.6707	0.6507	1.5152	1.3289	1.3008	1.3636	1.1509	1.1271	1.5269	0.7933	1.2959	0.728	0.8611	1.4312	1.4407	1.1413	1.451	0.9477	0.8412	0.2361	0.6462	0.8245	0.7726	0.8516	1.0991	0.6766	1.4401	0.9638	0.8378	0.7077	0.9275	1.0516	0.9204	0.569	0.9114	0.6221	0.4473	0.3658	0.6843
100129640	-0.2013	-0.2099	-0.2398	-0.1671	0.0017	-0.1181	-0.1398	-0.013	-0.0496	-0.1153	-0.1483	-0.0222	0.0344	-0.1287	-0.0124	-0.1824	-0.241	-0.0671	-0.0593	-0.1014	0.0554	-0.1024	-0.2639	-0.0575	-0.196	-0.2	-0.2234	-0.0105	-0.0037	5e-04	-0.2033	-0.2152	-0.165	-0.1458	-0.0707	0.0411	-0.0255	-0.083	-0.1551	-0.1943	0.0245	-0.1397	-0.1046	-0.1144	-0.1173	-0.13	-0.0563	0.034	-0.08
100129644	-0.1919	-0.1777	-0.2579	-0.0782	-0.1783	-0.2144	-0.1727	-0.1237	-0.1381	-0.1083	-0.0826	-0.2162	-0.2634	-0.1528	-0.1458	-0.1696	-0.2561	-0.3334	-0.1615	-0.1995	-0.2865	-0.2049	-0.131	-0.2448	-0.2883	-0.1875	-0.182	-0.3262	-0.2438	-0.0144	-0.1257	-0.1357	-0.1236	-0.1144	-0.2003	-0.2029	-0.1543	-0.0567	-0.1734	-0.1205	-0.0988	-0.1659	-0.0211	-0.2877	-0.1843	0.0082	-0.3091	-0.038	-0.0284
100129645	0.2993	0.2375	0.291	0.2626	0.1986	0.3004	0.249	0.3097	0.2078	0.3251	0.2628	0.3294	0.3251	0.2858	0.27	0.3602	0.2487	0.2956	0.1877	0.3693	0.3585	0.2177	0.4237	0.3567	0.3732	0.1672	0.3226	0.3176	0.1908	0.3835	0.2693	0.3278	0.331	0.1621	0.3391	0.2656	0.3307	0.2387	0.2748	0.332	0.2781	0.3219	0.3053	0.3072	0.2632	0.3476	0.2646	0.2571	0.1992
100129647	-0.173	0.0348	-0.1926	-0.0647	-0.1731	0.0308	-0.0833	-0.042	-0.0193	-0.0287	-0.0941	-0.071	-0.0048	0.0123	-0.0383	-0.0055	0.1233	-0.2402	0.0488	-0.0057	-0.068	0.1081	0.0653	0.148	-0.2093	-0.0805	-0.1226	0.1683	-0.1277	-0.1299	0.3848	-0.0623	0.0153	-0.0711	0.1288	0.1311	-0.0097	0.1723	-0.1137	-0.1022	0.0491	-0.1083	-0.0232	-0.0728	0.0206	0.2774	-0.0183	0.0475	-0.0564
100129649	0.1921	0.0182	0.1164	0.0341	0.028	0.0603	-0.0121	0.1693	0.1087	0.0967	0.1799	0.1143	0.2994	0.2005	0.2432	0.0822	0.1311	0.3199	0.0762	0.2962	0.1426	-0.0429	-0.0196	0.1365	0.1153	0.125	0.033	0.2262	-0.0985	0.4745	0.1339	0.1519	0.1432	0.0373	0.0897	-0.0181	0.1378	0.0832	0.016	0.1159	-0.0271	0.2001	0.0539	0.1269	0.2117	0.0546	0.209	0.0045	0.1974
100129652	1.279	1.1768	1.2319	0.8573	1.0537	1.228	1.0205	0.9957	1.0404	1.2409	0.7788	0.9506	1.2132	1.5504	1.2418	0.9391	1.2845	1.2513	1.4869	0.8892	1.074	0.9692	0.7773	0.5782	1.0516	1.1943	1.49	0.2467	0.7014	-0.1048	0.8273	1.0234	0.6536	0.8974	1.0945	0.8133	0.9217	0.9271	0.8005	0.5689	1.0373	1.0202	1.602	0.8497	0.8604	0.8582	0.4837	0.4625	0.8346
100129653	-0.0037	0.0775	0.0201	0.0217	0.0058	0.004	0.0418	-0.0346	4e-04	0.0313	0.0175	0.177	-0.0072	0.0485	5e-04	0.1412	0.0968	0.1413	0.0629	0.0703	0.1161	0.0437	0.0322	0.1131	0.059	0.0671	0.1236	0.0959	0.1082	0.1747	0.1574	0.0481	0.1071	0.1202	-0.0151	0.1082	0.0165	0.0439	0.0247	0.0055	0.0958	-0.0499	0.0257	0.0579	-0.016	0.0338	-0.0221	0.0528	0.0026
100129654	-0.1336	-0.0374	-0.0386	0.0254	0.0773	-0.1409	-0.0859	-0.098	-0.0602	-0.0259	-0.1026	-0.2676	-0.3833	-0.038	-0.1561	-0.1692	-0.1987	-0.4005	-0.0477	0.0021	-0.1619	-0.1135	-0.0648	-0.1012	-0.1249	-0.0067	-0.0463	-0.0071	0.0732	-0.1367	-0.0654	-0.0909	-0.0029	0.0468	0.0161	0.0245	-0.1168	-0.0048	-0.0552	-0.0211	-0.0379	-0.0215	0.0177	-0.0791	-0.0573	-0.0718	-0.2146	0.014	-0.0409
100129655	-0.255	-0.0549	-0.2366	-0.0501	-0.0932	-0.1567	-0.2725	-0.3807	-0.2547	-0.1667	-0.1232	-0.3373	-0.4991	-0.1126	-0.2588	-0.2029	-0.3132	-0.6268	-0.1709	-0.1141	-0.2578	-0.2643	-0.1521	-0.067	-0.335	-0.1085	-0.0478	-0.0996	0.0331	-0.3511	-0.1033	-0.276	-0.0155	0.0281	-0.0645	0.1037	-0.2493	0.0659	-0.0739	-0.0098	-0.0725	-0.0952	-0.1037	-0.2023	-0.0983	-0.1675	-0.2539	-0.1641	-0.1085
100129656	0.1147	0.0842	0.1647	0.0483	0.1716	0.0769	0.0847	-0.1015	0.0477	0.0632	-0.0621	-0.0539	-0.1	0.0788	-0.0143	-0.0437	0.0646	-0.2041	0.2178	0.0818	0.0833	0.0102	0.0877	-0.0792	-0.0278	0.0859	0.149	0.0409	0.0667	-0.0859	0.0448	0.0647	0.0369	0.1249	0.07	0.0436	0.0849	0.0347	0.1093	0.0651	0.1013	0.0284	0.0854	0.0681	0.0481	0.0998	-0.0521	0.0115	0.0415
100129657	1.1642	1.0211	0.9159	1.1909	0.7525	0.9138	1.1309	0.9495	1.0217	0.9574	0.7131	0.6528	1.0558	1.1837	0.9653	0.7413	0.7337	0.7728	0.8625	0.8763	0.5617	0.754	0.714	0.3577	0.7478	1.006	0.8144	0.2977	0.6665	0.0856	0.5919	0.8964	0.8716	0.813	0.7386	0.6482	0.597	0.687	0.4921	0.707	0.7035	0.8302	0.7814	0.8393	0.849	0.9023	0.4217	0.5513	0.7738
100129658	-0.0476	-0.084	-0.189	-0.0982	-0.0831	-0.1353	-0.0635	-0.0051	-0.0764	-0.1217	-0.118	-0.1874	-0.07	-0.14	-0.195	-0.0662	-0.0952	-0.2393	0.0093	-0.1119	-0.2256	-0.1922	-0.2149	-0.2847	-0.1944	0.0117	-0.0699	-0.1465	0.0074	-0.0139	-0.1999	-0.1205	-0.0152	0.0747	-0.1143	-0.059	-0.1198	0.2229	-0.1082	-0.1182	-0.1096	-0.1408	0.0594	-0.009	-0.1046	-0.0558	-0.1097	0.0248	-0.1156
100129661	0.1076	-0.0286	-0.0359	-0.0737	0.0308	-0.0187	-0.0067	-0.0377	-0.0979	-0.0225	0.0128	0.0286	0.2644	0.023	0.0377	-0.0313	-0.0928	0.2217	-0.0182	-0.0278	0.0683	0.0733	0.0399	-0.1244	-0.0857	-0.106	-0.1661	-0.0295	-0.0761	-0.0321	-0.0804	-0.0268	-0.2304	-0.0286	-0.0632	-0.2278	-0.1068	0.0304	-0.0897	-0.037	0.0146	-0.0137	-0.086	-0.0495	-0.046	0.0808	0.1127	0.022	-0.0452
100129662	-0.1178	-0.1743	-0.0768	-0.0936	-0.0572	-0.0545	0.004	-0.0595	-0.1146	-0.0245	-0.107	0.0644	-0.1268	-0.0964	-0.1463	-0.183	0.0547	-0.0293	-0.0746	-0.1677	-0.0424	0.1573	-0.1446	0.0464	-0.1112	-0.0396	-0.1687	-0.3118	-0.2453	-0.131	-0.1612	-0.1348	0.0256	-0.0816	-0.1902	0.055	-0.1066	-0.1033	-0.2287	-0.0206	-0.1736	-0.0914	-0.0798	-0.0905	0.035	-0.1971	-0.0409	0.0076	-0.0529
100129665	-0.0587	0.0835	0.0199	-0.1664	-0.1573	-0.0132	8e-04	0.0198	-0.1176	-0.134	0.0328	-0.014	0.0043	-0.0971	-0.0859	-0.0371	3e-04	-0.0465	-7e-04	-0.103	-0.0243	-0.1212	-0.0438	-0.0779	-0.0441	-0.1383	0.0755	0.0189	0.0265	-0.1835	-0.1427	-0.0625	-0.0699	-0.0542	-0.0272	0.0168	-0.0316	0.0674	-0.0045	-0.0605	0.0141	-0.1903	-0.0274	-0.0221	-0.0488	-0.062	-0.0478	-0.0867	0.0258
100129666	-0.3064	-0.206	-0.3922	0.0122	-0.1524	0.0811	-0.2361	-0.2962	-0.1945	-0.2591	-0.0882	-0.0604	-0.3917	-0.214	-0.2809	-0.2297	-0.2657	-0.4799	-0.2852	-0.2883	-0.3583	-0.3383	-0.2048	-0.2769	-0.2148	-0.2685	-0.2531	-0.1659	-0.2252	-0.0996	-0.2603	-0.2373	-0.2411	-0.1806	-0.2062	-0.2581	-0.3193	-0.131	-0.2246	-0.2047	-0.2226	-0.3644	-0.1386	-0.1249	-0.17	-0.1863	-0.0638	-0.0906	-0.1319
100129668	0.9463	0.8912	1.0108	0.8965	0.7905	0.821	0.964	0.993	0.8196	0.8748	0.4458	0.6396	0.917	1.0692	0.8781	1.1318	0.8587	0.7495	1.2726	0.7266	0.8876	0.8756	0.884	0.8781	0.9819	0.9131	1.2192	0.6275	0.7748	0.3788	0.625	0.7081	0.8129	0.7854	0.8887	0.4668	1.0933	0.558	0.9691	0.7433	0.7736	0.8758	0.7884	0.9338	0.7063	0.4619	0.4464	0.554	0.7087
100129669	-0.1852	-0.2249	-0.2312	-0.2306	-0.1737	-0.182	-0.1514	-0.2846	-0.1848	-0.1321	-0.2082	-0.2444	-0.2036	-0.1461	-0.1633	-0.2549	-0.3284	-0.2618	-0.182	-0.2038	-0.2505	-0.1188	-0.1722	-0.3456	-0.1848	-0.201	-0.1795	-0.2366	-0.2517	-0.0999	-0.1714	-0.1418	-0.3025	-0.3319	-0.1853	-0.2714	-0.2257	-0.1842	-0.1643	-0.0501	-0.194	-0.2034	-0.097	-0.1703	-0.022	-0.0882	-0.2823	-0.04	-0.1687
100129670	0.1642	0.2357	0.2599	0.0452	0.0541	0.1805	0.025	0.1613	0.2898	0.0433	0.1849	0.078	-0.0712	0.0775	0.0517	0.0317	0.0379	-0.0053	0.1301	0.1886	-0.1201	-0.0392	0.0533	-0.2331	0.268	0.1683	0.15	0.1734	0.1204	-0.3309	0.1147	0.2551	-0.0326	-0.1146	0.0542	0.1008	-0.1049	0.0514	-0.0212	0.0152	0.0871	0.2107	-0.0119	0.4316	0.1618	0.1097	-0.1493	0.1022	0.0921
100129673	-0.0288	-0.1679	-0.1572	-0.064	-0.0882	-0.1499	-0.1538	-0.111	-0.0936	-0.0193	-0.138	-0.1862	-0.2569	-0.0812	-0.1244	-0.2342	-0.2234	-0.2787	-0.0728	-0.1452	-0.1887	-0.1837	-0.0958	-0.2676	-0.1972	-0.0467	-0.1639	-0.1571	-0.1287	-0.1659	-0.1483	-0.0771	-0.1162	-0.1103	-0.0726	-0.1246	-0.1843	-0.0618	-0.1803	-0.1766	-0.1799	-0.1167	-0.0781	-0.1394	-0.1159	-0.0658	-0.3012	-0.1236	-0.0999
100129678	0.0684	0.1332	0.1313	-0.0027	-0.0604	0.0334	0.0321	0.2337	0.0782	0.0752	-0.2022	0.0643	0.3046	0.0594	0.0888	0.2784	0.2944	0.3175	-0.0015	0.1314	0.2391	-0.0276	0.2127	0.1232	0.1426	0.0515	0.0493	-0.033	0.0603	0.4604	-8e-04	0.0087	0.155	0.1035	0.178	0.0025	0.4823	0.174	-3e-04	0.3107	0.1536	-0.0194	-0.0222	0.3794	0.0896	0.1842	0.4807	0.3215	0.151
100129682	-0.1508	-0.227	-0.1544	-0.2689	-0.2338	-0.3388	-0.1865	-0.3412	-0.1738	0.0364	-0.3329	-0.5323	-0.4962	-0.1501	-0.187	-0.4343	-0.2033	-0.4358	-0.3042	-0.0275	-0.5335	-0.3243	-0.0412	-0.2191	-0.3231	-0.3545	-0.3489	-0.5256	-0.4992	-0.7896	-0.3609	-0.5151	-0.084	-0.2755	-0.038	-0.3534	-0.3066	-0.2216	-0.2037	-0.4676	-0.3175	-0.4274	-0.1885	-0.2367	-0.5126	-0.1952	-0.595	-0.037	-0.3384
100129683	-0.2759	-0.2278	-0.227	-0.3257	-0.333	-0.3032	-0.2946	-0.4276	-0.311	-0.2343	-0.4442	-0.3474	-0.3985	-0.3241	-0.309	-0.3262	-0.3712	-0.4889	-0.3008	-0.2804	-0.3205	-0.2703	-0.2359	-0.3321	-0.3579	-0.1897	-0.3942	-0.2435	-0.2039	-0.2975	-0.2444	-0.3346	-0.1725	-0.1938	-0.2799	-0.3255	-0.3552	-0.1605	-0.2345	-0.2671	-0.2063	-0.3684	-0.2736	-0.2457	-0.3924	-0.188	-0.3545	-0.2765	-0.2032
100129686	1.0228	0.5917	0.6702	0.7323	0.7106	0.9222	0.8304	0.8514	0.8591	0.7828	0.8477	0.2551	0.7072	0.7986	0.7672	0.7093	0.4107	0.4013	0.7832	0.7129	0.6409	0.336	0.5261	0.3122	0.7847	0.662	0.8385	0.3637	0.2803	0.0013	0.5118	0.7022	0.3281	0.286	0.5558	0.1776	0.6458	0.4369	0.2067	0.4161	0.168	0.6904	0.5957	0.1367	0.5813	0.429	0.0082	0.1863	0.3583
100129690	-0.1873	-0.0876	-0.108	-0.1325	-0.1391	-0.1179	-0.0774	-0.1585	-0.106	-0.1063	-0.1945	-0.0268	0.0193	-0.1208	-0.0952	-0.163	-0.1464	0.0409	-0.0953	-0.1403	-0.0871	-0.0338	-0.1097	-0.0895	-0.2108	-0.1302	-0.1361	-0.176	-0.1393	-0.1411	-0.0853	-0.1278	-0.1929	-0.1176	-0.1306	-0.0946	-0.1378	-0.1515	-0.1074	-0.166	-0.0882	-0.1016	-0.082	-0.0824	-0.071	-0.0419	-0.1601	-0.1181	-0.0744
100129692	-0.031	-0.1242	-0.0528	-0.0797	-0.0122	-0.0228	-0.1147	-0.097	0.012	-0.0693	-0.0026	-0.1657	-0.0787	-0.0174	0.0406	-0.1813	-0.1394	-0.059	0.0333	-0.0247	0.0258	-0.0876	0.0533	-0.1334	-0.0733	-0.1041	-0.0185	-0.0905	-0.0596	-0.0716	-0.01	0.0238	-0.0597	-0.0639	-0.086	-0.0803	-0.1574	-0.0158	-0.2259	-0.0676	0.0229	-0.0805	-0.039	-0.1025	-0.0174	-0.0396	-0.073	-0.1026	-0.0517
100129693	0.0991	0.1558	0.0544	0.1704	0.0868	0.2205	0.1353	0.1543	0.1992	0.199	0.0876	0.3025	0.3595	0.0512	0.2161	0.0983	0.21	0.4176	0.1927	0.0457	0.3484	0.0355	-0.0108	-0.0652	0.2308	0.1665	0.0344	0.0435	0.0043	0.5195	0.0671	0.1529	0.1866	0.1315	0.1229	0.1894	0.1009	0.1604	0.1201	0.1792	0.2255	0.1153	0.092	-0.0092	-0.0347	0.0288	0.0445	0.2263	0.0915
100129694	-0.0772	0.0144	0.0499	-0.0721	-0.0439	0.0238	-0.0227	-0.0533	-0.0086	-0.0722	-0.0623	0.0764	0.0526	0.0557	0.0034	-0.0909	-0.0032	0.0465	-0.0515	-0.1201	-0.0591	0.0023	-0.0352	-0.0589	-0.1139	0.0034	0.0724	-0.0796	-0.0049	-0.0526	-0.0582	0.049	-0.1175	-0.0666	-0.0913	-0.0698	-0.0664	-0.0321	-0.092	-0.0685	0.0539	-0.0612	-0.0247	0.0393	-0.0648	-0.0485	0.0201	-0.0904	-0.0316
100129696	-0.0636	-0.0104	-0.0727	-0.0041	-0.0624	-0.0686	-0.0422	-0.0676	-0.0529	0.0148	-0.0186	0.0479	0.0287	-0.0506	-0.004	-0.0067	-0.0158	0.0152	-0.0613	-0.0722	-0.068	-0.0518	-0.0118	0.039	0.0021	-0.0217	-0.0034	-0.0166	-0.058	-0.1248	0.0166	-0.0287	-0.1104	-0.0347	-0.0263	-0.0841	-0.0032	-0.069	-0.0402	-0.0446	-0.0171	-0.0455	-0.0376	-0.0415	-0.0496	-0.1109	0.0381	-0.0439	-0.0632
100129697	0.1993	0.2234	0.3138	0.2744	0.2479	0.2047	0.1949	0.32	0.324	0.2425	0.2721	0.297	0.1892	0.2406	0.2746	0.258	0.2747	0.1039	0.2108	0.2707	0.3806	0.2062	0.1173	0.1729	0.3253	0.2439	0.2913	0.1786	0.2456	0.7366	0.267	0.2407	0.3138	0.1343	0.2707	0.2174	0.4779	0.2337	0.1403	0.292	0.2349	0.293	0.258	0.2571	0.3048	0.4421	0.415	0.2192	0.2724
100129699	-0.258	-0.2039	-0.1835	-0.2731	-0.1939	-0.1163	-0.2027	-0.211	-0.1935	-0.0669	-0.0348	-0.2488	-0.1455	-0.245	-0.1181	-0.2604	-0.2406	-0.3608	-0.2351	-0.2126	-0.0804	-0.2474	-0.2586	-0.2024	-0.2097	-0.2328	-0.2184	-0.096	-0.2353	-0.2686	-0.1623	-0.1881	-0.1887	-0.1289	-0.2212	-0.1558	-0.1702	-0.1584	-0.155	-0.0339	-0.1819	-0.1957	-0.0535	-0.136	-0.111	-0.1632	-0.1136	-0.1411	-0.1786
100129700	-0.1026	-0.2187	-0.1699	-0.1484	-0.1061	-0.2066	-0.1626	-0.1645	-0.1375	-0.1405	-0.1258	-0.2264	-0.1344	-0.0905	-0.1649	-0.2154	-0.2332	-0.128	-0.1337	-0.1167	-0.1524	-0.0557	-0.0925	-0.2139	-0.1555	-0.1563	-0.2088	-0.2171	-0.0987	-0.0862	-0.081	-0.1093	-0.0813	-0.1582	-0.1169	-0.1366	-0.0766	-0.1034	-0.1053	-0.1304	-0.1063	-0.0679	-0.0399	-0.1911	-0.1606	-0.1084	-0.2014	-0.0711	-0.1403
100129701	0.6937	0.5713	0.6426	0.8254	0.812	0.5941	0.6747	0.5858	0.6115	0.8169	0.3863	0.1814	0.3454	0.6346	0.6511	0.6837	0.4321	0.0856	0.7073	0.5137	0.5711	0.5002	0.5493	0.412	0.5637	0.635	0.6511	0.4491	0.5539	0.266	0.5911	0.4603	0.5538	0.657	0.5274	0.5568	0.6257	0.4849	0.6479	0.657	0.4976	0.4515	0.6192	0.3779	0.4811	0.3944	0.3186	0.334	0.5581
100129702	-0.147	-0.1416	-0.1902	-0.0828	-0.1164	-0.2432	-0.1696	-0.0702	-0.1501	-0.0471	-0.0886	-0.1471	-0.0322	-0.1596	-0.0652	-0.1788	-0.2146	0.0265	-0.0953	-0.0956	-0.1076	-0.0993	-0.0568	-0.1257	-0.1669	-0.0983	-0.1731	-0.0353	-0.217	-0.1231	-0.1348	-0.0592	-0.185	-0.1461	-0.1259	-0.1329	-0.1047	-0.1304	-0.0984	-0.1399	-0.1119	-0.0744	-0.1624	-0.105	-0.0435	-0.1441	-0.1064	-0.1714	-0.1507
100129706	-0.2132	-0.4067	-0.2	-0.203	-0.1853	-0.3493	-0.3024	-0.2344	-0.283	-0.1252	-0.3401	-0.2037	-0.3893	-0.2878	-0.1782	-0.0669	-0.0396	-0.3318	-0.2657	-0.2736	-0.3417	-0.2614	-0.1077	-0.0263	-0.3962	-0.0867	-0.4253	-0.4445	-0.2582	-0.5637	-0.1968	-0.4682	-0.274	-0.4057	-0.1456	-0.3364	-0.1957	-0.2856	-0.0457	-0.1629	-0.1718	-0.242	-0.143	-0.4443	-0.2323	-0.1892	-0.0888	-0.3188	-0.2819
100129707	-0.2735	-0.2073	-0.1991	-0.1091	-0.0448	-0.0942	-0.0666	-0.1407	-0.076	0.0456	-0.3418	-0.051	-0.0867	-0.0452	-0.2115	-0.2339	-0.0896	-0.3463	-0.1153	-0.1723	-0.061	-0.03	-0.0781	-0.161	-0.2099	-0.0621	-0.1579	-0.2661	-0.1474	-0.2071	-0.1713	-0.0802	-0.2133	-0.1261	-0.1047	-0.0311	0.1195	-0.1232	-0.1151	-0.204	-0.1975	-0.1031	-0.1493	-0.2162	-0.219	-0.1275	0.0621	-0.2035	-0.1165
100129708	0.8123	0.3986	0.5155	0.3866	0.5331	0.6563	0.5614	0.8366	0.5307	0.3994	1.0101	1.0066	0.9672	0.4169	0.8261	0.5163	0.8045	1.0995	0.7382	0.6893	0.7047	0.4311	0.6904	0.265	0.791	0.4715	0.5177	0.4444	0.5259	0.5966	0.1496	0.6986	0.5233	0.2154	0.6099	0.0222	0.6426	0.5124	0.1524	0.1833	0.3199	0.5029	0.4528	0.405	0.9201	0.3874	0.8411	0.5126	0.4739
100129710	0.4096	0.3808	0.6888	-0.0359	0.5712	0.4655	0.3996	0.2539	0.6509	0.4241	0.2857	0.3241	0.5643	0.1489	0.2006	0.9234	0.3735	0.5612	0.4222	0.354	0.1914	-0.0304	0.6088	0.3161	0.2167	0.2761	0.4657	0.5231	0.3081	0.0903	0.6569	0.0874	0.1434	-0.0951	0.0823	0.2029	0.4237	0.2569	0.1579	0.7864	0.1365	0.2147	0.0178	0.309	0.4865	0.7049	-0.0452	0.299	0.4413
100129711	0.3339	0.0324	0.1388	0.1419	0.1302	0.1566	0.1254	0.1449	0.3108	0.2428	-0.0961	0.256	0.429	0.1935	0.0686	0.0724	-0.0736	-0.0116	0.2056	0.0511	0.11	0.0985	0.2383	0.2353	0.1334	0.1198	0.0981	-0.1619	-0.012	0.1108	0.0576	0.1847	0.0346	0.1656	0.1156	-0.0032	0.2903	0.2067	0.0906	-0.0689	0.1043	-0.0632	9e-04	0.046	0.0125	0.0659	-0.0503	0.1065	0.152
100129714	0.3639	0.436	0.4886	0.5144	0.3464	0.4157	0.502	0.3407	0.4557	0.3105	0.3669	0.6602	0.5095	0.474	0.4916	0.3373	0.4001	0.3896	0.4752	0.4021	0.428	0.4659	0.3346	0.3642	0.3771	0.4278	0.3982	0.3698	0.4476	0.5158	0.428	0.5151	0.3633	0.4692	0.3988	0.3651	0.4361	0.3829	0.4125	0.3892	0.451	0.4848	0.4065	0.4522	0.5462	0.4137	0.5645	0.4984	0.3508
100129716	0.2111	0.1013	0.1398	0.1533	0.1857	0.044	0.2267	0.2369	0.0482	0.2523	0.058	0.0523	0.0644	0.238	0.1293	0.2652	0.1171	0.0393	0.2034	0.1446	0.1478	0.1083	0.0665	0.1379	0.0642	0.1229	0.2228	0.0824	0.0696	-0.1142	0.102	0.0488	0.0239	0.0777	0.1019	-0.1133	-0.0645	0.0621	0.0415	0.0167	0.0226	0.0249	0.0677	0.0114	0.0997	-0.0615	-0.1069	0.0227	0.0806
100129717	-0.2273	-0.209	-0.2996	-0.1369	-0.3447	-0.3134	-0.2635	-0.3679	-0.2372	-0.3079	-0.275	-0.296	-0.6599	-0.2885	-0.4786	-0.3447	-0.2505	-0.8282	-0.2348	-0.3919	-0.2773	-0.2839	-0.1073	-0.3909	-0.2998	-0.0733	-0.1988	-0.3298	-0.2408	-0.2384	-0.2054	-0.3495	-0.3208	-0.1439	-0.3214	-0.2531	-0.3893	-0.1481	-0.1642	-0.1574	-0.2747	-0.2655	-0.1411	-0.1058	-0.2096	-0.0941	-0.4091	-0.2674	-0.1582
100129720	0.1283	0.1288	0.1112	0.148	0.1547	0.0396	0.1104	0.0682	0.086	0.0591	0.0821	0.0624	0.0368	0.1221	0.089	0.0857	0.1412	-0.0409	0.1241	0.1252	0.069	0.074	0.1123	0.1964	0.1331	0.1132	0.0997	0.0117	0.0615	-0.1564	0.0558	0.0764	0.0475	0.0837	0.0409	0.0373	0.0126	0.0485	0.0486	0.0433	0.0314	0.0851	0.0354	0.053	0.0421	0.1092	-0.0646	-0.0574	0.0984
100129722	0.2728	-0.0349	0.0395	0.1378	-0.0552	-0.0062	-0.1216	0.0749	-0.0275	4e-04	0.2551	0.0469	-0.0939	0.0327	0.0478	-0.0356	-0.0304	-0.1048	0.0946	0.0114	-0.1643	0.2166	0.0214	0.0741	0.0871	0.1453	0.1464	0.1091	0.1239	-0.0189	0.1599	0.1954	0.1883	0.0718	0.1543	0.0866	-0.2427	0.3512	0.0663	-0.2406	0.131	0.1591	0.0538	0.1398	0.1374	0.0839	-0.1363	0.1752	-0.0202
100129723	-0.2193	-0.3695	-0.2713	-0.2573	-0.1426	-0.4441	-0.3638	-0.3232	-0.2384	-0.1709	-0.4704	-0.4938	-0.4408	-0.2216	-0.3043	-0.2874	-0.3101	-0.5459	-0.3196	-0.2877	-0.4232	-0.5587	-0.3964	-0.4141	-0.2596	-0.2024	-0.2673	-0.3132	-0.2088	-0.4536	-0.2413	-0.352	-0.1481	-0.2482	-0.2781	-0.1211	-0.3199	-0.0952	-0.2667	-0.3106	-0.2888	-0.3186	-0.1789	-0.3131	-0.2983	-0.2729	-0.3372	-0.2923	-0.1736
100129724	-0.0936	0.0057	-0.0681	-0.1118	-0.062	-0.0411	-0.0347	-0.1476	-0.0828	-0.0813	-0.1117	0.1782	0.2888	-0.1028	0.1103	-0.0548	0	0.3967	-0.0542	-0.0526	3e-04	0.0904	-0.0546	0.0018	-0.0607	-0.0304	-0.0403	-0.0061	0.0037	0.2714	0.1809	-0.0908	-0.0918	0.0099	0.0066	0.1733	0.2281	-0.065	-0.1374	-0.1106	0.0226	-0.0429	0.0303	0.1208	0.0443	-0.0712	0.1291	0.0468	-0.0426
100129725	-0.2823	-0.3306	-0.1944	-0.1629	-0.1353	-0.2129	-0.1876	-0.242	-0.274	-0.3021	-0.4486	-0.2691	-0.4349	-0.3052	-0.3667	-0.184	-0.3395	-0.4875	-0.1877	-0.3143	-0.2866	-0.1078	-0.1916	-0.1936	-0.341	-0.3429	-0.2533	-0.3032	-0.3165	-0.3655	-0.2681	-0.3194	-0.3885	-0.2876	-0.4438	-0.1516	-0.4708	-0.273	-0.3352	-0.3149	-0.2519	-0.2664	-0.2294	-0.3442	-0.3288	-0.1467	-0.488	-0.3888	0.0209
100129726	0.1371	-0.0685	0.1432	0.1689	0.0567	-0.0143	0.0615	0.0728	-0.0173	-0.0576	-0.168	-0.1832	-0.1219	0.1585	0.0656	0.0013	0.0983	-0.1952	0.2005	-0.0383	0.0114	-0.198	-0.2349	-0.0145	-0.0047	0.0668	0.3239	0.0245	-0.0217	-0.3901	-0.2517	0.0161	-0.2161	-0.0674	-0.0194	-0.2852	-0.0564	0.0292	-0.0962	0.1105	0.0614	0.064	0.1202	-0.1226	-0.0609	-0.156	-0.5214	-0.0858	-0.0069
100129727	-0.1493	-0.203	-0.2287	0.0882	0.0834	-0.0072	-0.0769	-0.1703	0.0627	0.0182	-0.3419	0.1627	-0.6332	0.0235	-0.1652	-0.1095	-0.3124	-0.4183	-0.1911	-0.0864	-0.4809	0.1018	0.3078	-0.5067	0.1081	0.2671	0.1393	-0.2237	-0.1328	-0.1994	-0.007	-0.0505	-0.2957	0.1251	-0.0588	-0.2266	-0.1365	-0.0662	0.0562	0.1565	-0.1265	-0.016	0.3249	-0.1969	-0.0559	0.1574	-0.3354	0.0077	-0.237
100129728	0.1453	0.2413	0.0926	0.2582	0.1321	0.2756	0.1701	0.1563	0.2444	0.1101	0.0941	0.329	0.1949	0.1492	0.2331	0.0529	0.2158	0.3734	0.154	0.1757	0.1382	0.2424	0.0577	0.2709	0.2195	0.1949	0.1465	0.285	0.2402	0.1934	0.2028	0.1761	0.1895	0.2184	0.1919	0.2038	0.111	0.184	0.1962	0.1809	0.2551	0.1906	0.1708	0.2747	0.1429	0.1112	0.2115	0.207	0.074
100129729	0.1396	-0.0287	0.0367	0.0752	0.0784	0.0044	0.0802	-0.0153	0.1443	0.0984	0.1301	0.038	0.1907	0.1285	0.1328	0.0423	-0.0527	0.1202	0.111	0.1336	0.2211	0.0881	0.1696	-0.0693	0.0803	0.04	0.0507	0.1155	0.0172	0.1366	-0.0431	0.1428	0.1013	0.0547	0.2377	0.0873	-0.052	0.1398	0.0744	0.1239	0.065	0.0895	0.0785	0.139	-0.0101	0.169	0.2096	0.1081	-0.055
100129730	-0.1577	-0.0257	-0.1789	-0.0962	-0.0936	0.0532	-0.2649	-0.0179	-0.0551	-0.0324	-0.0606	-0.084	-0.1951	-0.0145	-0.0527	-0.1222	-0.0931	0.0319	-0.1249	-0.042	-0.1469	-0.1593	-0.2595	-0.1642	-0.0411	-0.0755	-0.0546	0.0275	0.1743	-0.3353	-0.2639	-0.1738	-0.0987	0.0099	-0.1254	-0.2952	-0.136	-0.0468	-0.1207	-0.177	-0.0491	-0.3433	-0.0438	-0.1412	-0.1156	-0.0555	-0.0094	-0.0286	-0.0824
100129734	0.0454	0.1202	-0.0656	0.1354	0.0086	-0.002	-0.0331	0.0934	-0.0112	-0.0088	0.1804	0.0866	-0.0144	0.0482	-0.0492	0.056	0.0393	-0.0497	0.0916	0.0434	0.0598	0.0373	0.1511	0.0233	0.0661	0.1586	0.0586	0.0295	-0.0089	0.0193	0.1732	-0.0544	0.027	0.2456	0.0357	0.1719	-0.0649	0.08	-0.0899	-0.0436	-0.0474	0.0197	0.0883	0.0637	0.126	0.1374	-0.2121	-0.1364	-0.0918
100129736	0.6549	0.6929	0.63	0.6134	0.7218	0.5164	0.6047	0.5191	0.6931	0.6348	0.598	0.4886	0.5101	0.6534	0.5685	0.5163	0.6183	0.3788	0.671	0.6054	0.5671	0.6493	0.5594	0.5324	0.5544	0.5358	0.7205	0.3868	0.4574	0.4577	0.5795	0.6355	0.5335	0.5262	0.4933	0.6674	0.5041	0.5929	0.4275	0.712	0.5987	0.5103	0.6561	0.7056	0.567	0.6763	0.6115	0.478	0.6353
100129737	-0.0763	0.0151	0.0265	0.0236	-0.0266	0.0147	-0.0561	-0.0818	-0.0686	-0.0588	-0.0409	-0.0131	-0.135	0.0143	-0.0878	-0.0113	-0.018	-0.1892	-0.0567	-0.0189	-0.0827	-0.0139	-0.0504	-0.0288	0.0224	-0.0114	0.1065	0.1278	0.1022	-0.039	0.0068	0.002	0.1277	0.0277	-0.0112	0.0274	-0.0499	0.0173	0.0673	0.0569	-0.0212	-0.0413	-0.0348	-0.0624	0.0024	0.0023	0.0676	-0.022	0.035
100129738	0.482	0.4408	0.4348	0.4431	0.4979	0.4286	0.553	0.4507	0.3997	0.5481	0.3478	0.3825	0.2583	0.5137	0.5144	0.5351	0.3475	0.2129	0.4989	0.3741	0.4528	0.4696	0.3951	0.3494	0.4579	0.2816	0.4335	0.1892	0.2267	-0.186	0.2244	0.3275	0.2475	0.2734	0.3881	0.129	0.2308	0.2447	0.177	0.3505	0.3519	0.4695	0.383	0.0586	0.2732	0.3977	0.2491	0.1969	0.0468
100129742	-0.0398	0.2515	-0.0048	-0.0501	-0.1091	0.0128	0.1004	0.011	-0.0043	-0.0448	-0.0549	0.1971	0.0494	0.0276	0.0665	-0.018	0.1509	-0.0584	0.0872	-0.0686	-0.1333	0.0417	-0.0281	0.003	0.0718	-0.1123	0.0092	-0.0177	-0.1252	-0.3934	0.0746	-0.1727	-0.0696	-0.0397	0.0383	-0.0098	-0.0393	-0.1315	0.0604	-0.0084	0.002	-0.0867	-0.0208	0.096	0.0151	0.0056	-0.2223	-0.0224	0.0502
[truncated: 23,804 more rows]
[truncated: 111 more columns]
