# Supplementary material for: Integrative analyses reveal signaling pathways underlying familial breast cancer susceptibility
Source: Mol Syst Biol. 2016 Mar 11;12(3):860. doi: 10.15252/msb.20156506 (PMC4812528; doi:10.15252/msb.20156506)
Supplement: Supplementary file 20 — Computer Code EV2 [file MSB-12-860-s020.zip › MSB-15-6506R_Computer_Code_EV2/BCRiskPathways_Notebook/Data/Expression/utahontario2.batch.txt]

Description	Utah__A01	Utah__A02	Utah__A03	Utah__A04	Utah__A05	Utah__A06	Utah__A07	Utah__A08	Utah__A09	Utah__A10	Utah__A11	Utah__A12	Utah__B01	Utah__B02	Utah__B03	Utah__B04	Utah__B05	Utah__B06	Utah__B07	Utah__B08	Utah__B09	Utah__B10	Utah__B11	Utah__B12	Utah__C01	Utah__C02	Utah__C03	Utah__C04	Utah__C05	Utah__C06	Utah__C07	Utah__C08	Utah__C09	Utah__C10	Utah__C11	Utah__C12	Utah__D01	Utah__D02	Utah__D03	Utah__D04	Utah__D05	Utah__D06	Utah__D07	Utah__D08	Utah__D09	Utah__D10	Utah__D11	Utah__D12	Utah__E01
1	-0.0011	-0.0284	-0.0236	0.0383	0.0379	-0.0774	-0.0286	-0.0117	-0.0859	-0.0447	0.0687	-0.0835	-0.2353	-0.0302	-0.0832	-0.0201	-0.0528	-0.2144	0.0242	0.096	-0.0234	0.0187	-0.0203	-0.0749	-0.0027	-0.0064	-0.005	0.1843	0.0659	-0.0177	0.0471	-0.0149	0.0548	-0.0226	0.0494	0.016	-0.0184	0.0033	0.0045	-0.0538	-0.0101	-0.0072	-0.0021	-0.0568	-0.0533	-0.0017	-0.051	-0.0453	0.0102
10	-0.1027	-0.2664	-0.2949	-0.1767	-0.1169	-0.0902	-0.113	-0.2348	-0.1636	-0.1311	-0.2265	-0.0068	-0.1062	-0.2655	-0.0987	-0.0178	-0.1866	-0.3559	-0.0662	-0.1324	-0.3918	-0.1049	-0.1642	-0.0677	-0.1532	-0.2283	-0.2143	-0.2395	-0.1454	-0.2815	-0.1634	-0.1733	-0.1917	-0.3309	-0.1245	0.0502	-0.3601	-0.132	-0.0751	-0.2811	-0.2822	-0.3069	8e-04	-0.1989	-0.174	-0.1989	-0.1534	-0.0031	-0.0658
100	0.8449	0.911	1.2899	0.8298	0.7737	0.7802	0.8945	0.7765	0.9002	0.9646	0.8332	0.5364	0.7824	1.0907	0.8195	0.8035	0.9629	0.4088	0.9541	0.9995	0.643	0.5683	0.7609	0.3664	1.0134	0.8808	1.1821	0.5489	0.6026	0.3805	0.6439	0.8422	0.7393	0.657	0.9523	0.4177	0.6852	0.6098	0.5198	0.4551	0.6576	0.9031	0.7032	0.5196	0.716	0.6579	0.3815	0.555	0.6132
1000	-0.0839	-0.0697	-0.0832	-0.069	-0.0517	-0.0569	-0.1035	-0.0878	-0.0893	-0.0854	-0.0575	-0.1107	-0.0996	-0.0685	-0.0698	-0.1019	-0.1175	-0.1583	-0.0939	-0.0729	-0.1032	-0.0832	-0.0693	-0.1483	-0.12	-0.0151	-0.0649	-0.0264	-0.0372	-0.06	-0.0106	0.0191	-0.0379	-0.0403	-0.0079	-0.0254	-0.1137	-0.0275	-0.0282	-0.0908	-0.0724	-0.0374	-0.045	-0.0897	-0.0603	-0.085	-0.1056	0.0183	-0.0694
10000	0.6002	0.3429	0.3568	0.4955	0.4795	0.4153	0.7253	1.0592	0.7398	0.7924	0.5406	0.3543	0.6849	0.4887	0.618	1.0125	0.5078	0.4508	0.6026	0.3104	1.0313	0.7046	0.4604	0.8008	0.4944	0.4671	0.458	0.2442	0.2222	0.0362	0.3665	0.3599	0.293	0.2989	0.3093	0.2174	1.0636	0.29	0.2453	0.3035	0.3347	0.3872	0.3051	0.261	0.3569	0.2666	0.1155	0.2316	0.3052
10001	1.7623	1.4265	1.693	1.4257	1.5742	1.4551	1.6746	1.6586	1.6485	1.5882	1.6552	1.0685	1.6602	1.722	1.6378	1.2358	1.3457	1.1411	1.7462	1.6996	1.266	1.2144	1.2195	0.8087	1.5071	1.4916	1.6066	0.9547	1.088	0.4545	1.097	1.5051	1.0514	1.0779	1.4608	1.0083	1.3434	1.3367	0.9938	1.219	1.1304	1.454	1.4304	1.028	1.4489	1.2449	0.562	1.1881	1.0627
10002	-0.1651	-0.1281	-0.1062	-0.0701	-0.1016	-0.178	-0.1133	-0.1603	-0.0935	-0.0656	-0.0248	-0.0899	-0.2533	-0.0817	-0.0947	-0.1315	-0.1169	-0.2572	-0.1157	-0.0164	-0.0624	-0.1031	-0.1321	-0.0489	-0.0801	-0.1166	-0.1165	-0.0573	-0.0807	-0.0612	-0.0611	-0.0688	-0.0295	-0.0467	-0.0168	-0.0265	-0.0275	-0.0664	-0.0633	-0.0759	-0.0867	-0.0586	-0.028	-0.0575	-0.0776	-0.0147	0.0028	0.0486	-0.0819
10003	-0.0944	-0.0971	-0.0836	-0.076	-0.0944	-0.1139	-0.0468	-0.0822	-0.0976	-0.0506	-0.0714	-0.1348	-0.1003	-0.0665	-0.1152	-0.1274	-0.0533	-0.1825	-0.0616	-0.097	-0.1397	-0.117	-0.0694	-0.1409	-0.1426	-0.0578	0.0186	-0.042	-0.1123	-0.1067	-0.0655	-0.0273	-0.0748	-0.062	-0.0403	-0.0769	-0.1245	-0.0321	-0.0366	-0.0589	-0.0807	-0.1244	-0.0312	-0.0874	-0.0755	-0.0628	-0.0256	-0.0418	-0.0759
100033398	0.2424	0.6012	0.3372	0.3124	0.1641	0.4144	0.3833	0.4323	0.191	0.2968	0.3646	0.4767	0.3098	0.2773	0.2968	0.1852	0.5732	0.2029	0.3453	0.3529	0.2415	0.3593	0.4121	0.4805	0.2726	0.2145	0.4803	0.4924	0.2732	0.1969	0.5191	0.2081	0.4527	0.2817	0.4798	0.1549	0.4107	0.5612	0.5981	0.5383	0.3777	0.2204	0.1138	0.1992	0.3694	0.2405	0.5479	0.1598	0.059
100033399	0.1463	-0.1048	0.0772	-0.164	0.0083	-0.0331	-0.0814	0.0946	0.1236	0.0296	0.0767	0.1242	0.0221	0.0281	0.0407	-0.1549	-0.0992	-0.1117	-0.1273	-0.072	-0.0707	-0.0925	-0.0314	-0.0344	-0.0013	-0.0892	-0.0758	0.1386	0.0723	0.2671	-0.0336	0.0583	0.0763	-0.0859	0.2297	-0.067	-5e-04	-0.0077	-0.0396	0.129	0.0097	0.0245	-0.0367	-0.1377	0.0928	0.1179	0.1701	0.1437	0.0275
100037267	-0.0522	0.1108	0.0646	0.0745	-0.0271	0.0371	0.0579	0.0108	-0.0784	0.0358	-0.0934	-0.0263	-0.1679	-0.0569	0.0122	0.0719	0.0299	0.0088	-0.0758	-0.0241	0.0671	-0.1033	0.0707	0.0083	-0.0439	-0.0201	-0.0535	-0.1011	-0.0361	0.0344	0.0487	-0.0485	-0.0148	-0.1153	0.0694	-0.1627	-0.0336	-0.044	-0.1253	-0.0105	-0.0516	-0.0536	0.0956	-0.069	-0.2533	-0.0705	-0.1595	0.0259	0.0467
100037417	0.7092	0.248	0.5324	0.2578	0.1711	0.3469	0.2708	0.2436	0.2646	0.4786	0.5724	0.4456	0.6335	0.7574	0.5091	0.5467	0.4288	0.4204	0.5441	0.5605	0.2023	0.0511	0.5412	0.1492	0.8143	0.1086	0.7246	0.3154	0.1949	0.477	0.3265	0.2233	0.0499	0.3651	0.3507	0.1697	0.5851	0.272	0.2905	0.4386	0.3531	0.371	0.1395	0.1971	0.1474	0.3636	0.2032	0.2315	-0.0701
100038246	0.0701	0.0377	0.1055	0.0191	0.0299	0.0255	0.0228	0.0691	0.1143	0.058	0.0896	0.1169	0.1149	0.1112	0.2056	0.0281	0.0576	0.121	0.1241	0.0916	0.0992	0.1395	0.1086	0.0244	0.1317	0.1014	0.0378	0.0454	0.0482	0.2499	0.1035	0.0906	0.1469	0.082	0.1254	0.079	0.2211	0.0022	0.0858	0.1482	0.1214	0.1487	0.0635	0.147	0.1501	0.0101	0.1623	0.2002	0.1525
10004	0.0889	0.0333	0.1484	0.1248	0.1927	0.0664	0.0863	0.0794	0.0801	0.0215	0.1588	0.0356	-0.0485	0.1053	0.0299	-0.018	0.0085	-0.1716	0.0822	0.1641	-0.0055	-0.0157	0.0012	-0.0284	0.1569	0.1972	0.2031	0.1672	0.1417	-0.0185	0.0901	0.2138	0.1747	0.0727	0.196	-0.0122	0.0502	0.0918	0.0919	0.1086	0.0929	0.1793	0.1507	0.1191	0.18	0.1553	0.0713	0.067	-0.0529
100048912	0.0748	-0.0377	0.0201	-0.0293	-0.0235	-0.0242	-0.0164	0.0756	-0.0212	0.0826	-0.0262	-0.031	-0.0346	-0.0472	0.0017	-0.0034	-0.0761	0.0678	0.0229	-0.0164	0.0615	-0.0194	-0.0188	-0.0421	-0.1197	-0.0974	-0.0235	-0.0346	-0.0712	-0.1061	-0.1525	-0.037	-0.0643	-0.0822	0.0159	-0.1084	0.0161	-0.0595	-0.0575	-0.0393	-0.108	-0.0069	-0.0388	-0.0524	-0.1103	-0.0436	0.0689	-0.0246	-0.0542
100049587	1.9002	2.3166	1.7805	1.8624	2.5568	2.1911	1.5444	1.1548	1.966	1.4515	1.9537	1.3407	1.0926	1.5708	1.42	1.6097	2.0676	-0.1407	1.3353	1.5287	1.4708	0.7617	2.4547	0.579	1.8409	2.1771	1.6688	1.8233	2.2259	0.3161	-0.0147	1.9865	1.267	1.9126	1.3047	1.5411	-0.1841	1.1251	2.0067	1.6745	3.0597	2.3361	1.9797	1.7057	1.503	2.3014	0.5176	1.8385	1.6982
100049716	0.2765	0.1925	0.1638	0.1147	0.2014	-0.0107	0.2023	0.0805	0.0336	0.1406	0.0232	-0.0408	0.0327	0.1134	0.0447	0.0852	0.0996	-0.1275	0.0921	0.1237	-0.0663	0.0359	0.1313	-0.104	0.1488	0.0999	0.0634	-0.0724	-0.001	-0.0703	0.002	0.0038	-0.0775	0.0438	0.0967	0.0633	0.1108	0.2363	0.0982	0.0245	0.0493	0.2215	0.1121	-0.0392	0.1968	0.0191	-0.0962	0.1288	-0.0351
10005	0.639	0.4486	0.6827	0.5065	0.6647	0.5168	0.5786	0.5822	0.4927	0.5928	0.537	0.3789	0.4872	0.7099	0.5456	0.4583	0.5846	0.189	0.6631	0.5829	0.3814	0.3088	0.6218	0.3108	0.6563	0.5734	0.7077	0.4449	0.4384	0.0836	0.3242	0.5708	0.4461	0.472	0.6113	0.2905	0.5414	0.4372	0.425	0.5168	0.4967	0.6219	0.525	0.3219	0.5453	0.5731	0.2673	0.3519	0.3476
10006	1.8815	1.6486	1.7964	1.5519	1.7437	1.5738	2.0073	1.9484	1.8581	1.9729	1.7672	1.1129	1.7928	1.7468	1.8048	1.9465	1.655	1.6438	1.9701	1.7876	1.8684	1.5852	1.5273	1.5076	1.7424	1.4889	1.6564	1.1599	1.0799	0.4844	1.2792	1.4479	1.2213	1.1595	1.4685	1.0631	1.7954	1.3324	1.3293	1.3388	1.3442	1.5603	1.4157	1.2907	1.3241	1.3996	0.8243	1.1868	1.2722
10007	0.7822	0.6148	0.7813	0.6697	0.8572	0.7343	0.9015	0.5228	0.5767	0.766	0.4214	0.3579	0.382	0.7505	0.613	0.401	0.5448	0.22	0.6562	0.6837	-0.0192	0.2507	0.5855	-0.0592	0.5175	0.5841	0.6585	0.2014	0.2309	-0.0696	0.3951	0.4451	0.4644	0.4983	0.2856	0.1413	0.1173	0.2924	0.2123	0.4433	0.5665	0.564	0.3712	0.2266	0.5394	0.4583	0.0407	0.1699	0.3326
10008	0.4003	0.2627	0.4032	0.242	0.4424	0.4765	0.547	0.1413	0.1625	0.413	0.1818	0.0165	-0.0132	0.2922	0.1889	-0.0459	0.0498	0.1087	0.221	0.5199	-0.1168	0.0137	0.4016	-0.1579	0.3318	0.1404	0.3589	-0.1022	0.1515	-0.3065	0.0163	0.2141	0.2073	0.0755	0.2384	-0.1015	0.094	0.154	0.0923	0.2656	0.1476	0.236	0.2737	0.1275	0.0949	0.3535	-0.018	0.1087	0.1
10009	1.425	1.3408	1.499	1.403	1.4217	1.4342	1.3685	1.2054	1.361	1.4141	1.2682	1.0432	1.3271	1.5036	1.4022	1.0114	1.2329	0.8674	1.5018	1.5005	0.9575	1.0167	1.1791	0.5645	1.2303	1.2606	1.3879	1.0018	1.0426	0.3916	1.2453	1.3502	1.1097	1.0965	1.361	0.8487	0.8333	1.1586	1.0798	1.1712	1.2069	1.2732	1.3366	1.0189	1.2336	1.1804	0.4548	1.0835	1.1213
100093630	1.6046	1.2664	1.3218	1.6943	1.7069	1.375	1.5471	1.4582	1.2327	1.3129	1.1605	1.3046	1.6137	1.7086	1.5193	1.0422	1.3754	0.8441	1.4516	1.4151	1.3512	1.4307	1.6556	0.7092	1.1111	1.2745	1.1612	0.908	1.1035	0.5268	1.1026	1.2537	0.9334	1.2481	1.308	0.8293	0.805	1.2087	1.0883	1.2338	1.1367	1.3458	1.118	0.9594	1.3726	1.385	0.6405	1.4932	1.3393
100093717	0.3763	0.4714	0.4204	0.3716	0.4112	0.3937	0.3817	0.2676	0.2355	0.2882	0.2801	0.4692	0.4176	0.2834	0.4146	0.3063	0.4632	0.4995	0.4073	0.3757	0.2374	0.2094	0.4418	0.2028	0.3771	0.4654	0.3995	0.2546	0.2781	0.2761	0.5122	0.5354	0.3065	0.417	0.3138	0.1187	0.312	0.3255	0.2915	0.3863	0.3734	0.3558	0.2373	0.2866	0.4285	0.3193	0.1625	0.1289	0.1417
1001	-0.0673	-0.0941	-0.0823	-0.0503	-0.0558	-0.0998	-0.1201	-0.1353	-0.0809	-0.1109	-0.0889	-0.1101	-0.0979	-0.0412	-0.071	-0.1828	-0.1661	-0.2256	-0.1176	-0.0411	-0.0546	-0.0353	-0.0912	-0.0869	-0.1464	-0.0872	-0.0985	-0.1128	-0.0632	0.0075	-0.0595	-0.0382	-0.0602	-0.0517	-0.0358	-0.102	-0.0732	-0.0237	-0.1065	0.0256	-0.0721	-0.0993	0.0087	-0.0451	-0.0886	0.0086	-0.0855	0.0117	-0.0714
10010	1.1688	0.8527	1.1107	0.8663	1.0434	0.8358	1.3635	1.4986	1.126	1.4376	0.7698	0.4223	1.1334	0.9718	1.1114	1.4142	0.8222	0.9118	1.2091	0.6809	1.2253	1.134	0.9245	1.0422	1.0456	0.7588	0.9519	0.409	0.5189	0.1544	0.5021	0.5489	0.5172	0.5342	0.5586	0.3562	1.1626	0.5367	0.6038	0.6673	0.6215	0.7014	0.5559	0.4747	0.5687	0.4025	0.1999	0.3586	0.4529
100101126	0.4739	0.4172	0.4101	0.4206	0.4072	0.4217	0.5713	0.3941	0.4683	0.278	0.6782	0.4287	0.4307	0.5091	0.3503	0.1352	0.3292	0.3812	0.5934	0.6092	0.4001	0.3824	0.4433	0.0927	0.2701	0.2998	0.2266	0.0204	-0.0692	-0.1551	0.3861	0.5523	0.2241	0.3953	0.3809	0.2797	0.1512	0.4524	0.1881	0.0857	0.3609	0.297	0.336	0.2071	0.4103	0.2053	-0.3642	0.3333	0.4666
100101246	0.2432	0.2955	0.3737	0.2354	0.3933	0.3363	0.1617	0.187	0.4516	0.275	0.0668	0.4702	0.5275	0.5165	0.5385	0.119	0.2447	0.6234	0.1792	0.4074	0.392	0.2396	0.1796	-0.1324	0.1707	0.2591	0.1886	0.1956	0.1392	0.2881	0.0255	0.305	0.2916	0.3196	0.2326	0.1725	0.1998	0.2824	0.1756	0.3627	0.431	0.3633	0.2763	0.3773	0.3902	0.2679	0.2016	0.1478	0.1793
100101266	0.0523	-0.128	0.0392	-0.1222	0.0217	0.016	-0.105	0.0399	-0.0361	-0.0228	0.0189	0.021	0.0852	-0.0176	0.0582	-0.111	0.0108	0.1687	-0.0033	-0.1902	-0.1593	0.001	6e-04	0.0673	0.0567	-0.2051	-0.0766	-0.0194	-0.0734	-0.0522	-0.0855	-0.0056	-0.0568	-0.1204	-0.0793	0.0777	0.002	-0.1475	0.0173	-0.0557	-0.1039	-0.0604	-0.0337	-0.1675	-0.029	-0.065	-0.0037	0.2178	-0.0863
100101267	0.5032	0.5785	0.5263	0.5602	0.5309	0.4807	0.7888	1.1624	0.4935	0.8372	0.4336	0.5432	0.7698	0.7077	0.5503	0.8625	0.3659	0.4147	0.5154	0.5715	0.4773	0.5996	0.4382	0.9883	0.6834	0.5672	0.8279	0.4191	0.7365	0.0677	0.5293	0.4339	0.4678	0.5487	0.666	0.5436	0.8517	0.5605	0.806	0.4062	0.6049	0.6745	0.4935	0.382	0.3497	0.5374	0.1091	0.3783	0.4981
100101405	-0.009	-0.1147	0.1849	0.0068	0.0643	-0.1588	0.106	0.0587	-0.0294	0.0012	0.1038	-0.2025	0.1153	-0.0354	-0.0221	0.0563	-0.066	0.0997	0.1427	0.0796	-0.043	-0.0051	0.0121	0.0154	0.0297	-0.0989	-0.0217	-0.1115	0.0155	-0.2514	-0.3172	-0.1477	-0.1734	-0.0758	-0.1339	0.2681	-0.0144	-0.0508	-0.025	0.0456	-0.2262	-0.0635	-0.0387	-0.1018	-0.0911	0.1054	0.084	-0.0773	-0.081
100101467	0.2258	0.029	0.0616	0.1247	0.1188	0.0673	0.0638	0.1441	0.0652	0.1211	0.1128	-0.0891	0.0393	0.1033	0.1163	0.0374	-0.0351	-0.1381	0.1833	0.1018	0.0616	0.0042	0.0105	-0.0464	0.0832	0.0779	0.2096	0.0318	-0.0498	0.0305	0.0354	0.1412	0.0405	-5e-04	0.1235	-0.0344	0.1328	0.1522	0.0953	0.1185	-0.0338	0.1468	0.0973	0.0358	0.0289	-0.0224	-0.1653	0.0453	-0.0279
100101483	0.3741	0.2177	0.2767	0.274	0.2337	0.3584	0.3366	0.3579	0.2617	0.2665	0.2283	0.1292	0.3444	0.2553	0.2598	0.1619	0.165	0.0908	0.201	0.0945	0.1467	0.2678	0.3066	0.1292	0.0518	0.1621	0.0178	0.0033	0.1812	-0.2264	0.1966	0.2304	-0.0273	-0.0351	-0.013	-0.0822	0.032	0.0913	0.113	0.1339	0.1041	0.1389	0.0199	-0.0447	0.2152	0.2248	-0.2395	0.0133	0.0066
100101917	0.5434	0.224	0.3293	0.2904	0.1714	0.2608	0.3741	0.6126	0.113	0.3432	0.3387	0.1094	0.6928	0.4344	0.3625	0.4273	0.2967	0.3369	0.4039	0.3242	0.251	0.0546	0.103	0.263	0.3453	0.2071	0.4249	0.0867	0.0349	-0.0346	0.2929	0.0892	0.073	0.0131	0.2006	0.0823	0.5895	0.1838	0.1959	0.2161	0.1764	0.4089	0.1929	0.2141	0.1064	0.0392	0.4999	0.4394	0.2136
100101932	-0.1366	0.0245	0.0832	-0.054	0.0102	-0.0465	0.0771	-0.0936	0.1574	-0.1213	-0.0334	0.0565	-0.2275	-0.0478	-0.0522	0.0482	-0.1382	-0.3706	0.0707	0.0336	-0.087	-0.0903	-0.3081	0.0591	-0.1802	0.0684	0.0151	0.1414	0.2892	0.0581	0.3308	-0.1667	0.1813	0.1511	-0.0324	0.2026	0.0387	-0.0918	0.156	-0.1559	-0.1144	-0.0068	0.0224	-0.0018	-0.1194	0.0599	-0.4243	0.2984	0.0911
100101935	0.0159	0.0439	-0.097	-0.1695	0.0806	0.0539	-0.0021	-0.2195	-0.0842	-0.16	-0.2371	-0.3229	-0.205	-0.0809	-0.1598	-0.2533	-0.1159	-0.2931	-0.0309	0.0142	-0.0501	-0.0473	0.1001	0.0835	-0.2184	-0.0468	-0.1037	-0.3166	0.0078	-0.2444	-0.0212	0.0126	-0.0798	-0.0029	-0.06	0.117	-0.1253	7e-04	0.0943	0.082	-0.1124	-0.1228	-0.036	-0.0338	-0.0928	-0.0992	-0.4946	0.2126	-0.0809
10011	1.0051	0.7512	1.0118	0.7941	1.0751	0.9426	1.0029	0.7714	0.7678	0.8287	0.5379	0.5617	0.8895	1.049	0.9659	0.7479	0.7708	0.7537	1.0459	0.7943	0.563	0.6552	0.8792	0.3584	1.1291	1.023	1.0586	0.4523	0.5152	0.2404	0.5745	0.7738	0.6892	0.861	0.9653	0.5162	0.6628	0.6091	0.5966	0.7485	0.8233	0.8862	0.8097	0.6109	0.7788	0.7451	0.3684	0.496	0.4844
100113373	0.3395	0.2737	0.272	0.2401	0.1472	0.2923	0.3277	0.2758	0.3654	0.2517	0.4605	0.4272	0.3852	0.3165	0.2629	0.3872	0.4093	0.3264	0.3623	0.3463	0.1833	0.3202	0.1808	0.4483	0.4812	0.3132	0.16	0.2496	0.3725	0.2408	0.2822	0.3095	0.2849	0.2784	0.2143	0.1529	0.4604	0.3501	0.3036	0.1988	0.2502	0.2859	0.275	0.376	0.4283	0.3625	0.2734	0.3901	0.2706
100113375	0.0709	-0.0153	-0.1144	-0.1274	-0.1637	-0.0196	-0.009	0.0568	-0.012	0.0452	-0.0825	-6e-04	0.0916	0.0377	0.2164	-0.0369	0.0235	-0.1189	0.0256	-0.0347	-0.0699	0.0042	0.1828	0.1596	-0.1612	-0.183	0.022	-0.2084	-0.1754	-0.0944	-0.1184	-0.0555	-0.1671	-0.1738	0.0399	-0.2715	-0.0029	-0.0559	-0.009	-0.0375	-0.0673	0.0214	-0.1506	-0.0335	-0.0268	0.0892	-0.2246	0.1162	0.0234
100113377	0.0824	0.1065	0.1572	0.1917	0.098	-0.0496	-0.064	0.0537	-0.1034	0.1644	0.5125	0.0345	0.1118	-0.0105	0.0187	0.0513	-0.0539	-0.2708	0.1739	0.1021	0.244	0.0049	0.006	0.3489	0.1046	-0.1932	0.0338	0.2488	0.2093	0.2824	0.1877	0.0013	0.1572	-0.0653	0.1839	0.0346	-0.1238	0.2781	0.009	0.0205	0.0437	0.2157	0.134	-0.0529	0.1016	0.2174	0.0797	0.0017	-0.0205
100113384	0.1527	0.0242	-0.0879	0.0494	-0.0705	0.0921	0.1651	-0.0774	0.1295	-0.091	0.1505	0.3156	0.2991	0.011	0.123	0.2151	0.207	0.367	0.1418	0.0868	0.1553	-0.0708	-0.0089	0.0799	0.1326	0.0242	0.1339	0.1122	0.2138	-0.1137	-0.0368	0.0402	-0.0589	0.179	0.0224	-0.134	0.0999	0.0237	0.2622	0.078	0.0388	0.1055	0.0762	0.1409	0.0706	0.0372	0.2588	-0.0578	0.068
100113407	1.8574	1.7259	1.8899	1.7852	2.3375	2.4273	2.3471	1.7412	1.8119	2.3212	1.5064	1.001	2.0257	2.2335	2.2346	1.5518	1.5386	1.8014	1.9277	1.926	1.3102	1.32	2.0205	1.2238	2.058	1.7071	1.7757	1.1966	1.4706	0.0523	1.4316	1.4214	1.4467	1.6964	1.4389	0.6616	1.6343	1.2685	1.2782	1.8796	2.0423	1.5787	1.8607	1.3491	1.4858	1.4432	0.3461	1.0952	1.6866
100114903	-0.228	-0.3222	-0.2014	-0.1133	-0.2048	-0.2192	-0.1567	-0.2003	-0.2836	-0.1808	-0.1737	-0.3941	-0.4366	-0.2116	-0.3511	-0.2768	-0.1526	-0.3495	-0.0889	-0.1528	-0.5644	-0.2589	-0.3043	-0.3206	-0.1227	0.0287	-0.0667	-0.304	0.0758	-0.4379	-0.1499	-0.0685	-0.245	-0.0675	-0.2668	-0.1987	-0.3939	-0.1702	-0.2931	-0.2513	-0.1288	-0.365	-0.1526	-0.347	-0.1279	-0.248	-0.3841	-0.0386	-0.0418
100124332	-0.2384	-0.1165	-0.204	0.0196	-0.039	-0.2408	-0.09	-0.2452	-0.2119	-0.0674	-0.1212	-0.3413	-0.5894	-0.2545	-0.3146	-0.2408	-0.2978	-0.5506	-0.2567	-0.0727	-0.1547	-0.2166	-0.184	-0.0906	-0.2551	-0.0635	-0.1454	0.1525	0.1106	-0.0412	-0.0683	-0.1961	0.015	0.0515	-0.0488	0.0443	-0.0992	0.0482	-0.045	-0.07	-0.0727	-0.123	0.053	-0.0925	-0.0554	-0.127	-0.2086	-0.002	-0.1201
100124402	0.0544	0.1165	0.1617	0.1418	0.1403	0.19	-0.0123	0.0293	0.1587	0.0744	-0.0351	0.1366	0.2349	0.136	0.1732	0.2958	-0.0273	0.2236	0.0055	0.073	0.0766	0.1817	0.3144	-0.0967	0.0236	0.2476	-0.0562	0.0917	0.2108	-0.123	0.1079	0.0824	0.1251	0.1177	0.1412	0.0455	-0.037	-0.0481	0.0634	0.029	0.0984	0.0351	0.042	0.0813	0.0646	0.0114	-0.0143	0.0538	0.0047
100124692	-0.0767	-0.0208	-0.0794	-0.0615	-0.0805	-0.0516	-0.0582	-0.1148	-0.1089	-0.1402	-0.1312	-0.0414	-0.1285	-0.088	-0.1383	-0.1352	-0.0611	-0.0101	-0.1248	-0.064	-0.1156	-0.0303	-0.0035	-0.0695	-0.1361	-0.0463	-0.0283	-0.0394	-0.0497	-0.1714	0.036	-0.0366	-0.0942	-0.0313	-0.0867	-0.0697	-0.124	-0.0854	-0.0387	-0.063	0.0161	-0.0551	-0.1216	-0.0327	-0.1071	-0.0941	-0.1428	-0.0418	-0.0586
100124700	0.044	0.0057	0.0365	0.0988	0.0941	-0.1176	-0.0304	-0.0599	0.0607	7e-04	0.0303	-0.0979	-0.2733	-0.025	-0.1075	-0.0779	-0.0519	-0.2972	-0.0303	0.0645	-0.0831	-0.0447	0.0423	0.001	-0.0106	0.0496	0.0224	0.1721	0.0937	0.0172	0.079	0.0535	0.0505	0.0227	0.1006	0.0133	-0.054	0.0529	0.0334	-0.0187	0.0021	0.0861	0.0319	0.0262	0.0193	0.0058	0.1064	0.0739	-0.0348
100125288	0.0526	-0.0557	0.0445	0.0643	0.1971	0.0688	-0.0476	-0.0971	0.001	0.0563	0.0388	-0.0146	-0.2084	0.0112	-0.0481	-0.0706	-0.0247	-0.407	-0.1185	0.0947	-0.0152	-0.009	0.0216	-0.047	0.0576	0.1027	0.1097	0.0744	0.0118	-0.0151	0.0697	0.0721	0.0614	0.0044	0.1358	0.166	-0.0158	0.074	0.0754	0.0244	0.0724	-3e-04	0.0837	0.0507	0.0107	0.074	-0.0911	0.0717	-0.0067
100125387	0.0749	0.0759	0.0297	0.0144	0.0988	0.0702	0.071	0.0237	0.1514	0.2262	0.1102	-0.0295	0.0045	0.0404	0.0406	0.0073	-0.0835	-0.1796	0.1157	0.1891	0.149	-0.0522	0.1427	-0.1126	-0.0525	0.0543	0.0948	-0.0968	-0.1011	-0.1469	0.1243	0.0931	0.0072	0.0281	0.0472	-0.0153	-0.023	0.0483	-0.0615	0.0325	0.0257	0.0483	0.0495	-0.1305	0.0921	0.0157	-0.1001	0.0071	-0.0929
100125393	-0.0492	-0.0521	-0.0287	0.0594	0.0374	-0.1809	-0.149	-0.1927	-0.0691	-0.1655	0.0704	-0.1185	-0.0823	-0.2182	-0.2235	0.0088	-0.0567	-0.1164	-0.0955	-0.0266	-0.2611	-0.3487	-0.1722	0.0327	-0.1159	-0.0502	-0.0533	0.16	0.2235	-0.2607	-0.0511	-0.0934	0.0743	-0.0673	-0.168	-0.0235	-0.0617	0.044	-0.0565	-0.2618	-0.224	-0.2608	-0.1092	-0.3804	-0.2524	-0.2607	-0.4328	0.0287	-0.2316
100125556	-0.239	-0.1505	-0.2454	-0.0077	-0.0986	-0.0152	-0.0408	-0.1349	-0.0686	-0.038	-0.1755	-0.2277	-0.2967	-0.1681	-0.2699	-0.2569	-0.0143	-0.2125	-0.0714	-0.0243	-0.3281	-0.1491	-0.0395	-0.21	-0.3386	0.0724	0.0792	-0.1491	-0.1642	-0.0447	-0.0616	-0.0908	0.1308	0.0613	-0.1123	-0.3115	-0.1959	0.0985	-0.2278	0.0444	0.04	-0.0475	-0.0627	-0.1355	-0.0805	-0.0741	-0.2527	-0.0746	-0.08
100126296	-0.1212	-0.1062	-0.1245	0.0645	0.0119	-0.1356	0.0096	-0.0159	-0.0541	-0.1523	-0.0746	-0.1336	-0.3773	-0.0545	-0.1387	-0.1546	-0.2287	-0.4006	-0.0363	-0.0909	-0.0805	-0.1327	-0.1589	0.0135	-0.1547	-0.0932	-0.0695	-0.2241	-0.0637	-0.0721	-0.0613	-0.053	-0.0584	0.0407	-0.0635	-0.0468	-0.0708	-0.0081	-0.0846	-0.1761	-0.1319	-0.0118	-0.0649	-0.1518	-0.1894	-0.1816	-0.2032	-0.0799	-0.0609
100126307	0.2296	0.1222	0.2132	0.025	0.0351	0.1949	0.0412	0.1499	0.138	0.2317	0.2528	0.3786	0.483	0.2736	0.4564	0.2611	0.2822	0.5602	0.3621	0.2795	0.2764	0.2505	0.2669	0.2195	0.0976	0.0573	0.0402	0.2489	0.0662	0.4648	0.0432	0.36	0.3869	-0.0066	0.2124	0.1692	0.4118	0.1038	0.3002	0.1608	0.0626	0.2211	0.351	0.2402	0.0562	0.38	0.4331	0.5648	0.2045
100126348	-0.3035	-0.1442	-0.1713	-0.0022	-0.1057	-0.3529	-0.0848	-0.4234	-0.2831	-0.0524	-0.1135	-0.4797	-0.6764	-0.2689	-0.3194	-0.3725	-0.3279	-0.8515	-0.279	-0.2046	-0.0452	-0.3453	-0.2341	-0.2656	-0.3339	-0.0169	-0.0988	-0.1085	0.0143	-0.2614	-0.118	-0.3824	-0.181	0.0519	-0.1072	0.0134	-0.2231	0.0228	-0.0145	-0.1592	-0.1104	-0.0043	-0.0254	-0.2755	-0.1959	-0.0729	-0.2382	0.0041	-0.2185
100126475	-0.101	0.0352	-0.1074	0.0243	-0.0515	-0.0323	-0.1945	0.0335	-0.1106	-0.0994	-0.0779	0.0166	-0.2149	-0.0311	-0.1514	-0.1306	-0.1403	-0.0476	-0.0709	-0.2278	-0.1401	-0.0596	0.0037	-0.0983	-0.0459	-0.01	0.0079	0.1248	0.2521	-0.2299	-0.0371	0.0199	-0.0264	-0.0095	-0.1571	-0.0644	-0.0591	-0.0643	-0.0102	-0.1536	-0.0338	-0.0881	-0.0779	-0.0698	-0.1494	0.0638	-0.3623	-0.059	-0.0864
100126476	-0.0925	-0.1345	-0.3759	-0.1682	-0.2474	-0.2756	-0.217	-0.1975	-0.1639	-0.0953	-0.3398	-0.2274	-0.0785	-0.1618	-0.1473	-0.055	-0.2094	-0.1624	-0.0959	-0.1267	-0.1717	-0.1871	-0.1886	-0.1643	-0.151	-0.1535	-0.1614	-0.1961	-0.3149	-0.3543	-0.1894	-0.1982	-0.3194	-0.1386	-0.2205	-0.1729	-0.1472	-0.162	-0.228	-0.2645	-0.2211	-0.1955	-0.1889	-0.1578	-0.2942	-0.1434	-0.2989	-0.2268	-0.1675
100126477	-0.3664	-0.2103	-0.2041	0.027	-0.0086	-0.3295	-0.1344	-0.5112	-0.1679	-0.1057	-0.1693	-0.3639	-0.7439	-0.0369	-0.2746	-0.4274	-0.3641	-0.6979	-0.2522	-0.0666	-0.1706	-0.2008	-0.2358	-0.127	-0.3063	-0.119	-0.0688	-0.1323	0.0406	-0.1763	-0.0988	-0.1822	-0.0048	0.0548	-0.0645	0.0317	-0.4018	-0.0459	-0.0079	0.0019	-0.1077	-0.096	-0.0834	-0.0689	-0.2025	-0.058	-0.2789	-0.1688	0.005
100126481	-0.1952	-0.1237	-0.1897	-0.06	-0.1264	-0.1023	-0.0981	-0.1879	-0.1629	-0.1383	-0.1848	-0.0663	-0.1625	-0.1095	-0.1619	-0.1797	-0.2036	-0.165	-0.1628	-0.1349	-0.2145	-0.1225	-0.1877	-0.2359	-0.2016	-0.1429	-0.0991	-0.1591	-0.1192	0.0179	-0.143	-0.1766	-0.1641	-0.1567	-0.1679	-0.176	-0.1657	-0.1033	-0.1049	-0.2309	-0.0559	-0.0998	-0.1588	-0.1564	-0.1458	-0.1568	-0.1275	-0.0829	-0.2074
100126483	0.1535	0.1622	0.0752	0.0358	0.1107	0.0166	0.1201	0.0135	0.0272	0.0105	0.0102	0.1978	-0.0234	0.0548	-0.0634	0.0706	0.0866	-0.0405	0.0793	-0.0341	0.0614	-0.1804	0.0103	0.0052	0.0512	0.0981	0.1641	-0.1072	0.0741	-0.1013	0.0831	0.1266	0.0363	0.1971	0.1437	0.262	0.058	0.0215	0.0679	0.157	0.0231	0.1059	0.0145	0.1323	-0.0087	-0.0492	0.0098	-0.0653	0.0421
100126484	-0.2654	-0.3762	-0.2351	-0.0484	-0.173	-0.2549	-0.2999	-0.318	-0.1919	-0.2539	-0.3953	-0.2483	-0.507	-0.2373	-0.3648	-0.3183	-0.328	-0.5468	-0.2741	-0.1925	-0.2851	-0.2103	-0.3465	-0.2308	-0.3852	-0.2007	-0.1938	-0.2203	-0.1822	-0.2735	-0.1716	-0.3979	-0.2378	-0.2575	-0.1338	-0.0615	-0.3283	-0.0873	-0.1747	-0.174	-0.0702	-0.2479	-0.165	-0.2177	-0.0488	-0.1676	-0.4418	-0.014	-0.1738
100126485	-0.0481	0.053	0.0572	0.0762	0.0517	0.1117	0.0924	-0.0077	0.028	0.0693	0.0196	0.1306	-0.0488	0.0561	-0.0074	0.0709	0.0241	0.0223	0.0877	0.0611	-0.0277	-0.0425	-0.0143	0.1113	0.1706	0.0908	0.2096	0.0714	0.0062	0.0966	0.1641	0.1371	0.02	0.0457	-0.0279	0.1206	0.1346	0.0367	0.1281	0.0471	0.135	0.119	0.0962	0.0684	0.0957	0.0281	0.0252	0.0335	0.032
100126487	-0.1837	-0.3416	-0.1857	-0.0075	-0.1844	-0.1638	-0.1785	-0.1902	-0.1493	-0.1722	-0.1789	-0.2442	-0.3695	-0.2311	-0.2848	-0.2722	-0.2525	-0.4668	-0.2277	-0.1038	-0.1561	-0.1435	-0.1881	-0.2872	-0.2741	-0.0974	-0.0701	-0.1357	-0.2541	0.0495	-0.1132	-0.2096	-0.0078	2.1871	-0.3512	-0.1692	-0.2842	-0.0322	-0.1458	-0.062	-0.0796	-0.2232	-0.064	-0.0894	-0.3878	-0.1493	-0.2765	-0.1257	-0.1509
100126488	-0.0011	-0.0545	-0.116	-0.0013	-0.0653	-0.0734	-0.0181	-0.0887	-0.0061	-0.0483	-0.1859	-0.0491	-0.2187	-0.0393	-0.127	-0.2018	-0.1157	-0.2297	-0.1105	-0.158	-0.0864	-0.0835	-0.0751	-0.1279	-0.0307	0.0083	0.0055	-0.0964	-0.136	-0.1838	0	-0.1129	-0.0579	-0.0221	-0.0928	-0.0229	-0.1341	-0.0491	-0.1219	-0.0452	-0.0105	-0.0691	-0.1463	-0.0534	-0.0049	-0.0288	-0.1843	-0.1328	-0.1046
100126489	-0.1773	-0.3102	-0.368	-0.17	-0.153	-0.2861	-0.2641	-0.3358	-0.2765	-0.2304	-0.3857	-0.3898	-0.4611	-0.1948	-0.3909	-0.3376	-0.4297	-0.5707	-0.2529	-0.485	-0.3147	-0.3328	-0.2448	-0.3752	-0.478	-0.3148	-0.2717	-0.2681	-0.3133	-0.3482	-0.3065	-0.355	-0.3028	-0.399	-0.3062	-0.4419	-0.4972	-0.1622	-0.2445	-0.3168	-0.3771	-0.3327	-0.1599	-0.3584	-0.2981	-0.2148	-0.6592	-0.3032	-0.2505
100126491	-0.4592	-0.3778	-0.3909	-0.1638	-0.2755	-0.3322	-0.4011	-0.3623	-0.4249	-0.345	-0.3738	-0.6501	-0.6738	-0.3371	-0.46	-0.4334	-0.5191	-0.6205	-0.4606	-0.2619	-0.2923	-0.2925	-0.3396	-0.2323	-0.4341	-0.2018	-0.1841	-0.3361	-0.133	-0.2913	-0.2111	-0.3444	-0.3052	-0.2161	-0.2763	-0.1354	-0.3427	-0.1381	-0.3768	-0.2661	-0.1898	-0.4051	-0.335	-0.3647	-0.2076	-0.4391	-0.6582	-0.1894	-0.2915
100126493	-0.4602	-0.1862	-0.2669	-0.2599	-0.139	-0.1747	-0.3164	-0.2975	-0.1744	-0.2277	-0.3238	-0.2737	-0.3903	-0.2519	-0.3041	-0.3749	-0.3212	-0.37	-0.2399	-0.149	-0.3925	-0.2916	-0.2523	-0.2337	-0.2478	-0.2078	-0.2723	-0.1338	-0.2612	-0.0878	-0.1389	-0.242	-0.1676	-0.1714	-0.2762	-0.2397	-0.2806	-0.1015	-0.0834	-0.1811	-0.1014	-0.1615	-0.1838	-0.184	-0.1497	-0.0573	-0.252	-0.2213	-0.1064
100126495	-0.0415	0.0815	-0.0155	0.1314	0.002	0.0062	0.0236	9e-04	0.0178	-0.017	0.0372	0.0328	0.0147	0.0475	-0.0248	-0.2028	-0.1093	-0.236	-0.0687	-0.018	-0.0434	0.0379	-0.0063	-0.0821	-0.0653	0.0878	0.0058	0.139	0.0219	-0.0316	-0.0776	0.0253	0.0588	-0.0616	0.0606	0.1329	-0.0143	-0.0692	-0.0137	0.102	0.0738	0.1241	0.0756	-0.0303	0.0432	-0.015	0.0018	0.1348	-0.0486
100126496	-0.0722	0.1105	0.1198	0.2141	0.0708	-0.1719	0.0268	0.1083	0.0972	-0.1018	0.2175	0.2355	-0.175	-0.0022	-0.1025	0.2248	0.0504	-0.3918	-0.0281	0.1132	0.2298	-0.0529	-0.0925	0.1052	-0.0279	0.0227	0.1097	0.4335	0.1076	0.3822	0.2838	0.1065	0.1291	0.2913	0.2356	0.1874	-0.0334	0.2267	0.1594	0.257	0.0166	0.0694	0.1451	0.1135	0.1038	0.2883	0.0965	0.1688	0.1326
100126497	0.3692	0.3291	0.2551	0.3351	0.3258	0.3213	0.2694	0.1725	0.3244	0.4072	0.3776	0.0852	0.0669	0.3861	0.2359	0.2686	0.2427	0.0946	0.2904	0.4821	0.1608	0.107	0.2327	0.2993	0.3312	0.3903	0.3139	0.2518	0.2481	-0.0064	0.2787	0.1317	0.1911	0.1916	0.1241	0.1917	0.2195	0.3051	0.1069	0.2522	0.2036	0.287	0.2012	0.0345	0.2086	0.1249	0.0786	0.0452	0.0896
100126499	0.0016	-0.0501	-0.1	0.0547	0.0596	-0.0779	-0.0172	-0.0807	0.0641	0.0116	-0.0393	-0.0951	-0.2212	-0.067	0.0138	-0.0274	-0.01	-0.2886	-0.0178	-0.0331	-0.0505	-0.09	-0.0868	-0.088	0.0057	0.0048	-0.0057	-0.0148	-0.0315	0.0715	0.045	-0.0524	-0.0313	-0.0069	0.032	-0.0683	0.0079	0.0509	0.0175	-0.0359	0.0974	0.0656	0.1032	0.1487	0.0661	0.011	-0.0654	0.0643	0.1191
100126500	-0.1566	-0.0334	-0.3552	-0.1659	-0.1046	-0.1625	-0.0977	-0.1831	-0.2547	-0.208	0.0418	-0.2401	-0.4959	-0.2683	-0.278	-0.0312	-0.0574	-0.5011	-0.2885	-0.1938	-0.0834	-0.1833	-0.2411	-0.257	-0.4554	-0.1461	0.0942	0.0986	-0.092	0.2077	-0.2437	-0.3204	-0.1019	-0.0254	0.0119	0.0371	-0.4185	-0.0319	0.0042	0.0535	-0.0874	-0.2477	-0.1209	-0.2521	-0.1117	-0.0737	-0.1541	0.1293	-0.2224
100126501	-0.2858	-0.0753	-0.1441	-0.1251	-0.1116	-0.1222	-0.1445	-0.3221	-0.1675	-0.2197	-0.2037	-0.2577	-0.3797	-0.1888	-0.3048	-0.2891	-0.2105	-0.5773	-0.3192	-0.2043	-0.2955	-0.2794	-0.2195	-0.1764	-0.2904	-0.163	-0.1794	-0.0473	-0.027	-0.2658	-0.081	-0.1094	-0.1588	-0.0741	-0.1951	-0.1459	-0.3557	-0.1712	-0.1604	-0.0493	-0.086	-0.2184	-0.2447	-0.1956	-0.2412	-0.1591	-0.4049	-0.2192	-0.1227
100126503	-0.0172	0.0052	0.0618	-0.021	-0.0128	0.0147	-0.0496	-0.0369	-0.0503	-0.017	-0.1065	-0.1228	-0.0213	-0.0298	-0.001	-0.0527	-0.0923	-0.1654	-0.0219	0.0825	-0.1003	-0.0847	-0.1461	-0.2379	-0.0709	0.0584	-0.0279	0.0674	0.0977	0.0847	0.0549	-0.0197	0.0282	0.0921	-0.0195	0.0298	0.0181	0.0364	-0.0826	-0.0796	-0.052	0.0122	0.0284	-0.1787	0.0219	-0.1336	-0.0227	-0.041	0.0113
100126504	-0.6595	-0.4945	-0.5078	-0.4933	-0.3729	-0.5918	-0.4214	-0.5974	-0.4648	-0.3422	-0.4029	-0.5258	-0.635	-0.295	-0.4904	-0.7815	-0.6168	-0.7527	-0.5579	-0.3756	-0.4331	-0.532	-0.4692	-0.3092	-0.7443	-0.2993	-0.2566	-0.3813	-0.4323	-0.4115	-0.391	-0.4241	-0.5584	-0.1058	-0.4308	-0.1641	-0.5922	-0.3099	-0.2699	-0.4578	-0.2267	-0.3232	-0.2104	-0.3455	-0.3405	-0.3393	-0.513	-0.3587	-0.1973
100126506	-0.0972	-0.1436	-0.0784	-0.0222	-0.0155	-0.1609	-0.1314	-0.1604	-0.0538	-0.0797	-0.1507	-0.2024	-0.2559	-0.0715	-0.181	-0.0838	-0.1642	-0.3129	-0.1177	-0.0675	-0.1178	-0.1595	-0.0033	-0.1316	-0.1432	-0.0062	-0.0513	-0.0458	-0.067	-0.182	-0.0881	-0.0816	-0.0751	0.0246	-0.0618	-0.0912	-0.1762	-0.0761	-0.0743	-0.0267	-0.0419	-0.0984	0.0114	-0.0491	-0.1442	-0.1014	-0.1768	-0.0518	-0.037
100126509	-0.1625	-0.1779	-0.2632	-0.2737	-0.2547	-0.1431	-0.1841	-0.1968	-0.1491	-0.1522	-0.104	-0.2366	-0.1367	-0.1957	-0.1345	-0.267	-0.2106	-0.206	-0.1492	-0.1549	-0.2993	0.0482	-0.2179	-0.2325	-0.2612	-0.1192	-0.2089	-0.3608	-0.1682	-0.2289	-0.2394	-0.278	-0.3183	-0.2706	-0.2344	-0.2604	-0.2504	-0.153	-0.1396	-0.2409	-0.1494	-0.1396	-0.2287	-0.1376	-0.2104	-0.1266	-0.1581	-0.2393	-0.1967
100126510	-0.1355	-0.0236	0.003	-0.007	-0.0539	-0.0228	-0.0719	-0.1822	-0.026	-0.088	-0.148	0.11	0.0569	-0.0232	-0.0718	-0.1155	-0.052	-0.3101	-0.0632	-0.1364	-0.1075	0.0084	-0.1321	-0.1371	-0.096	-0.0145	-0.0791	-0.0248	-0.0977	-0.0654	-0.0064	-0.0991	-0.0485	-0.0362	-0.0599	-0.0632	-0.1216	-0.0523	-0.0145	-0.115	-0.0092	-0.0868	-0.064	-0.0537	-0.0928	-0.1181	-0.1018	-0.0328	-0.0075
100126512	-0.2145	-0.2681	-0.2384	-0.0475	-0.1283	-0.3359	-0.2616	-0.3565	-0.2996	-0.2192	-0.2789	-0.2889	-0.6412	-0.1618	-0.2991	-0.3422	-0.3951	-0.6823	-0.2818	-0.2377	-0.3863	-0.2356	-0.3249	-0.2845	-0.3346	-0.17	-0.1317	-0.2331	-0.1779	-0.2396	-0.2211	-0.1703	-0.233	-0.0157	-0.1912	-0.1617	-0.3229	-0.1316	-0.1562	-0.2566	-0.0961	-0.2505	-0.2247	-0.1808	-0.2355	-0.2527	-0.191	-0.3424	-0.1869
100126513	0.1962	-0.0654	0.0849	-0.127	0.091	-0.0762	0.0369	0.0487	-0.0709	0.0725	-0.0081	-0.08	-0.0855	-0.0729	-0.0414	-0.0062	-0.0574	-0.127	0.0676	0.013	0.1494	-0.007	-0.0121	-0.0145	-0.0099	-9e-04	0.1293	0.0355	-0.0473	0.1211	-0.0809	0.0519	0.0065	-0.0571	0.0284	0.0829	-0.0296	-0.0337	0.0077	0.0962	-0.0957	-0.0838	0.0328	0.0506	-0.0215	-0.0469	-0.1861	-0.0471	-0.1078
100126514	0.0695	0.1778	0.0297	0.1758	0.2702	-0.036	0.1731	0.0479	0.064	-0.0113	0.1629	0.0787	-0.1276	0.1442	0.0587	-0.0925	0.001	-0.2061	0.0263	0.1252	-0.0885	0.0803	0.1089	-0.1057	0.0232	0.2704	0.1164	0.345	0.2599	0.1834	0.144	0.0896	0.1961	0.0812	0.1186	0.3118	0.0667	0.1401	0.0946	0.1483	0.1947	0.1677	0.1162	0.1304	0.0092	0.1768	0.2572	0.238	-0.0139
100126516	0.3765	0.4933	0.4886	0.5689	0.521	0.4488	0.4708	0.4432	0.4577	0.4776	0.4694	0.3066	0.1751	0.3623	0.2964	0.43	0.4119	0.0368	0.3217	0.5657	0.2954	0.4671	0.5174	0.2186	0.4066	0.4805	0.5631	0.6122	0.6575	0.3088	0.4224	0.5267	0.5029	0.427	0.4972	0.3649	0.2136	0.4339	0.4894	0.4519	0.4375	0.5048	0.3907	0.3638	0.4272	0.4781	0.2981	0.3894	0.3177
100126517	0.3415	0.3298	0.3519	0.4298	0.3457	0.0562	0.2654	0.2477	0.2541	0.11	0.2722	-0.0126	-0.0611	0.3056	0.155	0.3014	0.1758	-0.2532	0.2791	0.4162	0.1834	0.222	0.3256	0.2655	0.2821	0.1914	0.3213	0.3986	0.2465	0.0314	0.4233	0.4206	0.3871	0.2605	0.3483	0.225	0.2174	0.2144	0.2739	0.339	0.1825	0.1615	0.3243	0.0989	0.3347	0.1795	0.1394	-0.0423	0.2003
100126518	0.3372	0.1971	0.415	0.3197	0.3514	0.3187	0.3092	0.3272	0.3544	0.3034	0.2493	0.1906	0.3109	0.1995	0.3438	0.4297	0.3823	0.3559	0.3119	0.4245	0.2763	0.2114	0.2363	0.323	0.3783	0.2284	0.3714	0.1338	0.1461	0.2432	0.3388	0.1498	0.4418	0.2008	0.0854	0.276	0.1607	0.1297	0.3192	0.0678	0.1727	0.1866	0.04	0.2648	0.4339	-0.0453	0.1811	0.1558	0.2683
100126520	-0.0203	-0.0607	-0.0096	-0.0679	0.0136	-0.1209	0.035	-0.0164	-0.0088	-0.0498	-0.12	0.0274	0.0639	-0.0179	-0.0228	0.0539	-0.114	-0.1747	0.0487	-0.0672	0.0109	0.0261	-0.017	-0.0578	-0.1535	2e-04	-0.0194	-0.0064	-0.0851	0.0917	0.0168	0.1259	-0.0098	-0.0498	0.0516	0.0431	0.2015	0.041	0.1398	-0.051	0.0405	0.1186	0.1113	0.0773	0.0198	0.0236	-0.0628	0.0717	-0.0865
100126521	0.281	0.0861	0.3353	0.0108	0.2498	0.2554	0.2405	0.0782	0.1624	0.061	0.2919	0.2157	0.1642	0.1955	0.3341	0.2316	0.3148	0.1181	0.2269	0.1714	0.2652	0.0459	0.3506	-0.2309	0.2434	0.018	0.134	-0.0068	-0.0794	-0.0218	-0.0325	0.0752	0.1192	0.3342	0.1191	-0.1076	0.0596	-0.0854	-0.1507	0.1186	-0.0722	0.1796	0.1372	0.1136	0.0709	0.4065	0.0603	-0.0458	-0.136
100126524	-0.2319	-0.2159	-0.2695	-0.1369	-0.1405	-0.3988	-0.2872	-0.3559	-0.2753	-0.2034	-0.2743	-0.3407	-0.5505	-0.2933	-0.3463	-0.3658	-0.4294	-0.5183	-0.3638	-0.2584	-0.3278	-0.3289	-0.2474	-0.2451	-0.2824	-0.1523	-0.1667	-0.1431	-0.0984	-0.4069	-0.1804	-0.2558	-0.1973	-0.0167	-0.1992	-0.3382	-0.3731	-0.0941	-0.1638	-0.1741	-0.1254	-0.3276	-0.1653	-0.1913	-0.3548	-0.2901	-0.4913	-0.1541	-0.2587
100126526	-0.0844	-0.0148	-0.1024	-0.1722	-0.0321	-0.1071	-0.1186	-0.129	-0.0609	-0.1462	0.0077	-0.1131	-0.1615	-0.0784	-0.1702	-0.2256	-0.0734	-0.1317	-0.0664	-0.2165	-0.0367	-0.0931	-0.0723	-0.155	-0.1601	-0.1702	-0.1781	-0.1032	-0.1532	0.0651	-0.0692	-0.2269	-0.1344	-0.0994	-0.1279	-0.11	-0.0968	-0.1437	-0.221	0.0473	-0.1628	-0.1539	-0.1339	-0.1142	-0.2106	-0.1897	-0.0725	-0.09	-0.1421
100126527	-0.0647	-0.041	0.0697	0.0329	0.0109	0.002	-0.1246	-0.0709	-0.013	0.0503	-0.0976	-0.1798	-0.3316	-0.0352	-0.0895	-0.1875	-0.1253	-0.3679	-0.0511	0.1285	-0.0794	-0.1043	0.0174	-0.0165	-0.0063	0.0784	0.0315	0.0576	0.0271	-0.1727	-0.1202	0.0269	0.1679	0.1272	-0.0468	-0.0569	-0.1362	0.0384	-0.0819	0.0075	0.098	-0.0979	0.0203	0.1335	-0.1211	-0.058	-0.1947	-0.0483	-0.0627
100126531	-0.1589	-0.1928	-0.1558	-0.1064	-0.1147	-0.2259	-0.1026	-0.2138	-0.1087	-0.1494	-0.1002	-0.2215	-0.3825	-0.178	-0.2385	-0.2545	-0.1014	-0.4669	-0.1508	-0.1105	-0.2412	-0.205	-0.0109	-0.1673	-0.1892	-0.0644	-0.1139	-0.1153	-0.083	-0.0793	-0.0743	-0.0451	-0.2209	-0.0967	-0.112	-0.0726	-0.1086	-0.1963	-0.1726	-0.1593	-0.0544	-0.1255	-0.2087	-0.136	-0.1591	-0.1395	-0.0427	-0.2215	-0.1522
100126693	-0.2594	-0.2566	-0.3655	-0.0121	-0.1511	-0.0437	-0.1885	-1e-04	-0.0695	-0.1312	-0.094	0.0975	-0.3319	-0.0383	-0.1554	-0.1489	-0.2721	-0.39	-0.1503	-0.0746	-0.2411	-0.445	-0.1804	-0.1616	-0.1468	-0.2432	-0.3493	-0.0484	-0.1996	0.2204	-0.0395	0.0401	0.094	-0.0066	-0.1046	-0.1351	-0.0908	-0.0242	0.0816	-0.2221	-0.1057	-0.0577	0.0687	0.0611	-0.1144	-0.1384	0.0828	-0.0199	-0.1187
100126784	-0.2377	-0.2335	-0.2454	-0.124	-0.1153	-0.235	-0.1903	-0.3437	-0.2495	-0.1597	-0.2234	-0.3818	-0.4968	-0.204	-0.2588	-0.27	-0.3366	-0.537	-0.2821	-0.1779	-0.2873	-0.2233	-0.2401	-0.2402	-0.2355	-0.1214	-0.0958	-0.0947	-0.0894	-0.1748	-0.1514	-0.2052	-0.116	-0.114	-0.0783	-0.0438	-0.2449	-0.047	-0.1129	-0.1042	-0.1033	-0.1279	-0.0696	-0.1985	-0.1761	-0.1902	-0.2851	-0.1272	-0.0931
100127206	-0.1135	-0.134	-0.1164	-0.1743	-0.2125	-0.0125	-0.1221	-0.1624	-0.1938	-0.176	-0.1827	-0.1229	-0.0039	-0.1402	-0.0527	-0.1711	-0.1484	0.0664	-0.0933	-0.116	-0.0589	-0.1275	-0.1344	-0.3344	-0.0919	-0.0654	-0.1806	-0.2524	-0.0625	-0.0284	-0.1154	-0.1272	-0.2644	-0.0271	-0.116	-0.111	-0.0108	-0.0881	-0.1258	0.1486	-0.0683	-0.1163	-0.1299	-0.2795	-0.1369	-0.203	0.0591	-0.1551	-0.133
100127886	0.4137	0.1313	0.1904	0.2285	0.0615	0.2447	0.1488	0.4222	0.2121	0.205	0.0882	0.0759	0.3737	0.3592	0.2339	0.5034	0.0036	0.4067	0.4097	0.1081	0.1459	0.3494	0.2114	0.1633	0.0915	0.0439	0.1144	-0.1565	0.2993	0.4998	0.2132	0.191	0.0244	0.1986	0.2627	0.0038	0.4203	0.1595	0.2259	0.0534	0.1286	0.0427	0.276	-0.0393	0.1981	0.1992	0.5211	0.5113	0.166
100127887	0.0042	0.0942	0.0935	0.0538	0.0935	0.1892	0.1416	0.0271	0.1496	0.0097	0.1275	0.1517	0.036	0.0866	-0.0514	0.0198	0.1519	0.1094	0.128	0.1484	0.0232	0.0696	0.0695	0.1578	0.099	0.0185	0.0614	0.1274	0.1964	0.1918	0.1306	0.0368	0.0683	0.0533	0.0274	0.0616	0.0439	0.0053	0.0425	0.0081	0.0752	-0.0102	0.0312	0.1258	0.053	0.0517	0.0362	0.0171	-0.0238
100127888	-0.0801	-0.1989	-0.0732	-0.1356	-0.1715	-0.2806	-0.1174	-0.0788	-0.0895	-0.0738	-0.098	-0.1319	-0.2158	-0.055	-0.2191	-0.098	-0.1658	-0.3637	0.0818	-0.0114	-0.109	-0.0723	-0.0477	0.0145	-0.0938	-0.1101	-0.0688	-0.0565	0.1314	-0.1678	-0.0416	-0.0297	-0.0508	-0.0397	0.0081	-0.2402	-0.1615	0.0269	-0.082	0.0113	-0.0916	-0.0367	-0.0218	-0.1279	-0.1456	-0.1759	-0.1233	-0.0414	-0.0569
100127889	0.1669	-0.0161	0.0239	-0.0152	0.0219	0.0048	0	0.0842	-0.0198	0.1622	-0.0029	-0.0109	-0.1085	-0.0329	-0.0391	-0.0153	-0.2069	-0.1923	0.059	0.0445	0.038	0.0807	0.0545	-0.0138	0.0124	0.0819	0.0311	-0.0091	0.0964	-0.0547	0.0448	0.0296	0.1196	0.0288	-0.0488	-0.1126	0.1016	-0.0422	0.077	-0.0941	-0.0545	0.051	-0.0176	-0.0587	0.0028	0.007	0.0034	-0.083	0.0101
100127891	0.178	-0.0647	0.0701	0.267	0.2594	0.0758	0.3079	0.1728	0.1897	0.1638	-0.1688	-0.2761	-0.1482	0.3786	0.1934	0.2759	-0.0858	-0.1121	0.3042	0.0944	-0.0214	0.0057	0.1023	0.0128	0.271	0.1625	0.2555	-0.1638	-0.127	-0.1836	0.0319	-0.0652	-0.0039	0.1805	0.2222	-0.1135	0.207	0.1052	0.1126	0.0859	-0.0452	0.1977	0.194	0.037	0.0814	0.058	-0.2347	-0.1424	0.0998
100127895	-0.1718	-0.0681	-0.1045	-0.1023	-0.0744	-0.1087	-0.1101	-0.3054	-0.0874	-0.1146	-0.0116	-0.2055	-0.2186	-0.1889	-0.1983	-0.0216	-0.1338	-0.2625	-0.1285	-0.1045	-0.2018	-0.1738	-0.2632	-0.0925	0.0177	-0.1633	-0.0711	0.2082	0.0235	0.0296	-0.0998	-0.032	-0.1543	0.0906	-0.0852	-0.2255	-0.0267	-0.0685	-0.247	-0.1714	-0.152	0.0454	-0.1142	-0.0835	-0.0105	-0.1234	-0.3103	-0.2128	-0.0044
100127897	-0.0073	-0.0716	-0.0617	-0.0593	-0.033	0.0919	-0.141	-0.046	-0.0268	-0.0304	0.0695	-0.1735	-0.2061	-0.0565	-0.0644	-0.1666	-0.1482	-0.2969	-0.1194	-0.0763	-0.0871	-0.0842	-0.0356	-0.0956	-0.0406	0.041	-0.0283	0.0639	0.1594	0.1489	-0.1108	-0.0565	0.061	-0.0312	0.0775	-0.007	-0.1493	0.1184	-0.0719	0.058	0.0622	0.0302	0.0315	-0.0795	0.061	0.0277	-0.111	0.2191	-0.0933
100127898	0.0207	0.0309	0.0071	-0.0239	-0.0275	-0.1111	-0.1483	0.0758	0.0452	0.0099	-0.0772	0.0359	0.05	-0.0237	0.062	0.023	0.0752	0.2746	-0.0143	0.0286	0.1317	0.0156	0.0275	-0.115	0.0151	-0.071	-0.0348	0.0269	0.0854	-0.2116	-0.0033	-0.0056	0.0318	0.1125	-0.0217	-0.2286	0.0598	-0.1397	0.0686	-0.1546	-0.0424	0.0022	0.051	0.0204	-0.023	0.0244	0.1833	-0.0719	0.0034
100127899	0.0526	0.1354	-0.0754	0.1286	0.0758	0.0105	0.0552	0.0703	0.0393	0.0772	-9e-04	-0.1744	-0.2356	-0.0204	-0.1011	0.03	0.0601	-0.3093	0.0959	0.0776	0.1233	-0.1801	-0.0941	-0.0605	-0.002	0.1153	0.2857	0.1422	0.1446	-0.1814	0.163	0.1422	0.0935	0.0999	0.069	0.0778	-0.2652	0.0678	0	0.1197	0.009	0.016	0.1195	-0.102	0.0502	0.1299	-0.2926	0.1247	0.1295
100127901	0.0722	0.1229	0.1511	0.1629	0.1621	0.1538	0.1785	0.3475	0.1873	0.0924	0.302	0.1404	0.2758	0.1688	0.3326	0.3615	0.4265	0.4208	0.2092	0.1513	0.1628	0.2522	0.2386	0.3498	0.2224	0.2904	0.1003	0.0504	0.2329	0.1964	0.076	0.164	0.0906	0.1877	-0.0088	0.0293	-0.1035	-0.0736	-0.0479	0.1487	-0.017	0.0823	0.1524	0.3016	0.0165	0.0654	0.1727	0.0496	0.0666
100127905	-0.3668	-0.4018	-0.3184	-0.2024	-0.1506	-0.3296	-0.3533	-0.3111	-0.0864	-0.1872	-0.3699	-0.1195	-0.2861	-0.0085	-0.1851	-0.1187	-0.0336	-0.4751	-0.2568	-0.4658	0.0481	-0.3658	-0.309	-0.1351	-0.2113	-0.0773	-0.1461	-0.3171	-0.1852	-0.2425	-0.2379	-0.2411	-0.3921	-0.0592	-0.1277	-0.2207	-0.1844	-0.0452	-0.2186	-0.0488	-0.1089	-0.1657	-0.3266	-0.1094	-0.1295	-0.235	-0.1364	-0.1296	-0.2359
100127907	0.5163	0.4758	0.407	0.4588	0.5234	0.3617	0.5392	0.3189	0.4138	0.3969	0.2634	0.1521	0.4371	0.5427	0.4722	0.249	0.3762	0.2732	0.5223	0.5328	0.0715	0.2891	0.3195	-0.1121	0.282	0.5377	0.3017	0.0197	0.1795	-0.1624	0.3858	0.5375	0.3308	0.2512	0.3797	0.0614	0.2497	0.2505	0.1877	0.4055	0.3679	0.2183	0.3563	0.3754	0.4433	0.3458	-0.0417	0.28	0.1611
100127911	0.0791	0.0376	0.065	0.122	0.0177	0.0544	0.3003	0.0442	0.0535	-0.07	-0.1111	0.3274	0.1617	0.207	0.0945	0.2379	0.2319	0.3483	0.2271	0.0665	0.0212	0.1816	0.0143	0.1046	-0.0339	0.0921	0.088	0.1015	0.1883	0.1049	0.012	0.0867	-0.0325	0.096	-0.1344	-0.0882	0.1503	0.0141	-0.0679	0.0588	0.01	0.0571	-0.0644	-0.2432	0.0123	-0.1204	-0.058	-0.2025	0.0984
100127912	-0.1516	0.086	-0.1099	0.021	-0.0432	-0.1698	0.0957	-0.0146	0.06	0.0886	-0.0814	0.034	0.0127	0.0299	0.2485	0.1726	0.1569	0.0609	-0.0951	-0.1069	0.0762	0.0949	0.0976	0.3222	0.0149	0.1512	0.0698	0.374	0.1811	0.0494	-0.068	-0.0334	0.0225	0.1849	0.0429	0.0715	0.0372	0.1036	0.3239	0.0483	0.0959	0.0258	0.2137	0	-0.1746	0.1392	-0.3383	0.0031	0.0651
100127914	-0.1144	-0.1269	-0.0589	-0.0047	-0.0571	-0.1069	-0.1763	-0.059	-0.0377	-0.0367	-0.2387	-0.081	-0.1844	0.077	-0.115	-0.1627	-0.122	-0.1049	0.0387	0.1948	-0.1536	-0.2251	-0.022	-0.0964	-0.1305	0.0914	0.0317	-0.0837	-0.0581	-0.1258	-0.0804	-0.0586	-0.2375	-0.1457	-0.0498	-0.1524	-0.1612	0.002	-0.1318	0.0286	-0.1213	0.0843	-0.1191	-0.0783	-0.016	-0.1898	-0.2996	-0.1157	-0.067
100127917	0.0189	-0.0835	0.0112	0.0322	-0.0908	-0.086	-0.0483	-0.1402	-0.0343	-0.0982	-0.1547	-0.1654	-0.14	-0.0487	-0.1326	-0.0893	0.0022	-0.0784	0.024	-0.0552	-0.1016	-0.0651	0.0042	-0.0359	-0.0328	-0.0036	-0.0158	-0.0965	-0.0905	-0.0372	0.0283	-0.0415	-0.0608	0.0591	0.0258	-0.0318	0.0297	-0.0327	0.0268	-0.0523	0.025	-0.0614	0.0052	0.0367	0.0042	0.0122	-0.09	-0.1064	-0.0446
100127920	0.5487	0.6807	0.6603	0.7323	0.6325	0.564	0.5669	0.6228	0.6542	0.5972	0.3717	0.6646	0.6386	0.7096	0.7667	0.5792	0.6138	0.4631	0.733	0.5871	0.827	0.6525	0.6945	0.7389	0.6342	0.7137	0.6728	0.6558	0.5513	1.03	0.6396	0.5834	0.5463	0.6819	0.6672	0.6355	0.6622	0.5725	0.6351	0.5396	0.6575	0.7155	0.7118	0.7149	0.7014	0.5766	0.5503	0.6458	0.7115
100127923	0.1129	0.1583	0.1661	-0.046	0.0544	0.032	0.0942	0.209	0.2574	0.0247	0.1782	0.4889	0.1354	0.0052	0.1976	0.2706	0.1248	0.2776	0.1456	-0.0344	0.236	0.2092	0.0288	0.0459	0.1665	0.1239	0.0999	0.1425	0.0214	0.1642	0.1467	0.1841	0.0274	0.0706	0.0193	0.0041	0.2468	0.0707	0.0099	-0.0781	0.0619	0.2231	0.0114	0.174	0.1396	-0.0526	0.3859	0.0425	0.0921
100127924	0.1312	-0.0288	0.2116	0.0308	-0.1007	-0.0162	0.0574	0.0892	0.0364	0.0508	0.0236	-0.0256	0.0176	-0.0545	0.0108	-0.0257	-0.0535	-0.1392	-0.0073	0.1803	0.1757	-0.0859	0.0239	-0.2324	-0.0999	0.0336	0.0237	0.1971	-0.1751	-0.2965	0.0168	0.2221	0.1894	0.0495	-0.0351	-0.1549	-0.1622	-0.1726	-0.0608	-0.1977	-0.1042	-0.1228	0.091	-0.0833	0.0248	0.0301	-0.5104	-0.2901	-0.1811
100127925	-0.1417	-0.0143	-0.1281	0.0559	-0.0983	-0.0385	-0.2012	-0.0428	-0.1564	-0.0768	-0.1067	-0.2409	-0.2735	-0.133	-0.1382	-0.1759	-0.0645	-0.3101	-0.1788	-0.0527	-0.1435	-0.142	-0.1151	-0.0043	-0.0735	-0.137	-0.0309	0.1801	-0.0486	-0.2168	0.014	-0.1385	-0.0203	-0.102	-0.176	-0.0525	-0.196	-0.0407	-0.1492	-0.1576	-0.047	-0.0929	0.0161	-0.1455	-0.0214	-0.1189	0.1302	-0.041	-0.057
100127929	0.2184	0.1444	0.1617	0.0023	-0.0026	0.1816	0.0061	0.0307	0.3638	0.0366	-0.0788	0.1183	0.0161	0.1357	0.0874	0.1549	0.1761	0.1556	0.1213	0.301	0.1097	-0.1187	0.2293	0.3949	0.2382	0.1566	0.1202	0.0977	0.0761	0.1242	0.0703	0.1453	0.1097	0.3534	0.1061	0.2528	0.1516	0.086	0.0237	0.1294	0.2025	0.187	0.1469	0.1004	0.0983	0.3147	0.0092	0.0406	-0.0135
100127930	-0.0802	-0.0979	-0.1148	-0.0224	-0.0356	-0.1718	-0.0619	-0.0495	-0.0484	-7e-04	-0.0677	-0.1855	-0.162	-0.0629	-0.0323	-0.2033	-0.1772	-0.1714	-0.0535	0.0098	-0.0775	-0.1193	-0.0348	-0.1263	-0.0573	0.0049	-0.0343	-0.0446	-0.0402	-0.0721	-0.0377	-0.1137	-0.0581	-0.0647	-0.0184	-0.1493	-0.1407	0.0467	0.0646	-0.0483	-0.052	-0.0464	-0.0179	-0.0639	-0.033	-0.0636	-0.1562	0.0128	-0.0425
100127933	0.0189	0.1001	0.0626	0.1273	0.1161	-0.1473	-0.0117	0.005	0.1446	0.0149	0.1799	-0.1301	-0.4118	-0.0083	-0.0216	-0.037	0.1135	-0.4587	-0.0011	0.2038	0.1031	-0.1823	0.1769	0.1129	-0.0046	0.0653	0.1801	0.272	0.2768	9e-04	0.1921	0.0515	0.2197	0.1821	0.098	0.1063	-0.0235	0.1044	-0.1272	0.1058	0.0233	0.1204	0.173	-0.09	0.1149	-0.0627	-0.1904	-0.0157	-0.009
100127936	0.1668	0.319	0.2581	0.1028	0.2256	0.2399	0.3345	0.2457	0.2537	0.1148	0.173	0.3766	0.3405	0.1764	0.1779	0.3064	0.2464	0.3868	0.2344	0.1158	0.0575	0.3855	0.1399	0.0862	0.3685	0.356	0.275	0.254	0.1577	0.1831	0.2298	0.3032	0.1466	0.2227	0.2136	0.0696	0.183	0.129	0.1094	0.0502	0.2077	0.1498	0.1464	0.1602	0.0977	0.228	-0.0353	0.297	0.2252
100127937	-0.124	0.029	-0.0855	-0.1189	-0.0286	-0.0585	-0.1546	-0.0636	-0.029	-0.0678	-0.1735	-0.0377	-0.0258	-0.045	0.0857	-0.0306	-0.0157	0.1083	-0.0845	-0.0129	-0.0066	0.0485	-0.199	-0.1816	-0.1613	-0.1538	-0.0617	-0.1038	-0.182	0.1709	0.0169	-0.0474	-0.0317	-0.032	-0.0328	-0.034	0.0283	-0.0238	-0.1863	-0.0759	-0.0677	-0.0102	0.121	0.032	-0.0567	-0.1508	0.1868	-0.0209	0.0686
100127938	-0.2773	-0.3507	-0.3106	-0.3408	-0.1522	-0.3531	-0.2767	-0.2844	-0.1432	-0.2893	-0.2435	-0.2264	-0.0187	-0.1306	-0.3342	-0.3614	-0.3731	-0.039	-0.314	-0.1009	-0.1907	-0.3224	-0.2918	-0.4391	-0.2934	-0.3506	-0.3555	-0.4463	-0.3634	-0.228	-0.2965	-0.3139	-0.322	-0.3809	-0.2401	-0.4307	-0.3048	-0.3033	-0.164	-0.1457	-0.2707	-0.2879	-0.1283	-0.1304	-0.352	-0.1913	-0.4009	-0.2948	-0.3039
100127942	-0.2223	-0.3944	-0.2415	-0.0829	-0.2348	-0.2519	-0.086	-0.124	-0.1585	-0.1598	-0.2924	-0.3216	-0.269	-0.2379	-0.1603	-0.3482	-0.1504	-0.1744	-0.1825	-0.1452	-0.0792	-0.1107	-0.1352	-0.1584	-0.2343	-0.0561	-0.1336	-0.0668	-0.1314	-0.256	-0.0597	-0.198	-0.1459	-0.1289	-0.247	0.0064	-0.0225	-0.0296	-0.2133	-0.2494	-0.0902	-0.0701	-0.1368	-0.0329	-0.0675	-0.1099	-0.2424	-0.1883	-0.1571
100127944	0.319	0.3345	0.484	0.2433	0.3563	0.3578	0.4697	0.1963	0.3673	0.4609	0.3037	0.2412	0.3913	0.6517	0.3601	0.41	0.5589	0.3244	0.5021	0.4586	0.1226	0.0754	0.3127	0.2046	0.3456	0.2008	0.5114	0.1881	0.1531	-0.0464	0.1501	0.343	0.2515	0.2292	0.1582	0.0258	0.1145	0.3787	0.0998	0.3187	0.2419	0.2314	0.2608	-0.0209	0.1833	0.2021	0.0026	-0.0473	0.2511
100127945	-0.2628	-0.1785	-0.1321	-0.1694	-0.0724	-0.2059	-0.2177	-0.1702	-0.1032	-0.0919	-0.2931	-0.1901	-0.398	-0.1606	-0.3353	-0.0993	-0.2443	-0.42	-0.1721	-0.2397	-0.4312	-0.2016	-0.2182	-0.1747	-0.2643	-0.1012	-0.0951	-0.2036	-0.1383	-0.2473	-0.0352	-0.1511	-0.17	-0.232	-0.2639	-0.109	-0.2408	-0.2031	-0.1876	-0.0948	-0.2737	-0.2355	-0.0974	-0.2778	-0.1419	-0.225	-0.1962	-0.2259	-0.1532
100127946	-0.2017	-0.0807	-0.0536	0.4001	0.3561	-0.0826	-0.0139	-0.2041	0.1107	0.1846	-0.0839	-0.352	-0.6515	0.0073	-0.0189	-0.235	-0.2606	-0.687	0.033	0.191	-0.0684	0.0318	-0.0496	-0.0848	-0.1151	0.1535	0.1314	0.144	0.2851	0.0961	0.2112	-0.0165	0.2329	0.3208	0.2421	0.3996	-0.2952	0.3511	0.1931	0.1219	0.0687	-0.0162	0.2435	-0.0226	0.0484	0.0652	-0.3502	0.1097	0.1487
100127947	0.1362	0.3666	0.2739	0.1628	0.1007	0.2441	0.3556	0.0947	0.1926	0.0649	0.1785	0.4308	0.5778	0.413	0.2851	0.3766	0.4287	0.5575	0.3367	0.122	0.3164	0.2852	0.2663	0.2983	0.1188	0.2201	0.1634	0.1961	-0.0438	0.1422	-0.0734	0.1881	0.0146	0.5936	0.415	0.3486	0.4758	-0.0479	0.3631	0.1411	0.4769	0.2847	0.3512	0.368	0.1996	0.3062	0.255	0.1275	0.081
100127949	0.0967	0.0143	0.0368	0.1225	0.2456	0.0532	0.1302	0.0665	0.1012	0.2583	0.0967	-0.3585	-0.15	0.2872	0.03	-0.3993	-0.1118	-0.33	0.1149	0.1088	-0.2174	0.0036	0.0506	-0.1601	0.0502	0.0866	0.1572	-0.1764	-0.1219	-0.1817	-0.1053	0.0658	-0.129	0.005	0.1406	0.2021	-0.1995	0.1435	-0.2154	0.0592	-0.0522	0.2374	0.256	0.0123	-0.0872	0.0689	-0.4119	-0.1865	-0.1382
100127951	-0.11	-0.2248	-0.2615	-0.2189	-0.1269	-0.3605	-0.1533	-0.243	-0.1014	-0.2603	-0.3163	-0.2823	-0.3405	-0.19	-0.2076	-0.3897	-0.3343	-0.4319	-0.3189	-0.2289	-0.125	-0.2479	-0.0207	-0.3418	-0.1518	-0.1964	-0.117	-0.0266	0.1274	0.0598	-0.1161	-0.1989	-0.1983	-0.1451	-0.2904	-0.0465	-0.2367	-0.14	0.0181	-0.1714	-0.1837	-0.1083	-0.1625	0.0049	-0.2476	-0.247	-0.2747	-0.0488	-0.2041
100127958	-0.2014	-0.1674	-0.2432	-0.1638	-0.1231	-0.3681	-0.3049	-0.2767	-0.2082	-0.1694	-0.3537	-0.3678	-0.4792	-0.1594	-0.357	-0.1395	-0.2798	-0.5244	-0.2367	-0.1499	-0.358	-0.2586	-0.2074	-0.4346	-0.288	-0.1922	-0.2212	-0.4265	-0.2655	-0.4405	-0.166	-0.309	-0.2261	-0.1843	-0.1738	-0.2126	-0.3555	-0.1142	-0.0762	-0.0939	-0.1089	-0.2889	-0.0776	-0.3246	-0.3474	-0.1706	-0.4083	-0.1604	-0.1034
100127960	0.0347	-0.1107	-0.1544	-0.2487	-0.2394	-0.213	-0.1739	-0.1752	-0.12	-0.106	-0.0969	-0.0402	-0.2737	-0.3108	-0.2108	-0.3367	-0.0708	-0.4528	-0.298	-0.1811	-0.0506	0.0197	0.0692	-0.0318	-0.3997	-0.1351	-0.176	0.0887	-0.2144	0.0696	-0.0801	-0.1747	-0.0623	-0.1013	-0.1456	-0.1966	-0.0825	-0.0645	-0.1243	-0.2047	-0.1296	0.0335	0.0121	0.1245	-0.1921	-0.0635	-0.0413	0.0406	-0.1879
100127961	0.1433	0.2932	0.0355	0.1977	-0.0503	0.0836	0.1685	0.1864	-0.0179	0.1415	0.1152	0.0767	-0.0913	-0.0845	-0.0269	0.2415	0.273	-0.0996	-0.0037	0.0504	-0.1464	-0.0901	-0.021	-0.1015	-0.0082	0.1533	0.0986	0.0073	0.5123	0.0756	0.0774	0.0099	0.1059	-0.01	0.0193	0.1938	-0.0498	-0.0067	0.132	0.0249	-0.0927	0.0603	0.0376	-0.0076	0.1167	0.0055	0.0457	-0.1403	-0.046
100127962	-0.052	-0.1573	-0.091	-0.0563	-0.0573	-0.098	-0.1744	-0.1228	-0.0854	-0.1325	-0.1641	-0.1406	-0.1284	-0.0472	-0.1206	-0.2402	-0.2446	-0.2502	-0.0914	-0.0451	-0.1514	-0.0095	-0.113	-0.2262	-0.1062	-0.1184	-0.1249	0.0047	-0.0125	-0.1996	-0.0889	-0.1667	-0.1362	-0.1136	-0.1062	-0.0388	-0.1555	-6e-04	-0.1565	-0.1685	-0.0846	-0.0467	-0.0782	-0.0618	-0.022	-0.156	-0.1059	-0.1066	-0.0328
100127964	-0.1654	-0.1534	-0.0958	-0.1748	-0.1566	-0.274	-0.2506	-0.202	-0.1331	-0.153	-0.1466	-0.2424	-0.2826	-0.1812	-0.2121	-0.3234	-0.1897	-0.2562	-0.2361	-0.1385	-0.2775	-0.0968	-0.1494	-0.2787	-0.1879	-0.201	-0.1464	-0.0592	-0.1798	-0.2057	-0.1862	-0.1523	-0.1638	-0.1563	-0.1526	-0.0986	-0.2462	-0.0937	-0.178	-0.0789	-0.2326	-0.1997	-0.135	-0.2272	-0.2214	-0.0739	-0.0941	-0.0481	-0.1075
100127965	0.7114	0.1592	0.3258	0.2965	0.6394	0.2428	0.2158	0.1308	0.3961	0.3428	0.6977	0.0359	0.2023	0.3608	0.335	-0.0984	-0.1207	-0.2307	0.3017	0.4776	0.4543	-0.0782	0.0986	-0.5618	0.2541	0.1272	0.0481	0.504	-0.2914	0.0412	0.0352	0.0329	-0.0608	-0.0285	0.9783	-0.2078	0.0392	0.0221	-0.0777	0.2084	0.4253	0.2882	0.1489	0.4096	0.387	0.4801	0.5477	0.1153	-0.0089
100127967	0.3661	-0.1189	-0.0369	-0.1968	-0.1511	-0.0939	0.0813	-0.1141	-0.1909	-0.1434	-0.1937	0.0373	0.2441	0.1016	-0.052	-0.1328	-0.123	-0.129	-0.1543	-0.0345	-0.2426	-0.0903	-0.0648	-0.3429	-0.0934	-0.0984	0.075	-0.1124	-0.2606	0.0752	-0.0155	0.0518	-0.0803	-0.1285	0.0048	-0.1309	0.0579	-0.1811	-0.1304	-0.1416	-0.1345	-0.1166	-0.1215	-0.1018	0.0249	-0.0268	-0.0791	-0.0411	-0.0439
100127969	-0.1488	-0.1763	-0.2028	-0.1456	-0.05	-0.1335	-0.1741	-0.1811	-0.0872	-0.1717	-0.1809	-0.1387	-0.1528	-0.1124	-0.0999	-0.2416	-0.2226	-0.1067	-0.1232	-0.0957	-0.0855	-0.2039	-0.1877	-0.2267	-0.1393	-0.126	-0.1451	-0.2425	-0.1875	-0.1079	-0.0368	-0.1379	-0.0758	-0.1066	-0.1745	-0.0506	-0.1612	-0.1097	-0.1241	-0.0741	-0.0845	-0.0728	-0.1226	-0.1381	-0.073	-0.1769	-0.1095	-0.0698	-0.1429
100127971	0.1518	0.0021	-0.015	-0.0669	-0.0089	-0.0702	0.0132	-0.055	0.0064	-0.002	0.1564	0.0801	-0.022	-0.0088	0.037	0.0507	0.0127	0.0582	0.1806	-0.0264	0.1798	-0.1248	-0.0676	-0.1295	-0.0836	0.1089	0.1134	-0.0424	-0.0196	0.1742	0.1191	0.0494	0.0141	-0.0216	-0.0921	0.2026	0.0188	-0.103	0.0628	0.1608	-0.0924	-0.0491	-0.025	0.0953	0.0179	-0.082	0.1797	0.0427	-0.1876
100127973	-0.1132	-0.1159	-0.1097	0.0373	-0.1419	-0.2582	-0.1226	-0.1091	-0.0496	-0.0759	-0.255	0.0176	-0.0135	-0.1537	-0.0034	-0.2986	-0.1565	-0.0701	-0.1256	-0.1345	0.0094	-0.2196	-0.1438	-0.0071	-0.2342	-0.0454	-0.0594	-0.1412	-0.1247	0.0798	0.0217	-0.0884	-0.2355	-0.106	-0.0819	-0.055	-0.096	-0.118	-0.04	-0.1201	-0.1399	-0.1324	-0.103	-0.1497	-0.0711	-0.1026	-0.1984	-0.1808	-0.0116
100127974	0.8435	0.694	0.9632	0.5388	0.675	0.7429	0.7593	0.7661	0.5649	0.5645	0.9584	0.3039	0.504	0.5882	0.7192	0.3996	0.571	0.4875	0.7238	0.6838	0.4417	0.5509	0.6069	0.3792	0.6763	0.3511	0.5695	0.6038	0.3272	0.2167	0.6307	0.6547	0.4886	0.177	0.6285	0.1667	0.4356	0.7455	0.4602	0.7224	0.531	0.5914	0.6737	0.1909	0.6952	0.5376	0.3665	0.664	0.6323
100127975	0.2607	-0.0286	0.0928	0.139	0.1952	0.023	0.2856	0.2505	0.0325	0.2675	0.0294	-0.2137	0.1491	0.0812	0.0754	0.2552	-0.1448	0.1586	0.2819	0.0947	0.0614	0.0516	0.1653	0.1269	0.1883	0.0889	0.1754	-0.1561	-0.0474	-0.2965	0.0637	0.0228	-0.1518	-0.0109	0.0681	-0.0905	0.065	0.1966	-0.1011	-0.0125	-0.1304	-0.0172	0.0752	-0.0907	-0.0389	0.085	-0.0744	-0.0087	0.013
100127976	0.1287	0.1645	0.1925	0.148	0.0665	0.1135	0.0804	-0.0233	-0.1072	0.0629	0.0676	0.0751	0.1235	0.1543	0.1026	0.1233	0.2021	0.0769	-0.0963	0.0559	0.1797	0.0122	0.1354	-0.1831	0.0498	-0.0183	0.1142	-0.0999	0.0512	0.3515	-0.0291	0.0946	0.2371	0.0719	0.019	-0.0839	0.0938	0.1196	0.1219	0.1542	0.1137	0.0819	0.0206	-0.0763	0.0229	-0.0294	-0.1477	0.0855	-0.0587
100127977	-0.0634	0.0497	-0.1012	0.0143	-0.0354	0.088	-0.0742	-0.0074	-0.0674	-0.0391	0.1071	-0.0561	0.1214	0.0182	0.0452	-0.0255	-0.016	-0.1941	0.0118	0.0195	0.0078	0.0726	-0.0298	-0.0767	0.0078	0.0576	-0.0926	0.1015	-0.085	0.1268	0.0215	-0.0459	0.0254	-0.0856	-0.0725	-0.0656	0.0331	0.06	-0.1823	0.0153	0.0554	0.009	0.1401	0.1663	0.0336	0.0445	0.2602	-0.0887	-0.1169
100127978	0.0981	-0.168	0.0925	0.0304	0.0264	0.2124	0.0024	0.2688	0.0305	-0.1818	0.3446	-0.3216	0.0158	-0.1034	0.0875	0.0167	0.2509	0.3699	-0.1265	0.0594	-0.0392	-0.2125	-0.1099	-0.0457	0.0148	0.0087	0.0266	0.324	0.2595	-0.431	0.1344	0.1103	0.0042	0.0297	-0.0788	-0.2706	0.058	-0.018	-0.0199	0.0698	0.0642	0.1513	0.0411	0.2202	-0.1312	-0.1855	0.465	-0.0919	-0.054
100127979	0.377	0.2458	0.6057	0.2093	0.4728	0.3965	0.4411	0.5748	0.306	0.2832	0.2786	-0.0625	0.4491	0.3125	0.4146	0.6374	0.2863	0.3454	0.6028	0.253	0.6941	0.2017	0.3166	0.3283	0.3078	0.0783	0.3568	-0.0392	-0.0815	0.0014	-0.0852	0.2271	-0.0231	0.0764	0.2161	0.0671	0.1621	0.0347	0.0396	0.1716	0.1217	0.1295	0	0.115	0.148	0.0805	0.2231	-0.0904	0.0958
100127983	0.2436	-0.0587	-0.0064	0.2011	0.1173	-0.0752	0.0036	-0.0044	0.0235	0.11	-0.0187	-0.1622	-0.0399	0.0481	0.1131	0.0259	-0.0743	-0.0291	0.1131	0.1362	-0.1221	-0.0143	0.0384	0.0263	0.0474	0.135	-0.0075	-0.0512	0.011	0.0555	-0.0173	0.0248	-0.0209	0.1635	0.0818	-0.0139	-0.0613	0.0743	-0.0583	0.1202	-0.0077	0.1308	-0.0076	-0.0974	0.1203	0.0192	-0.0612	0.0306	-0.0753
100127985	0.3612	0.3735	0.4155	0.2771	0.172	0.0101	0.2382	0.3689	0.1567	0.2174	0.0659	0.6545	0.3354	0.1446	0.2792	0.1976	0.207	0.5719	0.2998	0.1245	0.1466	0.5052	0.2616	-0.0465	0.4082	0.1792	0.3439	0.4972	0.3104	0.9502	0.5351	0.1448	0.2867	0.1177	-0.0376	0.4106	0.4912	0.2235	0.4427	0.1889	0.4057	0.3235	0.3	0.4831	0.4633	0.3962	0.7669	0.3099	0.2452
100127986	-0.3556	-0.2396	-0.3844	-0.2668	-0.3275	-0.1989	-0.1655	-0.3594	-0.1267	-0.2498	-0.2799	-0.1186	-0.1691	-0.2748	-0.2268	-0.272	-0.1088	-0.2488	-0.2989	-0.3304	-0.1821	-0.3025	-0.1978	-0.2083	-0.138	-0.2398	-0.2279	-0.3343	-0.2546	-0.021	-0.2279	-0.1778	-0.3177	-0.1762	-0.1982	-0.3215	-0.3524	-0.1878	-0.3922	-0.2963	-0.1468	-0.2489	-0.1114	-0.2446	-0.1833	-0.2494	-0.297	-0.1247	-0.3688
100127987	-0.1102	-0.1176	-0.0289	-0.0939	-0.0644	-0.1873	-0.1441	-0.0622	-0.0812	-0.0977	-0.0886	0.052	-0.2386	-0.0747	-0.178	-0.0291	-0.151	-0.3102	-0.1032	5e-04	0.033	-0.1503	-0.0615	-0.1369	-0.0954	-0.106	-0.1345	0.0345	-0.0637	0.1338	0.0442	-0.0119	-0.0618	-0.0738	-0.0231	0.005	0.0504	0.0092	-0.0738	-0.0972	-0.0222	-0.0699	-0.0062	0.0543	-0.0451	0.0552	0.1792	0.0594	-0.0868
100127988	0.1021	0.1106	0.2141	-0.0862	0.0414	0.0176	0.0225	0.164	-0.0816	-0.0722	-0.0816	0.2602	0.3372	0.0381	0.111	0.1056	0.1918	0.3117	0.0239	-0.0429	0.1868	-0.0683	0.2078	-0.0995	0.0275	0.0267	0.0639	0.1903	-0.0368	0.126	0.0484	0.0366	0.0927	0.1651	-0.0713	0.386	0.0363	0.0777	0.1782	0.1428	0.0951	0.0734	0.0908	-0.0256	-0.0224	0.0567	0.2638	0.1012	0.0759
100127992	0.1811	-0.1808	-0.2075	0.0644	-0.0635	-0.2505	-0.1748	-0.1288	-0.0186	-0.0027	-0.2194	-0.074	0.0347	-0.0814	-0.1255	-0.1187	-0.0414	-0.2647	-0.1531	-0.0776	-0.1025	-0.0765	0.1295	-0.122	-0.2708	-0.0898	-0.1785	-0.0548	-0.0857	-0.191	0.0811	-0.1092	-0.1642	-0.0443	-0.0423	-0.0442	-0.2142	-0.0692	-0.1214	-0.2245	0.0054	-0.2713	0.1512	-0.2715	-0.278	0.1481	-0.4013	-0.0301	-0.2262
100127993	-0.0369	-0.022	-0.0309	0.0062	-0.0262	-0.029	-0.0501	-0.0439	-0.0536	0.0043	-0.0676	-0.0435	-0.0516	-0.0509	-0.0735	-0.027	-0.0225	-0.0045	-0.0205	-0.0533	-0.0913	-0.0332	-0.0204	-0.0998	-0.1339	-0.0605	0.023	-0.0189	-0.0864	-0.2135	-0.0129	-0.0253	-0.0456	-0.019	-0.102	-0.0937	-0.1602	-0.0634	-0.0019	-0.1109	-0.0531	-0.0422	-0.057	-0.0814	-0.1457	-0.0874	-0.0884	-0.1213	-0.1113
100127996	-0.1476	-0.1919	-0.2323	-0.1869	-0.2162	-0.1077	-0.1808	-0.1529	-0.0976	-0.1259	-0.1272	0.0522	0.0742	-0.0764	-0.0407	-0.2575	-0.1704	0.0985	-0.1625	-0.1473	0.003	-0.0662	-0.1489	-0.296	-0.1481	-0.2477	-0.1894	-0.1852	-0.1639	-0.1391	-0.1775	-0.1252	-0.0779	-0.1786	0.083	-0.2087	-0.0401	-0.0823	-0.2335	-0.1004	-0.0458	-0.0408	-0.0159	0.0201	-0.0563	-0.0595	0.2278	-0.0035	-0.0491
100127998	0.1065	0.2479	0.1781	0.1818	0.097	0.1659	0.1952	0.095	0.2766	0.1093	0.1748	0.2957	0.0246	0.2199	0.2787	0.1563	0.2853	0.0679	0.206	0.1484	0.12	0.1916	0.1024	0.2441	0.0893	0.2132	0.1867	0.1622	0.1775	-0.0039	0.1259	0.1802	0.1352	0.2175	0.2369	0.1324	0.1704	0.1447	0.1734	0.1623	0.1926	0.2054	0.2197	0.2746	0.1537	0.2263	0.1023	0.1358	0.3341
100127999	2.5832	2.1908	2.2755	2.497	2.3007	2.4084	2.4715	2.2729	2.4489	2.3738	2.2374	2.3545	2.0684	2.5044	2.1509	1.8561	2.6435	1.4719	2.263	2.2554	1.6124	2.1832	3.0906	1.607	2.21	2.2526	2.0961	2.1559	2.2666	1.1982	2.1647	2.4015	2.1628	2.199	2.2995	2.3394	1.4727	2.336	2.0974	2.0485	1.9934	2.1668	2.173	1.9578	2.1773	3.0138	1.2532	2.0797	2.303
100128003	0.0446	0.1178	0.1142	0.0621	0.1547	0.0225	0.0957	-0.1049	0.0276	0.0441	-0.2272	0.0524	-0.2267	0.0788	-0.1215	0.0037	0.1245	-0.3448	0.1743	0.0274	-0.0474	-0.0454	0.1223	-0.2254	0.1136	0.167	0.2212	0.1496	0.0954	0.0153	-0.0241	0.0936	0.0229	0.2236	0.0539	0.0972	0.0019	0.0406	0.0352	-0.0541	0.1114	-0.0133	0.1505	0.1264	0.1672	0.0768	0.0377	0.03	-0.1364
100128004	-0.1059	-0.2196	-0.124	-0.0926	-0.1757	-0.3807	-0.1519	-0.2866	-0.1267	-0.0925	-0.224	-0.2686	-0.0753	-0.298	-0.2582	-0.4115	-0.2011	-0.382	-0.1138	-0.1982	-0.265	-0.3576	-0.1286	-0.0891	-0.379	-0.2365	-0.1405	-0.2465	-0.4515	-0.3279	-0.4595	-0.2223	-0.2914	-0.2015	-0.0946	-0.2417	-0.0961	-0.1398	-0.1609	-0.2237	-0.1819	-0.1409	-0.1244	-0.114	-0.3527	-0.1257	-0.04	-0.2972	-0.1921
100128006	-0.3297	-0.3434	-0.4316	-0.0787	-0.0663	-0.3456	-0.2663	-0.4304	-0.1815	-0.179	-0.3741	-0.3082	-0.6024	-0.2225	-0.3192	-0.4914	-0.4092	-0.725	-0.2879	-0.1345	-0.2193	-0.1467	-0.2446	-0.318	-0.2766	-0.2042	-0.1992	-0.2715	-0.2094	-0.1656	-0.2305	-0.2481	-0.2155	-0.1853	-0.0917	-0.0559	-0.3602	-0.0993	-0.1845	-0.0423	-0.1662	-0.2103	-0.138	-0.1742	-0.2337	-0.1517	-0.3621	-0.1135	-0.1685
100128008	0.1269	0.2541	0.2007	0.1091	-0.0499	0.1965	0.0243	0.0032	-0.0149	0.0383	0.059	0.2596	0.1442	0.0065	0.1444	-0.0383	-0.0198	0.1039	0.0768	0.2293	0.0027	-0.083	0.0584	-0.0693	0.1862	0.2003	0.2408	-0.0561	-0.1053	0.4219	-0.0621	0.2139	0.0754	0.1325	0.078	-0.058	0.2452	0.1651	0.0032	0.0917	-0.073	0.0558	0.1509	0.1451	0.2607	0.0966	0.0153	0.1083	0.0942
100128009	-0.1101	-0.1538	-0.1103	-0.0665	-0.0874	-0.2075	-0.0947	-0.0561	-0.0787	-0.054	-0.105	-0.1464	0.0288	-0.0485	-0.0206	-0.0943	-0.1361	0.03	-0.1439	0.0012	-0.0974	-0.0506	-0.0401	-0.1836	-0.2158	-0.1186	-0.0895	-0.0703	0.0665	-0.1814	-0.0636	-0.0514	0.1142	-0.075	-0.0719	-0.0436	-0.0647	-0.0892	-0.0662	-0.1501	-0.0939	-0.0569	-0.0455	-0.1178	-0.0982	-0.0657	-0.0225	0.0203	0.0262
100128011	0.2265	0.0525	0.1337	0.15	0.2334	0.1148	0.132	0.1526	0.0636	0.1678	0.0591	-0.0697	0.0549	0.1492	0.0848	-0.0577	0.0082	0.0381	0.2595	0.2061	0.0421	0.1005	0.0935	-0.0565	0.1226	0.1983	0.0571	0.0244	-0.0614	-0.201	-0.1217	-0.0457	0.0394	-0.011	0.056	-0.0468	-0.1769	0.1534	-0.0783	-0.0159	-0.0759	0.0041	0.124	-0.1644	0.195	0.068	-0.2421	0.0181	-0.0313
100128013	0.2117	0.0906	0.3429	0.2601	0.3892	0.2697	0.1519	0.0347	0.1945	0.2095	0.3174	0.0184	-0.1046	0.0827	0.1332	0.215	0.1795	-0.188	0.1894	0.262	0.1373	0.0992	0.1955	0.0332	-0.0044	0.1446	0.2376	0.0569	0.1149	0.1682	0.0706	0.3166	0.1236	0.1781	0.3419	0.3582	0.0352	0.3112	0.2424	0.2076	0.1257	0.1666	0.298	0.1602	0.095	0.0854	-0.0104	0.2249	0.0979
100128014	0.1261	0.2738	0.1758	0.1857	0.3493	0.2726	-0.0375	0.1128	0.1819	0.1096	0.1336	0.3801	-0.0151	0.2339	0.3275	0.1867	0.1814	-0.2176	0.1453	0.2502	0.1888	0.0884	0.1205	0.0207	0.1696	0.2528	0.2704	0.2737	0.2062	0.5962	0.3509	0.3748	0.1944	0.1883	0.144	0.2941	0.1293	0.2771	0.215	0.2202	0.227	0.1752	0.2694	0.2887	0.1773	0.1714	0.2998	0.3277	0.2464
100128016	0.1832	0.0281	0.1253	0.0352	0.1479	-0.0554	0.0142	0.195	0.0801	0.0784	0.0313	-0.2036	0.0656	0.0726	0.1035	-0.062	-0.1763	-0.2175	0.1174	0.0603	0.0821	-0.0229	0.1412	-0.0514	0.0681	-0.071	0.0496	-0.2091	-0.0668	-0.1072	-0.0427	-0.011	0.0188	0.0858	0.0533	-0.0207	-0.0199	0.1602	-0.0536	0.0106	0.0223	0.0435	-0.0243	-0.0164	-0.1001	0.1275	-0.181	0.0529	-0.1224
100128017	0.0321	0.0149	0.0218	-0.0358	-0.0234	0.0167	-0.1036	0.014	-0.1428	0.0202	-0.116	-0.1683	-0.0361	-0.0448	-0.0243	-0.1326	-0.0956	-0.0679	-0.1009	-0.0012	-0.0621	-0.1487	-0.0419	-0.0378	-0.0576	-0.1041	-0.0511	0.0953	0.0695	-0.0913	-0.1617	-0.096	0.011	-0.0476	-0.0146	-0.1061	-0.1192	-0.1188	0.0196	0.0207	-0.0487	-0.0245	0.0361	-0.0472	-0.0068	-0.0801	-0.1662	-0.0396	-0.0946
100128021	-0.1867	-0.1251	-0.1257	-0.1157	-0.0605	-0.1443	-0.1265	-0.1995	-0.1489	-0.1724	-0.0626	-0.2393	-0.262	-0.1489	-0.1512	-0.1731	-0.1531	-0.3142	-0.1349	-0.1177	-0.1742	-0.1012	-0.0369	-0.1338	-0.2212	-0.0689	-0.0967	-0.1343	-0.1101	-0.1814	-0.0107	-0.086	-0.1135	-0.1412	-0.16	-0.1023	-0.2741	-0.1303	-0.0727	-0.0912	-0.1082	-0.2369	-0.1153	-0.1644	-0.071	-0.0745	-0.2004	-0.0073	-0.0928
100128025	-0.087	0.0033	-0.0549	-0.0643	-0.0531	-0.1282	-0.0353	-0.0443	-0.0708	-0.0573	-0.0355	-0.0089	-0.1218	-0.0491	-0.1213	-0.1074	-0.0032	-0.095	-0.0134	-0.0753	-0.087	-0.0518	-1e-04	-0.1371	-0.0664	-0.061	-0.0173	0.0186	-0.0165	-0.0721	-0.0186	-0.0387	-0.1042	-0.0347	-0.0719	-0.0253	-0.0884	0.011	-0.0418	-0.0733	-0.012	-0.082	-0.0815	-0.0525	-0.0814	-0.049	-0.0242	-0.0262	-0.115
100128026	0.7281	0.8393	0.9846	0.7382	0.8014	0.8003	0.9647	0.6647	0.8439	0.8177	0.5123	0.8184	0.6547	0.7669	0.6258	0.8946	0.9147	0.6743	1.0119	0.7489	0.618	0.6578	0.6435	0.8675	0.8089	0.9278	1.0056	0.7505	0.8473	0.9271	0.8143	0.825	0.8267	0.8832	1.0503	0.7613	0.9517	0.6096	0.8194	0.9248	1.0022	0.8599	0.8999	0.8883	0.7222	0.8858	1.024	0.6938	0.5412
100128027	-0.0102	-0.1058	0.0312	0.144	0.0279	-0.009	0.0277	-0.0819	0.0632	-0.0841	-0.2268	0.0142	-0.075	0.0539	-0.0608	-0.0017	-0.0118	-0.2007	0.0811	6e-04	-0.0883	-0.089	0.2142	0.1375	0.1617	0.2561	0.1934	-0.2938	-0.1865	0.1213	-0.1609	0.0248	-0.0617	-0.0151	0.0329	-0.0094	0.216	-0.1408	-0.0067	-0.0507	-0.0041	-0.1391	-0.0727	0.0918	-0.02	0.0319	0.0988	-0.0362	-0.0311
100128028	-0.1129	-0.2122	-0.2606	-0.1882	-0.2295	-0.279	-0.2399	-0.347	-0.0285	-0.2433	0.0049	-0.1188	-0.3392	-0.1915	-0.3896	-0.1912	-0.1339	-0.3927	-0.1687	-0.0827	-0.2885	0.1015	-0.1987	-0.1521	-0.0889	-0.163	-0.2083	0.0925	-0.1709	-0.1303	-0.2597	-0.339	-0.073	-0.0112	-0.0029	-0.1986	-0.2887	-0.1571	-0.0934	0.0108	-0.161	-0.1793	-0.1364	0.0143	-0.2566	-0.1702	0.0344	-0.1046	-0.2687
100128029	-0.4027	-0.4165	-0.2383	-0.2301	-0.1732	-0.2625	-0.3327	-0.347	-0.0908	-0.173	-0.3796	-0.5104	-0.1039	-0.1758	-0.3042	-0.2768	-0.1305	-0.2662	-0.1435	-0.434	0.0789	-0.1909	-0.2589	-0.0801	-0.2884	-0.3649	-0.2565	-0.2203	-0.38	-0.589	-2e-04	-0.2078	-0.4596	0.0374	-0.1351	-0.5161	-0.2211	-0.248	-0.165	-0.2251	-0.0648	-0.4141	-0.1879	-0.1094	-0.1324	-0.1125	-0.749	-0.3551	-0.342
100128030	0.9105	0.669	0.6786	0.9771	0.8935	0.7232	0.7616	0.7482	0.6378	0.6782	0.576	0.6756	0.863	0.8108	0.8352	0.4584	0.6199	0.6667	0.8469	0.6447	0.5142	0.7451	0.8727	0.1264	0.6693	0.8736	0.7212	0.4473	0.4227	0.074	0.5647	0.8874	0.5632	0.8491	0.7617	0.3972	0.3231	0.5264	0.4363	0.4486	0.4998	0.6998	0.5408	0.5654	0.5095	0.5311	0.0029	0.4913	0.5768
100128031	0.0909	-0.0619	0.0025	0.0251	-0.0592	-0.1174	-0.0655	0.0843	-0.1161	-0.0268	0.0057	-0.0728	-0.1903	-0.138	-0.1182	-0.0627	0.0919	0.0397	0.0348	0.1159	-0.156	-0.0016	-0.1964	-0.054	-0.0902	-0.0727	-0.048	0.0456	-0.049	0.0219	-0.0115	0.0492	-0.0668	0.1371	0.0047	-0.0236	-0.0505	0.0552	-0.0174	0.0785	-0.0284	-0.1573	-0.0722	-0.0909	-0.0552	-0.1764	-0.1924	-0.0115	-0.0161
100128032	-0.1406	-0.0866	-0.1954	-0.146	-0.1848	-0.1753	-0.1409	-0.0675	-0.184	-0.0975	-0.0789	-0.1208	-0.1031	-0.0993	-0.0742	-0.1525	-0.1614	-0.132	-0.1198	-0.1322	-0.0829	-0.1989	-0.1763	-0.1394	-0.2241	-0.2248	-0.1865	-0.2043	-0.1689	-0.2246	-0.1209	-0.1472	-0.0679	-0.1415	-0.2036	-0.1056	-0.1242	-0.0889	-0.1718	-0.1225	-0.2617	-0.1396	-0.0933	-0.1579	-0.1343	-0.1193	-0.1625	-0.0994	-0.0823
100128034	-0.0584	-0.0677	-0.0736	-0.0976	-0.09	-0.0676	-0.1088	-0.051	-0.1554	-0.0861	-0.0918	0.0115	0.0098	-0.0216	-0.0632	-0.0836	-0.0756	-0.1248	-0.1584	-0.1395	-0.0911	-0.108	-0.0783	-0.0855	-0.0978	-0.1081	-0.1012	-0.0305	-0.0504	-0.1252	-0.098	-0.1323	-0.0324	-0.0956	-0.1223	-0.0969	-0.0489	-0.1029	-0.0548	-0.0798	-0.0671	-0.0781	-0.1422	-0.0461	-0.1279	-0.1258	-0.0793	-0.106	-0.0767
100128035	-0.0062	0.0109	0.1153	-0.0021	0.0889	-0.0029	0.0984	0.0337	-0.0288	-0.0264	-0.1378	-0.143	-0.094	-0.0542	-0.0082	0.0337	0.009	-0.1466	0.0878	-0.011	0.1739	0.1425	-0.0787	0.0095	0.1677	0.042	0.1857	0.0076	0.0347	-0.0337	0.115	0.0393	0.0042	0.0394	-0.0251	0.0633	0.0254	0.0019	0.0406	-0.0483	0.0621	-0.0317	0.0401	-0.1204	-0.0173	0.007	-0.0844	0.025	0.0878
100128036	0.047	0.0639	0.0484	0.0232	0.0333	0.0707	0.0315	-0.0026	0.1008	0.0456	0.0604	0.0463	0.0264	0.064	0.0499	-0.0122	0.0605	0.121	0.0288	0.0991	0.0534	0.0918	0.0878	0.0371	0.0536	0.1226	0.0826	0.0723	0.0357	0.1324	0.167	0.0836	0.0396	0.0332	0.0328	-0.0355	-0.0026	0.0916	-0.0215	-0.0085	0.0623	0.0137	0.0658	0.0749	0.035	0.0244	-0.0974	-0.0189	0.0441
100128038	0.1499	0.1047	0.1283	0.1278	0.0564	0.0622	0.0797	0.1468	0.1144	0.1417	0.0983	0.0306	0.0069	0.1275	0.0703	0.1043	0.1385	-0.0531	0.2602	0.108	0.0311	-0.0634	0.2162	0.0607	0.0836	0.04	0.1018	0.0876	0.0159	-0.1191	-0.0143	0.0599	0.0601	0.0318	0.1513	0.1461	0.1558	0.1019	0.0622	0.0603	0.069	0.1429	0.0542	0.1188	0.09	0.0943	0.1641	0.0257	0.033
100128039	0.2799	0.2294	0.4124	0.1616	0.1595	0.2975	0.3725	0.3446	0.3714	0.3614	0.3743	0.3086	0.6072	0.3567	0.5007	0.5236	0.3209	0.5129	0.2619	0.258	0.3674	0.2969	0.3334	0.2276	0.5508	0.0808	0.1928	0.1777	0.2534	0.6375	0.191	0.168	0.2	0.0939	0.3912	0.3042	0.5914	0.1271	0.2384	0.2649	0.3548	0.3318	0.1573	0.1942	0.3795	0.0928	0.3478	0.184	0.1983
100128040	-0.2164	-0.2306	-0.1808	-0.087	-0.2293	-0.3263	-0.3043	-0.158	-0.2233	-0.2015	-0.275	-0.2821	-0.3606	-0.1293	-0.2239	-0.2566	-0.3889	-0.3864	-0.2218	-0.1644	-0.2658	-0.1751	-0.1401	-0.1839	-0.2395	-0.2121	-0.2025	-0.1875	-0.1429	-0.1814	-0.1221	-0.2074	-0.1138	-0.0836	-0.2646	-0.2039	-0.1391	-0.1654	-0.2298	-0.1338	-0.1412	-0.1675	-0.1353	-0.1956	-0.2132	-0.1853	-0.115	-0.061	-0.0197
100128041	-0.0335	-0.0237	-0.075	-0.0319	-0.1036	0.0139	-0.1086	0.0356	-0.0928	-0.1726	-0.0554	0.0533	-0.0054	-0.0149	0.0079	0.109	-0.0736	0.2727	-0.0932	-0.0018	-0.0497	-0.0606	-0.0284	0.1705	-0.1782	-0.0589	-0.0026	-0.0771	-0.0895	-0.0895	-0.0317	-0.092	0.047	-0.1529	-0.0959	-0.0543	-0.1599	-0.0924	-0.1254	0.0604	0.0038	-0.0651	-0.1038	0.0234	0.0124	-0.0557	-0.0419	-0.1528	0.0918
100128043	-0.0939	-0.1637	-0.1192	-0.1708	-0.1271	-0.0418	-0.2038	-0.0497	0.0144	-0.026	0.0106	-0.0814	0.0796	-0.0178	-0.0369	-0.0309	0.0483	0.1907	-0.072	-0.0193	-0.2056	-0.1253	-0.149	-0.104	-0.2215	-0.1516	-0.0393	-0.1893	0.0039	-0.113	-0.099	0.0518	-0.2236	-0.1443	-0.0534	-0.0263	-0.0775	-0.083	-0.0754	-0.2053	-0.0879	-0.0997	-0.1565	-0.1917	-0.1168	-0.0284	-0.138	-0.061	-0.1556
100128044	-0.182	-0.2249	-0.0775	-0.2912	0.0789	-0.2329	-0.1165	-0.2945	-0.0977	-0.3231	-0.1366	-0.3894	-0.0551	-0.0316	-0.1575	-0.2417	-0.6064	-0.5767	-0.0466	-0.2065	-0.2498	-0.3684	0.1313	-0.2278	-0.2984	-0.1126	-0.0624	-0.4677	-0.3	-0.935	-0.4391	-0.3411	-0.4258	-0.2046	-0.0268	0.025	-0.3614	-0.2322	-0.3589	-0.3301	-0.1141	-0.0096	0.2755	-0.2311	-0.287	-0.127	-0.7543	-0.0114	0.0189
100128046	-0.074	-0.0093	0.1592	0.0214	-0.0226	0.1795	0.1439	-0.0129	0.2344	0.2356	-0.0604	0.1727	0.3922	0.2398	0.2161	0.1658	0.0061	0.5878	-0.0729	0.0352	0.0391	0.1329	0.0227	0.0908	0.3196	-0.0084	-0.0595	0.064	-0.1558	0.4163	-0.0737	-7e-04	-0.1608	-0.0805	-0.1396	-0.0966	0.1501	-0.0508	-0.0714	0.1593	0.1191	-0.0894	0.0041	-0.1208	0.0246	-0.1447	-0.0906	0.1914	-0.0548
100128048	-0.1326	-0.239	-0.1231	-0.2054	-0.0016	-0.1466	-0.2342	-0.1457	-0.0308	-0.1875	-0.1131	0.2529	0.0452	0.0208	-0.0915	-0.2223	-0.1532	-0.1109	-0.2456	-0.1475	-0.1928	0.0597	0.2862	-0.0922	-0.2957	-0.0117	-0.071	-0.3256	-0.2182	-0.0473	-0.2176	-0.3234	0.0304	-0.098	-0.1266	-0.0249	0.0046	-0.088	-0.136	-0.378	0.0092	-0.1041	-0.1131	-0.3515	-0.1908	0.0225	0.0518	-0.2618	-0.0084
100128050	0.1129	0.212	0.4216	0.2653	0.026	0.1643	0.1315	0.1296	0.1584	0.0157	-0.1806	0.42	0.2306	0.0198	0.0362	0.0966	0.1808	-0.0614	0.05	0.0165	-0.1224	0.0961	0.0432	0.3155	0.0633	0.0307	-0.0169	0.2415	0.0914	0.2432	-0.0543	0.0369	0.1159	0.0812	0.0229	0.247	0.1472	-0.0087	-0.0628	0.0859	0.083	0.0901	0.117	0.16	0.1017	-0.2071	0.1187	0.029	0.0161
100128051	0.0074	0.0728	0.205	0.082	-0.0801	0.0724	0.0181	0.0344	0.0464	-0.1466	0.2192	-0.0152	0.0403	-0.2472	-0.2102	0.1005	0.115	0.0474	0.2384	-0.1007	0.2838	0.1138	-0.1706	-0.1459	0.0522	-0.1312	-5e-04	-0.0159	-0.2052	0.0232	-0.1385	0.1737	-0.074	-0.2466	-0.3408	-0.1519	-0.2209	-0.0613	0.0042	-0.2001	-0.0232	0.0204	-0.1035	-0.1932	0.1666	0.0454	0.0249	0.0191	-0.132
100128052	0.017	-0.0351	-0.0843	-0.025	-0.0648	0.1167	0.0087	0.0697	-0.0971	-0.0138	-0.0869	0.1001	0.1337	-0.0283	-0.0349	-0.042	0.1016	0.032	0.0246	-0.0669	0.0744	-0.0929	-0.053	0.1367	-0.0272	-0.0642	0.008	0.1057	0.1642	-0.0605	0.0112	-0.0081	0.0195	-0.0637	-0.0279	-0.1664	0.0151	-0.0673	-0.0906	-0.0947	-0.0232	0.06	-0.0571	-0.0533	0.0165	0.0662	-0.2554	-0.1706	-0.1107
100128054	-0.0834	-0.1818	-0.1367	-0.0547	-0.102	-0.1504	-0.162	-0.143	-0.1295	-0.1176	-0.0809	-0.2045	-0.1188	-0.1611	-0.0553	-0.166	-0.1744	0.0248	-0.127	-0.1261	-0.0704	-0.0881	-0.1373	-0.0254	-0.1638	-0.1621	-0.1078	-0.1784	-0.0607	-0.0982	-0.1833	-0.0508	-0.2064	-0.1235	-0.1627	-0.0611	-0.1282	-0.0896	-0.1949	-0.1246	-0.1401	-0.1038	-0.1099	-0.1283	-0.1839	-0.0877	-0.2391	-0.1301	-0.1057
100128056	0.7134	0.764	0.6906	0.6355	0.4902	0.8027	0.7053	0.7316	0.6001	0.4845	0.7383	1.0435	1.0665	0.6473	0.9325	0.7107	0.918	1.2477	0.559	0.6277	0.841	0.6454	0.6908	0.6843	0.7256	0.5207	0.6881	0.6872	0.5017	0.7585	0.6484	0.596	0.5515	0.4352	0.7767	0.0746	0.643	0.4722	0.5956	0.4899	0.6339	0.5023	0.5768	0.8482	0.7691	0.6748	1.2224	0.3835	0.5308
100128060	-0.1958	-0.3019	-0.2401	-0.2041	-0.1717	-0.2901	-0.1752	-0.1606	-0.2244	-0.1397	-0.2789	-0.1678	-0.0022	-0.2222	-0.1698	-0.1552	-0.2279	-0.1278	-0.2033	-0.1523	-0.2356	-0.3172	-0.2134	-0.198	-0.3176	-0.2509	-0.298	-0.3387	-0.2282	-0.1068	-0.223	-0.3671	-0.0731	-0.233	-0.2223	-0.3286	-0.2553	-0.2314	-0.2359	-0.3525	-0.2759	-0.0584	-0.114	-0.2458	-0.3487	-0.1369	-0.3648	-0.1172	0.0254
100128061	-0.1162	-0.0637	-0.0538	-0.1168	-0.1181	-0.1576	-0.111	-0.1438	-0.1231	-0.0863	-0.1445	0.0225	0.1129	-0.0443	-0.0115	-0.1183	-0.0263	0.1159	-0.0212	-0.1475	-0.1132	-0.1577	-0.0906	-0.0262	-0.1168	-0.0871	-0.1355	-0.1604	-0.0833	-0.0286	-0.0302	-0.0507	-0.1709	-0.0492	-0.1632	-0.0721	-0.0288	-0.1275	-0.0535	-0.0197	-0.0014	-0.0852	-0.0349	-0.0357	-0.1098	-0.1063	-0.1178	-0.0407	-0.0644
100128062	1.9334	1.6645	1.8551	1.8472	2.1061	1.9766	1.966	1.7435	1.7647	2.047	1.5127	0.9568	1.6205	1.8777	1.857	1.7505	1.3335	1.4084	1.8588	1.8769	1.4309	1.6187	1.5984	1.2154	1.7414	1.8081	2.0332	1.1551	1.3783	0.0254	1.5454	1.6319	1.7162	1.8627	1.6786	1.1852	1.3414	1.7434	1.588	1.6265	1.9024	1.9622	1.8718	1.3111	1.6743	1.4715	0.5664	1.0045	1.4228
100128064	-0.0452	-0.1142	-0.0762	-0.1158	-0.0808	-0.1062	-0.0937	-0.0271	-0.0607	-0.0453	-0.0975	-0.037	-0.046	-0.0323	-0.024	-0.0388	-0.1801	-0.0864	-0.1502	-0.061	-0.1849	-0.0556	-0.0599	-0.1407	0.0342	-0.1752	-0.1682	-0.0617	0.0247	-0.1877	-0.0363	0.036	0.0141	-0.1269	-0.0333	-0.0923	-0.0148	-0.1515	-0.0589	-0.0458	-0.0048	-0.0764	-0.0511	-0.0481	-0.064	-0.0815	-0.0402	0.0683	-0.0244
100128066	-0.1905	-0.3206	-0.2243	-0.0953	-0.1854	-0.1762	-0.1994	-0.2475	-0.2354	-0.2422	-0.2725	-0.3325	-0.4036	-0.344	-0.1976	-0.2518	-0.3552	-0.3082	-0.1922	-0.1325	-0.2586	-0.2774	-0.2251	-0.2797	-0.3102	-0.258	-0.2368	-0.1493	-0.1194	-0.0291	-0.0795	-0.1661	-0.2907	0.0021	-0.0054	-0.0127	-0.0391	-0.151	-0.0174	-0.1111	-0.2987	-0.0849	-0.1869	-0.0328	-0.2901	-0.1047	-0.1816	-0.3111	-0.5281
100128067	0.0924	0.0908	0.1476	0.2171	0.0636	0.0964	0.1927	0.1884	0.0939	0.0882	0.0512	0.129	0.0263	0.144	9e-04	-0.0294	0.2033	-0.1744	0.1992	0.0325	0.0982	0.1023	0.1972	-0.1198	0.0871	0.0992	0.1065	0.0035	0.0862	0.0438	0.1213	0.0227	0.0597	0.0543	0.1556	0.1867	0.2158	-0.064	-0.0339	0.0823	0.1128	0.0285	0.1594	0.0763	0.0762	0.1307	-0.0676	-0.0467	-0.1041
100128069	-0.0472	-0.1451	-0.0513	-0.1113	-0.1373	-0.1255	-0.1086	-0.1422	-0.1459	-0.1114	0.0067	-0.1933	-0.0601	-0.0702	-0.0976	-0.0993	-0.1655	-0.114	-0.1369	-0.0421	-0.0647	-0.152	-0.1183	-0.2033	-0.1718	-0.0851	-0.0791	-0.0489	-0.0839	-0.0385	-0.0709	-0.0832	-0.0368	-0.0391	-0.0838	-0.1035	-0.0184	-0.1067	-0.1358	-0.0521	-0.0752	-0.014	-0.0766	-0.0675	-0.0757	-0.0557	0.0186	-0.0621	-0.092
100128071	-0.2662	-0.231	-0.2427	0.0181	0.0056	-0.2638	-0.104	-0.3106	-0.1311	-0.148	-0.3698	-0.3549	-0.644	-0.0887	-0.3695	-0.3634	-0.3689	-0.7349	-0.0786	-0.2048	-0.2465	-0.1682	-0.0887	-0.1676	-0.2716	0.0255	0.0568	-0.137	-0.0306	-0.2286	-0.1139	-0.2216	-0.2178	-0.0394	-0.0239	-0.0454	-0.2572	-0.1134	-0.0854	-0.0526	-0.0127	-0.1682	-0.001	-0.1188	-0.0918	-0.1338	-0.4591	-0.137	-0.121
100128072	0.5578	0.2457	0.215	0.4373	0.3886	0.3959	0.3398	0.4043	0.3944	0.3687	0.3968	0.3991	0.561	0.41	0.2449	0.3089	0.3025	0.2126	0.4739	0.3238	0.0867	0.4011	0.1403	-0.2628	0.2208	0.5397	0.2387	0.2394	0.1072	0.138	0.5263	0.488	-0.0116	0.2113	0.4802	0.486	0.0406	0.1987	0.2036	-0.0276	-0.1265	0.2767	0.1378	-0.0893	0.2997	0.1638	0.0951	0.2744	-0.0302
100128074	0.1581	0.0844	0.0451	0.0935	0.0209	0.0815	0.0357	0.1272	0.1504	0.1642	0.2087	0.2262	0.2658	0.1241	0.1878	0.0766	-0.0046	0.0015	0.142	0.0928	0.1364	0.0719	0.2183	0.2561	0.1534	0.076	0.1156	0.0562	0.1278	0.5002	0.145	0.1919	0.0293	-0.025	0.2924	0.0814	0.1277	0.1591	0.1511	0.1302	0.0664	0.188	0.0643	0.2585	0.1177	0.2175	0.109	0.1116	0.1197
100128076	-0.0281	-0.052	-0.1203	0.0381	-0.0179	1e-04	-0.042	-0.1093	0.0256	-0.0129	0.0109	-0.0613	-0.2124	-0.0476	-0.0457	-0.1793	-0.0927	-0.3499	-0.0091	-0.0178	-0.1338	-0.0067	0.0171	-0.0642	0.0059	0.0423	0.059	0.0525	0.1176	0.0223	0.0659	0.0258	0.0579	0.1902	0.0322	0.0461	-0.012	0.1213	0.0696	0.011	0.0751	0.0373	0.0956	0.0561	0.1631	0.0283	0	0.0355	0.0463
100128077	-0.0192	-0.0061	0.2558	0.0688	0.4409	0.1744	0.1822	0.0709	0.1544	0.2133	0.0573	-0.1164	0.1777	0.1785	0.1698	0.6193	0.2528	0.4615	0.2836	0.202	0.1297	-0.0129	0.0164	0.1414	0.5917	0.0574	0.5293	0.1764	0.1908	-0.2613	0.1765	0.2132	-0.1003	-0.0507	0.1159	0.0403	0.643	0.0056	-0.0202	0.5158	0.0311	0.2698	0.3296	0.0549	0.3448	-0.1142	-0.0724	0.1184	0.0318
100128078	-0.0387	-0.0724	-0.0869	-0.0325	-0.019	0.006	-0.0189	-0.011	0.0267	-2e-04	-0.0096	0.0874	0.087	0.0038	0.0369	-0.127	0.0079	0.0667	-0.0053	-0.0695	0.001	-0.0374	0.073	0.1247	-0.1509	-0.0135	-0.0099	0.1441	4e-04	0.0551	-0.1176	0.0656	-0.1156	-0.159	-0.0618	0.0765	0.0403	-0.032	-0.0787	-0.0497	0.0824	0.05	0.0032	0.0605	0.0451	-0.1046	0.1058	-0.0342	0.1051
100128079	0.0228	-0.0379	-0.005	-0.0702	-0.0569	-0.0311	-0.1774	0.0833	-0.0809	-0.0803	-0.0229	-0.1438	0.073	-0.087	-0.0455	0.0461	-0.0241	0.1783	-0.0152	-0.0261	0.089	-0.0531	-0.0911	-0.0641	-0.1414	-0.1653	0.0557	-0.0128	-0.0233	-0.1678	-0.0262	-0.047	-0.0628	-0.1003	-0.0606	-0.1323	0.0907	-0.1445	-0.1442	-0.0082	-0.0923	-0.0182	-0.05	-0.099	-0.2022	-0.0878	0.1256	0.1655	-0.1471
100128081	0.0301	0.0428	0.0207	0.0355	0.0255	0.025	0.0086	0.0369	-0.0031	0.0106	-0.0568	0.0747	0.0907	-0.0234	0.0577	0.0097	-0.0105	0.1163	0.0188	-0.0048	-0.096	-0.035	0.0142	-0.0423	0.0402	0.0936	0.071	0.007	-0.0161	-0.0981	-0.0079	0.0606	-0.0316	0.0256	0.0603	-0.0226	-0.0353	-0.0216	0.0107	-0.0152	0.0868	0.0359	-0.0311	0.0387	-0.0502	-0.0889	-0.0342	-0.0628	-0.0479
100128084	-0.0874	-0.1661	-0.0224	-0.1147	0.0438	-0.1384	0.008	0.0028	-0.0435	-0.0832	0.0093	-0.022	-0.1152	-0.0366	-0.0403	-0.074	-0.0383	-0.2703	-0.0181	0.0218	-0.0466	-0.0071	-0.0443	-0.1569	-0.0215	0.0858	0.0927	-0.1244	-0.1761	0.2506	-0.07	0.0876	-0.0362	0.1254	0.0023	-0.074	0.2827	-0.0037	-0.0345	-0.0017	0.0399	-0.0094	-0.0133	0.1928	0.0385	-0.0179	-0.1312	-0.0806	-0.0338
100128085	0.0033	-0.081	4e-04	-0.0691	0.0187	-0.0265	-0.0372	-0.012	-0.0056	0.0512	-0.0464	-0.1203	-0.0411	-0.0322	-0.0269	-0.0401	-0.1058	-0.0922	-0.0225	4e-04	-0.0449	-0.0027	0.0089	-0.0532	-0.049	-0.0786	-0.0231	-0.0533	0.0179	0.0038	-0.0857	-0.0141	-0.0246	-8e-04	0.0715	-0.1093	-0.0084	0.0069	-0.009	-0.037	-0.0312	-0.087	-0.0176	-0.0021	-0.0794	-0.0292	-0.065	-0.0727	0.0203
100128086	-0.2737	-0.0354	-0.2964	-0.0144	-0.1008	-0.1629	-0.1339	-0.2733	-0.0489	-0.058	-0.0826	-0.1958	-0.7007	-0.1361	-0.2217	-0.0938	-0.1803	-0.6144	-0.1714	-0.0507	-0.3469	-0.1361	-0.0707	0.0801	-0.2307	-0.1095	0.0643	0.1902	-0.1303	-0.3286	0.0252	-0.1017	0.0798	0.1124	-0.149	-0.0082	-0.0578	0.0488	-0.0333	0.1503	0.0104	-0.1533	-0.0188	-0.0095	0.0177	0.036	0.0085	0.0878	-0.1437
100128088	-0.0401	-0.1849	-0.0832	-0.1275	-0.0714	-0.1009	-0.0841	-0.0484	-0.1286	-0.1164	-0.0728	-0.1158	-0.122	-0.0664	-0.0987	-0.1795	-0.1736	-0.1273	-0.0366	-0.0976	-0.0852	-0.1336	-0.0943	-0.0492	-0.1434	-0.102	-0.0889	-0.1179	-0.0971	-0.1552	-0.1025	-0.0658	-0.0721	-0.1332	0.0584	-0.1392	-0.0585	-0.0036	-0.0983	-0.0645	-0.0544	-0.0125	-0.0893	-0.0617	-0.0951	-0.0603	-0.1571	-0.0243	-0.1392
100128090	0.2588	0.3095	0.1901	0.2692	0.3101	0.244	0.3249	0.1437	0.3176	0.191	-0.1175	0.3411	0.0848	0.2064	0.0763	0.1799	0.2826	0.0599	0.3855	0.1427	0.2095	0.2252	0.2252	0.2379	0.3669	0.3217	0.2658	0.306	0.3741	0.4004	0.2504	0.3222	0.2076	0.3559	0.2955	0.2049	0.2949	0.3447	0.2707	0.2775	0.3461	0.2696	0.2449	0.3871	0.2903	0.199	0.0989	0.2515	0.0682
100128091	0.2042	0.1331	-0.0384	0.0584	0.1598	0.2586	-0.0317	0.1806	-0.0984	0.0313	0.0809	0.2956	0.4017	0.0828	0.2424	0.1375	0.0584	0.2545	0.1776	0.1791	0.3243	0.2338	0.1579	0.1689	-0.042	0.0411	0.0598	0.1967	0.1598	-0.1733	-0.1434	0.2006	0.108	0.1314	-0.0115	0.301	0.2734	0.2449	0.0562	0.2067	-0.0078	0.0346	0.0628	0.0514	0.0127	0.0658	-0.0266	0.1871	0.005
100128092	0.6882	0.5811	0.7179	0.7166	0.7963	0.7241	0.6771	0.5894	0.4612	0.68	0.6961	0.4022	0.3116	0.7053	0.7018	0.231	0.4503	0.4372	0.5691	0.8763	0.2119	0.2252	0.7935	0.0984	0.408	0.5576	0.734	0.2053	0.4727	-0.1503	0.6503	0.5392	0.5047	0.8122	0.4429	0.3358	0.1515	0.4176	0.103	0.6365	0.8575	0.5149	0.5912	0.4786	0.5408	0.5101	0.278	0.4547	0.6898
100128093	-0.0491	0.0162	0.0273	-0.0236	-0.0251	-0.0187	-0.0109	-0.0505	0.0372	-0.1256	-0.0964	0.0154	0.0101	-0.0752	-0.0771	0.033	-0.0481	-0.1505	-0.054	0.0252	-0.0528	-0.0127	-0.019	-0.0437	-0.0812	-0.0204	0.0459	-0.1243	0.0428	0.0032	0.0199	-0.0035	-0.0359	0.006	-0.0358	-0.1023	-0.0437	-0.0629	0.0019	-0.0797	-0.0543	-0.0273	0.0141	0.1429	0.0235	-0.0497	0.0967	0.0699	0.0027
100128094	-0.1731	-0.088	-0.0616	-0.053	-0.1243	-0.146	-0.0655	-0.0935	-0.0829	-0.1646	-0.1167	-0.013	-0.0765	-0.1032	-0.0799	-0.0729	0.0514	-0.0588	-0.1649	-0.0583	-0.264	-0.0417	-0.1511	-0.0165	-0.0497	-0.0593	-0.1182	-0.048	-0.1232	-0.0209	-0.1697	-0.1562	-0.0641	-0.108	-0.179	-0.1205	-0.0661	-0.0875	-0.1377	-0.1971	-0.0478	-0.0776	-0.0995	-0.1228	-0.1047	-0.132	-0.1597	-0.2019	-0.0847
100128095	0.0213	-0.0825	-0.008	-0.0671	-0.0012	-0.0533	-0.0869	-0.0107	-0.1118	0.0154	-0.1041	-0.1136	-0.112	-0.089	-0.0537	-0.0147	-0.1068	0.0379	-0.0316	0.0464	0.036	-0.0968	0.0387	-0.0912	-0.0458	-0.046	-0.0707	0.0269	-0.1615	-0.0709	-0.1659	-0.0579	0.1346	-0.1382	0.1004	0.0054	-0.2008	0.0603	-0.1243	-0.1675	-0.0794	-0.0535	0.0294	1e-04	0.0691	-0.0251	-0.0773	0.1084	-0.0934
100128098	-0.0478	-0.2255	-0.1987	-0.1793	-0.1674	-0.2507	-0.1491	-0.1955	-0.0962	-0.106	-0.1357	-0.1661	-0.0468	-0.112	-0.1324	-0.0853	-0.0543	-0.1091	-0.1282	-0.0038	-0.0637	-0.0867	-0.1299	9e-04	-0.2068	-0.0246	-0.044	0.0328	-0.0553	0.0875	-0.0234	-0.0714	-0.1595	-0.0994	-0.0443	-0.2142	-0.127	-0.1533	0.0383	-0.1046	-0.0643	-0.0334	-0.0261	-0.1251	-0.071	-0.0825	-0.2823	-0.0966	-0.0463
100128102	-0.18	-0.1912	-0.2318	-0.2084	-0.304	-0.2813	-0.2319	-0.2025	-0.2071	-0.1695	-0.1939	-0.1899	-0.0563	-0.1356	-0.1735	-0.3641	-0.2829	0.0462	-0.168	-0.1853	-0.1476	-0.2369	-0.1665	-0.0912	-0.2592	-0.1411	-0.2888	-0.4127	-0.2761	-0.2132	-0.1983	-0.0891	-0.2359	-0.1745	-0.1778	-0.1975	-0.1829	-0.0601	-0.2043	-0.313	-0.203	-0.1293	-0.1037	-0.2511	-0.1327	-0.0519	-0.1846	-0.1595	-0.0813
100128103	-0.4698	-0.6079	-0.4393	-0.402	-0.335	-0.5534	-0.4269	-0.3916	-0.3077	-0.3659	-0.5858	-0.3055	-0.3359	-0.3467	-0.2977	-0.6406	-0.3245	-0.4266	-0.4303	-0.4014	-0.5973	-0.365	-0.4603	-0.2895	-0.3776	-0.321	-0.5392	-0.4763	-0.4655	-0.5739	-0.4005	-0.327	-0.288	-0.4781	-0.183	-0.3534	-0.2233	-0.3539	-0.3724	-0.2785	-0.3645	-0.3791	-0.2838	-0.436	-0.2874	-0.2164	-0.4754	-0.3668	-0.3405
100128104	1.3118	1.0416	1.1695	1.3459	1.4631	1.021	1.3061	1.012	1.2428	1.1417	1.1568	0.635	0.6301	1.3158	1.1401	0.7195	0.9236	0.5579	1.2819	1.3184	1.1571	0.9916	1.0452	0.9336	1.2479	1.502	1.3817	1.3002	1.2567	1.189	1.4188	1.4337	1.0329	1.2573	1.5317	1.2363	1.1795	1.1688	1.3946	1.4404	1.3824	1.2954	1.6656	1.4239	1.4319	0.9419	1.1343	1.3709	1.1184
100128105	-0.0018	-0.0417	0.0568	-0.0906	0.0628	-0.1711	-0.0658	-0.0709	-0.0776	0.0032	-0.0444	-0.0836	-0.2377	-0.0618	-0.0967	-0.031	-0.1936	-0.3429	0.0496	-0.0146	0.0796	-0.2955	0.0251	-0.0371	-0.0531	-0.1189	-0.0666	-0.0469	-0.0657	-0.3664	-0.1221	-0.1351	-0.0094	-0.0775	-0.1101	0.1094	-0.319	-0.1055	-0.0085	0.0262	-0.1413	-0.2019	-0.0828	-0.2241	0.0638	-0.0365	-0.2089	-0.0294	0.0218
100128107	-0.3901	-0.364	-0.595	-0.3208	-0.2832	-0.5773	-0.4682	-0.5578	-0.3846	-0.3814	-0.4914	-0.4722	-0.6357	-0.3562	-0.5323	-0.4576	-0.486	-0.6296	-0.5191	-0.3678	-0.5593	-0.5203	-0.5032	-0.333	-0.5627	-0.2921	-0.2542	-0.2612	-0.0954	-0.3772	-0.3346	-0.4999	-0.1619	-0.2314	-0.3685	-0.1664	-0.425	-0.4003	-0.1909	-0.2112	-0.3909	-0.4834	-0.1264	-0.3677	-0.5159	-0.3442	-0.5842	-0.201	-0.2286
100128109	-0.4257	-0.17	-0.4025	-0.046	-0.1422	-0.3006	-0.2347	-0.3743	-0.2957	-0.2349	-0.2076	-0.425	-0.8122	-0.3142	-0.4793	-0.3633	-0.3797	-0.7364	-0.5234	-0.1439	-0.5546	-0.157	-0.3732	-0.2319	-0.3757	-0.038	-0.132	-0.0141	-0.023	-0.2988	-0.2432	-0.4754	-0.0378	-0.034	-0.3272	-0.1398	-0.3687	-0.0359	-0.0567	-0.1016	-0.1857	-0.3174	-0.2644	-0.3711	-0.2236	-0.0115	-0.4531	-0.2552	-0.0745
100128110	0.3427	0.2939	0.4173	0.5288	0.3366	0.2854	0.3729	0.4128	0.3919	0.4371	0.4399	0.448	0.2673	0.5291	0.3261	0.5921	0.3423	0.2963	0.4296	0.4122	0.5469	0.5002	0.5126	0.3055	0.3967	0.4051	0.4831	0.5095	0.2854	0.506	0.339	0.4304	0.4428	0.4024	0.3115	0.5801	0.3073	0.5209	0.3743	0.4488	0.3983	0.3444	0.4322	0.5571	0.3477	0.4281	0.384	0.4398	0.6652
100128111	-0.0053	-0.1938	-0.1665	-0.0211	-0.0617	-0.2386	-0.1295	-0.0876	-0.2537	-0.0249	-0.1231	-0.1941	-0.0864	-0.1186	-0.1578	-0.1727	-0.2767	-0.0456	-0.0796	-0.1179	-0.1061	-0.1198	-0.0059	-0.1625	-0.0822	-0.2286	-0.1778	-0.0155	-0.2677	-0.3996	-0.1074	-0.1819	-0.1808	-0.1178	-0.2571	-0.2433	-0.1299	-0.1029	-0.1899	-0.0366	-0.1891	0.0616	-0.0693	-0.1152	-0.0474	-0.1127	-0.2617	-0.0479	-0.0872
100128113	0.3898	0.5347	0.4168	0.6493	0.6351	0.4302	0.4484	0.3764	0.2839	0.586	0.4756	0.2349	0.0681	0.4167	0.5139	0.4121	0.3598	0.0475	0.6735	0.6166	0.4979	0.4997	0.5758	0.5656	0.4156	0.6338	0.6191	0.6123	0.7005	0.635	0.5557	0.61	0.596	0.5564	0.5621	0.6576	0.6002	0.6029	0.4867	0.6814	0.504	0.5267	0.6561	0.6098	0.4882	0.4038	0.4085	0.561	0.423
100128115	-0.2738	-0.3775	-0.3667	-0.218	-0.2153	-0.2894	-0.2724	-0.248	-0.2318	-0.2455	-0.357	-0.4001	-0.4046	-0.2228	-0.2159	-0.403	-0.2477	-0.4339	-0.3602	-0.3074	-0.3539	-0.2471	-0.2791	-0.2443	-0.3168	-0.2519	-0.2925	-0.2578	-0.1361	-0.3698	-0.3458	-0.3469	-0.1464	-0.2547	-0.2764	-0.3484	-0.3905	-0.1997	-0.2853	-0.2089	-0.2604	-0.4338	-0.2236	-0.4575	-0.4486	-0.2646	-0.5362	-0.1852	-0.1957
100128117	0.021	0.0121	0.0508	0.0488	3e-04	0.0656	0.011	0.1945	0.118	-0.0539	-0.0094	0.055	0.1431	0.0723	0.1052	0.0202	0.1122	0.0198	0.0874	-0.041	-0.1678	-0.1184	-0.0792	0.0808	0.0013	-0.058	0.0597	0.1509	0.0595	-0.1215	-0.0824	0.156	0.0948	-0.0763	-0.0629	-0.1288	0.0118	-0.0773	-0.0068	-0.1304	-0.0558	-0.0449	-0.0918	-0.0229	0.0432	-0.0667	-0.0105	-0.179	-0.0445
100128118	-0.08	0.2336	-0.1605	-0.1146	-0.0391	-0.0438	-0.0614	-0.0121	-0.0699	-0.1185	-0.0438	-0.0419	0.0774	-0.1575	-0.0568	-0.0469	0.09	0.1488	-0.1069	-0.1167	-0.2127	-0.1891	-0.0416	-0.1591	0.1631	-0.0818	-0.0243	-0.1957	0.0848	0.0651	-0.2289	-0.1177	-0.3037	0.087	-0.2046	-0.2104	-0.2253	-0.0597	-0.0966	-0.1669	0.0499	-0.2406	0.0571	-0.0626	0.0187	-0.1337	-0.3282	-0.1864	-0.1823
100128119	-0.1212	-0.0625	-0.1615	-0.0406	0.0234	-0.0666	0.0215	-0.1684	0.01	-0.045	-0.1196	-0.2063	-0.2479	-0.0634	-0.0913	-0.0155	-0.1044	-0.1905	-0.0712	0.0679	-0.1227	-0.0011	0.0219	0.1779	-0.0996	0.0333	0.0556	0.0373	-0.0951	-0.1364	-0.0145	-0.0543	-0.0232	0.0707	0.09	0.2058	-0.1732	0.0234	0.1507	0.1093	-0.0097	-0.0464	-0.1566	-0.1462	-0.121	0.0416	-0.2846	0.1499	0.0224
100128121	-0.1227	-0.1399	-0.2155	0.0906	-0.1103	-0.1324	-0.2041	-0.2311	-0.0618	-0.0031	-0.0276	-0.0847	-0.0632	-0.0645	-0.1763	-0.1828	-0.0707	-0.0443	-0.0867	-0.0725	-0.1321	-0.2157	-0.095	0.0478	0.0201	-0.0529	-0.0539	-0.0655	0.0191	-0.1121	-0.0099	-0.1647	-0.1522	-9e-04	-0.0781	-0.0035	-0.146	-0.0573	-0.0961	-0.178	-0.0249	-0.0851	-0.0946	-0.09	-0.1438	-0.0879	-0.2601	-0.0897	-0.1291
100128122	-0.2241	-0.2222	-0.2139	-0.2449	-0.1679	-0.1163	-0.3147	-0.2625	-0.1991	-0.1685	-0.2488	-0.2253	-0.388	-0.1348	-0.2248	-0.3181	-0.2627	-0.4637	-0.2599	-0.1665	-0.253	-0.2805	-0.1819	-0.1818	-0.3457	-0.2892	-0.2233	-0.196	-0.0792	-0.0898	-0.1735	-0.2028	-0.2174	-0.281	-0.1763	-0.0224	-0.3023	-0.2691	-0.3342	-0.2486	-0.1734	-0.2878	0.0612	-0.2158	-0.2397	-0.1958	-0.2337	-0.1592	-0.0432
100128123	-0.1251	-0.0732	-0.1452	-0.0885	-0.1009	-0.2193	-0.1372	0.0392	-0.2188	-0.1158	-0.1929	-0.0892	-0.2022	-0.1066	-0.0877	-0.0937	0.0423	-3e-04	0.0056	0.0293	-0.0318	-0.1424	-0.0318	0.1824	-0.1866	-0.1393	-0.2201	-0.0911	-0.0684	-0.3006	-0.1165	-0.2582	-0.1134	-0.0584	-0.0655	-0.0224	-0.071	-0.1015	-0.0969	-0.1148	-0.1739	-0.1236	-0.0916	-0.1401	-0.2495	-0.1459	0.2366	-0.0057	-0.2129
100128125	-0.1209	-0.1984	-0.1546	-0.0937	-0.1312	-0.1642	-0.1638	-0.1851	-0.0894	-0.1329	-0.1622	-0.1779	-0.2201	-0.0638	-0.08	-0.1086	-0.2027	-0.0797	-0.1015	-0.1458	-0.1979	-0.1077	-0.0158	0.0619	-0.2116	-0.1871	-0.2104	-0.1254	-0.0628	-0.3438	-0.2362	-0.1736	-0.0328	0.0047	-0.2178	0.0936	-0.17	-0.1044	-0.0773	-0.2232	-0.0892	-0.15	-0.0428	-0.1736	-0.2569	-0.1404	-0.1052	-0.022	-0.0959
100128126	-0.1117	0.1037	-0.0721	-0.0562	0.0407	0.0667	0.0013	-0.0583	-0.0615	0.006	0.0368	-0.0241	-0.0183	0.0173	0.0294	0.0696	0.0042	0.0893	-0.01	0.0111	0.0332	0.0782	0.1119	0.0528	0.0054	-0.0498	-0.0117	-0.0877	0.0811	0.0268	-0.0233	0.0308	-0.0279	-0.0306	-0.0026	0.0568	-0.0491	-0.0921	0.0257	-0.048	-0.0017	0.0311	0.0317	0.0452	0.0144	-0.0101	-0.0997	-0.0113	0.0211
100128127	0.1013	0.0315	0.0617	0.1547	0.1982	-0.1051	0.071	-0.0246	0.0847	0.0857	0.0955	0.0302	-0.08	0.0706	0.1213	-0.033	-0.0494	-0.151	0.0578	0.0923	0.0791	-0.0116	-0.0374	0.0841	0.0667	0.0596	0.1138	0.1876	0.2073	0.1895	0.0906	0.0818	0.2213	0.1835	0.1631	0.1327	0.1502	0.2218	0.0588	0.1368	0.1225	0.1261	0.0844	0.0915	0.1281	0.1301	0.235	0.1617	0.1409
100128129	0.3664	0.2937	0.2282	0.517	0.3359	0.192	0.3462	0.4403	0.4608	0.359	0.0978	0.2555	0.1928	0.4522	0.3628	0.304	0.3946	0.351	0.3696	0.3499	0.3159	0.2752	0.375	0.2529	0.3346	0.4425	0.2947	0.4168	0.2455	0.1482	0.2676	0.2256	0.3939	0.518	0.3598	0.4104	0.4217	0.4133	0.575	0.1869	0.48	0.0497	0.3667	0.4451	0.2868	0.4872	0.2868	0.3827	0.4266
100128131	-0.0666	0.0192	0.099	-0.044	-0.0097	0.0471	0.2172	0.1133	-0.0319	-0.008	0.2119	0.1533	0.042	-0.0434	-0.1334	0.0657	0.2038	-0.1105	0.0678	0.0238	0.0031	0.0076	0.0111	-0.1138	0.2191	0.1474	0.2244	0.2661	0.2828	0.2695	0.0174	0.0266	0.1523	0.023	0.0861	0.2916	-0.0403	-0.0863	0.0879	0.1732	0.0995	-0.0424	0.0887	0.265	0.1125	0.0727	0.1875	-0.0696	0.0584
100128132	-0.1897	-0.1729	-0.1911	-0.0697	-0.0781	-0.1628	-0.1009	-0.0709	-0.1228	-0.0981	0.0221	-0.1403	0.1533	-0.0461	0.073	-0.0227	-0.0955	0.183	-0.0841	-0.0252	-0.1827	0.0729	-0.0702	-0.0834	-0.1153	-0.0087	-0.145	-0.0581	0.1122	-0.0726	0.0463	-0.1465	-0.0432	-0.1498	-0.0077	-0.1756	-0.0847	0.0226	-0.1085	-0.1292	-0.1216	-0.0982	-0.0631	-0.0629	-0.0355	-0.0775	-0.218	-0.0958	-0.131
100128134	-0.1572	-0.1602	-0.0121	-0.033	-0.0315	-0.141	0.0079	-0.0858	-0.0626	2e-04	-0.2053	-0.2011	-0.0856	-0.1058	-0.1811	-0.0738	-0.1978	-0.2186	-0.1915	-0.0944	-0.1227	-0.082	0.0091	-0.1482	-0.1538	-0.0842	-0.0786	-0.0538	0.0926	-0.3617	-0.0739	-0.1908	-0.0179	-0.1317	-0.0309	-0.0871	-0.0171	-0.0207	-0.1323	-0.1186	-0.0977	-0.1663	0.0241	0.0019	-0.1234	-0.1463	-0.1109	-0.0029	0.1464
100128135	-0.0695	0.1391	0.148	0.5919	-0.2414	-0.1063	0.0148	-0.1128	0.0676	-0.122	-0.0468	-0.1141	0.0035	-0.1603	-0.0228	-0.2679	0.0039	0.0411	-0.0813	0.072	-0.217	-0.3166	0.058	0.1965	-0.2677	0.0212	0.116	-0.0359	-0.1793	0.0306	0.2117	-0.0199	-0.0304	0.1121	0.0266	-0.1323	-0.0824	0.0217	0.1886	-0.2503	-0.2684	0.061	0.073	-0.0206	-0.0631	-0.0865	-0.1378	-0.1185	0.1224
100128139	-0.3751	-0.1747	-0.0703	-0.1173	-0.1854	-0.2022	-0.1606	-0.2234	-0.2154	-0.219	-0.3029	-0.2464	-0.3757	-0.2141	-0.2808	-0.292	-0.2197	-0.5576	-0.2989	0.0121	-0.2258	-0.2105	-0.0099	-0.0867	-0.2503	-0.2383	-0.1792	0.0168	-0.0967	0.0772	-0.1499	-0.1512	0.0774	-0.1955	-0.0901	-0.1137	-0.0495	-0.1604	-0.0978	-0.1567	-0.2209	-0.0282	-0.1715	-0.1485	-0.1099	-0.081	-0.1963	-0.068	-0.151
100128142	-0.2464	-0.2191	-0.2612	-0.1075	-0.0697	-0.3667	-0.1446	-0.3614	-0.2546	-0.1724	-0.3605	-0.4533	-0.5861	-0.151	-0.3651	-0.4175	-0.4636	-0.714	-0.1405	-0.1633	-0.2921	-0.1492	-0.1824	-0.1631	-0.2451	-0.0824	-0.101	-0.2243	-0.157	-0.333	-0.0875	-0.2868	-0.1381	-0.092	-0.087	-0.083	-0.2898	-0.1245	-0.1299	-0.1383	-0.0512	-0.1682	-0.0488	-0.2202	-0.1974	-0.148	-0.4661	-0.1593	-0.0855
100128144	0.0375	-0.1874	-0.1413	-0.1203	0.1436	0.0048	-0.0713	0.2638	-0.1185	-0.1588	0.0942	-0.1153	0.262	0	0.127	0.0614	0.0903	-0.0494	0.0308	0.006	0.0571	-0.0938	0.0517	0.2053	0.1461	-0.158	-0.0978	0.4645	0.2342	0.1111	0.1166	-0.0308	-0.0398	-0.1171	0.0929	-0.188	0.2083	0.0067	-0.2315	-0.1838	0.0699	0.2913	0.2795	0.0652	-0.0925	-0.1324	0.2383	0.3546	-0.1182
100128149	-0.0512	-0.017	0.0735	-0.0927	-0.057	-0.0312	-0.0174	-0.0145	-0.0056	-0.014	-0.091	0.1162	0.064	-0.0295	0.0355	-0.0218	0.0612	0.0745	-0.0447	-0.0789	-0.0764	0.0013	-0.0363	0.0068	0.0016	-0.0137	-0.0106	-0.0142	0.0228	-0.0198	0.0364	0.024	-0.0486	0.0266	-0.0662	-0.0035	-0.0144	-0.0825	-0.0103	-0.0173	0.0614	0.0422	-0.0311	0.043	0.0291	-0.0558	0.0493	-0.021	-0.0232
100128151	-0.0997	-0.1254	-0.094	-0.1567	-0.0339	-0.1748	-0.0826	-0.1745	-0.1025	-0.031	0.0245	-0.3206	-0.2612	-0.1822	-0.065	-0.2092	-0.1899	-0.2925	-0.1215	-0.032	-0.2901	-0.1957	-0.1814	-0.1288	-0.0334	-0.1499	-0.0579	0.0309	0.2236	-0.0198	-0.0539	-0.0476	-0.1248	-0.151	0.044	0.1211	-0.1226	0.0064	-0.0665	-0.1282	-0.1328	-0.1252	-0.0519	-0.1255	0.0409	-0.0472	-0.5388	-0.2346	-0.145
100128153	-0.2914	-0.1357	-0.1557	-0.1928	-0.2794	-0.1507	-0.167	-0.3039	-0.306	-0.1801	-0.2774	-0.1301	-0.5233	-0.3355	-0.4272	-0.3014	-0.3418	-0.2292	-0.3213	-0.199	-0.2938	-0.3203	-0.2814	-0.2341	-0.4693	-0.1745	0.0939	-0.1478	-0.0225	-0.4344	-0.2984	0.0107	-0.2255	-0.1208	-0.345	-0.0708	-0.3472	-0.1722	-0.0885	-0.3494	-0.217	-0.4624	-0.0444	-0.1599	-0.0307	-0.2013	-0.2124	-0.2333	-0.199
100128154	0.081	0.1519	0.2492	0.2586	0.1842	0.2651	0.2282	0.1378	0.1674	0.1151	0.191	0.0164	-0.1416	0.1334	0.1579	0.1945	0.2348	0.0452	0.1453	0.3226	-0.046	0.1731	-0.0296	0.2206	0.1259	0.189	0.2928	0.4144	0.4331	-0.4125	0.2369	0.1502	0.145	0.3232	-0.1262	0.183	-0.1182	0.2433	-0.0248	-0.0727	0.1406	-0.1268	0.3653	0.1078	0.1095	0.2083	0.0628	0.2765	0.2163
100128156	0.6027	0.157	0.2729	0.1173	0.1732	0.2214	0.37	0.4469	0.3443	0.3387	0.1645	0.0978	0.5823	0.5055	0.4874	0.4264	0.2959	0.4555	0.4874	0.2829	0.429	0.3556	0.512	0.3512	0.2874	0.2855	0.1744	-0.0157	0.181	-0.0957	0.0718	0.1652	0.1075	0.2534	0.2095	0.1069	0.4759	0.1004	0.1588	0.2665	0.2245	0.2695	0.1294	0.0107	0.3451	0.1638	0.0206	0.0089	0.1755
100128159	-0.1992	-0.2396	-0.109	-0.0139	-0.1623	-0.1538	0.0021	-0.3904	-0.0191	-0.0884	-0.1355	0.1071	-0.0283	-0.1601	-0.2385	-0.0081	-0.01	0.0676	0.0106	-0.1473	-0.2901	-0.1547	-0.178	0.0499	-0.0406	-0.1994	0.0811	-0.0505	-0.1268	-0.2816	-0.1713	-0.0419	-0.2855	-0.1171	-0.0778	-0.1446	-0.3257	-0.152	-0.136	-0.2949	-0.2932	-0.2418	-0.3737	-0.1636	-0.0501	-0.1558	-0.3659	-0.2427	0.0326
100128160	-0.2437	-0.1711	-0.1942	-0.2122	-0.0782	-0.129	-0.1267	-0.3292	-0.1919	-0.0942	-0.0449	-0.3128	-0.2787	-0.2063	-0.2122	-0.0616	-0.1807	-0.2694	-0.0594	-0.1143	-0.4811	-0.0743	-0.1679	-0.2888	-0.2068	-0.2053	-0.2113	-0.1809	-0.3335	-0.0898	-0.1714	-0.2135	-0.403	-0.0847	-0.2058	-0.2169	-0.1971	-0.1657	-0.1403	-0.264	-0.2281	-0.2353	-0.2241	-0.0466	-0.4118	-0.0459	-0.3714	-0.0648	7e-04
100128161	-0.0835	-0.1075	-0.0898	-0.0057	-0.0633	-0.107	-0.107	-0.1685	-0.0086	-0.0136	2e-04	-0.0875	-0.146	-0.0965	-0.235	-0.0249	-0.1615	-0.3237	-0.0759	-0.0363	-0.1942	-0.125	-0.1299	-0.132	-0.0114	-0.073	-0.05	-0.1294	-0.0615	-0.2205	-0.1434	0.012	-0.1648	0.032	-0.0612	-0.0638	-0.1878	-0.0435	-0.0979	-0.1093	-0.0875	-0.108	-0.0084	-0.1128	0.0072	-0.1338	-0.1992	-0.1409	-0.1784
100128162	-0.1757	-0.0968	-0.0224	-0.1278	-0.0597	-0.2071	-0.1693	-0.175	-0.0853	-0.0179	-0.165	-0.1464	-0.1756	-0.2194	-0.0246	-0.0844	-0.0701	-0.3636	-0.0427	-0.2385	-0.1988	0.068	-0.0077	0.0859	-0.1173	-0.0388	-0.0924	-0.061	-0.0777	-0.3267	-0.2452	-0.145	-0.103	-0.1155	0.0194	-0.1061	-0.1462	-0.1704	-0.1159	-0.3069	-0.008	0.0288	0.0651	-0.0216	-0.0997	0.0095	-0.1168	0.0473	-0.0881
100128163	0.1529	-0.0305	0.1963	0.1141	0.0726	0.093	0.1527	0.1371	0.0832	0.0413	0.0545	-0.1735	-0.1738	0.1227	0.0406	-0.096	-0.0166	-0.2893	0.0704	0.1403	0.0912	0.1207	0.2352	-0.0455	0.047	0.0858	0.0452	0.0578	0.1079	0.1348	-0.0406	0.1045	0.1753	0.1916	0.1425	0.062	0.0186	-0.0393	-0.0017	-0.0163	0.0678	0.1109	0.1023	-0.0537	0.0595	-0.0521	0.0339	0.1373	0.174
100128164	-0.0424	-0.0172	-0.0045	-0.051	-0.1091	0.003	-0.026	-0.147	-0.0465	-0.1273	-0.0852	-0.0942	-0.2267	-0.067	-0.1694	-0.0931	-0.0823	-0.1244	-0.134	0.0046	-0.0546	-0.0928	-0.0043	-0.2386	0.0304	-0.0256	-0.0358	-0.0217	-0.0081	-0.116	-0.0581	-0.0553	-0.0446	-0.0258	-0.0851	-0.0259	-0.1053	-0.0714	0.1194	-0.1394	-0.0203	-0.0678	-0.0107	-0.133	-0.1453	0.0205	-0.324	-0.0256	-0.0555
100128166	-0.0577	-0.0651	-0.2727	-0.0209	0.0509	-0.1687	-0.0402	-0.1224	-0.1207	-0.0759	-0.1042	-0.0084	-0.17	-0.0928	-0.0567	-0.1182	-0.2048	-0.3114	-0.0933	-0.1329	-0.1377	-0.1373	0.1579	-0.1479	-0.122	-0.0497	-0.0395	-0.1507	-0.2212	-0.5756	-0.1315	-0.0601	-0.0019	-0.0887	-0.0898	-0.1082	-0.1175	-0.1891	-0.0725	-0.0414	-0.1379	-0.1861	-0.1573	-0.2365	-0.1826	-0.0775	-0.0858	-0.2017	-0.0623
100128168	0.9244	0.6174	0.2332	1.0199	0.9869	0.8683	0.6485	0.0112	0.2294	0.1461	0.4369	0.5155	0.0149	0.1912	0.0243	0.2619	0.0323	0.1147	0.0629	0.5161	0.3445	0.5262	0.0482	0.0599	0.0727	0.0662	0.4692	0.2715	0.2058	-0.0684	0.5657	0.7326	0.1253	0.0999	0.8996	0.9895	0.4995	0.6231	0.39	0.1006	0.1614	0.2735	0.1611	0.23	0.0933	0.6346	-0.0045	0.9771	0.0773
100128169	0.002	0.1309	-0.0401	0.0488	0.0839	0.1032	0.0563	0.0251	0.1502	-0.0227	0.1425	0.2204	-0.1495	-0.1356	-0.074	0.1265	0.1159	-0.0868	0.0738	0.035	-0.0293	0.0251	0.153	0.1199	0.1498	0.135	0.0815	0.1705	0.0733	0.0638	0.0588	0.055	0.0711	0.0164	0.0434	0.0804	0.114	0.0338	0.0494	-0.0553	0.0785	0.1027	0.098	0.1006	0.1605	0.0667	0.1782	0.041	-0.0922
100128172	0.1254	0.1337	0.3114	0.2249	0.1063	0.18	0.094	0.2312	0.062	0.2215	0.2288	0.1039	0.1023	0.2143	0.1826	0.1505	0.1787	-0.0148	0.1067	0.1616	-0.0911	0.1743	0.1784	-0.0036	0.2322	0.373	0.1717	0.0373	0.1435	0.4444	0.3541	0.2551	0.1495	0.0116	0.1383	0.0951	-0.0964	0.2218	0.1259	0.088	0.1006	0.0871	0.0835	0.2215	0.2667	-0.0847	0.2924	-0.1534	0.0552
100128173	-0.1712	-0.1738	-0.208	-0.0604	-0.0616	-0.2788	-0.1533	-0.2609	-0.3144	-0.0922	-0.2921	-0.3547	-0.4681	-0.2323	-0.2335	-0.3344	-0.2716	-0.448	-0.2123	-0.1464	-0.2634	-0.2214	-0.1861	-0.1869	-0.2243	-0.1101	-0.1416	-0.0685	-0.0396	-0.2624	-0.0696	-0.3062	-0.0821	-0.1591	-0.1641	-0.1439	-0.3447	-0.0801	-0.1199	-0.2767	-0.1706	-0.136	-0.0367	-0.1909	-0.25	-0.2594	-0.2204	-0.1872	-0.1778
100128175	0.0286	-0.0961	0.1252	-0.0664	0.0509	-0.0216	-0.0838	-0.0191	-0.0027	-0.1036	0.104	0.0143	0.0382	-0.1576	-0.0028	-0.0234	-0.0732	-0.0905	-0.0478	-0.0173	0.1599	0.1017	-0.1112	0.014	0.218	0.0336	-0.1152	-0.1333	0.1099	-0.1345	-0.063	0.1591	0.0082	0.033	0.0726	0.0087	-0.2871	-0.0315	-0.0922	0.0649	-0.1138	-0.0668	-0.0779	-0.0237	-0.0708	-0.0066	-0.0501	-0.0884	-0.1444
100128176	0.0233	0.1612	0.1521	-0.0473	0.0576	0.1208	0.0377	0.0568	-0.0249	-0.0105	1e-04	0.262	0.1134	0.0174	0.0817	0.0468	0.1522	0.3414	0.1094	-0.0795	0.0207	0.1978	8e-04	0.098	0.2187	0.1115	0.0722	0.0074	0.0409	0.1958	0.0934	0.0843	0.0679	0.0816	-0.0148	0.0839	0.1773	-0.086	0.049	-0.0371	0.052	0.0849	-0.0536	0.1359	-0.014	0.0835	0.1188	-0.0119	0.0158
100128178	-0.0859	-0.1191	-0.0524	-0.0384	-0.0812	-0.143	-0.0848	-0.135	-0.0892	-0.052	-0.0523	0.0121	-0.0022	-0.082	-0.063	-0.0841	-0.0724	0.0688	-0.0043	-0.1053	-0.1024	-0.0255	-0.0624	-0.0959	-0.0635	-0.0276	-0.0581	-0.1171	-0.1021	-0.0631	-0.1183	-0.0804	-0.0345	-0.012	-0.0648	-0.0445	-0.1117	-0.1106	-0.0495	-0.1237	-0.0653	-0.0181	-0.0181	-0.08	-0.0328	-0.0582	-0.1949	-0.0962	-0.1264
100128179	0.1485	0.3593	0.3585	0.2157	0.3264	0.2479	0.2462	0.3123	0.346	0.1735	0.4197	0.4138	0.3291	0.3087	0.3392	0.2565	0.3044	0.3035	0.329	0.3652	0.06	0.0799	0.4612	0.2877	0.3066	0.4118	0.3563	0.323	0.2119	0.0392	0.2446	0.5092	0.4166	0.3946	0.3129	0.1866	0.189	0.1219	0.1755	0.2434	0.1683	0.251	0.2545	0.2053	0.3681	0.2463	0.1508	0.1331	0.0329
100128185	0.1835	0.3575	0.2581	0.3196	-0.0159	0.1163	0.0813	0.3045	0.198	0.3132	0.4115	0.273	0.3438	0.1488	0.4418	0.4546	0.0102	-0.1643	0.0558	0.3373	-0.0119	0.2209	-0.0646	-0.0463	-0.0496	0.092	-0.0436	0.0427	0.2839	0.4132	0.119	0.2769	0.0014	0.09	0.1262	0.3144	0.3054	0.1405	0.1112	0.251	0.189	0.255	0.136	0.1941	0.2637	0.1652	0.2509	0.2462	-0.0228
100128186	-0.1664	-0.1209	-0.1527	0.0283	-0.0561	0.0322	-0.1988	0.0295	-0.1542	0.0575	-0.0433	0.0025	0.0571	-0.0544	-0.0345	-0.0836	0.0386	-0.0399	-0.0832	-0.0783	0.0749	0.0676	-0.0449	-0.1482	-0.0673	-0.0163	0.01	-0.0938	-0.0525	0.024	-0.0294	0.0391	-0.0821	0.0367	0.0345	-0.189	-0.0553	-0.0789	-0.2166	-0.1877	-0.0733	-0.0648	0.0539	-0.0689	0.0896	0.0349	-0.1646	-0.1091	-0.0808
100128187	-0.2516	-0.1001	-0.1238	-0.2002	0.0137	-0.1773	-0.1239	-0.3111	-0.1752	-0.1593	-0.2437	-0.2118	-0.3299	-0.0974	-0.311	-0.118	-0.1847	-0.1312	-0.1591	-0.0684	0.0406	-0.0012	-0.2288	-0.176	-0.0915	-0.2489	-0.2052	-0.0604	-0.038	0.0047	-0.3042	-0.0048	-0.2326	-0.2243	-0.1232	-0.0804	-0.1635	-0.2656	-0.172	0.0125	-0.2094	-0.3076	-0.049	-0.3049	-0.1726	-0.1548	-0.5026	-0.2264	-0.119
100128191	0.7308	0.4882	0.6696	0.569	0.6867	0.6491	0.5726	0.5087	0.3813	0.4624	0.5339	0.3473	0.5448	0.5645	0.5773	0.3978	0.6801	0.1755	0.4871	0.6145	0.2634	0.3875	0.6272	0.0352	0.604	0.4732	0.6931	0.5761	0.4623	0.3298	0.3822	0.4034	0.4848	0.3098	0.6013	0.1971	0.3148	0.3752	0.5391	0.4964	0.2955	0.5568	0.3116	0.3309	0.4499	0.6346	0.0633	0.5038	0.3171
100128193	-0.3237	-0.2479	-0.301	-0.2151	-0.2524	-0.4366	-0.2211	-0.3569	-0.3879	-0.1059	-0.2466	-0.443	-0.5285	-0.17	-0.3293	-0.5524	-0.6745	-0.6997	-0.4982	-0.2194	-0.5983	-0.2355	-0.1604	-0.0125	-0.4795	-0.2086	-0.1783	-0.1238	-0.2004	-0.31	-0.0844	-0.4778	-0.1906	0.0552	-0.1922	-0.2822	-0.3951	-0.0945	-0.1428	-0.2374	-0.1926	-0.3542	-0.2383	-0.4584	-0.312	-0.2406	-0.387	-0.1999	-0.1589
100128197	1.2091	0.7537	1.0213	0.9898	1.2868	1.1407	1.1776	1.0304	0.8741	1.0807	0.6344	0.3639	0.9464	1.2391	0.9421	0.7647	0.6151	0.474	1.1007	0.9521	0.6962	0.6437	0.5348	0.477	1.1871	1.1281	1.3089	0.4826	0.46	-0.0284	0.7481	0.8932	0.8467	0.9287	0.9204	0.3621	0.6668	0.627	0.6711	0.6617	0.9019	1.0747	0.9626	0.5093	0.7545	0.4468	0.3194	0.4872	0.5152
100128201	-0.0575	0.0481	-0.0472	0.1784	0.0959	-0.0851	-0.0101	-0.052	0.0336	-0.0066	-0.2931	-0.0221	-0.3759	-0.0815	-0.3216	-0.1031	-0.2084	-0.3486	-0.1337	0.172	0.1184	-0.0619	0.0883	-0.1272	-0.0124	0.004	0.076	0.0361	0.1899	0.3909	0.183	0.1473	0.1469	0.3319	0.0345	-0.052	-0.1563	0.1285	-0.0648	0.1298	0.0138	0.0437	0.0386	0.1639	-0.0416	0.0268	0.119	0.2101	-0.062
100128203	-0.1538	-0.0578	-0.0913	-0.0875	-0.1053	-0.1197	-0.1133	-0.0593	-0.0681	-0.104	-0.0368	-0.0795	-0.1177	-0.1432	-0.1329	-0.1301	-0.0291	-0.0266	-0.056	-0.0947	-0.0802	-0.0384	-0.1142	-0.0661	-0.1009	-0.09	-0.0058	-0.1382	-0.0602	-0.0963	-0.0763	-0.1876	-0.1782	1e-04	-0.108	-0.0684	-0.1247	-0.1107	-0.1144	-0.1598	-0.073	-0.0274	-0.0026	-0.1102	-0.0782	-0.0744	-0.1493	-0.1655	-0.0787
100128204	-0.0216	0.0515	0.0475	-0.0049	-0.0082	-0.0252	-0.04	-0.061	0.003	-0.102	-0.0841	0.258	0.026	0.0085	-0.0197	-0.0756	0.0091	0.0698	0.0439	-0.0317	-0.0905	-0.0035	0.0287	0.0549	-0.0184	0.0014	0.0316	-0.0467	0.0207	-0.0515	-0.01	-0.1412	-0.1406	0.0311	-0.0499	-0.0218	0.0385	-0.0498	-0.0072	-0.0114	-0.084	-0.1083	-0.0239	0.0562	-0.0669	0.0787	-0.0036	-0.1047	-0.0978
100128205	0.1968	0.4336	0.2762	0.2093	0.1343	0.5208	0.1764	0.2664	0.2275	0.1677	0.4974	0.8386	0.7827	0.3006	0.6616	0.4895	0.6351	1.0922	0.4984	0.4402	0.3791	0.1584	0.4049	0.5894	0.7525	0.2273	0.293	0.6202	0.6184	1.2282	0.5338	0.3713	0.4118	0.193	0.1969	0.1393	0.5437	0.0084	0.3922	0.572	0.4772	0.5059	0.3344	0.5394	0.3755	0.2029	0.8584	0.0336	0.2626
100128208	-0.125	-0.2001	-0.1001	-0.1629	-0.0627	-0.0931	-0.1269	-0.2543	-0.1607	-0.07	-0.1388	-0.3254	-0.1965	-0.0976	-0.2276	-0.0249	-0.1488	-0.3769	-0.2021	-0.1207	-0.0957	-0.2159	-0.212	-0.1499	-0.1358	-0.1267	-0.2299	-0.0636	-0.0165	-0.2577	-0.1691	-0.2123	-0.0084	0.0172	-0.12	-0.188	-0.1469	-0.1755	-0.0465	-0.2622	0.0058	-0.0626	-0.1814	-0.2331	-0.1689	-0.0258	-0.1735	-0.2349	-0.1566
100128209	-0.1941	-0.157	-0.218	-0.2798	-0.1648	-0.2266	-0.1211	-0.231	-0.1713	-0.1485	-0.273	-0.2492	-0.2036	-0.1621	-0.2888	-0.2539	-0.1759	-0.2881	-0.2809	-0.2456	-0.1997	-0.1607	-0.031	-0.2481	-0.208	-0.0373	-0.251	-0.147	-0.1431	-0.3829	-0.0601	-0.2572	-0.2382	-0.2014	-0.1624	-0.071	-0.3369	-0.1151	-0.0558	-0.2805	-0.0508	-0.2394	-0.1701	-0.1731	-0.2259	-0.149	-0.4522	-0.0916	-0.1767
100128213	-0.1466	-0.2238	-0.0648	-0.033	-0.0306	-0.0383	-0.1678	-0.1437	-0.1214	-0.0707	-0.2209	-0.2327	-0.4886	-0.1572	-0.2081	-0.1611	-0.1462	-0.5143	-0.1858	-0.0804	-0.3136	-0.1311	-0.062	-0.1729	-0.1472	-1e-04	0.0337	0.0106	-0.1193	-0.3931	-0.0685	-0.0412	-0.0132	0.0286	0.1095	0.0411	-0.2115	0.1227	-0.0137	-0.0086	-0.0608	-0.1254	0.0419	-0.1446	-0.1038	-0.0895	-0.3576	-0.0958	-0.1593
100128217	-0.1051	-0.023	-0.0719	-0.0675	0.001	-0.0175	-0.0384	-0.0624	-0.0671	-0.0708	-0.0648	-0.0671	-0.157	-0.0603	-0.046	-0.0565	-0.0298	-0.0587	-0.0536	-0.0717	-0.1437	-0.1004	-0.1291	-0.0646	0.0198	-0.0435	0.0105	-0.0186	-0.0198	-0.1113	-0.022	-0.0585	-0.1248	-0.0193	-0.0383	-0.0465	-0.0856	-0.0031	-0.1042	-0.082	0.0241	-0.0328	-0.0169	-0.0681	-0.0898	-0.1116	0.0226	-0.0303	-0.0591
100128221	-0.3694	-0.3442	-0.4221	-0.3445	-0.2495	-0.4866	-0.3632	-0.4943	-0.2773	-0.4294	-0.5854	-0.4345	-0.755	-0.3811	-0.5927	-0.606	-0.5626	-0.7247	-0.4646	-0.2683	-0.415	-0.2671	-0.2551	-0.3234	-0.4469	-0.161	-0.1539	-0.0933	-0.1552	-0.3108	-0.1975	-0.3939	-0.3252	-0.225	-0.2139	-0.2159	-0.4031	-0.2839	-0.259	-0.25	-0.2739	-0.3558	-0.1626	-0.3461	-0.3973	-0.3029	-0.4159	-0.3444	-0.2788
100128222	-0.2113	-0.2034	-0.1509	-0.1749	-0.2454	-0.3074	-0.1221	-0.1353	-0.1859	-0.026	0.0929	0.0419	-0.1767	-0.1231	-0.0123	-0.1279	-0.0853	-0.4542	-0.1447	-0.1456	-0.2908	-0.1218	-0.3072	-0.1164	-0.1348	-0.2051	-0.2418	-0.2329	-0.2625	-0.47	-0.1367	0.0864	0.0036	0.0737	-0.1926	-0.1736	-0.0418	-0.2207	-0.1588	-0.228	-0.1559	-0.1449	-0.2281	-0.171	-0.2163	-0.1943	0.0937	-0.0862	0.0133
100128224	0.3029	0.3384	0.2997	0.1479	0.2333	0.3133	0.4035	0.2196	0.2802	0.276	0.2907	0.6477	0.4466	0.4391	0.2565	0.3317	0.3946	0.6812	0.3974	0.2437	0.3453	0.0687	0.232	0.4114	0.3402	0.3067	0.3163	0.3206	0.3078	0.302	0.5756	0.3254	0.3847	0.3854	0.233	0.1592	0.5347	0.4096	0.2241	0.1069	0.4129	0.3743	0.2872	0.4714	0.4792	0.2805	0.4766	0.4281	0.1564
100128227	-0.1989	0.0324	0.1596	-0.1899	-0.1578	-0.0413	0.0259	0.165	0.0491	0.3317	-0.5768	-0.393	-0.2153	-0.0917	-0.0739	-0.3223	-0.251	-0.1409	-0.0755	-0.1387	-0.1079	-0.0575	0.0211	0.3448	0.2572	-0.163	0.5328	-0.1361	0.0139	0.0928	-0.1361	-0.2128	-0.2058	0.4118	-0.2989	-0.0479	0.2139	-0.0411	0.0177	-0.122	-0.005	-0.1507	0.2577	-0.005	0.0014	-0.0198	-0.2316	-0.2121	-0.0698
100128228	-0.0818	-0.0542	-0.0501	0.0079	0.0209	-0.0823	0.017	-0.0236	-0.0619	0.0858	0.004	-0.1348	0.0134	0.0477	-0.0799	0.0303	0.0305	-0.0495	0.101	-0.0213	-0.0128	-0.0343	0.0629	0.066	-0.0609	-0.0809	-0.0423	-0.0475	-0.0349	-0.119	-0.0797	0.0046	-0.0509	-0.0632	-0.0153	-0.0325	-0.057	0.0531	-0.0862	-0.0634	-0.0858	-0.0189	-0.1166	-0.0788	-0.1185	-0.0205	-0.2083	-0.0641	-0.0359
100128230	0.2121	0.2693	0.228	0.1777	0.2822	0.2351	0.2424	0.2614	0.2473	0.2244	0.135	0.3029	0.1247	0.1905	0.2408	0.1029	0.2863	-0.0125	0.2027	0.2725	0.2145	0.2262	0.1916	0.3106	0.1949	0.2568	0.2753	0.2283	0.3399	0.4993	0.3239	0.2793	0.3608	0.4556	0.3876	0.2941	0.2154	0.3298	0.232	0.3127	0.2125	0.3158	0.2988	0.3709	0.094	0.2712	0.252	0.3323	-0.0076
100128232	0.0677	0.0756	0.1735	0.0627	0.0467	0.1845	-0.0462	0.0894	0.1222	0.1007	-0.0058	0.3411	0.2857	0.1163	0.2799	0.1385	0.0926	0.2376	0.1092	0.1426	0.1656	0.0269	0.1384	0.145	0.0494	0.1096	0.0762	-0.0165	0.0498	0.428	0.0661	0.163	0.0105	0.0072	0.0881	0.0565	0.2384	0.0265	0.1954	0.2407	0.1166	0.168	0.069	0.1683	0.0258	0.1179	0.34	0.1742	0.1777
100128233	-0.0347	0.1981	0.0941	0.1262	-0.0511	-0.0544	-0.0415	0.014	-0.0729	0.3496	0.0586	-0.1225	-0.1009	-0.0572	-0.0337	0.0618	-0.099	-0.0331	-0.0868	-0.0291	0.0919	-0.1131	0.2041	0.1365	-0.0318	0.21	-0.1059	0.3589	-0.0421	-0.1854	0.2062	0.0978	-0.0722	0.1923	0.145	0.0943	-0.1627	-0.0367	-0.1307	0.0949	0.1096	0.0841	-0.0642	-0.0686	0.0738	0.0812	-0.1681	0.1034	-0.0458
100128236	0.1578	-0.0182	-0.0926	0.0099	0.0897	0.0864	0.3591	0.5025	-0.0303	0.106	0.053	-0.1161	0.5024	0.2687	0.3479	0.5943	0.0642	0.3583	0.1781	-0.0893	0.6769	0.097	0.2854	0.0029	0.1164	0.0679	0.0208	-0.0729	0.0394	-0.313	0.0279	0.1041	0.1154	0.1753	0.4305	-0.0116	0.4162	-0.1308	0.2637	0.0488	-0.0099	0.1386	-0.1564	0.0243	-0.1192	0.0202	-0.1206	-0.0938	-0.0338
100128238	-0.0172	0.0746	-0.0063	-0.0288	0.1318	0.0184	-0.038	-0.0038	0.0045	0.1384	-0.1249	-0.0063	-0.0481	0.0203	0.0248	-0.1424	-0.1366	-0.2511	0.0506	1e-04	-0.1133	0.0085	0.0012	-0.2255	-0.0587	0.0594	-0.0806	-0.1652	0.0326	0.1383	0.0893	0.0245	-0.0843	-0.0217	0.0633	-0.0721	-0.0336	0.0582	0.1045	0.107	0.0339	0.0366	0.0256	0.1614	-0.1509	0.0356	0.0343	0.1361	0.0117
100128239	0.0658	-0.0685	0.0321	0.1005	0.0377	-0.1131	-0.0073	-0.0278	-0.009	0.1486	-0.167	-0.0434	-0.2346	0.1249	0.0277	-0.1494	-0.1767	-0.3091	-0.0809	0.0743	-0.108	-0.1045	0.0705	0.0225	-0.0906	0.0156	0.0145	0.0782	-0.0134	-0.2659	0.0508	0.038	-0.0819	0.0211	0.2425	0.027	-0.156	0.1966	0.0295	0.0133	-0.0072	0.1814	0.1784	0.0075	-0.0914	0.1913	-0.1114	-0.1742	0.0044
100128240	-0.1927	-0.1533	-0.1084	-0.2202	-0.1117	-0.1428	-0.1215	-0.1195	-0.0802	-0.1141	-0.2632	-0.0326	-0.0851	-0.1071	-0.1305	-0.0977	-0.0173	-0.0853	-0.0752	-0.0154	-0.192	-0.0542	-0.0891	-0.1801	-0.1473	-0.0896	-0.1566	-0.1864	-0.1956	-0.3168	-0.0563	-0.0318	-0.2546	-0.2318	-0.2059	-0.0906	-0.2345	-0.1097	-0.1268	-0.0509	-0.0151	-0.2085	-0.0691	0.0155	-0.071	-0.0566	-0.1791	-0.1072	-0.0252
100128242	-0.1107	-0.1176	-0.0381	-0.0353	-0.0292	-0.0279	-0.057	-0.0423	-0.1537	-0.021	-0.1593	-0.2363	-0.1095	-0.0396	-0.1473	-0.0352	-0.0429	-0.2022	0.0377	-0.044	-0.1009	-0.1382	-0.1254	-0.0443	-0.1028	-0.1679	-0.0914	-0.1886	-0.1401	-0.2918	-0.0736	-0.0572	-0.1415	-0.1212	-0.1238	-0.0902	-0.0746	-0.0419	-0.1184	-0.0638	-0.0546	-0.1212	-0.0548	-0.0528	-0.0872	-0.1707	-0.2921	-0.07	-0.1118
100128247	0.1267	0.1476	0.0922	0.089	0.1577	0.1689	0.0901	0.1778	0.2289	0.0777	0.1465	0.3189	0.1005	0.1432	0.2717	0.1458	0.1476	0.0587	0.1666	0.217	0.1221	0.1525	-0.0065	0.0163	0.1644	0.1837	0.0785	0.2338	0.2438	0.1486	0.1274	0.2792	0.1354	0.0951	0.1348	0.1085	0.1319	0.1035	0.1912	0.3086	0.1562	0.2314	0.0723	0.2401	0.0463	0.2893	0.2719	0.1314	-0.0397
100128253	-0.3507	-0.3103	-0.2608	-0.1417	-0.1344	-0.2743	-0.3395	-0.4436	-0.2709	-0.1158	-0.4056	-0.4418	-0.6108	-0.2604	-0.4175	-0.3033	-0.4544	-0.6395	-0.3436	-0.2541	-0.3078	-0.1799	-0.3423	-0.1442	-0.3645	-0.2501	-0.2801	-0.2337	-0.1764	-0.3723	-0.213	-0.238	-0.0843	-0.1947	-0.0909	-0.2599	-0.3654	-0.1134	-0.0897	-0.274	-0.2368	-0.1988	-0.1926	-0.1763	-0.2289	-0.22	-0.3616	-0.0825	-0.1096
100128256	0.1109	0.2884	0.4056	0.2476	0.3887	0.3236	0.2422	0.4194	0.477	0.3022	0.5578	0.5706	0.5079	0.3605	0.4516	0.4098	0.3633	0.2634	0.3443	0.512	0.4596	0.3133	0.4156	0.6613	0.2156	0.4147	0.2984	0.518	0.5777	0.9893	0.5393	0.3327	0.5298	0.2012	0.478	0.3914	0.5465	0.507	0.385	0.4411	0.3725	0.4923	0.4683	0.5268	0.5536	0.6256	0.7148	0.6089	0.3865
100128258	0.5647	0.5655	0.453	0.6993	0.5914	0.5593	0.5269	0.5508	0.5364	0.4696	0.5039	0.6823	0.4897	0.5761	0.4625	0.4826	0.6476	0.2163	0.5229	0.5077	0.3302	0.283	0.7188	0.3002	0.4732	0.6605	0.4986	0.3917	0.6065	0.6808	0.7422	0.5305	0.5193	0.4783	0.6764	0.4702	0.3461	0.5243	0.3154	0.6347	0.4282	0.487	0.3486	0.4483	0.4178	0.4434	0.277	0.2365	0.2024
100128259	-0.0951	-0.058	-0.0416	-0.0165	0.0013	-0.0856	-0.0517	-0.0803	-0.0492	-0.0388	-0.1237	-0.1527	-0.2712	-0.0821	-0.1921	-0.1059	-0.0422	-0.2324	0.0037	-0.1279	-0.0499	-0.0924	-0.1216	0.0068	-0.1068	-0.0766	-0.024	-0.1408	0.0134	-0.1069	-0.0605	-0.0117	-0.1598	0.0098	-0.0976	0.0318	-0.1536	-0.0743	-0.0679	-0.0562	0	-0.1186	-0.0402	-0.0991	-0.1694	-0.089	-0.2518	-0.1047	0.0069
100128261	-0.0271	0.107	0.1077	0.0271	0.0398	0.0749	0.0674	0.0713	0.125	-0.0016	0.0203	0.3501	0.301	0.0682	0.1593	0.0875	0.0997	0.2316	-0.006	-0.0205	0.05	0.0346	0.0449	0.007	0.0555	0.0092	-0.0031	-0.0732	0.011	0.1771	0.1145	0.1018	0.0352	0.0661	0.0188	0.0537	0.1233	0.0222	0.0176	0.0135	0.138	0.1125	-0.017	0.1453	0.1246	0.1501	0.1855	0.0345	0.0631
100128262	-0.1303	0.2984	0.0427	0.1347	-0.0022	0.0754	0.2466	-0.1079	0.0905	0.1767	-0.1398	-0.2804	0.1213	0.225	0.0266	-0.0806	0.1512	0.1358	0.3841	0.2596	-0.023	0.3594	-0.1875	0.0053	0.1721	0.2977	0.7335	0.1736	0.2899	0.06	0.1031	-0.0802	-0.1082	0.0704	0.1565	0.0034	-0.0565	0.0933	-0.1454	0.1956	0.1087	0.1411	0.1362	0.0601	0.3027	-0.1048	-0.2363	-0.1812	0.387
100128264	0.0305	-0.0619	0.0927	-0.147	0.1105	0.1102	-0.1632	-0.0916	0.0091	-0.0579	0.0674	-0.0528	-0.2405	-0.0252	-0.1608	0.1214	0.0242	-0.0953	-0.0724	-0.1405	-0.0023	-0.104	-0.0567	-0.1293	-0.1167	9e-04	0.0385	-0.0147	0.0817	0.1328	-0.2429	-0.2116	-0.0107	0.0443	-0.2573	0.1782	-0.1405	-0.0377	-0.2567	0.0023	-0.0791	-0.3012	-0.072	-0.0724	-0.1157	-0.1915	0.0768	-0.0479	0.0675
100128266	0.4334	0.4456	0.2046	0.2931	0.3864	0.2727	0.3352	0.472	0.2068	0.2879	0.3942	0.6939	0.3278	0.3658	0.5152	0.159	0.2843	0.3012	0.3868	0.3625	0.0148	0.2944	0.1967	0.231	0.2619	0.0846	0.2135	0.2743	0.2016	0.3411	0.4581	0.4263	0.4245	0.2268	0.3621	0.4294	0.3222	0.1283	0.1874	0.0965	0.2391	0.1996	0.1128	0.3698	0.2628	0.2878	0.4743	0.1493	0.1657
100128268	0.009	0.0312	-0.0171	-0.1031	-0.0607	-0.0274	-0.0999	0.033	-0.1091	0.0021	0.172	0.1234	0.3425	-0.0156	0.1199	0.0163	0.0178	0.5153	0.0258	0.155	0.056	-0.0649	0.1185	-0.1466	0.1063	-0.051	-0.2463	0.0701	-0.0235	0.1174	-0.0251	0.0587	0.0376	-0.166	-0.1053	0.0646	0.2544	-0.0279	0.1426	-0.0067	-0.1659	-0.0122	0.0372	0.0719	0.0805	-0.0362	0.3315	-0.0435	0.0523
100128269	1.3175	1.5738	1.3945	1.5051	1.624	1.6786	1.7065	1.4544	1.4349	1.7531	1.3004	1.1635	0.8111	1.5729	1.5235	1.4181	1.3088	0.8317	1.549	1.4079	1.2716	1.4852	1.6505	1.5017	1.2511	1.5802	1.5571	1.5248	1.6257	1.2434	1.4312	1.5003	1.5172	1.5793	1.1886	1.678	1.4115	1.633	1.7126	1.4649	1.619	1.3791	1.4294	1.2097	1.5508	1.2542	1.2704	1.3589	1.5162
100128271	-0.1136	0.0154	-0.1172	-0.1832	-0.0649	0.0366	-0.1682	-0.1089	0.0189	-0.0717	0.1044	-0.1295	-0.1047	-0.0349	-4e-04	0.1135	-0.0165	-0.0569	-0.0697	-0.0125	0.0414	0.0012	0.0821	-0.1053	-0.0814	-0.1273	-0.1167	0.1605	-0.0397	-0.3706	-0.1591	0.0683	0.2387	0.0494	0.1511	0.0657	-0.2921	-0.1268	-0.1159	-0.2217	-0.1991	-0.106	0.0663	0.0663	-0.2172	0.1742	-0.0429	-0.0468	-0.1254
100128272	-0.0935	-0.0408	0.1062	-0.0292	0.0945	-0.03	-0.0138	-0.1946	-0.0421	0.1077	-0.0945	-0.1662	-0.2575	0.0049	0.0083	-0.1155	-0.2645	-0.1799	0.0543	-0.0566	0.0782	-0.1412	-0.0672	-0.2618	-0.0469	-0.166	-0.0339	-0.0637	-0.0989	-0.0948	-0.0172	-0.1716	0.0302	0.0161	0.0496	0.0021	-0.1651	0.0433	-0.0093	0.032	-0.0296	0.0646	-0.0062	-0.0137	-0.0858	0.0977	-0.1449	-0.0037	0.0314
100128276	0.5325	0.283	0.3345	0.1588	0.158	0.564	0.4298	0.2088	0.2732	0.2278	0.2507	-0.0534	0.0373	0.2872	0.1083	-0.0276	-0.1268	-0.0629	0.5647	-0.0342	0.0589	0.1788	0.3972	0.0163	0.331	0.3	0.4388	-0.0383	0.03	-0.0844	0.0406	0.223	0.3061	0.0732	0.2411	0.1241	0.3231	0.2292	0.0756	0.4087	0.2458	0.3858	0.2353	0.0978	0.3067	0.0409	-0.0901	0.0251	0.0933
100128281	0.905	0.2925	0.5578	0.298	0.4904	0.6452	0.9207	0.6838	0.6624	0.6018	0.4176	0.1203	0.7553	0.7557	0.8013	1.0403	0.7501	0.7842	0.9659	0.5198	0.7871	0.6888	0.5399	0.4455	0.7151	0.4312	0.7199	0.2469	0.6251	0.4638	0.6243	0.4375	0.4966	0.5275	0.8038	0.4431	0.9925	0.4833	0.1602	0.5644	0.1899	0.6777	0.4184	0.4193	0.6413	0.3874	0.0302	0.1934	0.3665
100128282	-0.2749	-0.1578	-0.1256	-0.2058	-0.1598	-0.21	-0.1793	-0.1554	-0.1801	-0.133	-0.1655	-0.1795	-0.2278	-0.1791	-0.1685	-0.3286	-0.2181	-0.3144	-0.1777	-0.1987	-0.2005	-0.1191	-0.0726	-0.302	-0.2158	-0.2066	-0.1765	-0.1587	-0.1294	-0.1022	-0.1237	-0.1668	-0.1458	-0.0888	-0.0356	-0.1766	-0.1619	-0.0314	-0.1882	-0.1656	-0.1686	-0.1644	-0.109	-0.1643	-0.1793	-0.1225	-0.3083	-0.0617	-0.084
100128283	-0.0547	-0.0423	-0.0397	-0.0213	0.0146	-0.0602	-0.0799	-0.0166	-0.0591	-0.0176	0.0103	-0.0805	-0.1689	-0.0409	-0.0566	-0.1181	-0.0437	-0.2166	-0.1185	-0.0087	-0.0284	-0.1073	-0.0363	-0.2261	-0.0862	-4e-04	-0.0829	-0.0054	-0.0325	-0.0079	0.0369	-0.101	0.0301	-0.0315	0.0129	0.0421	-0.0502	0.0936	-0.1207	0.0637	-0.045	-0.0458	-0.0293	-0.0652	-0.076	-0.0171	-0.0417	-0.0106	-0.0301
100128284	0.2966	0.2759	0.3909	0.2963	0.3884	0.2935	0.1931	0.4349	0.3806	0.3883	0.363	0.5454	0.2959	0.4736	0.3548	0.3323	0.4163	0.2411	0.366	0.3214	0.2472	0.4761	0.3307	0.3375	0.4368	0.4895	0.4785	0.5387	0.1669	0.5428	0.316	0.3953	0.4468	0.2214	0.4228	0.3369	0.4438	0.2628	0.3927	0.329	0.2953	0.3727	0.339	0.4224	0.4883	0.3132	0.3145	0.448	0.2758
100128285	-0.1235	-0.0226	-0.0939	-0.0253	0.0269	-0.0613	-0.1157	-0.1217	-0.0937	-0.0293	-0.0521	-0.2086	-0.3166	-0.0174	-0.1262	-0.0706	-0.1156	-0.3795	-0.0292	0.0218	-0.1841	-0.0932	-0.0517	-0.1289	-0.1479	0.0491	-0.0353	0.1177	0.163	-0.0667	-0.0553	-0.0028	0.0562	0.0821	0.0572	-0.0176	-0.1036	0.0094	0.1681	0.0511	0.0139	-0.1024	0.0757	0.0808	-0.0165	-0.0786	-0.021	0.0014	0.0067
100128291	0.4924	0.1031	0.3482	0.1069	0.2343	0.1631	-0.0164	0.1173	0.013	-0.0596	0.2026	0.1053	0.2597	0.2021	0.181	0.0262	-0.1457	0.0645	0.2053	0.0674	0.1903	0.0474	-0.1151	-0.1024	0.2481	0.0711	0.0362	0.2356	-0.567	-0.1617	-0.0526	0.1933	0.3843	-0.1981	-0.0182	-6e-04	-0.2847	-0.0499	-0.1402	-0.2573	-0.2421	0.2788	-0.0102	0.2554	-0.0775	0.2416	-0.164	-0.0072	-0.1314
100128296	-0.0465	-0.1716	-0.0499	-0.1207	-0.0693	-0.002	-0.0657	-0.0095	-0.0962	-0.0056	-0.0672	-0.0439	-0.1249	-0.0578	-0.1166	-0.1298	-0.0858	-0.3198	-0.0645	-0.195	0.0118	-0.1832	0.1562	-0.1835	-0.0932	0.0038	-0.0399	-0.1122	-0.0471	-0.1241	-0.0597	0.1044	0.0269	-0.0863	0.1417	-0.0658	0.0444	0.0358	-0.072	-0.0492	-0.0167	-0.0369	0.0139	-0.1249	-0.1963	0.0255	0.0664	0.0215	-0.1307
100128297	-0.1469	-0.2875	-0.2899	-0.2004	-0.2509	-0.2445	-0.2323	-0.1221	-0.1066	-0.185	-0.2854	-0.1901	-0.3167	-0.1985	-0.248	-0.25	-0.1779	-0.0281	-0.0856	-0.2142	-0.1289	-0.2189	-0.1577	-0.1112	-0.0861	-0.2828	-0.2197	-0.159	-0.3332	-0.3518	-0.3113	-0.1488	-0.5375	-0.064	-0.2329	-0.4654	-0.0447	-0.2995	-0.01	-0.0138	-0.1755	-0.3686	-0.212	-0.4675	-0.3406	-0.1877	-0.1391	-0.3873	-0.1276
100128299	0.1615	0.0438	0.2566	0.2895	0.3303	0.1157	0.1399	0.1268	0.1361	0.1816	0.0536	0.0302	0.0394	0.133	0.2252	0.0091	0.0728	-0.2706	0.0214	0.2165	0.2033	0.0925	0.0826	-0.0158	0.0955	0.1993	0.2172	0.0052	0.1441	-0.1325	0.0213	0.1708	0.2688	0.1301	0.1428	0.0746	0.03	0.299	0.1952	0.2093	0.0975	0.1602	0.1677	0.0671	0.2187	0.1731	0.2792	0.0303	0.143
100128302	0.0912	0.3462	0.3563	0.2312	0.0846	0.1431	0.1897	0.4847	0.0118	0.0996	0.149	0.2936	0.3158	0.171	0.2522	0.3246	0.2299	0.2658	0.2113	0.1035	0.3829	-0.0323	0.036	0.4337	0.2801	0.2994	0.2111	0.5321	0.4636	0.5754	0.2226	0.2736	0.4128	0.2504	0.2239	0.2103	0.479	0.3062	0.1448	0.2899	0.1036	0.3107	0.2825	0.2849	0.3733	0.1273	0.4211	-0.0151	0.3408
100128307	-0.2111	-0.1508	-0.1785	-0.208	-0.2332	0.085	-0.146	-0.1209	-0.104	-0.212	-0.1904	0.2478	0.1055	-0.0733	0.0037	-0.1013	-0.04	0.202	-0.096	-0.2589	-0.2027	-0.0442	-0.2403	-0.1816	-0.1218	-0.1872	-0.2007	-0.4126	-0.2036	0.032	-0.1882	-0.2244	-0.1125	-0.1701	-0.1166	-0.0438	0.0657	-0.0909	-0.1663	-0.0619	-0.0759	-0.0614	-0.201	-0.0272	-0.0426	-0.1038	0.1371	-0.1158	-0.0721
100128309	0.0986	-0.0233	0.1254	-0.0263	0.0711	0.2379	0.1143	0.3059	0.2561	0.029	0.0579	0.3614	0.0518	0.2231	0.1646	-0.0116	2e-04	0.0026	0.3275	0.1082	0.2898	0.1423	0.1156	-0.0061	0.1827	0.271	0.3056	0.0589	0.1845	0.402	0.0245	0.1592	0.087	-0.0813	0.3729	-0.0279	0.6244	0.0383	-0.0114	0.068	0.1463	0.33	0.1648	0.2214	0.3576	0.087	0.3561	0.3357	-0.0791
100128310	0.3545	-0.1438	-0.1141	0.0709	-0.1038	-0.0345	-0.0281	0.0915	0.0422	0.0799	0.1146	-0.2072	0.0442	-0.1012	-0.005	-0.1503	-0.046	-0.2592	0.1635	0.2985	-0.0666	-0.1705	-0.1523	-0.0684	0.0194	-0.1261	0.4416	-0.1783	-0.0526	-0.1712	-0.081	0.1022	-0.1192	-0.0034	0.3625	-0.2444	0.0497	-0.0595	-0.0595	-0.013	0.0029	-0.0218	0.2016	0.0395	0.0335	-0.1264	0.0115	-0.104	-0.1908
100128312	-0.0598	0.1076	0.0054	-6e-04	-0.0168	0.0773	-0.0473	0.0072	0.0281	-0.0396	-0.0773	0.1267	-0.0985	-0.0163	-0.0724	0.1111	0.0235	0.1254	0.0177	-0.0106	-0.0072	-0.001	0.0475	-0.0528	0.0605	0.0087	-0.0507	0.1285	0.0243	0.0219	0.1493	0.0645	0.05	-0.0755	-0.1663	-0.2222	-0.0221	-0.0592	-0.0028	-0.0316	0.0058	-0.029	-0.0918	-0.0366	-0.0506	0.0192	0.08	-0.1914	-0.1167
100128313	0.1835	-0.103	-0.1534	-0.2034	-0.3001	-0.3102	-0.0803	-0.1864	-0.2671	-0.1276	-0.3567	0.0056	0.1649	-0.0838	0.0258	-0.1002	-0.0704	0.0756	-0.0152	-0.178	-0.2039	-0.1814	-0.2446	-0.3663	-0.3032	-0.1669	-0.1735	-0.1466	-0.1499	-0.0336	-0.076	-0.1101	-0.3134	-0.1879	-0.0853	-0.2287	-0.0401	-0.1564	-0.0843	-0.1292	-0.0854	-0.1875	-0.0682	-0.0331	-0.1083	-0.1379	0.2269	-0.3123	-0.0063
100128315	0.0031	0.0914	0.0722	0.0992	0.1164	0.0389	0.0808	0.0888	0.1096	0.0617	0.1312	0.1464	-0.0465	0.0915	0.0724	0.0797	0.0736	-0.0012	0.0593	0.1221	0.1064	0.0758	0.0841	0.2119	0.0689	0.1302	0.0336	0.2462	0.1883	0.3433	0.1242	0.1185	0.2338	0.1771	0.1711	0.2106	0.2832	0.1976	0.1996	0.1294	0.131	0.1322	0.1253	0.2165	0.0936	0.1065	0.3404	0.2293	0.0959
100128317	-0.1044	0.015	-0.0838	-0.0214	-0.058	-0.0784	-0.0667	-0.0861	-0.0902	-0.0276	-0.0729	-0.0015	-0.1455	-0.0606	-0.096	-0.0829	-0.0144	-0.0786	-0.0469	-0.0543	-0.1338	-0.1082	-0.0924	-0.1018	-0.0164	-0.0082	-0.0107	-0.0571	-0.0438	-0.0593	-0.0193	-0.0278	-0.1093	-0.0114	-0.0908	0.0118	-0.0789	-0.0688	-0.0337	-0.0386	-0.0504	-0.1093	-0.0421	-0.0475	-0.1008	-0.0573	-0.1903	-0.1162	-0.0746
100128318	-0.1573	-0.068	-0.0947	-0.0592	-0.0358	-0.1532	-0.1254	-0.1435	-0.1236	-0.0211	-0.0628	-0.0726	-0.0655	-0.0561	-0.0787	-0.1088	-0.0029	-0.0367	-0.1432	-0.095	-0.147	-0.1745	-0.2232	-0.0946	-0.1147	-0.1463	0.0488	-0.0361	-0.0538	0.0321	-0.0849	-0.1694	-0.0698	-0.0031	-0.0464	0.0471	-0.0792	-0.1298	-0.0934	0.0183	0.0211	-0.0605	-0.1186	-0.0804	-0.0967	-0.0943	-0.1391	0.0171	-0.032
100128321	-0.1822	-0.3085	-0.2283	-0.1702	-0.1707	-0.1768	-0.337	-0.176	-0.1726	-0.1564	-0.3724	-0.1424	-0.2337	-0.2405	-0.0685	-0.1044	-0.227	-0.1142	-0.1653	-0.1503	-0.1516	-0.2075	-0.4009	-0.2493	-0.3581	-0.2651	-0.2177	-0.0694	-0.2215	-0.2402	-0.2843	-0.2825	-0.24	-0.1427	-0.133	-0.1967	-0.1627	-0.2189	-0.1031	-0.128	-0.1965	-0.1856	-0.049	-0.2225	-0.1966	-0.1382	-0.1889	-0.1177	-0.2119
100128322	-0.0928	-0.0906	-0.0218	-0.0569	-0.0706	-0.132	-0.0799	-0.0734	-0.0287	-0.0803	-0.1042	0.0506	0.0718	-0.0247	-0.0607	-0.0386	0.037	0.2149	-0.0085	-0.0514	-0.0726	-0.0616	-0.113	-0.1624	-0.0845	-0.0061	-0.0651	-0.0703	-0.0087	-0.1574	-0.0984	-0.0528	-0.035	-0.0224	-0.0615	0.0389	-0.086	-0.0931	-0.0542	-0.0902	-0.0836	-0.075	-0.0495	-0.0414	-0.1278	0.0219	-3e-04	-0.1531	-0.043
100128324	-0.0093	-0.1153	-0.1688	-0.1186	-0.0084	-0.0426	-0.0696	-0.1403	-0.0276	-0.0983	-0.1498	-0.2797	-0.1688	-0.0472	-0.0871	-0.1373	-0.2581	-0.0055	-0.1206	-0.0664	0.0154	-0.09	-0.1149	-0.0151	-0.1422	-0.1452	-0.0228	-0.1329	-0.1023	-0.1682	-0.1881	-0.0795	0.0315	-0.0223	-0.1132	-0.1255	-0.167	0.0344	-0.2129	-0.1537	-0.1877	-0.1181	-0.0702	-0.0242	-0.176	-0.0605	0.0424	0.0051	-0.0153
100128325	0.1431	0.2492	0.2242	0.2502	0.2708	0.1718	0.2815	0.2661	0.2755	0.1993	0.2377	0.4372	0.1566	0.2377	0.1679	0.2483	0.2674	0.1402	0.2894	0.2018	0.1681	0.2356	0.2867	0.2923	0.203	0.2459	0.16	0.2888	0.238	0.2354	0.2005	0.2637	0.2121	0.2042	0.2025	0.2464	0.1913	0.2432	0.2138	0.199	0.2015	0.1296	0.1635	0.2613	0.2308	0.3011	0.2127	0.1462	0.191
100128327	0.2798	0.2721	0.2457	0.2051	0.2758	0.1126	0.2177	0.1972	0.2364	0.2506	0.0821	0.3638	0.1223	0.1946	0.0433	0.2597	0.2863	0.1839	0.2272	0.263	0.1584	0.2534	0.2334	0.111	0.2311	0.201	0.1917	0.1097	0.1603	0.0254	0.2775	0.2961	0.1419	0.2205	0.1792	0.212	-0.0217	0.2727	0.2903	0.18	0.3105	0.2632	0.3016	0.2391	0.2949	0.3132	0.0675	0.1495	0.0521
100128328	0.2564	0.188	0.2201	0.0615	0.2338	0.0574	0.2202	0.2374	0.1909	0.2949	0.1607	0.1488	-0.0668	-0.0187	-0.1333	0.3977	0.2119	-0.1136	0.0587	0.167	0.2683	0.1055	0.4296	-0.232	0.1791	0.2317	-0.0615	-0.1566	-0.0243	-0.131	-0.037	0.1092	0.0263	0.0855	0.1205	0.0194	-0.2302	0.4508	-0.0122	-0.0954	0.0272	-0.1428	0.0642	0.1444	0.2414	0.2668	0.1047	-0.1616	-0.1044
100128332	0.264	0.044	-0.0071	0.1311	0.1206	0.0563	0.0879	0.0532	0.0693	0.0599	0.0352	0.0156	0.0078	0.0995	-0.0161	0.0323	0.0351	-0.1864	0.0841	0.1831	-0.0406	-0.1472	0.0503	-0.1136	0.13	0.051	0.0381	0.1838	0.1273	0.1165	0.1118	0.1144	0.0449	0.142	0.2163	0.0998	0.0702	0.1412	0.1336	0.1856	0.0059	0.1706	0.0866	0.1089	0.0749	0.0165	0.1063	0.132	-0.0673
100128333	0.2145	0.2863	0.2133	0.1019	0.047	0.2195	0.302	0.4827	0.1548	0.2833	0.3022	0.6099	0.2025	0.1426	0.0161	0.5585	0.3275	0.4096	0.1186	0.0875	0.4216	0.1837	0.1822	0.4533	0.2224	0.0321	0.1909	0.1305	0.2164	0.4184	0.151	0.2332	0.0168	0.0526	0.0131	0.1224	0.3396	0.0239	0.3341	0.1246	0.2285	0.1175	0.0516	0.253	0.0399	0.0767	0.3971	-0.0206	0.1622
100128334	-0.0361	0.0987	0.0549	0.1151	0.0361	-0.0648	0.037	0.0473	0.0433	0.0914	0.04	0.0869	-0.0725	0.0556	0.0364	0.076	-0.056	-0.132	-0.0047	0.0536	-0.0719	-0.0338	0.0661	-0.0502	0.0789	0.1242	0.1469	0.1102	0.2848	0.0781	0.1282	0.125	0.1407	0.0737	0.0961	0.0371	-0.0023	0.0667	0.0436	0.0326	0.0414	0.1393	0.1652	0.0853	0.0129	0.0085	0.2658	0.0485	0.0501
100128335	-0.2424	-0.2451	-0.1639	-0.1218	-0.0945	-0.3508	-0.2355	-0.1501	-0.3038	-0.2402	-0.225	-0.2557	-0.3327	-0.2046	-0.2451	-0.1936	-0.2715	-0.107	-0.1575	-0.113	-0.2005	-0.3225	-0.3003	-0.1146	-0.4276	-0.1905	-0.235	-0.3015	0.0019	-0.1316	-0.3385	-0.0471	-0.2202	-0.0178	-0.2537	-0.3848	-0.2574	-0.2641	-0.1842	-0.2432	-0.1605	-0.1494	-0.0983	-0.2564	-0.1282	-0.0802	-0.3308	-0.0531	-0.1269
100128336	0.0818	0.1034	0.1986	0.1366	0.0256	-0.0633	0.1906	0.0806	0.1646	0.0418	0.1901	0.3029	-0.1033	0.1112	0.0245	0.1399	0.1143	-0.212	0.1799	0.3389	0.0083	0.1716	-0.0134	0.169	0.1908	0.2967	0.0924	0.4471	0.4331	-0.0173	0.2386	-0.0016	0.5119	0.2657	-0.0906	0.2741	0.0352	0.3709	0.436	0.0336	0.2185	0.26	0.1395	0.1407	0.0713	0.0859	0.1533	0.0781	0.0381
100128337	0.056	0.2593	0.024	0.2239	0.1511	0.0501	0.275	-0.0916	0.0588	0.1474	0.1211	0.2445	0.0207	0.1391	0.0187	0.0494	0.2445	-0.1123	0.0413	0.0855	-0.0912	0.2022	0.1116	0.0718	0.0865	0.2824	0.1135	0.4172	0.2477	0.0878	0.5742	0.0977	0.198	-0.0034	-0.0255	-0.0595	-0.1497	0.2868	0.2448	0.0584	0.2456	0.0821	-0.0836	0.109	0.0588	0.1239	0.1382	0.0554	0.0928
100128338	-0.0941	-0.0247	0.0885	-0.1551	0.0381	0.0577	-0.1205	-0.162	-0.0757	-0.0516	0.0541	0.1178	-0.0749	-0.0227	-0.132	-0.0287	-0.0022	-0.0448	0.0432	0.0287	-0.0961	-0.1133	-0.1117	0.0593	0.0157	-0.0614	-0.0023	0.0689	0.0644	0.0456	-0.0511	-0.1244	0.0028	-0.1655	-0.2351	0.0677	-0.1709	0.0546	0.0839	-0.0228	0.0376	-0.0648	-0.0323	-0.0859	0.0073	0.0084	0.276	-0.1633	-0.0212
100128339	0.3032	0.0388	0.0396	0.0455	0.2429	0.0492	0.0536	-0.0269	0.1195	0.0887	0.0321	0.0154	0.0589	0.2474	0.0818	-0.033	-0.0075	-0.1966	0.0913	0.1555	0.0722	-0.1845	-0.1532	0.1085	-0.1639	0.2392	0.0583	-0.0134	0.1137	-0.54	-0.1354	-0.0617	0.0931	-0.0379	0.143	0.1164	0.0338	0.0355	-0.0993	-0.2468	-0.0295	-0.0346	0.2345	-0.0922	0.0038	5e-04	-0.3583	-0.1022	-0.079
100128341	0.3134	0.0806	0.2316	0.0883	0.3822	0.2769	0.2372	0.1129	0.2665	0.2948	0.071	0.031	0.2438	0.1405	0.0628	0.2007	0.08	-0.0345	0.2326	0.4146	0.1892	-0.0978	0.215	-0.1526	0.1501	0.1242	0.1246	0.0553	0.0248	-0.3264	0.1272	0.2337	0.0351	0.0503	0.2298	0.1449	-0.0341	0.1375	0.2391	0.1861	0.127	0.1328	0.1327	0.0352	0.1212	0.1189	-0.114	-0.0433	-0.0828
100128345	0.0923	-0.0545	0.062	0.1715	-0.0259	-0.0355	0.0638	-0.1037	-0.0022	-0.0103	-0.1128	-0.0016	0.0536	0.0763	0.1176	0.1286	-0.1708	0.2353	-0.2012	-0.0902	-0.2611	-0.0019	-0.0149	-0.313	-0.0555	-0.0715	-0.1401	-0.2984	-0.1601	0.1626	-0.193	0.1441	0.0743	-0.2377	0.0575	-0.0471	-0.0423	-0.0917	-0.0743	-0.1734	-0.0146	-0.0042	-0.0376	-0.0044	-0.141	0.009	6e-04	-0.034	-0.1029
100128346	0.0242	0.0291	-0.0043	0.0054	0.0234	-0.0089	0.0488	-2e-04	0.1151	0.0058	-0.1012	0.1463	-0.0112	0.0369	-0.0229	0.092	0.1752	-0.0396	0.0408	-0.0983	0.0367	0.0249	0.122	-0.0135	0.059	0.1673	0.0014	-0.0704	0.0599	0.0133	-0.0083	0.0089	-0.0474	-0.0358	-0.0115	0.0273	-0.0999	-0.168	0.0757	-0.0962	0.0678	6e-04	-0.0355	0.0335	-0.0791	0.046	0.0839	-0.0179	-0.0773
100128351	0.0471	-0.1131	-0.107	0.167	0.2569	-0.0034	-0.055	0.0676	-0.0451	0.0653	-0.2415	0.021	-0.0358	0.1239	0.0171	-0.1639	0.1762	-0.1697	0.1354	0.1033	0.0043	-0.1202	0.2761	0.0409	-0.0599	0.2392	-0.02	-0.156	-0.0058	-0.2745	-0.0343	-0.0193	-0.1033	0.1005	0.0911	0.158	-0.162	-0.0067	-0.0512	-0.0575	0.0059	0.0659	0.0302	-0.0862	0.0801	0.0964	-0.3162	-0.12	0.0804
100128355	-0.3166	-0.3458	-0.2327	-0.4253	-0.3161	-0.4209	-0.3168	-0.2911	-0.3105	-0.3346	-0.3777	-0.2927	-0.531	-0.3131	-0.2272	-0.2982	-0.4772	-0.5135	-0.2761	-0.2792	-0.3823	-0.2697	-0.1594	-0.3422	-0.2818	-0.3962	-0.3447	-0.3272	-0.3452	-0.411	-0.5009	-0.2132	-0.1887	-0.3224	-0.235	-0.2039	-0.3362	-0.2217	-0.3163	-0.3387	-0.3295	-0.2054	-0.2771	-0.2818	-0.3725	-0.0179	-0.2094	-0.2856	-0.0573
100128360	0.0541	0.4176	0.3018	0.1282	0.1532	0.3543	0.2488	-0.0047	0.0134	0.0468	0.1063	0.395	-0.0737	0.0686	0.222	0.2342	-0.036	0.0407	0.0453	0.0736	0.1227	0.104	0.0438	0.0531	0.0596	0.1828	0.1419	0.1101	0.2946	-0.0982	0.2587	0.1186	0.3092	0.0652	0.3534	0.1757	-0.0278	0.0431	0.2743	-0.0066	0.2204	-0.051	0.1408	0.1623	0.3089	0.1857	0.4634	0.1103	-0.0444
100128365	-0.0047	0.0573	-0.0716	-0.0464	-0.0944	-0.0507	-0.0213	-0.0285	-0.1074	-0.1332	-0.095	0.1147	0.0816	-0.0987	-0.1035	-0.1212	0.0131	0.1463	-0.0012	-0.0856	-0.1113	-0.0453	0.0453	0.073	0.0644	-0.0728	-0.0247	-0.0773	-0.0151	-0.0215	0.041	-0.0632	-0.203	-0.0099	-0.0163	-0.0072	0.0198	-0.0959	-0.1142	-0.017	-0.0363	-0.0431	-0.0152	-0.0436	-0.0214	-0.0152	0.0352	-0.0923	-0.113
100128367	-0.0311	-0.0248	0.022	0.0669	0.0776	-0.0916	-0.024	0.002	0.0113	0.0318	-0.0193	-0.0565	-0.1934	0.0213	-0.1436	-0.0211	-0.0663	-0.2874	-0.0227	0.018	-0.0129	-0.0022	0.0357	-0.0534	-0.0323	0.0769	0.0307	0.1093	0.0586	-0.0838	-0.0202	0.0487	0.113	-5e-04	-5e-04	0.0393	0.0779	0.1051	-0.0075	0.0694	0.0199	-0.0112	-0.0114	0.0743	0.048	-0.0164	0.0942	0.0444	0.0301
100128368	-0.1002	0.1031	0.019	0.03	-0.0317	0.1339	-0.0049	-0.0059	0.0089	-0.0063	-0.1146	0.2881	0.1471	0.1179	0.2249	-0.118	-0.0162	0.2831	0.0169	0.0462	-0.0832	0.034	-0.083	-0.0814	0.0621	0.1301	0.1313	0.2011	0.0573	0.4048	0.1393	0.0544	0.0265	-0.0854	0.0821	0.1706	-0.0663	0.2373	0.0658	0.0611	0.1396	-0.0317	0.0875	0.0633	-0.0316	-0.0159	0.0962	0.0239	0.116
100128370	0.5595	0.3602	0.5146	0.4749	0.5633	0.5633	0.5293	0.6081	0.5295	0.5486	0.4586	0.7182	0.5685	0.6606	0.6092	0.4709	0.5585	0.2244	0.6395	0.6043	0.5804	0.2696	0.3333	0.1938	0.4793	0.3702	0.6388	0.2141	0.3986	0.7274	0.3813	0.3176	0.5154	0.5305	0.5786	0.2085	0.64	0.4147	0.325	0.4415	0.4529	0.5116	0.6841	0.6101	0.5244	0.343	0.6844	0.4273	0.2975
100128374	-0.0195	0.1164	0.0196	0.1062	0.0305	-0.0832	0.0471	-0.0326	0.0555	0.0119	-0.0175	0.0437	-0.0752	0.0454	-0.1131	0.053	-0.0234	-0.1412	0.1309	-0.0767	-0.0703	-0.0118	0.0741	-0.0685	0.0449	0.1042	0.156	-0.0401	-0.0245	-0.0651	-0.0856	-0.0099	-0.0269	0.0318	0.0209	0.0677	0.0326	-0.0801	-0.0076	-0.0214	0.1128	-0.0779	0.1171	-8e-04	0.0182	0.0903	-0.0619	-0.0231	0.1085
100128379	-0.0717	-0.0718	-0.0664	-0.0539	-0.0434	0.0281	-0.0756	-0.1111	-0.089	-0.0889	-0.0827	-0.0674	-0.0522	-0.1231	-0.1114	-0.1303	-0.0617	-0.2246	-0.0117	-0.0804	-0.1321	-0.09	0.0294	-0.1214	-0.0845	-0.0569	-0.048	-0.0696	-0.0743	-0.2159	-0.1078	-0.1356	-0.1532	-0.0839	-0.0129	-0.1301	-0.1588	-0.0227	-0.0153	-0.1015	-0.0106	-0.1166	-0.0589	-0.0769	-0.0361	-0.0286	-0.1439	-0.1132	-0.0385
100128381	0.0646	0.0484	-0.0572	0.0947	0.0502	-0.0209	0.0963	0.0161	-0.0066	0.0612	-0.0902	0.3349	-0.2332	0.1418	-0.1692	-0.2197	-0.1326	-0.3972	-0.1309	0.1587	-0.0067	-0.0434	0	0.0852	-0.1742	0.0573	0.0709	0.3263	-0.0545	-0.3588	0.1402	0.1336	-0.0162	0.1104	-0.0169	-0.0426	-0.1397	0.4649	0.2175	0.0885	0.0046	0.0626	0.1307	0.0677	0.3364	0.1862	-0.0473	0.1191	0.0999
100128385	-0.3961	-0.3248	-0.4262	-0.0278	-0.127	-0.2102	-0.3698	-0.5273	-0.2938	-0.0519	-0.216	-0.4841	-0.4445	-0.1804	-0.3721	-0.307	-0.4415	-0.6987	-0.1564	-0.2386	-0.2867	-0.237	-0.0144	-0.2338	-0.3076	-0.1553	-0.2654	-0.2342	-0.2369	-0.4941	-0.2269	-0.3865	-0.0672	-0.1621	-0.0774	-0.3583	-0.3297	-0.2718	-0.0016	-0.1642	-0.2515	-0.281	-0.1532	-0.0708	-0.1597	-0.2228	-0.4701	-0.0053	0.0073
100128386	-0.2378	-0.2923	-0.2506	-0.0298	-0.2376	-0.4537	-0.319	-0.4539	-0.3179	-0.2687	-0.344	-0.5408	-0.5697	-0.2582	-0.2595	-0.2501	-0.3838	-0.4428	-0.1439	-0.2243	-0.3251	-0.3565	-0.2714	-0.3206	-0.1323	-0.2877	-0.2842	-0.157	-0.1776	-0.221	-0.3207	-0.3082	-0.2862	-0.2918	-0.1546	-0.34	-0.0897	-0.1678	-0.1192	-0.2479	-0.2664	-0.276	-0.1137	-0.3204	-0.1205	-0.2545	-0.0932	-0.1735	-0.2788
100128388	0.624	0.3873	0.5999	0.6443	0.7833	0.5332	0.6631	0.6232	0.5702	0.6299	0.4923	0.2152	0.3792	0.6834	0.62	0.4519	0.4535	0.1849	0.6537	0.6865	0.5113	0.4946	0.4203	0.4248	0.7043	0.7866	0.8358	0.4895	0.573	0.2917	0.6235	0.6048	0.402	0.7057	0.6965	0.3897	0.6058	0.6309	0.6087	0.5762	0.6713	0.7111	0.7283	0.5191	0.562	0.3483	0.1778	0.3914	0.5614
100128389	-0.2207	-0.0143	-0.0306	-0.2496	-0.1794	-0.2655	-0.2751	-0.3583	-0.2236	-0.2933	-0.3154	-0.5056	-0.5874	-0.0371	-0.4358	0.0391	-0.0302	-0.7922	-0.2921	-0.3021	-0.3055	-0.3151	-0.2714	-0.0918	-0.104	-0.194	-0.1828	0.067	0.104	-0.4445	-0.2834	-0.2525	-0.1055	0.1012	-0.0327	-0.158	0.0057	-0.0809	0.0747	0.264	-0.0918	-0.1663	-0.0682	-0.1507	-0.3796	-0.5011	0.2098	-0.4212	0.2798
100128390	-0.0264	0.1178	0.014	0.2024	-0.1188	0.2409	0.1796	0.1385	-0.1387	0.1076	0.2993	-0.084	-0.1848	0.0331	0.0182	-7e-04	0.0917	-0.0886	0.0781	0.0376	0.4573	-0.017	0.3273	0.4275	0.1957	0.2963	0.0254	0.4659	0.3473	-0.3046	0.428	0.1394	0.203	0.0184	0.0748	0.0521	-0.1889	0.1429	0.0227	-0.1549	-0.0715	-0.0885	0.2606	-0.3521	0.3624	0.0474	-0.624	-0.0521	0.1544
100128392	-0.1026	-0.1057	-0.0535	0.1819	0.1445	-0.0749	-0.0424	-0.1227	-0.0456	0.0311	-0.0496	-0.3049	-0.5179	-0.0134	-0.2286	-0.1481	-0.0671	-0.4825	0.0258	0.1029	-0.0668	-0.0657	0.0159	-0.0561	-0.0682	0.0575	-0.0444	0.1697	0.1463	-0.1051	0.0835	-0.0766	-0.0394	0.0224	0.139	0.046	-0.0748	0.1516	0.1232	0.0934	0.1195	-0.0066	0.1047	-0.0505	0.0525	-0.019	-0.1568	0.0321	0.0144
100128395	-0.1761	-0.2597	-0.2374	-0.1883	-0.209	-0.1662	-0.1656	-0.1934	-0.1929	-0.1522	-0.0851	-0.233	-0.0265	-0.1465	-0.124	-0.1186	-0.175	-0.1984	-0.1099	0.0072	-0.2127	-0.074	-0.2706	-0.269	-0.3352	-0.1514	-0.2285	-0.3354	-0.2747	-0.1411	-0.1953	0.035	-0.0248	-0.23	-0.164	-0.1697	0.0453	-0.2632	-0.1991	-0.071	-0.3321	-0.2451	-0.107	-0.0167	-0.2199	-0.0386	-0.3318	-0.1261	-0.0949
100128397	-0.2642	-0.2543	-0.2862	-0.0899	-0.2611	-0.1778	-0.1803	-0.2946	-0.1945	-0.1814	-0.2691	-0.2625	-0.2821	-0.1553	-0.2721	-0.2808	-0.3713	-0.5081	-0.2245	-0.2579	-0.1783	-0.3373	-0.1967	-0.3554	-0.1863	-0.2713	-0.2426	0.0884	-0.2484	-0.4793	-0.2379	-0.2384	-0.0519	-0.2202	-0.178	-0.0679	-0.2522	-0.3754	-0.1232	-0.1101	-0.1486	-0.0491	-0.1126	-0.23	-0.1224	-0.2125	-0.1081	-0.1886	-0.2493
100128398	0.5537	0.1698	0.2377	0.2246	0.326	0.336	0.3869	0.4694	0.3422	0.2422	0.2174	0.256	0.2811	0.2802	0.1435	0.3081	0.2041	0.1286	0.3034	0.245	0.4465	0.1137	0.2906	-0.0411	0.4308	0.3917	0.4117	-0.0516	0.1704	-0.0068	0.2243	0.2399	0.0368	0.2099	0.6285	0.1326	0.6023	0.3283	0.2067	0.2246	0.0267	0.446	0.3536	0.1686	0.3525	0.125	0.0922	0.1817	0.1245
100128399	0.0318	0.0485	0.0793	0.0169	0.0046	-0.121	-0.0533	7e-04	-0.023	-0.06	-0.0569	0.2169	-0.0643	-0.008	-0.0606	-0.1771	-0.0123	-0.1866	0.0352	0.0489	0.018	-0.0016	0.0835	0.0616	0.0243	-0.0155	-0.0841	0.1117	-0.0055	0.1688	-0.0023	0.1536	0.0844	0.0022	0.0993	-0.0342	0.1447	-0.0501	-0.009	0.0425	0.0467	0.0715	0.1001	0.0222	0.0115	-0.0099	0.2128	0.2387	-0.0153
100128403	-0.0777	0.0063	0.1398	-0.145	-0.0141	0.2782	0.0935	0.1239	0.0176	-0.0576	0.0244	0.408	0.2627	0.2613	-0.0658	0.0132	0.2292	-0.0455	0.0211	-0.0498	0.0419	0.0651	0.1968	0.0126	0.0127	-0.0368	-0.1344	-0.1512	-0.2268	0.3696	0.0382	0.0601	-0.1091	-0.2207	-0.0689	-0.1765	0.1634	-0.0418	0.0571	-0.0361	0.1542	-0.0309	0.0354	0.3085	-0.0277	-0.0746	0.1967	0.3087	-0.1087
100128405	-0.1801	-0.1107	-0.1733	0.0975	-0.0093	-0.1627	-0.1187	-0.3034	-0.1229	-0.1245	-0.2206	-0.4167	-0.5417	-0.1253	-0.299	-0.3241	-0.2139	-0.5399	-0.1157	-0.1142	-0.3071	-0.1344	-0.1554	-0.1385	-0.1476	-0.0326	-0.0478	0.0631	0.1066	-0.2095	-0.019	-0.1463	-0.1193	0.0504	-0.0292	-0.0308	-0.3478	0.0694	-0.0878	-0.0236	-0.0105	-0.1294	-0.0127	-0.1076	-0.0639	-0.2189	-0.3985	-0.1234	-0.078
100128407	-0.0431	-0.0351	-0.1031	0.0175	-0.0943	-0.1332	-0.003	-0.0449	-0.2106	-0.0467	-0.1628	-0.0871	-0.1895	-0.0725	-0.2245	-0.0858	-0.002	-0.1026	-0.0915	-0.0055	-0.2728	-0.076	0.001	-0.1932	-0.0021	0.0526	0.0698	-0.0475	-0.09	0.0373	0.1511	-0.1444	0.0429	-0.0542	-0.055	-0.1273	-0.0877	-0.0675	0.0835	-0.0052	0.0453	-0.0385	0.0249	-0.0907	-0.034	-0.0624	-0.0538	-0.1382	-0.0261
100128410	1.1803	1.0948	1.1649	0.968	1.1298	1.3855	1.1256	1.228	1.2688	0.9285	1.4533	1.3546	1.6593	1.2142	1.4601	1.1241	1.2447	1.2724	1.3625	1.5128	1.2614	1.2506	1.4407	1.0472	1.1474	0.8956	1.1594	1.1058	1.0718	1.3886	0.9632	1.1115	0.8094	0.8051	1.0297	0.7806	1.0942	0.5344	0.9169	1.1543	1.2305	1.2411	0.7338	1.1651	1.3997	0.8079	1.1678	0.9452	0.79
100128411	-0.0014	-0.0458	-0.0152	-0.1485	-0.1536	-0.1448	-0.0776	-0.0384	-0.1884	-0.064	-0.2606	-0.0694	-0.3022	-0.143	-0.176	-0.1247	-0.0477	-0.4569	-0.0147	-0.2519	-0.1838	-0.2181	-0.1151	-0.3327	-0.0667	-0.0924	-0.0638	-0.1734	-0.1766	-0.0111	-0.1542	-0.1169	-0.0962	-0.1404	-0.1593	0.186	-0.1295	-0.0603	-0.2342	-0.0043	-0.1887	-0.1343	-0.0935	-0.2547	-0.1911	0.024	-0.4261	-0.2714	-0.1361
100128413	-0.1894	-0.2047	-0.1385	-0.1218	-0.0741	-0.2362	-0.1218	-0.2584	-0.138	-0.1149	-0.1475	-0.1709	-0.1337	0.0169	-0.2748	-0.1271	-0.2216	-0.2458	-0.1037	-0.1518	-0.1216	-0.1913	-0.1651	-0.411	-0.0607	-0.1698	-0.1387	0.12	-0.1286	-0.231	-0.0649	-0.335	-0.1225	-0.1312	-0.3066	-0.1291	-0.0202	-0.2602	-0.1208	-0.1608	-0.2189	-0.2654	-0.1229	-0.1593	-0.0912	-0.0099	-0.4218	-0.133	-0.2131
100128415	-0.0095	0.0509	0.0356	-0.0121	0.0607	-0.1925	-0.0757	-0.0469	0.01	0.0617	-0.1745	-0.1071	-0.1631	-0.0343	-0.0018	-0.0375	-0.1335	-0.1005	0.0748	-0.0887	-0.1227	-0.0976	0.08	0.0546	-0.0895	-0.0097	0.1303	0.0728	-0.0676	-0.0634	-0.0871	-0.2416	-0.0528	0.1031	0.0596	-0.0704	-0.0851	0.0346	-0.1197	-0.0562	0.0178	-0.0492	0.0914	0.1093	-0.0773	-0.0248	-0.1516	-0.1239	0.0533
100128416	-0.0014	-0.1321	-0.1021	-0.0142	-0.039	-0.1776	-0.1271	0.0097	-0.0753	0.0404	0.0605	-0.1664	-0.1152	-0.0917	-0.0937	-0.0424	-0.1271	-0.1053	-0.1418	-0.1123	-0.03	-0.0315	-0.1018	0.0685	0.0237	-0.0966	-0.0574	-0.0036	-0.2116	-0.0582	0.0403	-0.1059	-0.0324	0.0802	0.0358	-0.0083	-0.2765	-0.1418	-0.2174	0.058	-0.1045	0.0955	0.0717	-0.0941	-0.1215	-0.0393	-0.1856	-0.0715	0.0583
100128417	-0.137	-0.2184	-0.1818	-0.1207	-0.0867	-0.1206	-0.2136	-0.2575	-0.1979	-0.1153	-0.1619	-0.249	-0.28	-0.1961	-0.2432	-0.2188	-0.2224	-0.3319	-0.241	-0.1799	-0.1777	-0.1877	-0.1214	-0.2689	-0.2189	-0.1733	-0.1246	-0.2337	-0.2263	-0.2231	-0.047	-0.2475	-0.1824	-0.0701	-0.0864	-0.0342	-0.2188	-0.1553	-0.1777	-0.1919	-0.1351	-0.1441	-0.095	-0.1751	-0.1496	-0.1519	-0.2634	-0.1258	0.0097
100128418	-0.0874	0.0631	-0.0167	0.0356	-0.0104	-0.0798	-0.1069	-0.0474	-0.093	-0.0187	-0.1108	0.0344	0.0705	-0.1018	-0.0639	-0.1738	-0.0956	0.1528	0.0189	-0.022	-0.0825	-0.0727	-0.1148	-0.0801	-0.025	-0.0309	-0.0144	-0.0696	-0.0023	-0.184	-0.1351	0.1124	-0.1188	-0.0669	0.0545	0.0318	-0.0598	0.0368	-0.0572	-0.1163	7e-04	-0.053	-0.0661	-0.1273	-0.0425	0.0232	-0.1549	-0.2117	-0.0767
100128419	-0.1053	-0.1026	-0.125	-0.0712	-0.0936	-0.1056	-0.0525	-0.1311	-0.063	-0.0823	-0.1017	-0.0332	-0.0926	-0.0968	-0.1289	-0.131	-0.0948	-0.0402	-0.071	-0.1069	-0.1691	-0.0847	-0.0878	-0.094	-0.0926	-0.0812	-0.0482	-0.1002	-0.0671	-0.1556	-0.1174	-0.0981	-0.1013	-0.036	-0.0987	-0.1235	-0.1601	-0.1031	-0.0781	-0.0923	-0.0808	-0.1193	-0.1127	-0.0731	-0.1797	-0.0624	-0.1765	-0.1345	-0.0712
100128420	0.8139	0.2662	0.6419	0.6905	0.6749	0.1641	0.7496	0.2751	0.6844	0.9583	0.7694	0.2293	0.3958	0.678	0.6593	0.2816	0.4084	0.3961	0.6238	0.9236	0.3413	0.2539	0.4929	0.0486	0.5537	0.8005	0.9216	0.5716	0.1632	-0.0136	0.4701	0.6468	0.5372	0.3913	0.5716	0.3326	0.6604	0.5715	0.4823	0.6518	0.5574	0.6818	0.5118	0.2911	0.5216	0.5717	0.4961	0.295	0.3698
100128422	0.0076	-0.169	0.3833	-0.1919	-0.0252	-0.0789	0.1337	0.007	-0.1625	0.065	0.0427	-0.3588	0.0057	-0.0391	-0.0023	0.0685	-0.171	0.0273	-0.0748	-0.0025	0.045	0.2448	-0.0065	-0.0506	-0.148	-0.1354	0.1185	-0.1763	-0.2561	-0.365	0.0672	0.0358	-0.1983	-0.0837	2e-04	0.1421	0.125	0.0607	-0.0044	0.2629	-0.2843	-0.092	0.1054	-0.1851	-0.1686	-0.0189	0.1056	-0.0129	-0.1075
100128430	0.9025	0.6421	0.7828	0.0592	0.3517	0.254	0.2529	0.5454	0.2231	0.3642	0.1581	0.3345	0.5895	0.5665	0.2291	0.6869	0.3668	0.2946	0.6257	0.5053	0.3238	0.1855	0.4215	0.5382	0.5194	0.2857	0.7533	0.332	0.1762	0.4611	0.0763	0.4362	0.3979	0.4092	0.6762	0.2589	0.9534	0.2725	0.4915	0.5355	0.1473	0.7062	0.4008	0.306	0.3469	0.2839	0.4545	0.1151	0.0393
100128431	-0.1364	-0.2364	-0.0352	-0.133	-0.1872	-0.3341	-0.1603	-0.1469	-0.2074	-0.0923	-0.2634	0.1249	0.0808	-0.2612	0.022	-0.0825	-0.2029	-0.0227	-0.1968	-0.1152	0.0106	-0.0352	-0.1214	0.0699	-0.1727	-0.1118	-0.3307	-0.226	-0.1037	0.3267	-0.2297	0.0276	-0.0435	-0.143	0.0186	-0.0602	0.089	-0.1361	0.0409	-0.1113	0.0238	0.0427	-0.1441	0.0376	-0.0102	0.1558	0.1314	0.0462	-0.1745
100128433	0.4061	0.2661	0.3418	0.2455	0.2905	0.2473	0.2161	0.1809	0.2052	0.206	0.1881	0.248	0.3252	0.2468	0.283	0.2964	0.3414	0.2893	0.2152	0.3086	0.2889	0.2114	0.2294	0.336	0.3188	0.1133	0.2457	0.3638	0.2458	0.5191	0.1941	0.1892	0.3781	0.1929	0.3217	0.2728	0.2397	0.3813	0.3271	0.3669	0.2261	0.2613	0.3044	0.2162	0.3364	0.3029	0.293	0.2947	0.1251
100128434	0.4287	0.0717	0.1352	0.2069	0.2969	0.1002	0.2654	0.1734	0.1926	0.2045	0.0886	-0.0672	0.2664	0.526	0.2603	0.2865	0.1215	6e-04	0.4132	0.383	0.1298	0.0023	0.0577	0.1476	0.1834	0.3447	0.2655	0.0514	0.0226	0.0674	0.1399	0.1305	0.1575	0.0965	0.396	0.1606	0.255	0.2703	0.0712	0.1032	0.0162	0.2567	0.1032	0.1349	0.1775	0.0994	-0.1748	0.0599	0.0755
100128435	-0.0819	-0.1392	-0.0585	-0.1099	-0.1087	-0.1674	-0.1327	-0.1312	-0.0233	-0.0658	0.0192	-0.1196	-0.0379	-0.06	0.023	-0.0977	-0.194	0.0122	-0.047	-0.0937	-0.1133	-0.028	-0.0959	-0.0468	-0.1925	-0.0459	-0.1439	-0.097	-0.1038	0.0224	-0.1267	-0.0543	-0.0803	0.0061	-0.0551	-0.0722	-0.007	-0.0701	-0.0299	-0.0533	-0.1722	-0.019	0.0082	-0.1036	-0.0581	0.0043	0.0389	-0.025	-0.0943
100128437	0.2013	0.0634	0.0314	0.06	-0.0603	0.0353	-0.0151	0.0711	0.1443	-0.071	0.2202	0.4425	0.5395	0.1521	0.3201	0.1362	-0.0426	0.7377	0.0062	0.0938	0.3158	0.0555	0.0725	-0.083	-0.014	0.0194	-0.092	-0.1839	-0.0837	0.7448	-0.073	0.0786	-0.1974	0.0078	-0.0989	0.0716	0.1619	-0.1431	0.0221	0.206	0.1611	0.0135	-0.0268	0.3053	0.182	0.1112	0.7919	0.0491	0.0291
100128438	-0.2682	-0.3489	-0.3632	-0.2776	-0.1359	-0.2269	-0.2236	-0.1605	-0.2152	-0.2433	-0.2227	-0.344	-0.2313	-0.2644	-0.2537	-0.3629	-0.1788	-0.7146	-0.2746	-0.345	-0.3827	-0.3164	-0.4617	-0.1818	-0.2477	-0.3203	-0.2943	-0.2358	-0.3931	-0.3375	-0.4132	-0.2081	-0.3551	-0.2609	-0.372	-0.283	-0.4219	-0.2734	-0.299	-0.2991	-0.203	-0.2359	-0.0237	-0.299	-0.2679	-0.3196	-0.4051	-0.3423	-0.35
100128440	-0.1142	-0.0797	-0.0279	-0.2768	-0.0645	-0.1459	-0.0927	-0.1895	-0.0455	-0.1063	-0.2039	-0.0851	-0.1992	-0.0036	-0.1715	-0.2319	-0.1213	-0.3832	-0.2634	-0.0923	-0.2548	-0.2816	0.0475	-0.3958	-0.2552	-0.1973	-0.1998	-0.1253	-0.3106	-0.1659	-0.2222	-0.3167	-0.1613	-0.3073	0.0194	-0.1559	-0.0046	-0.0538	-0.1333	-0.0183	-0.2778	0.0369	-0.1196	-0.0145	-0.1743	0.0155	-0.0143	-0.0758	-0.1602
100128442	-0.0598	-0.1124	-0.1099	-0.0319	-0.0371	-0.1329	-0.1355	-0.1226	-0.0553	-0.0847	-0.0649	-0.1298	-0.0538	-0.0765	-0.0088	-0.0953	-0.1372	-0.1562	-0.0674	-0.0374	-0.0362	-0.0448	-0.0237	-0.1491	-0.113	-0.0909	-0.1554	-0.0724	-0.0675	-0.0158	-0.074	-0.1268	-0.0271	-0.0447	0.018	-0.005	-0.0502	-0.0617	-0.0454	-0.1016	-0.046	-0.0316	-0.0123	-0.0745	-0.0672	-0.0044	-0.025	0.0114	-0.0103
100128444	-0.0154	-0.0233	0.0407	-0.0259	0.0342	0.1025	0.0181	-0.0342	-0.0512	0.0802	0.0098	-0.0371	0.0417	-0.0476	0.0075	0.045	-0.0465	0.1039	-0.0101	-0.0963	0.0121	0.0719	-0.0234	-0.0589	-0.0395	0.0295	-0.0098	-0.0317	0.0699	-0.2088	-0.0503	-0.0353	-0.0597	-0.0243	-0.1201	-0.2511	-0.0572	-0.0606	-0.0489	0.0207	0.0181	-0.1119	0.017	-0.019	-0.0026	-0.0446	-0.1363	-0.1604	0.0306
100128450	0.2793	0.2443	0.1032	0.2046	0.1494	0.1592	0.1828	0.1987	0.1314	0.14	0.0883	0.4818	0.2731	0.1911	0.1496	0.2024	0.2633	0.2805	0.1816	0.1056	0.2703	0.2696	0.444	0.2204	0.2035	0.2578	0.2388	0.1764	0.0643	0.2027	0.0705	0.1803	0.1679	0.1418	0.237	0.1519	0.3016	0.199	-0.0015	0.1141	0.1013	0.2241	0.1403	0.2255	0.1296	0.1667	0.1985	0.0706	-0.001
100128453	-0.0773	-0.0101	-0.0244	-0.0208	-0.0083	0.0021	0.045	-0.0718	-0.0068	-0.0289	-0.014	0.0364	-0.0744	-0.0341	-0.068	-0.1057	0.1107	-0.1019	0.026	0.0296	-0.0517	0.0309	-0.0043	-0.0087	-0.0099	-0.0638	0.1026	-0.0244	-0.1146	0.0953	0.0438	0.0638	0.0106	0.0084	0.0478	0.1683	-0.0268	0.0265	-0.0467	0.0152	0.0225	-0.0182	-0.0506	0.0568	0.1032	0.0226	0.0617	-0.0485	-0.0031
100128454	-0.298	-0.3812	-0.3376	-0.2668	-0.2723	-0.4105	-0.3609	-0.4149	-0.2891	-0.2702	-0.367	-0.3802	-0.497	-0.2403	-0.3045	-0.3839	-0.3592	-0.4844	-0.2973	-0.3227	-0.4005	-0.3504	-0.3308	-0.3735	-0.4132	-0.3516	-0.3978	-0.4084	-0.2813	-0.5594	-0.4179	-0.256	-0.3879	-0.2687	-0.3639	-0.3461	-0.4009	-0.2712	-0.2368	-0.4423	-0.2651	-0.4048	-0.2146	-0.2764	-0.3299	-0.289	-0.5835	-0.3038	-0.1987
100128457	-0.1752	-0.1264	-0.2296	-0.1229	-0.0846	-0.0762	-0.1178	-0.067	-0.0173	-0.0627	-0.0864	-0.0089	0.0083	-0.0642	0.07	0.1064	-0.0725	0.2822	-0.0128	-0.0334	-0.1953	-0.1704	-0.1066	-0.0642	-0.1928	-0.0551	0.2585	-0.2876	0.1214	-0.07	-0.1115	0.0886	0.0341	-0.0317	0.0738	-0.0797	0.1353	-0.205	0.0331	0.0381	-0.0403	-0.0958	-0.1032	0.1	-0.2676	-0.0285	0.2727	-0.0264	-0.1047
100128458	-0.2499	-0.0383	-0.0612	0.0018	-0.0805	0.0548	-0.0166	0.0326	4e-04	0.0463	0.0672	-0.0964	-0.1095	-0.0933	-0.0148	0.0498	-0.0721	-0.1623	-0.0602	-0.0462	-0.1809	-0.1183	-0.0237	-0.0357	-0.084	-0.0307	0.0611	-0.0883	0.0083	-0.1891	0.0267	-0.103	0.0811	-0.1248	-0.076	0.1564	-0.1482	-0.0237	0.1292	-0.0374	-0.0428	0.0016	-0.0237	0.002	0.0111	-0.089	-0.0125	-0.1004	-0.0883
100128459	0.0399	0.1878	0.1497	0.2658	-0.0081	0.0387	0.1157	0.1278	-0.0043	0.0311	0.0685	0.2958	-0.0064	0.079	-0.0013	0.1084	0.2214	-0.0545	0.0851	0.0186	0.0969	0.0679	0.08	0.1695	0.1725	0.0285	0.1957	0.2176	0.1213	0.0876	0.1282	0.1192	0.2226	0.1381	-0.0212	0.0011	-0.0467	0.0847	0.1465	0.0425	0.1155	0.0453	-0.0318	-0.0028	0.0238	0.0355	0.0496	0.0222	0.0149
100128464	-0.0986	-0.1259	-0.0444	-0.0801	-0.0186	-0.0555	-0.075	-0.0851	-0.0772	-0.0108	-0.1289	-0.1674	-0.1358	-0.1342	-0.1166	-0.2702	-0.0322	-0.0122	-0.1054	-0.0682	-0.1844	-0.1449	-0.0656	-0.1694	0.0178	-0.0967	0.1027	-0.107	0.0956	-0.2299	-0.1028	-0.0489	-0.0389	-0.0261	-0.1214	-0.0927	-0.0811	0.0099	0.0011	-0.0209	-0.0626	-0.1072	-0.0893	-0.1068	-0.0918	-0.1214	-0.1045	-0.0082	-0.0369
100128465	-0.0985	-0.1936	-0.2156	-0.0764	-0.1175	-0.1447	-0.2087	-0.0818	-0.1005	-0.1319	-0.1684	-0.0065	0.06	-0.144	-0.0216	-0.2282	-0.1291	0.3153	-0.151	-0.0364	0.008	-0.1289	-0.1003	-0.1826	-0.2198	-0.2307	-0.1462	-0.0207	-0.099	0.1365	-0.2054	-0.1605	-0.0862	-0.2296	-0.0669	-0.0102	-0.1319	-0.0738	0.0267	-0.1327	-0.0731	0.0013	-0.1384	0.008	-0.2005	0.0348	0.2062	-0.0275	-0.0129
100128467	-0.0961	-0.1839	-0.1227	-0.0569	0.0619	0.0484	-0.0812	-0.2461	-0.2106	-0.1165	0.0629	-0.2383	-0.2403	-0.1662	0.1145	-0.1271	0.0332	-0.454	-0.0257	0.1263	0.0563	-0.016	-0.3236	-0.0525	-0.0267	0.1418	0.0947	0.2702	0.0345	-0.2373	0.0151	-0.0709	-0.0177	-0.1698	0.0621	0.0887	-0.0716	-0.0229	0.0806	-0.0548	-0.0279	-0.158	-0.0392	0.0863	0.2272	0.1229	-0.1267	0.0575	0.0377
100128468	-0.0325	-0.0452	-0.096	-0.0036	-0.0588	-0.0585	-0.048	-0.0782	-0.0452	-0.0865	0.0255	0.0184	-0.1012	-0.0871	-0.0537	-0.0588	-0.071	-0.0369	-0.0336	-0.0627	-0.0419	-0.0614	-0.0382	-2e-04	-0.052	-0.0317	-0.053	-0.0279	-0.025	-0.0824	-0.0299	4e-04	-0.1038	-0.0238	-0.0871	-0.0607	-0.1283	-0.0717	-0.0402	-0.0806	-0.0156	-0.0572	-0.0452	-0.0196	-0.0727	-0.0665	-0.0214	-0.0414	-0.0112
100128469	-0.1846	0.079	-0.0871	-0.068	-0.1951	-0.1129	-0.1168	-0.189	-0.1121	-0.2182	-0.1422	-0.1522	-0.101	-0.2377	-0.1326	-0.166	0.0761	-0.0741	-0.1157	-0.2469	-0.0423	-0.0106	-0.0834	-0.3537	-0.0981	0.0074	0.0015	-0.2355	-0.0501	-0.451	-0.1053	-0.1345	-0.1225	0.0257	-0.2692	0.1002	-0.1166	-0.1185	0.0214	-0.0599	-0.2197	-0.0473	-0.18	-0.2542	-0.0927	-0.0802	-0.2411	-0.0602	-0.165
100128470	-0.0382	0.0289	0.1008	-0.0093	0.0563	0.0055	0.0529	0.0172	0.0279	0.0037	-0.0054	0.1942	-0.0436	-0.0418	-0.0027	0.0274	0.0651	-0.0161	0.0232	-0.0115	-0.0384	0.0439	0.014	0.0176	0.0347	0.0636	0.0812	-0.0091	0.077	0.0923	0.0068	0.0518	0.0428	0.0954	0.0523	0.0672	0.0585	0.0229	0.1035	0.0711	0.0948	0.077	0.0398	0.1581	0.0666	0.0632	0.1571	0.0165	0.0041
100128471	-0.0918	-0.0334	-0.0894	-0.131	-0.0809	-0.0622	0.1716	-0.0663	-0.0378	-0.1256	-0.1921	-0.0936	0.0501	-0.079	-0.1325	-0.0923	-0.1071	-0.0086	-0.1605	-0.011	-0.1912	-0.1034	-0.1449	-0.1249	0.0351	-0.0063	0.0065	-0.0675	0.0073	-0.1026	-0.1125	-0.0194	-0.1097	-0.1036	-0.1573	-0.1951	-0.097	-0.1603	0.0566	-0.1351	-0.1178	-0.1765	-0.0828	-0.0714	0.0202	-0.1473	-0.3228	-0.221	-0.131
100128472	-0.0497	-0.0234	-0.2325	-0.131	0.0169	-0.0699	-0.0714	-0.0107	-0.1601	0.1086	-0.0439	-0.2761	-0.1945	-0.0267	-0.1139	-0.189	-0.0167	-0.3187	-0.0704	-0.0686	-0.1762	-0.262	0.2534	0.178	-0.1695	-0.0752	-0.0393	-0.2077	-0.1711	-0.0163	-0.2651	-0.1183	-0.1214	-0.1215	-0.1001	-0.1715	-0.0628	-0.2085	-0.269	-0.0331	-0.3043	-0.1578	0.0163	-0.1906	-0.1579	-6e-04	-0.2984	-0.1979	-0.1808
100128475	-0.0417	0.0529	0.0829	0.0875	0.0085	0.0014	0.1238	0.1244	0.1137	0.13	-0.0103	0.5157	0.1541	0.1581	0.066	0.177	0.2781	0.2896	0.1971	-0.0409	0.2855	0.113	0.219	0.2397	0.0688	0.1105	-0.0707	0.0627	0.1017	0.0849	0.1172	0.0584	-0.0568	0.2167	0.2115	0.2787	0.2701	0.1638	0.0168	0.2571	0.2876	0.2379	0.0977	0.4421	0.27	0.3438	0.3158	0.0822	0.1317
100128476	-0.3466	-0.1448	-0.2063	-0.0691	-0.252	-0.1384	-0.3213	-0.3123	-0.2753	-0.2453	-0.1465	-0.4463	-0.5665	-0.1367	-0.3725	-0.3338	-0.4393	-0.6207	-0.217	-0.1559	-0.4485	-0.3788	-0.2996	-0.3613	-0.3567	-0.1504	-0.1192	-0.0145	-0.0203	-0.2462	-0.1968	-0.2282	-0.1147	-0.09	-0.189	-0.2669	-0.1041	-0.0442	-0.2092	-0.2132	-0.1612	-0.1277	-0.1839	-0.1188	-0.2674	-0.216	-0.1343	0.0249	-0.2246
100128482	-0.2673	-0.11	-0.1572	-0.1984	-0.0917	-0.2502	-0.0322	-0.2658	-0.0272	-0.218	-0.128	-0.0826	-0.2644	-0.0282	-0.1709	-0.2772	-0.2963	-0.368	-0.0719	-0.3403	-0.0723	-0.2849	-0.0729	0.1629	0.0254	-0.1675	-0.2001	-0.2398	-0.0231	-0.0117	-0.0076	0.0146	-0.0731	0.0106	0.0449	-0.053	-0.0374	-0.086	-0.1036	-0.1069	-0.2315	-0.4404	-0.0827	-0.0521	0.0341	-0.0445	0.0194	-0.2981	-0.1916
100128485	-0.1342	-0.0528	-0.0446	-0.0717	0.0675	-0.1577	-0.1009	-0.1455	-0.112	-0.0399	-0.0921	-0.0578	-0.0751	-0.1001	-0.0978	-0.0828	-0.1426	-0.1478	-0.0396	0.0084	0.0632	-0.1027	0.0093	-0.0798	-0.1236	-0.0823	-0.1947	0.1288	0.1022	0.0825	-0.0112	-0.0902	0.0083	-0.1086	-0.0262	-0.1064	-0.0395	-0.0068	0.0188	0.0216	-0.0693	0.01	0.017	-0.0152	-0.0389	-0.1134	0.0381	-0.0607	-0.0673
100128487	-0.149	-0.0921	-0.2227	-0.0946	-0.1396	-0.1794	-0.1218	-0.1386	-0.161	-0.0612	-0.1784	-0.1262	-0.2143	-0.1995	-0.1474	-0.1748	-0.1853	-0.2292	-0.1536	-0.0561	-0.1586	-0.0379	-0.0554	-0.2282	-0.1908	-0.1666	-0.105	-0.1868	-0.1742	-0.2407	-0.2215	-0.164	-0.1552	-0.1487	-0.1315	-0.1451	-0.1699	-0.0253	-0.1698	-0.0054	-0.1646	-0.0447	-0.131	-0.1957	-0.1179	-0.12	-0.298	-0.1361	-0.126
100128489	-0.1976	-0.2271	-0.195	0.06	0.0858	-0.1242	-0.098	-0.3872	-0.0213	-0.0668	-0.3816	-0.386	-0.4492	0.0474	-0.1628	-0.2724	-0.1599	-0.6698	-0.1366	0.044	-0.1455	-0.0642	-0.0881	-0.0596	-0.2112	0.0509	0.0391	0.0415	0.0232	-0.0625	-0.0822	-0.1111	-0.1048	7e-04	0.0455	0.0808	-0.2515	-0.0883	0.0755	0.2829	0.0342	0.0257	0.0867	-0.0797	-0.0734	-0.0033	-0.3179	-0.0865	0.1481
100128490	-0.0328	-0.0935	0.0613	0.155	0.1058	0.0487	0.0095	0.0281	-0.0313	0.0366	0.1307	-0.0137	-0.2597	0.0398	-0.1458	0.0259	-0.0855	-0.2622	0.0278	-0.0305	0.1705	-0.0654	0.1269	0.1016	-0.0966	0.0757	-0.064	0.1196	-0.1218	0.3006	0.0909	0.0284	0.0787	-0.0407	0.2181	-0.0124	-0.0105	0.0677	-0.0228	-0.0042	0.0711	0.0786	0.1281	0.0852	-0.0589	-0.1153	-0.0622	-0.0058	-0.0939
100128491	-0.1612	-0.1048	-0.1469	0.0323	-0.063	-0.0652	-0.2179	-0.1427	-0.0722	-0.0122	0.1222	-0.0698	-0.0475	-0.0402	-0.0253	-0.1127	-0.1415	-0.0703	-0.1361	-0.1297	-0.2637	-0.1309	-0.0145	-0.0564	-0.1433	-0.1499	-0.1382	0.0814	-0.1405	-0.1314	-0.2144	-0.1491	-0.087	-0.1325	-0.0934	-0.2647	-0.1191	-0.0617	-0.0054	-0.0963	-0.1248	0.0034	-0.0369	-0.0016	-0.1416	-0.1038	-0.0607	-0.1028	-0.0338
100128493	-0.0749	-0.0675	-0.137	-0.0378	0.0475	0.0662	0.0505	0.0243	-0.1607	0.0568	-0.0595	-0.2768	0.1346	-0.0327	0.0615	-0.0796	-0.1693	-0.0826	0.0832	0.0919	-0.3317	-0.0326	-0.052	-0.0429	0.0213	0.0856	-0.0569	-0.0766	0.0114	-0.1742	-0.1086	-0.0145	0.0795	-0.0126	0.2162	0.0401	-0.0235	-0.0399	0.0471	0.1697	-0.1084	0.0094	0.1316	-0.0895	-0.1991	-0.0658	0.0635	-0.1014	0.0294
100128495	0.1626	0.4119	0.2989	0.341	0.2969	0.4723	0.3568	0.3231	0.3083	0.1376	0.5686	0.3069	0.176	0.2495	0.3077	0.6255	0.3624	0.2741	0.3515	0.4379	0.5072	0.3532	0.3844	0.2614	0.31	0.3216	0.2935	0.3608	0.1875	0.6836	0.2826	0.3772	0.2921	0.2881	0.2228	0.3387	0.3491	0.3977	0.2107	0.341	0.2602	0.3993	0.3504	0.3551	0.421	0.3343	0.2944	0.4115	0.4613
100128496	-0.0578	-0.0316	-0.0971	-0.0283	-0.0957	-0.0475	-0.0374	-0.1064	-0.0573	-0.0199	-0.0121	-0.041	0.0479	-0.1413	0.01	-0.1287	0.0523	-0.0836	-0.0598	-0.0248	-0.1675	-0.1615	0.0159	-0.0596	-0.1113	-0.0947	-0.0722	0.0438	0.0563	0.1826	-0.0584	-0.0503	0.0349	-0.0284	-0.1179	-0.0084	-0.0406	0.049	-0.0675	-0.059	-0.0961	-0.1888	-2e-04	-0.1934	-0.0902	0.0133	0.0909	0.0086	-0.0901
100128497	-0.0534	0.0461	-0.1175	-0.0082	-0.0117	-0.0141	0.0238	-0.0808	-0.1396	-0.1003	-0.0981	-0.0793	-0.0806	-0.0484	-0.0364	-0.123	0.0374	-0.0843	-0.0544	0.0925	-0.1165	-0.0374	-0.0587	-0.0198	-0.0204	-0.0503	-0.1496	0.2234	0.1402	-0.1351	-0.068	-0.054	0.1037	0.0621	-0.058	-0.0462	-0.1243	0.0518	-0.0865	-0.0875	-0.0135	-0.0196	-0.0035	-0.1088	0.0217	0.075	-0.1242	-0.1319	0.0379
100128499	-0.1415	-0.025	-0.1613	-0.0495	-0.1143	-0.0998	-0.1172	-0.2537	-0.0855	-0.0941	0.0203	-0.0785	-0.2357	-0.0966	-0.0319	-0.2641	-0.0256	-0.336	-0.0688	-0.0139	-0.2752	-0.0567	-0.1628	-0.2802	-0.1696	-0.0167	-0.1783	-0.1779	-0.102	-0.1989	-0.0376	-0.1442	-0.0263	-0.1576	-0.0614	-0.0179	-0.2007	-0.0459	0.0139	-0.1178	-0.0369	-0.121	-0.0495	-0.166	-0.1781	-0.0418	-0.2753	-0.1955	-0.085
100128500	0.0489	-0.0142	-0.03	-0.009	0.0394	-0.0113	0.049	0.1878	0.0677	0.0392	-0.0267	0.0668	0.1327	0.0023	0.05	0.1311	0.0223	0.096	0.0687	-0.0916	-2e-04	0.0274	-0.0161	0.0145	-0.0155	0.0326	0.0478	-0.0773	-0.0131	-0.0209	-0.0385	-0.0057	-0.0764	0.0384	-0.046	-0.0701	0.1017	-0.0758	-0.0835	-0.0212	0.0144	-0.0279	-0.0786	0.0343	-0.0495	-0.0191	0.0403	-0.0989	0.0164
100128501	-0.1246	-0.2235	-0.1978	-0.0206	-0.119	-0.0621	-0.1565	-0.145	-0.0771	-0.2353	0.0381	-0.2548	-0.3611	-0.0825	-0.1867	-0.1176	-0.2711	-0.4487	-0.1685	-0.1515	-0.2509	-0.2067	-0.1295	0.061	-0.3241	-0.3274	-0.3205	-0.2728	-0.0602	-0.4913	-0.0897	-0.011	-0.0108	-0.0075	-0.1022	-0.0958	-0.0303	-0.0078	-0.1099	-0.176	-0.3424	-0.2034	-0.1509	0.1692	0.0841	0.0213	-0.3857	0.0298	0.0828
100128503	-0.0515	-0.1488	0.0534	-0.0851	-0.0188	1e-04	0.174	-0.0511	-0.1226	0.0798	-0.2543	0.174	0.1342	-0.1184	-0.108	0.0266	0.1108	-0.0773	-0.0442	0.0388	-0.099	0.0715	-0.3406	-0.0509	-0.1014	-0.0684	-0.0238	0.2898	-0.0961	0.3428	0.1099	-0.057	-0.1592	-0.0742	-0.3628	0.1217	0.1421	-0.2018	-0.0525	-0.0611	-0.0393	-0.0252	-0.1396	-0.0827	-0.0079	-0.1176	-0.2122	0.0994	0.1675
100128505	-0.0585	-0.1412	-0.1514	-0.0736	-0.1145	-0.1578	-0.1029	-0.1174	-0.1114	-0.1149	-0.0343	-0.1106	-0.1035	-0.053	0.0504	-0.0917	-0.1453	-0.0826	-0.0595	-0.0825	-0.116	-0.1246	-0.0853	-0.0456	-0.109	-0.0381	-0.0467	-0.0686	-0.1352	-0.2646	-0.0385	-0.0781	-0.0635	-0.1039	-0.1333	0.0091	-0.1606	-0.0903	0.0228	-0.104	-0.195	-0.1009	-0.1035	-0.1332	-6e-04	-0.0122	-0.0598	-0.0978	-0.1265
100128510	0.2552	-0.0291	0.192	0.0098	0.0946	0.3397	0.0821	0.2147	-0.0681	0.0464	0.0777	-0.1716	0.1716	0.0767	0.1143	0.0795	0.029	-0.2719	0.1356	-0.0145	0.1841	-0.0513	-0.1192	-0.0091	0.0498	0.0206	0.0856	-0.1685	-0.0661	-0.0455	-0.0221	0.0663	-0.0596	-0.2203	0.2101	-0.1517	0.1269	0.0273	-0.1029	0.0139	-0.004	0.1123	0.0831	-0.008	0.2012	-0.0637	0.0254	-0.0151	-5e-04
100128511	0.124	0.2059	0.147	0.2997	0.181	0.1036	0.0842	0.0354	0.0583	0.1772	0.104	0.0028	-0.194	0.1559	0.1188	0.0191	0.0096	-0.2439	0.1378	0.2543	0.0325	0.0723	0.0491	0.1397	0.1689	0.0787	0.2305	0.2271	0.0996	0.1688	0.1973	0.234	0.0784	0.1717	0.3112	0.0793	-0.0099	0.1642	0.2166	0.1842	0.1582	0.1278	0.3423	0.2003	0.2008	0.0592	-0.1408	0.1332	0.1413
100128512	-0.1132	0.148	-0.0244	-0.002	0.0425	0.0119	-0.1271	-0.3989	-0.0188	-0.0551	0.2744	-0.042	-0.3017	-0.158	-0.363	0.0248	-0.1187	-0.0843	-0.3501	-0.2255	-0.0794	-0.3628	-0.0247	-0.4576	-0.0856	-0.0775	-0.0266	-0.1025	-0.1917	0.3151	-0.1698	-0.1644	-0.0692	0.0247	-0.2353	-4e-04	-0.094	0.0188	0.0921	0.0662	-0.3586	0.3393	-0.0224	-0.1278	-0.5229	-0.1544	0.4519	-0.1764	0.0607
100128516	-0.1959	-0.3124	-0.3678	-0.0343	-0.1935	-0.3429	-0.204	-0.3215	-0.2044	-0.184	-0.2571	-0.4882	-0.3555	-0.1902	-0.1771	-0.3966	-0.4845	-0.4919	-0.0644	-0.1088	-0.2727	-0.2123	-0.2821	-0.3476	-0.3873	-0.2681	-0.2037	-0.1665	-0.2289	-0.3384	-0.1324	-0.2386	-0.1817	-0.3074	-0.2547	-0.1192	-0.2952	-0.1693	-0.2973	-0.4005	-0.3537	-0.1969	-0.2134	-0.36	-0.1201	-0.2423	-0.6716	-0.4056	-0.3451
100128520	0.2971	0.3177	0.1908	0.1397	0.2381	0.1334	0.2541	0.1138	0.3043	0.1177	0.2153	0.3899	0.4323	0.1615	0.39	0.4399	0.3403	0.5495	0.2128	0.2957	0.4465	0.361	0.1988	-0.0414	0.2404	0.1765	0.1266	0.4015	0.1546	0.5295	0.1626	0.2947	0.0518	0.0574	0.1559	0.2508	0.3927	0.16	0.2395	0.0635	0.2498	0.1731	0.1898	0.1644	0.0599	0.1618	-0.1645	0.4083	0.2714
100128521	0.0287	0.0663	-0.042	0.007	0.0357	-0.0535	-0.042	0.2429	-0.001	0.0301	0.1509	-0.1019	-0.0583	-0.1269	-0.1165	-0.1663	-0.1435	-0.2766	0.0104	0.2416	-0.0869	-0.0699	0.2451	0.0413	-0.0989	-0.046	0.1386	0.1714	0.0441	0.0074	0.1106	0.1243	-0.0054	0.1204	-0.0091	-0.0318	-0.0265	0.0925	-0.0207	-0.1519	0.0663	-7e-04	-0.0185	-0.1674	0.0603	0.0154	0.3242	0.049	-0.1182
100128522	-0.1556	-0.1829	-0.2185	-0.1241	-0.0658	-0.2232	-0.1868	-0.1836	-0.1287	-0.1207	-0.1519	-0.1493	0.0629	-0.0961	-0.0359	-0.2599	-0.1468	0.2541	-0.1379	-0.0795	-0.1153	-0.0876	-0.1622	-0.1429	-0.1292	-0.1067	-0.1519	-0.2567	-0.047	-0.2799	-0.0783	-0.1602	-0.1513	-0.1254	-0.1207	0.0075	-0.1049	-0.1904	-0.1856	-0.3182	-0.1901	-0.2079	-0.1205	-0.1759	-0.1201	-0.1146	-0.076	-0.1841	0.0396
100128524	0.2084	0.18	0.2328	0.2021	0.3339	0.1494	0.2751	0.0571	0.1544	0.2582	0.0814	0.0146	-0.0318	0.2324	0.0335	0.0904	0.1348	-0.1571	0.2223	0.134	0.1493	0.1337	0.2147	0.1664	0.166	0.2723	0.3036	0.2215	0.081	-0.0134	0.1596	0.2095	0.146	0.067	0.2491	0.2169	0.0737	0.1103	0.165	0.22	0.1369	0.2363	0.2276	0.152	0.2425	0.1287	-0.0301	0.1399	0.2248
100128525	-0.1627	-0.306	-0.1207	-0.1117	-0.1737	-0.3889	-0.236	-0.193	-0.1488	-0.0813	-0.1897	-0.1605	-0.3086	-0.216	-0.1445	-0.254	-0.2512	-0.2044	-0.1412	-0.2675	-0.1632	-0.2143	-0.0978	-0.4357	-0.4532	-0.0264	-0.1663	-0.2315	0.0412	-0.2099	-0.0361	-0.0609	-0.31	-0.3369	-0.3086	-0.1248	-0.1557	-0.0031	-0.2259	-0.3403	-0.1455	-0.0836	-0.0063	-0.0775	-0.2163	-0.1131	0.1155	0.0805	0.0683
100128531	-0.1019	-0.0663	-0.0539	0.0013	-0.0408	-0.067	-0.0703	-0.0735	-0.1406	0.0033	-0.1342	-0.1147	-0.2397	-0.1105	-0.1089	-0.0653	-0.0453	-0.2756	-0.1369	-0.0421	-0.1008	-0.151	-0.0822	-0.0994	-0.0993	-0.0181	-0.1064	-0.0112	-0.12	-0.0449	-0.0072	-0.1001	-0.0305	-0.0941	-7e-04	-0.1255	-0.0702	-0.0291	0.0559	-0.066	-0.1047	-0.093	-0.0566	-0.1017	-0.0646	-0.1326	-0.0495	0.0357	-0.1561
100128534	0.0267	0.16	0.257	0.1374	-0.0602	-0.1216	0.0411	-0.1349	0.0546	0.0694	0.1649	0.206	0.0724	0.0438	-0.0281	0.2625	0.0925	0.3728	-0.132	0.0332	0.0475	0.0251	0.0247	0.0364	0.001	0.0108	0.1724	0.0557	0.2909	0.8268	0.0209	0.1865	-0.0297	0.0963	0.0373	0.0086	0.3599	0.2045	0.0175	0.3707	0.1279	0.201	0.1438	0.0811	0.085	0.1892	0.7052	0.1871	-0.0544
100128536	0.2594	0.017	0.0485	0.1292	0.1823	-0.2417	-0.0686	0.1512	0.0347	0.0195	0.0198	-0.2683	0.1346	0.0535	0.0082	0.0767	0.0264	-0.0034	-0.0533	0.0092	-0.1209	-0.1919	0.0609	0.0579	0.0801	0.0658	-0.0671	0.0341	0.1312	-0.0272	0.1365	0.1972	-0.0383	0.0345	0.1938	-0.2818	-0.1293	-0.0186	-0.0467	0.0938	0.0012	0.0765	-0.2242	-0.1275	0.041	-0.1421	0.0048	0.147	-0.0683
100128537	0.653	0.4888	0.5477	0.5463	0.6038	0.5877	0.9163	0.9367	0.7494	0.8438	0.5534	0.3207	0.6196	0.6432	0.6354	1.0209	0.5541	0.4019	0.6453	0.5007	0.7808	0.7492	0.5564	0.7959	0.7686	0.5591	0.7811	0.3434	0.4195	0.2317	0.4966	0.4006	0.4354	0.4409	0.4836	0.3844	0.923	0.4511	0.4125	0.5078	0.463	0.5402	0.4307	0.3826	0.4621	0.3597	0.327	0.2301	0.325
100128538	0.1588	0.1331	0.2014	0.1878	0.2209	0.1441	0.3128	0.1311	0.2185	0.2208	0.0399	-0.0879	9e-04	0.2485	0.0958	0.2952	0.141	-0.1243	0.1499	0.1943	0.069	0.1414	0.0514	0.0453	0.1756	0.2034	0.265	0.1553	0.0397	-0.0602	0.0882	0.0059	0.1112	0.2361	0.1485	0.0309	-0.059	0.0849	0.1365	0.0044	0.0911	0.0875	0.1479	0.0319	0.0946	0.1516	-0.2155	0.019	0.0973
100128540	0.0995	-0.0665	0.0852	0.125	0.0159	-0.0028	0.0932	0.0938	0.033	4e-04	0.0438	-0.1597	0.0819	0.0551	-0.0159	-0.0734	-0.022	0.1546	0.0627	0.1608	0.1283	0.0015	0.0249	0.2385	0.0016	0.049	-0.0169	-0.0765	0.143	0.0382	0.0821	0.0344	0.071	0.0364	0.0907	-0.1016	0.101	0.0778	-0.0677	0.0877	-0.1176	0.0542	0.1283	-0.0154	0.0382	0.1475	-0.2241	-0.0189	-0.2005
100128542	0.2821	0.1654	0.1903	0.114	0.1131	0.1424	0.0948	0.1857	0.1808	0.0397	0.0882	-0.054	0.4053	0.2721	0.2666	0.142	-0.047	0.0581	0.272	0.1106	0.0502	0.0192	0.1098	-0.11	0.1562	0.1713	0.2024	-0.014	-0.0473	-0.1037	0.006	0.0803	0.1161	0.0614	0.1778	0.0563	0.2821	-0.0467	-0.0553	-0.0318	0.0138	0.1497	0.0867	-0.0932	0.0861	0.0505	-0.0549	-0.0255	0.0153
100128543	-0.1991	-0.0916	-0.1418	-0.0299	-0.0767	-0.132	-0.1511	-0.1973	-0.0899	-0.1162	-0.098	-0.1192	-0.2146	-0.1503	-0.1538	-0.1122	-0.1264	-0.127	-0.0337	-0.1139	-0.0391	-0.1925	-0.0879	-0.1021	-0.0987	-0.0804	-0.1394	-0.1909	-0.1744	-0.2955	-0.1486	-0.1498	-0.1862	-0.033	-0.0933	-0.2224	-0.274	-0.1499	-0.0593	-0.1372	-0.0672	-0.205	-0.0708	-0.1256	-0.1581	-0.1829	-0.1495	-0.2964	-0.178
100128545	-0.013	0.0252	-0.0627	0.0138	-0.0311	-0.015	-0.0575	0.0062	-0.0584	0.0147	-0.0099	0.0751	0.0312	-0.0247	0.107	0.0254	-0.1078	-0.099	-0.0716	-0.0285	-0.005	-0.1131	0.0337	-0.0839	-0.0498	-0.01	-0.0458	0.071	0.0566	0.0652	0.049	0.0431	0.0561	-0.014	-0.0058	-0.0795	0.033	0.0299	-0.0065	0.0449	0.0257	0.0217	4e-04	-0.0259	0.0381	-0.0177	-0.0273	-0.0177	0.0312
100128546	0.5682	0.712	0.5101	0.6212	0.693	0.6084	0.6351	0.4289	0.5807	0.651	0.6104	0.3489	0.1226	0.5997	0.3978	0.5971	0.506	0.1977	0.5297	0.6541	0.3862	0.5212	0.7164	0.6783	0.5315	0.6136	0.5881	0.6869	0.8843	0.185	0.5121	0.6651	0.6817	0.5822	0.5811	0.5859	0.488	0.7745	0.7194	0.7093	0.6067	0.6159	0.4885	0.5731	0.5593	0.6732	0.4883	0.7706	0.6716
100128547	-0.0786	-0.0516	-0.0335	-0.0584	-0.0062	-0.1384	0.0355	-0.1076	0.0147	-0.0229	-0.0951	0.0848	0.0654	-0.048	1e-04	-0.0138	0.0115	-0.0433	-0.028	-0.0833	0.0705	0.0429	-0.0548	0.0411	-0.054	-0.0621	-0.0506	-0.1277	-0.0491	-0.1374	-0.1206	-0.0819	-0.1884	-0.0552	-0.0878	0.0273	0.049	-0.0843	-0.0304	-0.1676	-0.0649	-0.0305	-0.0318	-0.0228	-0.1071	-0.04	-0.0558	-0.1234	-0.0618
100128548	-0.0825	-0.0116	-0.0773	0.0406	0.0761	-0.1221	0.1201	0.1182	0.058	0.0277	-0.1386	-0.1677	0.0952	0.0102	-0.1341	0.1203	0.1756	0.0671	0.0948	-0.0032	-0.1885	-0.2571	-0.0657	0.0149	0.1505	0.1055	-0.062	0.1293	0.0434	-0.0042	0.059	0.0749	0.1206	0.164	-0.0547	-0.0045	0.0491	-0.1712	-0.0425	0.1372	0.1105	-0.2282	0.0427	0.1688	-0.0672	-0.0175	-0.3129	-0.0271	-0.055
100128549	-0.1913	-0.2059	-0.1233	-0.128	-0.1873	-0.1767	-0.1906	-0.0838	-0.14	-0.1415	-0.2535	-0.1614	-0.0883	-0.1256	-0.1834	-0.18	-0.1937	-0.0813	-0.1223	-0.0825	-0.2189	-0.1562	-0.1664	-0.1873	-0.2148	-0.1478	-0.1769	-0.2065	-0.1391	-0.1155	-0.2117	-0.1052	-0.1477	-0.0663	-0.0603	-0.1021	-0.1387	-0.1603	-0.1336	-0.1537	-0.1564	-0.1974	-0.1216	-0.201	-0.1932	-0.0638	-0.0803	-0.1461	-0.0464
100128550	0.5497	0.2521	0.5099	-0.034	0.2683	0.4078	0.2456	0.4048	0.0626	0.5202	0.3626	0.72	0.532	0.3296	0.3392	0.3834	0.7208	0.611	0.4536	0.3567	0.3542	0.1767	1.0589	-0.2746	0.2056	0.2549	0.4014	-0.1459	0.2083	-0.0609	0.0906	0.0815	0.1932	0.292	0.1349	-0.1208	0.2107	0.2257	-0.0236	-0.0719	0.2202	0.3915	0.2474	0.043	0.3606	0.2229	-0.0212	-0.1456	0.033
100128552	-0.0852	0.018	0.085	-0.0122	-0.0148	-0.0071	-0.0088	0.0117	-0.031	-0.0129	-0.0665	0.086	-0.1705	-0.1104	-0.0868	-0.0187	-0.0501	-0.1754	-0.0789	-0.0549	-0.1764	-0.0617	-0.0351	-0.0088	0.033	0.0303	-0.0262	0.1144	0.1352	0.065	-0.0082	0.0301	-0.0362	0.0627	0.0722	-0.0374	0.1343	8e-04	0.0461	-0.0239	0.0987	0.0612	0.0091	-0.0674	0.1115	0.0013	0.1396	0.0418	0.03
100128554	-0.0554	-0.0999	-0.1989	-0.0922	-0.124	-0.2039	-0.1829	-0.1197	-0.1479	-0.1085	-0.0784	-0.1558	-0.0677	-0.1585	-0.0872	-0.199	-0.1263	-0.1262	-0.1252	-0.1203	-0.1898	-0.1315	-0.0926	-0.1133	-0.2609	-0.1191	-0.1076	-0.1342	-0.1252	-0.0537	-0.1072	-0.0976	-0.0379	-0.0846	-0.1212	-0.118	-0.1033	-0.0606	-0.0532	-0.0295	-0.1235	-0.0462	-0.0903	-0.0622	-0.1265	-0.1916	-0.0804	-0.0056	-0.1353
100128556	-0.1838	-0.2738	-0.1866	-0.163	-0.1922	-0.1135	-0.2686	-0.2388	-0.2274	-0.1503	-0.2147	-0.2367	-0.2512	-0.1671	-0.2173	-0.1876	-0.2587	-0.1944	-0.1523	-0.0929	-0.2649	-0.1934	-0.2512	-0.1984	-0.1897	-0.1106	-0.1426	-0.2606	-0.1628	-0.0454	-0.2608	-0.1447	-0.1615	-0.1498	-0.208	-0.1578	-0.2843	-0.1475	-0.2096	-0.0962	-0.1715	-0.2379	-0.1487	-0.3283	-0.1761	-0.1828	-0.1655	-0.1069	-0.1144
100128558	0.1653	0.1359	0.1971	0.1154	0.0133	0.1892	0.087	0.0868	0.0112	0.1077	0.5152	0.2296	0.2874	0.1663	0.2393	0.1156	0.2882	0.2757	0.2461	0.2176	0.22	0.1848	0.1391	0.0179	0.152	0.0415	0.1663	0.3131	0.166	0.5316	0.196	0.185	0.1739	0.0408	0.1901	0.1701	0.1297	0.3067	0.1638	0.1349	0.1887	0.1443	0.179	0.218	0.0938	0.0653	0.3477	0.1217	0.095
100128559	-0.115	-0.0498	-0.1194	-0.0564	0.0238	-0.0717	-0.0511	-0.0376	-0.1598	-0.0605	0.0584	-0.1659	-0.0618	-0.0695	-0.0286	-0.1061	-0.1329	-0.1068	-0.059	-0.1447	-0.266	0.0161	-0.1174	-0.1091	-0.1824	-0.1736	-0.0624	-0.2411	-0.133	0.0074	-0.0809	-0.069	-0.1153	-0.097	0.0559	-0.0082	-0.0481	-0.0206	-0.1868	-0.1037	-0.0859	-0.1007	-0.0426	-0.0827	-0.0305	-0.002	-0.202	0.0907	-0.0983
100128560	-0.2479	-0.1873	-0.2266	-0.1404	-0.2005	-0.2287	-0.1825	-0.2446	-0.2267	-0.1543	-0.2738	-0.2225	-0.3503	-0.1976	-0.1898	-0.251	-0.2151	-0.3153	-0.167	-0.1332	-0.193	-0.2312	-0.2783	-0.1417	-0.2096	-0.1842	-0.2346	-0.2054	-0.1957	-0.3864	-0.1318	-0.2576	-0.1878	-0.213	-0.2251	-0.1479	-0.2347	-0.0871	-0.1605	-0.12	-0.1544	-0.1612	-0.13	-0.1749	-0.171	-0.2004	-0.2912	-0.1827	-0.137
100128561	-0.0995	-0.0622	-0.1596	-0.1123	-0.1184	-0.1197	-0.1	-0.0842	-0.098	-0.0899	-0.0501	-0.2129	-0.0496	-0.0797	-0.1466	-0.0311	-0.2088	-0.0818	-0.1068	-0.1476	-0.0786	-0.1185	-0.0872	-0.1927	-0.0973	-0.0957	-0.159	-0.1161	-0.2194	-0.0788	0.0463	-0.1607	-0.1137	-0.1647	-0.1387	-0.2426	-0.1202	-0.0778	-0.1911	-0.085	-0.0065	-0.0643	-0.0652	-0.1347	-0.0799	-0.0909	-0.1006	-0.1085	-0.0703
100128566	-0.1538	-0.0516	-0.0809	0.0137	-0.1159	-0.2012	-0.1524	-0.0552	-0.06	-0.0906	-0.1017	-0.2676	-0.1779	-0.109	-0.1689	-0.1384	-0.1664	-0.2378	-0.0982	-0.061	-0.1623	-0.1604	0.0219	-0.1625	-0.0795	-0.0597	0.0516	0.0425	-0.1333	0.0416	0.0316	0.0024	0.0114	0.0075	-0.0532	0.0148	-0.1792	0.0209	0.0715	-0.0641	-0.0579	-0.1572	-0.0599	-0.0411	-0.1219	0.006	-0.088	0.0743	-0.109
100128569	0.1868	0.1516	0.1737	0.2927	0.1061	0.0678	0.0755	0.0769	0.1661	0.0411	0.1631	0.2045	-0.1047	0.1135	0.0912	0.016	0.0407	-0.1911	0.2861	0.178	0.0512	0.0174	0.0382	0.0808	0.1724	0.2093	0.4043	0.3124	0.1508	0.216	0.1394	0.0551	0.1423	0.0705	0.2062	0.2813	0.2561	0.0279	0.0886	0.1436	0.1956	0.2542	0.2533	0.1028	0.1513	0.0862	0.1392	0.2373	0.0154
100128570	0.5403	0.2008	0.3627	0.2208	0.3266	0.3899	0.4304	0.6854	0.4739	0.4233	0.4923	0.2506	0.4961	0.2554	0.3925	0.6059	0.2252	0.4362	0.3119	0.3101	0.5756	0.421	0.3054	0.3691	0.4214	0.2551	0.3569	0.1719	0.1818	0.3397	0.1858	0.2568	0.1722	0.2028	0.2749	0.0642	0.7542	0.1814	0.1167	0.2479	0.1411	0.2992	0.1866	0.1515	0.2948	0.1459	0.2894	0.1531	0.1543
100128572	0.0255	0.2237	0.1436	0.2101	0.1905	0.1238	0.1341	0.004	0.109	0.1208	0.1166	0.0283	-0.0836	0.0976	0.0417	0.0461	0.1296	-0.1122	0.1649	0.1122	0.1993	0.1305	0.1795	0.0997	0.0642	0.2368	0.2321	0.297	0.2933	0.302	0.2477	0.2212	0.2315	0.2057	0.2267	0.1321	0.019	0.2356	0.1617	0.2072	0.2224	0.2993	0.2592	0.1993	0.2604	0.1939	0.1448	0.1674	0.1893
100128574	-0.1133	-0.078	-0.1348	-0.0905	-0.1046	-0.0494	-0.259	-0.0515	-0.1793	-0.0768	-0.216	-0.2075	-0.1166	-0.1098	-0.1297	-0.1853	-0.1512	-0.3251	-0.1878	-0.1562	-0.1425	-0.186	-0.0272	-0.1645	-0.1519	-0.1984	-0.1717	-0.2187	-0.0441	-0.2204	-0.0075	-0.0845	-0.1138	-0.0914	-0.2279	-0.0708	-0.1367	-0.0525	-0.1183	-0.0313	-0.2232	-0.2047	-0.2069	-0.1522	-0.0861	-0.1269	-0.3183	-0.1208	-0.1953
100128576	1.1228	1.0055	1.1776	0.9359	1.0247	1.0232	0.977	1.0887	0.8736	1.0679	0.8113	0.7355	0.9929	1.1147	1.0875	1.1066	1.0317	0.7923	1.096	0.8097	0.9006	0.9344	0.89	0.7187	1.0193	0.9535	1.1853	0.5317	0.5951	0.3778	0.891	0.9168	0.777	0.7741	0.9586	0.4525	0.9158	0.7738	0.7209	0.7334	0.8053	1.0264	0.9647	0.6928	0.8969	0.7658	0.5212	0.6103	0.7666
100128578	-0.1051	-0.0826	-0.0993	-0.0561	-0.1177	-0.0731	-0.0254	-0.1138	-0.0207	-0.1012	-0.1232	0.0327	-0.0849	-0.0687	-0.132	-0.0846	-0.0047	0.0175	-0.0729	-0.0258	-0.1198	-0.1036	-0.0812	-0.1105	-0.0126	-0.0706	-0.0458	-0.1177	-0.1184	-0.1039	-0.0756	-0.0456	-0.0799	-0.0422	-0.0281	-0.092	-0.0728	-0.0734	-0.0527	-0.0725	-0.0331	-0.0419	-0.0304	-0.0507	-0.1349	-0.0864	-0.0237	-0.022	-0.0896
100128580	-0.015	0.0446	0.0386	-0.0131	0.0129	-0.0121	0.1274	0.0709	-0.014	-0.0093	0.0691	0.0406	0.0784	0.0502	-0.0127	0.0896	0.0755	0.1816	0.0119	0.0238	0.0041	-0.0117	-0.0136	0.0309	0.0229	0.0535	0.0109	-0.0799	-0.0137	-0.0274	0.0261	0.0634	0.0073	0.0946	-0.0231	0.0497	0.0197	-0.0396	-0.0097	0.0182	-0.004	0.0351	-0.029	0.0554	0.0297	0.0308	-0.0354	-0.0658	0.0265
100128581	-0.1351	-0.1209	-0.125	0.0144	-0.1369	-0.129	-0.0806	-0.1118	-0.0318	-0.1037	-0.171	-0.0872	-0.0685	-0.0215	-0.1498	-0.1774	-0.0229	-0.4031	0.022	-0.1094	-0.1363	0.0063	0.1172	-0.1698	-0.0348	-0.0857	0.1051	0.1392	-0.1541	-0.4282	-0.2633	-0.1951	-0.0759	0.0121	-0.1945	-0.298	-0.2305	-0.1645	-0.1093	0.1842	-0.077	-0.1409	-0.1486	-0.2125	0.0311	-0.1124	-0.2214	0.0191	-0.056
100128582	-0.1171	-0.2466	-0.0839	-0.1917	-0.3277	-0.3153	-0.2241	-0.3484	-0.1242	-0.2276	-0.4345	-0.1308	-0.0558	-0.1992	-0.124	-0.1176	-0.3246	-0.1645	-0.2033	-0.153	0.2305	-0.2532	-0.1256	-0.2467	-0.4653	-0.2944	-0.2672	0.0491	-0.2458	-0.2372	-0.1921	-0.0665	-0.1188	-0.0881	-0.2211	-0.2991	0.0206	-0.1183	-0.272	-0.2593	-0.253	-0.1689	-0.0192	-0.205	-0.3974	-0.115	0.0154	-0.0973	-0.1516
100128585	-0.0852	-0.011	-0.0085	0.143	0.1264	-0.0479	0.1108	-0.1002	0.1171	0.0875	0.0662	-0.0752	-0.3302	0.0893	-0.0857	-0.1032	-0.0679	-0.3896	0.2021	7e-04	0.1756	-0.0264	0.1017	0.1822	0.0135	0.0625	0.1454	-0.0735	0.0834	-0.1843	0.0407	3e-04	-0.1688	0.1326	0.0318	0.0947	-0.0085	0.1233	0.1536	0.0918	0.0321	0.1155	0.132	0.0792	0.0532	0.009	-0.4344	0.0517	0.0833
100128587	0.2569	0.0821	0.0577	0.0623	0.0088	0.0538	0.1583	0.1467	0.0552	0.0794	0.1659	0.1039	0.117	0.1104	0.1227	0.0875	0.1042	0.2514	0.0879	0.0796	0.1036	0.1268	-0.0636	0.2118	-0.0179	-0.0193	0.0122	-0.0186	0.0502	0.0589	0.0296	0.0655	-0.0143	-5e-04	0.0494	0.0493	0.196	0.0939	0.051	0.0953	-0.0363	0.125	0.0891	0.0972	0.1097	0.0977	0.1179	0.0636	-0.0213
100128588	0.0112	0.0334	0.0461	-0.0973	-0.019	0.0158	0.0072	-0.0453	-0.0124	-1e-04	0.0499	0.0584	0.0328	-0.0107	-0.0018	0.0632	0.0076	0.1116	0.0032	-0.0108	-0.0209	0.0944	0.0651	0.0208	0.0469	-0.0648	0.0941	-0.0131	-0.0398	-0.0099	0.0194	-0.0358	-0.1321	-0.0659	-0.0608	0.0232	-0.0555	-0.0646	0.0162	-0.0497	-0.0689	0.0755	0.027	0.0011	0.1159	-0.0101	-0.0295	0.0015	0.0533
100128589	-0.0691	0.1342	-0.148	-0.0493	-0.0032	0.064	0.051	-8e-04	0.0093	-0.0157	-0.0496	0.072	0.0127	0.0082	-0.0898	0.0758	-0.0449	0.1102	0.1091	0.0803	-0.2828	0.251	0.0835	-0.0436	0.0205	-0.0632	0.1717	-0.0491	0.0173	-0.0074	0.0876	-0.162	-0.0356	0.0497	0.087	-0.0604	0.0737	-0.0406	-0.0903	0.0713	0.0344	-0.072	-0.0354	0.1406	-0.1263	-0.0118	0.0872	-0.0332	0.0015
100128590	-0.0176	0.1472	0.0769	0.0377	0.0283	0.0466	0.1225	0.0681	0.0857	0.0681	0.0534	0.1569	0.1339	0.0595	0.0874	0.0348	0.1066	0.1528	0.0761	0.0583	0.0064	0.083	0.0666	0.0156	0.0433	0.064	0.0547	-0.002	0.0733	0.0433	0.0604	0.0407	0.0111	0.0156	-0.0033	0.0032	-0.054	0.0317	0.0026	0.0284	0.0591	4e-04	0.033	0.0507	0.0078	0.0128	0.009	4e-04	0.0245
100128592	0.0795	0.1307	0.2356	0.124	0.2472	0.1958	0.204	0.0663	0.1734	0.1408	0.1396	0.3351	0.0779	0.0888	0.0521	0.2617	0.1603	-0.0628	0.1384	0.114	-0.0394	0.077	0.195	0.3113	0.1657	0.1142	0.3104	0.0882	0.2265	0.323	0.1411	0.1374	0.2427	0.0948	0.2042	0.1127	0.2968	0.1663	0.159	0.1478	0.2008	0.0194	0.2424	0.0206	0.3454	0.1415	0.1796	0.0958	0.1535
100128594	-0.2292	-0.3035	-0.2831	-0.1202	-0.1652	-0.3874	-0.1971	-0.2448	-0.2779	-0.1673	-0.2499	-0.2712	-0.3661	-0.1783	-0.2847	-0.2695	-0.3261	-0.4055	-0.1559	-0.2073	-0.2724	-0.3565	-0.2215	-0.305	-0.3096	-0.1588	-0.1301	-0.1825	-0.1732	-0.3107	-0.2322	-0.249	-0.1982	-0.1991	-0.1538	-0.1089	-0.2148	-0.1824	-0.2326	-0.2146	-0.2375	-0.1707	-0.1373	-0.2671	-0.2869	-0.2281	-0.3171	-0.2738	-0.1203
100128595	-0.2448	-0.1969	-0.3604	-0.1666	-0.2039	-0.3542	-0.2315	-0.1802	-0.2865	-0.2627	-0.3454	-0.4188	-0.4899	-0.2345	-0.3053	-0.2148	-0.3138	-0.4568	-0.2241	-0.1798	-0.4427	-0.3207	-0.0511	-0.168	-0.3534	-0.2828	-0.0217	-0.0512	-0.3055	-0.3524	-0.0928	-0.2252	-0.2233	-0.1084	-0.1626	-0.1328	-0.2849	-0.2158	-0.0724	-0.0808	-0.2319	-0.1819	-0.1353	-0.3637	-0.0789	-0.2744	-0.2612	-0.4084	-0.1639
100128596	0.0136	0.0251	0.1313	-0.0915	-0.0467	0.0319	0.0295	-0.0734	0.0898	-0.0305	-0.0421	0.1952	0.0902	-0.0104	0.0611	0.0992	0.1587	0.0831	0.0701	-0.0099	0.1173	0.0533	0.0684	0.0739	0.0616	0.0332	0.0254	0.0415	0.118	0.2036	-0.0038	-0.0411	-0.0447	0.0688	0.0307	0.045	0.0613	-0.0789	0.0348	-0.0774	0.0451	0.0152	-0.0587	0.0974	0.008	0.0301	0.1341	0.1572	0.0029
100128597	-0.0395	0.0282	0.0686	-0.0423	-0.0394	-0.0515	0.0962	0.1266	-0.111	-0.029	-0.1903	0.1771	0.0048	-0.0849	-0.0387	-0.0066	0.2063	-0.2304	0.132	-0.1222	-0.0787	0.0476	-0.0296	-0.0982	-0.0248	0.0418	0.0069	0.0663	0.2136	-0.256	0.1516	0.1477	-0.0336	0.1148	0.046	0.1719	-0.048	-0.1987	-0.0284	-0.045	0.0513	-0.0592	-0.0261	-0.1521	0.0485	-7e-04	-0.2757	0.0041	-0.0846
100128598	-0.0113	0.0092	-0.0049	0.092	0.0014	-0.0949	-0.0615	-0.0204	-0.0586	-0.0537	0.1048	-0.1088	-0.2471	-0.14	-0.018	-0.017	-0.0214	-0.1654	-0.073	0.0116	-0.1584	-0.0707	-0.034	-0.0493	-0.0611	0.0306	-0.0287	0.2142	0.1324	0.0017	0.014	-0.0296	0.1087	0.0713	-0.0337	0.0941	-0.0027	0.0311	0.0782	0.0077	0.0442	0.0063	0.0252	0.0476	0.0402	-0.0614	-0.0272	0.0351	-0.0464
100128601	-0.019	-0.0023	0.0392	-0.0929	0.1181	-0.1293	-0.0409	0.0305	-0.0454	0.0487	-0.1679	-0.2384	-0.0354	-0.0333	-0.0502	0.0164	-0.2516	-0.2312	-0.0386	0.0202	-0.0722	0.0246	-0.0427	-0.188	0.0118	-0.1021	0.0325	-0.0883	0.1386	0.1507	-0.0121	-0.0363	-0.0159	-0.1392	0.2161	-0.0423	-0.2408	-0.0238	-0.0428	-0.0776	0.0427	-0.1027	0.0071	-0.1744	0.0122	0.051	0.1096	-0.0881	0.1498
100128602	0.1375	-0.0286	0.0078	0.1185	0.0672	-0.0645	-0.1173	-0.0251	-0.0871	0.028	0.1387	-0.1004	-0.1871	0.0073	-0.0103	0.0158	-0.0632	-0.1954	0.1109	0.0602	0.0108	-0.0668	-0.0524	-0.0724	0.02	0.0376	-0.0081	0.1564	0.0076	0.0689	0.147	0.033	0.0131	0.1157	0.1059	0.1696	-0.111	0.0189	-0.0999	0.1297	-0.1125	0.0122	-0.0752	0.0034	-0.0668	0.1181	0.0321	0.0395	-0.0727
100128603	0.0574	0.115	-0.0249	0.1029	-0.0371	-0.1541	0.053	0.0933	-0.0332	0.0679	-0.0012	0.0548	-0.0154	-0.1159	-0.0493	-0.0611	0.054	-0.2333	0.0882	0.0105	0.026	-0.1173	-0.0254	-0.1734	0.0471	0.0614	-0.03	0.1785	0.0304	-0.0391	0.0437	-0.0202	-0.1027	-0.0156	-0.0025	-0.0551	-0.2015	-0.0353	-0.0222	-0.1442	-0.0548	-0.0664	0.168	-0.1198	-0.0765	-0.1457	-0.2027	-0.1078	-0.1613
100128604	0.4546	0.1803	0.2385	0.1869	0.2873	0.164	0.6037	0.9361	0.5589	0.5984	0.4457	0.0256	0.3913	0.2818	0.2811	0.8256	0.1646	0.118	0.2526	0.2117	0.8373	0.5019	0.3116	0.5649	0.5068	0.1395	0.2213	0.1631	0.1703	0.0591	0.1314	0.1906	0.1972	0.1211	0.1985	0.1504	0.6075	0.1892	0.11	0.2727	0.1744	0.1318	0.1204	0.1966	0.0433	0.1709	-0.0395	0.1676	0.1631
100128609	0.2202	0.3436	0.0832	0.1619	0.2308	0.1036	0.2422	0.173	0.1333	0.2598	0.4251	0.1345	0.1612	0.204	0.1815	0.1587	0.4654	0.1615	0.3318	0.0612	0.0337	0.1133	0.045	0.2178	0.195	0.1332	0.3904	0.1513	0.1584	0.1129	0.2956	0.2499	0.0024	0.2697	0.1536	-0.0648	0.3797	0.2403	0.0574	0.0808	0.3807	0.1795	0.1201	0.0937	0.1454	0.2693	0.1513	-0.0629	0.1429
100128612	0.9663	0.4544	0.585	0.5298	0.493	0.5897	0.7151	0.9384	0.559	0.7611	0.6299	0.7013	0.8361	0.764	0.7663	1.1453	0.7103	0.6252	0.7379	0.5825	1.3505	0.5357	0.4628	0.7976	0.7863	0.6061	0.9657	0.6079	0.3406	0.6474	0.4292	0.6479	0.7257	0.6573	0.7816	0.2971	1.2214	0.4421	0.5997	0.4456	0.4138	0.9768	0.6218	0.4838	0.5393	0.5835	0.6586	0.4515	0.2377
100128613	-0.1935	0.0311	-0.0523	-0.0351	-0.1223	-0.1164	0.0257	-0.0539	-0.0014	-0.0428	-0.0144	-0.0594	-0.1082	0.0061	-0.1106	0.0164	0.1069	0.0317	-0.0832	-0.0411	0.0528	0.1878	-0.0631	0.191	0.12	0.056	-0.0576	0.207	-0.0408	0.1979	0.0917	-0.0699	-0.1031	0.0377	0.0199	0.0927	-0.0138	0.141	0.0213	0.0828	0.1135	-0.0276	0.0087	0.0044	0.062	-0.1015	-0.3373	0.0906	-0.1143
100128615	0.166	0.1791	0.1852	0.0507	0.1786	0.2074	0.2705	0.2074	0.2151	0.1213	0.1354	0.3453	0.2723	0.1154	0.2084	0.2393	0.2698	0.2505	0.2013	0.2062	0.2407	0.2338	0.1389	0.1933	0.1458	0.2649	0.1234	0.1653	0.0571	0.2788	0.2817	0.2448	0.2917	0.1669	0.1932	0.1859	0.212	0.2103	0.1936	0.1601	0.3084	0.2686	0.1467	0.2182	0.2366	0.2888	0.2424	0.2316	0.0468
100128616	1.048	0.8519	0.6242	0.8351	1.5122	1.0072	0.9504	0.4988	1.0308	0.9917	0.1884	0.763	0.2662	0.5279	-0.0421	0.3502	0.2767	0.1434	0.5969	1.3947	0.5078	0.3852	1.0904	0.2172	0.9193	1.3227	1.4562	1.5295	0.1737	0.146	1.3567	0.9368	0.7629	0.7674	0.8737	1.0679	0.064	1.8255	1.4849	0.5859	1.5307	0.9343	1.2971	1.0501	1.1283	1.1683	0.4167	0.5122	-0.1396
100128617	0.0639	-0.0489	-0.2073	-0.0559	-0.0229	-0.0539	-0.1136	-0.1814	-0.2255	-0.2911	0.3373	-0.1639	-0.1902	-0.0063	-0.0385	0.0106	0.1038	-0.0188	-0.183	-0.1235	0.0433	0.1129	0.1075	0.2158	-0.3003	-0.1806	0.0221	0.078	-0.1113	0.1734	-0.0436	-0.1719	-0.0094	-0.094	-0.1352	-0.0962	-0.1991	-0.0588	-0.0476	0.2783	-0.1376	-0.1306	-0.0431	-0.272	-0.1027	-0.171	-0.5504	-0.0371	-0.1887
100128618	0.126	0.0472	0.0702	0.0338	0.0701	0.137	0.078	0.0473	0.1358	0.0628	0.078	0.0136	0.2633	0.0802	0.1805	0.0308	0.1032	0.2701	0.0965	0.2045	0.0677	-0.001	0.1145	-0.1492	0.0309	0.1206	0.011	-0.012	0.0748	0.0059	0.0256	0.0378	0.0643	0.0489	0.0663	0.0022	0.0418	0.0182	-0.0618	-0.0287	0.0558	0.0865	0.0636	0.08	0.0747	0.0364	-0.0379	0.0246	-0.0652
100128621	-0.277	-0.2891	-0.2368	-0.1971	-0.0795	-0.1595	-0.2364	-0.1346	-0.0637	-0.1256	-0.0272	-0.1692	-0.4442	-0.0529	-0.2941	-0.2263	-0.094	-0.412	-0.2505	-0.2088	-0.323	-0.2974	-0.1929	-0.2747	-0.0982	-0.0413	-0.1214	0.021	-0.1983	-0.1941	-0.1837	-0.1686	-0.0694	-0.0268	-0.2317	-0.2707	-0.3639	-0.1655	-0.2418	-0.0802	-0.0766	-0.3304	-0.0758	-0.1922	-0.1569	-0.1685	-0.3308	-0.1843	0.0712
100128625	0.014	0.0541	-0.2172	-0.1907	0.0909	0.0566	-0.1193	-0.0031	-0.058	-0.0258	0.1162	0.2536	-0.0936	-0.0729	0.1045	-0.0095	-0.0141	0.0722	-0.0965	0.0024	-0.2272	-0.0993	-0.073	-0.1371	0.0532	-0.0845	-0.072	0.0122	0.0772	0.0488	-0.0767	-0.1958	0.0461	0.1513	-0.1892	0.2249	-0.1878	0.1968	0.123	-0.179	-0.0899	-0.1271	-0.0164	-0.0207	0.0386	0.051	0.3794	0.2029	0.0846
100128627	1.1907	1.1568	1.2562	1.4569	1.5657	1.3511	1.2512	1.1469	1.2892	1.3482	1.3035	1.3729	1.0681	1.3708	1.4345	0.9699	0.9861	0.7709	1.197	1.199	1.0931	1.2592	1.1882	0.6451	1.1652	1.104	0.9957	0.968	0.7598	0.4808	1.254	1.1518	1.3752	1.4435	1.3003	0.8304	0.8289	1.2949	1.1364	1.1948	1.4309	1.1058	1.379	1.2328	1.2941	1.1276	0.9878	1.4123	1.0854
100128628	1.4008	0.8618	1.2646	0.6651	1.0196	1.083	1.5554	1.6766	1.3276	1.4312	1.1907	0.4838	1.599	1.259	1.208	1.6916	1.1402	0.9261	1.2943	0.9227	1.7215	1.387	1.0359	1.4125	1.3786	0.7665	0.9656	0.5741	0.5962	0.6316	0.7232	0.6768	0.5098	0.4096	0.8412	0.4887	1.5761	0.5782	0.8447	0.797	0.566	0.8038	0.802	0.6267	0.5909	0.5818	0.4495	0.5346	0.6375
100128633	0.0025	0.1274	-0.0038	0.0217	0.0825	0.0364	0.1071	-0.0406	-0.0047	0.0549	0.1545	-0.0136	-0.1005	0.0494	-0.0204	0.0758	0.1222	0.0513	0.0651	0.0436	0.0742	0.0523	-0.0481	0.1224	0.0513	0.1551	0.0414	0.0244	0.1076	0.2043	0.0608	0.0895	-0.0101	0.0733	0.0879	-0.0248	-0.0702	0.0779	-0.0476	-0.0513	0.0935	0.0084	0.0927	0.0085	0.0471	0.0436	-0.0685	0.0677	0.1049
100128637	0.1257	0.1693	0.0805	0.11	0.1005	0.2009	0.1287	0.1083	0.1282	0.0939	0.1357	0.1568	0.2181	0.1112	0.1167	0.0339	0.1532	0.3077	0.2056	0.1482	-0.0316	0.0599	0.163	0.04	0.0955	0.1007	0.1026	-0.0122	0.1029	0.0744	0.1626	0.0015	0.139	0.081	-0.0012	0.0659	7e-04	0.0176	0.0803	0.1375	0.1354	0.0341	0.0422	0.1657	0.1442	0.1427	0.1026	0.0591	0.0505
100128638	-0.2281	-0.0987	0.0116	-0.1078	-0.055	-0.1125	0.0143	-0.1146	-0.119	-0.2005	-0.1174	-0.1125	-0.3462	-0.027	-0.3553	0.0327	-0.1711	-0.2547	-0.0829	-0.3189	-0.1994	-0.1966	-0.1908	-0.323	-0.0722	0.1157	-0.0541	-0.0727	-0.1148	-0.2335	0.0529	-0.1044	-0.0828	-0.113	-0.1094	-0.1624	-0.1858	-0.1373	-0.1481	-0.17	-0.2042	-0.0984	-0.1908	-0.0577	-0.1289	-0.1857	-0.4261	-0.1737	-0.1982
100128640	0.0394	0.1258	-0.1775	0.085	-0.122	0.2046	0.0972	-0.0608	0.0651	-0.2414	0.001	0.0139	-0.0733	0.0328	-0.103	0.2074	0.0611	-0.0909	-0.193	-0.1055	-0.275	0.0339	-0.085	-0.1478	0.1087	-0.2029	0.1031	0.0249	0.1552	-0.1369	0.0834	-0.1168	-0.1186	-0.1268	-0.0031	-0.018	0.0646	0.0833	0.1324	-0.0787	-0.0848	0.2177	-0.0521	-0.0187	-0.1512	0.0032	-0.0381	-0.2063	0.0967
100128641	-0.0432	-0.0747	-0.0679	-0.0886	-0.0533	-0.121	-0.0924	-0.1465	-0.0592	-0.0309	-0.0734	-0.1151	-0.1176	-0.0772	-0.0959	-0.0867	-0.0957	-0.0581	-0.0505	0.0019	-0.0497	-0.094	-0.0523	-0.1704	-0.1523	-0.0501	-0.0908	-0.087	-0.1081	-0.0207	-0.0971	-0.068	-0.1404	-0.0455	0.0039	-0.0889	-0.1424	-0.0461	-0.0364	-0.022	-0.0819	-0.1138	-0.0102	-0.0444	-0.104	-0.0439	-0.0608	-0.0868	-0.0387
100128645	0.4057	0.3617	0.4975	0.1862	1.0268	0.5085	0.1512	-0.0667	-0.0072	0.6102	0.0827	0.0839	0.2006	-0.0089	0.0311	0.0758	0.2383	0.0374	0.2667	0.4372	0.3409	0.1244	0.2146	0.0791	0.1163	0.4909	0.6426	0.2852	0.0654	-0.3696	0.3519	0.4334	0.586	0.2398	0.8012	0.5755	0.1101	0.6689	0.4493	0.9658	0.6272	0.663	0.687	0.1808	0.4946	0.1039	0.1821	0.4447	-0.2553
100128646	0.0905	0.1497	-0.1594	0.0687	0.0493	-0.0497	0.1604	0.0504	0.16	0.1014	-0.0509	0.0327	0.1255	0.0691	0.0557	0.1003	-0.0183	0.0257	0.0525	-0.0228	-0.1569	0.0174	0.0889	0.1269	0.0607	0.0098	0.1112	-0.1076	-0.0199	-0.0843	0.0313	0.0489	-0.0933	0.0432	0.0187	-0.085	0.1841	-0.1007	0.0189	-0.0458	0.0421	-0.0489	-0.0412	0.017	-0.0524	0.0751	0.0537	0.2492	0.0147
100128648	-0.0306	0.032	-0.0267	-0.008	-0.0136	-0.0193	-0.0035	-0.0094	0.0057	-0.0601	0.0176	0.0448	-0.0217	-0.0121	0.0213	0.0046	-0.0158	0.0881	0.0044	-0.0424	0.0051	0.0179	0.0237	0.0505	0.0144	0.0055	-0.0013	-0.0563	-0.055	-0.1224	-0.0531	-0.0516	-0.12	0.0472	-0.1159	-0.1099	0.0201	-0.0685	-0.0543	-0.0066	-0.0065	0.0109	0.0129	0.0101	-0.0719	-0.0463	0.0364	0.0164	-0.0682
100128652	0.0123	0.1174	-0.0865	-0.0385	-0.0391	-0.0806	-0.0451	-0.0683	-0.234	-0.0968	0.0065	-0.0138	0.0703	-0.1274	-0.0681	-0.0529	0.0089	0.1554	-0.1549	-0.0513	-0.2241	-0.0549	-0.0773	-0.071	0.0748	-0.1512	-0.1639	-0.1401	-0.1174	0.1856	-0.0044	-0.0424	0.0163	-0.0554	0.1656	-0.0836	0.0202	-0.0864	0.0811	0.1129	0.0367	0.0416	-0.1616	0.0522	0.2173	0.0971	0.2166	-0.1361	0.0909
100128653	-0.2268	-0.1449	-0.2278	-0.0428	-0.154	-0.3002	-0.2277	-0.209	-0.0188	-0.2323	-0.2993	-0.299	-0.4439	-0.2066	-0.3588	-0.1402	-0.1624	-0.3658	-0.1927	-0.2356	-0.2146	-0.3247	-0.222	-0.3179	-0.1828	-0.2385	-0.0972	-0.1638	-0.046	-0.2298	-0.1034	-0.186	-0.1586	-0.2058	-0.3444	-0.2278	-0.1716	-0.1493	-0.278	-0.2598	-0.2405	-0.3151	-0.1044	-0.1073	-0.2497	-0.1679	-0.3675	-0.2582	-0.3265
100128654	-0.1972	-0.2057	-0.2037	-0.166	-0.1593	-0.12	-0.1675	-0.2325	-0.1288	-0.0987	-0.3167	-0.1906	-0.0601	-0.2084	-0.098	-0.0948	-0.0871	-0.0656	-0.1388	-0.1567	-0.2044	-0.1314	-0.074	-0.0448	-0.1699	-0.0719	-0.2287	-0.293	-0.1334	-0.312	-0.2559	-0.3063	-0.2532	-0.138	-0.181	-0.2555	-0.2788	-0.239	-0.2234	-0.2498	-0.1966	-0.1621	-0.2097	-0.1989	-0.3017	-0.1324	-0.2634	-0.2191	-0.1471
100128657	-0.305	-0.2701	-0.3196	-0.2073	-0.2035	-0.3339	-0.2909	-0.3925	-0.2394	-0.1473	-0.3785	-0.4962	-0.5521	-0.2558	-0.3375	-0.4145	-0.4632	-0.5829	-0.354	-0.218	-0.2006	-0.2713	-0.418	-0.203	-0.3872	-0.13	-0.3358	-0.3407	-0.1812	-0.6304	-0.2587	-0.42	-0.2874	-0.1427	-0.2799	-0.1012	-0.2941	-0.2556	-0.0504	-0.2894	-0.1557	-0.2769	-0.1613	-0.3046	-0.3273	-0.209	-0.5422	-0.2168	-0.0719
100128660	-0.2635	-0.1736	-0.2328	-0.308	-0.0762	-0.2303	-0.2109	-0.1901	-0.184	-0.194	-0.1712	-0.212	-3e-04	-0.0545	-0.0523	-0.2225	-0.2112	-0.1219	-0.1098	-0.1813	-0.138	-0.1225	-0.1708	-0.1222	-0.1772	-0.1702	-0.2862	-0.2001	-0.1184	-0.1876	-0.1422	-0.0886	-0.0886	-0.0727	-0.0761	-0.1383	-0.1821	-0.1565	-0.1025	-0.1726	-0.0992	-0.1208	-0.1659	-0.0131	-0.2487	-0.0512	0.2669	-0.0086	-0.1592
100128661	0.5801	0.4787	0.2281	0.2856	0.2634	0.583	0.5185	0.5788	0.626	0.4185	0.1689	0.2769	0.6362	0.5762	0.5948	0.1907	0.5582	0.6493	0.7092	0.3755	0.349	0.2689	0.2893	0.0757	0.4407	0.2387	0.5152	0.4797	0.126	0.9553	0.0563	0.3599	0.4163	0.1316	0.2784	0.1293	0.179	0.2887	0.1749	0.1533	0.3168	0.3231	0.1885	0.3519	0.6108	0.5082	0.0591	-0.0855	0.3942
100128669	0.1262	0.083	0.075	0.2572	0.141	0.0916	0.2361	0.1841	0.0785	0.0099	3e-04	0.0681	0.0696	0.176	0.1037	0.0262	0.1063	-0.1491	0.1924	-0.0154	0.1846	0.0623	0.0038	0.0281	0.1444	0.0993	0.2772	-0.0493	0.0503	-0.0575	0.0317	0.0212	0.0714	0.2384	0.0912	-0.1163	0.3101	0.0511	0.2041	0.0682	0.1154	0.1296	0.0924	-0.0024	0.1696	0.0189	-0.1114	0.1913	-0.0547
100128673	0.005	-0.0094	-0.0376	0.076	-0.1043	0.0308	0.0386	-0.0471	-0.0797	0.0226	0.0543	-0.0234	0.0119	-0.0083	-0.003	0.0761	0.1289	0.0441	0.1069	-0.0485	0.0165	-0.1697	-0.0094	0.1233	-0.083	-0.0056	0.0567	-0.2083	-0.1196	0.451	0.1277	0.0666	0.0728	-0.0049	-0.1795	0.2394	-0.0763	0.1544	-0.0229	-0.1168	0.0172	0.0651	0.1241	-0.1123	-0.0574	-0.044	-0.0613	0.139	-0.0256
100128674	-0.1358	-0.0627	-0.1362	-0.0248	0.0707	-0.1485	-0.057	-0.1233	-0.1323	0.0151	-0.2681	-0.3008	-0.4478	-0.0181	-0.1968	-0.3354	-0.1149	-0.509	-0.1112	-0.0276	-0.2011	-0.1601	-0.1019	-0.2237	-0.1171	0.008	0.0299	0.0784	-0.028	-0.3083	-0.0441	-0.1055	-9e-04	0.0082	-0.0251	0.036	-0.2345	0.0488	-0.0814	-0.033	-0.0827	-0.0693	-9e-04	-0.0984	-0.1063	-0.1641	-0.2591	-0.2682	-0.1328
100128675	-0.1725	0.0185	-0.0921	-0.0595	-0.0757	-0.0538	-0.0636	-0.1156	-0.1034	-0.0693	-0.0634	-0.0643	-0.1967	-0.05	-0.0809	-0.1288	-0.1336	-0.1193	-0.0497	-0.0637	-0.0506	-0.0635	-0.1985	-0.1928	-0.0907	-0.068	-0.0652	0.005	0.0231	-0.0281	-0.065	-0.0061	-0.0236	-0.0055	0.041	0.0468	0.0389	-0.0068	0.0707	-0.0441	-0.0447	-0.0152	0.0125	-0.028	0.0764	-0.0171	-0.0274	-0.0125	-0.1173
100128676	-0.053	-0.2114	-0.2966	-0.0605	-0.0992	-0.0846	-0.2104	0.0825	-0.148	0.0157	-0.0202	-0.212	-0.0275	-0.0746	-0.0414	-0.1548	-0.0658	-0.2178	-0.0867	-0.0273	-0.0516	-0.0202	-0.1209	-0.1292	-0.1365	-0.0551	-0.0131	-0.0172	-0.1426	-0.1275	-0.0077	-0.1212	-0.1308	-0.0496	-0.121	-0.1113	0.1215	-0.1186	-0.0564	-0.0736	-0.0686	-0.2154	-0.0213	0.0085	0.0331	-0.0944	0.046	-0.0061	0.1399
100128682	-0.0535	-0.124	-0.077	-0.0604	-0.0318	-0.138	-0.0643	-0.0758	-0.0913	-0.0255	-0.2073	-0.1769	-0.0029	0.0503	-0.0561	-0.0375	-0.159	-0.169	-0.0358	-0.0736	-0.2559	-0.2138	-0.214	-0.2337	-0.0801	-0.035	-0.0872	-0.057	-0.0912	-0.1388	-0.0509	-0.2344	-0.0801	-0.0365	0.0359	0.021	-0.0986	-0.0396	-0.0709	-0.0193	-0.0015	0.0654	-0.0501	-0.0853	-0.0283	-0.0792	-0.0308	-0.0822	0.0787
100128683	0.0723	-0.1905	-0.162	-0.1934	-0.1556	-0.225	-0.1257	-0.0758	-0.1014	-0.1859	-0.0242	-0.0838	0.0822	-0.1213	-0.0229	-0.0415	-0.1335	0.0383	-0.1014	-0.0793	-0.1296	-0.0121	0.1802	-0.1955	-0.0249	-0.1446	-0.2454	-0.3626	-0.3576	0.2787	-0.1062	-0.0225	-0.0774	-0.1147	0.1826	-0.0563	-0.0393	-0.1799	-0.1582	0.0883	-0.0203	0.0034	-0.0566	-0.1173	-0.13	0.1756	0.0467	0.0329	0.0282
100128684	-0.0597	-0.0343	-0.0035	0.0214	-0.0821	-0.0462	-0.0538	-0.1246	-0.0203	-0.1248	-0.0597	0.0079	-0.1278	-0.0719	-0.1141	-0.0539	6e-04	-0.1107	-0.0674	-0.0933	-0.1042	-0.0884	-0.0572	-0.0439	-0.025	-0.0275	-0.015	-0.021	-0.1002	-0.064	-0.0355	-0.1127	-0.0887	-0.006	-0.0495	-0.0268	-0.0375	-0.0659	-0.0236	-0.0702	-0.001	-0.0723	-0.0227	-0.063	-0.1369	-0.0461	-0.1445	-0.106	-0.0147
100128685	-0.0854	0.0193	0.058	0.0442	-0.0054	-0.0491	0.0556	-0.1404	-0.0325	-0.0555	-0.1706	0.0342	-0.1464	-0.0718	-0.1125	-0.0324	-0.0797	-0.2583	-0.0271	-0.0835	-0.1402	-0.0291	-0.0461	-0.0697	-0.0624	0.1168	0.1054	-0.0588	0.0637	-0.1632	0.0255	0.0363	-0.0635	0.0621	-0.0534	-0.0068	-0.0938	0.0477	-0.0179	-0.0105	0.0309	3e-04	0.0818	-0.047	-0.0144	-0.0383	-0.124	-0.0698	1e-04
100128687	-0.0484	-0.162	-0.0651	-0.0446	-0.0167	-0.2148	-0.079	-0.0172	-0.0916	0.0791	-0.3269	-0.084	-0.1094	-0.1277	-0.0826	-0.0801	-0.0826	-0.0151	0.0267	-0.0769	0.0435	0.0038	-0.1235	-0.0675	-0.0553	0.0114	-0.0465	-0.1553	-0.0625	0.1082	-0.0371	-0.0843	-0.0589	-0.0393	-0.0047	-0.1001	-0.0795	-0.0793	-0.1825	0.0675	-0.0109	0.0142	0.0409	-0.0719	0.0681	-0.0503	0.2649	0.0728	0.0516
100128688	-0.2853	-0.2299	-0.2783	-0.1825	-0.0819	-0.3117	-0.2575	-0.1981	-0.2063	-0.1868	-0.2561	-0.455	-0.4166	-0.2346	-0.2238	-0.326	-0.2784	-0.47	-0.1865	-0.1705	-0.2676	-0.3646	-0.2091	-0.2287	-0.3605	-0.2789	-0.1654	-0.2027	-0.2745	-0.1711	-0.1251	-0.1696	-0.2821	-0.1409	-0.1205	-0.2426	-0.2168	-0.1891	-0.2053	-0.1556	-0.29	-0.1133	-0.062	-0.1591	-0.2517	-0.2088	-0.3568	0.0646	-0.1027
100128689	0.1402	0.046	0.2448	0.0264	0.3152	0.2686	0.1939	0.3109	0.3075	0.1615	0.036	0.1419	0.4905	0.1947	0.2441	0.1059	0.0705	0.5631	0.1771	0.2836	0.1247	0.4117	0.0947	-0.1774	0.2871	0.1914	-0.0167	-0.277	-0.1365	0.0168	0.0839	0.2734	0.0892	-0.0922	0.1847	0.0585	0.1976	-0.0165	-0.0543	-0.2013	0.0626	-0.0255	-0.0655	0.1159	0.0079	0.0012	0.196	0.1836	0.2928
100128691	0.146	0.0594	0.0305	0.2124	0.1489	0.2594	0.2033	0.2516	0.0538	0.0774	-0.0868	0.0462	0.1629	0.1174	0.0296	0.114	0.0837	0.0038	0.244	0.065	-0.0671	0.1698	3e-04	-0.0463	0.1843	0.1977	0.1635	-0.0192	-0.1953	-0.2624	0.1521	-0.0017	0.1846	0.1995	0.0606	0.0047	-0.0123	0.0206	0.1823	-0.0563	0.08	0.0301	0.1473	-0.031	0.0605	-0.0777	-0.1292	-0.1101	0.2235
100128692	0.4922	0.2923	0.3634	0.2226	0.2271	0.3368	0.4822	0.6428	0.3392	0.5194	0.4943	0.1592	0.5742	0.5046	0.4916	0.4488	0.4089	0.6617	0.7195	0.1907	0.5854	0.3845	0.3588	0.0584	0.4452	0.3082	0.466	0.0709	0.1564	-0.1757	0.0539	0.2051	0.1981	0.3797	0.1005	0.0143	0.5471	0.2215	0.0895	0.0829	0.293	0.3105	0.2341	0.1343	0.2824	0.1474	0.2027	0.1156	0.0972
100128695	0.3762	0.4151	0.4725	0.5251	0.5239	0.4244	0.4886	0.4537	0.4799	0.4058	0.2429	0.5261	0.1438	0.5051	0.3407	0.297	0.5022	0.0063	0.5571	0.4435	0.4807	0.6551	0.5346	0.4726	0.491	0.5265	0.5646	0.5559	0.6261	0.3382	0.4701	0.533	0.414	0.5229	0.5552	0.4741	0.5393	0.4399	0.518	0.4689	0.5034	0.4709	0.5816	0.4805	0.4929	0.4989	0.3768	0.4115	0.4631
100128696	-0.2264	-0.1641	-0.3857	-0.1397	-0.0798	-0.4242	-0.2059	-0.4171	-0.1939	-0.2281	-0.4805	-0.3938	-0.6164	-0.1833	-0.4293	-0.3057	-0.3785	-0.8554	-0.3341	-0.2698	-0.4671	-0.1821	-0.4426	-0.1764	-0.3419	-0.129	-0.0095	-0.0347	-0.0968	-0.4834	-0.0888	-0.286	-0.1645	0.1232	-0.1897	-0.2422	-0.4623	-0.1148	-0.3066	0.096	-0.0865	-0.085	-0.1061	-0.2433	-0.2275	-0.0864	-0.2987	-0.2833	-0.1894
100128700	-0.1371	-0.0526	-0.0576	-0.0522	-0.0629	-0.0997	-0.0752	-0.1059	-0.0269	-0.0668	-0.1601	-0.0405	-0.0844	-0.0378	-0.009	-0.0387	-0.0313	0.048	-0.0202	-0.0593	-0.0983	-0.0275	0.0172	-0.1244	-0.0296	0.0148	0.0127	-0.0243	-0.1111	-0.213	-0.0946	-0.0875	-0.1118	0.0214	-0.1316	-0.0536	-0.1663	-0.0427	-0.0689	-0.0414	-0.0378	-0.0861	-0.0193	-0.0804	-0.1	-0.0788	-0.143	-0.101	-0.0585
100128701	0.0919	0.0335	0.037	0.0516	0.0454	0.082	0.0584	-0.0428	0.0883	-0.0505	0.0634	0.1041	0.2146	0.0423	0.1591	0.0027	-0.0578	0.1273	0.0523	0.0379	0.0905	-0.0665	0.1208	0.1052	0.2029	-0.0178	0.0176	0.0487	-0.0212	0.0518	-0.0303	-0.0169	0.0418	0.0635	-0.076	0.0478	0.0281	-0.0263	0.0212	-0.0354	0.0758	0.1332	-0.0532	0.0682	-0.0828	0.0133	0.1592	0.1314	-0.0567
100128703	0.1016	0.0503	0.043	0.0805	-0.0193	0.0017	-0.0348	0.0663	0.0159	0.012	0.0763	0.0631	-0.0776	0.107	-0.0808	0.1224	-0.0196	-0.2262	0.0694	-0.0217	-0.0647	-0.1059	-0.0127	0.0581	0.0716	0.0662	0.0696	0.0615	0.0194	-0.1592	0.0815	0.0182	0.0997	0.0466	-0.0057	0.0289	0.1122	0.0796	-0.0274	0.0259	-0.0313	0.0567	0.06	-0.0046	0.0989	0.0503	0.0694	-0.0205	-0.0408
100128704	0.0281	-0.2909	-0.0222	0.0632	0.1177	-0.1963	-0.1712	-0.1426	-0.0823	-0.0048	0.0829	-0.211	-0.297	-0.0938	-0.0987	-0.3541	0.0278	-0.3853	-0.2021	-0.1706	-0.436	-0.1214	-0.0798	-0.2888	-0.1837	-0.1564	0.0149	-0.0668	-0.105	-0.2568	0.0643	-0.0908	0.0737	0.019	0.082	0.1116	-0.2242	0.029	0.0776	-0.2314	0.1039	-0.0276	-0.0406	-0.2391	-0.0458	-0.0939	-0.2461	-0.131	-0.0219
100128705	0.0623	-0.1364	-0.1158	-0.0577	0.0738	-0.0762	-0.1806	0.0205	-0.022	0.004	-0.1212	-0.3563	-0.2536	-0.049	-0.1312	-0.2702	-0.0807	-0.3153	-0.1323	-0.1	-0.0381	-0.1292	0.1181	-0.2239	-0.093	-0.114	-0.0576	-0.0734	-0.1154	-0.3245	-0.0677	-0.1052	-0.1469	-0.056	-0.0051	0.09	-0.2775	-0.0259	-0.0471	-0.0143	-0.0833	-0.0813	-0.027	-0.1548	-0.1125	-0.0519	-0.1677	-0.0095	-0.016
100128706	0.0103	-0.0732	0.0821	0.0694	0.1092	-0.0462	0.035	0.0448	0.0462	0.1125	-0.0857	-0.2997	-0.192	-0.1524	-0.0045	-0.0613	-0.22	-0.2581	0.0056	-0.0174	-0.3274	-0.1949	0.1001	-0.1399	-0.071	0.015	-0.0571	0.1314	-0.0727	-0.1954	0.0811	-0.1437	0.0106	0.1174	-0.0794	-0.0202	-0.1156	0.0535	-0.1982	-0.1221	-0.1836	0.0251	-0.058	-0.1232	-0.1042	-0.072	-0.2684	0.118	-0.2227
100128707	-0.2197	-0.1163	-0.0811	-0.1851	-0.0467	-0.1802	-0.216	-0.1247	-0.37	-0.1643	-0.1808	-4e-04	-0.1093	-0.2045	-0.1418	-0.1887	-0.0899	-0.2694	-0.1259	-0.1838	-0.2721	-0.1658	-0.1466	-0.0391	-0.2315	-0.1602	-0.4151	0.0797	-0.3262	-0.3145	-0.1938	-0.2453	-0.1461	-0.1037	-0.1689	0.0322	-0.1782	-0.1064	-0.1992	-0.174	-0.1429	-0.3226	-0.0464	-0.3793	-0.1588	-0.2069	-0.2956	0.0939	0.1298
100128708	-0.2009	-0.0368	-0.1525	-0.0891	-0.2092	-0.096	-0.1977	-0.1605	-0.17	-0.1627	-0.1301	-0.1138	-0.2104	-0.1801	-0.1044	-0.2131	-0.2334	-0.2517	-0.2407	-0.166	-0.3017	-0.1947	-0.2213	-0.3229	-0.1996	-0.1561	-0.1777	-0.1578	-0.2384	-0.2131	-0.23	-0.1995	-0.27	-0.218	-0.1751	-0.1773	-0.1654	-0.1733	-0.2144	-0.1377	-0.2013	-0.223	-0.1357	-0.2245	-0.055	-0.1462	-0.1064	-0.3072	-0.2834
100128709	0.1319	0.1788	0.2301	0.1824	0.2247	0.1621	0.1565	0.0947	0.1755	0.0738	0.0245	0.2311	0.0709	0.1216	0.0699	0.1505	0.2577	0.1164	0.2807	0.1077	0.0434	0.1507	0.2139	0.1268	0.0949	0.1058	0.2319	0.0494	0.3064	0.2191	0.1978	0.2011	0.003	0.0483	0.0782	0.2327	0.0689	0.1194	0.1656	0.1365	0.3391	0.2437	0.0801	0.1609	0.0565	0.0817	0.1776	0.1082	0.1804
100128710	-0.2643	-0.269	-0.3286	-0.1105	-0.0932	-0.1838	-0.037	-0.0282	-0.1817	-0.1416	-0.2215	-0.1756	-0.1441	0.0721	0.0443	-0.2024	-0.2482	-0.1809	-0.0687	-0.1296	-0.1723	-0.0448	-0.0607	-0.2385	-0.2903	-0.1868	-0.1301	-0.0763	-0.2509	-0.1745	-0.1346	-0.2937	-0.2021	-0.1443	-0.1706	0.1759	-0.0228	-0.2705	-0.2572	0.0222	-0.0955	-0.1086	-0.0216	0.0192	-0.2529	-0.11	0.3044	-0.1018	-0.0035
100128711	0.0585	-0.1204	0.0413	-0.0079	0.0432	-0.1191	-0.0577	-0.0961	-0.0363	0.0028	-0.0465	-0.135	-0.1395	-0.0596	-0.0612	0.0203	-0.0296	-0.1657	-0.0791	-0.0466	-0.0333	-0.08	-0.0429	-0.0155	-0.0709	-7e-04	-0.0347	-0.0341	-0.0687	-0.0753	-0.007	-0.0807	-0.0169	-0.0801	-0.1024	-0.0055	-0.0449	-0.0338	-0.111	-0.0343	-0.0751	0.0109	0.0244	-0.0078	-0.0892	0.0934	0.0165	-0.0703	-0.0662
100128713	-0.1118	-0.0832	-0.1509	-0.035	-0.1164	-0.2233	-0.1097	-0.1491	-0.1263	-0.1262	-0.2872	-0.2823	-0.318	-0.1078	-0.2134	0.0742	-0.2017	-0.4422	-0.1126	-0.0366	-0.3293	-0.2125	-0.0639	-0.2769	-0.2048	-0.1578	-0.1464	-0.1126	-0.2181	-0.4302	-0.0899	-0.148	-0.1859	-0.1766	-0.0029	-0.1406	-0.1738	-0.0091	-0.1381	-0.1782	-0.0459	-0.2131	0.0204	-0.2158	-0.1548	-0.2142	-0.3161	-0.2177	-0.1467
100128714	-0.1973	-0.2114	-0.2056	-0.1633	-0.1348	-0.2685	-0.2289	-0.1542	-0.1599	-0.1646	-0.1954	-0.1948	-0.1543	-0.071	-0.1483	-0.2987	-0.2541	-0.2542	-0.1314	-0.1976	-0.2338	-0.1775	-0.158	-0.1897	-0.2957	-0.1891	-0.1873	-0.3032	-0.1722	-0.2085	-0.1938	-0.2241	-0.1445	-0.0841	-0.0374	-0.1634	-0.2342	-0.0839	-0.188	-0.1382	-0.1846	-0.1981	-0.1604	-0.1567	-0.1822	-0.1649	-0.1114	-0.1056	-0.1175
100128717	-0.147	-0.1626	-0.1167	-0.0716	-0.1108	-0.1035	-0.1754	-0.2061	-0.0784	-0.1646	-0.1868	-0.1187	-0.3392	-0.1302	-0.2541	-0.2774	-0.3609	-0.388	-0.0994	-0.0833	-0.1568	-0.1892	-0.1542	-0.2225	-0.1495	-0.0871	-0.1967	-0.1871	-0.0666	0.0954	0.0125	-0.17	-0.0656	-0.0525	0.0518	0.0561	-0.0899	-0.0705	0.0014	-0.0452	-0.1649	-0.0556	0.0185	-0.0182	-0.1357	0.013	-0.094	0.0472	-0.1501
100128718	0.9911	0.8049	0.9553	0.6255	0.9013	0.7834	0.8755	0.6762	0.6511	0.7345	0.5321	0.2249	0.6627	0.843	0.7671	0.5969	0.3531	0.4592	1.0306	0.6001	0.4882	0.5199	0.398	0.2028	0.7878	0.737	0.9982	0.2849	0.1834	0.065	0.2974	0.6498	0.398	0.215	0.7923	0.3682	0.611	0.3653	0.4424	0.6881	0.6354	0.6911	0.6995	0.363	0.5745	0.3885	0.1015	0.3654	0.4059
100128721	-0.0536	-0.0644	-0.1539	-0.1275	-0.0333	-0.0696	-0.0528	-0.1111	-0.1401	-0.0579	-0.1083	-0.1397	-0.0282	0.0033	-0.1229	-0.1275	-0.1111	-0.2035	-0.185	-0.0864	0.0059	-0.1414	-0.1064	-0.1668	-0.1059	-0.1227	-0.1007	-0.0967	-0.018	-9e-04	-0.2024	-0.1484	0.0435	-0.001	-0.0786	-0.2152	0.0772	0.0306	-0.0872	-0.1056	-0.0774	0.0597	-0.0398	-0.0617	-0.1747	-0.138	0.0518	0.0621	-0.1602
100128723	-0.2552	-0.2731	-0.1602	-0.3333	-0.1585	-0.3659	-0.2461	-0.1937	-0.1674	-0.2049	-0.3139	-0.0789	-0.2153	-0.2902	-0.1755	-0.1774	-0.1521	-0.1674	-0.1105	-0.1456	-0.3453	-0.2074	-0.192	-0.2419	-0.364	-0.2326	-0.2021	-0.2615	-0.4683	-0.6567	-0.3192	-0.3331	-0.0713	-0.1646	-0.2693	-0.1695	-0.4213	-0.3548	-0.1776	-0.1124	-0.2713	-0.2963	-0.1813	-0.1297	-0.2876	-0.3663	-0.1183	-0.2111	-0.2882
100128725	0.1457	0.3064	0.4426	0.4411	0.0857	-0.0826	0.1501	0.0489	0.2596	0.1444	0.3199	0.5669	0.0552	0.1698	0.2665	0.1609	0.6116	0.4629	0.3543	0.4294	0.0451	0.1888	0.539	0.068	0.144	0.1191	0.277	0.8036	0.5639	-0.224	0.4553	0.4549	0.5171	0.0933	-0.1798	0.3852	-0.2929	0.5851	0.3477	-0.0087	0.2354	0.2124	0.3043	0.2094	0.2929	0.2671	0.0342	-0.1381	0.4672
100128729	0.7078	0.6512	0.7575	0.5303	0.7382	0.6918	0.8197	1.0384	0.7319	0.9494	0.3536	0.5289	0.7754	0.673	0.67	1.0657	0.6226	0.5871	0.6877	0.2981	1.0681	0.7138	0.8455	0.8449	0.663	0.6086	0.7663	0.2053	0.329	1e-04	0.5587	0.4164	0.5566	0.5518	0.5845	0.3371	0.9911	0.6948	0.3675	0.7309	0.5291	0.6632	0.5742	0.5679	0.4936	0.7433	0.3417	0.3058	0.3687
100128731	1.9378	1.9343	1.7625	2.235	2.0337	1.7823	1.8843	1.6158	1.8966	2.0382	1.5526	1.7887	1.4803	1.9764	1.6518	1.7911	1.7117	1.2444	1.7666	2.0418	1.687	1.6322	1.8405	1.5848	1.9321	2.2101	1.9826	2.3576	2.0951	0.9681	2.0997	2.1119	2.1379	2.425	2.0837	2.4265	1.3608	2.3317	2.2091	1.9373	2.1163	1.9461	2.2334	1.9983	1.9478	1.9272	1.4388	1.7787	1.7787
100128734	-0.0651	-0.011	0.0457	0.0224	-0.064	0.0563	0.0271	0.079	0.0724	-0.0224	-0.0517	0.0519	0.09	-0.0073	0.0204	0.073	-0.0642	0.1025	0.0439	-0.0503	0.2707	0.0423	0.0531	0.1912	0.0148	0.0225	-0.0278	0.0837	0.0464	-0.0778	0.0775	0.0746	-0.1143	-0.0598	-0.0236	0.0365	-0.0274	0.0033	0.0951	0.0809	-0.0099	-0.0428	-0.023	0	0.1089	0.0472	0.0455	0.0326	0.1336
100128735	0.8956	0.7044	0.7918	0.8995	0.9551	0.776	0.8123	0.7039	0.8593	0.718	0.653	0.839	0.7793	0.8702	0.8966	0.4837	0.7588	0.6442	0.8211	0.7237	0.3855	0.617	0.9941	0.3315	0.6709	0.8693	0.753	0.5176	0.6441	0.3088	0.722	0.88	0.6936	0.8707	0.8672	0.8313	0.4622	0.756	0.5739	0.7878	0.7174	0.8059	0.7337	0.7135	0.7215	0.7954	0.2918	0.6969	0.6845
100128737	-0.0084	-0.0208	0.0634	-0.0443	0.0644	-0.0798	0.0076	-0.0633	-0.0507	0.0197	-0.0835	-8e-04	-0.2785	-0.0024	-0.1505	-0.1931	-0.1761	-0.2583	0.0473	-0.0698	-0.0814	-0.0949	0.0446	-0.1678	-0.0411	0.1173	0.0154	-0.0077	-0.1204	-0.1647	-0.1086	-0.0315	-0.021	-0.0547	-0.0167	0.0035	-0.1685	-6e-04	-0.2487	0.0165	-0.019	-0.1377	-0.0245	-0.0062	-0.0226	-0.0217	-0.2921	-0.0837	-0.1047
100128739	-0.0264	0.1386	-0.0166	-0.0248	-0.001	0.0939	0.0283	0.0902	0.1201	0.0307	-0.0828	0.2516	0.2675	0.0911	0.2299	0.0736	0.1058	0.3073	0.1265	0.015	0.1376	-8e-04	-0.0574	0.0246	0.0964	-0.0198	-0.0716	-0.0529	-0.0486	0.1234	-0.074	0.0402	-0.0097	0.063	-0.0291	-0.0099	0.0873	0.0276	-0.0559	-0.0173	0.072	0.0097	0.0389	0.1159	0.0263	-0.0181	0.1093	0.0452	-0.031
100128743	-0.1841	-0.2592	-0.2388	-0.1507	-0.1327	-0.2689	-0.2377	-0.1467	-0.1677	-0.1469	-0.2375	-0.2274	-0.311	-0.1845	-0.2355	-0.3031	-0.2059	-0.3309	-0.2331	-0.1783	-0.2059	-0.2118	-0.1118	-0.1994	-0.2703	-0.1531	-0.1933	-0.2366	-0.2434	-0.138	-0.1091	-0.2305	-0.1883	-0.1317	-0.0691	-0.2068	-0.1641	-0.1547	-0.1337	-0.1279	-0.1901	-0.1256	-0.1291	-0.1214	-0.2617	-0.1806	-0.2125	-0.1675	-0.126
100128744	-0.0283	0.0033	-0.0422	0.0848	0.0803	0.0625	0.065	0.0066	0.095	0.0606	-0.0704	-0.0326	-0.0742	0.0688	0.0146	-0.0327	-0.0509	-0.1769	0.0907	0.0081	-0.1455	0.0207	0.0292	-0.155	-0.057	0.0598	0.0022	-0.0352	-0.0097	-0.1569	0.0095	-0.0241	0.0173	0.1175	0.0194	-0.0174	-0.1491	0.0233	-0.0541	-0.0259	-0.0285	-0.0012	0.0307	-0.0837	0.0091	0.0396	-0.0905	-0.1172	0.016
100128745	-0.1151	-0.0018	0.0698	0.1045	0.0655	0.052	-0.0154	-0.1441	0.0746	-0.017	-0.0686	-0.1443	-0.2197	-0.0275	-0.0071	-0.1622	-0.0492	-0.2469	-0.0099	-0.1486	-0.3754	-0.086	0.2302	-0.2671	0.0089	0.0895	0.0634	-0.125	-0.2259	-0.2466	0.0497	0.1376	0.0257	0.0571	0.1822	-0.0887	-0.1065	-0.0555	0.0834	-0.0585	-0.1174	0.2147	-0.058	-0.1917	0.0378	0.0176	-0.0081	-0.1975	-0.0872
100128749	-0.4043	-0.4234	-0.5478	-0.2915	-0.3482	-0.6231	-0.2945	-0.4945	-0.4426	-0.2893	-0.6311	-0.7864	-0.994	-0.4696	-0.6784	-0.4318	-0.435	-1.0565	-0.5701	-0.4257	-0.601	-0.4864	-0.4299	-0.755	-0.5834	-0.5481	-0.4129	-0.3522	-0.5067	-0.4935	-0.4631	-0.5292	-0.1887	-0.2135	-0.1953	-0.3968	-0.7571	-0.2621	-0.4387	-0.5152	-0.3978	-0.6219	-0.29	-0.4461	-0.3611	-0.3287	-0.2921	-0.4555	-0.0487
100128750	-0.1995	-0.1027	-0.199	-0.0627	-0.1249	-0.0799	-0.18	-0.1942	-0.0209	-0.0139	-0.0078	-0.3688	-0.3522	-0.1755	-0.2033	-0.1263	-0.2825	-0.4908	-0.1904	-0.193	-0.1151	-0.2342	-0.2029	-0.2076	-0.2284	-0.2116	-0.196	-0.0939	-0.0818	-0.2681	-0.0683	-0.2464	0.0278	-0.1854	-0.138	-0.1659	-0.1786	-0.1395	-0.1109	-0.0887	-0.1091	-0.1032	-0.12	-0.0264	-0.1362	-0.1158	-0.1943	-0.2918	-0.0101
100128754	-0.0946	0.0619	0.092	-0.0742	-0.0473	-0.0139	-0.0902	-0.3082	-0.1587	-0.1095	-0.376	-0.0256	-0.248	0.0126	-0.1431	-0.1104	-0.1206	-0.294	-0.1319	-0.1966	-0.1325	-0.1983	-0.2421	-0.1278	-0.0173	0.0544	-0.1901	-0.4227	-0.2649	-0.0317	-0.0952	-0.0494	-0.134	0.0164	0.0281	-0.0483	-0.0737	-0.0831	0.0072	-0.1536	0.0973	-0.2202	0.0864	-0.1692	-0.3241	-0.0968	-0.1234	-0.2501	-0.0222
100128756	0.2138	0.3141	0.181	0.1592	0.1904	0.2091	0.1508	0.1599	0.2192	0.234	0.2019	0.2171	0.1275	0.3168	0.2614	0.2554	0.1664	0.289	0.1642	0.2048	0.1334	0.2433	0.2596	0.3012	0.1053	0.2152	0.1293	0.2476	0.1634	0.3228	0.2673	0.2099	0.252	0.1969	0.2208	0.2363	0.1903	0.188	0.0747	0.201	0.1717	0.2131	0.1087	0.1311	0.0499	0.1459	0.2508	0.1892	0.2309
100128757	-0.0608	-0.1031	-0.0974	-0.0976	-0.1032	-0.0105	-0.0306	-0.1943	-0.1396	-0.1251	-0.1239	-0.0145	-0.0082	-0.1952	-0.1814	-0.0889	0.0516	0.0949	-0.0659	-0.1103	-0.1379	-0.1555	-0.0708	-0.1092	-0.05	-0.1135	-0.1082	0.0851	0.0555	-0.0681	-0.1705	-0.0234	-0.0134	-0.1278	-0.2983	-0.179	-0.1111	-0.1107	-0.0777	-0.0808	-0.0593	-0.1695	-0.134	-0.2212	-0.0447	-0.1178	-0.1731	-0.3239	-0.1475
100128759	0.1825	0.304	0.331	0.2563	0.2785	0.1952	0.3378	0.3487	0.1459	0.3185	0.2737	0.385	0.6478	0.2808	0.4124	0.357	0.3782	0.5736	0.2982	0.1994	0.2995	0.2042	0.4968	-0.0044	0.265	0.3531	0.4024	0.5147	0.2148	0.4885	0.2373	0.4075	0.3858	0.1836	0.1597	0.1083	0.1654	0.1501	0.1079	0.2396	0.3491	0.4921	0.176	0.2318	0.4597	0.2916	-0.1092	0.2617	-0.032
100128760	0.2404	0.1438	0.2564	0.2179	0.1854	0.166	0.1826	0.1147	0.2265	0.159	-0.0015	0.0415	0.2022	0.1883	0.1883	0.1261	0.105	-0.0656	0.3022	0.2106	0.1022	0.0927	0.2179	0.0802	0.1846	0.3101	0.2173	0.2311	0.1538	-0.0548	0.103	0.147	0.0946	0.1811	0.1115	0.0192	-0.0434	0.1541	0.0464	0.0744	0.127	0.1604	-0.0679	-0.0182	0.1806	0.2014	-0.1454	0.0014	0.0544
100128762	-0.1692	-0.155	-0.1376	-0.0121	-0.0715	-0.2354	-0.1327	-0.2224	-0.0668	-0.1375	-0.3137	-0.2088	-0.3491	-0.0974	-0.2024	-0.245	-0.2116	-0.2883	-0.0854	-0.2244	-0.1662	-0.1188	-0.1198	-0.1219	-0.1063	0.0492	-0.1195	-0.0961	-0.094	-0.0394	-0.08	-0.0833	-0.0233	0.0421	0.0119	-0.0105	-0.2457	-0.0058	-0.092	-0.0782	-0.0708	-0.0892	0.063	-0.0011	-0.0763	-0.044	-0.229	0.0724	-0.0761
100128764	-0.1252	-0.1666	-0.1112	-0.2252	-0.1466	-0.1335	-0.1866	-0.2642	-0.1803	-0.1184	-0.1661	-0.186	-0.114	-0.1707	-0.0805	-0.1849	-0.2339	-0.2319	-0.1293	-0.085	-0.1669	-0.1882	-0.1933	-0.1405	-0.0845	-0.2143	-0.2262	-0.2738	-0.1417	-0.1474	-0.2567	-0.2577	-0.1222	-0.1826	-0.1643	-0.1342	-0.1881	-0.1311	-0.1169	-0.2099	-0.133	-0.1508	-0.1405	-0.0389	-0.2166	-0.2121	-0.2567	-0.0287	0.0279
100128765	0.0588	0.0431	0.0171	0.0588	-0.0041	-0.0739	0.0301	0.0632	0.0105	-0.0013	0.1717	0.1669	0.1339	-0.0177	0.0735	0.0881	0.0307	0.0486	0.0188	0.0517	-0.0277	0.118	0.0414	-0.036	0.0027	-0.0088	0.0126	0.0347	-0.0044	0.0681	0.016	0.0642	0.0476	0.015	0.0584	0.0943	0.0981	0.0535	0.0803	0.1238	0.0454	0.1079	-0.0629	0.099	0.056	0.0626	0.0542	0.0132	0.131
100128766	0.783	0.7498	0.722	0.8605	0.7397	0.6003	0.6597	0.7445	0.6963	0.668	0.772	0.5935	0.5687	0.637	0.6071	0.3736	0.6708	0.3769	0.6453	0.9001	0.5771	0.4983	0.9547	0.3283	0.6133	0.7351	0.523	0.5181	0.5348	0.6582	0.5792	1.0035	0.6335	0.5237	0.9741	0.6837	0.4455	0.8635	0.3371	0.7345	0.5563	0.785	0.6925	0.486	0.6764	0.8629	0.3019	0.6294	0.6696
100128769	-0.0464	-0.0122	-0.0229	0.1926	0.0764	0.0065	0.0691	-0.056	0.0068	0.0549	-0.1547	0.0798	-0.2948	0.0279	0.0398	-0.0105	0.0854	-0.2585	0.0312	0.1194	-0.0098	0.0384	0.0601	-0.1036	-0.0254	0.1616	-0.0224	-0.0583	0.0551	0.0893	0.0414	0.0255	-0.0311	0.094	0.1259	0.0117	-0.0398	-0.0119	0.0155	0.0072	0.0977	0.1003	0.1409	0.0911	0.048	0.0206	-0.014	-0.0487	-0.0542
100128770	0.3339	0.2345	0.4385	0.2903	0.3318	0.3084	0.3532	0.2201	0.3405	0.2815	0.4593	0.3179	0.2412	0.5662	0.3499	0.3575	0.3291	0.2976	0.3608	0.4635	0.2421	0.4099	0.4018	0.2597	0.2986	0.2045	0.3339	0.2028	0.1892	0.2473	0.0357	0.1915	0.2433	0.1082	0.2814	0.014	0.3174	0.2006	0.2133	0.2707	0.3688	0.4376	0.2916	0.2715	0.1294	0.3961	0.3227	0.1913	0.3448
100128771	0.1418	-0.0156	0.1092	0.2157	0.1443	0.0516	0.1329	0.0057	0.0887	0.1487	-0.1243	-0.1805	-0.0653	0.0881	0.1452	0.0315	-0.185	-0.2479	0.0173	0.0148	-0.3072	-0.0462	0.0253	-0.1216	-0.1307	-0.0219	0.1139	0.006	0.0128	-0.2808	-0.0329	-0.0015	-4e-04	0.0487	0.1182	-0.076	-0.0212	0.0895	-0.1225	0.0594	0.0043	0.2021	-0.0137	0.0647	0.1141	-0.0412	-0.2253	0.1727	0.0423
100128772	-0.1657	-0.2352	0.0092	-0.125	-0.1335	-0.0496	-0.1452	-0.1919	-0.1716	-0.2144	-0.2196	-0.2378	-0.2243	-0.1949	-0.2737	-0.133	-0.2724	-0.0052	-0.1362	-0.2247	0.1161	-0.0979	0.1209	-0.2081	-0.1914	-0.1003	-0.0729	-0.1224	-0.2478	-0.1638	-0.1637	-0.0594	-0.1769	-0.0925	0.0188	-0.3571	-0.1353	-0.0758	-0.2173	-0.1215	-0.1608	-0.1739	0.0244	0.081	-0.1679	-0.2105	0.1497	-0.059	-0.0725
100128774	0.2554	0.1325	0.093	-0.0091	0.2224	0.154	0.0707	0.2331	0.1584	0.2437	0.225	0.0664	0.2311	0.2145	0.0643	-0.04	0.4036	-0.0129	0.1035	0.1986	0.2112	0.0972	0.2446	0.1776	-0.061	0.0132	0.1612	0.1772	-0.0719	0.121	0.0028	0.1041	-0.0885	0.0502	0.2549	0.0722	0.1379	0.0783	0.0344	0.0495	0.1983	0.059	0.1756	0.07	0.2381	0.1104	0.2213	0.1256	0.1075
100128775	0.1971	0.1555	0.0445	-0.0298	0.2386	0.0559	0.1044	0.1728	0.0415	0.1358	0.3673	0.3053	0.2974	0.1192	0.1094	0.1564	0.2608	0.1308	0.2283	0.1927	-0.0653	0.04	0.566	0.1893	0.0187	0.0119	0.0655	0.1229	0.0691	0.2926	0.205	0.2	0.0433	0.0129	-0.0091	0.0312	0.0183	-0.0267	0.2353	0.0701	-0.0285	-0.0375	-0.0187	0.3247	0.2341	0.2346	-0.1314	0.0432	-0.1826
100128776	0.0854	0.0357	0.0359	0.0942	0.0394	0.2063	0.1099	0.0588	-0.0125	0.048	-0.1026	0.3503	-0.0722	0.0523	0.0401	-0.0709	0.1516	0.0278	0.1959	0.1933	0.095	0.0296	0.5109	0.0695	-0.092	-0.007	-0.0428	0.1086	0.2679	0.5736	0.1344	0.1513	0.1234	0.059	-0.0357	0.0244	0.1734	0.1645	0.0227	0.2082	0.1025	0.2457	0.0063	0.1819	0.1609	0.1433	0.102	0.0724	-0.0884
100128777	-0.0697	0.0947	0.1063	0.0715	-0.1062	-0.0398	0.0248	0.0973	-0.0127	-0.0522	0.1622	0.2764	0.2473	0.1461	0.0872	-0.0554	0.0401	0.424	0.1372	0.0416	0.2827	0.0661	0.243	0.2753	-0.0243	-0.006	0.0505	0.1019	0.0822	0.1394	0.1141	0.2285	0.013	-0.0414	0.1734	-0.113	0.3558	-0.0641	0.1345	0.0974	0.165	0.1573	-0.0383	0.0758	0.0792	0.0418	0.2121	-0.0227	0.0507
100128781	-0.1386	-0.1762	-0.0857	-0.0523	0.0213	0.0279	0.0042	-0.0378	-0.0803	-0.0534	-0.2207	-0.1817	-0.1062	-0.031	-0.1123	-0.2026	-0.2114	-0.2517	0.0292	-0.1211	-0.0335	-0.1727	0.1291	-0.0634	-0.1389	-0.1582	-0.1516	-0.2274	-0.0225	-0.2402	-0.063	-0.087	-0.133	-0.1475	-0.1474	-0.0641	-0.0883	-0.0584	-0.1471	2e-04	-0.1187	-0.1148	-0.0536	-0.0195	-0.1365	-0.0609	-0.2467	-0.1445	-0.1752
100128782	1.2313	0.8008	0.9051	0.8594	1.0082	1.0173	0.832	0.9627	0.9065	0.9407	0.7121	0.749	1.1653	1.1418	1.0159	0.9488	0.7451	0.5493	0.9044	1.0181	0.9018	0.4255	0.7038	0.4309	0.766	0.7019	0.8875	0.5298	0.4252	0.2973	0.4623	0.7511	0.5964	0.4811	0.7474	0.3147	0.925	0.4857	0.4285	0.7065	0.531	0.8678	0.5491	0.3897	0.6468	0.3444	0.2879	0.3009	0.5092
100128783	-0.1617	-0.1445	-0.1903	-0.153	-0.1889	-0.1486	-0.1487	-0.1491	-0.1309	-0.1183	-0.2124	-0.0255	-0.0466	-0.1284	-0.1322	-0.1193	-0.056	0.0111	-0.1124	-0.1879	-0.1679	-0.0232	-0.0943	-0.119	-0.0962	-0.1706	-0.1136	-0.1122	-0.1609	-0.1732	-0.1321	-0.1847	-0.1344	-0.1182	-0.167	-0.0456	-0.1175	-0.1247	-0.1174	-0.0879	-0.1512	-0.1796	-0.1588	-0.1759	-0.1748	-0.1124	-0.1961	-0.0976	-0.0547
100128785	0.1476	0.1593	0.2021	0.2205	0.2083	0.0814	0.1123	0.0668	0.1129	0.154	0.2147	0.17	-0.007	0.2495	0.1534	0.15	0.1348	-0.0911	0.1978	0.2545	0.1482	0.123	0.2536	0.213	0.1281	0.1883	0.1689	0.2032	0.1575	0.1937	0.1675	0.1723	0.2815	0.1748	0.2429	0.2106	0.1348	0.1417	0.0833	0.2229	0.1669	0.1511	0.1856	0.2184	0.1628	0.156	0.195	0.2134	0.1167
100128786	0.0749	-0.0711	0.1167	0.0524	0.1309	-0.033	0.0643	0.1099	0.1787	0.0159	-0.0607	0.1126	0.1171	0.1114	0.116	0.0547	0.0421	0.245	0.1298	0.1023	0.1504	0.086	0.1711	0.0604	0.1296	-0.0017	-0.114	-0.0876	-0.0584	-0.0728	-0.0238	0.1437	-0.0103	0.083	0.0406	-0.0595	0.1353	0.1194	0.2131	-0.0434	-0.0156	0.0603	-0.0185	0.0463	-0.0702	0.0788	-0.1735	0.005	-0.1329
100128787	0.0076	-0.0658	-0.1465	-0.134	-0.0576	-0.0268	0.0068	-0.0713	-0.1094	-0.0093	-0.2697	-0.0851	-0.0063	-0.1006	-0.0178	0.0159	0.0708	0.0733	-0.1054	-0.0242	0.0629	-0.0218	-0.1664	0.107	-0.1002	0.112	-0.1287	0.1839	-0.0639	0.0949	-0.144	-0.0557	-0.0537	0.0063	-0.1029	-0.0866	-0.1082	-0.0713	-0.1632	-0.0838	0.0411	-0.1055	-0.0748	0.0737	-0.1086	-0.0851	-0.1826	0.0177	0.0438
100128789	-0.0523	0.0233	-0.0337	0.0452	0.0619	0.0362	-0.0568	-0.1138	0.0841	0.0289	-0.1216	0.0254	-0.1098	-0.0431	0.0302	-0.0988	-0.0435	-0.2014	0.0013	0.0664	-0.0068	-0.0509	0.0416	-0.0672	-0.0801	0.1336	0.0587	0.0262	0.0767	0.2461	0.1391	0.0443	0.0782	0.0488	0.1671	0.096	-0.0388	0.0375	0.066	-0.0096	0.0959	-0.0193	0.1091	0.0585	-0.1362	-0.0388	-0.0284	-0.0219	-0.079
100128790	-0.0995	-0.1487	-0.1251	-0.1832	-0.1172	-0.1694	-0.1926	-0.1703	-0.1241	-0.1892	-0.1179	-0.1521	-0.2402	-0.1668	-0.141	-0.1878	-0.1377	-0.1035	-0.1162	-0.0627	-0.2911	-0.285	-0.1172	-0.1281	-0.1851	-0.2067	-0.137	-0.1779	-0.1504	-0.2732	-0.1404	-0.0772	-0.079	-0.1235	-0.1916	-0.1192	-0.1623	-0.1142	-0.2319	-0.1208	-0.1588	-0.0288	-0.1369	-0.1654	-0.0527	-0.1941	-0.2639	-0.0745	-0.2155
100128791	0.2719	0.2722	0.3258	0.2411	0.2356	0.1026	0.3484	0.2831	0.223	0.3651	0.2402	0.2352	0.0988	0.3654	0.2637	0.4752	0.4963	0.2533	0.6375	0.2106	0.214	0.1688	0.3852	0.1721	0.3978	0.3466	0.5806	-0.1367	0.1521	-0.0448	0.1683	0.1982	0.2472	0.1173	0.3319	0.0806	0.229	0.2449	0.261	0.1417	0.24	0.3182	0.4141	0.2435	0.1357	0.3566	-0.0747	0.1746	0.2255
100128793	-0.2537	-0.2853	-0.1597	-0.1557	-0.1269	-0.1464	-0.2706	-0.2298	-0.2234	-0.1406	-0.2385	-0.3231	-0.4548	-0.1949	-0.3055	-0.2427	-0.3226	-0.5102	-0.1764	-0.1272	-0.2428	-0.1818	-0.2439	-0.2085	-0.2478	-0.1861	-0.2024	-0.0557	-0.1988	-0.1711	-0.1726	-0.2461	-0.1862	-0.1813	-0.0793	-0.1589	-0.2825	-0.0702	-0.1571	-0.1744	-0.1552	-0.1691	-0.1708	-0.2383	-0.2392	-0.1309	-0.238	-0.19	-0.1685
100128794	-0.1665	-0.1694	-0.2317	-0.2546	-0.1214	-0.3853	-0.0454	0.0446	-0.1187	-0.2453	-0.2432	-0.3807	-0.6253	-0.1363	-0.1854	-0.1547	-0.3119	-0.2197	-0.3184	-0.2626	-0.3403	-0.2653	-0.4298	-0.2502	-0.0974	0.1044	-0.2879	0.1199	-0.3299	-0.3914	-0.3801	-0.109	-0.2004	-0.0973	-0.1462	-0.2125	-0.1491	-0.0942	-0.1822	-0.239	-0.1813	-0.2105	0.0792	-0.2641	-0.3654	-0.3062	-0.053	0.0305	-0.0477
100128795	-0.1778	-0.1605	-0.1406	0.014	-0.0481	-0.0489	-0.0456	-0.2066	-0.0742	-0.0752	-0.1824	-0.0659	-0.2076	-0.1277	-0.1971	-0.1739	-0.1688	-0.1712	-0.097	-0.0973	-0.0396	-0.073	-0.071	-0.0999	-0.0444	-0.0188	-0.0667	-0.0375	-0.0349	0.0643	-0.0654	-0.0605	-0.1111	0.0327	-0.027	0.0047	-0.0965	-0.0842	-0.0853	0.0478	-0.0042	-0.085	-0.0957	0.0017	0.0476	-0.0832	-0.1066	-0.1223	-0.0409
100128796	0.0808	0.085	0.0422	-0.0404	-0.0092	0.0569	-0.0409	0.0055	-0.1241	0.0269	0.0276	0.1382	0.1756	0.0108	0.1425	0.089	0.1016	0.1598	0.1022	0.0638	0.0606	0.009	0.0354	-0.0353	0.0937	0.0504	-0.0947	-0.0116	-0.054	0.0875	0.0263	0.1186	0.0447	-0.0618	0.0022	0.1515	0.2047	-0.05	0.1046	0.0935	-0.0191	0.0168	0.0214	0.1107	0.0411	0.1077	0.1301	0.1072	0.0153
100128797	0.5595	0.3714	0.4585	0.3183	0.3969	0.4369	0.4555	0.4501	0.4941	0.4464	0.5201	0.4523	0.388	0.5202	0.4051	0.4215	0.3652	0.4045	0.4685	0.517	0.4307	0.2417	0.3738	0.3462	0.4116	0.4775	0.3697	0.3894	0.3222	0.5589	0.4224	0.4615	0.3695	0.3411	0.515	0.3469	0.5297	0.4727	0.4185	0.5042	0.3307	0.4526	0.4778	0.4473	0.4382	0.4158	0.5685	0.4959	0.2401
100128801	-0.2769	-0.3223	-0.3136	-0.0563	-0.1766	-0.363	-0.3027	-0.182	-0.3462	-0.1913	-0.1677	-0.3483	-0.506	-0.2787	-0.3154	-0.2562	-0.2882	-0.5156	-0.2939	-0.2185	-0.4051	-0.2568	-0.2579	-0.3169	-0.1971	-0.1631	-0.2767	-0.1114	-0.22	-0.3261	-0.1735	-0.2827	-0.2205	-0.2007	-0.2125	-0.2583	-0.3694	-0.1121	-0.1967	-0.2442	-0.2279	-0.1514	-0.1829	-0.151	-0.3856	-0.1004	-0.2097	-0.1212	-0.0934
100128802	-0.1839	-0.1055	-0.0339	-0.0845	-0.0631	-0.1123	-0.0896	-0.0974	-0.0855	-0.0037	-0.151	-0.1521	-0.1346	-0.0742	-0.1118	-0.1654	-0.1182	-0.2265	-0.0753	-0.0334	-0.2044	-0.1046	-0.0731	-0.1393	-0.0792	-0.0836	-0.087	-0.0949	-0.0601	-0.0672	-0.0629	-0.105	-0.0761	-0.0752	-0.1009	0.0271	-0.1561	-0.0421	-0.0911	-0.0309	-0.135	-0.0301	-0.0177	-0.0859	-0.0207	-0.078	-0.0098	-0.0342	-0.1048
100128804	-0.0633	-0.0701	-0.1491	-0.0536	-0.0044	-0.1707	-0.0871	-0.0861	0.088	-0.0937	-0.1476	0.0898	-0.0472	-0.1114	-0.081	-0.0709	-0.2197	-0.1169	-0.104	0.0515	-0.2186	-0.0249	-0.0901	-0.2177	-0.1641	-0.1273	-0.1009	-0.19	0.0357	-0.0057	0.0601	-0.2447	-0.0873	-0.0567	-0.05	-0.1476	-0.0208	0.0517	-0.1928	-0.01	-0.0236	0.0119	0.008	-0.0084	-0.1079	0.0857	0.0161	0.0368	0.0231
100128805	0.1108	0.2746	0.1945	0.1317	0.2362	0.1765	0.1232	0.2374	0.0242	0.1204	0.3336	-0.2263	-0.262	0.0669	0.1186	0.2039	0.0241	0.0141	0.0643	0.1655	0.3421	0.3985	0.3457	0.2285	-0.0366	0.28	0.4244	0.2325	0.2753	0.1451	0.4071	0.1382	0.1914	0.0278	0.4484	0.212	0.2004	0.3009	0.1644	0.2548	0.2697	0.2568	0.2765	0.1405	0.0836	-0.0769	-0.2948	0.4226	0.1567
100128807	0.5831	0.262	0.4272	0.3176	0.2659	0.4743	0.4228	0.5308	0.3251	0.4042	0.7106	0.5762	0.6771	0.3537	0.5951	0.4843	0.5068	0.6819	0.343	0.5292	0.6494	0.6781	0.848	0.765	0.3031	0.2123	0.1815	0.5331	0.3033	0.1176	0.3596	0.3913	0.1631	0.2765	0.4453	0.2208	0.5026	0.0529	0.4088	0.2661	0.2525	0.5562	0.3194	0.1154	0.1641	0.4395	-0.1185	0.5395	0.0902
100128808	-0.423	-0.2792	-0.438	-0.1656	-0.2947	-0.5403	-0.3709	-0.4628	-0.3308	-0.3425	-0.4472	-0.4257	-0.2022	-0.2209	-0.2336	-0.443	-0.5482	0.0063	-0.2541	-0.4183	-0.2319	-0.5781	-0.4697	-0.4007	-0.614	-0.3922	-0.3941	-0.4613	-0.4415	-0.343	-0.366	-0.4818	-0.3505	-0.3815	-0.4445	-0.6203	-0.3657	-0.4399	-0.6283	-0.2683	-0.036	-0.3412	-0.1784	-0.3436	-0.3033	-0.3144	-0.5294	-0.3578	-0.0699
100128809	1.1135	1.1045	1.1641	0.7137	1.1365	0.9182	1.3104	0.8283	1.072	1.0744	1.1244	0.9953	1.2006	1.2678	1.3579	0.5951	1.0256	0.6858	1.3861	1.3748	0.6095	0.7306	1.146	0.172	0.8847	0.957	0.9207	0.2331	0.2709	-0.0625	0.9786	0.8183	0.4254	0.531	0.6515	0.2879	0.6897	0.896	0.6875	0.9523	1.2078	1.0472	1.1139	0.6536	0.9761	1.311	0.9681	0.7602	0.5549
100128810	-0.212	-0.199	-0.1523	-0.1786	-0.0791	-0.2758	-0.204	-0.279	-0.2124	-0.2041	-0.2338	-0.3043	-0.4319	-0.1591	-0.2965	-0.2876	-0.2822	-0.4399	-0.1641	-0.137	-0.2388	-0.2138	-0.1923	-0.3073	-0.2344	-0.0834	-0.2388	-0.135	-0.1179	-0.4158	-0.1911	-0.1636	-0.102	-0.1401	-0.229	-0.1519	-0.1236	-0.0097	-0.1207	-0.1562	-0.0753	-0.2963	-0.0477	-0.1573	-0.1953	-0.167	-0.5644	-0.2987	-0.1267
100128811	-0.4154	-0.3802	-0.5674	-0.3812	-0.2753	-0.5232	-0.4594	-0.6189	-0.3359	-0.3306	-0.6314	-0.6277	-0.8194	-0.4005	-0.462	-0.5124	-0.5999	-0.8346	-0.3581	-0.3071	-0.4384	-0.4304	-0.3771	-0.3127	-0.456	-0.3938	-0.3796	-0.4524	-0.4581	-0.3308	-0.1929	-0.4514	-0.3054	-0.2303	-0.3775	-0.3121	-0.4751	-0.1987	-0.2488	-0.2686	-0.4242	-0.2463	-0.2472	-0.359	-0.3993	-0.2505	-0.4808	-0.2411	-0.2946
100128815	-0.1644	-0.0767	-0.189	0.0247	0.0532	-0.2135	-0.1535	-0.0558	-0.0241	-0.0942	-0.2603	0.0728	-0.2659	0.0166	-0.1284	-0.254	-0.1615	-0.1518	-0.0804	-5e-04	-0.1493	-0.1121	0.0081	-0.0633	-0.1622	-0.0317	-0.1174	-0.1794	-0.0034	0.1773	-0.125	-0.2625	-0.1413	-0.1051	0.0632	0.1103	0.1151	0.143	0.0187	0.0364	0.0649	-0.0512	0.0515	0.0463	-0.0384	0.1271	0.3868	0.139	-0.0682
100128816	1.8169	1.7522	1.7532	1.4814	1.7127	1.9152	1.8273	1.7361	1.6266	1.7504	2.0624	1.2252	1.661	1.8271	2.0078	1.5284	1.7284	1.5524	2.0994	1.8071	1.6367	1.9757	1.6575	0.8263	1.822	1.7354	2.0488	1.423	1.3903	0.2267	1.6019	1.5931	1.6495	1.4835	2.1331	1.0873	1.4428	1.8651	1.3733	1.7748	1.5903	1.9054	1.9662	1.0621	1.5231	1.8983	0.8935	1.4595	1.4631
100128818	0.198	0.2837	0.2635	0.2593	0.0966	0.2736	0.2329	0.329	0.0678	0.1497	0.344	0.3188	0.2059	0.198	0.2498	0.2725	0.354	0.202	0.1941	0.2948	0.2592	0.2103	0.1035	0.1383	0.2573	0.1621	0.069	0.2585	0.2204	0.5427	0.0851	0.2354	0.2198	0.0419	0.2709	0.0797	0.3726	0.3761	0.2491	0.1569	0.0386	0.1465	0.2488	0.2142	0.4327	0.1576	0.2433	0.5499	0.0504
100128822	-0.1273	-0.1472	-0.3487	-0.1343	-0.0926	-0.3217	-0.1662	-0.1856	-0.1146	-0.2623	-0.1574	-0.3043	-0.4248	-0.0889	-0.2473	-0.2656	-0.3336	-0.3867	-0.07	-0.1058	-0.4179	-0.1751	0.0102	-0.1866	-0.2226	-0.2057	-0.227	-0.6051	-0.0569	-0.5167	-0.2498	-0.3903	-0.305	-0.2106	-0.2756	-0.1321	-0.3421	-0.168	-0.288	-0.3353	-0.4049	-0.2857	-0.1756	-0.2856	-0.2759	-0.2653	-0.4228	-0.1615	-0.1328
100128823	0.189	0.1638	0.1608	0.203	0.188	0.1088	0.2409	0.0724	0.1647	0.1999	0.1485	0.1698	-0.0383	0.1471	0.0042	0.1872	0.2102	-0.1131	0.1736	0.1326	0.1957	0.092	0.1691	0.1558	0.2028	0.1367	0.105	0.1267	0.2069	0.0785	0.1116	0.1576	0.1007	0.1336	0.1098	0.2129	0.0439	0.1994	0.0986	0.1116	0.1889	0.1399	0.1913	0.0328	0.2843	0.1242	-0.1089	0.1288	0.1305
100128825	-0.5161	-0.4629	-0.4017	-0.4313	-0.4048	-0.348	-0.6078	-0.5975	-0.3993	-0.225	-0.4633	-0.481	-0.5694	-0.1556	-0.4849	-0.2465	-0.5845	-0.7079	-0.4014	-0.5457	-0.3015	-0.4082	-0.7296	-0.1238	-0.3568	-0.3745	-0.348	-0.602	-0.4539	-0.6422	-0.3528	-0.3727	-0.446	-0.3976	-0.4882	-0.5604	-0.4942	-0.3594	-0.5241	-0.057	-0.3856	-0.4049	-0.3885	-0.4691	-0.5025	-0.3243	-0.367	-0.3591	-0.1903
100128826	0.0847	0.096	0.2364	0.0456	0.1088	0.0313	0.1181	0.0641	-0.0386	0.1702	0.0508	0.0559	0.1151	0.0304	0.0441	0.0926	0.1947	0.2435	0.0944	0.1655	-0.0395	0.0266	0.0448	-0.0279	0.1838	-0.0854	0.0451	0.0833	0.3437	-0.1491	0.2531	0.0689	0.112	0.0574	0.009	0.2334	-2e-04	-0.0527	0.0303	-0.1453	-0.0023	0.0234	-0.0525	-0.0322	0.123	0.0384	-0.0361	-0.0366	-0.1206
100128829	-0.1061	-0.0702	0.1454	-0.1108	-0.0246	-0.1891	0.0484	-0.0782	-0.073	0.1337	0.2184	0.0448	-0.2242	-0.031	-0.1715	0.0856	0.1408	-0.1501	-0.0439	0.0053	-0.2301	-0.1021	-0.106	-0.1604	-0.1203	0.0862	0.1842	-0.1744	-0.1551	-0.1545	-0.0157	0.0429	-0.1592	-0.0531	-0.1156	-0.1155	-0.1969	-0.0157	-0.0596	-0.1162	-0.0561	-0.0459	0.0513	-0.1301	-0.0602	-0.0228	-0.1478	-0.2718	-0.0275
100128830	0.1422	0.2018	0.2767	0.0494	0.0464	0.0697	0.0736	0.3732	0.1703	0.0333	0.1495	0.5999	0.4283	0.3595	0.2916	0.1083	0.2	-0.075	0.1952	-0.1758	0.2275	0.4136	0.0973	-0.1324	0.3185	-0.1322	-0.0715	0.3225	0.203	1.1593	0.0067	0.2197	-0.1825	0.0141	0.2403	0.3618	0.6407	0.1191	0.0012	-0.0363	0.2924	0.4616	0.3403	0.3417	0.2788	0.5157	0.9663	0.6082	0.1503
100128831	-0.1775	-0.0827	-0.1131	-0.1383	-0.0767	-0.0433	-0.0993	-0.0613	-0.0374	-0.062	-0.1636	0.037	-0.0037	-0.0547	-0.0346	-0.1032	0.0677	0.138	-0.0772	-0.1103	-0.0437	-0.011	-0.0305	-0.1092	-0.0043	-0.1345	-0.141	-0.1555	-0.1076	-0.0262	-0.0475	0.0799	-0.1262	-0.1827	-0.1427	-0.1333	-0.061	-0.1483	-0.0465	-0.1694	-0.0551	-0.1733	0.0269	-0.074	-0.0594	-0.056	-0.1808	-0.1968	-0.1033
100128832	-0.2365	-0.1532	-0.1002	-0.0757	-0.077	-0.1761	-0.118	-0.1818	-0.1098	-0.0388	-0.2933	-0.1419	-0.1808	-0.1881	-0.1915	-0.2542	-0.1868	-0.1972	-0.1123	-0.1693	-0.0933	-0.0759	-0.1473	-0.1489	-0.1724	-0.1176	-0.1376	-0.2762	-0.0727	-0.1279	-0.1341	-0.0593	-0.1934	-0.0452	-0.1846	-0.0607	-0.2212	-0.1366	-0.2346	-0.0601	-0.1387	-0.0998	-0.0761	-0.1241	-0.1901	-0.1523	-0.2906	-0.1835	-0.0789
100128833	-0.1472	-0.0042	-0.1067	-0.0668	-0.0871	-0.1588	-0.1331	-0.0646	-0.1413	-0.0471	-0.0427	-0.1473	-0.0911	-0.0983	-0.191	-0.146	-0.1531	-0.2593	-0.024	-0.0277	-0.074	-0.0944	-0.0214	-0.1327	-0.0842	-0.1	-0.241	-0.0575	-0.1877	-0.3555	-0.1339	0.0084	-0.0404	0.0089	0.0045	-0.2271	-0.1409	-0.1559	-0.1022	-0.003	-0.0319	-0.1348	-0.0847	-0.1454	-0.0619	-0.0868	-0.1304	-0.1329	-0.0787
100128834	-0.1246	-0.0086	-0.0452	0.0563	0.01	-0.1004	-0.1167	-0.2037	-0.0157	-0.0318	-0.1419	0.0188	-0.3731	-0.0996	-0.2668	-0.21	-0.0812	-0.311	-0.0113	-0.0252	-0.0681	-0.0606	-0.0321	-0.169	-0.0805	0.0162	0.0358	0.0876	0.0303	-0.0164	-0.0066	0.0305	-0.0306	0.0477	0.0556	0.0379	-0.1528	0.0904	0.0593	-0.0087	0.0833	0.0837	0.0834	0.0143	-0.065	-0.0501	-0.1495	0.0127	0.0056
100128837	-0.0686	-0.1087	-0.0764	-0.2579	-0.1018	-0.115	-0.1325	-0.0175	-0.1674	-0.1945	-0.0662	-0.1081	-0.2969	0.0268	-0.1508	-0.1951	0.0854	-0.1219	-0.0878	-0.0301	-0.2728	-0.1901	-0.0906	-0.3574	-0.1156	-0.1451	-0.1111	-0.0858	-0.1939	-0.1366	-0.0325	0.0152	0.001	-0.1246	-0.2193	0.2538	-0.223	-0.1136	-0.0848	-0.1206	0.0324	0.0134	-0.2393	-0.1173	-0.1657	-0.2347	-0.098	0.0234	-0.1454
100128838	-0.0891	0.0192	0.0567	0.0024	-0.0503	-0.1057	-2e-04	0.0493	-0.0322	0.1205	-0.0015	0.0946	-0.2479	-0.071	-0.132	0.0519	0.0205	-0.2484	-0.031	0.0523	0.0576	-0.0737	0.0634	-0.035	0.0092	-0.0127	-0.0665	0.0579	0.0782	-0.019	9e-04	0.0967	0.1991	0.0917	0.1322	0.2034	0.1235	0.0156	0.1315	0.0526	0.0109	0.1394	0.2279	0.1028	0.0964	0.0894	0.2871	6e-04	0.061
100128841	-0.1161	-0.0907	-0.1587	-0.1257	-0.0551	-0.0714	-0.0329	-0.1252	-0.1256	-0.089	-0.1324	0.0324	-0.0049	-0.0592	0.0944	-0.0812	-0.1558	0.1161	-0.1387	-0.1221	-0.0827	-0.0232	-0.1062	-0.1272	-0.2102	-0.1543	-0.2177	-0.2003	-0.1445	0.0813	-0.2114	-0.0354	-0.0463	-0.0807	-0.1119	-0.0809	-0.1433	-0.0805	-0.2278	-0.1693	-0.0074	-0.1094	-0.1129	-0.0073	-0.0662	0.0269	-0.019	-0.0362	0.0591
100128844	0.1425	0.058	0.0514	0.1032	-0.0628	-0.0215	0.0223	0.1074	-0.0097	0.0153	0.1533	0.2967	0.2921	0.1106	0.194	0.1532	0.1251	0.4144	0.0349	-0.0116	0.108	0.1777	0.0874	0.0784	-0.0042	-0.0757	-0.0952	0.0041	0.1155	0.3041	0.1082	0.0851	0.073	-0.1064	0.0689	-0.0297	0.1586	0.0667	0.0787	0.0804	-0.0426	0.0417	0.1148	0.2032	0.1495	0.1392	0.4948	0.1946	0.0418
100128845	-0.0351	-0.0677	0.2119	-0.0112	0.1489	-0.0769	0.109	0.1633	-0.0092	-0.0011	-0.052	-0.254	0.0216	0.074	0.0542	0.1559	0.0436	-0.2025	0.0301	0.0693	-0.1267	-0.0248	0.0252	-0.1988	-0.1817	-0.0111	0.0842	-0.1195	-0.0377	-0.059	-0.1569	0.0583	-0.0061	-0.1277	0.0527	-0.0998	-0.0922	-0.0111	-0.0852	-0.1967	0.028	0.0174	-0.0124	-0.0187	0.1276	-0.055	-0.1138	-0.0413	-0.0806
100128850	0.541	0.5811	0.5313	0.3147	0.5245	0.4829	0.4695	0.4575	0.5822	0.3661	0.6133	0.4576	0.33	0.4125	0.5265	0.3961	0.4836	0.3599	0.4683	0.5188	0.573	0.3873	0.5837	0.2965	0.4912	0.3307	0.4721	0.4697	0.3668	0.8222	0.2034	0.4363	0.4299	0.2021	0.3861	0.3906	0.5922	0.4157	0.3946	0.5898	0.3367	0.6135	0.3591	0.63	0.5309	0.469	0.6242	0.5908	0.4736
100128852	-0.2129	-0.2581	-0.3012	-0.1888	-0.1923	-0.1905	-0.1885	-0.2831	-0.2668	-0.1353	-0.2732	-0.2556	-0.2583	-0.1337	-0.1557	-0.1003	-0.1834	-0.176	-0.182	-0.1893	-0.2624	-0.0415	-0.2186	-0.2627	-0.2528	-0.2242	-0.2331	-0.2151	-0.2264	-0.2683	-0.2116	-0.2995	-0.1751	-0.1573	-0.1741	-0.1071	-0.2944	-0.1525	-0.1733	-0.2184	-0.223	-0.2104	-0.1882	-0.2712	-0.2712	-0.133	-0.3966	-0.1084	-0.1988
100128857	-0.1076	-0.0926	-0.0745	0.0167	-0.0615	-0.0895	0.0561	-0.0466	-0.0397	0.0029	0.0665	-0.0103	-0.1387	-0.0417	-0.1554	-0.0128	-0.0341	-0.1274	-0.0111	0.0267	-0.0973	-0.0882	-0.1417	0.0688	0.0344	-0.0356	0.1108	-0.0467	0.1991	0.146	0.1316	-0.0571	0.0804	0.0994	-0.0429	-0.1228	-0.065	-0.0233	-0.1125	-0.0111	0.0744	-0.2283	-0.0715	0.0587	0.069	-0.2054	0.0505	0.1315	0.0673
100128860	-0.0115	-0.0399	-0.0404	-0.0459	0.0012	-0.0103	-0.0928	0.022	0.0338	-0.0183	0.0189	0.0231	0.0417	0.0201	0.0102	-0.0264	-0.041	0.0254	-0.0306	0.0059	0.0037	-0.0581	-0.0079	-0.1287	-0.047	-0.1266	-0.0805	-0.0762	-0.0622	0.0012	-0.0525	-0.009	-0.0613	-0.0277	0.0031	-0.0096	-0.0079	-0.0228	-0.0321	-0.0158	-0.004	0.0053	0.0255	0.0487	0.0436	-0.038	0.0961	0.0214	-0.0229
100128862	-0.1855	-0.1219	-0.1669	-0.1325	-0.1542	-0.1789	-0.1626	-0.1681	-0.1086	-0.1888	-0.2224	-0.4128	-0.3919	-0.1202	-0.2192	-0.1678	-0.2525	-0.1751	-0.007	-0.1449	-0.3006	-0.1525	-0.1265	-0.2864	-0.2344	-0.2313	0.0232	-0.1827	-0.1991	-0.2348	-0.2505	-0.2302	-0.1695	-0.0705	-0.232	-0.215	-0.2031	-0.1367	-0.1415	-0.2111	-0.1174	-0.1127	-0.116	-0.124	-0.272	-0.2306	-0.4729	-0.2814	-0.1554
100128865	-0.0778	-0.0329	-0.0068	-0.0049	-0.0651	-0.0857	-0.1584	-0.0935	-0.0091	-0.1557	-0.0235	-0.0646	-0.0578	-0.0542	-0.071	-0.0996	-0.0059	-0.1205	-0.0453	-0.1481	-0.1707	-0.2269	-0.0868	-0.1895	0.0322	0.0047	-0.0463	-0.1968	-0.0696	0.0525	-0.0743	-0.002	-0.063	-0.0984	0.0113	-0.0774	-0.0842	-0.0724	-0.1332	-0.0315	-0.1267	0.0073	-0.115	-0.0497	-0.0564	-0.0288	-0.0235	-0.1329	-0.2109
100128867	-0.0677	0.0092	-0.0115	0.0154	-0.0685	-0.0236	0.0334	-0.1428	0.0654	-0.1385	-0.1427	0.2076	0.1829	0.0414	-0.0918	-0.0324	-0.0262	-0.2479	-0.0835	-0.0979	0.0381	0.081	0.0082	-0.0998	-0.0227	-0.0173	-0.0832	-0.1231	-0.0348	0.017	-0.0376	-0.0602	-0.0458	0.0688	-0.1	-0.0917	-0.0184	0.0041	0.0421	0.0631	0.01	-0.1254	-0.0769	-0.002	-0.021	-0.0995	0.0474	-0.0627	-0.0663
100128870	-0.107	-0.1491	0.092	0.052	0.0447	-0.0445	-0.0819	-0.188	0.08	0.083	-0.0843	-0.1192	-0.1277	-0.0767	-0.0067	-0.0076	-0.037	-0.2392	0.0656	-0.1162	0.1177	0.025	-0.1796	-0.3421	-0.0594	0.0229	0.1501	-0.3785	-0.1654	-0.1677	-0.2734	-0.1648	-0.1462	0.1202	-0.0908	0.0627	-0.0983	-0.1332	-0.1831	-0.0789	0.1033	-0.1216	-0.0127	-0.1874	-0.1723	-0.1158	-0.4518	-0.2592	-0.0971
100128871	-0.1956	-0.1833	-0.2097	-0.0323	-0.1207	-0.1705	-0.1378	-0.0895	-0.1083	-0.123	-0.1921	-0.252	-0.2289	-0.2087	-0.217	-0.1951	-0.1658	-0.387	-0.0923	-0.1443	-0.302	-0.2339	-0.1707	-0.1571	-0.1449	-0.124	-0.1285	-0.2485	-0.3297	-0.3474	-0.114	-0.181	-0.1988	-0.1137	-0.2017	-0.061	-0.2845	-0.1187	-0.1355	-0.1886	-0.0989	-0.2029	-0.1589	-0.1456	-0.1544	-0.1837	-0.3047	-0.2431	-0.0736
100128875	-0.0224	0.0557	-0.0107	-0.0096	-0.0672	-0.0259	0.0537	0.0198	-0.0112	0.016	-0.0989	-0.0021	0.0325	-0.0183	-0.0254	-0.0107	0.0366	-0.0238	0.0269	-0.0467	-0.1111	-0.03	-0.0771	0.0038	-0.1049	0.0604	0.0288	0.0443	0.1739	-0.1269	0.0286	0.0033	-0.0837	0.0042	-0.0789	0.0081	-0.0388	-0.014	-0.0131	-0.0594	0.0631	0.0046	-0.05	-0.0488	0.013	-0.0426	-0.1966	-0.0222	-0.0497
100128876	0.1634	0.2346	0.1648	0.2193	0.0814	0.1698	0.28	0.1687	0.1157	0.1008	0.2176	0.4058	0.4003	0.1619	0.1499	0.2177	0.3793	0.1424	0.1367	0.248	0.2983	0.0016	0.087	0.0277	0.2118	0.2303	0.0569	0.1731	0.0999	0.0603	-0.0094	0.326	0.2155	0.0481	0.0768	0.1523	0.0332	0.1515	0.2091	0.1404	0.1438	0.1744	0.0823	0.2813	0.1275	-0.0342	0.1844	-0.0426	0.0515
100128880	-0.2177	-0.1886	-0.1292	0.0128	0.0031	-0.2031	-0.0882	-0.2207	-0.0718	-0.1421	-0.3938	-0.2856	0.132	-0.0112	0.1112	-0.1201	-0.2181	0.2173	-0.1066	-0.1293	-0.3564	-0.2068	0.0015	-0.4442	-0.1147	-0.0201	-0.132	-0.0991	-0.0323	0.1427	-0.2022	-0.2102	-0.0267	0.0104	-0.0824	0.1076	-0.1181	-0.0511	-0.0357	0.0883	-0.2889	-0.1405	-0.0675	-0.1477	-0.0566	-0.1338	-0.3031	-0.1873	-0.2197
100128882	0.126	0.1834	0.2593	0.2732	0.2103	0.1907	0.084	0.3032	0.1362	0.2106	0.2805	0.1811	0.0639	0.1346	0.0636	0.2328	0.1407	-0.1202	0.1518	0.3104	0.0839	0.3233	0.1377	0.0485	0.1169	0.125	0.2577	0.2551	0.2089	0.4233	0.151	0.1903	0.2656	0.1363	0.3241	0.1012	0.1941	0.1818	0.1979	0.1319	0.1273	0.2645	0.2229	0.1416	0.34	0.0857	0.1187	0.2372	0.0966
100128883	-0.1519	-0.1717	-0.243	-0.2616	-0.0668	-0.1185	-0.2269	-0.2797	-0.1881	-0.1264	-0.24	0.0764	-0.4437	-0.1203	-0.0445	-0.075	-0.2135	-0.0868	-0.1971	0.044	-0.1889	-0.2216	-0.1915	-0.1696	-0.2384	-0.08	-0.0932	0.1697	-0.0486	-0.4502	-0.1024	-0.0554	-0.2328	-0.1763	-0.04	0.0883	-0.2241	-0.0499	0.0044	-0.2675	4e-04	-0.1954	-0.2221	-0.2729	-0.2175	-0.0464	-0.2371	-0.1255	-0.0676
100128891	-0.1336	-0.0834	-0.0605	-0.0505	-0.0854	-0.1218	-0.0588	-0.1267	-0.0949	-0.1076	-0.1115	-0.0942	-0.1707	-0.1228	-0.1668	-0.1415	-0.0504	-0.1122	-0.0787	-0.1152	-0.1415	-0.1668	-0.1259	-0.0772	-0.1015	-0.0795	-0.0427	-0.0952	-0.065	-0.1781	-0.038	-0.0788	-0.1466	-0.0075	-0.1287	-0.0658	-0.1916	-0.0578	-0.0763	-0.1173	-0.1132	-0.1544	-0.016	-0.0532	-0.0171	0.0137	-0.254	-0.1514	-0.0316
100128892	0.025	-0.0193	-0.1337	0.0119	-0.0124	-0.1592	-0.0907	-0.0957	-0.1355	-0.1137	-0.3522	-0.1633	-0.2379	-0.2972	-0.334	-0.2395	-0.0561	-0.0544	-0.0774	-0.0505	0.0019	-0.1165	0.0748	-0.0672	-0.367	-0.1158	0.0341	-0.1456	0.2013	-0.3871	0.0109	-0.2094	-0.1846	-0.1581	-0.2953	0.0647	-0.2028	-0.0074	-0.0377	-0.0687	-0.183	-0.1841	-0.1123	0.1027	-0.1439	0.1356	0.1057	-0.1973	-0.2546
100128893	-0.4272	-0.2157	-0.3249	0.0395	-0.1512	-0.3599	-0.2936	-0.511	-0.2545	-0.2475	-0.0381	-0.3987	-0.6471	-0.2538	-0.3772	-0.2718	-0.3098	-0.7177	-0.5159	0.0115	-0.4067	-0.3637	-0.2279	-0.2939	-0.1776	-0.2084	-0.2173	-0.1144	-0.0696	-0.2753	-0.2401	-0.2252	-0.5253	-0.2093	-0.3509	-0.2765	-0.1972	0.0186	-0.0902	-0.1851	-0.2521	0.0685	-0.2138	-0.1365	-0.293	-0.1272	-0.0557	-0.1512	-0.3187
100128898	-0.151	-0.1094	-0.0832	-0.1377	-0.0828	-0.077	-0.0999	-0.1254	-0.0953	-0.1038	-0.043	-0.0167	0.009	-0.0612	-0.0118	-0.154	-0.0675	0.1841	-0.1093	-0.0775	-0.0614	-0.0626	-0.1137	-0.0479	-0.057	-0.0865	-0.1272	-0.0701	-0.0257	-0.0832	-0.0686	-0.0846	-0.1031	-0.0865	-0.1206	-0.0556	-0.0526	-0.094	-0.0976	-0.1014	-0.0359	-0.052	-0.0688	-0.0852	-0.0371	-0.0349	-0.0194	-0.0854	-0.0497
100128899	0.0033	-0.1477	0.1045	-0.0673	0.1355	-0.0266	0.105	0.0843	0.1258	0.1085	-0.0922	-0.0458	-0.1427	-0.0791	0.006	0.0737	0.0948	-0.1756	0.0597	0.056	-0.0336	-0.0421	-0.0271	0.1989	0.2051	0.1071	-0.1113	-0.1868	-0.1116	-0.0216	-0.1221	-0.0948	0.0928	-0.1883	0.0788	0.1145	0.1492	0.0232	-0.0317	-0.143	-0.0711	0.0611	0.0643	-0.0395	-0.0747	0.0303	-0.3203	-0.0873	-0.0231
100128901	-0.0459	0.2246	0.2509	0.0545	0.0718	0.017	0.1479	0.3552	0.0561	0.1657	0.1098	-0.0466	0.2744	0.244	0.1349	-0.0722	0.2268	0.2815	0.0637	0.0395	-0.0614	0.0787	-0.0617	-0.0491	0.0267	0.0743	-0.0796	0.1653	-0.0693	-0.3495	-0.099	0.0049	-0.0242	0.0688	0.0851	0.1781	0.0389	0.0386	0.1829	0.0718	0.1232	0.0988	-0.2037	0.0557	-0.1974	-0.0365	-0.3099	-0.0338	-0.1297
100128902	-0.1636	-0.1516	-0.296	-0.1434	-0.2075	-0.1786	-0.2613	-0.2675	-0.1772	-0.184	-0.1243	-0.2711	-0.007	-0.0864	-0.048	-0.4134	-0.2965	0.0783	-0.1606	-0.1555	-0.2011	-0.2328	-0.1225	-0.3179	-0.2339	-0.2608	-0.1165	-0.1812	-0.1424	0.1226	-0.151	-0.1084	-0.1274	-0.0721	-0.1072	-0.2067	-0.2521	-0.186	0.0109	0.1124	-0.1896	-0.2752	-0.1307	-0.2364	-0.1099	-0.1729	0.2475	-0.1603	0.0598
100128903	-0.1937	-0.181	-0.1794	-0.3225	-0.1794	-0.2371	-0.1894	-0.1708	-0.1423	-0.2565	-0.3455	-0.181	-0.1655	-0.0659	-0.1412	-0.2427	-0.2894	-0.1268	-0.1468	-0.319	-0.1819	-0.2488	-0.3968	-0.0903	-0.2271	-0.1419	-0.2689	-0.526	-0.4464	-0.3033	-0.3355	-0.1383	-0.1924	-0.337	-0.2818	-0.2012	-0.2015	-0.1897	-0.238	-0.3444	-0.2728	-0.2501	-0.086	-0.1189	-0.2553	-0.3672	-0.2457	-0.2665	-0.2944
100128904	-0.4459	-0.1834	-0.2911	-0.0666	-0.1955	-0.3959	-0.2373	-0.4035	-0.1681	-0.2694	-0.609	-0.3624	-0.5266	-0.2191	-0.4727	-0.4818	-0.3033	-0.7553	-0.2613	-0.1014	-0.1671	-0.339	-0.0446	-0.0289	-0.3255	-0.2514	-0.0064	-0.0345	-0.1632	-0.1572	-0.083	-0.1728	-0.2843	-0.314	-0.1738	-0.1188	-0.3149	-0.2819	-0.0507	-0.1417	-0.2345	-0.3517	-0.0325	-0.0981	-0.0539	-0.1847	-0.2673	-0.3957	-0.1348
100128905	0.0285	-0.0588	0.0201	0.0476	0.0218	-0.0221	0.0192	-0.0878	-0.0388	-0.0434	-0.0464	-0.1156	-0.1499	-0.0858	-0.1444	-0.0224	-0.0564	-0.2991	-0.0175	0.0812	-0.0849	-0.0408	-0.016	0.0373	-0.0576	0.0797	0.0344	-0.076	0.0283	0.0954	-0.0128	0.0552	-0.0581	-0.0307	-0.0345	0.2205	-0.0546	-0.1246	-0.0404	0.0314	0.0466	-0.0904	0.064	-0.1131	-0.0177	-0.0504	-0.1897	-0.1081	-0.1183
100128906	-0.2689	-0.2747	-0.2886	-0.2364	-0.207	-0.2311	-0.1637	-0.2729	-0.2353	-0.1251	-0.1021	-0.331	-0.3634	-0.2012	-0.1765	-0.2602	-0.2906	-0.3205	-0.2613	-0.2249	-0.0899	-0.1583	-0.1618	-0.1753	-0.2371	-0.2889	-0.2168	-0.2197	-0.2251	-0.4354	-0.3125	-0.3851	-0.2695	-0.0274	-0.1424	-0.1114	-0.1911	-0.0578	-0.3941	-0.1164	-0.1701	-0.0882	-0.181	-0.1807	-0.2889	-0.1018	-0.2254	-0.1816	-0.1657
100128907	-0.2474	-0.0483	0.1353	0.046	0.0412	-0.2022	-0.1131	-0.0275	0.0299	-0.0328	-0.1148	0.0468	-0.187	-0.0448	-0.3107	-0.1157	0.2456	-0.038	-0.034	0.0329	0.11	-0.1577	-0.0314	-0.0166	0.1084	-0.0876	-0.0838	0.1713	0.1121	0.1508	0.0359	0.0653	-0.048	-0.0101	-0.0956	0.1649	-0.0421	-0.274	-0.0027	-0.2647	0.0684	0.0174	0.048	0.1197	0.0168	-0.0452	0.0461	-0.1585	-0.0752
100128908	-0.1	-0.1586	-0.0963	-0.1336	-0.1596	-0.1399	-0.2078	-0.1148	-0.1122	-0.1275	-0.1992	-0.0312	-0.0309	-0.0663	-0.0666	-0.2025	-0.2026	-0.0758	-0.161	-0.1541	-0.0925	-0.1484	-0.1197	-0.0525	-0.2026	-0.2115	-0.2053	-0.1336	-0.1554	0.068	-0.1503	-0.1663	-0.057	-0.0517	-0.0594	-0.1195	-0.0411	-0.123	-0.0708	-0.0515	-0.1046	-0.1279	-0.107	0.0036	-0.0617	-0.0901	-0.0453	-0.0109	-0.0522
100128909	-0.0322	0.0993	0.1858	0.0237	0.012	-0.0143	0.0138	0.002	0.0099	0.4397	0.1094	0.1403	0.0547	0.049	0.0595	0.3999	0.0823	0.0368	0.2984	0.036	0.0737	0.0308	-0.0404	-0.0542	0.1014	-0.0794	0.1579	-0.0999	0.0359	0.001	0.0156	-0.0266	-0.0319	-0.1316	0.0965	-0.0774	-0.0072	0.0149	0.121	-0.0708	-0.024	-0.0648	0.0505	-0.0705	-0.0318	-0.1404	0.0294	-0.0022	-0.0664
100128911	0.0472	-0.1225	-5e-04	-0.0463	0.0489	-0.0353	-0.0704	-0.1518	0.043	0.1075	0.0037	-0.0975	-0.1852	-0.0667	-0.0995	-0.1153	-0.0277	-0.4121	-0.0844	-0.0064	-0.1665	-0.0212	0.1579	-0.3451	-0.0057	0.1481	-0.1034	0.0641	-0.0476	-0.1391	-0.0735	0.0619	-0.0072	-0.0796	-0.0232	-0.0206	-0.1	0.05	-0.2701	-0.1992	-0.0237	-0.0415	0.1288	0.0384	-0.2105	-0.0934	-0.1521	-0.0232	-0.0153
100128912	0.6622	0.2598	0.3339	0.5617	0.5394	0.2169	0.4312	0.5334	0.541	0.5835	0.0247	0.3923	0.312	0.509	0.2492	-0.0059	0.5117	-0.3033	0.2531	0.2757	0.0691	-0.1377	0.879	-0.1459	0.1858	0.5724	0.2454	-0.2144	0.2165	-0.0496	0.1929	0.6481	0.3033	0.3927	0.2972	0.0372	0.0439	0.4138	0.1182	0.3696	0.2851	0.3917	0.3435	0.305	0.3216	0.9612	-0.6068	0.0972	0.0036
100128913	-0.5727	-0.4195	-0.35	-0.3798	-0.3157	-0.3428	-0.315	-0.4885	-0.3659	-0.2678	-0.5299	-0.1562	-0.5218	-0.448	-0.5291	-0.5316	-0.3625	-0.5217	-0.4507	-0.2379	-0.5048	-0.3474	-0.3876	-0.2917	-0.3019	-0.3561	-0.354	-0.2725	-0.2485	0.0164	-0.2375	-0.3624	-0.2865	-0.2769	-0.2052	-0.0749	-0.27	-0.1393	-0.2027	-0.4144	-0.1965	-0.3635	-0.2101	-0.3562	-0.2647	-0.2326	-0.2111	-0.079	-0.1571
100128914	0.0428	0.1709	0.102	0.0361	0.0583	0.1732	0.1293	0.0957	0.1143	0.085	0.018	0.2597	0.2221	0.1245	0.1478	0.1409	0.1807	0.3574	0.1435	0.0294	0.0931	0.1032	0.1103	0.0989	0.0773	0.1173	0.047	0.079	0.1158	0.1159	0.125	0.0794	0.0141	0.0403	0.1329	0.0109	0.1065	0.0313	0.1304	0.0582	0.1433	0.133	0.0573	0.1486	0.1147	0.0973	0.216	0.0316	0.0468
100128916	-0.1183	-0.0418	-0.036	-0.0092	-0.0266	-0.0591	-0.0729	-0.2614	-0.1391	-0.0746	-0.2123	-0.333	-0.4682	-0.1178	-0.1794	-0.1025	-0.2707	-0.5938	-0.1377	-0.0508	-0.3703	-0.1563	-0.3311	-0.3581	-0.2311	-0.0677	-0.0654	-0.2088	-0.1523	-0.4315	0.0387	-0.2249	-0.1449	0.0328	-0.1742	-0.0937	-0.1712	-0.0127	-0.1363	0.0307	-0.0475	-0.2746	-0.154	-0.2689	-0.1469	-0.2797	-0.1519	0.1036	-0.0733
100128918	0.007	0.01	0.0405	0.028	0.1356	0.0468	0.0924	-0.079	0.0435	0.0464	-0.008	0.0674	-0.0567	0.067	-0.0047	0.0128	-0.0339	-0.1287	0.0959	0.0231	0.071	-0.0164	0.0286	-0.0223	0.0413	0.1615	0.1875	0.101	0.056	0.0241	0.0641	0.0937	0.0161	0.0429	0.0596	0.0994	-0.002	0.0201	0.0101	0.0485	0.1184	0.1145	0.1035	0.0527	0.0222	-0.0174	0.0188	0.0725	0.027
100128919	1.2823	0.8105	0.9372	1.1456	1.077	1.0845	1.1267	0.9365	0.8949	0.9848	0.732	0.9551	0.9489	1.2419	0.9862	0.8184	0.9622	0.9992	1.411	0.7882	0.6758	0.8506	1.0867	0.6189	1.2593	1.3175	1.1541	0.4971	0.7125	0.3519	0.9505	1.0156	0.8077	0.9545	1.1776	0.6937	0.9178	0.6509	0.8682	0.6701	0.7225	0.7398	1.0194	0.512	0.974	0.7567	0.4816	0.3424	0.8879
100128921	-0.0766	-0.1478	-0.0536	-0.1123	-0.0358	-0.1302	-0.1667	-0.0437	-0.115	-0.0965	-0.1013	-0.1654	-0.0421	-0.1227	-0.0055	-0.0726	-0.0481	-0.0434	-0.1298	-0.0362	-0.056	-0.1426	0.0208	-0.2296	-0.1725	-0.1539	-0.1191	-0.1693	-0.1117	0.0064	-0.08	-0.0752	-0.097	-0.0836	0.033	-0.068	0	-0.019	-0.1269	-0.0394	-0.0928	-0.006	-0.0734	-0.0298	-0.124	-0.103	-0.085	-0.0466	-0.0095
100128922	-0.1086	-0.2211	-0.0657	0.0223	-0.1465	-0.1525	-0.197	-0.0125	-0.1572	-0.0192	0.0888	-0.2675	-0.1034	-0.1063	-0.192	-0.1492	-0.1767	0.0105	-0.0818	-0.1921	-0.0768	-0.1092	-0.135	-0.2948	-0.1731	-0.0682	-0.0314	-0.3176	0.0831	-0.5015	0.0995	-0.0569	-0.0297	-0.1448	-0.1098	-0.0643	-0.0376	-0.1316	0.082	-0.4004	0.0867	-0.0825	-0.0364	0.0585	-0.189	-0.2858	-0.0109	-0.067	-0.1382
100128923	-0.2939	0.0523	-0.0988	-0.0047	0.0954	-0.1751	-0.1255	-0.1408	-0.0445	-0.0585	0.0989	-0.0397	0.2582	0.0705	-0.0756	0.1178	0.0396	0.4747	-0.1348	0.0327	-0.2384	-0.0342	-0.0936	0.0273	0.1068	-0.1072	-0.1734	0.2685	0.1152	0.1462	0.2711	0.0729	-0.1503	-0.0421	0.0512	-0.0237	0.2619	0.1181	0.2824	-0.0705	-0.1149	-0.1764	-0.1512	-0.2473	0.2001	-0.1133	0.1889	0.1263	0.1496
100128926	-0.0881	-0.2063	-0.2378	-0.0901	-0.0853	-0.1648	-0.1449	-0.1571	-0.2526	-0.1722	-0.1536	-0.3972	-0.2157	-0.2536	-0.1484	-0.2676	-0.3174	-0.4338	-0.1698	-0.1756	-0.246	-0.2813	-0.137	-0.3695	-0.2361	-0.1837	-0.2581	-0.3274	-0.2729	-0.4015	-0.1919	-0.1355	-0.1017	-0.098	-0.0844	-0.0671	-0.1632	-0.2023	-0.2145	-0.0437	-0.1813	-0.1318	-0.1227	-0.2287	-0.1046	-0.2062	-0.3271	-0.1094	-0.1375
100128929	-0.035	-0.2207	-0.2903	-0.188	-0.1468	-0.3281	-0.1614	-0.2623	-0.2346	-0.2927	-0.1951	-0.26	-0.337	-0.2127	-0.2205	-0.3514	-0.193	-0.3926	-0.0835	-0.2089	-0.2385	-0.282	-0.1288	-0.003	-0.0919	-0.1076	-0.1497	-0.1265	-0.0258	-0.668	-0.1767	-0.3123	-0.1516	0.0397	-0.3114	-0.1197	-0.3218	-0.1976	-0.3698	-0.3415	-0.3693	-0.1556	-0.2404	-0.1439	-0.3619	-0.1301	-0.1127	0.0729	-0.1338
100128930	-0.0388	-0.2043	-0.0422	-0.0043	0.0111	-0.0935	-8e-04	-0.0636	-0.146	0.0403	-0.1853	-0.2875	-0.2137	-0.1605	-0.1462	-0.1303	-0.1577	-0.3134	-0.1825	-0.0231	-0.1432	-0.2106	-0.2684	-0.3495	-0.244	-0.0598	-0.1127	-0.0988	-0.1004	-0.0767	-0.131	-0.1824	-0.0086	0.0266	0.0227	0.0587	-0.3362	-0.1055	-0.2582	-0.0455	-0.1312	-0.1341	0.0263	-0.1156	-0.2054	-0.0873	-0.6066	-0.1403	-0.1796
100128932	-0.1003	-0.139	-0.1588	-0.0642	-0.07	-0.1745	-0.1363	-0.1388	-0.1916	-0.0676	-0.119	-0.2574	-0.4003	-0.2575	-0.2729	-0.0899	-0.171	-0.3462	-0.1139	-0.1399	-0.2403	-0.1818	-0.0693	-0.1025	-0.2332	-0.0749	-0.1163	-0.0326	-0.0179	-0.205	-0.0491	-0.1565	0.0732	-0.0138	-0.1037	0.014	-0.2743	0.0955	-0.0208	-0.0147	-0.1307	-0.034	-0.1196	-0.0922	-0.1638	-0.1167	-0.1644	-0.1582	-0.1407
100128935	0.2137	0.4404	0.3392	0.3693	0.2453	0.3108	0.3968	0.2088	0.4168	0.4172	0.4035	0.4554	0.2734	0.2646	0.2234	0.3775	0.3846	0.1868	0.1357	0.2207	0.0047	0.2789	0.3134	0.3866	0.3387	0.3367	0.2484	0.6013	0.5111	0.4882	0.185	0.4117	0.4093	0.3629	0.3051	0.2506	0.3517	0.2326	0.3926	0.4146	0.4593	0.1991	0.3607	0.3429	0.4522	0.3632	0.4525	0.4212	0.1303
100128936	-0.2006	-0.3194	-0.2	-0.2406	-0.1521	-0.1095	-0.0772	-0.1496	-0.1276	-0.1422	0.0506	0.0944	-0.0701	-0.1654	-0.1435	-0.145	0.0067	0.0235	-0.2846	-0.1929	-0.233	-0.1424	-0.1374	-0.2196	-0.2376	-0.177	-0.1099	-0.0951	-0.1708	-0.0981	-0.0738	-0.1336	-0.164	-0.0235	-0.192	0.0025	-0.1192	-0.2077	-0.0972	-0.2524	-0.1101	-0.2857	-0.1051	-0.166	-0.1207	-0.1177	-0.0336	-0.1187	-0.1878
100128939	-0.2007	-0.2925	-0.1248	-0.2742	-0.1594	-0.2368	-0.1709	-0.1436	-0.1012	-0.1569	-0.2233	-0.2645	-0.1508	-0.1153	-0.1837	-0.2372	-0.3127	-0.0855	-0.2403	-0.1054	0.042	-0.3638	-0.0025	-0.3503	-0.2512	-0.2463	-0.3032	-0.2563	-0.1937	0.0734	-0.1665	-0.1548	-0.2642	-0.1403	-0.269	-0.0758	-0.2998	-0.0409	-0.1963	-0.2496	-0.2408	-0.2675	-0.1103	-0.2829	-0.2437	-0.1076	3e-04	-0.0892	-0.1858
100128940	0.0657	0.1474	-0.11	0.1006	0.1253	-0.0065	0.0972	-0.0416	0.0337	0.0785	-0.0321	-0.1458	-0.3664	0.0499	-0.0794	-0.0768	-0.2473	-0.349	-0.0188	0.2755	0.1175	-0.0747	-0.0035	-0.05	0.0496	0.1837	0.1139	0.1995	0.1808	0.1174	0.1553	0.1725	0.0912	0.1306	0.2319	0.1188	-0.148	0.1188	0.1312	0.1227	0.0644	0.1107	0.1494	0.0312	0.2398	0.0086	-0.0604	0.209	0.0378
100128942	0.0915	0.3032	0.0222	0.0529	0.0324	0.1309	0.0569	0.322	-0.1427	-0.0059	-0.0547	-0.1662	0.06	0.1484	0.1761	-0.133	0.0169	-0.281	-0.0242	0.2447	-0.2099	0.0842	-0.1388	0.2729	0.2638	0.1595	0.2204	0.1011	0.1126	0.354	-0.0658	0.0269	0.1644	0.1486	0.1187	0.2782	0.2257	0.0696	0.3237	0.1028	-0.1287	0.1271	0.0255	0.1	-0.1407	-0.1783	-0.3209	0.2117	-0.0934
100128944	-0.1177	-0.2899	0.0829	-0.2702	-0.2119	-0.3565	-0.1361	-0.2221	-0.1302	-0.091	-0.2921	-0.2324	-0.1501	-0.1587	-0.1599	-0.2116	-0.1899	-0.2801	-0.1646	-0.0952	-0.3041	-0.1517	-0.0425	-0.2585	-0.1354	-0.2587	-0.0826	-0.3187	-0.1848	-0.1429	-0.2625	-0.1427	-0.1861	-0.0813	0.1727	-0.2973	-0.3242	-0.1572	-0.15	-0.0902	-0.1867	-0.1363	-0.28	-0.0979	-0.1569	-0.2054	-0.5324	0.0053	-0.1824
100128948	-0.078	-0.0741	-0.1616	-0.0573	-0.1997	-0.1656	-0.1495	-0.0607	-0.0829	-0.1393	-0.222	-0.183	-0.1923	-0.11	-0.1389	-0.2638	-0.0875	-0.1339	-0.147	-0.1342	-0.1626	-0.1855	-0.1578	-0.1497	-0.2578	-0.1152	-0.1957	-0.0758	-0.1396	-0.0505	-0.1845	-0.1536	-0.0627	-0.0817	-0.0221	-0.2039	-0.1622	-0.0946	-0.1526	-0.0209	-0.1201	-0.0991	-0.1264	-0.1817	-0.1138	-0.102	0.0146	-0.2352	-0.1864
100128949	-0.1666	-0.1513	-0.0468	-0.0868	-0.0309	-0.2547	-0.1515	0.0068	-0.026	-0.119	-0.063	-0.2631	-0.2611	-0.228	-0.0843	-0.0349	-0.0017	-0.3957	-0.273	-0.2118	-0.1541	-0.1257	0.1538	-0.4212	-0.1193	-0.1731	-0.0464	-0.138	-0.2831	-0.0595	-0.0173	-0.1238	1e-04	0.0044	-0.1978	0.2497	-0.1829	-0.0662	0.0032	-0.1366	-0.1796	-0.1558	0.081	-0.0056	-0.1924	-0.1014	0.0166	0.099	-0.1849
100128955	-0.0948	-0.095	-0.275	-0.2144	-0.226	-0.0995	-0.0594	-0.0415	-0.043	-0.0514	0.0913	0.0462	-0.141	-0.0302	-0.0212	0.064	-0.0733	0.0889	-0.003	-0.0397	-0.0663	-0.1407	0.0644	0.0025	-0.0704	-0.1012	-0.2515	-0.1269	-0.0413	0.0749	0.1128	-0.0629	-0.0603	-0.0804	-0.0779	0.1214	-0.1077	0.0027	-0.0555	-0.0022	-0.0457	0.0211	0.0344	0.1027	-0.1208	-0.0132	-0.1651	0.1902	-0.1134
100128956	-0.1146	-0.0207	-0.197	0.1466	-0.0799	-0.0989	-0.0802	-0.2644	-0.0991	-0.0222	-0.0129	-0.0779	-0.242	-0.1025	-0.1333	-0.0125	-0.1744	-0.4135	-0.1323	-0.1025	-0.2208	-0.2132	-0.1547	-0.1988	-0.0541	-0.0482	-0.093	0.1531	0.1621	-0.2986	-0.0324	-0.1743	-0.0547	0.1303	-0.0246	0.1688	-0.1817	0.0105	0.0079	0.0374	-0.046	-0.088	0.0551	-0.1209	-0.1722	-0.1421	-0.3639	-0.1142	-0.0887
100128958	0.1924	0.1703	0.2709	0.1034	0.1466	0.1605	0.3106	0.2075	0.2334	0.0585	0.3085	0.5113	0.4062	0.2771	0.2878	0.2337	0.242	0.5091	0.3032	0.254	0.3813	0.2607	0.035	0.1103	0.1814	0.2751	0.198	0.0212	0.1639	0.3678	0.2285	0.4091	0.3668	0.1253	0.1503	-0.0265	0.2836	0.1671	0.2359	0.3481	0.2565	0.3268	0.3498	0.488	0.1818	0.1558	0.5289	0.3072	0.0067
100128960	0.099	0.089	0.2227	0.2766	0.1459	0.1049	0.144	0.1135	0.0903	0.177	0.1179	-0.0034	0.0551	0.126	0.0513	-0.0274	0.0644	-0.2299	0.1064	0.1532	0.0066	0.047	0.1507	0.075	0.0896	0.0497	0.2301	0.4194	0.117	0.4428	0.1903	0.2388	0.1888	0.157	0.1316	0.1296	0.2304	0.2886	0.119	0.3217	0.26	0.1338	0.1222	0.1704	0.0638	0.1942	0.1703	0.4248	0.2293
100128963	0.43	0.2501	0.2454	0.4557	0.3634	0.3763	0.4047	0.4534	0.3917	0.3258	0.4649	0.2837	0.3539	0.4986	0.4989	0.2881	0.1997	0.197	0.5108	0.5064	0.4092	0.335	0.4539	0.1381	0.2303	0.3992	0.1736	0.1381	0.2304	0.0555	0.4557	0.6211	0.2203	0.2121	0.3723	0.2236	0.1215	0.2248	0.1051	0.184	0.1131	0.3625	0.4	0.3033	0.281	0.3133	0.1413	0.4886	0.1173
100128966	-0.1307	-0.0687	-0.0651	0.0746	-0.0314	-0.0918	-0.0336	-0.2152	0.0068	-0.0571	-0.1051	-0.1504	-0.3643	-0.0869	-0.1597	-0.139	-0.1039	-0.2979	-0.0579	-0.0341	-0.1405	-0.065	-0.0467	-0.1013	-0.1537	-0.0344	-0.0245	-0.044	0.028	-0.1348	0.0111	-0.0573	5e-04	0.0594	-0.0092	0.0925	-0.0557	0.1048	-0.0121	0	-0.0106	-0.036	-0.0531	0.0229	-0.1018	-0.1002	-0.2195	-0.085	-0.1008
100128974	0.0915	0.0488	0.0478	0.1161	0.0958	-0.0137	0.0909	0.1459	0.1263	0.1132	0.0548	0.096	-0.0385	0.0753	0.0419	0.0667	-0.0279	-0.2081	0.0996	0.131	0.1113	0.001	0.0562	0.043	0.1082	0.1226	0.0199	0.157	0.1967	-0.0013	0.0755	0.1054	0.0303	0.0305	0.2721	0.0389	0.0803	0.138	0.0767	0.1094	0.071	0.1	0.1067	0.0309	0.0586	0.106	-0.0474	0.1859	-0.0293
100128975	-0.1431	-0.0449	-0.0244	0.0259	-0.0048	-0.0718	-0.1635	-0.2682	-0.0685	-0.1194	0.0794	-0.2731	-0.2378	-0.0046	-0.1907	-0.2351	-0.2997	0.0398	-0.086	0.0543	-0.1668	-0.0298	-0.1855	0.1068	-0.2153	0.037	-0.0375	-0.0877	-0.1612	-0.3217	0.0392	-0.0383	-0.0077	0.0225	0.1289	-0.0349	-0.1801	0.0389	-0.1906	-0.0897	-0.1604	0.163	-0.0067	0.0949	0.0561	-0.0613	-0.0512	0.1102	-0.1324
100128977	-0.1662	-0.0992	-0.0959	-0.1492	-0.1285	-0.1267	-0.0847	-0.1016	-0.054	-0.1272	0.013	0.026	-0.0935	-0.0871	-0.1394	-0.1456	-0.1565	-0.1876	-0.164	-0.1486	-0.0821	-0.1875	-0.1199	-0.1033	-0.1347	-0.0862	-0.1369	-0.1343	-0.0378	-0.0562	-0.037	-0.0563	-0.115	-0.0406	-0.0588	-0.0982	-0.1718	-0.0342	-0.0421	-0.0786	-0.1259	-0.0705	-0.0417	-0.0539	-0.0216	-0.0895	-0.0564	-0.0301	-0.0376
100128979	0.0672	0.0256	-0.0074	-0.0163	0.123	-0.2073	0.0107	-0.1196	0.0233	0.1633	-0.1084	0.0316	-0.034	-0.1013	-0.1371	0.087	0.0089	-0.0932	0.1087	0.0191	-0.0602	-0.0366	0.0403	-0.1605	-0.0753	-0.0287	0.048	-0.1775	0.2129	0.0962	-0.1082	-0.0553	0.0291	-0.1346	-0.116	0.3109	0.0351	0.0065	-0.0091	0.2752	-0.0878	-0.0425	0.0526	0.1266	-0.0579	-0.0668	0.1941	-0.1538	0.0799
100128982	-2e-04	0.1122	-0.0843	0.0646	0.0065	0.0561	0.2764	-0.1577	-0.0361	-0.0045	0.1178	0.0541	-0.3236	-0.0371	-0.059	-0.1165	0.2072	-0.1229	-0.123	-0.039	0.0233	-0.1116	0.0325	0.1052	0.0015	0.0439	0.1509	0.3107	-0.0828	-0.0912	0.1936	0.1216	-0.0338	0.0075	-0.0781	0.2204	-0.1043	0.0873	-0.0141	-0.1676	-0.099	0.1829	0.1159	-0.0331	0.2167	-0.0778	0.054	-0.0749	-0.0687
100128984	-0.0443	-0.147	0.0379	-0.1954	-0.0493	-0.1505	-0.1352	-0.1719	-0.2505	-0.2141	-0.0794	-0.0367	-0.0773	-0.139	-0.1215	-0.1488	-0.0372	-0.1747	-0.0526	0.0517	-0.0697	-0.1558	-0.1106	-0.2249	0.1571	-0.0688	-0.2119	-0.1084	0.1334	-0.3459	0.1006	-0.2121	-0.2231	0.0212	-0.03	-0.0019	-0.0323	-0.115	-0.0455	0.0871	0.052	-0.0804	0.0247	0.0778	0.0384	-0.0568	0.2468	-0.168	-0.2701
100128985	-0.2594	-0.1179	-0.1253	-0.1084	-0.1713	-0.2166	-0.1961	-0.235	-0.2947	-0.0374	-0.1579	-0.2504	-0.2481	-0.1263	-0.1411	0.0311	-0.0972	-0.1334	-0.1651	-0.0776	-0.2309	0.0974	-0.1429	0.0011	-0.0974	-0.1138	-0.067	-0.1653	-0.0701	-0.2466	-0.1965	-0.1852	-0.1154	-0.1706	-0.1804	-0.2289	-0.1741	-0.1981	-0.3323	-0.0486	-0.106	-0.265	-0.0543	-0.1182	-0.2801	-0.1742	-0.0731	-0.1112	-0.1993
100128987	0.2356	0.2165	0.2302	0.2601	0.1025	0.3786	0.1529	0.1669	0.2987	0.1646	0.3311	0.2865	0.2886	0.1979	0.2528	0.2206	0.3365	0.3356	0.3849	0.2432	0.0772	0.3393	0.1462	0.1809	0.2673	0.276	0.3397	0.4381	0.1754	0.6424	0.2134	0.3039	0.1723	0.3049	0.2863	0.3401	0.0796	0.1053	0.2797	0.1596	0.1043	0.1844	0.1348	0.2601	0.2164	0.2367	0.1999	0.261	0.1871
100128988	-0.1557	-0.1303	-0.1918	-0.1221	-0.1275	-0.1604	-0.2464	-0.1343	-0.1328	-0.1199	-0.2095	-0.1027	-0.0505	-0.1143	-0.1237	-0.1338	-0.1472	-0.0091	-0.1717	-0.1414	-0.0887	-0.2006	-0.0261	-0.0719	-0.1541	-0.174	-0.1872	-0.1092	-0.125	-0.1841	-0.1111	-0.2062	-0.0762	-0.0708	-0.1848	-0.1916	-0.0582	-0.0985	-0.1178	-0.1366	-0.1541	-0.0777	-0.1243	-0.0704	-0.0681	-0.0844	-0.0115	-0.0466	-0.0944
100128990	0.0525	-0.0012	-0.0725	0.0047	0.0955	-0.002	0.0279	0.0271	-0.0333	0.1335	-0.0246	-0.067	0.198	0.0351	0.0545	-0.0712	-0.048	-0.0226	-0.0261	0.1009	0.0398	0.0576	-0.0551	0.108	-0.0337	-0.0473	-0.0394	-0.0488	-0.0201	0.0067	-0.0565	-0.0831	0.0919	0.0394	-0.0114	-0.0774	-0.0267	0.0334	-0.1273	0.0139	-0.0542	-0.0252	-0.0464	-0.2085	0.0638	0.0354	-0.0465	0.0505	0.0784
100128991	0.1304	0.0358	0.0169	-0.0826	0.0041	0.1356	0.1504	0.0668	-0.0297	0.057	0.2712	0.0355	0.2368	0.0048	0.0495	0.198	-0.1932	0.1997	0.1508	0.1226	0.0524	-0.0666	0.0453	0.1391	-0.0219	-0.1263	0.0277	-0.0675	0.1406	0.3291	0.0164	0.0651	0.0817	-0.1855	-0.0168	-0.0943	0.2348	0.0406	-0.0033	0.2159	-0.028	0.156	0.1279	0.0261	0.0089	-0.116	7e-04	0.1211	-0.0077
100128993	-0.2094	-0.1438	-0.1507	-0.1888	-0.0989	-0.188	-0.1565	-0.1971	-0.2519	-0.1452	-0.2047	-0.2137	-0.0205	-0.17	-0.0283	-0.1396	-0.1088	0.1352	-0.1808	-0.171	-0.2576	-0.1783	-0.1074	-0.1304	-0.1348	-0.0756	-0.1866	-0.2293	0.0189	-0.0292	-0.1309	-0.0633	-0.0073	-0.0271	-0.1586	-0.1288	-0.0255	-0.1108	-0.12	-0.0594	-0.1469	-0.0532	-0.167	-0.0897	-0.2384	-0.1281	-0.0833	-0.1259	-0.117
100128994	0.0271	0.0945	0.1741	0.0141	0.0664	0.0646	0.0783	0.0877	0.0552	0.0887	0.1117	0.2423	0.0809	0.0372	0.0675	0.1608	0.1258	0.2109	0.1011	0.0365	0.0792	0.2578	0.1925	0.1527	0.0692	0.0926	0.0316	0.1519	0.1468	0.1778	0.1312	0.0914	0.0627	0.0783	0.0755	0.1007	0.0653	0.1342	0.0836	0.054	0.0658	0.1315	0.0771	0.1219	0.0914	0.1565	0.1174	0.046	0.033
100128995	0.0676	0.0935	-0.0644	-0.019	0.0325	-0.1813	0.0402	0.4282	0.1132	0.1915	0.0454	0.2813	0.4966	0.0782	0.4818	-0.0869	-0.053	0.5284	0.347	-0.1699	0.2112	0.1456	0.2095	0.4061	-0.0917	-0.1242	-0.1849	-0.0957	-0.0184	0.0261	0.0588	0.0905	8e-04	0.08	-0.1656	-0.0946	0.1157	-0.0972	-6e-04	-0.0462	-0.198	-0.1759	-0.0952	0.1426	-0.2094	-0.0574	0.3091	0.1556	0.1974
100128997	0.1146	0.0923	0.1759	-0.027	0.0409	0.054	0.0232	0.0918	0.1326	-0.0523	-0.03	0.2033	0.1184	0.0631	0.0403	0.2293	0.1893	0.1293	0.0905	0.1041	0.0608	0.0777	0.0629	0.1858	-0.0063	-0.0705	-0.0154	0.072	0.059	0.2616	0.0855	0.0555	0.1059	0.0722	0.1165	-0.1512	0.1653	-0.1175	0	0.0188	-0.1422	0.0913	-0.0251	0.1671	0.0048	-0.1359	0.356	0.3537	0.0091
100128999	0.0134	0.0371	-0.0433	0.0479	0.0511	0.0116	-0.0506	0.0914	0.0545	0.0434	0.045	-0.0571	-0.3218	0.0226	-0.1056	0.0033	-0.0944	-0.4652	-0.0361	0.0141	0.0169	-0.1375	0.0933	-0.0757	0.0347	-0.1354	0.0491	0.2266	-0.0322	0.0626	-0.0915	-0.0359	0.071	-0.0269	0.1819	-0.1968	0.0033	0.0394	0.2162	0.1539	-0.0729	-0.0155	0.1033	-0.0152	0.0968	0.0309	-3e-04	0.0618	0.0677
100129001	-0.0353	-0.0454	-0.1464	-0.0729	-0.076	-0.0871	-0.0615	-0.0921	-0.1153	-0.1536	0.0263	-0.0916	-0.1972	-0.1356	-0.0278	0.0431	-0.1655	-0.0819	-0.1012	-0.1508	-0.1352	-0.0591	-0.068	0.0728	-0.2125	-0.1095	-0.0942	-0.0445	-0.1645	0.0413	0.0617	-0.1976	0.0154	0.0486	-0.0318	0.099	-0.0681	-0.0827	0.0704	-0.139	-0.0441	0.0091	-0.0114	0.0075	-0.031	-0.0686	-0.153	0.1622	-0.1227
100129003	-0.0592	0.0735	-0.0581	-0.0525	-0.049	-0.1211	0.0207	-0.0313	-0.0628	0.0085	0.1515	-0.1204	0.077	-0.0303	-0.0289	0.0165	0.0186	0.0039	-0.0594	-0.0299	0.069	0.0376	-0.073	0.1788	-0.0657	-0.0256	-0.0222	-0.0469	0.0667	-0.0929	-0.0522	-0.0335	-0.0654	0.0039	0.1082	-0.0134	0.1262	0.0062	-0.0511	-0.0682	-0.0294	0.0158	-0.0126	-0.0702	0.0679	-0.182	0.0892	-0.0396	0.0331
100129004	0.235	0.1537	0.1002	0.2112	0.241	0.1555	0.1417	0.2587	0.1174	0.2355	0.1783	-0.0257	-0.0895	0.142	0.1337	0.0151	0.0403	-0.2312	0.174	0.1313	-0.0358	0.0115	0.2551	0.0506	0.103	0.2382	0.1087	0.1733	0.1726	-0.1389	0.2196	0.1759	0.068	0.0899	0.2032	0.0926	0.0437	0.134	0.1245	0.1423	0.0148	0.2122	0.0804	-0.0536	0.1541	0.2342	-0.1034	0.1095	-0.0059
100129005	-0.0548	-0.1522	-0.1433	-0.1232	-0.0963	0.0056	-0.1101	-0.0259	-0.0956	-0.0972	-0.1408	-0.0893	0.0953	-0.1795	-0.0471	-0.0327	-0.0144	0.1201	-0.068	-0.1293	-0.1806	0.0432	-0.0786	-0.0184	-0.0865	-0.0754	-0.1173	-0.2346	-0.0712	-0.0613	-0.0663	-0.0381	-0.0434	-0.0514	-0.0696	-0.0054	-0.0917	-0.1142	-0.0173	-0.1634	-0.054	-0.0446	-0.1146	-0.1792	-0.063	-0.1633	-0.2333	-0.0385	-0.1447
100129006	0.5721	0.2774	0.198	0.3481	0.2428	0.4393	0.2264	0.3701	0.2918	0.4218	0.0769	0.1055	0.7171	0.7722	0.6671	0.5034	0.4928	0.1519	0.8141	0.0684	0.4383	0.0477	0.0932	0.5985	0.3481	0.5401	0.6634	0.0748	0.1952	-0.0463	0.3326	0.3321	0.3022	0.0899	0.4764	-0.0054	0.5714	0.2485	0.0379	0.1181	0.1927	0.3102	0.2781	-5e-04	0.1896	0.116	-0.0819	0.0715	0.0946
100129007	-0.1958	-0.134	-0.1728	-0.166	-0.1294	-0.1839	-0.0872	-0.1693	-0.1371	-0.1397	-0.1682	-0.0371	-0.137	-0.1605	-0.1611	-0.2425	-0.1383	-0.0015	-0.0762	-0.1605	-0.2327	-0.0771	-0.1262	-0.0413	-0.1383	-0.1	-0.1203	-0.1217	-0.1405	-0.2755	-0.1261	-0.2174	-0.1244	-0.142	-0.196	-0.1653	-0.2427	-0.1201	-0.1047	-0.2279	-0.0571	-0.1977	-0.1282	-0.1711	-0.1967	-0.0953	-0.2945	-0.1943	-0.2199
100129008	-0.137	-0.1253	0.037	-0.1396	0.0191	0.034	-0.0623	0.0809	-0.0392	0.0383	-0.2386	0.1113	0.0028	-0.0387	-0.0207	-0.1103	-0.0967	-0.0794	-0.0101	-0.0302	-0.1619	0.0346	0.0191	-0.0287	-0.1107	0.0466	-0.0278	0.0797	0.1085	0.0251	-0.1222	0.0836	-0.0495	-0.0327	-0.1078	0.0411	-0.1423	0.059	-0.0249	-0.0665	-0.1315	-0.0682	-0.0473	-0.0385	-0.0218	0.0145	-0.0529	0.0341	0.03
100129009	0.1312	0.2449	0.2351	0.322	0.2579	0.1188	0.2117	0.19	0.2078	0.2016	0.055	0.2009	0.1419	0.2508	0.1595	0.153	0.2031	0.2304	0.2812	0.2551	0.1742	0.2413	0.3161	0.2058	0.1491	0.2563	0.1246	0.3357	0.101	0.1496	0.2737	0.1255	0.224	0.3666	0.1685	0.2216	0.1907	0.1108	0.2347	0.1632	0.1408	0.2062	0.1956	0.1641	0.0302	0.1402	0.0554	0.2648	0.2749
100129010	0.1346	0.1844	0.2794	0.4831	0.3303	0.2976	0.3423	0.2342	0.3113	0.2259	0.1995	0.2496	0.0533	0.2543	0.1883	0.2833	0.1506	0.0754	0.4151	0.4065	0.4647	0.0946	0.1682	0.2169	0.2337	0.4496	0.3685	0.2092	0.4374	0.3908	0.397	0.3332	0.5081	0.4676	0.575	0.2011	0.3536	0.3646	0.1406	0.3921	0.3994	0.1748	0.3222	0.1791	0.4997	0.112	-0.1038	0.1934	0.0894
100129013	0.7748	0.7514	0.785	0.7762	0.7707	0.6937	0.7306	0.741	0.8143	0.7532	0.7695	0.7416	0.6741	0.7717	0.8965	0.7071	0.6377	0.5493	0.8174	0.8612	0.6149	0.7342	0.6534	0.5191	0.6629	0.7432	0.7082	0.6974	0.7336	0.8924	0.6207	0.7582	0.892	0.671	0.8831	0.7285	0.488	0.7066	0.7823	0.6007	0.5408	0.8071	0.8027	0.7771	0.6517	0.6619	0.4549	0.827	0.7769
100129014	0.0388	0.0357	0.0066	0.0772	0.0484	0.0713	0.0271	0.095	0.0628	0.0619	-0.1088	0.0709	0.139	0.1234	0.0979	0.0163	0.0098	0.0184	0.0277	0.1124	0.0242	-0.0234	0.1492	0.0366	0.0427	0.0829	-0.0252	0.119	-0.0011	-0.0271	0.0209	0.1123	0.0296	-0.0084	0.0426	0.0877	-0.0236	0.0482	0.044	0.0717	-0.0277	0.0088	0.0624	0.0474	0.0459	0.0707	-0.0052	0.0181	-0.0534
100129015	-0.4526	-0.3222	-0.4559	-0.0745	-0.1128	-0.3836	-0.5227	-0.1326	-0.3714	-0.1162	-0.2435	-0.2989	-0.7577	-0.3691	-0.5668	-0.5027	-0.3017	-0.505	-0.4114	0.0332	-0.528	-0.3455	-0.4698	-0.5187	-0.2361	-0.1986	-0.2744	-0.0064	-0.0802	-0.5663	-0.3886	-0.3424	-0.1234	-0.2891	-0.3217	-0.1852	-0.3211	0.0268	-0.3979	-0.3056	-0.4344	-0.4399	-0.1025	-0.4692	-0.24	-0.4774	-0.2025	-0.5981	-0.3393
100129020	0	-0.0192	0.0519	-0.0105	0.0095	-0.0681	-0.0244	-0.0256	0.0536	0.0015	0.0533	0.0773	0.0621	0.025	0.1094	0.0144	-0.0408	0.1991	-0.0914	0.0411	0.0357	0.0331	-0.0048	-0.0165	0.033	0.007	-0.1018	0.12	-0.0288	0.0838	-0.0044	0.098	0.0233	0.012	0.1367	0.0246	0.0671	0.0495	0.0249	0.0354	0.0205	4e-04	0.0051	0.0113	0.0069	0.0791	0.1773	0.0702	0.0224
100129021	-0.0229	0.1058	0.0574	0.0763	0.0114	0.0254	-0.022	-0.0186	-0.0552	-0.0249	-0.0625	-0.0141	-0.3217	-0.0989	-0.122	-0.0327	-0.039	-0.4411	-0.0808	0.1053	-0.1304	-0.0563	-0.0876	0.0659	-0.1072	-0.0347	0.1151	0.0642	0.038	0.0809	0.074	0.0632	0.1282	0.0918	0.0612	0.0514	-0.0314	0.1691	0.0718	0.0012	0.0263	0.024	0.0517	0.003	-0.0583	-0.0306	0.0066	0.0365	-0.0991
100129022	0.5224	0.3485	0.4216	0.1335	0.3293	0.2852	0.4073	0.3745	0.3268	0.4021	0.353	0.1802	0.297	0.4595	0.28	0.2222	0.2858	0.0287	0.569	0.325	0.2031	0.0539	0.4018	0.012	0.2703	0.1984	0.3251	0.0246	-0.0291	-0.2832	0.2362	0.2643	0.1865	0.113	0.2993	-0.0022	0.1469	0.1555	0.1219	0.105	0.1658	0.3905	0.2503	0.1435	0.2752	0.4381	0.0569	0.1216	0.1329
100129023	-0.0149	0.0185	0.0192	0.0355	0.0605	0.0526	-0.0241	0.0881	0.0305	-0.0121	-0.0124	0.0123	0.0809	0.0439	0.1158	-0.0204	-0.0803	0.0758	0.0776	0.0645	-0.0274	-0.0579	0.0379	0.027	0.0299	-0.047	-0.0379	0.0196	0.0661	-0.0799	0.0069	0.0596	0.1747	0.0086	0.0224	0.0583	0.0265	0.1027	0.0125	0.0217	0.0995	-0.0549	0.0067	0.214	0.1036	-0.0194	0.1412	0.1308	0.0142
100129026	1.0826	0.6515	1.2215	0.6872	0.8656	1.1665	0.9962	0.8182	0.9903	1.2205	0.7758	0.5799	0.8043	1.2092	1.0552	0.4407	1.2778	0.3745	0.6571	0.4581	0.6934	0.4745	0.8984	0.599	0.5239	0.5816	0.5951	0.5861	0.2913	0.0732	0.4995	0.5794	0.7358	0.9691	0.7364	0.1838	0.4196	0.5902	0.5403	0.5134	0.9095	0.743	0.5298	0.3598	0.7487	0.5737	0.297	0.4498	1.0123
100129028	1.228	1.389	1.2205	1.5828	1.5076	1.3478	1.2199	1.0808	1.3306	1.2341	1.1167	1.0218	1.0745	1.4409	1.0711	0.9761	1.1428	0.6776	1.0924	1.1892	0.8777	1.1068	1.3551	0.9368	1.3919	1.4311	1.2294	1.171	1.5273	1.2701	1.3091	1.5158	1.536	1.8013	1.3984	1.2584	0.7909	1.5017	1.2594	1.4114	1.3088	1.2245	1.3546	1.1847	1.3816	1.4822	0.7131	1.0842	1.2889
100129031	-0.081	-0.0427	-0.1601	0.1244	-0.0718	-0.0263	0.0419	0.15	0.0819	0.1407	0.0948	0.1898	0.2226	0.0866	0.1018	0.0459	0.1521	0.3811	0.0443	0	-0.0814	0.1167	0.3374	0.1628	0.0067	0.0319	-0.0808	0.2013	-0.1759	-0.2553	-0.094	0.1069	-0.2681	0.0624	-0.204	0.0864	0.1474	-0.0947	-0.138	-0.069	0.0531	-0.0802	0.0214	-0.1147	0.0818	0.0805	0.1178	0.1174	-0.0323
100129032	-0.0428	0.0123	-0.1311	0.0084	-0.0111	-0.0609	-0.1538	-0.0709	-0.0336	-0.005	-0.1687	-0.1508	-2e-04	0	-0.0284	0.0421	-0.062	0.0141	-0.0445	0.0096	-0.0681	-0.2209	-0.095	-0.0682	-0.1809	-0.0793	-0.1409	0.1979	-0.0616	-0.1214	0.0396	-0.0433	-0.0399	-0.0402	-0.1717	-0.1146	-0.1515	-0.0884	0.0547	0.0521	-0.1281	-0.1397	-0.0579	-0.0281	-0.0689	-0.0943	-0.2082	-0.0289	-0.0894
100129033	0.1523	0.0119	0.1474	0.0721	0.1975	0.0808	0.1303	0.0183	0.0473	0.1108	0.0043	0.007	0.2671	0.1235	-0.0024	0.3842	0.1231	0.2186	0.091	-8e-04	-0.0069	-0.1995	0.1491	0.184	0.2146	0.159	-0.0148	-0.32	0.1526	-0.1018	0.0426	0.2801	-0.1151	0.0318	0.2308	0.0465	0.1834	-0.0062	0.0238	0.0422	-0.0782	-0.0124	-0.1008	-0.1796	-0.1132	-0.1054	-0.2159	-0.118	-0.0085
100129034	1.6834	1.6424	1.6416	1.3936	2.024	1.936	1.745	1.3837	1.3798	1.6962	1.4588	0.3949	1.0771	1.465	1.3135	1.4591	1.2963	0.8294	1.6486	1.4203	1.1309	1.1164	1.9666	0.5364	1.9595	1.7448	1.7507	1.1399	1.5389	0.7784	0.8186	1.1125	1.2834	1.3846	1.7213	1.3668	1.5309	1.5183	0.9964	1.9466	1.5371	1.9351	1.4253	0.9938	1.5617	2.0999	0.1708	1.2327	1.5336
100129036	0.007	0.1419	0.0289	0.0777	0.1042	0.0307	0.0666	-0.0084	0.0938	0.1318	-0.0794	-0.0887	-0.2604	0.0207	-0.116	0.0461	-0.0995	-0.2924	0.0084	0.0047	-0.0659	0.0438	0.1055	-0.0774	-0.0423	0.0808	0.059	0.1632	0.0375	-0.0292	0.0847	0.0114	0.0649	0.0818	0.136	0.0645	-0.1272	0.1426	0.0809	0.0419	0.1759	0.0108	0.0791	0.1096	0.0339	-0.0073	-0.227	0.0061	-0.0215
100129040	-0.3001	-0.2683	-0.3642	-0.1042	-0.1818	-0.2073	-0.1559	-0.2295	-0.115	-0.1927	-0.3637	-0.3721	-0.2867	-0.2222	-0.3284	-0.2257	-0.2489	-0.3759	-0.2236	-0.1553	-0.2933	-0.1348	-0.161	-0.0894	-0.2622	-0.193	-0.186	-0.2056	-0.231	-0.1341	-0.1671	-0.2193	-0.35	-0.2133	-0.2264	0.0217	-0.1251	-0.243	-0.1553	-0.2593	-0.2351	-0.1952	-0.1022	-0.2223	-0.1307	-0.1711	-0.184	-0.1175	-0.0823
100129046	-0.1183	-0.0031	0.1223	0.1252	0.0895	0.1189	-0.1111	0.0906	0.032	-0.0052	0.1421	0.2009	0.2111	0.0973	-0.0064	0.107	0.1053	0.0798	0.0754	0.1492	-0.0623	-0.0372	-0.0318	-0.0769	-0.0478	0.0595	-0.071	0.0469	0.0458	0.0284	0.1711	0.1458	0.0023	0.102	0.0559	-0.1672	-0.1053	-0.1027	-0.0176	-0.007	0.0101	0.0229	0.0816	0.0453	-0.0104	0.0965	0.1539	-0.058	0.1378
100129051	0.0679	0.2765	0.1899	0.2953	0.112	0.2354	0.2084	0.1049	0.1219	0.1795	0.2889	0.2601	0.2335	0.1908	0.2269	0.4341	0.2586	0.3247	0.1088	0.2051	0.0994	0.1688	0.1529	0.0658	0.2868	0.3609	0.1256	0.3226	0.1892	0.3453	0.1178	0.2071	0.2801	0.2001	0.0723	0.1125	0.2726	0.1375	0.2124	0.1873	0.2916	0.0229	0.3788	0.0885	0.1959	0.0147	0.0857	0.2887	0.1578
100129052	0.0133	0.0654	-0.0145	-0.0596	0.0512	0.0377	0.066	-0.0476	-0.0128	0.1144	-0.0906	0.0495	-0.1274	0.0848	-0.0496	-5e-04	-0.0243	-0.1644	0.0219	-0.0559	-0.0629	-0.0386	-0.1271	-0.075	0.0259	0.0809	-0.0303	0.05	0.0442	0.0152	0.1096	-0.1197	0.03	0.1267	-0.0762	0.1187	-0.1189	0.0893	-0.0692	0.0732	0.0807	-0.0087	-0.0207	-0.0334	-0.0055	-0.0059	-0.1953	-0.0811	0.1351
100129053	-0.0952	-0.1344	-0.1461	-0.1112	-0.1726	-0.183	-0.2395	-0.1703	-0.1838	-0.1202	-0.0575	-0.0029	0.0259	-0.0789	-0.1375	-0.2627	-0.1446	0.0147	-0.206	-0.1505	-0.0832	-0.068	-0.2618	-0.1604	-0.2163	-0.2043	-0.1596	-0.1119	-0.2064	-0.1149	-0.0845	-0.1247	-0.1615	-0.1302	-0.0861	0.009	0.0298	-0.0174	-0.1454	-0.0957	-0.1877	-0.0506	-0.144	-0.14	-0.0696	-0.1465	0.1265	-0.0635	-0.1218
100129055	0.097	-0.0319	0.0342	0.1407	-0.0029	0.0156	0.0586	0.0465	0.0537	0.103	0.0036	0.1576	0.0679	0.0367	0.1257	-0.06	0.0232	-0.1104	0.0898	0.1545	0.1471	0.0547	0.0346	0.0076	0.0506	0.0481	0.1152	0.2083	0.3387	0.1658	0.1139	0.1848	0.1683	0.1366	0.0827	0.1058	0.1003	0.1118	0.1646	0.1199	0.0566	0.1062	0.0612	-0.0209	0.0968	0.2468	0.033	0.0802	-0.0121
100129058	0.2444	0.2211	0.3232	0.2713	0.0817	0.3722	0.1844	0.1345	0.2809	0.1354	0.0691	0.5365	0.4938	0.2997	0.5186	0.1346	0.2394	0.6432	0.3569	0.2858	0.2398	0.1664	0.4682	0.2018	0.3067	0.1359	0.0524	0.1452	0.1988	0.0379	0.0938	0.1939	0.2721	0.081	0.0777	0.175	0.2489	-0.0979	0.0506	0.0721	0.2367	0.2326	0.0856	0.395	0.2119	0.2481	0.4256	0.2923	0.3113
100129060	0.2925	0.483	0.4391	0.5427	0.2373	0.4161	0.5129	0.3928	0.4033	0.4148	0.3196	0.5467	0.6467	0.4562	0.4196	0.6506	0.7572	0.7551	0.5959	0.4625	0.3666	0.501	0.1165	0.6808	0.5145	0.4844	0.3748	0.3187	0.4081	0.3674	0.458	0.2786	0.7202	0.3049	0.12	0.1478	0.6488	0.3241	0.1627	0.246	0.28	0.4181	0.3639	0.3509	0.3925	0.3663	0.3595	0.3811	0.3696
100129061	0.8404	0.6272	0.6657	0.6766	0.576	0.7552	0.728	0.9066	0.6033	0.7396	0.8094	1.1102	0.9026	0.7897	0.7231	0.7389	0.8375	0.6354	0.7603	0.603	0.5793	0.6812	1.3198	0.4223	0.5255	0.6937	0.5948	0.6177	0.5706	0.5663	0.6728	0.676	0.6157	0.5965	0.6927	0.5722	0.5002	0.4498	0.4999	0.5036	0.4649	0.3999	0.4512	0.4049	0.6101	0.8527	0.5061	0.5422	0.549
100129062	-0.0805	-0.176	-0.2207	-0.2086	-0.2072	-0.1967	-0.1074	0.0181	-0.1597	-0.0222	-0.0941	-0.213	-0.0358	-0.1258	-0.1175	-0.0391	-0.2234	-0.1207	-0.1998	-0.0322	-0.1507	-0.1442	-0.137	-0.2932	-0.1159	-0.1235	-0.0731	-0.2669	-0.1046	-0.3494	-0.2595	-0.062	-0.1949	-0.1848	-0.2975	-0.1213	-0.0067	-0.1348	-0.1776	-0.0613	-0.1117	-0.1914	-0.123	-0.1445	-0.1572	-0.2265	-0.2456	-0.2729	-0.1925
100129063	-0.0944	0.0446	-0.0236	-0.1067	-0.0124	-0.0871	-0.0149	-0.1253	-0.0929	-0.1304	-0.1806	0.0359	-0.1818	-0.0958	-0.1802	-0.0394	0.0173	-0.1747	-0.0811	-0.1021	-0.1403	-0.1605	-0.1256	-0.1677	-0.0024	-8e-04	0.0801	-0.0032	-0.0768	-0.1061	-0.103	0.0447	-0.1607	-0.0924	-0.0775	-0.2003	-0.261	-0.2501	-0.1054	-0.2016	0.0347	-0.0832	0.0238	-0.0715	-0.2145	-0.144	-0.0766	-0.2047	-0.0486
100129065	-0.1363	-0.0292	0.0501	-0.0325	-0.0357	-0.0135	-0.0644	-0.1966	-0.0964	-0.134	0.037	0.0259	0.0497	0.0076	-0.0594	-0.1207	0.0799	0.0644	0.0129	-0.0285	0.0823	-0.114	-0.0823	-0.1524	-0.0639	8e-04	-0.1421	-0.2106	-0.132	-0.0801	0.0167	-0.1103	-0.1528	0.1401	-0.0555	-0.105	-0.0522	-0.1162	0.0299	-0.0546	0.0241	-0.1437	-0.1424	-0.0273	-0.1862	-0.1132	-0.0737	0.0299	0.0288
100129066	-0.105	-0.1231	-0.0764	-0.1717	-0.0883	-0.1526	-0.1363	-0.0418	-0.0905	-0.1629	-0.1366	-0.1494	0.0377	-0.0847	-0.1062	-0.1597	-0.1384	-0.2723	-0.1117	-0.1828	-0.2186	-0.148	-0.2239	-0.3067	-0.2334	-0.2679	-0.1933	-0.2304	-0.2301	-0.1144	-0.2107	-0.058	-0.2003	-0.0295	-0.1772	-0.1752	-0.0777	-0.076	-0.2056	-0.2735	-0.2008	-0.0843	-0.1237	-0.0914	-0.1339	-0.1413	-0.1064	-0.0964	-0.1354
100129067	0.4059	0.1621	-0.1183	0.111	0.2024	-0.0916	0.1891	0.2438	0.0235	-0.0033	0.3055	-0.0551	0.3515	0.2465	0.1842	-0.1385	0.1521	0.1363	0.0427	0.0275	0.0053	-0.0735	0.1042	0.1547	0.2134	0.1803	0.1708	0.4054	-0.1594	-0.0922	-0.0015	0.0436	0.2004	-0.0742	0.1043	0.0949	-0.0313	-0.0301	-0.12	-0.0658	0.0209	0.0992	-0.1049	0.0325	0.1222	0.0566	-0.2749	-0.2697	0.0769
100129070	-0.1932	-0.1604	-0.1597	-0.0999	-0.1073	-0.3164	-0.1173	-0.2645	-0.1643	-0.1493	-0.2579	-0.2589	-0.0433	-0.2024	-0.1985	-0.2235	-0.3746	0.2342	-0.106	-0.0746	-0.283	-0.1547	-0.4305	0.1763	-0.2938	-0.1867	-0.0358	-0.221	-0.0934	-0.0724	-0.2178	-0.1427	-0.2216	-0.238	0.0049	-0.2947	-0.0988	0.2779	-0.1647	0.0141	-0.2066	-0.1832	-0.1515	-0.1975	-0.3592	-0.1889	0.0172	0.0728	-0.1545
100129071	0.3934	0.0972	0.274	0.5987	0.6647	0.2013	0.5873	0.5441	0.734	0.6861	0.217	0.2743	-0.0394	0.3813	0.1826	0.5572	0.0899	-0.4849	0.3748	0.3308	0.7128	0.6936	0.6145	0.3222	0.3311	0.4842	0.6018	0.2855	0.3389	-0.0072	0.4972	0.3251	0.4466	0.5427	0.5146	0.5635	0.5697	0.4513	0.5611	0.5516	0.4548	0.5121	0.4012	0.4359	0.2965	0.3509	0.0305	0.3951	0.514
100129074	-0.1954	-0.1058	-0.2373	-0.138	-0.1693	-0.3024	-0.273	-0.3156	-0.3356	-0.2461	-0.4027	-0.3319	-0.3438	-0.2789	-0.3326	-0.2803	-0.3387	-0.1865	-0.2064	-0.2228	0.027	-0.3806	-0.2524	-0.3717	-0.1847	-0.197	-0.2341	-0.2716	-0.1148	-0.1748	-0.1617	-0.2382	-0.1418	-0.0832	-0.1948	-0.202	-0.1872	-0.1972	-0.038	-0.0636	-0.0933	-0.388	0.0539	-0.1639	-0.3452	-0.2255	-0.2102	-0.2066	0.0561
100129075	0.1426	0.0131	-0.1307	0.0923	0.006	-0.0235	0.0455	0.0379	0.0141	0.0194	0.1141	-0.0515	-0.022	0.0669	-0.0151	-0.0725	-0.0868	-0.0836	0.0131	0.0855	-0.0128	0.0257	0.0657	-0.0316	0.0024	0.0539	0.0488	0.0307	0.0788	-0.0488	0.0679	0.0786	0.0697	0.0636	0.1564	0.0966	-0.0442	0.0591	0.0803	0.0645	0.0547	0.1189	0.0851	0.0695	0.0915	0.1024	-0.0112	0.1114	-0.0034
100129076	0.1642	0.1815	0.1568	0.0099	0.1429	-0.0752	0.0467	0.079	-0.0323	-0.0102	0.0369	0.2094	0.0053	0.097	0.0328	0.0662	0.1263	-0.0986	0.1662	0.0605	0.076	0.088	0.0439	0.2216	-0.0152	0.1264	0.0717	0.1559	-0.0367	0.1215	0.1178	0.0513	0.1865	0.0189	0.1587	0.1368	0.1298	0.062	0.0038	0.0424	0.0121	0.0998	0.1108	0.2144	-0.0338	0.1549	0.0518	0.2668	0.1484
100129077	-0.1725	-0.0717	-0.1225	-0.0326	-0.0201	-0.1219	-0.0942	-0.0825	0.0054	-0.0459	-0.1648	-0.0626	-0.1574	-0.1161	-0.1056	-0.0565	-0.0972	-0.197	-0.1609	-0.0229	-0.0026	-0.0211	0.0575	0.1292	0.0044	-0.0285	-0.0977	-0.0667	0.049	-0.0792	-7e-04	-0.0723	0.0034	-0.1019	-0.0443	-0.0091	-0.183	-0.1844	-0.0596	0.0392	0.027	-0.0229	-0.0362	-0.0688	-0.122	0.0899	-0.0901	-0.0287	-0.0647
100129078	0.0065	0.0492	0.192	-0.1492	-0.0723	0.231	-0.1415	0.0387	0.0089	-0.1777	0.1972	-0.0038	0.2474	0.0442	0.244	-0.0568	-0.0056	0.1145	-0.0236	-0.1267	-0.1395	0.0201	0.1503	0.2129	0.1514	-0.0113	-0.0168	0.145	-0.1569	0.0843	-0.0404	0.084	-0.0757	-0.032	0.0961	0.2107	0.081	0.1227	-0.0293	0.2531	0.0022	-0.0085	0.1208	-0.01	0.088	0.2493	-0.0758	0.1062	0.07
100129079	0.6048	0.4205	0.489	0.1859	0.1637	0.4133	0.5486	0.3852	0.3594	0.2475	0.6355	0.215	0.6108	0.5079	0.4527	0.4268	0.3842	0.3395	0.7324	0.7092	0.0929	0.2038	0.2636	-0.1157	0.1108	0.1102	0.5504	-0.1531	0.0169	0.1887	0.1439	0.2587	0.0591	0.0678	0.2058	0.1377	0.2971	0.1139	0.0768	0.1899	0.2591	0.3826	0.1636	0.0882	0.2594	0.1026	0.2723	0.0837	0.0966
100129083	0.3653	0.2617	0.5521	-0.0754	0.3083	0.1314	0.2577	0.2795	0.2132	0.3237	0.1186	0.2238	0.2377	0.319	0.2017	0.3992	0.5945	-0.0494	0.3862	0.206	0.1921	0.2101	0.0614	0.266	0.5661	0.3114	0.5745	-0.086	0.0923	0.3096	0.2581	0.2242	0.1391	-0.0161	0.263	0.1196	0.3145	0.2733	0.191	0.1954	0.3679	0.3953	0.4158	0.077	0.2068	0.3865	0.1593	0.2441	0.1524
100129085	-0.3296	-0.3159	-0.2461	-0.2506	-0.2969	-0.2508	-0.303	-0.3635	-0.2849	-0.3651	-0.323	-0.3171	-0.4662	-0.2204	-0.4872	-0.3517	-0.2951	-0.7446	-0.1721	-0.2807	-0.3291	-0.1737	-0.0352	-0.1219	-0.2924	-0.3239	-0.3492	-0.5014	-0.2072	-0.2953	-0.3032	-0.3257	-0.1171	-0.1552	-0.2367	-0.1747	-0.2319	-0.217	-0.0459	-0.1906	-0.1191	-0.2005	-0.1731	-0.4128	-0.1924	0.0363	-0.3143	-0.2185	-0.1354
100129087	0.2695	0.1384	0.1151	0.0819	0.0806	0.1867	0.1382	0.0985	0.0717	0.0278	0.0996	0.2794	0.1389	0.1849	0.0549	0.1725	0.1366	-0.1406	0.1141	0.2105	-0.0268	-0.0525	0.1647	0.0274	0.1274	0.0292	0.2107	0.3302	0.1407	0.1528	0.0672	0.0853	0.1908	0.0605	0.1058	0.1448	0.2901	0.2304	0.0701	0.1865	0.023	0.0505	0.1755	0.1236	0.1049	0.1661	0.2702	0.1038	-0.0449
100129090	0.0398	0.1066	0.2254	0.2592	0.153	0.1461	0.1149	0.1347	0.0927	0.2111	0.0784	0.258	0.0558	0.0845	0.1021	0.1588	0.1614	0.241	0.0501	0.0908	0.2275	0.1947	0.1154	0.2565	0.0695	0.254	0.1995	0.1606	0.208	0.1768	0.1368	0.1687	0.1483	0.2263	0.0541	-0.017	0.2586	0.0373	0.0687	0.1945	0.1736	0.1747	0.0744	0.1612	0.0296	0.2541	0.1889	0.2069	0.0326
100129091	-0.3361	-0.168	-0.2681	0.0772	0.1445	-0.2762	-0.0464	-0.3233	-0.0242	-0.1387	-0.4269	-0.412	-0.6563	-0.0772	-0.3642	-0.3598	-0.2995	-0.6791	-0.2174	-0.0918	-0.3589	-0.0493	-0.1946	-0.2059	-0.3075	0.0455	-0.0408	-0.0515	0.0662	-0.1496	-0.036	-0.2705	-0.1965	0.0336	-0.0957	-0.0682	-0.4609	0.056	0.0723	-0.114	-0.1053	-0.2344	0.0086	-0.0612	-0.1762	-0.1895	-0.5841	-0.1463	-0.0765
100129092	-0.2243	-0.2274	-0.1766	-0.1848	-0.1646	-0.2881	-0.2017	-0.2067	-0.0623	-0.1717	-0.2518	-0.1294	-0.2668	-0.2029	-0.2508	-0.1578	-0.2825	-0.3425	-0.2669	-0.1349	-0.2509	-0.2479	-0.2167	0.0734	-0.1772	-0.2037	-0.1885	-0.1676	-0.2556	-0.2749	-0.0711	-0.2269	-0.1457	-0.1538	-0.2316	-0.2361	-0.189	-0.1012	-0.1387	-0.2556	-0.2959	-0.2897	-0.0848	-0.308	-0.1333	-0.212	-0.3656	-0.139	-0.2705
100129093	0.2734	0.0769	0.2286	-0.0551	0.1529	0.1495	0.3413	0.1517	0.2461	0.2475	0.2646	0.0185	0.2934	0.3244	0.2685	0.157	-0.0037	0.0575	0.1021	0.0475	0.3468	0.1112	0.1292	0.1283	0.1127	0.2246	0.031	-0.0491	-0.1182	0.0026	-0.0325	0.0848	-0.1096	-0.0217	0.05	-0.0498	0.3089	0.133	-0.1575	0.0894	0.0463	0.1314	0.055	-0.025	0.126	0.0367	-0.1271	-0.0227	0.1766
100129094	-0.079	0.0756	-0.0116	-0.0232	-0.0275	-0.0508	-0.0381	0.0452	-0.0075	-7e-04	0.023	0.2396	0.2422	-0.0236	0.0267	-0.086	0.0638	0.0796	0.069	0.004	0.0978	0.1396	-0.1057	0.1118	0.1198	0.0823	-0.0868	0.0658	0.007	0.3384	-0.0642	0.0326	0.0136	0.0367	0.0901	-0.0116	0.047	-0.0468	-0.0165	0.0615	0.043	-0.0815	0.0115	0.0223	-0.0408	0.0141	0.0193	-0.0674	-0.1296
100129096	0.0193	-0.0086	0.0076	0.0172	0.0551	0.0726	0.0952	-0.0723	-0.0216	0.0133	-0.0424	-0.0061	-0.0467	-0.0082	-0.0415	-0.105	0.0214	0.0079	0.013	0.0026	-0.0172	-0.0597	-0.0489	-0.0113	0.0378	0.0353	0.0415	0.0388	0.0092	-0.0502	0.1116	-0.0493	0.0462	-0.0476	0.0363	0.0359	-0.0867	0.112	-0.0307	-0.0398	-0.0042	-0.0605	-0.0143	-0.079	-0.0952	0.0027	-0.1403	-0.0496	-0.1193
100129098	-0.1674	-0.091	-0.1214	-0.0078	0.0666	-0.2226	-0.112	-0.0444	-0.0764	-0.0648	-0.2042	-0.2013	-0.5454	-0.0625	-0.1633	-0.2189	-0.2077	-0.486	-0.1161	-0.0436	-0.1308	-0.186	-0.1026	-0.1574	-0.1164	0.0027	-0.064	-0.0544	-0.0211	0.008	-0.0577	-0.1038	0.0659	-0.0409	0.0111	0.0386	0.0195	0.0079	5e-04	-0.2087	-0.0356	-0.0777	-0.0618	-0.0827	-0.0204	0.0356	-0.0614	0.0941	-0.1427
100129100	-0.1794	-0.1107	-0.1593	-0.1772	-0.1447	-0.194	-0.1407	-0.2512	-0.2262	-0.1239	-0.2894	-0.247	-0.3284	-0.2128	-0.2623	-0.2367	-0.1131	-0.2447	-0.18	-0.2707	-0.195	-0.1985	-0.1295	-0.2175	-0.2491	-0.0821	-0.1484	-0.2259	-0.1077	-0.285	-0.1834	-0.2535	-0.2317	-0.2542	-0.2628	-0.1908	-0.231	-0.2214	-0.1203	-0.1615	-0.0928	-0.1927	-0.2012	-0.2215	-0.1949	-0.1857	-0.3859	-0.2319	-0.1475
100129101	-0.098	-0.0469	-0.1257	-0.0076	-0.031	0.0225	-0.0325	-0.0608	-0.0192	-0.0092	-0.039	-0.027	0.062	0.0125	0.0218	-0.0652	0.021	0.0768	-0.0403	-0.0609	0.0728	0.0375	0.0155	0.0296	-0.0583	-0.0338	-0.0564	-0.0832	-0.1181	0.0672	-0.1215	-0.0321	-0.0484	-0.0067	-0.0935	-0.0451	-0.063	-0.0191	-0.0262	-0.0737	-0.0118	-0.0661	-0.0029	0.0343	-0.0246	-0.0495	0.1241	0.0281	-0.0282
100129103	0.2125	0.1028	0.1151	0.1237	0.1333	0.044	0.1736	0.272	0.1401	0.1479	0.1926	0.0695	0.0271	0.1543	0.1201	0.1813	0.101	-0.0858	0.1095	0.1632	0.2898	0.1259	0.1411	0.1831	0.1015	0.0784	0.1864	0.1726	0.1538	0.1339	0.0928	0.179	0.2124	0.0673	0.1157	0.17	0.2036	0.1805	0.1145	0.1283	0.0402	0.0662	0.1309	0.0519	0.0625	0.1706	0.0718	0.1553	0.0353
100129104	0.3562	0.2687	0.3641	0.4223	0.3225	0.3941	0.4722	0.4275	0.3245	0.2781	0.3132	0.5845	0.3312	0.4644	0.3249	0.4326	0.6616	0.0295	0.3328	0.1959	0.5394	0.3207	0.3359	0.2461	0.4028	0.2929	0.4642	0.2486	0.2806	0.1374	0.0698	0.3849	0.1835	0.2832	0.3981	-0.0431	0.5195	0.1754	0.2224	0.4474	0.3814	0.4008	0.3118	0.1111	0.3164	0.2965	0.3872	0.3755	0.3284
100129105	0.6967	0.6364	0.9408	0.7957	1.2544	0.8334	0.8585	0.6298	0.7382	0.9402	0.3827	1.0614	0.3709	0.8996	0.6952	0.5384	0.8218	-0.0481	0.8631	0.7817	0.3129	0.3897	1.8316	-0.1122	0.6618	0.7975	1.0465	0.3054	0.4233	0.0268	0.6137	0.6341	0.5199	0.7035	0.6508	0.3267	0.2393	0.5822	0.5271	0.744	0.8182	0.7981	0.6869	0.3404	0.7219	1.1143	0.0226	0.5512	0.46
100129106	-0.0483	-0.1177	-0.0819	-0.0776	-0.077	-0.041	-0.1043	-0.1291	-0.0961	-0.0802	-0.0661	-0.1124	-0.0316	-0.0204	-0.0937	-0.0152	-0.1033	-0.1112	-0.0532	-0.0603	-0.1184	-0.1025	-0.0751	-0.1703	-0.0951	-0.0844	-0.1249	-0.1282	-0.1197	-0.0367	-0.096	-0.0269	-0.0598	-0.0731	-0.088	-0.131	-0.0691	0.0061	-0.0393	-0.0555	-0.0694	-0.063	-0.0379	-0.0571	-0.0496	-0.0891	-0.1238	-0.0236	-0.0363
100129108	0.1004	0.0235	0.0118	0.106	0.1461	-0.163	-0.1028	0.4374	0.1589	0.0696	-0.3288	-0.1385	-0.0552	0.2408	0.2569	0.1575	0.1245	-0.132	0.0616	0.0591	-0.0131	0.096	0.0831	-0.002	0.1087	-0.0665	-0.1616	-0.2179	0.0292	-0.1333	0.0761	0.0293	0.4419	0.1674	0.2254	-0.0272	-0.0723	-0.0269	0.0372	0.0893	0.1699	-0.0629	-0.08	-0.0461	0.0801	0.2437	-0.0763	0.1479	-0.2427
100129111	-0.5025	-0.3454	-0.2589	-0.3566	-0.524	-0.0198	-0.3194	-0.2242	-0.0743	-0.339	-0.2948	-0.1431	-0.3766	-0.3541	-0.1871	-0.3494	-0.3787	-0.428	-0.3554	-0.3647	-0.1171	-0.3542	0.1003	-0.4554	-0.3777	-0.4457	-0.2596	-0.1638	-0.3715	-0.1034	-0.3067	-0.4563	-0.3531	-0.3418	-0.3366	-0.4185	-0.4909	-0.3113	-0.5362	-0.1925	-0.3585	-0.2069	-0.2916	-0.2689	-0.2625	-0.2734	-0.4771	-0.368	-0.0767
100129114	0.1771	0.2539	0.2397	0.196	0.1975	0.2549	0.0177	0.1242	0.1958	0.2629	0.272	0.2696	0.1845	0.2553	0.2809	0.0894	0.2224	0.4561	0.3763	0.2358	0.333	0.1699	0.1858	0.0792	0.2209	0.2121	0.029	0.1758	0.1697	0.3266	0.4042	0.3602	0.2464	0.1816	0.3644	0.2105	0.3827	0.2153	0.1289	0.34	0.2009	0.5006	0.2102	0.4208	0.2454	0.2483	0.3777	0.1952	0.1979
100129119	-0.1147	-0.4908	-0.4211	-0.255	-0.1477	-0.4083	-0.2096	-0.0763	-0.1549	-0.1789	-0.1227	-0.1679	-0.047	0.043	-0.2735	-0.328	-0.0648	-0.4375	-0.2117	-0.0649	-0.3108	-0.1603	-0.0417	-0.1611	-0.2113	0.0617	-0.1731	-0.2985	-0.1276	-0.0074	-0.0907	-0.268	-0.1473	-0.4518	-0.096	-0.1028	9e-04	-0.2049	-0.0587	0.1048	-0.3579	-0.3006	-0.0719	-0.0639	0.0358	-0.1914	-0.0206	-0.1796	-0.0407
100129122	0.0037	-0.0477	-0.1651	0.1036	0.1657	-0.1504	-0.1044	-0.3606	-0.1476	-0.0355	-0.1449	-0.3014	-0.5276	0.0163	-0.1328	-0.2143	-0.2386	-0.7341	-0.1315	0.0508	-0.109	-0.1903	-0.0181	-0.272	-0.118	-0.0222	-0.0264	0.1006	0.091	-0.0656	-0.0151	-0.1058	-0.0403	-0.013	0.1581	-0.0491	-0.2605	0.1973	0.0387	0.0773	-0.0425	0.0506	0.0747	-0.1518	-0.0012	0.0481	-0.2431	-0.0186	-0.0547
100129123	-0.0721	-0.1068	-0.0957	-0.0892	-0.1113	-0.1635	-0.1289	-0.0758	-0.1247	-0.1106	-0.0722	-0.1265	-0.0994	-0.0947	-0.0449	-0.098	-0.1337	-0.1826	-0.1433	-0.0686	-0.0875	-0.1448	-0.0718	-0.1557	-0.1558	-0.105	-0.1114	-0.0794	-0.0373	-0.0032	-0.105	-0.0955	-0.0952	-0.0671	-0.1087	-0.1083	-0.0954	-0.0537	-0.1145	-0.1483	-0.1218	-0.0426	-0.1048	-0.0775	-0.118	-0.0487	-0.0781	-0.0303	-0.0886
100129126	-0.0759	-0.0375	-0.0154	-0.0757	-0.0894	-0.0319	0.0222	-0.0919	-0.0519	-0.0157	-0.0089	0.102	0.0189	-0.0162	-0.0237	-0.0329	-0.0555	-0.023	-0.0098	-0.1028	-0.0058	-0.0224	0.0249	0.0257	-0.0162	-0.0178	-0.0209	-0.0485	-0.1451	-0.1445	-0.0192	0.0363	-0.054	-0.0965	-0.0627	0.0509	-0.0304	0.0664	-0.0637	-0.0094	0.0448	-0.0691	-0.0756	0.0193	-0.0635	-0.0266	0.0918	0.0219	-0.0237
100129128	-0.0386	0.1545	0.3093	0.205	0.0684	0.1361	0.2615	0.1321	0.1865	0.0279	0.2307	0.3067	0.0474	0.0606	-0.0139	0.1218	0.2759	0.1467	0.1555	0.1136	0.0493	0.0867	0.1035	0.4653	0.1886	0.1957	0.1381	0.1915	0.2389	0.3402	0.0974	0.2265	0.2877	0.1094	0.0108	0.1411	0.0809	0.0271	0.1439	0.1919	0.2989	0.197	0.1856	0.1222	0.1247	0.1363	0.2472	-0.056	-0.0775
100129129	0.1948	0.2217	0.2626	0.3116	0.2534	0.068	0.1497	0.2654	0.0479	0.1116	0.224	0.132	0.0992	0.2139	0.1633	0.1096	0.2631	-0.092	0.216	0.1778	0.4132	0.1494	0.042	0.1363	0.0328	0.2025	0.2417	0.5397	0.2825	0.3988	0.1308	0.2638	0.2883	0.1251	0.4349	0.1076	0.1917	0.2529	0.2689	0.248	0.2798	0.2165	0.3699	0.3177	0.2205	0.1566	0.2693	0.503	0.0249
100129130	0.2194	0.4918	0.2584	0.2456	0.3819	0.3248	0.4021	0.2556	0.4315	0.3047	0.3619	0.469	0.3391	0.3294	0.3318	0.2175	0.4452	0.3728	0.2599	0.2236	0.159	0.2694	0.2337	0.3259	0.3244	0.3841	0.3125	0.3655	0.4453	0.6732	0.4489	0.2794	0.4216	0.3779	-0.0019	0.2437	0.2936	0.2591	0.1687	0.2957	0.286	0.4641	0.2215	0.3732	0.2683	0.1611	0.5851	0.2494	0.2977
100129134	-0.1418	-0.0151	-0.1089	-0.131	-0.0745	-0.0784	-0.0496	-0.1254	-0.0915	-0.1067	-0.022	0.1606	0.0405	-0.0546	-0.1328	-0.2001	-0.0446	-0.1387	-0.0729	-0.0795	0.1069	-0.0825	-0.0464	0.0294	-0.069	-0.0768	-0.0997	-0.019	-0.0804	-0.0535	0.0307	-0.041	-0.0652	-0.0108	-0.015	-0.032	0.0231	0.0279	-0.1129	-0.1231	0.0279	-0.1385	-0.0284	-0.1362	-0.1325	-0.0827	-0.1495	-0.2091	-0.0968
100129135	-0.1041	-0.1477	-0.1685	-0.0451	-0.0844	-0.2115	-0.1767	-0.1631	-0.1302	-0.0403	-0.1589	-0.2107	-0.1222	-0.0688	-0.114	-0.078	-0.1835	-0.146	-0.1554	-0.0388	-0.1449	-0.0966	-0.0608	-0.0984	-0.1392	-0.1817	-0.1443	-0.023	-0.0635	-0.2076	-0.152	-0.1136	0.0559	-0.0699	-0.0816	0.0652	-0.0525	-0.0525	-0.0337	-0.1371	-0.0564	-0.1365	-0.0811	-0.1348	0.0105	-0.0909	-0.1054	-0.1692	-0.1382
100129138	-0.1883	-0.1074	-0.0541	-0.0274	-0.1378	-0.182	-0.0468	-0.1622	-0.1522	-0.1637	-0.1661	-0.2343	-0.278	-0.1421	-0.1735	-0.0973	-0.1205	-0.3055	-0.0997	-0.1001	-0.1962	-0.1552	-0.0333	-0.0174	-0.1177	0.0435	-0.0429	-0.08	-0.0397	-0.0882	-0.1421	-0.1917	-0.0519	0.0251	-0.1479	-0.1708	-0.1654	-0.0657	0.0072	-0.2201	-0.1655	-0.218	-0.0588	-0.0695	-0.2134	-0.0915	-0.2128	-0.2133	-0.0605
100129139	0.0487	-0.0761	0.0245	0.1776	0.1234	-0.0777	0.3221	0.1866	0.143	0.0087	0.0779	-0.0822	-0.0067	0.0105	-0.0465	0.2832	0.1879	-0.0233	0.1431	0.046	0.1046	0.0581	0.0272	0.4753	0.0395	0.0247	0.0244	-0.1576	0.1256	-0.214	0.2275	-0.0341	-0.1125	-0.0932	0.0539	0.1828	0.3189	-0.0976	-0.0406	-0.185	0.1132	-0.0143	0.0386	0.1138	0.0803	0.1913	0.0834	-0.0787	-0.1957
100129140	0.1562	0.2274	0.2808	0.1974	0.0911	0.2022	0.264	0.2304	0.2154	0.1579	0.1715	0.3657	0.2006	0.2548	0.2611	0.2531	0.276	0.3442	0.2442	0.221	0.1179	0.1987	0.1927	0.0878	0.2691	0.2045	0.3141	0.26	0.2082	0.1797	0.2142	0.1949	0.2192	0.1213	0.1629	0.152	0.1933	0.0343	0.2008	0.3133	0.3974	0.1109	0.1687	0.2125	0.3095	0.146	0.2525	0.0582	0.1032
100129142	-0.208	-0.0954	-0.0923	0.0311	0.0554	-0.1269	-0.049	-0.1405	-0.0749	0.0131	-0.2304	-0.2216	-0.3664	-0.0338	-0.2635	-0.265	-0.1439	-0.5356	-0.0308	-0.0268	-0.1638	-0.0713	-0.0421	-0.0451	-0.1842	-0.0304	-0.0655	-0.0608	-0.0441	-0.1525	-0.0688	-0.1278	-0.047	0.0483	-0.0162	-0.0568	-0.1919	0.0354	-0.0674	0.003	0.0276	-0.0554	0.1312	-0.0714	-0.0536	-0.0412	-0.2743	-0.0739	-0.0032
100129144	-0.1147	-0.138	-0.1708	-0.1778	-0.1229	-0.3725	-0.2257	-0.2766	-0.1953	-0.1486	-0.3459	-0.3867	-0.3829	-0.175	-0.2339	-0.261	-0.3598	-0.3699	-0.0782	-0.1754	-0.2022	-0.3952	-0.0306	-0.0493	-0.3517	-0.2241	-0.1756	-0.2033	-0.2405	-0.334	-0.1335	-0.3018	-0.2548	-0.2271	-0.1638	-0.2051	-0.2535	-0.0674	-0.1703	-0.152	-0.2666	-0.0708	-0.1456	-0.3082	-0.1748	-0.1419	-0.3825	0.0419	-0.1886
100129147	-0.0072	-0.0932	-0.041	0.1097	-0.0341	0.0879	0.024	-0.0112	-0.0213	-0.0694	0.1717	-0.0552	-0.2129	-0.1009	-0.1417	-0.1512	-0.0528	-0.2402	-0.1195	0.0672	-0.1023	-0.0834	-0.067	-0.2726	-0.1161	0.0918	0.077	0.1583	0.0708	0.0375	0.1594	0.0975	-0.0135	0.1029	0.138	0.0621	-0.0153	0.0971	0.1317	0.0633	-1e-04	-0.0604	-0.0888	-0.034	-0.2067	-0.0097	0.0909	-0.0408	-6e-04
100129148	0.2784	0.181	0.2067	0.0645	0.1744	0.1106	0.2366	0.0841	0.106	0.191	0.1215	0.1368	0.2746	0.2882	0.1918	0.2029	0.2378	0.097	0.4807	0.2277	0.1308	0.1294	0.1483	0.0172	0.1752	0.1534	0.2228	-0.005	-0.0587	0.0038	0.031	0.1302	8e-04	0.2603	0.0309	-0.047	0.2092	-0.0259	0.0692	-0.0214	0.2237	0.215	0.1146	0.2021	0.0659	0.127	-0.1114	0.0941	0.0562
100129149	-0.1174	-0.0767	-0.1199	-0.0154	-0.0798	-0.1876	-0.0478	-0.1057	-0.0935	-0.0897	-0.0897	-0.1903	-0.5128	-0.1518	-0.3461	-0.1644	-0.0674	-0.4943	-0.0928	-0.071	-0.0739	-0.227	-0.1103	-0.1669	-0.0371	-0.0092	-0.0093	-0.1364	-0.0012	-0.3287	-0.1039	-0.0758	-0.0813	-0.0231	-0.0504	-0.0954	-0.2175	-0.0545	-0.027	-0.0215	0.028	-0.1207	-0.0458	-0.2085	-0.0543	-0.0928	-0.4016	-0.1675	-0.0637
100129151	0.1048	0.0267	0.3225	-0.1529	0.0472	0.0069	0.0381	0.0733	0.2056	0.0628	0.0244	0.4615	0.002	0.0661	0.0635	-0.1689	0.002	-0.0462	0.0631	-0.0697	-0.0173	0.0864	0.0505	0.0847	0.0285	0.0227	0.0299	-0.0342	0.0756	0.5512	0.1543	0.1028	0.0427	0.0314	0.1608	0.1412	0.3895	0.1524	0.139	0.0805	0.131	0.2133	0.1876	0.2129	0.1634	0.3162	0.5895	0.4447	0.0127
100129153	-0.136	-0.112	0.0198	-0.0448	-0.0068	-0.1166	-0.0801	-0.1567	-0.0898	-0.0738	-0.1133	-0.0764	-0.0937	-0.1022	-0.0968	-0.0895	-0.0869	-0.0498	-0.0081	-0.1026	-0.1519	-0.0413	-0.1419	-0.0495	-0.0092	-0.056	-0.0402	-0.1953	-0.1399	-0.3024	-0.0261	-0.1204	-0.1717	-0.0988	-0.0556	-0.1108	-0.2112	-0.158	-0.0091	-0.144	-0.0957	-0.1045	-0.0423	-0.1526	-0.1339	-0.1844	-0.1233	-0.1303	-0.0942
100129154	-0.0051	0.0351	0.1052	0.05	0.0382	0.1146	0.0749	-0.0155	0.0736	0.0257	0.0836	0.1751	0.1396	0.1078	0.037	0.1328	0.0808	0.0978	0.0729	-0.0274	-0.0232	0.0342	0.0213	0.1924	0.1681	0.0922	0.0517	0.0756	0.002	0.0644	0.0252	0.104	-0.0151	0.2064	0.036	0.0447	0.1441	0.0672	0.1176	-0.0324	0.0753	0.0671	0.0601	0.0875	0.022	0.0706	0.1239	-0.0356	0.063
100129155	0.2114	0.1242	0.3003	0.2257	0.155	0.2149	0.2779	0.1789	0.1466	0.0808	0.0694	0.2127	-0.1465	0.1929	0.0697	0.0368	0.1858	-0.1721	0.102	0.0846	0.2431	0.2098	0.0539	0.0373	0.2304	0.2282	0.1746	0.2111	0.2125	0.1957	0.0577	0.1418	0.1727	0.1407	0.1665	0.139	0.1702	0.1059	0.1597	0.1107	0.2419	0.1627	0.1618	0.1445	0.2244	0.0951	0.107	0.1065	-0.0131
100129156	-0.1212	-0.0887	-0.0769	-0.067	-0.0268	-0.1657	-0.1324	-0.1873	0.0062	0.0369	0.0048	-0.0577	-0.1387	-0.12	0.0182	-0.2232	-0.1068	-0.0373	-0.0992	-0.0774	0.0787	-0.0731	-0.0863	-0.0131	-0.1275	-0.1202	-0.1697	-0.0686	0.1426	-0.0959	-0.2039	0.0089	-0.0465	-0.0895	-0.0065	-0.226	-0.0191	0.0582	0.0287	0.0289	-0.0815	-0.0926	-0.0113	0.037	-0.2049	-0.0637	0.2335	-0.1231	-0.0891
100129159	0.1162	0.1425	0.1533	0.1197	0.1615	0.2201	0.1271	0.1491	0.079	0.0205	0.1265	0.1281	0.1465	0.0862	0.1126	0.152	0.2005	0.205	0.0907	0.0545	0.1294	0.162	0.1437	0.0682	0.1771	0.2357	0.1067	0.2066	0.2325	0.3057	0.2148	0.1597	0.1525	0.1927	0.1137	0.1317	0.0857	0.0888	0.1764	0.1903	0.1645	0.0837	0.0738	0.1716	0.1636	0.0466	0.2252	0.1006	0.158
100129162	-0.1446	0.0515	-0.0673	-0.0793	-0.1091	-0.0479	-0.0542	-0.0098	-0.1248	-0.0648	0.0038	0.065	-0.029	-0.0529	-0.0058	0.0407	0.0986	0.1581	-0.0633	-0.0174	-0.1082	0.0015	0.0848	-3e-04	0.0409	0.0076	-0.0897	0.0913	-0.0499	0.0667	0.0459	0.0137	-0.0331	-0.0376	0.031	-0.0054	-0.0901	-0.0765	0.0354	0.0794	0.0326	-0.0485	-0.0231	-0.0371	9e-04	-0.0234	-0.1457	-0.0481	-0.0227
100129163	-0.1678	-0.077	-0.1163	-0.138	-0.1258	-0.0285	-0.0227	-0.1003	-0.1247	-0.0734	-0.049	-0.0488	0.0627	-0.0739	-0.0233	-0.1857	-0.0595	0.1373	-0.1388	-0.06	-0.1288	-0.047	-0.1216	-0.2274	-0.1246	-0.0613	-0.0841	-0.0701	-0.0957	0.2218	-0.1431	-0.0714	-0.041	-0.1114	-0.0729	-0.0642	-0.026	-0.0582	-0.1442	-0.1003	-0.0165	-0.0729	-0.0509	-0.0161	-0.1359	-0.1302	0.2398	-0.0252	-0.0565
100129165	-0.186	-0.2172	-0.1536	-0.1268	-0.1394	-0.1482	-0.2128	-0.2215	-0.1357	-0.1531	-0.206	-0.215	-0.2527	-0.1728	-0.2082	-0.2372	-0.2383	-0.2541	-0.15	-0.1252	-0.2291	-0.2026	-0.1457	-0.1926	-0.2261	-0.1587	-0.1174	-0.154	-0.092	-0.133	-0.1361	-0.1265	-0.1628	-0.0693	-0.1467	-0.1321	-0.1569	-0.136	-0.1459	-0.0776	-0.1454	-0.1483	-0.1058	-0.1574	-0.164	-0.2024	-0.2464	-0.1003	-0.1524
100129169	-3e-04	0.0067	0.0393	0.081	0.0541	0.0329	0.0277	0.0217	0.0392	-0.0047	-0.0565	0.127	0.0903	0.033	0.0203	0.0209	0.0533	0.1103	0.0469	-0.0296	-0.0409	-0.0393	0.0699	0.0064	0.0358	0.0529	0.0799	0.0617	0.0105	-0.0382	0.0314	0.0708	0.0184	0.0126	-0.0292	0.0568	0.0206	0.0251	-0.0234	-0.0311	0.0268	0.0281	0.0192	0.0842	-0.0467	7e-04	-0.0364	0.0078	-0.0081
100129174	-0.3876	-0.3155	-0.3548	-0.2038	-0.1038	-0.3215	-0.2567	-0.3989	-0.2601	-0.1231	-0.3271	-0.2978	-0.221	-0.2367	-0.318	-0.3861	-0.3752	-0.3297	-0.3602	-0.3383	-0.3131	-0.132	-0.2417	-0.1977	-0.385	-0.2345	-0.2537	-0.3047	-0.4261	-0.5625	-0.1831	-0.3077	-0.3964	-0.2534	-0.3171	-0.2575	-0.0893	-0.151	-0.2415	-0.141	-0.2798	-0.3418	-0.2497	-0.2903	-0.2576	-0.1651	0.1549	-0.1888	-0.2869
100129175	-0.0326	0.052	-0.0115	0.0605	0.0318	0.0282	0.065	0.0184	0.1054	-0.0866	0.0631	-0.0207	0.0193	0.0693	0.0712	-0.0041	0.1585	0.0232	0.0843	-0.0012	-0.0344	-0.0435	-0.0521	0.0622	0.1854	0.0014	0.0983	0.1146	0.0904	-0.0851	-0.037	0.0908	0.0225	0.2075	0.1709	0.1133	-0.0615	0.0483	0.1062	-0.0699	0.0481	0.102	0.1131	0.0768	-0.0442	0.1388	0.0837	-0.0242	0.1336
100129176	0.2808	-0.037	0.1664	0.3372	0.2976	0.193	0.0711	0.1769	-0.0252	0.0982	0.2401	-0.1134	-0.287	0.129	-0.1168	0.0568	0.1551	-0.0507	0.0134	0.1288	0.0467	0.0036	0.1358	-0.0143	0.0524	0.1179	0.2451	0.345	0.2234	0.0406	0.0818	-0.004	0.1766	0.1828	0.2841	0.1139	-0.013	0.114	0.0368	0.142	0.0887	0.2925	0.1364	0.1262	0.0942	0.0898	-0.1167	0.0473	0.0701
100129178	-0.008	-0.1283	-0.1131	-0.1042	-0.0705	-0.0646	-0.1726	-0.013	-0.0725	-0.068	0.0594	-0.1233	-0.0516	-0.0605	-0.0135	-0.1153	-0.0129	0.2719	-0.139	-0.0716	-0.3214	0.0211	-0.1879	-0.0922	-0.3419	-0.2019	-0.1101	-0.3047	-0.1635	0.1812	-0.2341	-0.1622	0.0018	-0.0602	-0.0793	-0.2116	-0.1411	-0.2676	-0.1531	0.1516	0.1145	-0.0256	-0.0897	-0.0598	-0.1175	-0.0984	-0.1228	-0.2078	-0.2078
100129179	0.6648	0.7387	0.6184	0.7082	0.6317	0.4894	0.6148	0.4521	0.4801	0.5532	0.5861	0.5345	0.5091	0.558	0.6796	0.4145	0.5121	0.3174	0.6543	0.6693	0.3203	0.5083	0.7598	0.1482	0.3497	0.5495	0.5123	0.4949	0.5624	0.1537	0.4155	0.4994	0.5348	0.4569	0.5905	0.1707	0.5355	0.531	0.4982	0.3319	0.355	0.5946	0.5581	0.5241	0.5997	0.7739	0.3023	0.5796	0.3012
100129182	-0.126	-0.0988	-0.0972	-0.1255	-0.0039	0.056	-0.0842	-0.1583	-0.1178	-0.0799	-0.0254	-0.072	-0.5188	0.0216	0.0107	-0.0704	0.0644	-0.4501	-0.0565	0.0454	-0.1181	-0.1898	-0.0578	-0.3127	0.038	-0.0081	0.1856	0.1562	-0.0302	-0.33	0.0282	-0.2413	-0.0838	-0.0901	-0.0241	0.0926	-0.2102	0.0635	-0.0613	-0.0345	0.118	-0.0691	-0.0636	-0.065	-0.0598	-0.0811	-0.1913	0.0029	-0.1127
100129189	0.9193	0.7418	0.8422	0.5813	0.9151	0.8335	1.16	1.1883	0.9716	1.3455	0.8358	0.3514	0.689	0.8068	0.8819	1.016	0.5885	0.7438	1.0579	0.7992	0.7555	0.7963	1.1932	1.0678	1.2222	0.571	0.7809	0.2125	0.5385	0.0301	0.578	0.4343	0.3359	0.5382	0.2411	0.1928	1.1587	0.2961	0.5936	0.8293	0.7569	0.7176	0.4162	0.3768	0.5044	0.7052	-0.0629	0.0141	0.5665
100129191	-0.2061	-0.1806	-0.0949	-0.0576	-0.1492	-0.2004	-0.1385	-0.1114	-0.0909	-0.1652	-0.3158	-0.2087	-0.5409	-0.094	-0.2009	-0.2487	-0.2548	-0.4259	-0.2268	-0.1049	-0.2746	-0.3324	-0.1762	-0.2751	-0.0781	-0.1868	-0.0588	-0.3423	-0.1752	-0.4679	-0.1974	-0.0801	-0.2219	-0.1543	-0.0077	-0.1179	-0.2673	-0.1842	-0.0695	-0.015	-0.1193	-0.1664	-0.1205	-0.3121	-0.2379	-0.0708	-0.2356	-0.0232	-0.1899
100129192	-0.2359	-0.2383	-0.2252	-0.1505	-0.1321	-0.2293	-0.2453	-0.2068	-0.2458	-0.2346	-0.2218	-0.2054	-0.238	-0.2362	-0.2817	-0.1483	-0.2296	-0.0984	-0.153	-0.2237	0.0311	-0.1315	-0.2039	-0.1132	-0.2311	-0.1085	-0.1675	-0.1694	-0.1918	-0.1837	-0.1637	-0.2142	-0.2259	-0.0867	-0.2926	-0.32	-0.224	-0.0913	-0.0561	-0.3641	-0.1796	-0.1728	-0.2623	-0.12	-0.1756	-0.1509	-0.159	-0.2978	-0.1888
100129193	-0.0568	-0.1075	-0.1562	-0.0949	0.0144	-0.1447	-0.0445	-0.058	-0.0029	-0.0387	-0.167	0.0196	0.0884	-0.0089	0.0881	-0.0994	-0.1779	0.2175	-0.0685	-0.0878	0.0114	-0.044	-0.1059	-0.1312	-0.151	-0.062	-0.1626	-0.032	-0.0235	0.0758	-0.1406	-0.0476	-0.0251	-0.0925	-0.0307	-0.1043	0.1162	-0.0453	-0.0869	-0.1123	-0.0923	-0.1028	-0.0954	-0.0823	0.0315	-0.0617	0.0858	0.1471	0.0171
100129194	0.0466	-0.0592	0.0617	-0.0838	-0.1264	0.0702	3e-04	-0.2222	-0.1963	-0.1324	-0.1618	-0.0044	-0.394	-0.2675	-0.2284	-0.0626	-0.1019	-0.1265	-0.122	-0.015	-0.0826	0.0047	-0.1493	-0.2658	-0.1367	-0.0801	-0.1991	0.0928	-0.2145	-0.1154	0.0744	0.0132	-0.0821	-0.0843	0.0101	-0.0778	-0.2362	0.059	-0.1529	-0.1347	0.0445	-0.0183	-3e-04	-0.202	-0.0784	-0.0141	-0.0207	-0.0991	-0.1598
100129195	0.5107	0.3396	0.2087	0.2893	0.3325	0.3582	0.4412	0.4194	0.2754	0.4225	0.1343	0.441	0.5745	0.4784	0.5126	0.4084	0.436	0.3803	0.4688	0.2652	0.3706	0.1877	0.5469	0.2089	0.3405	0.2843	0.4408	0.1005	0.1402	0.1762	0.1754	0.2993	0.2196	0.2434	0.2633	0.186	0.3584	0.2101	0.2104	0.3587	0.2642	0.3736	0.3189	0.1968	0.3002	0.3925	0.1325	0.1054	0.1199
100129196	0.3217	0.4455	0.534	0.2669	0.001	0.4013	0.305	0.4076	0.1836	-0.0686	0.3017	0.2069	0.3259	0.401	0.4452	0.1378	0.5092	0.1702	0.321	0.3538	0.158	-0.0537	0.3193	0.214	0.2169	0.25	0.5985	0.2544	0.292	0.0538	0.0237	0.2817	0.2824	-0.066	0.0815	0.0616	0.291	0.2186	-0.0124	0.0293	0.3203	0.3431	0.0952	0.0792	0.3048	0.001	-0.1856	0.049	0.1389
100129200	0.3005	0.5517	0.3894	0.5237	0.4479	0.5643	0.4927	0.4063	0.4846	0.4149	0.2451	0.481	0.1903	0.3524	0.2294	0.391	0.4206	0.2104	0.3834	0.2736	0.3134	0.4478	0.3461	0.6071	0.5755	0.5682	0.3453	0.5706	0.5885	0.1517	0.527	0.5001	0.2752	0.4636	0.3964	0.3435	0.2993	0.3367	0.5496	0.3664	0.5842	0.3755	0.239	0.3693	0.4983	0.526	0.1854	0.4053	0.2044
100129202	-0.2319	-0.251	-0.3456	-0.1929	-0.2046	-0.2216	-0.2376	-0.2801	-0.3363	-0.1929	-0.1387	-0.2586	-0.0673	-0.178	-0.2315	-0.2148	-0.1437	-0.0959	-0.3003	-0.1146	-0.186	-0.2185	-0.1438	-0.3323	-0.1769	-0.0574	-0.3003	-0.2832	-0.1135	-0.1374	-0.1899	-0.2681	-0.1292	-0.2407	-0.1025	-0.372	-0.2111	-0.1794	-0.082	-0.0866	-0.0166	-0.2024	-0.1685	-0.1792	-0.2606	-0.1656	-0.3984	-0.1718	-0.1685
100129203	0.3546	0.1077	0.0385	0.0788	0.1661	0.0717	0.1768	0.2291	0.1567	0.0762	-0.0238	-0.1531	0.1344	0.0689	0.1613	-0.0423	-0.079	-0.2381	0.1304	0.0436	0.1133	-0.0741	0.0756	0.0488	-0.0804	0.0482	0.0834	-0.0925	-0.1117	-0.2425	-0.1286	0.0511	-0.0843	-0.0049	0.0977	-0.1538	-0.0056	-0.0133	-0.0865	-0.0226	-0.1157	0.069	0.0823	-0.1212	0.0022	0.0264	-0.0218	0.0371	-0.1607
100129204	0.5934	0.472	0.4612	0.6506	0.6659	0.3835	0.5732	0.4095	0.6859	0.7145	0.277	0.3134	0.4703	0.7248	0.5925	0.5093	0.4299	0.1784	0.8307	0.6667	0.7027	0.7939	0.4807	0.3917	0.6132	0.7629	0.5706	0.4594	0.5733	0.7171	0.5002	0.5873	0.5025	0.6535	0.6698	0.4506	0.7595	0.4853	0.7496	0.71	0.7707	0.7237	0.6702	0.8511	0.6779	0.3862	0.4806	0.5964	0.501
100129206	0.1325	0.0492	0.0074	0.0686	0.1021	0.0646	0.0493	0.1264	0.1546	0.1294	0.1382	-0.0626	0.0722	0.1118	0.0701	0.0482	0.0063	-0.0696	0.0942	0.1051	0.066	-0.0041	0.0118	-0.0141	0.0982	0.0811	0.0876	0.1023	0.0349	0.0933	0.0133	0.153	0.1725	0.0153	0.0674	0.0072	0.0148	0.1563	-0.0094	0.1451	0.0446	0.1057	0.067	0.0137	0.0651	0.0632	0.0599	0.0394	0.0114
100129210	-0.1205	-0.012	-0.0588	-0.0772	-0.1009	-0.1621	-0.149	-0.083	-0.1616	-0.1119	-0.2752	-0.0918	-0.1611	-0.1238	-0.0095	-0.2037	-0.1552	-0.0988	-0.0611	-0.044	-0.2078	-0.1207	-0.1068	-0.1251	-0.0347	-0.1759	-0.1369	-0.0885	-0.0649	-0.2179	-0.1125	-0.0642	-0.0821	-0.1267	-0.0999	-0.019	-0.13	-0.0105	-0.0659	-0.0992	-0.057	-0.1601	-0.0447	-0.0452	-0.0476	-0.1314	-0.0452	-0.0097	-0.1211
100129212	-0.4011	-0.3811	-0.342	-0.1599	-0.2573	-0.533	-0.2413	-0.234	-0.2554	-0.1962	-0.3556	-0.3242	-0.4771	-0.2246	-0.1706	-0.41	-0.357	-0.88	-0.1558	-0.2011	-0.4061	-0.3206	-0.2828	-0.2518	-0.3576	-0.3062	-0.2875	-0.2442	-0.2189	-0.2292	-0.3194	-0.2737	-0.2956	-0.206	-0.1917	-0.1862	-0.1581	-0.1269	-0.2098	-0.132	-0.2581	-0.2984	-0.1231	-0.2895	-0.2662	-0.2714	-0.0915	-0.2633	-0.18
100129213	-0.0197	-0.0347	-0.1045	-0.0874	-0.1105	-0.1842	-0.1597	-0.084	-0.094	-0.0793	-5e-04	-0.037	0.0596	-0.1286	-0.0873	-0.0923	-0.0478	-0.0369	-0.1003	-0.0275	-0.0357	-0.2055	-0.0496	0.014	-0.0845	-0.1323	-0.1637	-0.0042	-0.1241	0.0201	-0.1746	-0.0813	-0.1437	-0.0626	-0.0475	-0.001	-0.2587	-0.057	-0.1695	-0.0586	-0.0115	-0.0638	-0.1361	-0.0618	-0.087	-0.0555	-0.0335	-0.0059	-0.0937
100129218	-0.0662	-0.112	-0.2711	-0.1136	-0.0063	0.0163	0.0143	-0.1973	-0.0411	-0.0589	-0.0805	-0.2078	-0.4469	-0.0723	-0.1347	0.0054	-0.1993	-0.4313	-0.04	0.04	-0.2477	-0.3241	-0.2788	-0.2571	-0.2551	-0.1006	-0.1058	0.0385	0.1455	-0.332	-0.1591	-0.0927	0.0819	-0.2154	-0.1226	-0.1195	-0.179	0.0087	-0.1397	-0.1412	-0.2597	-0.0774	-0.075	-0.0361	0.0048	-0.0761	-0.3199	-0.026	-0.1381
100129225	0.2299	0.1887	0.0116	0.0626	0.0683	0.1065	0.1562	0.2816	0.171	0.1294	0.2323	0.0231	0.3801	0.1411	0.3265	0.2679	0.2387	0.1545	0.0652	0.0724	0.195	0.2279	0.0244	0.1076	-0.013	0.0473	-0.0156	-0.0277	-0.0476	0.213	0.053	0.2981	-0.0468	0.0848	0.3064	-0.2009	0.2865	-0.0369	0.0925	0.1138	0.2009	0.1406	0.065	0.1297	0.0349	0.3486	0.1497	-0.0439	0.0982
100129227	-0.0409	0.0491	0.0484	0.1565	-0.1113	-0.1042	-0.1358	0.0676	-0.0541	-0.1181	0.1532	0.032	0.0965	-0.0139	0.0126	0.0939	0.0059	0.1239	0.0986	-0.0922	-0.0219	0.0815	-0.1312	-0.1202	0.0561	-0.0622	0.0429	0.0313	0.1324	-0.2612	-0.0414	-0.0721	0.0248	0.1322	-0.0456	1e-04	-0.0958	-0.0599	-0.1175	0.0249	0.056	-0.1684	-0.2243	-0.0467	0.25	0.1581	0.3093	-0.0492	-0.0967
100129229	0.0068	-0.1776	0.0285	-0.012	0.081	-0.1412	-0.1476	-0.2688	-0.0686	0.0018	-0.185	-0.063	0.0465	-0.0103	-0.0278	-0.1863	-0.0948	-0.0138	0.081	0.2235	0.0045	0.2792	-0.0607	-0.0027	-0.0349	0.0066	-0.0939	-0.2003	-0.2898	0.0359	-0.1919	0.0223	-0.0025	-0.0458	0.097	0.0152	0.0127	0.0234	-0.0339	0.0271	-0.1154	-0.096	-0.0379	-0.0257	0.0596	0.0024	-0.1894	0.195	-0.0607
100129230	-0.4414	-0.3927	-0.3462	-0.1749	-0.1409	-0.3626	-0.3545	-0.4134	-0.3096	-0.2096	-0.407	-0.5667	-0.7723	-0.3202	-0.4099	-0.4714	-0.3546	-0.7676	-0.3766	-0.2945	-0.4757	-0.3408	-0.2763	-0.4055	-0.4481	-0.2647	-0.2455	-0.1752	-0.1601	-0.5624	-0.2406	-0.3399	-0.2093	-0.2022	-0.2539	-0.1814	-0.5047	-0.075	-0.2	-0.2973	-0.3072	-0.3313	-0.2048	-0.3382	-0.279	-0.2849	-0.4572	-0.3346	-0.1312
100129231	0.0172	0.0665	-0.0445	-0.0062	0.0329	-0.049	-0.0848	-0.0238	-0.0262	-0.0514	0.0806	-0.0229	0.0396	-0.0101	-0.0519	-0.1645	-0.041	-0.0172	-0.0143	-0.0207	0.0655	-0.048	-0.089	-0.0924	0.0195	-0.0592	-0.0209	-0.1104	-0.0079	0.0325	-0.0227	0.0145	0.0749	-0.0515	0.1073	-0.1201	-0.0259	-0.071	-0.1284	0.0253	-0.0724	-8e-04	0.0096	4e-04	0.0041	0.02	-0.048	-0.0602	-0.001
100129234	0.1441	0.1601	0.2139	0.151	0.0953	0.1079	0.14	0.1722	0.196	0.1109	0.2393	0.1636	0.173	0.1217	0.1461	0.1099	0.0632	0.2091	0.1324	0.1254	0.0832	0.2242	0.1542	-0.0614	0.1817	0.1169	0.0765	0.0753	-0.1399	0.1773	0.0914	0.1473	0.2214	0.0577	0.1537	-0.0684	-0.0906	0.1142	-0.0456	-0.0928	0.0806	0.1398	0.1046	-0.0729	0.0412	-0.1401	-0.1141	0.0354	-0.1421
100129236	0.1848	0.1225	0.1732	0.0877	0.1137	0.0581	0.0412	0.1825	0.0533	0.1133	0.1642	0.2271	0.0982	0.1486	0.267	0.1134	0.097	0.1457	0.1406	0.1742	0.0727	0.0804	0.0958	0.1782	0.0912	-0.0045	-0.0906	0.1844	0.0825	0.2864	0.0512	0.1967	0.1087	0.1216	-0.0369	0.1113	0.1942	0.0563	0.0833	0.0549	0.1425	0.1188	0.0873	-0.1157	0.0604	0.1179	0.2184	0.294	0.022
100129238	0.1009	0.1768	0.0442	0.1304	0.1359	0.1897	0.1225	0.1109	0.1292	0.1175	0.0865	0.2627	0.1944	0.1069	0.2049	0.115	0.2242	0.2973	0.2281	0.1466	0.0728	0.2393	0.1534	0.1482	0.2067	0.1352	0.1453	0.1594	0.0905	0.2416	0.1034	0.1378	0.1405	0.1285	0.1433	0.0625	0.1728	0.0667	0.1172	0.2532	0.2204	0.1467	0.1354	0.1659	0.1425	0.2039	0.2844	0.0467	0.2291
100129242	-0.1521	-0.1544	-0.1438	-0.208	-0.2135	-0.1832	-0.1765	-0.2877	-0.1682	-0.1703	-0.1491	-0.1813	-0.1797	-0.1377	-0.1826	-0.2319	-0.145	-0.0877	-0.2222	-0.1838	-0.2073	-0.21	-0.172	-0.2707	-0.2973	-0.2235	-0.1827	-0.1984	-0.1927	-0.0426	-0.112	-0.1454	-0.2096	-0.1561	-0.1708	-0.1354	-0.1523	-0.1348	-0.2003	-0.1487	-0.1367	-0.1403	-0.1004	-0.1054	-0.2072	-0.1929	-0.0549	-0.1004	-0.1455
100129244	-0.0865	-0.0556	-0.029	0.0033	0.0293	-0.1098	-0.1122	-0.1044	-0.0552	-0.0456	-0.0901	-0.1125	-0.2788	-0.0504	-0.104	-0.1295	-0.1129	-0.3694	-0.0592	-0.0129	-0.1049	-0.0816	0.0152	-0.1453	-0.0334	-0.032	-0.0166	-0.0149	-0.0138	-0.0576	-0.0348	-0.0181	-0.0357	-0.0026	0.0519	0.0361	-0.1122	0.0039	-0.0192	-0.0098	-0.0148	-0.0059	0.0233	0.001	-0.0437	0.0116	-0.099	4e-04	-0.0862
100129245	0.0946	0.2567	0.0879	-0.0733	0.1317	0.2423	0.0972	0.1448	0.1537	0.0115	-0.0382	0.1265	0.1433	0.13	0.1483	-0.0086	0.1704	-0.0936	0.069	0.2155	0.1233	-0.0672	0.3436	0.0465	0.0621	0.0332	0.3033	0.4071	0.1239	-0.2533	0.0691	0.2158	0.2018	0.0314	0.313	-0.0205	-0.0327	0.1	-0.138	0.1789	-0.0717	0.16	0.0253	-0.0481	0.0548	0.0888	0.1578	0.128	0.2095
100129248	-0.0391	-0.0272	-0.0247	-0.0509	-0.0263	-0.0674	0.0194	0.0365	0.0113	0.0416	-0.032	-0.1375	0.0097	-0.0524	-0.0105	-1e-04	-0.1755	-0.115	2e-04	-0.0912	0.0427	-0.0219	0.0092	0.097	0.0396	-0.1423	0.0239	-0.0073	-0.1527	-0.2068	-0.0689	-0.0394	-0.0811	-0.0981	-0.1143	-0.0462	0.1502	-0.0572	-0.0794	-0.0672	-0.1222	-0.0366	-0.0751	-0.1471	-0.1322	-0.1099	0.0216	0.0399	-0.0306
100129250	-0.0486	-0.0624	-0.0797	0.0195	-0.0058	-0.1058	-0.0599	-0.0767	-0.1249	-0.0887	-0.1426	-0.1879	-0.1853	-0.0312	-0.1549	-0.1876	-0.0392	-0.3785	-0.132	-0.0114	-0.2062	-0.1761	0.1232	-0.0625	-0.0907	0.0206	0.0079	-0.0034	0.0523	-0.3276	0.0131	-0.0206	-0.0323	0.0017	0.0426	0.0498	-0.0658	0.0806	-0.0493	0.043	-0.1002	-0.1282	-0.0184	-0.097	-0.0495	-0.0108	-0.1032	-0.0143	-0.1538
100129251	0.4539	0.5706	0.5936	0.3046	0.2467	0.4174	0.3746	0.5984	0.3229	0.3031	0.3932	0.4554	0.6503	0.24	0.497	0.359	0.5202	0.422	0.3198	0.3928	0.4986	0.4344	0.613	0.4588	0.1934	0.3592	0.2738	0.3888	0.5344	0.2567	0.4068	0.2657	0.323	0.1185	0.2559	0.2807	0.3965	0.4383	0.3078	0.5185	0.1944	0.264	0.4026	0.2954	0.4052	0.3588	0.5287	0.2165	0.4004
100129252	-0.2926	-0.2509	-0.2598	-0.1744	-0.1227	-0.3757	-0.1527	-0.1256	-0.1545	-0.0871	-0.2275	-0.1961	-0.4658	-0.185	-0.2325	-0.3701	-0.2762	-0.2556	-0.0584	-0.1562	-0.2618	-0.1552	-0.2144	-0.2744	-0.162	-0.1924	-0.1633	-0.2877	-0.2336	-0.1644	-0.2556	-0.1342	-0.1584	-0.1062	-0.1836	-0.1825	-0.1168	-0.1523	-0.2221	-0.3134	-0.2638	-0.1556	0.0398	-0.1007	-0.1894	-0.1282	-0.1224	0.0133	-0.2043
100129253	-0.0534	-0.078	-0.0682	0.0084	-0.0043	-0.0803	-0.0829	-0.0891	-0.0664	-0.0942	-0.1105	-0.0324	0.0397	-0.0162	0.0243	-0.1192	-0.1656	-0.0392	-0.1066	0.0223	0.0129	-0.0641	-0.0384	-0.0827	-0.0828	-0.065	-0.107	-0.0452	-0.0359	0.0877	-0.043	-0.0644	-0.0636	-0.0272	0.0622	0.0126	-2e-04	0.0428	-0.0316	0.0611	-0.0485	0.015	0.0043	0.0146	-0.0293	0.0301	0.0551	0.0151	-0.0694
100129254	-0.1853	-0.1741	-0.1173	-0.033	-0.0734	-0.1242	-0.1071	-0.136	-0.0069	-0.1211	-0.1881	-0.1753	-0.3306	-0.1481	-0.1455	-0.1457	-0.1461	-0.3201	-0.1005	-0.1179	-0.1766	-0.1849	-0.1009	-0.2104	-0.1511	-0.0889	-0.1351	-0.0808	-0.1231	0.2252	-0.0799	-0.0675	0.0337	-0.0579	-0.1485	-0.1944	-0.149	0.0214	-0.0861	-0.0636	-0.0759	-0.0557	-0.1019	-0.0537	-0.0193	-0.1507	-0.0391	-0.0965	-0.0678
100129256	-0.2975	-0.3475	-0.2665	-0.2937	-0.3025	-0.1286	-0.2281	-0.3634	-0.1194	-0.2473	-0.1078	-0.2041	-0.1949	-0.245	-0.321	-0.3561	-0.3593	-0.2851	-0.3044	-0.1681	-0.2052	-0.1387	-0.0506	-0.1744	-0.2136	-0.1939	-0.229	-0.2116	-0.3673	-0.0691	-0.4343	-0.3078	-0.2712	-0.238	-0.2071	-0.3563	-0.1067	-0.2428	-0.2583	-0.1613	-0.1601	-0.1811	-0.2248	-0.3711	0.0043	-0.2002	-0.3433	-0.215	-0.3257
100129257	0.0773	0.1202	-0.0831	-0.0764	0.0842	-0.2053	0.0048	-0.0189	0.0118	0.0744	-0.001	-0.2289	-0.0705	-0.0541	0.0307	-0.1245	-0.1344	-0.4343	0.1682	0.0584	-0.0553	0.0031	-0.0875	-0.1861	-0.0187	-0.009	0.1278	-0.1738	0.0463	-0.1707	-0.273	0.0866	-0.1019	-0.086	-0.1716	0.3212	-0.1154	-0.0643	-0.2585	-1e-04	-0.0687	-0.0176	0.1214	-0.1674	-0.1885	0.0277	-0.1658	0.2474	-0.2401
100129259	-0.0603	0.0075	-0.0545	0.0084	-0.0846	-0.1267	-0.0844	-0.0313	-0.0938	-0.0666	-0.062	-0.0302	-0.2107	-0.1443	-0.1047	-0.1292	-0.0968	-0.345	-0.1132	-0.0726	-0.1427	-0.0046	0.013	-0.0991	-0.1054	-0.0642	-0.0338	0.0969	-0.1259	0.1373	0.0216	-0.0696	0.0072	-0.0462	0.0866	-0.0668	-0.0328	-0.0137	-0.0672	0.0594	-0.1208	-0.0359	-0.0427	-0.1091	-0.0245	-0.0054	0.0634	-0.0245	0.0041
100129260	-0.1903	-0.1295	-0.1902	-0.0452	-0.067	-0.1159	7e-04	-0.0018	-0.0895	-0.091	-0.0798	-0.0549	-0.1009	-0.0941	-0.0582	-0.0684	-0.1723	-0.2463	-0.1608	-0.1154	-0.1358	-0.1097	-0.08	-0.0298	-0.2204	-0.0761	-0.1313	-0.0652	-0.0452	-0.1851	0.0677	-0.1122	0.0231	-0.1541	-0.0019	-0.1724	-0.0708	-0.0587	-0.1775	-0.1022	-0.0704	-0.0753	0.004	-0.1353	-0.1345	0.0271	0.1289	-0.0602	-0.0648
100129262	0.3335	0.2342	0.2245	0.1392	0.2343	0.3065	0.19	0.23	0.1294	0.3114	0.1278	-0.0055	0.1789	0.2555	0.2373	0.2387	0.1623	-0.0537	0.2837	0.2632	-0.0248	0.084	0.2241	-0.0233	0.1229	0.1089	0.2581	0.0596	0.0816	-0.2023	0.1472	0.1726	0.131	0.2052	0.2813	-0.1362	0.025	0.2655	0.1491	0.1927	0.0521	0.2084	0.0868	-0.0325	0.1693	0.269	0.0567	0.0084	-0.0674
100129263	-0.0636	-0.1678	-0.1408	-0.1419	-0.0749	-0.0618	-0.1104	-0.0155	-0.1094	-0.0975	-0.1018	-0.0214	0.0588	-0.0971	-0.0561	-0.1322	-0.1075	0.0105	-0.1163	-0.1502	-0.0695	-0.0356	-0.1155	-0.0487	-0.133	-0.0726	-0.0581	0.0617	-0.0652	0.0918	-0.1171	-0.0977	-0.0109	-0.0797	-0.0111	-0.0445	-0.0556	-0.0802	-0.0774	0.0458	-0.0611	-5e-04	-0.0794	-0.1517	-0.1347	0.0446	-0.0093	-0.1162	-0.0654
100129265	-0.0289	-0.0837	-0.0647	-0.1026	-0.0804	-0.0443	-0.1631	-0.005	-0.0434	0.012	0.0217	-0.0481	-0.0524	-0.032	-0.0553	-0.0937	-0.0221	-0.095	-0.0519	-0.0219	-0.0046	-0.0966	-0.0701	0.0183	-0.1854	-0.1304	-0.1634	-0.0793	-0.1246	-0.0973	-0.0143	-0.064	-0.1105	-0.0296	-0.0804	-0.256	-0.0667	-0.1424	-0.0319	-0.1124	-0.0905	-0.0814	0.0226	-0.144	-0.1249	-0.0995	-0.0465	-0.0323	-4e-04
100129266	-0.027	-0.0413	-0.0945	-0.0086	-0.0101	-0.0206	-0.0987	-0.0338	-0.0541	-0.0185	-0.0144	0.0089	-0.081	-0.0137	0.0238	0.0095	-0.1599	-0.0356	-0.1183	0.0269	0.0085	-0.0873	0.0118	-0.0219	-0.2015	-0.0753	-0.1049	-0.0421	-0.0954	-0.085	-0.0684	-0.1908	-0.0576	0.0305	-0.0874	-0.0516	-0.0621	-0.0958	-0.12	-0.1947	-0.0605	-0.0282	-0.0844	-0.0712	-0.0762	0.0097	-0.135	-0.0578	-0.1079
100129267	-0.4124	-0.3145	-0.5476	-0.2806	-0.2784	-0.2413	-0.2842	-0.2268	-0.261	-0.2685	-0.1773	-0.0535	-0.077	-0.2882	-0.3602	-0.2822	-0.2441	-0.7004	-0.2203	-0.317	-0.3011	-0.2738	-0.1724	-0.4672	-0.1038	-0.2756	-0.4132	-0.1936	-0.1169	-0.2639	-0.2507	-0.2182	-0.3797	-0.1825	-0.388	-0.2325	-0.2641	-0.3157	-0.391	-0.049	-0.1144	-0.2625	-0.2816	-0.229	-0.344	-0.3152	-0.1561	-0.0932	-0.2211
100129268	0.2098	0.2219	0.1857	0.0903	0.1126	0.1552	0.2399	0.263	0.1898	0.1481	0.0526	0.3841	0.3784	0.2005	0.2573	0.2516	0.2675	0.3188	0.3305	0.158	0.2841	0.2414	0.2507	0.0651	0.1681	0.1492	0.2158	0.0629	0.0608	0.3826	0.227	0.1111	0.1682	0.1286	0.0978	0.0465	0.293	0.1233	0.1074	0.1083	0.1812	0.0983	0.1357	0.2872	0.1859	0.2303	0.2628	0.2241	0.1342
100129269	-0.009	-0.0039	-0.0187	-0.074	0.0115	0.0302	-0.0145	0.0747	-0.0133	-0.0336	-0.1956	0.091	0.1123	-0.0352	0.0433	-0.0746	0.0448	0.0735	0.0643	-0.0052	-0.0663	-0.0143	-0.0395	-0.1651	-0.0156	-0.0827	0.0704	-0.0056	-0.0843	-0.1918	-0.026	0.0213	-0.0235	2e-04	-0.0751	-0.0158	-0.0412	-0.0271	-0.0691	-0.0216	-0.0497	-0.1028	0.0261	-0.0132	0.0197	-0.021	0.0101	0.0444	-0.1505
100129271	-0.0177	0.1401	0.0276	0.0208	-0.1152	0.1197	0.0582	0.0731	0.1178	-0.0374	-0.0905	0.4375	0.2678	0.1318	0.2074	-0.0756	0.0519	0.4812	-0.0755	0.062	-0.0616	0.0497	-0.0188	0.0875	0.0508	0.0468	0.0053	0.1157	0.0855	0.321	-0.0263	0.0547	0.1177	-0.0155	-0.0333	0.0876	0.176	-0.1035	0.0639	0.1239	0.0852	0.1	0.0491	0.0992	0.0495	0.0815	0.1951	0.175	0.1482
100129272	-0.2064	-0.1647	-0.1943	-0.0554	-0.0694	-0.2858	-0.1367	-0.2399	-0.2488	-0.1493	-0.1915	-0.3938	-0.5094	-0.0811	-0.2553	-0.1417	-0.3006	-0.378	-0.152	-0.0545	-0.2606	-0.3224	-0.0522	-0.0978	-0.2827	-0.1501	-0.2101	0.058	-0.2192	-0.4152	-0.1011	-0.154	-0.1662	-0.0288	-0.0534	-0.2922	-0.1795	-0.0514	-0.1547	-0.1132	-0.2141	-0.2292	0.0173	-0.0132	-0.258	-0.2655	-0.396	-0.1554	0.0667
100129276	-0.2566	-0.2239	-0.1207	-0.1333	-0.1058	-0.303	-0.1205	-0.3749	-0.1831	-0.1316	-0.3291	-0.2783	-0.4637	-0.1822	-0.4537	-0.1932	-0.3317	-0.3763	-0.3104	-0.1307	-0.3047	-0.2215	-0.2066	-0.2291	-0.1992	-0.1355	-0.0527	-0.2205	-0.2286	-0.3644	-0.2026	-0.199	-0.2482	-0.2054	-0.1433	-0.1068	-0.2591	-0.2365	0.0077	-0.0355	-0.0751	-0.1376	-0.1268	-0.3014	-0.2279	-0.254	-0.3097	-0.1492	-0.208
100129277	0.2364	0.1237	0.2736	0.373	0.3137	0.175	0.1426	0.2233	0.1113	0.2429	0.1968	-0.1384	0.0516	0.3522	0.1931	-0.0249	0.0472	0.1099	0.1955	0.3263	0.224	0.1317	0.2907	-0.034	0.1605	0.2921	0.3139	0.4124	0.2518	-0.1332	0.207	0.3226	0.2173	0.2327	0.4381	0.2747	-0.0248	0.243	0.0691	0.3671	0.1297	0.2006	0.2503	0.17	0.201	-0.0267	0.2034	0.433	-0.02
100129278	-0.1208	-0.0505	-0.0288	-0.0338	-0.0784	-0.0942	-0.0616	-0.0513	-0.036	-0.056	0.0252	4e-04	-0.1868	-0.0567	-0.1437	0.0069	-0.0325	-0.1226	-0.0131	-0.0752	-0.043	0.0497	-0.0251	0.0303	-0.0276	-0.0129	0.009	-0.0282	-0.0082	-0.0508	-0.0371	-0.0115	-0.1252	-0.0439	-0.0107	-0.1257	-0.1943	-0.0724	0.0241	-0.1022	-0.0296	-0.0501	-0.0407	-0.1285	-0.0798	-0.0099	-0.2377	-0.0467	-0.0819
100129279	0.2557	0.0918	-0.0877	0.121	-0.0441	0.1718	0.0423	0.19	-6e-04	0.1732	0.1881	0.5083	0.4144	0.1681	0.3801	-0.0134	0.2788	0.4584	0.0787	0.1177	0.1654	-0.0691	0.0045	-0.123	0.0622	0.035	0.0279	0.1354	0.2593	0.6761	0.1305	0.1804	0.2009	0.1882	0.0481	-0.1553	0.3214	0.2191	0.1026	0.0355	0.1674	-0.015	0.0845	0.5158	0.2394	0.0152	-0.0725	0.3273	0.2037
100129281	0.0022	-0.048	-0.04	-0.049	-0.07	-0.0406	-0.0406	-0.0574	-0.0229	-0.0513	-0.0808	-0.0265	-0.0055	0.0171	0.0342	-0.0476	-0.0881	-0.0305	-0.0726	0.0478	-0.0128	-0.0665	-0.0639	-0.0237	-0.0229	-0.0053	-0.0771	-0.0233	1e-04	0.0557	-0.0241	-0.0827	0.0304	-0.0903	-0.0349	0.0454	0.0027	-0.0835	-0.0566	-0.0776	-0.0266	0.0014	-0.0884	-0.0185	0.0021	-0.025	-0.0382	-0.0381	-0.0844
100129282	-0.1877	-0.0723	0.0884	0.1739	0.0848	-0.0042	0.0853	-0.1349	0.0629	-0.0822	-0.0418	-0.1334	-0.4409	-0.074	-0.2022	-0.0781	-0.1252	-0.3738	-0.0418	0.0069	-0.2463	-0.0895	-0.0427	-0.0346	-0.0197	0.2281	0.0406	0.1708	-0.1	-0.2139	-0.0312	0.0272	0.0204	0.0712	-0.0423	0.0369	-0.0472	-0.1229	0.0209	0.0626	0.1025	-0.112	-0.0119	-0.0747	-0.0148	-0.1711	-0.2899	-0.1246	-0.1298
100129285	-0.1206	-0.0525	-0.0344	-0.0918	-0.1388	0.0693	-0.0038	-0.2362	-0.0151	-0.2145	-0.1244	0.1774	-0.2573	-0.0416	-0.2872	-0.2981	-0.1408	-0.3469	-0.1057	-0.1436	-0.2167	-0.0712	-0.4016	-0.279	0.0649	-0.0127	-0.0996	-0.1402	0.2015	-0.2625	-0.1874	-0.003	0.0177	0.0644	-0.0259	-0.1645	-0.1247	-0.2213	-0.0994	-0.1221	0.0635	-0.0543	-0.0999	0.1551	-0.1764	-0.1569	-0.0282	0.0564	-0.1037
100129286	0.0127	0.027	0.0329	-0.0029	0.0447	0.0323	0.0755	0.0124	0.0099	0.0037	-0.0254	0.087	0.0448	0.0294	-0.0159	0.0453	0.0451	-0.0108	0.0679	-0.0074	0.055	-0.0039	1e-04	0.047	0.0416	0.0687	0.0267	-0.0034	-0.0668	-0.0157	4e-04	0.0535	-0.0582	0.0305	-0.0606	-0.0818	-0.0176	-0.0289	0.012	0.0431	0.038	0.0026	-0.0134	0.0072	0.0151	0.0186	-0.1295	-0.0687	-0.0249
100129287	0.0789	0.2711	0.1357	0.1017	0.2064	-0.2037	0.1437	0.1275	0.3461	0.098	-0.1939	0.0895	0.2029	0.1432	0.1876	0.028	0.1293	0.2092	0.0812	-0.0028	0.3433	0.3577	0.0527	0.0866	0.1647	0.1814	0.1544	0.0425	0.1296	0.1441	0.301	0.026	0.0979	0.1652	0.1356	0.2363	0.0359	0.0534	0.058	0.1255	0.1265	0.1075	0.1269	0.3442	0.0228	0.1429	0.1402	-0.0178	0.2411
100129289	-0.139	-0.1221	-0.0826	-0.0834	-0.094	-0.046	-0.0283	-0.2114	-0.0709	-0.0986	-0.1249	0.0278	-0.0177	-0.035	-0.0325	-0.0877	-0.0897	0.1396	-0.0815	-0.1314	-0.0909	-0.0484	-0.0477	-0.1565	-0.0542	-0.0224	-0.1143	-0.047	-0.108	-0.1368	-0.0598	-0.2088	-0.068	-0.1272	-0.0812	-0.0293	-0.072	-0.0989	-0.0985	-0.1404	0.0054	-0.0524	-0.0806	-0.1451	-0.0105	-0.0564	-0.0952	-0.0459	0.0417
100129291	0.0502	0.1664	0.0267	0.3231	0.0335	0.1897	0.0019	0.0361	0.0562	0.0346	-0.0217	0.0264	0.0225	0.1626	-0.038	-0.1353	0.0029	-0.1864	0.0108	0.1877	-0.1976	-0.1106	-0.1523	-0.1392	0.091	0.1395	0.0774	0.107	0.2283	-0.303	0.2413	0.2584	0.1401	0.2255	0.0921	-0.1742	-0.0889	0.0766	-0.0452	0.1521	0.153	-0.0381	-0.0688	0.1455	0.229	0.1697	0.2237	0.1524	0.0728
100129292	0.3722	0.2242	0.1561	0.1042	0.1331	0.2712	0.1432	0.4631	0.5856	0.182	0.4022	0.4827	0.4594	0.3612	0.215	0.088	0.4569	0.3165	0.3048	0.4683	0.5581	0.1716	0.4513	0.3073	0.2689	0.4719	0.3275	0.4788	0.3893	0.212	0.5094	0.3237	0.3609	0.212	0.4998	0.6163	0.2564	0.3378	0.1677	0.432	0.3175	0.546	0.2951	0.3275	0.1876	0.2446	0.1705	0.4962	0.359
100129293	0.021	0.149	-0.014	0.2419	0.0859	-0.0432	0.1292	-0.159	0.1268	0.0865	-0.1893	-0.1223	-0.4069	0.0202	-0.0086	-0.0342	0.008	-0.3678	-0.0318	0.0186	0.1327	0.0094	0.0299	-0.0233	0.0389	0.2327	0.2766	0.0787	0.1413	0.113	0.1947	0.1318	0.1339	0.2783	0.2183	0.1176	-0.0965	0.2595	0.201	0.0053	0.2078	0.0275	0.1503	0.162	0.0853	0.1195	-0.0433	0.0297	0.149
100129294	-0.1324	-0.0173	-0.0537	-0.0105	0.1047	-0.1539	0.0512	-0.1029	0.0407	-0.0232	-0.1206	-0.1528	-0.397	-0.1755	-0.188	-0.2194	-0.0632	-0.4479	-0.0498	-0.0938	-0.1066	-0.0234	0.0566	-0.2486	-0.1219	-0.0709	0.1267	0.0952	-0.0084	-0.2182	0.0229	-0.0261	-0.147	0.0344	-0.0044	-0.0931	-0.2438	-0.0076	0.07	-0.0935	-0.0804	-0.0528	0.097	-0.1352	-0.1392	-0.0979	-0.3982	-0.0206	-0.1033
100129296	-0.1122	-0.0202	-0.0948	0.0324	0.0029	-0.1414	-0.0301	-0.2105	-0.0246	-0.0515	-0.2226	-0.186	-0.3999	-0.1179	-0.2314	-0.1749	-0.0779	-0.4563	-0.0444	-0.0516	-0.1181	-0.0435	-0.0557	-0.0932	-0.1043	-0.0733	0.0587	-0.0249	0.0663	-0.3015	-0.0038	-0.0081	-0.1264	-0.0068	-0.0942	0.035	-0.1187	-0.0587	-0.0184	-0.0985	7e-04	-0.1026	0.0243	-0.032	-0.0829	-0.0887	-0.227	-0.1202	0.0015
100129297	0.0071	-0.0657	0.052	0.0411	-0.0399	0.099	-0.0193	0.1151	-0.0501	0.014	0.0474	0.1503	0.0291	0.0435	-0.0373	0.0745	0.2912	0.2386	0.0236	0.0089	0.0106	0.0958	0.095	0.1	0.0124	0.0252	-0.0645	0.0342	-0.1131	0.1994	0.1672	-0.1127	0.0716	0.0187	0.0492	-0.0782	0.0174	-0.1679	-0.0049	-0.1062	0.0216	-0.0405	-0.0493	0.1978	-0.1215	0.1803	-0.0474	0.0836	0.0139
100129302	-0.1206	-0.1477	-0.0482	-0.1684	-0.1631	-0.0727	-0.101	-0.047	-0.1476	-0.0668	-0.0344	0.0656	-0.1661	-0.0543	-0.1323	-0.2359	-0.1252	-0.2044	-0.0815	-0.064	-0.1223	-0.1448	-0.192	-0.2087	0.0286	-0.106	-0.1572	-0.0045	-0.1431	-0.0953	-0.1024	0.0889	-0.0128	-0.0041	-0.081	-0.0247	0.0952	-0.1106	-0.1453	-0.2002	-0.0786	0.0264	-0.0603	0.0292	0.0249	-0.087	0.078	-0.1425	-0.0501
100129303	-0.178	-0.1631	-0.2119	0.0136	0.0083	0.0153	-0.0738	-0.0777	-0.0985	-0.0256	-0.0301	0.0175	0.2332	-0.0485	0.046	-0.09	-0.2919	0.2344	-0.0194	-0.2058	0.1386	-0.0031	0.0288	-0.0026	-0.1682	-0.2265	-0.0405	-0.2042	-0.0997	-0.0444	-0.0347	-0.108	-0.0236	-0.202	-0.0593	0.0943	-0.0332	-0.0199	0.0428	-0.086	-0.1694	-0.1704	0.0257	0.0557	0.0422	0.055	-0.0506	0.0656	0.0351
100129306	0.1258	-0.1778	-0.1385	-0.0443	0.0442	-0.1749	-0.1231	0.0021	-0.0515	-0.0966	-0.0131	-0.1047	0.1007	-0.0179	0.0169	-0.1193	0.0736	-0.2436	-0.1956	-0.0317	0.0741	-0.0691	-0.201	-0.2282	-0.0155	0.0773	-0.2567	0.0382	-0.2829	4e-04	-0.1632	-0.0255	-0.0998	-0.1585	0.0998	0.0176	-0.1868	0.0433	5e-04	-0.2621	-0.2637	-0.0333	-0.1426	0.1608	-0.0122	0.0289	0.1198	0.0877	-0.0957
100129307	-0.3916	-0.3425	-0.2921	-0.2497	-0.1937	-0.3747	-0.3203	-0.5029	-0.2896	-0.254	-0.4149	-0.2884	-0.7994	-0.2941	-0.4109	-0.5964	-0.6204	-0.8105	-0.3265	-0.2625	-0.49	-0.1373	-0.3451	-0.154	-0.4854	-0.2155	-0.2068	-0.3017	-0.3245	-0.3914	-0.2133	-0.3685	-0.2257	-0.1183	-0.0881	-0.1895	-0.1355	-0.072	0.0038	-0.2718	-0.0394	-0.1243	0.0952	-0.1113	-0.0667	-0.179	-0.1374	-0.2231	-0.2615
100129308	0.0095	-0.0554	-0.1004	0.0533	0.0937	-0.0915	-0.0529	-0.1355	-0.073	-0.0027	-0.0222	-0.1402	-0.1415	-0.0027	-0.0801	-0.1223	-0.1814	-0.0558	-0.0413	0.0306	-0.1085	0.0281	-0.1111	-0.0611	-0.1323	-0.0107	0.0815	-0.064	-0.189	-0.1682	-0.0549	-0.1167	-0.0975	-0.118	0.049	0.0744	-0.1151	-0.0434	-0.0415	-0.0749	-0.1478	0.0082	0.043	0.0404	-0.0487	-0.0881	-0.2248	-0.0867	-0.0336
100129309	-0.0163	0.0405	0.0717	0.0085	0.0262	0.0672	0.0629	0.0287	0.0489	0.0014	-0.0158	0.1577	0.0014	0.0344	0.0247	0.0549	0.1042	0.0142	0.0413	-0.0142	0.0232	0.1052	-0.0017	-0.0514	0.0801	0.0762	0.038	0.0442	-0.017	0.1172	0.023	0.0372	0.0366	0.0252	-0.0269	0.1193	0.0728	-0.0341	0.054	-0.0663	0.1475	0.1111	0.0181	0.0308	0.0903	0.0615	0.1803	0.0635	0.0704
100129310	-0.1508	-0.0215	-0.1954	-0.1443	-0.2213	-0.362	-0.1099	-0.1256	-0.0793	-0.1237	-0.2012	-0.1299	-4e-04	0.1877	0.1737	-0.1382	-0.2505	0.3352	-0.1944	-0.0705	-0.0538	-0.2156	-0.0484	-0.1445	-0.1286	-0.0966	-0.1221	-0.2953	0.1172	-0.1712	0.1554	-0.1763	-0.1632	0.2604	-0.1019	-0.238	-0.0464	-0.012	0.0396	-0.0907	0.0874	-0.0023	-0.0369	-0.2053	-0.1829	-0.1357	-0.0894	-0.0488	0.1486
100129311	-4e-04	-0.0237	-0.0656	-0.045	-0.096	-0.0217	-0.1325	-0.1076	-0.1462	-0.1737	0.0447	0.014	-0.2242	0.0487	-0.1406	-0.0722	-0.1585	-0.3982	-0.2234	0.0136	-0.1664	-0.1913	0.066	-0.1235	-0.1237	-0.1367	-0.0932	0.2048	-0.1103	-0.0014	-0.0661	-0.0812	0.0681	-0.2	-0.0991	-0.1423	0.0925	0.055	-0.1379	0.0423	-0.0159	0.0912	0.0185	-0.2337	0.0548	0.0594	0.179	0.1358	-0.0454
100129312	-0.193	-0.2823	-0.3782	-0.292	-0.1996	-0.1934	-0.1098	-0.0822	-0.2065	-0.236	-0.0032	-0.2634	-0.1337	-0.3791	-0.2598	-0.2769	-0.463	-0.3064	-0.3145	-0.3044	-0.146	-0.3296	-0.322	-0.1695	-0.048	-0.2894	-0.458	-0.6067	-0.2449	-0.3069	-0.333	-0.2266	-0.3041	-0.226	-0.6077	-0.3729	-0.1233	-0.4193	-0.1	0.2057	-0.3102	-0.1705	-0.252	-0.2574	-0.054	-0.3861	-0.0513	-0.2143	0.0903
100129313	-0.0337	-0.0948	-0.1047	-0.0527	0.0069	-0.0661	-0.0418	-0.0256	-0.0151	-0.0918	-0.1526	0.0963	-0.225	-0.1071	-0.0812	-0.0764	-0.1209	-0.2345	-0.0343	-0.1005	-0.0476	-0.1315	-0.0828	-0.132	-0.0948	0.0098	0.054	-0.1732	-0.1001	0.0645	-0.005	-0.0531	-0.1276	0.0416	-0.0744	-0.11	-0.0945	0.0282	-0.0198	-0.0147	-0.0129	0.032	0.0044	-0.0649	-0.1057	0.0599	0.0039	-0.04	-0.0464
100129315	0.094	0.2725	0.0129	0.0582	0.1453	0.0996	-0.0331	-0.0784	-0.0683	7e-04	0.3223	-0.1803	0.0092	-0.0671	0.2211	0.2005	-0.0382	0.0468	0.0613	0.1757	0.1759	-0.0311	0.0161	0.002	0.2228	-0.0489	0.2125	0.1411	0.3371	0.0856	0.1577	0.193	0.0695	0.0491	0.2351	0.084	0.0121	-0.1335	0.3911	0.1083	0.112	0.2008	0.1669	-0.0485	0.0533	0.0275	0.0867	0.0184	0.0906
100129316	0.0581	-0.0456	-0.0405	-0.0735	0.0203	0.0412	-0.0757	0.0997	-0.0741	0.0582	-0.0568	-0.3136	0.0312	0.0268	0.0895	0.2916	0.1642	0.063	-0.0954	-0.0155	0.0466	-0.0825	0.0143	-0.0659	0.0833	-0.017	-0.0029	0.1604	-0.1235	-0.0279	0.2465	0.1851	0.1029	-0.0632	0.1214	-0.209	-0.0568	0.0329	-0.1883	0.0359	0.1858	-0.0715	0.1357	-0.0446	0.1087	0.0249	-0.2843	0.097	-0.0149
100129320	-0.257	-0.2935	-0.1909	-0.1812	-0.1173	-0.239	-0.2997	-0.258	-0.1828	-0.2474	-0.2004	-0.1753	-0.2876	-0.224	-0.1489	-0.3058	-0.1512	-0.4483	-0.2235	-0.3143	-0.3094	-0.3408	-0.1238	-0.333	-0.3835	-0.1395	-0.1571	-0.3456	-0.1974	-0.5317	-0.0966	-0.2072	-0.4131	-0.1994	-0.2347	0.0424	-0.0209	-0.1707	-0.1995	-0.0684	-0.1766	-0.1555	-0.1001	-0.4677	-0.2293	-0.2592	-0.4288	-0.1544	-0.081
100129325	0.1331	0.0277	-0.0527	0.101	0.0091	-0.0069	0.1459	0.1297	0.0569	0.0026	0.0554	0.056	-0.061	0.1415	0.1671	0.0333	0.0787	0.1523	0.2129	0.0465	0.088	0.0648	0.0654	-0.1049	0.0641	-0.0448	-0.0014	0.004	-0.0903	-0.0336	0.0823	-0.1415	0.0491	0.1494	-0.1255	-0.0446	0.1571	-0.0766	-0.0596	-0.0285	0.0441	0.0338	0.0646	0.0426	0.09	0.0606	-0.0828	0.1189	0.1573
100129326	-0.0813	-0.0802	-0.0648	-0.0454	0.0095	-0.0692	-0.0283	-0.0593	-0.0248	-0.0867	-0.0786	0.0427	-0.0241	-0.0494	-0.1161	-0.0469	-0.0045	-0.1143	-0.091	-0.1079	-0.0534	-0.0197	-0.0107	-0.0136	-0.0198	0.0095	0.0346	-0.0057	-0.0502	0.0593	0.0048	0.0337	-0.0514	-0.0777	-0.0389	-0.0357	-0.0353	-0.0604	-0.1027	-0.0586	-0.0522	-0.031	-0.0813	0.0262	-0.0206	-0.0426	-0.0918	-0.0814	0.0029
100129328	-0.0192	0.009	0.0181	0.0055	-0.0219	-0.0288	0.0653	0.026	-0.0056	0.0089	0.0428	0.305	0.1259	0.0914	1e-04	-0.1194	0	0.0132	0.0855	-0.0572	-0.0729	-0.0682	0.0503	-0.1969	0.0546	-0.0299	-0.0408	-0.0627	0.0796	0.166	-0.0342	-0.034	-0.0647	-0.0133	0.0513	0.0968	0.0786	-0.0038	0.0427	-0.0678	-0.0298	0.0167	-0.0241	0.0943	0.015	-0.0226	0.0958	0.0512	-0.0699
100129329	-0.0876	-0.186	-0.222	-0.3132	-0.2555	-0.2078	-0.1305	-0.2759	-0.1828	-0.3038	-0.2886	-0.1642	-0.2042	-0.0346	-0.0597	-0.279	-0.2021	-0.0563	-0.0964	-0.0729	-2e-04	-0.2898	-0.0291	-0.1201	-0.1809	-0.3114	-0.1812	-0.179	-0.1226	0.3362	-0.0893	-0.5001	-0.1242	-0.2041	-0.29	-0.0732	0.1151	-0.0653	0.0559	-0.1112	0.0198	-0.4355	-0.1038	-0.1638	-0.149	-0.0856	-0.1215	-0.1597	0.1242
100129335	-0.1776	-0.1115	-0.1732	-0.0863	-0.1266	-0.1054	-0.0675	-0.1355	-0.0805	-0.0893	-0.1279	-0.059	-0.1607	-0.0993	-0.1492	-0.1227	-0.0906	-0.1639	-0.0768	-0.1277	-0.1442	-0.0452	-0.0513	-0.0176	-0.1011	-0.0589	-0.1355	-0.1083	-0.0821	-0.1872	-0.0132	-0.0808	-0.1751	-0.0335	-0.1661	-0.0863	-0.1366	-0.0464	-0.0695	-0.0857	-0.1176	-0.0572	-0.0653	-0.1357	-0.1026	-0.0932	-0.1223	-0.1038	-9e-04
100129336	-0.1941	0.0963	-0.0993	0.0153	-0.114	-0.1334	-0.1318	-0.1305	-0.1435	-0.0721	0.0576	-0.2268	-0.1646	-0.2228	-0.1959	-0.2158	-0.0836	-0.1481	-0.2075	-0.094	-0.073	-0.1794	-0.0509	-0.0882	-0.1326	0.0325	0.0195	0.0154	-0.1179	-0.1844	0.2234	-0.1462	-0.156	0.0197	-0.0406	0	-0.1336	0.0752	-0.0306	-0.0159	-0.0317	0.0373	-0.021	-0.1481	0.0901	-0.0232	0.0089	0.0243	-0.0202
100129337	0.1321	0.1556	-0.0015	0.072	0.0677	0.1278	0.0176	0.1476	0.0676	0.0808	0.1018	0.1177	0.2611	0.1202	0.1667	0.1045	0.1678	0.2084	0.0949	0.1525	0.1806	0.1294	0.1328	0.1887	0.0673	0.0816	0.1458	0.1189	0.0592	0.0901	0.0287	0.0398	0.0683	0.0872	0.1951	0.0825	0.1515	0.071	-0.0174	0.0815	0.0817	0.0727	0.0996	0.054	0.2057	0.1413	0.106	0.15	0.1061
100129339	0.123	0.105	0.1616	0.1788	0.1314	0.0363	0.1138	0.0955	0.0899	0.0936	0.0915	0.0588	-0.0414	0.1328	0.0455	0.0097	0.0047	-0.0671	0.0755	0.1149	0.0135	0.0697	0.1346	0.0508	0.0835	0.1444	0.1226	0.195	0.1626	0.036	0.1457	0.147	0.1976	0.1261	0.1325	0.1941	-0.0032	0.1538	0.1509	0.0392	0.0998	0.1066	0.0141	0.0925	0.1743	0.1179	0.0243	0.0422	0.0982
100129340	-0.3049	-0.224	-0.2703	-0.2043	-0.1678	-0.248	-0.2436	-0.285	-0.1956	-0.2508	-0.3746	-0.2654	-0.4026	-0.288	-0.3304	-0.3854	-0.3812	-0.3573	-0.1947	-0.2119	-0.2804	-0.2632	-0.2469	-0.2951	-0.3056	-0.233	-0.272	-0.2325	-0.2414	-0.3259	-0.249	-0.1886	-0.1904	-0.1885	-0.2045	-0.2182	-0.3535	-0.1668	-0.2147	-0.1832	-0.1813	-0.1149	-0.2207	-0.2718	-0.283	-0.2159	-0.4166	-0.2358	-0.1533
100129342	0.3262	0.2262	0.3659	0.4802	0.3994	0.1969	0.6355	0.3049	0.2727	0.2737	0.1648	-0.0176	-0.193	0.4377	0.2852	-0.0459	0.0787	-0.3307	0.4294	0.233	0.2126	0.5814	0.3624	0.1121	0.3868	0.4434	0.5053	0.2294	0.3576	0.1484	0.5092	0.2915	0.362	0.3595	0.4799	0.2148	-0.2126	0.4583	0.1087	0.1789	0.3478	0.2657	0.394	0.15	0.34	0.3872	-0.1806	0.4982	0.3959
100129344	-0.1124	-0.0391	-0.012	-0.2803	-0.1359	-0.02	-0.1112	-0.0928	-0.1015	-0.1759	-0.17	0.0946	0.13	-0.1132	0.0706	-0.0221	-0.0715	0.1434	-0.0262	-0.2783	-0.1075	0.0296	-0.0134	-0.1385	-0.1197	-0.0988	-0.0716	-0.1176	-0.153	-0.0139	-0.1722	-0.096	-0.2774	-0.1421	-0.0686	-0.0794	-0.1878	-0.0582	-0.1962	0.0073	-0.1548	-0.1095	-0.1347	0.0957	-0.2489	-0.0864	-0.0092	-0.045	-0.2037
100129345	-0.0357	-0.1081	-0.1296	-0.1316	-0.0425	-0.1279	-0.189	-0.0833	-0.141	-0.1272	-0.1103	-0.1434	-0.0898	-0.059	-0.1166	-0.2405	-0.1339	0.0124	-0.1409	-0.0521	-0.0373	-0.0816	-0.0593	-0.1376	-0.1358	-0.0751	-0.1152	-0.0515	-0.111	0.0751	-0.1537	-0.065	-0.1006	-0.1032	-0.0358	-0.1918	-0.0327	-0.167	-0.1814	-0.1107	-0.1349	0.0306	-0.0524	-0.0262	-0.0266	-0.0615	0.049	0.0351	-0.1329
100129346	-0.1397	-0.0265	-0.0405	0.0317	-0.0151	-0.1287	-0.0409	-0.1716	-0.0111	-0.0572	-0.0852	-0.124	-0.4248	-0.0947	-0.2221	-0.1446	-0.0457	-0.4281	-0.068	-0.0603	-0.1999	-0.0703	-0.0501	-0.2053	-0.0534	0.0387	0.0085	0.1144	0.0176	0.0431	-0.0134	0.0073	-0.0439	0.0021	0.0362	0.0479	-0.1059	-0.0555	-0.0201	0.111	0.0685	-0.0227	-0.0168	-0.019	0.0125	-0.047	-0.2351	-0.0444	-0.1212
100129347	-0.0747	-0.059	-0.0714	-0.0541	0.0245	-0.0815	-0.1296	-0.0407	-0.0721	-0.0128	-0.0568	0.0252	-0.1727	-0.0938	0.0065	-0.0686	-0.0534	-0.0258	0.0101	-0.0106	-0.049	-0.0896	-0.0555	-0.1778	-0.1222	-0.0206	-0.0886	-0.1605	0.0268	0.0488	-0.0404	0.0386	-0.0214	-0.0162	-0.021	-0.145	-0.1124	0.0313	-0.0604	0.0096	-0.0835	0.0161	0.0149	-0.0318	-0.1279	0.0118	-0.0445	-0.0391	-0.0862
100129348	-0.128	-0.1434	-0.0147	-0.0072	-0.1292	-0.025	-0.1291	-0.232	-0.1601	-0.249	-0.3125	-0.2595	-0.3939	-0.0572	-0.2697	-0.4796	-0.1352	-0.3536	-0.0367	-0.0221	-0.281	-0.1228	-0.2576	-0.2344	-0.165	-0.109	-0.0252	-0.0756	-0.2782	-0.3593	-0.0133	-0.1358	-0.0852	-0.0988	-0.0131	-0.1542	-0.1192	-0.1658	-0.1355	-0.0759	-0.0091	-0.2758	0.0326	-0.079	-0.1798	-0.0056	-0.128	-0.1348	-0.172
100129349	1.9286	0.6337	2.2342	0.3126	0.6264	0.923	0.7343	1.4448	0.7795	0.8467	0.2048	0.1015	1.5764	1.0802	0.499	0.6648	0.4906	1.4538	1.6068	0.6663	0.4592	0.8908	0.5346	0.4155	0.4606	0.2576	0.7157	0.1946	0.2903	-0.0632	0.1304	0.1423	0.4251	0.3324	0.4997	0.2442	0.6125	0.1751	0.298	0.5858	0.3808	0.4377	0.2134	0.9532	0.6493	0.1743	-0.211	-0.1073	0.3539
100129351	0.0781	0.0194	-0.094	-0.0529	0.013	-0.0971	-0.0061	0.2053	0.0459	0.0302	-8e-04	0.0183	0.141	-0.0245	0.2266	-0.06	-0.0212	-0.007	-0.0309	0.0051	0.0736	-0.115	-0.0608	-0.1421	-0.0387	0.0032	-0.0634	0.0158	-0.1947	0.041	0.0676	0.0267	-0.0648	0.1518	0.1771	-0.0935	-0.0662	0.0153	-0.125	0.1641	-0.0331	0.145	0.0477	0.0815	0.0516	0.3148	-0.167	0.2471	0.0832
100129352	0.1169	0.2121	0.2324	0.1232	0.1698	0.1693	0.1012	0.2093	0.268	0.144	0.0812	0.1991	0.3069	0.1671	0.2395	-0.053	0.0178	0.4758	0.0887	0.0623	0.1237	0.0773	0.0653	-0.0523	0.121	0.2066	0.1113	-0.0549	0.0124	0.0081	0.0147	0.2913	0.0254	-0.1153	0.2335	-0.0341	0.0859	0.077	0.0333	0.1518	0.0997	0.0381	0.0548	0.0822	0.0468	0.2087	0.106	0.2933	0.1354
100129353	-0.0327	0.0457	-0.0222	0.1794	0.1756	0.0681	0.2222	-0.0732	0.0831	0.043	-0.1926	0.1651	0.0715	0.132	0.1054	0.1169	-0.1015	-0.1324	0.257	0.1047	0.2728	0.3312	0.1299	0.3446	1e-04	0.1016	0.1282	-0.1666	0.0758	2e-04	0.1387	-5e-04	0.114	0.4152	0.1698	0.0554	-0.0373	0.2103	0.149	0.0944	0.2406	0.1515	0.1624	0.1928	0.0947	0.1355	0.17	0.1761	0.1129
100129354	0.0481	0.1039	0.1126	0.0753	0.0779	0.0676	0.1503	-0.0499	0.0863	0.0978	0.0258	0.1919	0.0574	0.0966	0.0551	0.1669	0.1615	0.0313	0.1767	0.1109	-0.0217	0.0794	-0.0203	-0.0043	0.1556	0.095	0.2463	0.0631	0.0056	0.0761	0.0415	0.1243	0.0735	0.0699	0.061	0.0055	0.1506	0.1003	0.0567	-0.0139	0.0385	0.1364	0.0109	0.0126	0.0202	0.0105	0.0393	-0.0448	-0.0185
100129355	-0.1282	-0.1589	-0.1654	-0.0173	-0.0213	-0.1133	0.041	-0.1442	0.0589	0.2	-0.1298	-0.0532	-0.2639	0.1199	-0.0899	-0.1486	-0.133	-0.0758	0.1214	-0.0489	0.0211	0.0829	-0.0178	-0.0336	-0.0468	0.0692	-0.001	-0.1225	0.1782	0.054	-0.1504	0.0245	-0.1068	0.036	0.0724	-0.0195	-0.0101	0.1028	0.1128	0.0154	0.0909	-0.0651	0.0514	0.1604	-0.1512	0.0587	0.0658	0.0201	-0.0571
100129358	0.0085	-0.0291	-0.0351	-0.0045	-0.0309	-0.1134	-0.0296	-0.0208	-0.0512	-0.1594	-0.0374	-0.2323	-0.0444	-0.0935	-0.0462	-0.0995	-0.0518	-0.1787	-0.0355	-0.0366	-0.0482	-0.0826	-0.0655	-0.0624	-0.1552	-0.0542	0.0445	0.0011	-0.0348	-0.1659	-0.0742	-0.0979	-0.0515	-0.0946	0.0082	-0.078	-0.07	0.0281	-0.0037	-0.0418	-5e-04	-7e-04	-0.0468	-0.1255	-0.0459	0.0227	-0.1588	0.0242	-0.0628
100129361	0.6378	0.3769	0.5183	0.4997	0.6969	0.4483	0.5288	0.3201	0.4572	0.436	0.4414	0.1151	0.2552	0.5849	0.4746	0.1649	0.1633	0.0222	0.5437	0.7305	0.2489	0.2632	0.4869	-0.1151	0.3244	0.4899	0.5287	0.5473	0.3934	-0.1754	0.303	0.3691	0.4047	0.4231	0.4959	0.29	0.1045	0.4475	0.2934	0.4426	0.328	0.4689	0.5778	0.2307	0.3676	0.4404	0.047	0.3505	0.3049
100129362	0.1748	0.0438	0.1034	0.1243	0.2331	0.1313	-0.069	0.2427	0.016	0.1114	0.1262	0.0661	0.0776	0.0775	0.0895	0.0388	0.1515	0.0935	0.0498	0.1653	0.3171	0.0873	0.1338	0.0468	0.1506	0.1705	-0.008	0.0832	0.0705	0.0677	0.1375	0.3202	0.0678	-0.0375	0.2786	0.0596	0.1471	0.0436	0.0869	0.2427	0.0125	0.0188	0.2066	0.093	0.4237	0.1732	0.1453	0.0992	0.0146
100129364	0.1611	-0.1035	-0.1246	0.0398	0.0909	-0.0617	-0.0214	0.1573	0.0281	0.0616	0.1038	0.0065	-0.1598	-0.1062	-0.0184	0.0097	0.122	-0.0098	-0.1229	-0.0296	0.0975	-0.2672	-0.098	0.0564	0.0451	0.058	0.0149	0.0324	-0.1952	0.0256	-0.1508	-0.003	0.0108	0.0342	-0.0538	-0.2319	0.0851	-0.0794	-0.0415	0.1133	-0.1971	-0.0264	0.043	-0.1651	0.0985	0.0375	-0.0471	0.0155	-0.1895
100129365	0.3409	0.2118	0.2717	0.2108	0.2246	0.247	0.2944	0.3755	0.2551	0.3162	0.2903	0.0362	0.2384	0.3425	0.2982	0.2299	0.1985	0.049	0.3803	0.2641	0.0856	0.0816	0.1738	0.1251	0.3094	0.2778	0.3324	0.2257	0.0809	0.2458	0.2465	0.2462	0.2391	0.2254	0.2526	0.1392	0.3112	0.2842	0.1166	0.2269	0.1876	0.3513	0.2517	0.1703	0.2543	0.1157	0.2508	0.2308	0.0905
100129367	-0.0261	0.1021	-0.0013	0.0444	0.0304	0.0456	0.0699	-0.0373	0.0166	0.0913	0.0802	0.066	0.0134	0.0336	-0.0371	0.0729	0.0658	-0.1183	0.0088	0.017	0.0177	0.0952	0.1036	0.0452	0.0841	0.0621	-0.0165	0.0523	0.102	0.1566	-0.0215	0.0232	0.0333	0.0578	-0.0013	0.0925	-0.0862	-0.0191	0.1449	-0.0188	0.1237	0.0428	0.161	-0.0106	0.0693	0.0228	-0.2182	-0.0599	0.0588
100129368	0.2728	0.2649	0.3035	0.1861	0.2512	0.122	0.1786	0.2522	0.2103	0.1987	0.1029	0.2411	0.2827	0.1637	0.2218	0.1034	0.0447	0.0509	0.3419	0.2535	0.188	0.1538	0.259	-0.0161	0.182	0.1356	0.1096	0.1996	0.039	-0.1468	0.1886	0.2327	0.1665	0.072	0.2184	0.2501	0.214	0.1907	0.1254	0.2693	0.1379	0.1793	0.1468	0.0934	0.2321	0.0755	0.1082	0.2721	0.1148
100129369	-0.0764	-0.0658	-0.1708	-0.0902	-0.2075	-0.1611	-0.03	-0.1681	-0.1406	-0.1475	-0.2332	0.1545	-0.1071	-0.1423	-0.1183	-0.0901	-0.202	-0.1406	0.0829	-0.0949	-0.0057	0.1208	0.0454	0.0713	-0.1651	-0.1391	-0.1897	0.0376	-0.2073	-0.1647	-0.038	-0.216	-0.1967	-0.1365	0.0661	-0.2561	-0.1813	-0.1856	-0.1366	-0.1082	-0.2085	-0.0861	-0.1871	-0.1622	-0.1284	-0.1308	0.2167	-0.2869	-0.0716
100129371	-0.0305	-0.1634	-0.0685	-0.0901	-0.1235	-0.0997	-0.048	-0.0668	-0.104	-0.0247	-0.1673	-0.0253	0.0106	-0.0714	0.0013	-0.0213	0.0137	-0.1134	-0.1398	-0.0255	-0.0875	-0.131	-0.0597	-0.1695	-0.1387	-0.1098	-0.1101	-0.2441	-0.1684	-0.0622	-0.1136	-0.13	-0.1175	-0.0812	-0.0252	-0.0029	-0.011	-0.1092	-0.0526	-0.072	-0.09	0.042	-0.0291	-0.0082	-0.024	-0.1103	-0.0781	-0.0432	-0.0034
100129374	-0.1369	-0.016	-0.0851	-0.0801	-0.0375	0.0731	0.0268	-0.0852	0.03	-0.0922	-0.0227	-0.0237	0.0338	-0.0521	-0.0627	-0.1748	0.0076	0.0568	-0.1542	-0.0322	-0.1361	-0.1508	-0.0494	-0.3662	-0.0418	-0.0372	-0.1291	-0.2755	-0.0301	-0.3523	-0.0158	-0.0312	-0.0339	-0.1277	-0.0447	-0.1938	-0.0898	-0.0861	-0.1068	-0.3475	-0.0544	-0.0224	-0.1476	-0.1528	-0.0026	-0.0355	-0.1944	-0.1569	0.1002
100129376	-0.6163	-0.3508	-0.5057	0.1256	0.1442	-0.3294	-0.159	-0.7309	-0.1387	-0.0949	-0.5033	-0.7805	-1.184	-0.2277	-0.4534	-0.6755	-0.5794	-1.2141	-0.3619	-0.0949	-0.4501	-0.1628	-0.1955	-0.3654	-0.6672	0.0422	0.0457	0.0494	0.1018	-0.4734	-0.0402	-0.4863	-0.0276	0.142	-0.0143	0.0133	-0.8144	0.0824	-0.1569	-0.0117	-0.0338	-0.2494	0.0702	-0.1762	-0.1842	-0.2523	-0.6768	-0.101	0.0278
100129377	-0.3544	-0.3542	-0.3922	-0.1532	-0.2792	-0.286	-0.2941	-0.3698	-0.262	-0.2684	-0.2922	-0.4054	-0.442	-0.1506	-0.3216	-0.2596	-0.4656	-0.4758	-0.2608	-0.2552	-0.2161	-0.3396	-0.3575	-0.2214	-0.2416	-0.1486	-0.2958	-0.3492	-0.3666	-0.1865	-0.2618	-0.2307	-0.4688	-0.1832	-0.2014	0.0169	-0.2314	-0.2022	-0.1625	-0.2376	-0.2081	-0.2209	-0.094	-0.2447	-0.3078	-0.2837	-0.2732	-0.3096	-0.1403
100129378	-0.0639	0.0199	-0.0289	-0.043	-0.0535	-0.0061	-0.0727	-0.0165	-0.1488	-0.0891	-0.0405	0.0416	0.0571	-0.094	-0.0338	-0.0903	0.0354	0.051	-0.0699	-0.0562	-0.0551	-0.0749	0.0036	-0.177	-0.0198	0.0576	-0.0971	-0.032	0.0175	-0.0592	0.1284	-0.0676	-0.0978	-0.0171	-0.0452	-0.1147	-0.1319	-0.057	-0.0458	-0.0264	-0.0457	-0.0123	-0.0354	0.0508	-0.1585	-0.046	-0.2071	-0.1044	0.1045
100129379	0.3276	0.2567	0.3798	0.2594	0.2363	0.2578	0.41	0.4336	0.6553	0.3289	0.3882	0.5331	0.7684	0.3425	0.4253	0.2264	0.3832	0.0511	0.2186	0.1941	0.1786	0.5653	0.8959	0.1468	0.1376	0.2955	0.0678	0.3678	0.1177	0.9371	0.3998	0.3928	0.2674	0.1976	0.2605	0.5015	0.4609	0.1954	0.1596	0.1584	0.2686	0.1595	0.1912	0.4592	0.3244	0.815	0.4619	0.7181	0.4939
100129381	0.3819	0.3002	0.2624	0.4038	0.3646	0.2795	0.3339	0.346	0.4159	0.2826	0.1635	0.3484	0.2257	0.3594	0.3991	0.4634	0.3578	0.1777	0.4659	0.2245	0.312	0.1908	0.2112	0.3179	0.274	0.4064	0.5422	0.2548	0.1326	0.0849	0.2043	0.253	0.1881	0.2931	0.2796	0.1531	0.5069	0.4065	0.2639	0.2592	0.3376	0.3315	0.3509	0.3091	0.4004	0.2111	0.217	0.3162	0.4149
100129382	-0.2124	-0.1545	-0.1659	-0.1134	-0.0623	-0.0906	-0.1929	-0.1706	-0.1469	-0.1536	-0.1397	-0.2612	-0.4124	-0.1807	-0.2129	-0.2107	-0.078	-0.3947	-0.1208	-0.1059	-0.2362	-0.2541	-0.1275	-0.1348	-0.2216	-0.1321	-0.1204	-0.1359	-0.0933	-0.3623	-0.2144	-0.0861	-0.0231	-0.077	-0.1444	-0.1351	-0.203	-0.1191	-0.0591	-0.1224	-0.2308	-0.162	-0.1774	-0.1457	-0.059	-0.0827	-0.2256	-0.1905	-0.1227
100129385	-0.1976	-0.1452	-0.1597	-0.141	-0.1151	-0.1393	-0.1503	-0.1778	-0.133	-0.0833	-0.1193	-0.1301	-0.1568	-0.0958	-0.1236	-0.1086	-0.1557	-0.2086	-0.1132	-0.094	-0.1343	-0.1622	-0.1415	-0.1238	-0.1845	-0.1395	-0.1626	-0.1467	-0.1378	-0.0519	-0.1704	-0.0993	-0.0744	-0.062	-0.0757	-0.041	-0.1725	-0.085	-0.1213	-0.0916	-0.1487	-0.1329	-0.08	-0.181	-0.181	-0.1142	-0.0816	-0.0853	-0.0676
100129386	-0.0196	-0.143	-0.0197	-0.1338	0.0495	-0.1091	-0.0643	-0.0267	-0.0565	-0.0461	-0.0051	-0.0066	0.1944	-0.0332	0.0298	-0.0944	-0.124	0.1207	0.0444	0.0196	0.102	-0.069	-0.0062	-0.1538	5e-04	-0.082	0.0498	0.0192	0.111	-0.1511	-0.0582	-0.0759	0.0142	-0.0421	-0.0469	-0.1548	0.0556	0.0791	-0.132	-0.1008	-0.0784	0.0717	0.0665	-0.02	-0.077	-0.147	0.0334	-0.0819	0.0229
100129387	1.4632	0.8074	0.9956	1.0897	1.0739	0.9648	0.9109	1.2283	1.0007	0.7914	0.6709	0.4169	1.1701	1.4245	1.19	0.7628	0.7971	0.79	1.4439	1.0088	1.1336	0.6378	0.7555	0.842	0.8154	0.9004	1.2483	0.688	0.4688	0.1578	0.5006	0.7554	0.7688	0.6937	0.7566	0.5993	1.007	0.6913	0.8552	0.7312	0.7918	0.7773	0.7163	0.5256	0.8577	0.6425	0.1531	0.5759	0.6802
100129388	0.027	-0.0089	-0.0853	0.0436	0.0248	0.1061	-0.0066	0.0973	0.0718	0.0113	0.0167	-0.0072	-0.0198	-0.0239	0.0266	0.1145	0.0343	0.1064	-0.0672	0.1058	-0.1002	-0.0508	-0.0618	-0.1436	-0.0111	-0.0603	-0.0505	-0.0835	-0.0575	-0.2029	0.0165	-0.0222	0.0245	-0.0665	-0.0523	-0.0902	-0.0033	0.011	0.0076	-0.046	-0.1268	-0.1238	0.0056	-0.0229	-0.0097	-0.0095	0.0747	-0.0175	0.0674
100129390	0.0779	-0.0031	0.0544	0.2074	0.0688	-0.0791	0.0912	0.1354	-0.0301	0.1391	0.0874	0.1055	-0.1459	0.035	0.0622	0.1116	-0.0093	0.0113	0.0198	0.0977	0.0953	0.0982	0.2023	0.2053	-0.0224	-0.0122	-0.0029	0.0365	0.1153	0.1737	0.1489	0.0157	0.0575	0.0245	0.0755	0.084	0.2524	0.1758	0.1131	0.1129	-0.0026	0.0485	0.1481	0.0983	0.0932	0.0894	0.01	0.087	0.1254
100129391	-0.083	-0.0017	0.1003	-0.164	-0.069	-0.2145	-0.1197	-0.1944	-0.172	-0.1913	-0.1993	-0.0982	-0.3088	-0.244	-0.2027	-0.1364	-0.1293	-0.4345	-0.163	-0.007	-0.0174	-0.3827	-0.021	-0.1962	0.0715	-0.2238	-0.0877	-0.2294	-0.1702	-0.3044	-0.1692	-0.1772	-0.1915	-0.018	-0.098	-0.0125	-0.0863	-0.081	-0.1553	-0.1008	-0.1217	-0.2672	-0.0806	-0.1195	0.0598	-0.0852	0.158	-0.1222	0.0399
100129394	0.2735	0.2593	0.2829	0.3072	0.2434	0.1846	0.1897	0.1996	0.2422	0.2167	0.1521	0.2279	-0.0229	0.2313	0.1423	0.1947	0.1727	-0.0363	0.119	0.3219	0.1906	0.3031	0.2006	0.1247	0.1869	0.1651	0.1835	0.3236	0.2548	0.3599	0.2023	0.2607	0.1647	0.298	0.2868	0.3359	0.2366	0.3029	0.309	0.2589	0.1575	0.3251	0.218	0.3092	0.3333	0.277	0.3749	0.2473	0.2751
100129395	0.9316	0.8735	0.8219	0.4704	0.6143	0.5005	0.7276	0.6614	0.8316	0.8318	0.8562	0.5419	0.8834	0.9871	0.9821	0.7057	0.7827	0.4969	1.1762	0.6544	0.6129	0.4095	0.7238	0.3224	0.4982	0.4976	0.8789	0.0672	0.3346	-0.2223	0.3872	0.5666	0.3848	0.397	0.4748	0.0417	0.4442	0.4588	0.2864	0.2213	0.3621	0.64	0.5135	0.3134	0.6631	0.4649	0.1105	0.2791	0.2815
100129398	-0.0487	-0.1604	-0.0288	-0.0968	-0.1151	-0.0094	-0.197	0.0941	-0.133	0.0338	-0.2885	-0.4488	-0.3367	-0.1017	-0.3837	-0.2356	-0.2744	-0.3837	-0.193	-0.0404	-0.159	-0.1673	-0.1035	-0.2096	-0.0101	-0.119	-0.0374	-0.0179	-0.0553	-0.4234	-0.1513	-0.1884	-0.1103	-0.1324	-0.0518	0.1589	-0.2548	-0.0769	-0.125	-0.1779	-0.2066	0.0283	-0.2276	-0.2465	-0.093	-0.056	-0.676	-0.338	-0.0585
100129400	0.1523	0.2408	0.2439	0.1679	0.1675	0.2038	0.1214	0.0708	0.125	0.1096	0.1578	0.3974	0.0765	0.073	0.0655	0.1325	0.1769	-0.0048	0.1525	0.1748	0.1774	0.0738	0.1335	0.1215	0.0812	0.1278	0.1399	0.0765	0.2347	0.1564	0.2151	0.1298	0.2448	0.1292	-0.0255	0.1138	0.1493	0.1032	0.2314	0.0381	0.2501	0.2014	0.1574	0.1828	0.2111	0.1639	0.25	0.0663	-0.0867
100129402	-0.0744	-0.0272	-0.0389	-0.064	-0.0402	0.0066	-0.022	-0.0971	-0.0083	-0.0679	-0.0644	0.0452	-0.0825	-0.0655	-0.0726	-0.0186	-0.119	-0.0721	-0.0519	0.0084	-0.0155	-0.0456	0.0737	-0.0033	0.0325	-0.0574	-0.0649	-0.1129	-0.0068	-0.0726	-0.0346	0.0718	-0.0519	0.0269	-0.0842	-0.0917	-0.032	-0.0804	-0.1351	-0.1009	-0.033	-0.1006	-0.1177	-0.0914	-0.0862	-0.0297	-0.2477	-0.074	-0.071
100129403	0.461	0.2702	0.0385	0.3346	0.3102	0.3428	0.1693	0.1126	0.2939	0.2699	0.3826	0.0524	0.2671	0.2505	0.1205	-0.1131	0.0554	-0.0609	0.2069	0.0648	0.1504	0.0729	0.4758	0.0602	0.054	0.2523	0.2709	0.2683	0.1443	-0.1075	0.1105	0.2222	0.1442	0.164	0.0288	-0.0515	0.051	0.2405	0.2812	-0.1057	0.1354	0.1485	0.0163	0.1458	0.3354	0.0762	0.1411	0.01	0.1572
100129405	0.6338	0.2985	0.3665	0.2935	0.3136	0.4318	0.3417	0.5908	0.3934	0.3787	0.1978	0.3734	0.7892	0.6979	0.6022	0.4531	0.5109	0.5397	0.7049	0.3822	0.3287	0.1748	0.3967	0.2221	0.5637	0.4888	0.7645	0.2373	0.0162	0.1537	0.2361	0.4233	0.1882	0.2891	0.7144	0.1733	0.5658	0.2201	0.1869	0.2504	0.4668	0.5679	0.4513	0.2496	0.5333	0.0973	0.2772	0.1895	0.4152
100129409	0.3007	0.2262	0.4452	0.252	0.2381	0.1761	0.1745	0.3971	0.1881	0.1153	0.1437	0.1008	0.0878	0.2196	0.2498	0.0313	0.2102	-0.2516	0.3197	0.0575	0.396	0.2158	0.2815	-0.1031	0.2169	0.266	0.2903	0.2806	-0.0137	-0.095	0.0295	0.2565	-0.0704	0.3063	0.2269	0.1997	0.1531	-0.0077	0.2987	0.3072	0.1877	0.1521	0.0601	0.1494	0.0128	0.1495	-0.1218	0.369	0.2048
100129410	0.2167	-0.0905	-0.0718	-0.0387	0.0251	-0.1008	0.0705	0.1182	0.0262	-0.0583	-0.0144	0.0599	0.004	-0.0771	0.1482	-0.1598	0.1148	0.41	0.0157	-0.0068	0.2566	0.0628	0.3594	0.084	0.1488	0.0113	-0.0191	0.08	0.2921	0.3582	-0.0814	-0.0427	-0.078	0.1047	0.0121	0.2558	-0.1375	-0.0328	0.0061	-0.003	0.06	0.0217	-0.1098	-0.1013	-0.307	-0.1175	0.059	0.1247	-0.2693
100129411	0.1245	0.1752	0.1341	0.0313	0.0476	0.0449	0.0935	0.0761	0.1222	0.0089	0.1404	0.4096	0.2546	0.1646	0.114	0.0817	0.203	0.3572	0.1005	0.019	0.1829	0.1393	0.0563	0.1046	0.1416	0.1624	0.0497	0.1007	0.2291	0.2422	0.1816	0.1458	0.1793	0.1523	0.1871	-0.0132	0.0233	-0.0406	0.1627	0.1096	0.1237	0.1225	0.0703	0.0813	0.0708	0.0619	0.3494	0.1172	0.1932
100129412	-0.1589	0.0976	-0.1002	0.1321	0.1081	0.06	-0.0417	-0.1663	0.0277	0.0727	0.0398	0.094	-0.1158	0.1252	0.1705	-0.0531	-0.1124	-0.005	0.045	-0.0797	0.0395	0.0054	0.1763	-0.1662	-0.0618	0.1111	0.0276	-0.1516	0.1499	0.1862	0.1161	-0.0088	0.0177	0.0635	0.1582	0.1719	-0.0225	0.1704	0.22	0.1416	0.2064	0.039	0.2651	0.0507	0.031	0.1389	0.233	0.1511	0.16
100129413	0.063	-0.0325	0.0707	0.0296	-0.0382	0.0054	-0.0142	-0.0826	0.0496	0.091	0.0322	-0.1271	0.0637	0.1099	0.0584	0.1404	-0.0482	-0.0744	0.1969	0.1195	0.0489	0.0537	0.0716	-0.0629	0.0118	0.0066	-0.0506	-0.0012	-0.3362	0.1655	-0.0637	0.048	-0.024	0.0214	-0.0996	-0.0375	0.0375	0.0519	0.0868	0.0691	0.054	0.0741	-0.015	-0.0527	-0.0808	0.0373	-0.3285	-0.1113	-0.0208
100129415	0.0394	0.1311	0.1618	-0.0069	0.025	0.1726	0.1233	0.0355	0.1153	0.0748	-0.0038	0.0741	-0.062	0.0816	-0.0363	-0.0183	0.0552	0.0804	0.143	-0.0612	-0.1007	0.0055	0.0519	-0.026	-0.032	0.0582	0.16	0.0077	0.0949	0.0944	0.1275	0.0391	0.0085	0.3231	-0.0245	0.1323	-0.0899	0.0927	0.0345	-0.0902	0.0556	0.0034	0.0982	0.1692	0.0451	0.0723	-0.0169	0.0954	-0.0997
100129416	-0.2405	-0.1119	-0.1949	0.1853	0.1263	-0.1379	0.0415	-0.2181	0.0044	0.0847	-0.2235	-0.2013	-0.4868	0.0342	-0.1358	-0.2351	-0.2898	-0.4892	0.1085	0.0766	-0.2132	0.0437	-0.0726	-0.1305	-0.0805	0.0467	0.0501	0.0145	0.0035	-0.058	9e-04	-0.0399	0.0123	0.1635	0.1474	0.1251	0.015	0.116	0.006	0.1294	0.1283	0.1151	0.2529	0.0498	0.066	0.0786	-0.1669	0.0496	0.2121
100129418	0.2455	-0.0041	-0.1001	-0.0314	0.0535	7e-04	0.0504	0.1922	0.1797	0.249	-0.119	0.1752	-0.0167	-0.0019	-0.0686	-0.0586	2e-04	-0.3919	0.1803	-0.0159	-0.2982	0.0625	0.7006	-0.4118	-0.2299	0.0941	0.2239	-0.1077	-0.4692	-0.2245	-0.2408	0.0264	-0.2416	-0.0904	0.1083	-0.2082	-0.1175	-0.1211	-0.1561	-0.247	-0.0299	-0.169	0.019	-0.107	-0.0222	0.2271	-0.0462	-0.3242	-0.0739
100129422	-0.0526	-0.1263	0.0581	-0.082	0.0149	-0.0979	0.0042	-0.0698	-0.0076	-0.0259	-0.1482	-0.0174	-0.1312	-0.0144	-0.1436	-0.0845	0.0081	-0.2352	0.0238	-0.0568	-0.0719	-0.0285	-0.0711	-0.0608	0.0404	-0.0111	0.0291	0.1461	0.0578	0.0089	0.0193	0.0567	-0.0264	-0.0312	-0.067	-0.0104	-0.0836	0.0255	0.0686	0.0125	0.1745	-0.1103	-0.0353	-0.1446	-0.0428	-0.0663	-0.2488	-0.0779	-0.1298
100129423	0.5496	0.4554	0.4622	0.3529	0.4547	0.4427	0.3804	0.3669	0.4368	0.3326	0.4423	0.6857	0.6388	0.494	0.5429	0.3733	0.5139	0.2538	0.391	0.2438	0.2583	0.4802	0.3934	0.4297	0.3182	0.4012	0.312	0.4209	0.1218	0.1864	0.3426	0.4248	0.335	0.2931	0.357	0.2686	0.2881	0.5426	0.346	0.2548	0.3391	0.167	0.3183	0.3149	0.4692	0.4804	0.4988	0.3531	0.3488
100129427	0.0205	0.1612	0.1733	0.1754	0.1016	0.0702	0.1151	0.0723	0.0719	-0.0106	0.0669	0.3784	0.1459	0.0828	0.003	0.143	0.1233	0.0539	0.2047	0.1238	0.0928	0.1372	0.087	0.1006	0.1387	0.1528	0.2018	0.1579	0.19	0.2748	0.1955	0.2452	0.0535	0.1824	0.0787	0.2553	0.0727	0.0298	0.2671	0.1851	0.2774	0.1422	0.0455	0.2034	0.1171	0.0233	0.0557	0.3023	0.2434
100129428	0.1281	0.0657	0.09	0.13	0.1835	0.3744	0.1008	0.1937	0.0173	0.3035	0.3739	0.2559	0.1367	0.2035	0.2202	0.2565	0.3371	-0.0212	0.2428	0.3002	0.1762	0.0071	0.2133	0.1872	0.2367	0.1266	0.3852	0.2769	0.1552	0.6582	0.1107	0.2344	0.2888	0.4092	0.239	-0.0124	0.2728	0.2177	0.0562	0.143	0.1449	0.0926	0.0687	0.2832	0.2811	0.2495	0.4005	0.1983	0.0192
100129434	-0.07	0.0359	-0.0333	0.0346	-0.0844	0.0218	-0.0453	-0.0737	0.0088	-0.1393	-0.0994	0.0792	0.0703	-0.093	-0.065	-0.135	0.0037	-0.1373	0.0197	-0.0976	-0.1338	0.0426	0.126	-0.1065	0.0755	0.0635	0.0633	-0.1794	-0.0711	0.1442	0.0991	0.0269	0.0911	0.0197	0.159	-0.0051	0.0231	-0.0914	-0.0375	0.0433	0.1142	0.0868	-0.0192	0.0612	-0.0546	-0.0028	0.0937	0.0768	-0.0141
100129435	0.2616	0.286	0.2408	0.2981	0.2316	0.1342	0.2751	0.2916	0.2883	0.2884	0.1624	0.2478	0.3119	0.3185	0.3171	0.1676	0.351	0.209	0.2105	0.2412	0.3627	0.2127	0.3025	0.3494	0.1994	0.3402	0.2012	0.3506	0.1055	0.1523	0.3774	0.2729	0.2748	0.2692	0.0851	0.1392	0.242	0.1458	0.1297	0.0543	0.211	0.1339	0.0519	0.0945	0.1472	0.2749	0.1682	-0.027	0.1891
100129436	0.2216	-0.0078	0.1656	0.1761	0.2848	0.1385	0.1861	0.1825	0.091	0.1292	0.099	0.087	0.1233	0.1202	0.0145	0.1463	0.0352	-0.0299	0.0854	0.2627	0.1686	0.0592	0.0619	0.1881	0.3241	0.0471	0.0633	0.0422	0.0208	-0.0849	0.038	0.264	0.0254	0.1648	0.0279	0.1937	-0.058	0.1038	0.1237	-0.0338	0.1167	0.0986	0.0866	0.0471	0.062	0.1556	0.0067	-0.1043	-0.0704
100129437	0.0283	-0.1374	0.1348	-0.1464	0.0912	0.0064	0.1771	-0.0281	0.0725	0.0743	-0.0057	-0.3041	-0.2121	0.1039	-0.0563	-0.152	0.0793	-0.1437	-0.0961	-0.2223	-0.1592	-0.2282	-0.018	0.0053	0.0955	0.156	0.2206	0.1056	-0.0467	-0.6427	-0.1028	-0.1515	-0.225	0.0394	-0.023	-0.1914	-0.1536	0.0954	-0.0519	-0.1881	-0.0263	-0.0044	0.1085	-0.2385	0.1102	0.0687	-0.0969	-0.0628	-0.0171
100129438	0.1204	0.0194	0.1801	0.0885	-0.0074	0.1634	-0.0031	0.0377	0.1179	-0.0197	0.2754	0.25	0.1006	0.0869	0.1928	0.0951	0.0669	0.1074	0.0379	0.1122	0.2778	0.21	0.2606	0.2126	0.1723	0.0296	0.1862	0.1394	0.2588	0.4159	0.1939	0.2238	0.1992	0.0747	0.1735	0.0224	0.2759	0.003	0.0898	0.1398	0.1945	0.3081	0.0845	0.0432	-0.0142	0.0409	0.5201	0.189	0.1507
100129442	-0.3407	-0.3319	-0.244	-0.243	-0.268	-0.3779	-0.1844	-0.2609	-0.2835	-0.1837	-0.2971	-0.3339	-0.5298	-0.2362	-0.2322	-0.2897	-0.3827	-0.453	-0.2462	-0.2629	-0.2893	-0.122	-0.2204	-0.2718	-0.2266	-0.3326	-0.3395	-0.3069	-0.2347	-0.4193	-0.4617	-0.1318	-0.265	-0.3113	-0.2657	-0.2522	-0.3066	-0.18	-0.2991	-0.3362	-0.182	-0.1756	-0.1023	-0.1926	-0.178	-0.2519	-0.2568	-0.2544	-0.201
100129443	0.666	0.4576	0.4761	0.5655	0.6645	0.4157	0.6953	0.6642	0.5405	0.7391	0.3296	0.284	0.5489	0.528	0.571	0.5798	0.2387	0.4192	0.3552	0.4893	0.5525	0.5223	0.5575	0.3991	0.5717	0.555	0.6386	0.1536	0.3632	0.2649	0.384	0.4006	0.4961	0.5368	0.4415	0.4487	0.5942	0.6499	0.478	0.5485	0.3994	0.5485	0.4608	0.2579	0.4093	0.3105	0.3255	0.2615	0.3581
100129444	-0.0019	-0.0156	-0.0233	0.0815	0.2296	-0.1747	0.1544	0.0652	-0.0955	0.1767	0.1064	-0.2043	-0.274	0.0387	0.003	-0.1053	0.01	-0.271	-0.0142	0.2137	0.0614	0.0062	0.1289	0.0467	0.0526	0.1061	-0.0653	0.2838	0.1206	0.038	0.0367	-0.0314	0.3703	0.2083	0.0482	-0.0265	0.0336	0.1701	0.1418	0.0711	0.1245	0.008	0.0378	0.2039	0.1558	0.1217	-0.239	-0.0356	0.2474
100129446	0.1008	-0.0158	0.0059	0.1281	-0.0069	0.0018	0.0094	0.0257	-0.0227	0.078	0.0438	-0.0611	-0.186	8e-04	-0.0459	0.0243	0.0685	-0.211	0.0111	0.0938	-0.1073	-0.0336	0.0869	0.1992	0.0166	-0.0144	0.0537	0.3003	0.1811	-0.1294	0.0359	-0.0423	0.1504	0.1157	-1e-04	0.1381	-0.0538	0.0981	0.0455	0.1343	0.1166	-0.0523	0.0433	0.113	0.0674	0.0782	-0.0513	-0.1078	0.0265
100129448	-0.0376	-0.0648	-0.05	-0.0266	-0.0233	-0.1146	-0.0727	-0.0611	-0.0223	-0.0735	-0.0515	-0.0082	0.0181	-0.008	0.0346	0.0062	-0.0805	0.0738	-0.0825	-0.0344	0.1591	-0.057	-0.0621	-0.0779	-0.0401	-0.0357	-0.0725	0.0514	0.0411	0.1502	-0.0196	-0.0771	0.0277	-0.0625	7e-04	0.0019	-0.0332	-0.0206	-0.0898	-0.0528	-0.0355	-0.0273	-0.0554	-0.1097	-0.0436	-0.0118	0.0318	-0.0235	-0.0139
100129455	-0.2672	-0.26	-0.0407	-0.2025	-0.1284	-0.1536	-0.264	-0.24	-0.1821	-0.2429	-0.257	-0.3477	-0.4343	-0.2416	-0.2609	-0.5773	-0.1966	-0.4206	-0.1873	-0.2823	-0.3644	-0.2568	-0.1962	-0.1944	-0.259	-0.1099	-0.0659	-0.0425	0.0867	-0.4224	-0.1682	-0.2268	-0.3476	0.0056	-0.2734	-0.1668	-0.2636	-0.1469	-0.2758	-0.1897	-0.0649	-0.2353	-0.0875	-0.2633	-0.3162	-0.2194	-0.1142	-0.1544	-0.1432
100129456	-0.1613	-0.1423	-0.2178	-0.067	-0.1034	-0.0679	-0.1453	-0.2286	-0.1128	-0.0939	-0.1639	-0.214	-0.1946	-0.1767	-0.137	-0.2143	-0.2125	-0.196	-0.0976	-0.221	-0.1426	-0.1968	-0.0928	-0.2159	-0.2743	-0.0767	-0.1869	-0.224	-0.0718	-0.2695	-0.2162	-0.1881	-0.2208	-0.0011	-0.2069	-0.2043	-0.2884	-0.168	-0.1138	-0.1105	-0.1324	-0.1178	-0.1644	-0.0609	-0.2543	-0.0704	-0.3486	-0.2249	-0.0921
100129457	-0.1028	0.2064	0.1166	-0.0214	-0.0695	0.2649	0.0858	0.0274	-0.0484	0.0263	-0.0549	0.2472	0.048	-0.1222	-0.1959	-0.0835	0.2103	0.1278	0.008	-0.0182	-0.0295	-0.114	-0.0027	-0.0185	0.1047	-0.0288	-0.0723	0.0831	0.0446	-0.0185	-0.0124	0.0413	-0.0971	0.1768	-0.0421	0.0869	0.0022	-0.1575	-0.0181	0.0114	0.0288	-0.1311	-0.0493	-0.03	-0.2716	0.1321	-0.3962	-0.0094	-0.0523
100129458	1.0861	1.0945	1.3128	1.3207	1.288	1.0095	0.9549	1.0268	1.0867	1.1297	0.9005	1.007	1.046	1.1781	0.9154	0.8095	0.9172	0.7833	0.9355	0.8973	0.868	0.8935	0.5029	0.5265	0.9844	0.9836	0.7735	0.87	0.273	0.456	0.8072	0.9144	0.7412	0.9912	1.1255	0.4437	0.8159	0.742	0.9535	0.7838	1.1372	0.8864	0.7854	0.9446	1.0581	0.6171	0.6443	0.7002	0.4496
100129459	-0.1818	-0.134	-0.1231	-0.1218	-0.1017	-0.1605	-0.1586	-0.1754	-0.0907	-0.1865	-0.0772	-0.1738	-0.379	-0.1532	-0.2148	-0.1492	-0.2031	-0.3386	-0.1493	-0.0262	-0.1898	-0.179	-0.1115	-0.1595	-0.1939	-0.1091	-0.1326	0.0051	0.0504	-0.2114	-0.0508	-0.0877	-0.0252	-0.0732	-0.0748	-0.0657	-0.1669	-0.0243	-0.1085	-0.166	-0.0977	-0.0898	-0.058	-0.164	-0.1343	-0.0695	-0.2267	-0.1457	-0.1302
100129460	0.0726	-0.0021	-0.0448	0.0177	0.0495	0.0693	0.0653	-0.0041	-0.052	0.0521	0.0279	0.0454	0.0154	-0.0614	-0.0307	0.1127	0.1242	-0.0106	-0.0297	0.033	-0.1261	0.0541	0.0083	-0.0914	0.0393	0.1776	0.0377	0.0109	0.0486	-0.0826	0.0712	-0.0445	0.0787	0.0422	-0.0192	-0.0333	-0.065	-0.0491	0.134	0.0211	0.0634	-0.0255	-0.0626	-0.0922	0.0747	0.0871	-0.069	-0.0155	-0.0282
100129461	0.0442	0.1277	0.1253	0.1353	0.1389	0.065	0.1651	0.0531	0.0453	0.0917	0.1125	0.1465	0.0337	0.0629	0.1269	0.1856	0.1439	0.3189	0.0653	0.1192	0.0036	0.1637	0.2196	0.1327	0.2532	0.171	0.1452	0.0137	0.0672	0.1664	0.1435	0.08	0.1447	0.2789	0.0616	-0.0624	0.0457	0.1206	0.0519	0.0497	0.1296	0.2729	0.2194	0.1055	0.0809	0.0852	0.0717	0.155	0.1246
100129463	-0.1382	-0.1222	-0.0894	-0.0473	-0.0159	-0.0775	-0.0355	-0.0852	-0.0443	-0.0679	-0.104	0.0844	-0.1815	-0.1508	-0.1661	-0.115	-0.124	-0.2142	-0.1111	-0.114	-0.2343	-7e-04	0.0114	-0.0753	-0.059	-0.0617	-0.0686	-0.0934	-0.1159	-0.1475	-0.0789	-0.103	-0.101	-0.0904	-0.092	-0.037	-0.0826	-0.0259	-0.0577	-0.1128	-0.0382	-0.0455	-0.1278	-0.1507	-0.055	-0.0741	-0.0624	-0.1551	-0.179
100129464	-0.1513	-0.1601	-0.1313	-0.1321	-0.1628	-0.1792	-0.1511	-0.1953	-0.1462	-0.0999	-0.1005	-0.0935	-0.076	-0.1129	-0.0579	-0.1421	-0.2331	0.0151	-0.1067	-0.1287	-0.1153	-0.1766	-0.1263	-0.1813	-0.1851	-0.1752	-0.1379	-0.1231	-0.149	0.0983	-0.1981	-0.1709	-0.1683	-0.1347	-0.0993	-0.0999	-0.0673	-0.0979	-0.0912	-0.0614	-0.0675	-0.1877	-0.094	-0.0887	-0.1217	-0.1056	-0.0143	-0.1044	-0.1569
100129471	-0.0849	-0.0327	-0.0623	-0.1443	-0.0749	-0.1448	-0.0213	0.0044	-0.0672	-0.0737	-0.0185	0.1127	0.0981	-0.0932	-0.1573	-0.1193	-0.122	0.0509	-0.0681	-0.1527	0.0342	-0.0276	-0.0626	-0.2035	-0.0449	-0.1781	-0.0759	-0.0594	-0.0727	0.182	0.0233	-0.058	-0.0559	-0.1595	-0.0204	0.0465	-0.1425	0.0517	-0.1145	-0.0122	-0.1044	-0.0424	-0.0841	0.0057	0.0621	-0.0593	0.0804	-0.0656	-0.0039
100129472	0.4034	0.4534	0.4625	0.3407	0.3098	0.2847	0.3568	0.2765	0.3378	0.3789	0.3787	0.3638	0.2296	0.2911	0.3421	0.4068	0.3337	0.1826	0.2869	0.3841	0.2875	0.2663	0.578	0.3707	0.5778	0.3144	0.1422	0.3903	0.3437	0.1402	0.313	0.2857	0.4977	0.2836	0.3404	0.3402	0.2347	0.1483	0.2289	0.341	0.2476	0.513	0.2934	0.3447	0.1733	0.3185	0.4843	0.3424	0.0848
100129474	-0.1453	-0.0957	-0.1404	-0.0182	-0.1541	-0.1216	-0.1218	-0.2626	-0.1216	-0.2106	-0.2605	-0.1325	-0.4695	-0.2157	-0.3899	-0.2059	-0.3	-0.4803	-0.1351	-0.2442	-0.1807	-0.2493	-0.0905	-0.2417	-0.2244	-0.0961	-0.232	-0.1093	0.0752	-0.119	-0.1383	-0.089	-0.2558	-0.1324	-0.146	-0.1124	-0.3466	-0.071	-0.1875	-0.1226	-0.1331	-0.2336	-0.1213	-0.1641	-0.1974	-0.106	-0.3262	-0.2708	-0.1252
100129476	-0.0866	1e-04	-0.0436	-0.1206	-0.0803	0.1015	0.1051	0.0033	0.0072	-0.0756	-0.0161	0.2396	0.1667	0.0289	0.1463	-0.1276	0.1029	0.0643	-0.1408	-0.1506	-0.0949	-0.1015	0.0071	0.1797	0.0535	-0.2365	0.0233	-0.1191	0.0472	0.0803	-0.0631	-0.038	-0.243	-0.0811	-0.1654	-0.1652	-0.0235	-0.1876	-0.1321	-0.1342	-0.1096	0.0377	0.0331	0.1138	-0.1574	0.011	0.2371	-0.0391	0.004
100129478	0.1332	0.1745	0.4651	0.1356	0.3402	0.3207	0.3902	0.0716	0.2055	0.2963	0.0156	0.5181	-0.1254	0.0727	0.2057	-0.0164	-0.1978	-0.317	0.0878	0.1522	0.011	-0.0437	-0.1908	-0.1246	0.2826	0.4217	0.4987	0.068	0.3154	-0.1761	0.4501	0.601	0.0989	0.1227	0.1887	0.0652	0.3568	0.1265	0.1048	0.0402	0.3724	0.3952	0.5882	0.3309	0.1632	0.313	0.4559	0.5014	-0.2177
100129480	-0.3896	-0.1689	-0.3299	-0.1863	-0.1556	-0.4097	-0.2165	-0.3065	-0.228	-0.3718	-0.6245	-0.2187	-0.4882	-0.3333	-0.1846	-0.3711	-0.1684	-0.3859	-0.2459	-0.2479	-0.0347	-0.3783	-0.4018	-0.2589	-0.3052	-0.2141	-0.1812	-0.2001	-0.2373	-0.0123	-0.1785	0.0667	-0.3843	-0.2685	-0.1421	-0.2773	-0.4903	-0.1394	-0.4384	-0.2219	-0.2636	-0.2602	-0.0503	-0.243	-0.4279	-0.3481	-0.5569	-0.3253	-0.0499
100129482	1.528	1.0444	1.1441	0.9352	1.028	1.0784	1.4144	1.5377	1.3575	1.414	1.1458	0.5909	1.4466	1.3213	1.3408	1.4778	1.071	1.1624	1.5872	1.0208	1.5025	1.0192	0.9933	0.916	1.1929	1.1852	1.4271	0.5629	0.5412	0.262	0.7321	0.9586	0.6465	0.5292	1.1413	0.4381	1.3426	0.7332	0.6193	0.6573	0.5602	1.0251	0.8617	0.596	0.9389	0.6873	0.3815	0.6786	0.4838
100129483	-0.0469	-0.0458	0.078	-0.2424	0.6292	-0.3141	-0.0374	0.0202	0.1438	-0.0201	-0.1871	0.0146	0.0931	-0.1012	0.1178	-0.2502	-0.0921	0.1086	0.0812	0.0777	0.1913	-0.0496	0.0262	-0.207	-0.1363	-0.1258	-0.049	-0.2526	-0.2892	-0.0303	-0.1784	-0.133	-0.0872	-0.1444	0.016	-0.004	-0.0404	-0.0594	-0.1863	0.0826	0.0272	0.0518	0.0719	-0.0411	-0.2093	-0.187	0.0179	-0.0843	-0.0048
100129484	0.0123	0.0106	0.0219	0.0878	0.0761	0.0659	0.0486	0.078	0.0457	0.0167	0.0181	0.0024	-0.2383	-0.0466	-0.1154	0.0044	0.0184	-0.3016	0.0727	0.0082	-0.084	-0.0701	0.0571	0.0996	0.0302	0.1213	0.1534	-0.0201	0.1089	0.0649	0.0063	-0.051	0.0089	0.1297	0.1784	0.149	-0.0253	0.1284	0.0681	0.1193	0.1334	0.0116	0.1176	0.0846	-0.0064	0.1013	-0.1246	-0.0636	0.0187
100129485	-0.0354	-0.1598	-0.1263	-0.1588	-0.1808	-0.1199	-0.1888	-0.0306	-0.1313	-0.0472	-0.0885	0.0064	-0.0654	-0.0882	-0.1365	-0.1996	-0.1884	0.0768	-0.0809	-0.2108	0.0204	-0.1363	-0.1429	-0.0664	-0.1335	-0.0895	-0.1663	-0.115	-0.2884	-0.0763	-0.2949	-0.0897	-0.109	-0.1356	-0.0579	-0.1382	0.0225	-0.1514	-0.2085	-0.1897	-0.0849	-0.102	-0.0453	-0.0205	-0.1879	-0.0032	-0.0187	-0.1846	-0.1345
100129487	-0.0687	-0.1111	-0.1263	-0.1427	-0.0127	-0.0784	-0.0315	0.0932	-0.0258	-0.0233	-0.0593	0.0495	0.2755	-0.0149	0.1228	-0.1592	-0.2087	-0.0256	0.0671	-0.106	-0.0994	-0.0908	0.199	0.0759	-0.0766	0.159	-0.2507	0.0335	-0.0538	-0.0072	0.0881	0.008	0.1805	-0.0431	0.0985	0.0442	0.129	0.0048	0.0582	-0.0768	-0.1567	-0.0282	-0.1146	-0.0877	0.1338	-0.0364	0.1989	-0.0488	0.0514
100129489	-0.0706	-0.0983	-0.1104	-0.0869	-0.1212	-0.1213	-0.1406	-0.1093	-0.0835	-0.0681	-2e-04	-0.0966	0.019	-0.0469	-0.0126	-0.0557	-0.1251	0.0947	-0.121	-0.1076	-0.0515	-0.1069	-0.0477	-0.0771	-0.0753	-0.1046	-0.1613	-0.1989	-0.1343	0.0023	-0.1091	-0.0723	-0.1128	-0.137	-0.0644	-0.1311	-0.1268	-0.0347	-0.1355	-0.1687	-0.1441	-0.111	-0.0848	-0.0385	-0.2001	-0.1359	-0.0823	-0.03	-0.0607
100129497	-0.3115	-0.2148	-0.1927	-0.2254	-0.1562	-0.2454	-0.2077	-0.3477	-0.1945	-0.1637	-0.235	-0.2829	-0.4746	-0.2094	-0.3864	-0.1992	-0.2524	-0.4755	-0.218	-0.2313	-0.4538	-0.3546	-0.2194	-0.223	-0.1459	-0.2125	-0.2302	-0.2397	-0.1839	-0.2273	-0.1053	-0.2595	-0.188	-0.1507	-0.1859	-0.1234	-0.2511	-0.2163	-0.2201	-0.2472	-0.0655	-0.2981	-0.1771	-0.2402	-0.2021	-0.226	-0.1166	-0.3206	-0.1597
100129500	-0.3464	-0.2506	-0.205	-0.1656	-0.3243	-0.3062	-0.328	-0.3369	-0.3205	-0.3478	-0.5541	-0.4254	-0.6117	-0.3354	-0.3669	-0.2597	-0.4932	-0.5777	-0.4065	-0.3124	-0.449	-0.3131	-0.3177	-0.3693	-0.2665	-0.1946	-0.1626	-0.2554	-0.0756	-0.4206	-0.2106	-0.2998	-0.288	-0.2094	-0.2129	0.0378	-0.207	-0.0313	-0.1789	-0.1793	-0.2909	-0.2088	-0.1584	-0.1839	-0.2218	-0.3081	-0.4079	-0.1959	-0.1342
100129501	-0.2514	-0.3327	-0.2138	-0.1455	-0.1408	-0.4419	-0.2417	-0.0719	-0.1425	-0.1511	-0.0933	-0.2224	-0.2026	-0.1959	-0.1817	-0.2632	-0.1211	-0.1983	-0.1375	-0.2256	-0.3749	-0.12	-0.1049	0.0853	-0.1065	-0.1718	-0.1988	-0.3067	-0.2063	-0.418	-0.129	-0.3029	-0.2836	-0.1016	-0.2393	-0.156	-0.2491	-0.0717	-0.2392	-0.1968	-0.1826	-0.2461	-0.136	-0.2067	-0.264	-0.1261	-0.5056	-0.0924	-0.1167
100129502	0.3968	0.1889	0.0815	0.2265	0.3262	0.4527	0.445	0.2547	0.1899	0.4361	0.3561	0.0414	0.2072	0.2499	0.3243	0.1609	-5e-04	0.0535	0.4051	0.1255	-0.0096	-0.0443	0.0799	-0.1692	-0.0631	0.0394	0.2413	0.2461	0.0553	-0.2013	0.2815	-0.0084	0.2127	-0.162	-0.0434	-0.2357	0.1199	0.1854	0.062	0.2153	0.2473	0.3548	-0.0541	0.1413	0.1496	0.0641	-0.0225	0.1894	-0.2857
100129504	-0.1838	-0.466	-0.2899	-0.2627	-0.2285	-0.4876	-0.327	-0.215	-0.1938	-0.1622	-0.2607	-0.402	-0.3164	-0.2023	-0.2235	-0.1532	-0.3723	-0.308	-0.1744	-0.1116	-0.2073	-0.3172	-0.3657	-0.2208	-0.18	-0.3145	-0.2083	-0.4128	-0.2176	-0.4903	-0.2872	-0.1182	-0.2412	-0.3066	-0.2396	-0.103	0.0606	-0.1512	-0.2758	-0.1551	-0.2162	-0.1731	-0.2289	-0.3	-0.3626	-0.0923	-0.5624	-0.2228	-0.2626
100129507	-0.153	-0.0934	-0.1782	-0.1088	-0.1143	-0.2052	-0.1368	-0.1045	-0.192	-0.0914	-0.2124	-0.2813	-0.3945	-0.1763	-0.2381	-0.1505	-0.1205	-0.1729	-0.1528	-0.0289	-0.2479	-0.2957	-0.1424	-0.1953	-0.3086	-0.2158	-0.2507	-0.206	-0.1939	-0.3477	-0.0813	-0.1841	-0.1208	-0.0507	-0.0526	-0.1161	-0.2892	-0.2019	-0.1758	-0.2528	-0.1595	-0.2472	-0.0684	-0.2542	-0.1057	-0.2213	-0.2604	-0.1361	-0.1807
100129514	-0.1883	-0.1585	-0.1265	-0.0853	-0.1184	-0.1419	-0.1608	-0.189	-0.1372	-0.1718	-0.1749	-0.13	-0.2056	-0.1251	-0.201	-0.1918	-0.1663	-0.2007	-0.1659	-0.1722	-0.1708	-0.1448	-0.1216	-0.2209	-0.2046	-0.0781	-0.0683	-0.0177	-0.0688	-0.1973	-0.0676	-0.1417	-0.1818	-0.1367	-0.1442	-0.0895	-0.1918	-0.1292	-0.0467	-0.131	-0.1117	-0.1993	-0.1069	-0.1023	-0.2183	-0.1617	-0.2167	-0.1714	-0.1409
100129516	0.1803	0.1657	0.2147	0.0681	0.0763	-0.01	0.1975	9e-04	0.0933	0.0872	-0.0022	0.2112	0.1228	-0.0687	-0.0111	0.1015	0.1772	0.0715	0.0922	0.0312	0.113	0.0352	0.0946	-0.0128	0.1089	0.1071	0.1255	0.3267	0.1409	0.1938	0.1243	0.1153	0.2105	-0.0332	0.0918	0.0416	0.0712	0.0819	0.0598	0.0074	0.0628	0.0167	0.0766	0.0459	0.1864	0.0866	0.1671	-0.0159	0.0733
100129517	-0.048	0.146	0.261	0.1841	-0.0146	0.1328	-0.0426	0.2938	-0.0424	0.0643	0.4076	0.0441	0.3142	0.0397	0.2202	0.1064	-0.1857	0.1314	0.3958	-0.2208	0.4041	0.0146	0.7278	0.1429	-0.1133	-0.0281	-0.0524	0.304	0.2076	0.3316	0.0082	0.3463	0.6602	0.1132	0.2471	0.2225	-0.105	0.1666	-0.2382	0.2371	0.3745	0.2478	0.1626	0.1286	0.005	0.1413	0.0653	-0.0067	0.1044
100129518	-0.1464	-0.1051	0.0579	-0.0421	0.0651	0.0566	0.0314	0.2062	-0.0654	-0.139	-0.1696	-0.3341	-0.0399	-0.0752	0.1735	-0.182	-0.1289	0.1022	-0.0252	0.0826	-0.2032	-0.1481	-0.0487	-0.2841	-0.0775	-0.2026	-0.1462	-0.3195	0.1638	-0.2576	-0.1416	0.0636	-0.1049	0.0388	-0.0772	-0.0385	-0.1045	-0.0456	-0.0438	-0.1823	-0.1081	-0.0074	0.0301	-0.0991	-0.1193	-0.1453	-0.1596	0.0077	-0.0374
100129519	-0.325	-0.1692	-0.1373	-0.1739	-0.1977	-0.1324	-0.2015	-0.2033	-0.1838	-0.2672	-0.2935	-0.0243	-0.2604	-0.2891	-0.3932	-0.0786	-0.1565	-0.3505	-0.1977	-0.2974	-0.2046	-0.356	-0.0949	-0.3282	-0.1107	-0.1746	-0.1784	-0.16	-0.1934	-0.03	-0.2012	-0.2204	-0.2561	-0.0495	-0.1509	-0.1275	-0.2048	-0.1725	-0.1457	-0.2029	-0.1738	-0.1392	-0.1427	-0.1817	-0.164	-0.0084	-0.2478	-0.1016	-0.29
100129520	-0.0523	-0.0738	-0.0225	-0.0967	-0.0693	-0.0793	-0.0158	-0.0354	-0.0396	-0.0446	-0.0416	-0.0128	-0.1491	-0.0667	-0.0723	-0.0367	-0.0882	-0.2155	-0.1398	-0.075	-0.1212	0.0272	0.0424	-0.0899	-0.0526	-0.0494	-0.078	0.0201	-0.0688	-0.0212	-0.0266	-0.0594	-0.0853	-0.0523	-0.0168	-0.0289	-1e-04	-0.0766	0.0165	-0.0347	-0.0445	-0.0018	-0.0189	-0.0188	-0.011	-0.0221	-0.0096	-0.0413	-0.1531
100129522	-0.0067	0.1006	0.0877	0.2123	0.1448	-0.0078	0.0867	-0.039	0.072	0.1302	-0.0202	-0.0815	-0.2047	0.1069	-0.0143	0.049	0.0048	-0.3135	0.0033	0.0872	-1e-04	0.0699	0.0639	-0.0547	-0.0524	0.255	0.0596	0.098	0.1659	0.112	0.137	0.0721	0.1072	0.2472	0.1667	0.2038	0.0082	0.1014	0.1185	0.1303	0.2079	0.0339	0.153	0.0044	0.1036	0.1061	-0.0748	0.0643	0.1038
100129523	-0.3026	-0.216	-0.1838	-0.1563	-0.1885	-0.1331	-0.1482	-0.1576	-0.1797	-0.1448	-0.2263	0.0116	-0.1998	-0.1507	-0.2004	-0.4567	-0.1202	-0.1083	-0.1471	-0.1653	-0.144	-0.1622	-0.1574	-0.2433	-0.2199	-0.1823	-0.1849	-0.2153	-0.1711	-0.3477	-0.0755	-0.1084	-0.1484	-0.1296	-0.2383	-0.1449	-0.086	-0.2275	-0.1893	-0.2079	-0.0506	-0.2177	-0.1952	-0.1582	-0.2445	-0.1751	0.1069	-0.1475	-0.1544
100129524	-0.0935	0.0592	-0.0959	-0.0033	-0.0974	-0.2086	-0.1543	-0.1565	-0.0915	-0.078	-0.1726	-0.1736	-0.069	-0.1042	-0.0999	-0.0545	-0.22	-0.2377	-0.1089	-0.0158	-0.2094	-0.1241	-0.1419	-0.19	-0.0858	-0.0436	-0.1388	-0.1544	-0.0032	-0.1628	-0.08	-0.0997	-0.0945	-0.1472	-0.1308	-0.0428	-0.1785	-0.173	-0.0502	-0.0389	-0.1497	-0.1581	-0.0725	-0.1437	-0.0746	-0.0787	-0.2065	-0.1726	-0.1704
100129525	-0.0047	-0.1615	-0.133	-0.18	-0.1088	-0.0152	-0.1259	-0.1934	-0.1085	-0.1138	-0.093	-0.1809	0.0389	-0.072	-0.0093	0.0163	-0.1354	0.0722	-0.0905	-0.1853	-0.1463	-0.0987	0.0658	0.0186	-0.0722	-0.0851	-0.1338	-0.0498	-0.0549	-0.1002	-0.0427	-0.0174	-0.1072	-0.0782	-0.0639	-0.0271	-0.0877	-0.1872	-0.1667	-0.0681	-0.0829	-0.1239	-0.0718	-0.141	-0.1943	-0.1083	-0.2584	-0.1302	-0.0295
100129531	-0.129	-0.1524	-0.0178	-0.0454	-0.0398	-0.2629	-0.0935	-0.0794	-0.1902	-0.0058	-0.1971	-0.3601	-0.3073	-0.0797	-0.221	-0.0836	-0.2129	-0.4067	-0.0986	-0.0494	-0.1365	-0.2303	-0.1818	-0.2755	-0.1067	-0.1408	0.0455	-0.0895	-0.0169	-0.3037	-0.1362	-0.1711	-0.0987	-0.1208	0.0736	-0.0055	-0.1482	0.0689	0.0257	-0.0972	0.0097	-0.1463	-0.071	-0.24	-0.1514	-0.1752	-0.4055	-0.0997	-0.1728
100129532	0.1611	-0.029	0.0791	-0.0194	0.0664	0.062	0.0586	-0.2065	0.0836	-0.0509	0.0215	0.0402	-0.0854	-0.064	-0.0169	-0.2176	-0.1037	-0.3254	-0.0271	-0.1147	0.2682	-0.0578	0.0359	-0.1209	-0.0251	-0.0229	-0.068	-0.0069	-0.0493	0.0208	-0.0994	0.0375	0.14	-0.0615	-0.055	0.0563	-0.0303	0.0531	0.1025	-0.0101	-0.0086	0.1137	0.1126	-0.1008	-0.0751	0.0274	0.1979	0.1262	-0.1233
100129533	-0.1007	-0.193	-0.04	0.0538	0.0209	-0.1836	-0.1987	-0.032	-0.0605	-0.1385	0.0393	-0.161	-0.126	-0.0788	-0.102	-0.2018	-0.087	-0.1015	-0.1773	0.0292	-0.1793	-0.111	-0.0266	-0.1842	-0.2384	-0.1957	-0.0123	-0.0475	-0.0917	-0.1521	-0.1222	-0.1701	-0.1891	-0.1028	-0.1223	-0.155	-0.209	-0.1631	-0.1926	-0.1277	-0.182	0.0083	-0.2393	-0.1651	-0.1499	-0.0975	-0.2366	-0.0913	0.0966
100129536	0.1285	0.1271	0.129	0.0682	0.0781	0.1921	0.0511	0.2408	0.1701	0.0836	0.1772	0.3329	0.2749	0.1995	0.1939	0.1381	0.0821	0.1732	0.0637	0.1066	0.27	0.3208	0.3442	0.206	0.141	0.102	0.0767	0.1481	0.0947	0.5181	0.1011	0.1645	0.1453	0.0666	0.1248	0.1057	0.1709	0.0608	0.1216	0.1925	0.0385	0.062	0.0366	0.311	-0.0034	0.113	0.3628	0.1773	2e-04
100129537	0.0247	-0.0071	-0.066	-0.0595	-0.1069	-0.0832	-0.0411	-0.092	-0.0311	0.0319	0.11	0.1234	0.1834	0.0261	0.0324	-0.1926	-0.1358	0.2417	-0.0133	-0.1579	-0.2946	-0.2254	-0.1939	-0.0619	-0.0814	0.3701	-0.142	-0.1311	-0.1737	-0.0534	-0.1256	-0.1399	0.1054	-0.1111	-0.1369	-0.2843	-0.0647	-0.1717	-0.0814	0.102	-0.0587	-0.089	-0.095	-0.1224	0.1946	0.067	0.3351	-0.1985	-0.013
100129538	-0.0827	-0.1638	-0.0842	-0.0905	-0.0394	-0.0394	-0.0689	0.0041	-0.1055	-0.072	-0.1045	-0.1098	-0.075	-0.0428	-0.1079	-0.0377	-0.149	-0.058	-0.1443	-0.0756	-0.0044	-0.0812	-0.0891	-0.0329	-0.1821	-0.1747	-0.0644	-0.0835	-0.0951	0.1913	-0.1027	-0.0199	-0.0971	-0.0866	-0.0685	-0.0218	-0.0539	0.0052	-0.0765	-0.0675	-0.0942	-0.0744	-0.0349	-0.1033	-0.1166	-0.1179	-0.0363	-0.087	-0.1237
100129540	-0.143	0.0364	-0.1126	-0.0212	-0.0714	0.0413	-0.1203	-0.0735	-0.0309	-0.0438	-0.0096	-0.1082	0.0831	-0.0714	-6e-04	-0.0323	0.035	-0.1425	-0.1414	-0.0745	-0.0587	0.2001	-0.1432	-0.1207	-0.0916	-0.2473	-0.169	-0.1514	-0.148	-0.0199	-0.0219	-0.054	0.0164	-0.0242	-0.0412	0.1223	-0.0147	-0.1257	-0.2839	0.0496	-0.0795	0.0108	-0.1663	-0.0809	0.018	0.0036	-0.0082	0.0808	-0.222
100129543	-0.031	-0.0404	-0.0795	-0.039	0.0345	-0.1062	-0.0496	-0.1114	-0.0532	-0.0263	-0.0615	-0.1286	-0.1561	-0.0568	-0.1136	-0.051	-0.0634	-0.3035	-0.1168	-0.0276	-0.0766	-0.1208	0.0188	-0.1418	-0.0392	-0.0203	0.0111	-0.0193	-0.0216	-0.1277	-0.0089	0.0417	-0.0232	-0.0268	-0.0182	-0.068	-0.1541	0.0174	-0.034	-0.0941	-0.1197	-0.0718	-8e-04	-0.1259	-0.1098	-0.0691	-0.2547	-0.0121	-0.0155
100129546	-0.1916	-0.1458	-0.2822	-0.2781	-0.134	-0.2049	-0.2995	-0.2297	-0.3595	-0.1665	-0.3365	-0.3314	-0.5246	-0.2074	-0.1492	-0.2977	-0.2239	-0.411	-0.1578	-0.286	-0.5601	-0.369	-0.3513	-0.4501	-0.2213	-0.1497	-0.1974	0.1007	-0.514	-0.5315	-0.2055	-0.2394	-0.2598	-0.0871	-0.1691	-0.3139	-0.1923	-0.0485	-0.1157	-0.2688	-0.2747	-0.263	-0.1681	-0.1858	-0.1787	-0.0507	-0.1821	-0.1097	-0.2414
100129547	0.0669	0.1992	0.0392	0.2129	0.2275	-0.0469	0.1542	0.1718	0.1787	0.1033	0.1695	0.3018	0.0902	0.1304	0.0921	0.1601	0.2139	0.0233	0.1571	-0.0849	0.4271	0.2621	0.301	0.2336	-0.0922	0.1144	-0.0373	-0.1421	0.0488	0.2574	0.0387	-0.1413	-0.0411	0.2161	0.1285	0.1826	0.2083	0.1911	0.0668	0.3044	0.3892	0.1564	0.1014	0.2082	-0.0242	0.1673	0.155	0.2656	0.0669
100129548	-0.0784	-0.0992	-0.1229	-0.1189	-0.1537	-0.0703	-0.1128	-0.1599	-0.1702	-0.0786	-0.0535	-0.1844	-0.2692	-0.1978	-0.0853	-0.1029	-0.3436	-0.2835	0.0034	-0.1444	-0.1254	-0.1675	-0.242	-0.0928	-0.1284	-0.1453	-0.0672	-0.1811	-0.1417	-0.1694	-0.1636	-0.1687	-0.1897	-0.113	-0.1088	-0.2306	-0.1044	-0.2181	-0.2535	-0.2529	-0.1651	-0.0925	-0.1772	-0.1081	-0.1575	-0.2854	-0.1288	-0.0554	-0.1157
100129551	-0.0925	-0.0427	-0.0398	-0.0458	0.0148	-0.0998	-0.0425	0.0409	-0.0088	-0.0242	-0.1422	-0.0572	-0.1529	-0.0495	-0.0451	-0.1007	-0.0647	0.0196	-0.0316	-0.0835	-0.1506	-0.0252	0.058	-0.2954	-0.1462	0.006	0.0188	-0.1945	-0.0827	-0.1836	-0.1208	-0.1128	-0.1373	-0.0613	-0.143	-0.0977	-0.1511	-0.1286	-0.1537	-0.1276	0.0014	-0.0683	-0.1085	0.0682	-0.0916	-0.0695	-0.1516	-0.04	-0.0704
100129552	0.2972	0.1019	0.0738	0.1512	0.2742	0.0954	0.168	-0.1204	0.0862	0.0307	0.199	-0.1848	0.0932	0.0243	-0.0876	0.2204	-0.1019	-0.2311	-0.1227	0.1949	0.1086	-0.1292	-0.2083	-0.3062	0.0286	-0.1252	0.1485	0.2001	-0.1456	0.1798	6e-04	0.0137	0.0528	-0.0263	0.0441	0.2835	-0.075	0.2386	0.2126	-0.0248	-0.0784	-0.1258	0.0113	0.1717	-0.2075	-0.0066	-0.4405	0.2067	-0.1247
100129553	0.6726	0.4758	0.5986	0.7837	0.6032	0.5176	0.6377	0.644	0.4753	0.6071	0.397	0.5046	0.5138	0.6483	0.6395	0.2749	0.2068	0.0779	0.6349	0.4756	0.3972	0.4773	0.7142	0.2043	0.4674	0.692	0.6504	0.5234	0.3969	0.036	0.6628	0.5251	0.4	0.6653	0.5164	0.3241	0.1746	0.5844	0.3833	0.5064	0.5262	0.5529	0.3498	0.4345	0.3902	0.3216	0.0896	0.2818	0.4376
100129554	-0.2468	-0.1304	-0.0642	-0.0795	-0.0396	-0.1612	-0.0997	-0.2862	-0.1436	-0.1085	-0.2109	-0.0318	-0.0993	-0.2227	-0.0487	-0.1046	0.063	-0.117	-0.1397	-0.1562	0.0398	-0.0138	-0.0935	-0.0297	-0.2094	-0.1206	-0.147	-0.2234	-0.1459	-0.015	-0.2052	0.0952	-0.0438	0.0015	-0.1641	-0.1321	-0.1788	-0.0494	-0.1483	-0.0729	0.0547	-0.059	0.0572	-0.1264	-0.2808	0.0236	-0.0883	-0.1218	-0.0201
100129555	-0.2141	-0.2556	-0.1821	-0.1464	-0.2306	-0.1509	-0.2428	-0.1606	-0.0375	-0.1653	-0.219	-0.1442	-0.2076	-0.1883	0.0084	-0.1677	-0.1777	-0.1609	-0.0399	-0.1445	-0.3197	-0.074	-0.0398	-0.1926	-0.1014	-0.225	-0.1544	-0.1912	-0.2921	0.2512	-0.0907	0.0044	-0.2075	0.0836	-0.0125	-0.0548	-0.2806	-0.0766	-0.186	0.0929	-0.0675	0.0037	-0.0584	-0.0657	-0.1015	-0.1013	-0.2855	-0.1036	-0.038
100129556	0.1501	0.0884	0.1085	0.0829	0.1582	0.054	0.0291	0.0906	0.1739	0.0888	0.2044	-0.0214	0.0285	0.0815	0.1199	0.1448	-0.0817	-0.0245	0.0899	-0.0023	0.0278	0.1237	0.2236	0.2019	0.035	-0.0722	0.0238	0.0449	0.0546	0.0323	-0.1439	0.1487	0.131	0.0376	0.1692	0.074	-0.0906	0.0993	-0.0867	-0.0986	0.1535	0.0194	0.0391	-0.0372	0.1214	-0.0395	0.0059	-0.1328	0.0249
100129557	0.3551	0.2481	0.1123	0.0407	0.1067	0.206	0.1294	0.1483	0.1551	0.1388	0.1726	0.3961	0.5136	0.2887	0.3503	0.0637	0.2349	0.4245	0.257	0.1119	0.2898	0.247	0.3451	0.1316	0.1769	0.1213	0.0448	0.0782	-0.0948	0.2461	0.0807	0.2217	0.0519	-0.0476	0.2288	0.0647	0.198	0.0946	-0.0305	0.0832	0.1905	0.2587	0.1721	0.1187	0.1688	0.0846	0.0369	0.0842	0.0909
100129558	-0.1752	-0.1414	-0.1392	0.1189	0.1641	0.1826	0.0575	-0.2146	0.1085	0.1382	-0.0354	-0.2105	-0.1289	0.0849	0.0105	-0.1365	-0.0711	-0.5442	0.0106	-0.0207	-0.1049	-0.2142	0.2438	0.0588	-0.132	0.0355	0.0371	-0.0292	-0.0315	-0.2395	-0.0024	-0.013	-0.1043	0.0035	0.0126	-0.0658	-0.1278	-0.0522	0.0159	-0.021	0.0619	-0.2226	-0.0261	0.0357	-0.094	0.0101	-0.4211	-0.1181	-0.0935
100129561	0.4806	0.3101	0.448	0.3279	0.3525	0.3444	0.2486	0.3343	0.301	0.2541	0.5214	0.3852	0.4265	0.3453	0.3728	0.3308	0.4943	0.3376	0.3594	0.338	0.3363	0.2824	0.5574	0.1831	0.3563	0.29	0.198	0.3615	0.2347	0.3316	0.2839	0.3893	0.2681	0.2193	0.4431	0.2869	0.1766	0.2698	0.2741	0.4539	0.216	0.3041	0.3178	0.333	0.2278	0.3862	0.3924	0.2938	0.2463
100129562	-0.1197	0	-0.224	-3e-04	-0.0643	-0.122	-0.1073	-0.1048	-0.0679	-0.0549	-0.0363	0.0313	-0.1696	-0.0969	-0.1412	-0.0414	-0.0298	-0.0524	-0.0809	-0.1129	-0.2596	-0.1292	-0.0866	-0.0304	-0.1391	0.0119	-0.1553	-0.0031	-0.0799	-0.035	-0.1719	-0.1561	0.0137	-0.0857	-0.1135	0.076	-0.2122	-0.137	-0.0752	-0.201	-0.0057	-0.1546	-0.1289	-0.0899	-0.0083	-0.0748	-0.25	-0.1226	0.0072
100129563	2.8494	2.6448	2.5584	2.651	2.7373	2.5876	2.8627	2.8944	2.9529	2.7157	2.2563	1.6844	2.627	2.9526	2.7627	2.7542	2.5454	2.1671	3.0387	2.4546	2.9069	3.3413	2.7571	2.021	2.4137	2.7341	2.6841	1.682	2.2515	0.4323	2.577	2.6741	2.6475	2.3685	2.2821	1.8	1.8311	2.7186	2.3467	2.6353	2.4509	2.6865	2.6312	2.0071	2.5901	2.0183	1.1336	1.7473	2.4644
100129566	0.5037	0.6044	0.672	0.6859	0.7434	0.5271	0.5521	0.3382	0.542	0.6121	0.4432	0.3278	0.3673	0.57	0.4547	0.3485	0.3451	0.0978	0.3473	0.5108	0.031	0.291	0.4523	-0.1137	0.5019	0.67	0.7672	0.3525	0.3794	-0.3447	0.4505	0.5442	0.6264	0.6902	0.3919	0.0684	0.1485	0.5842	0.2529	0.3773	0.4731	0.5037	0.5873	0.3856	0.505	0.5277	-0.0971	0.4345	0.1986
100129568	0.0475	0.1328	0.0537	0.0736	-2e-04	-0.1568	0.0765	-0.0058	0.0381	0.0155	-0.0882	0.102	-0.0546	0.0028	0.0909	0.0188	0.0393	0.0627	-0.0837	-0.0947	0.0382	0.0034	-0.1912	-0.1652	0.0845	0.0015	0.0056	0.1863	0.0089	-0.0886	-0.085	-0.1258	-0.0164	0.0873	-0.0424	0.0791	-0.2194	0.1593	-0.0357	0.0589	0.1655	-0.0399	-0.1639	-0.1016	-0.2235	0.0322	-0.1196	0.102	0.0031
100129569	-0.0694	-0.1116	-0.1539	-0.093	-0.0764	-0.1008	-0.132	-0.0802	-0.1135	-0.101	-0.1338	-0.0725	0.0331	-0.0595	-0.0402	-0.1654	-0.1202	0.0433	-0.0875	-0.0759	0.0348	-0.1142	-0.1231	-0.0841	-0.0974	-0.0823	-0.1924	-0.1211	-0.0955	0.0216	-0.1463	-0.0502	-0.02	-0.1149	-0.0366	-0.0898	-0.0559	-0.0442	-0.1021	-0.0771	-0.1335	-0.13	-0.0459	-0.0711	-0.0952	-0.0841	0.0378	-0.0176	-0.107
100129570	0.2013	0.157	0.1833	0.0755	0.0557	0.1643	0.1848	0.3354	0.2583	0.2568	0.0534	-0.0736	0.1818	0.2844	0.2157	0.4843	0.1281	0.0794	0.4114	0.118	0.4033	0.1589	0.1614	0.1758	0.1006	0.0816	0.2305	-0.2334	0.0779	0.0425	0.1409	-0.1031	-0.0531	0.1453	-0.0349	0.0175	0.3261	0.0594	-0.0848	0.0188	0.0134	0.0525	-0.0092	-0.0167	-0.1083	0.0246	-0.1625	-0.1063	-0.0105
100129571	-0.1894	-0.1057	-0.1049	-0.1077	-0.1915	-0.195	-0.0407	-0.1486	-0.1256	-0.1959	-0.1782	-0.2428	-0.3122	-0.2504	-0.255	-0.1319	-0.1197	-0.4528	-0.1477	-0.1198	-0.3663	-0.1578	-0.1087	-0.0826	-0.1252	-0.055	-0.0258	0.1422	0.004	-0.3352	-0.1905	-0.1837	0.0131	-0.0578	-0.1877	-0.0311	-0.211	-0.1211	-0.2073	-0.1123	-0.0345	-0.1938	-0.0563	-0.1212	-0.1507	-0.1832	-0.2166	-0.0732	-0.1902
100129572	-0.389	-0.3875	-0.3612	-0.2001	-0.2054	-0.4862	-0.3317	-0.4786	-0.3608	-0.3805	-0.4552	-0.5415	-0.7263	-0.3771	-0.5413	-0.4026	-0.3863	-0.7285	-0.3474	-0.2975	-0.4165	-0.3048	-0.2371	-0.462	-0.3308	-0.3051	-0.1845	-0.2931	-0.3287	-0.4088	-0.2891	-0.2465	-0.3969	-0.2393	-0.3456	-0.2975	-0.5257	-0.2336	-0.1841	-0.2389	-0.108	-0.2923	-0.2958	-0.3502	-0.2914	-0.2783	-0.5624	-0.33	-0.2341
100129574	-0.0936	0.0191	0.0348	0.021	-0.0056	0.0022	0.0576	-0.0284	0.01	-0.0555	-0.0364	0.0532	0.0051	0.0027	0.0236	-0.0578	0.0872	-0.0135	0.0276	-0.1082	-0.0691	0.0302	0.0465	-0.2186	-0.0018	-0.0118	-0.0763	-0.0784	-0.0261	0.1367	-0.021	0.0149	-0.0627	0.0018	-0.0458	0.0175	-0.0937	-0.0682	0.014	-0.027	0.0317	-0.0537	-0.0575	0.005	0.0194	-0.0674	0.027	-0.0528	-0.1519
100129577	0.3593	0.2407	0.3851	0.3352	0.522	0.2855	0.4863	0.5973	0.4212	0.3745	0.1806	0.3308	0.6088	0.4497	0.3908	0.5146	0.3876	0.612	0.3261	0.2144	0.4856	0.4752	0.3954	0.2639	0.6586	0.3995	0.4314	0.204	0.4583	0.1492	0.4442	0.4122	0.3136	0.5106	0.3419	0.1527	0.6481	0.245	0.3308	0.3123	0.403	0.4432	0.2972	0.4608	0.2595	0.2378	0.3282	0.3146	0.325
100129578	0.0019	-0.0254	0.2189	-0.0259	0.0774	0.0721	0.0829	0.0463	-0.085	0.0394	-0.0362	0.1255	0.1861	0.0956	-0.0333	-0.0564	0.0982	0.0422	0.1043	-0.0735	-0.1623	-0.0216	0.0916	-0.0022	-0.0942	-4e-04	0.0562	-0.0562	0.1349	0.0266	0.0503	-0.0284	0.0189	0.0636	-0.1129	-0.043	-0.2403	-0.0897	-0.1796	-0.053	0.0755	-0.0965	-0.0137	-0.019	-0.0691	0.0035	-0.2067	-0.0617	0.0726
100129581	-0.1031	0.0522	-0.0824	-0.1463	-0.0935	0.0348	0.0092	-0.1276	0.0169	-0.1387	-0.1616	-0.081	-0.099	-0.0024	0.0062	-0.0581	0.0076	0.0249	-0.1123	-0.206	-0.0277	0.1403	-0.1234	0.0315	0.1526	0.0357	-0.0789	-0.1367	0.1635	0.0765	-0.0757	-0.0268	-0.1146	-0.1459	-0.0399	-0.1488	-0.1482	-0.086	0.019	0.0529	0.0193	-0.1259	-0.0732	-0.1889	0.1887	0.0071	0.34	-0.2074	0.1245
100129582	-0.1318	-0.0155	0.0383	0.1516	0.0267	-0.132	-0.045	-0.2623	0.0016	-0.0508	-0.2618	-0.2088	-0.5923	-0.1399	-0.2341	-0.1453	-0.1744	-0.5866	-0.0877	-0.0872	-0.2173	-0.1107	0.0302	-0.1022	-0.1618	-0.0152	-0.0597	0.0351	0.1501	-0.283	-0.139	-0.1165	-0.1036	0.0562	-0.0204	-0.0287	-0.3718	-0.0138	0.0678	0.1009	0.0454	-0.0665	0.0884	0.0131	0.036	-0.0088	-0.3312	-0.0568	0.0056
100129583	-0.1701	-0.1256	-0.116	-0.1281	-0.1109	-0.1776	-0.1171	-0.208	-0.1001	-0.1274	-0.1428	-0.108	-0.17	-0.1073	-0.1572	-0.185	-0.1073	-0.0943	-0.0994	-0.1416	-0.2218	-0.1225	-0.1058	-0.2131	-0.1625	-0.1382	-0.1307	-0.1397	-0.0354	-0.0615	-0.031	-0.0914	-0.1539	-0.0716	-0.1151	-0.13	-0.1508	-0.1117	-0.0621	-0.1942	-0.0462	-0.1236	-0.0875	-0.138	-0.1583	-0.1218	-0.1585	-0.1226	-0.1
100129587	0.1023	0.2892	0.0716	0.0257	0.1108	0.2582	0.2814	0.2439	0.068	0.24	0.3372	0.137	0.0208	-0.0943	0.0615	-0.1298	0.1289	-0.069	-0.0418	0.2238	0.1872	-0.0213	0.0508	0.2746	0.1995	0.8068	0.1232	0.0771	0.1024	0.3691	-0.1046	0.1439	0.2124	0.0126	0.097	0.1667	-0.0768	0.2765	0.0169	0.2751	0.1336	0.1588	-0.0354	0.1231	0.1357	0.0389	-0.0153	0.0093	0.2107
100129588	-0.2439	-0.1277	-0.3764	-0.0031	-0.1238	-0.0927	-0.1713	-0.163	-0.2437	-0.0646	-0.2568	-0.2252	-0.1036	-0.1553	-0.0979	-0.1382	-0.0849	-0.0748	-0.0554	-0.0212	-0.0448	0.0665	-0.1394	-0.3456	-0.2527	0.0031	-0.135	-0.2463	0.1285	-0.2379	-0.1088	-0.2734	-0.0747	-0.1179	-0.2187	-0.11	-0.0646	-0.0918	-0.2876	-0.2378	-0.2324	-0.1946	-0.0768	-0.2008	-0.405	-0.4241	-0.2	-0.0081	-0.0017
100129592	0.1707	0.1785	0.1519	0.1583	0.1874	-0.0077	0.1401	-0.018	0.1219	0.1316	0.0219	-0.0207	0.0776	0.1215	0.0125	0.0696	0.1779	-0.1164	0.2329	0.0603	-0.005	0.1577	0.2213	0.1359	0.0274	0.1286	0.2157	0.1121	0.1276	-0.1436	0.0136	-0.0483	-0.0338	0.0819	0.1756	0.0193	-0.0145	0.0183	0.2078	0.06	0.0746	-0.0134	0.2066	0.0207	0.0687	0.0487	-0.1928	0.0405	0.018
100129594	0.1276	0.1432	0.1918	0.1237	0.1496	0.1959	0.2433	0.102	0.2516	0.145	0.0783	0.0937	0.1652	0.2035	-0.0372	0.1402	0.0047	-0.0865	0.351	0.0564	-0.061	0.0444	0.2516	0.068	0.1678	0.2157	0.1302	-0.1	0.0509	0.2734	0.263	0.056	0.0516	0.1481	-0.0207	-0.1022	0.0455	0.1096	0.125	0.2247	0.2123	0.203	0.1302	0.2536	0.1411	0.246	-0.1924	-0.0106	0.0961
100129595	-0.0209	-0.071	-0.1279	-0.0633	-0.0613	-0.0555	-0.0745	-0.0713	-0.0451	-0.0809	0.0095	-0.0757	-0.0575	-0.0496	-0.0711	-0.104	-0.1207	-0.036	-0.083	-0.0772	-0.1647	-0.1214	-0.066	-0.1254	-0.0948	-0.083	-0.1173	0.0336	-0.0297	-0.0891	-0.053	-0.0463	-0.0343	-0.0786	-0.0477	-0.0481	-0.0802	-0.0109	-0.0273	-0.0182	-0.0745	-0.0843	-0.0219	-0.0958	-0.0956	-0.0644	4e-04	-0.0288	-0.087
100129597	-0.0783	-0.0963	-0.1188	-0.082	0.0056	-0.0383	-0.0129	-0.0043	-0.0401	-0.0072	-0.0289	-0.1386	-0.0071	-0.0337	-0.0652	-0.0969	-0.0837	-0.202	-0.0535	-0.0273	-0.0899	-0.0092	-0.0456	-0.0914	-0.1036	-0.0072	-0.0667	-0.0247	-0.0255	-0.3217	-0.0788	-0.0987	-0.0601	-0.1818	0.0278	-0.1929	-0.2036	0.0334	-0.0627	-0.0088	-0.1128	-0.0402	-0.0702	-0.086	-0.1924	-0.0168	-0.0268	-0.0189	-0.0585
100129600	-0.1076	0.0267	-0.0999	-0.0108	-0.0608	-0.1047	-0.0635	-0.0265	-0.0253	-0.0204	-0.0254	-0.025	-0.033	-0.0628	-0.0244	-0.0675	-0.0861	-0.0741	-0.1249	-0.0286	-0.0593	-0.0829	0.0365	-0.124	-0.0987	-0.1601	-0.1395	-0.1294	-0.2037	-0.0889	-0.1586	-0.0583	-0.1121	-0.0676	-5e-04	-0.0951	-0.03	-0.0477	-0.0394	-0.0429	-0.0224	-0.0482	-0.0805	-0.0894	-0.0626	-0.0015	-0.0239	-0.1392	-0.106
100129602	0.1928	0.0424	0.1587	0.1306	0.0316	0.1498	0.0121	0.1143	0.0047	-0.0099	0.1449	0.0016	-0.0413	0.0196	0.1023	-0.0798	-0.092	0.0247	0.0139	0.0039	-0.0238	0.145	0.033	0.0106	0.0864	0.0931	0.0543	0.2562	-0.0301	0.0128	-0.0271	0.0726	0.0305	0.051	0.2093	0.1141	0.0414	0.1091	0.0892	-0.0546	-0.006	0.0398	-0.0617	-0.0462	-0.0464	0.044	-0.0943	0.0082	0.0508
100129603	-0.0922	-0.0485	-0.0797	0.0238	-0.0144	-0.0154	-0.0558	-0.1618	0.031	-0.0306	-0.0316	0.0744	0.028	-0.0092	0.0416	-0.0864	-0.0251	-0.0233	-0.096	-0.0215	-0.0427	-0.0463	5e-04	0.0038	-0.0472	-0.0567	-0.0424	-0.0329	-0.0855	0.0673	-0.0481	-0.03	-0.1186	-0.0739	-0.073	-0.026	-0.0892	-0.0086	0.0306	-0.0849	0.0644	-0.0548	-0.0274	0.0178	0.0052	-0.0605	-0.0342	0.0563	-0.0205
100129606	0.2186	0.2522	0.3582	0.0436	0.0546	0.3382	0.1461	0.0242	0.2212	0.1648	0.0549	0.1851	0.4067	0.2962	0.1484	0.1309	0.2109	0.4668	0.2534	0.112	-0.0128	0.1957	0.1658	0.1482	0.0948	0.2192	0.0588	0.1551	0.0857	0.1405	0.1897	0.0357	-0.101	0.0823	-0.0149	0.1227	0.0735	0.1036	0.1728	-0.0491	0.0295	0.0576	0.1415	0.2734	0.0262	0.2066	0.3042	0.0671	-0.0947
100129616	-0.3659	-0.1365	-0.0368	-0.1675	-0.1107	-0.1822	-0.1057	-0.4294	-0.2101	-0.2438	-0.3641	0.023	-0.5436	-0.3489	-0.452	-0.2906	-0.1567	-0.5375	-0.2195	-0.1581	-0.2957	-0.2367	-0.2677	-0.3104	-0.0523	-0.0276	-0.0458	-0.0598	0.0081	0.0036	-0.0597	-0.0434	0.0292	0.0412	-0.0571	-0.0809	0.0407	-0.0893	-0.1032	-0.0309	-0.0096	-0.0569	-0.0254	-0.0667	-0.1574	-0.0309	0.1098	-0.0584	-0.1518
100129620	-0.1655	-0.1342	-0.0877	-0.1302	-0.1469	-0.1342	-0.0181	-0.1938	-0.173	-0.1371	-0.0644	-0.1093	-0.2019	-0.0759	-0.2129	-0.1559	-0.1062	-0.1418	-0.0848	-0.0986	-0.186	-0.1221	-0.1944	-0.1485	-0.1067	-0.0805	-0.0828	-0.0541	-0.1134	-0.2841	-0.1014	-0.0883	-0.1211	-0.0956	-0.1185	-0.1331	-0.1547	-0.0826	-0.1166	-0.1379	-0.0465	-0.0948	-0.1348	-0.1457	-0.1589	-0.1226	-0.112	-0.1558	0.0238
100129621	-0.2546	0.0479	-0.295	-0.2417	-0.2703	-0.2643	-0.1167	-0.3348	-0.3119	-0.3408	-0.1255	0.1663	0.0039	-0.0092	-0.2557	-0.173	-0.3915	-0.0787	-0.2635	-0.2109	-0.208	-0.1317	-0.0217	-0.4156	0.0149	-0.157	-0.1086	-0.1618	0.1389	-0.0709	-0.1768	-0.0868	-0.2805	-0.1836	-0.0558	-0.2283	0.0257	-0.1614	0.0458	-0.0252	-0.0642	-0.0946	-0.2566	-0.1294	-0.0982	-0.1132	-0.2894	-0.1816	-0.0714
100129622	0.182	-0.2678	0.1799	0.131	0.6536	0.1305	0.0626	0.0292	0.0262	0.2722	-0.2379	0.2394	-0.047	0.0754	-0.1019	-0.1213	-0.3003	-0.2721	0.1153	0.3156	-0.1267	-0.1955	0.1865	-0.0802	0.0698	0.1452	0.1858	2e-04	-0.0722	-0.5471	-0.2301	0.1283	-0.1856	0.022	0.133	-0.1847	-0.1423	0.1428	-0.1072	-0.0306	0.4102	0.3015	0.5376	-0.4634	-0.1249	0.4331	0.1336	0.5188	-0.1458
100129626	0.4055	0.1689	0.4533	0.2432	0.3434	0.2022	0.3415	0.5608	0.3592	0.351	0.2351	0.5397	0.6925	0.4825	0.7036	0.6629	0.4855	0.6305	0.5251	0.3862	0.6404	0.3681	0.2235	0.4625	0.4819	0.3755	0.3572	0.2986	0.0916	0.5038	0.1602	0.3611	0.2091	0.434	0.3939	0.2461	0.5509	0.1395	0.1554	0.3426	0.1874	0.4458	0.2366	0.3815	0.5374	0.237	0.5486	0.3254	0.1382
100129627	-0.0855	-0.015	-0.142	-0.1776	-0.1288	-0.1352	-0.1072	-0.0381	-0.1249	-0.0896	-0.1161	0.0273	-0.1155	3e-04	-0.0721	-0.0298	-0.0871	0.1307	-0.1532	-0.0669	-0.0516	-0.0563	-0.0915	0.0088	-0.0353	-0.1788	-0.1931	-0.1286	0.0755	-0.0499	-0.0866	-0.0289	0.0154	-0.1295	-0.0149	-0.0143	-0.0055	0.0124	-0.0965	-0.063	-0.0442	-0.0517	-0.0632	-0.0585	-0.0405	-0.0695	0.0995	0.1046	-0.1824
100129633	-0.1669	-0.2013	-0.1865	-0.1623	-0.1944	-0.1181	-0.2276	-0.1707	-0.184	-0.1291	-0.1682	-0.1624	-0.1071	-0.1333	-0.1162	-0.1785	-0.1631	-0.1419	-0.1707	-0.1066	-0.1713	-0.1613	-0.204	-0.2136	-0.199	-0.2315	-0.2083	-0.12	-0.2286	-0.1042	-0.1946	-0.1558	-0.1257	-0.1723	-0.1441	-0.1759	-0.1707	-0.1446	-0.1072	-0.0878	-0.1641	-0.2568	-0.1378	-0.1624	-0.1228	-0.1332	-0.1232	-0.0584	-0.129
100129634	-0.0911	-0.1428	-0.1044	-0.0607	-0.0832	-0.0097	-0.096	-0.1371	-0.0554	-0.1431	-0.2041	-0.0725	0.1986	-0.0939	-0.0729	-0.0896	-0.0731	-0.0645	-0.1337	-0.1384	-0.2789	0.0052	-0.0049	0.0595	-0.0241	0.006	-0.055	-0.1107	-0.1376	0.1402	-0.0435	-0.0618	-0.1697	-0.043	-0.0788	-0.058	-0.0988	-0.1052	-0.1593	-0.1155	-0.1026	-0.0153	0.0928	-0.0195	-0.0434	-0.0603	-0.215	-0.1535	-0.0468
100129636	0.0227	0.0325	-0.0974	0.0063	-0.0659	-0.0652	-0.0102	-0.1308	-0.0331	0.1601	0.0284	-0.0074	-0.0658	-0.1031	-0.2132	-0.0128	0.0445	-0.3472	-0.0203	-0.2088	-0.2655	-0.0662	0.0391	0.1097	-0.0623	0.074	-0.0964	-0.132	0.0422	-0.0717	-0.0993	-0.1038	-0.2706	-0.033	0.0849	-0.0476	-0.0839	-0.1508	-0.0624	0.0172	0.0808	-0.1167	-0.0901	-0.0373	-0.0841	0.0215	-0.3666	0.0455	-0.1288
100129637	0.6003	0.4402	0.5583	0.348	0.4652	0.4734	0.4431	0.5547	0.411	0.494	0.3659	0.1982	0.3661	0.4427	0.3906	0.6709	0.6264	0.0931	0.6531	0.3396	0.6664	0.2611	0.326	0.575	0.7039	0.7144	0.8055	0.3779	0.2339	0.078	0.3772	0.4884	0.258	0.2223	0.5255	0.5038	0.7008	0.3667	0.2749	0.2989	0.2611	0.5878	0.6469	0.2486	0.4505	0.2984	0.0841	0.2571	0.3095
100129638	1.3163	1.0514	1.1374	1.0725	1.1892	1.0794	1.1278	1.3003	0.9304	1.0973	0.6411	0.6208	1.4987	1.3094	1.2809	1.3447	1.1287	1.1045	1.5105	0.7656	1.2759	0.6993	0.8344	1.4133	1.423	1.119	1.4334	0.9224	0.8142	0.1998	0.6162	0.7972	0.7445	0.8248	1.0761	0.6471	1.4223	0.9388	0.8108	0.6787	0.9019	1.0279	0.8947	0.5378	0.8855	0.5918	0.4143	0.3315	0.6549
100129640	-0.2116	-0.2199	-0.2488	-0.1785	-0.0157	-0.1313	-0.1522	-0.0298	-0.0651	-0.1286	-0.1605	-0.0388	0.0159	-0.1415	-0.0293	-0.1933	-0.2499	-0.0821	-0.0745	-0.1152	0.0361	-0.1162	-0.272	-0.0728	-0.2064	-0.2104	-0.2329	-0.0274	-0.0209	-0.0168	-0.2135	-0.225	-0.1765	-0.158	-0.0855	0.0224	-0.0419	-0.0974	-0.167	-0.2048	0.0063	-0.1521	-0.1183	-0.1277	-0.1305	-0.1427	-0.0716	0.0155	-0.0945
100129644	-0.1828	-0.1687	-0.2483	-0.0699	-0.1693	-0.2052	-0.1638	-0.1151	-0.1294	-0.0998	-0.0742	-0.2069	-0.2538	-0.144	-0.137	-0.1607	-0.2466	-0.3234	-0.1526	-0.1903	-0.2768	-0.1957	-0.1224	-0.2354	-0.2785	-0.1784	-0.173	-0.3162	-0.2344	-0.0065	-0.1171	-0.127	-0.115	-0.1058	-0.1911	-0.1937	-0.1454	-0.0486	-0.1644	-0.1118	-0.0903	-0.157	-0.0132	-0.278	-0.1752	0.0159	-0.2992	-0.03	-0.0204
100129645	0.3096	0.2269	0.2984	0.2604	0.1747	0.311	0.2422	0.3235	0.187	0.344	0.2607	0.3498	0.3441	0.2914	0.2704	0.3911	0.2419	0.3046	0.1601	0.4032	0.3887	0.2003	0.476	0.3863	0.4084	0.1327	0.3407	0.3341	0.1643	0.4222	0.2693	0.3477	0.3519	0.126	0.3627	0.2644	0.3516	0.2284	0.2767	0.3532	0.2812	0.3398	0.3176	0.3201	0.2612	0.3742	0.2631	0.253	0.1755
100129647	-0.1737	0.027	-0.1926	-0.0691	-0.1739	0.0231	-0.0871	-0.0472	-0.0253	-0.0344	-0.0976	-0.0753	-0.0113	0.0052	-0.0437	-0.012	0.1124	-0.2386	0.0404	-0.0122	-0.0724	0.0977	0.0563	0.1362	-0.2088	-0.0844	-0.1251	0.1559	-0.13	-0.1321	0.3649	-0.0669	0.008	-0.0754	0.1177	0.1199	-0.0161	0.1597	-0.1165	-0.1054	0.0407	-0.1113	-0.0291	-0.077	0.0132	0.2612	-0.0244	0.0392	-0.0611
100129649	0.1797	0.0035	0.103	0.0196	0.0133	0.0461	-0.0273	0.1566	0.0952	0.083	0.1673	0.1008	0.2884	0.1882	0.2314	0.0683	0.1179	0.3091	0.0622	0.2851	0.1295	-0.0585	-0.0349	0.1233	0.1018	0.1117	0.0185	0.2143	-0.1148	0.4659	0.1207	0.139	0.1301	0.0228	0.0759	-0.0334	0.1246	0.0693	0.0012	0.1025	-0.0424	0.1878	0.0396	0.1136	0.1995	0.0404	0.1968	-0.0104	0.185
100129652	1.2228	1.1169	1.174	0.7858	0.9893	1.17	0.9549	0.9293	0.9755	1.1834	0.7045	0.8825	1.1546	1.5041	1.1843	0.8706	1.2286	1.1942	1.4383	0.8189	1.0103	0.9018	0.7029	0.4966	0.9872	1.135	1.4415	0.153	0.6243	-0.2112	0.7548	0.9579	0.5748	0.8274	1.0316	0.7402	0.8525	0.8582	0.7269	0.4869	0.9723	0.9547	1.5575	0.7779	0.789	0.7867	0.3986	0.3767	0.7623
100129653	0.0027	0.0845	0.0266	0.0283	0.0123	0.0105	0.0485	-0.0284	0.0068	0.038	0.024	0.1846	-8e-04	0.0553	0.0069	0.1486	0.1039	0.1487	0.0698	0.0772	0.1234	0.0504	0.0389	0.1203	0.0659	0.0741	0.1309	0.103	0.1154	0.1824	0.165	0.0548	0.1142	0.1275	-0.0087	0.1154	0.023	0.0506	0.0313	0.012	0.1029	-0.0438	0.0324	0.0647	-0.0097	0.0405	-0.0158	0.0596	0.0091
100129654	-0.1268	-0.0303	-0.0314	0.0328	0.085	-0.1341	-0.0789	-0.0911	-0.0532	-0.0186	-0.0957	-0.2614	-0.3776	-0.0308	-0.1494	-0.1626	-0.1922	-0.3948	-0.0406	0.0094	-0.1552	-0.1066	-0.0578	-0.0943	-0.1181	6e-04	-0.0392	2e-04	0.0809	-0.13	-0.0584	-0.0839	0.0045	0.0543	0.0235	0.0319	-0.11	0.0025	-0.0481	-0.0139	-0.0308	-0.0142	0.0251	-0.0721	-0.0502	-0.0647	-0.2082	0.0214	-0.0338
100129655	-0.2454	-0.0426	-0.2267	-0.0377	-0.0813	-0.1457	-0.2631	-0.3728	-0.2451	-0.1558	-0.1118	-0.3287	-0.4927	-0.1011	-0.2492	-0.1926	-0.3043	-0.6221	-0.1601	-0.1025	-0.2482	-0.2547	-0.1411	-0.0548	-0.3264	-0.0969	-0.0354	-0.0878	0.0466	-0.3428	-0.0916	-0.2666	-0.0026	0.0416	-0.0523	0.1181	-0.2396	0.0799	-0.0618	0.0031	-0.0604	-0.0834	-0.0921	-0.192	-0.0865	-0.1567	-0.2442	-0.1533	-0.0969
100129656	0.1119	0.0803	0.1638	0.0431	0.171	0.0727	0.0809	-0.1123	0.0424	0.0585	-0.0714	-0.063	-0.1107	0.0747	-0.0218	-0.0524	0.06	-0.2187	0.2189	0.0778	0.0794	0.0036	0.084	-0.0892	-0.0358	0.0821	0.1476	0.0354	0.0622	-0.0961	0.0395	0.0601	0.0312	0.1225	0.0656	0.0382	0.081	0.0289	0.1063	0.0605	0.098	0.0224	0.0816	0.0636	0.0429	0.0965	-0.0611	0.0049	0.036
100129657	1.2232	1.0812	0.9768	1.2498	0.8147	0.9748	1.1902	1.0102	1.0818	1.0181	0.7756	0.7157	1.1157	1.2426	1.0259	0.8035	0.796	0.8348	0.9238	0.9375	0.6253	0.8162	0.7765	0.4229	0.8101	1.0662	0.8761	0.3633	0.7293	0.1528	0.6553	0.9575	0.9329	0.8748	0.8009	0.7112	0.6603	0.7496	0.5562	0.7696	0.7661	0.8918	0.8433	0.9008	0.9105	0.9633	0.4863	0.615	0.8358
100129658	-0.0431	-0.0795	-0.1846	-0.0938	-0.0786	-0.1309	-0.059	-6e-04	-0.0719	-0.1172	-0.1135	-0.183	-0.0655	-0.1356	-0.1905	-0.0617	-0.0907	-0.2349	0.0138	-0.1075	-0.2212	-0.1878	-0.2105	-0.2804	-0.19	0.0162	-0.0655	-0.142	0.0119	-0.0094	-0.1955	-0.1161	-0.0108	0.0792	-0.1098	-0.0545	-0.1154	0.2275	-0.1038	-0.1137	-0.1051	-0.1364	0.0639	-0.0045	-0.1001	-0.0513	-0.1053	0.0293	-0.1112
100129661	0.114	-0.0227	-0.0301	-0.068	0.0369	-0.0128	-8e-04	-0.0319	-0.0924	-0.0167	0.0188	0.0347	0.2715	0.0291	0.0438	-0.0254	-0.0872	0.2287	-0.0123	-0.022	0.0746	0.0795	0.046	-0.119	-0.0801	-0.1006	-0.1609	-0.0237	-0.0705	-0.0262	-0.0747	-0.021	-0.2254	-0.0227	-0.0575	-0.2228	-0.1013	0.0365	-0.0841	-0.0312	0.0206	-0.0078	-0.0804	-0.0438	-0.0402	0.0871	0.1191	0.0281	-0.0395
100129662	-0.1129	-0.1704	-0.0713	-0.0884	-0.0513	-0.0487	0.0108	-0.0537	-0.1097	-0.0181	-0.102	0.0722	-0.1221	-0.0912	-0.1419	-0.1792	0.0623	-0.0231	-0.069	-0.1636	-0.0363	0.1666	-0.1402	0.0539	-0.1063	-0.0335	-0.1647	-0.31	-0.2425	-0.1264	-0.1571	-0.1302	0.0327	-0.0761	-0.1865	0.0626	-0.1016	-0.0983	-0.2256	-0.0142	-0.1697	-0.0861	-0.0743	-0.0852	0.0423	-0.1935	-0.0348	0.0145	-0.047
100129665	-0.0535	0.0928	0.0274	-0.1643	-0.1549	-0.0067	0.0077	0.0272	-0.1141	-0.131	0.0406	-0.0076	0.0113	-0.093	-0.0815	-0.0313	0.0072	-0.0409	0.0062	-0.0991	-0.0181	-0.1178	-0.0382	-0.0732	-0.0385	-0.1354	0.0845	0.0263	0.0341	-0.1819	-0.1399	-0.0575	-0.065	-0.0488	-0.0211	0.0241	-0.0257	0.0762	0.0022	-0.0554	0.0214	-0.1889	-0.0213	-0.0158	-0.0433	-0.0569	-0.0423	-0.0823	0.0334
100129666	-0.3019	-0.1968	-0.3917	0.0317	-0.1407	0.1038	-0.2283	-0.2912	-0.1847	-0.2524	-0.0734	-0.0443	-0.3911	-0.2051	-0.2752	-0.2216	-0.2592	-0.4835	-0.2797	-0.2829	-0.3562	-0.3353	-0.1955	-0.271	-0.206	-0.2622	-0.2461	-0.1548	-0.2169	-0.0854	-0.2536	-0.2295	-0.2335	-0.1702	-0.1969	-0.2513	-0.3154	-0.1183	-0.2162	-0.1954	-0.2142	-0.3626	-0.1262	-0.1118	-0.159	-0.1761	-0.0479	-0.076	-0.1191
100129668	0.9563	0.9017	1.0203	0.907	0.8019	0.8321	0.9739	1.0026	0.8307	0.8854	0.4602	0.6523	0.9273	1.0782	0.8888	1.1402	0.8695	0.7613	1.2798	0.7386	0.8981	0.8863	0.8947	0.8887	0.9916	0.9234	1.2269	0.6404	0.7864	0.3938	0.6379	0.7202	0.8242	0.7968	0.8992	0.481	1.1021	0.5715	0.979	0.7552	0.7851	0.8865	0.7999	0.944	0.7185	0.4761	0.4608	0.5675	0.7208
100129669	-0.1907	-0.2302	-0.2364	-0.2358	-0.1794	-0.1875	-0.1572	-0.2894	-0.1903	-0.138	-0.2135	-0.2495	-0.209	-0.152	-0.169	-0.2599	-0.3329	-0.2668	-0.1876	-0.2092	-0.2556	-0.1249	-0.1778	-0.3499	-0.1904	-0.2065	-0.1851	-0.2418	-0.2567	-0.1061	-0.177	-0.1476	-0.3072	-0.3363	-0.1908	-0.2763	-0.2309	-0.1897	-0.17	-0.0567	-0.1995	-0.2088	-0.1032	-0.1759	-0.0288	-0.0945	-0.2871	-0.0466	-0.1744
100129670	0.1849	0.2552	0.279	0.0677	0.0765	0.2009	0.0479	0.182	0.3084	0.0659	0.2052	0.1001	-0.0468	0.0995	0.0741	0.0545	0.0606	0.0181	0.1513	0.2088	-0.0949	-0.0153	0.0757	-0.206	0.287	0.1889	0.1709	0.1939	0.1418	-0.3023	0.1361	0.2743	-0.0087	-0.0894	0.0766	0.1225	-0.0799	0.0738	0.0025	0.0382	0.109	0.2306	0.0116	0.448	0.1825	0.1312	-0.1236	0.1238	0.1139
100129673	-0.0199	-0.1611	-0.1502	-0.0556	-0.0802	-0.1428	-0.1467	-0.1033	-0.0857	-0.0102	-0.1307	-0.1797	-0.2514	-0.0731	-0.1169	-0.2284	-0.2174	-0.2735	-0.0646	-0.138	-0.1822	-0.1771	-0.0879	-0.2623	-0.1908	-0.038	-0.157	-0.1501	-0.1213	-0.159	-0.1411	-0.0689	-0.1086	-0.1026	-0.0643	-0.1171	-0.1777	-0.0534	-0.1737	-0.1699	-0.1732	-0.1091	-0.0699	-0.1321	-0.1083	-0.0574	-0.2964	-0.1161	-0.092
100129678	0.0668	0.1318	0.1299	-0.0045	-0.0624	0.0317	0.0304	0.2326	0.0766	0.0736	-0.2046	0.0627	0.3038	0.0578	0.0872	0.2775	0.2935	0.3168	-0.0033	0.13	0.238	-0.0295	0.2115	0.1218	0.1412	0.0499	0.0476	-0.0349	0.0586	0.4601	-0.0026	0.0069	0.1536	0.1021	0.1768	7e-04	0.482	0.1728	-0.0021	0.3099	0.1523	-0.0213	-0.0241	0.3788	0.0881	0.183	0.4805	0.3207	0.1497
100129682	-0.1444	-0.2211	-0.148	-0.2632	-0.2278	-0.3336	-0.1802	-0.3361	-0.1674	0.0442	-0.3277	-0.5284	-0.4921	-0.1436	-0.1808	-0.4298	-0.1971	-0.4313	-0.2987	-0.0202	-0.5296	-0.319	-0.034	-0.2131	-0.3178	-0.3494	-0.3437	-0.5217	-0.4951	-0.7874	-0.3559	-0.5111	-0.077	-0.2698	-0.0307	-0.3483	-0.3012	-0.2155	-0.1976	-0.4633	-0.3121	-0.4228	-0.1822	-0.2308	-0.5086	-0.189	-0.5915	-0.0298	-0.3332
100129683	-0.2726	-0.2246	-0.2238	-0.3223	-0.3296	-0.2998	-0.2913	-0.4239	-0.3077	-0.2311	-0.4404	-0.3439	-0.3949	-0.3206	-0.3056	-0.3228	-0.3677	-0.485	-0.2974	-0.2771	-0.3171	-0.267	-0.2327	-0.3286	-0.3544	-0.1866	-0.3906	-0.2403	-0.2008	-0.2941	-0.2412	-0.3312	-0.1694	-0.1907	-0.2766	-0.3221	-0.3517	-0.1575	-0.2313	-0.2638	-0.2032	-0.3649	-0.2704	-0.2425	-0.3888	-0.185	-0.351	-0.2732	-0.2001
100129686	1.013	0.5853	0.6632	0.7248	0.7033	0.9132	0.8221	0.843	0.8506	0.7749	0.8393	0.2514	0.6999	0.7906	0.7594	0.702	0.4057	0.3964	0.7753	0.7055	0.6341	0.3316	0.5202	0.3081	0.7768	0.655	0.8301	0.3591	0.2764	-4e-04	0.506	0.695	0.3238	0.282	0.5496	0.1744	0.639	0.4317	0.2033	0.411	0.165	0.6832	0.5893	0.1339	0.575	0.4239	0.0064	0.1831	0.3537
100129690	-0.1865	-0.0827	-0.1039	-0.1294	-0.1363	-0.1142	-0.0721	-0.1565	-0.1019	-0.1022	-0.194	-0.0195	0.0284	-0.1173	-0.0906	-0.1612	-0.1439	0.0509	-0.0907	-0.1376	-0.0822	-0.0268	-0.1057	-0.0847	-0.211	-0.127	-0.1332	-0.1747	-0.1365	-0.1384	-0.0803	-0.1246	-0.1923	-0.114	-0.1275	-0.09	-0.135	-0.1493	-0.1034	-0.1643	-0.0834	-0.0973	-0.0769	-0.0773	-0.0655	-0.0352	-0.1582	-0.1145	-0.069
100129692	-0.0329	-0.1271	-0.055	-0.0821	-0.014	-0.0247	-0.1175	-0.0996	0.0105	-0.0716	-0.0042	-0.169	-0.0812	-0.0192	0.0394	-0.1848	-0.1424	-0.0612	0.032	-0.0265	0.0244	-0.0901	0.0522	-0.1364	-0.0756	-0.1068	-0.0203	-0.0931	-0.0618	-0.074	-0.0117	0.0224	-0.0619	-0.0661	-0.0885	-0.0828	-0.1606	-0.0176	-0.2298	-0.0699	0.0215	-0.083	-0.041	-0.1052	-0.0192	-0.0417	-0.0754	-0.1053	-0.0539
100129693	0.1086	0.1671	0.0626	0.1822	0.0959	0.2338	0.146	0.1655	0.2118	0.2116	0.0968	0.3183	0.377	0.0593	0.2293	0.1078	0.2229	0.4369	0.2052	0.0536	0.3656	0.0431	-0.0046	-0.0607	0.2443	0.1782	0.0419	0.0513	0.0109	0.542	0.0757	0.164	0.1988	0.1421	0.1332	0.2017	0.1105	0.1718	0.1303	0.1912	0.2389	0.1254	0.1014	-0.0029	-0.0293	0.0361	0.0524	0.2397	0.1008
100129694	-0.0702	0.0221	0.0579	-0.0651	-0.0366	0.0316	-0.0153	-0.0461	-0.0011	-0.0652	-0.0552	0.0846	0.0606	0.0637	0.0111	-0.084	0.0044	0.0545	-0.0443	-0.1135	-0.052	0.0099	-0.0279	-0.0518	-0.1072	0.0111	0.0806	-0.0727	0.0027	-0.0455	-0.051	0.057	-0.1108	-0.0595	-0.0845	-0.0627	-0.0593	-0.0248	-0.0852	-0.0615	0.0619	-0.0541	-0.0173	0.0473	-0.0577	-0.0413	0.0278	-0.0836	-0.0243
100129696	-0.0587	-0.0051	-0.0678	0.0013	-0.0575	-0.0637	-0.0372	-0.0627	-0.0479	0.0203	-0.0133	0.0537	0.0344	-0.0456	0.0013	-0.0014	-0.0105	0.0207	-0.0563	-0.0674	-0.0631	-0.0468	-0.0064	0.0447	0.0076	-0.0164	0.002	-0.0113	-0.0531	-0.1203	0.0222	-0.0236	-0.1059	-0.0295	-0.0211	-0.0794	0.0022	-0.0641	-0.0351	-0.0396	-0.0118	-0.0405	-0.0325	-0.0364	-0.0446	-0.1064	0.0438	-0.0388	-0.0583
100129697	0.1975	0.2218	0.3128	0.2731	0.2465	0.2029	0.1931	0.319	0.3231	0.241	0.2708	0.2959	0.1873	0.2391	0.2733	0.2566	0.2734	0.1015	0.2091	0.2694	0.38	0.2044	0.115	0.171	0.3243	0.2424	0.2901	0.1767	0.2441	0.7383	0.2657	0.2392	0.3128	0.1321	0.2694	0.2157	0.4779	0.2322	0.1381	0.2908	0.2334	0.2918	0.2566	0.2557	0.3037	0.4419	0.4146	0.2175	0.2711
100129699	-0.2633	-0.2091	-0.1887	-0.2784	-0.1991	-0.1214	-0.2079	-0.2162	-0.1987	-0.0721	-0.0399	-0.2541	-0.1506	-0.2502	-0.1233	-0.2657	-0.2458	-0.3661	-0.2403	-0.2178	-0.0855	-0.2527	-0.2639	-0.2077	-0.2149	-0.238	-0.2236	-0.1012	-0.2405	-0.2739	-0.1675	-0.1933	-0.1939	-0.134	-0.2264	-0.161	-0.1754	-0.1636	-0.1602	-0.039	-0.1871	-0.201	-0.0587	-0.1412	-0.1162	-0.1684	-0.1187	-0.1463	-0.1838
100129700	-0.0999	-0.2167	-0.1676	-0.146	-0.1035	-0.2045	-0.1602	-0.1622	-0.135	-0.1381	-0.1233	-0.2244	-0.1319	-0.0877	-0.1626	-0.2134	-0.2313	-0.1255	-0.1312	-0.1141	-0.15	-0.0528	-0.0897	-0.2119	-0.1531	-0.1539	-0.2067	-0.2151	-0.096	-0.0834	-0.0782	-0.1067	-0.0785	-0.1559	-0.1143	-0.1341	-0.0737	-0.1008	-0.1026	-0.1278	-0.1036	-0.065	-0.0369	-0.1889	-0.1582	-0.1057	-0.1993	-0.0682	-0.1378
100129701	0.6773	0.5544	0.626	0.8096	0.7962	0.5772	0.6582	0.5689	0.5948	0.8011	0.3685	0.1627	0.3274	0.618	0.6345	0.6673	0.4145	0.0664	0.691	0.4965	0.5542	0.483	0.5322	0.3943	0.5467	0.6184	0.6345	0.4316	0.5369	0.2476	0.5742	0.4428	0.5368	0.6405	0.5103	0.5398	0.609	0.4675	0.6313	0.6405	0.4803	0.434	0.6025	0.3601	0.4637	0.3766	0.3005	0.3159	0.5411
100129702	-0.1436	-0.1381	-0.1876	-0.0783	-0.1125	-0.2415	-0.1665	-0.0655	-0.1468	-0.042	-0.0842	-0.1437	-0.0268	-0.1564	-0.0604	-0.176	-0.2123	0.0328	-0.091	-0.0913	-0.1035	-0.095	-0.0519	-0.122	-0.1639	-0.094	-0.1702	-0.03	-0.2148	-0.1192	-0.1312	-0.0543	-0.1823	-0.1427	-0.1222	-0.1293	-0.1006	-0.1267	-0.0942	-0.1364	-0.1079	-0.0698	-0.1593	-0.1009	-0.0383	-0.1407	-0.1023	-0.1684	-0.1474
100129706	-0.2096	-0.4084	-0.1961	-0.1991	-0.1809	-0.3495	-0.3013	-0.2314	-0.2813	-0.1192	-0.34	-0.1999	-0.3906	-0.2862	-0.1737	-0.0592	-0.0312	-0.3315	-0.2636	-0.2716	-0.3416	-0.2591	-0.1012	-0.0175	-0.3977	-0.0796	-0.4276	-0.4473	-0.2559	-0.5698	-0.1927	-0.4717	-0.2721	-0.4074	-0.1401	-0.3362	-0.1916	-0.284	-0.0375	-0.1579	-0.1671	-0.2392	-0.1374	-0.447	-0.2292	-0.1849	-0.0817	-0.3181	-0.2802
100129707	-0.2876	-0.2219	-0.2138	-0.1245	-0.0606	-0.1096	-0.0823	-0.1557	-0.0916	0.0291	-0.3554	-0.0668	-0.1022	-0.061	-0.2261	-0.2483	-0.1051	-0.3599	-0.1306	-0.1872	-0.0766	-0.0459	-0.0937	-0.1759	-0.2245	-0.0777	-0.1729	-0.2803	-0.1625	-0.2217	-0.1862	-0.0958	-0.2279	-0.1413	-0.1201	-0.047	0.1025	-0.1384	-0.1304	-0.2186	-0.2122	-0.1185	-0.1643	-0.2307	-0.2335	-0.1427	0.0456	-0.2181	-0.1318
100129708	0.7789	0.3682	0.4842	0.3562	0.5016	0.6239	0.5298	0.803	0.4993	0.3689	0.9752	0.9718	0.9326	0.3863	0.7926	0.485	0.7711	1.064	0.7053	0.6567	0.672	0.4004	0.6578	0.2355	0.7577	0.4406	0.4864	0.4136	0.4945	0.5647	0.121	0.666	0.492	0.1862	0.5779	-0.0056	0.6104	0.4811	0.1237	0.1544	0.29	0.4717	0.422	0.3745	0.8859	0.357	0.8074	0.4814	0.4429
100129710	0.4197	0.3907	0.7006	-0.0286	0.5823	0.476	0.4096	0.263	0.6625	0.4343	0.295	0.3337	0.5754	0.1574	0.2094	0.9367	0.3834	0.5722	0.4324	0.3638	0.2001	-0.0231	0.6202	0.3256	0.2256	0.2854	0.4762	0.5339	0.3176	0.0984	0.6686	0.0955	0.1519	-0.0882	0.0903	0.2117	0.4339	0.2661	0.1664	0.7989	0.1449	0.2236	0.0254	0.3185	0.497	0.7168	-0.0379	0.3084	0.4516
100129711	0.3423	0.0236	0.136	0.1393	0.127	0.1549	0.1219	0.1425	0.318	0.2461	-0.1123	0.26	0.4429	0.1939	0.0619	0.0659	-0.0885	-0.0229	0.2067	0.0433	0.1056	0.0934	0.2413	0.2381	0.1304	0.116	0.093	-0.1818	-0.0234	0.1065	0.0503	0.1847	0.0259	0.1645	0.1115	-0.014	0.2963	0.2079	0.0851	-0.0835	0.0996	-0.0775	-0.0097	0.0379	0.0025	0.059	-0.0638	0.1019	0.1501
100129714	0.3706	0.4437	0.497	0.5232	0.3529	0.4232	0.5106	0.3472	0.4637	0.3165	0.3737	0.671	0.5182	0.4823	0.5001	0.3437	0.4074	0.3967	0.4835	0.4094	0.4356	0.4741	0.341	0.371	0.384	0.4354	0.4054	0.3766	0.4555	0.5246	0.4356	0.5239	0.3701	0.4774	0.406	0.3718	0.4438	0.3899	0.4199	0.3963	0.459	0.4932	0.4139	0.4602	0.5555	0.4211	0.574	0.507	0.3574
100129716	0.1929	0.0853	0.1231	0.1362	0.168	0.0292	0.2082	0.2182	0.0333	0.2332	0.0429	0.0373	0.0491	0.2192	0.1127	0.2459	0.1008	0.0246	0.1853	0.1278	0.1308	0.0922	0.0512	0.1211	0.049	0.1064	0.2043	0.0668	0.0542	-0.1258	0.086	0.0338	0.0095	0.0622	0.0859	-0.1249	-0.0771	0.0469	0.0268	0.0024	0.0082	0.0105	0.0524	-0.0027	0.0837	-0.0741	-0.1186	0.0083	0.065
100129717	-0.2115	-0.1931	-0.2846	-0.1201	-0.3302	-0.2986	-0.2481	-0.3536	-0.2215	-0.2929	-0.2597	-0.2809	-0.6487	-0.2734	-0.4655	-0.3302	-0.2349	-0.8187	-0.2191	-0.3778	-0.262	-0.2688	-0.0903	-0.3768	-0.2848	-0.0559	-0.1827	-0.3151	-0.2252	-0.2227	-0.1894	-0.335	-0.3061	-0.1272	-0.3066	-0.2376	-0.3752	-0.1315	-0.1478	-0.1409	-0.2594	-0.2501	-0.1244	-0.0888	-0.1937	-0.0769	-0.3952	-0.2521	-0.1418
100129720	0.1328	0.1333	0.1143	0.154	0.1612	0.0374	0.1135	0.0681	0.0873	0.0583	0.0831	0.0618	0.0343	0.1261	0.0905	0.087	0.1467	-0.0493	0.1282	0.1294	0.0689	0.0744	0.1156	0.2061	0.138	0.1165	0.102	0.0072	0.0609	-0.1736	0.0547	0.0769	0.0458	0.0848	0.0387	0.0348	0.0083	0.0469	0.0471	0.0413	0.0285	0.0862	0.0328	0.0517	0.04	0.1122	-0.0749	-0.0671	0.1006
100129722	0.2669	-0.04	0.0343	0.1322	-0.0602	-0.0113	-0.1264	0.0695	-0.0326	-0.0048	0.2493	0.0416	-0.0988	0.0274	0.0425	-0.0407	-0.0355	-0.1097	0.0892	0.0061	-0.169	0.2108	0.0162	0.0687	0.0816	0.1397	0.1408	0.1037	0.1184	-0.0241	0.1543	0.1897	0.1826	0.0664	0.1488	0.0812	-0.2473	0.3451	0.0609	-0.2452	0.1255	0.1535	0.0485	0.1342	0.1319	0.0785	-0.1411	0.1696	-0.0253
100129723	-0.2151	-0.364	-0.2667	-0.2527	-0.139	-0.438	-0.3584	-0.3181	-0.234	-0.167	-0.4641	-0.4873	-0.4347	-0.2174	-0.2993	-0.2826	-0.3051	-0.539	-0.3145	-0.2829	-0.4173	-0.5517	-0.3907	-0.4083	-0.255	-0.1982	-0.2627	-0.3081	-0.2047	-0.4475	-0.2369	-0.3467	-0.1444	-0.2437	-0.2734	-0.1176	-0.3148	-0.0919	-0.2621	-0.3056	-0.284	-0.3135	-0.175	-0.3081	-0.2934	-0.2682	-0.3319	-0.2875	-0.1697
100129724	-0.0938	0.0093	-0.0673	-0.1126	-0.061	-0.0393	-0.0327	-0.1498	-0.0826	-0.081	-0.1125	0.1881	0.3029	-0.1034	0.1177	-0.0536	0.0033	0.4148	-0.0529	-0.0512	0.0036	0.0971	-0.0533	0.0052	-0.0597	-0.0282	-0.0385	-0.0031	0.0072	0.2849	0.1909	-0.0908	-0.0919	0.0135	0.0101	0.1831	0.2399	-0.0641	-0.1393	-0.1114	0.0268	-0.0412	0.0347	0.1286	0.0492	-0.0706	0.1372	0.0519	-0.0409
100129725	-0.2713	-0.3203	-0.1823	-0.1504	-0.1225	-0.2011	-0.1754	-0.2306	-0.263	-0.2914	-0.4399	-0.258	-0.426	-0.2945	-0.3568	-0.1718	-0.3293	-0.4793	-0.1756	-0.3038	-0.2758	-0.0946	-0.1795	-0.1815	-0.3309	-0.3328	-0.242	-0.2926	-0.3061	-0.3557	-0.257	-0.309	-0.379	-0.2767	-0.435	-0.139	-0.4624	-0.262	-0.325	-0.3044	-0.2406	-0.2553	-0.2177	-0.3341	-0.3185	-0.134	-0.4798	-0.3793	0.0358
100129726	0.1147	-0.084	0.1205	0.1454	0.037	-0.0317	0.0416	0.0525	-0.0345	-0.0735	-0.1802	-0.1949	-0.1357	0.1354	0.0456	-0.0166	0.0772	-0.2065	0.176	-0.0548	-0.0069	-0.2092	-0.2449	-0.0319	-0.0223	0.0467	0.2952	0.0058	-0.0388	-0.3948	-0.2611	-0.0023	-0.2266	-0.083	-0.0366	-0.2934	-0.0723	0.0104	-0.1108	0.089	0.0415	0.0441	0.0983	-0.1363	-0.0766	-0.1686	-0.5217	-0.1007	-0.0245
100129727	-0.1426	-0.1946	-0.2194	0.0876	0.0829	-0.0049	-0.0724	-0.1629	0.0629	0.0197	-0.3292	0.1598	-0.6114	0.0249	-0.1579	-0.1039	-0.3006	-0.4032	-0.1831	-0.0816	-0.4638	0.1008	0.3003	-0.4888	0.1069	0.261	0.1371	-0.2147	-0.1265	-0.191	-0.0047	-0.0468	-0.2843	0.1233	-0.0549	-0.2175	-0.1301	-0.062	0.0566	0.1538	-0.1204	-0.0133	0.3169	-0.1887	-0.0521	0.1546	-0.3228	0.0096	-0.2275
100129728	0.1471	0.2367	0.098	0.2525	0.1348	0.2686	0.1703	0.1574	0.2396	0.1144	0.0995	0.3184	0.1934	0.1508	0.229	0.0611	0.2129	0.3598	0.1553	0.1756	0.1406	0.2377	0.0655	0.2642	0.2163	0.1934	0.1483	0.2774	0.2357	0.192	0.2008	0.1759	0.1884	0.2153	0.1906	0.2017	0.1152	0.1833	0.1947	0.1804	0.2495	0.1894	0.171	0.2678	0.145	0.1154	0.2089	0.2047	0.0807
100129729	0.1358	-0.0363	0.0305	0.0699	0.0732	-0.0025	0.075	-0.0226	0.1406	0.0937	0.126	0.0319	0.188	0.1245	0.1288	0.0363	-0.0609	0.1159	0.1066	0.1296	0.2191	0.0831	0.1664	-0.0778	0.0752	0.0339	0.0449	0.1112	0.0106	0.1327	-0.0511	0.1391	0.0966	0.049	0.2361	0.0823	-0.0601	0.136	0.0691	0.1198	0.0595	0.0846	0.0733	0.1352	-0.0173	0.1658	0.2074	0.1036	-0.0632
100129730	-0.1544	-0.0226	-0.1755	-0.093	-0.0904	0.0562	-0.2614	-0.0149	-0.052	-0.0293	-0.0574	-0.0808	-0.1917	-0.0114	-0.0496	-0.1189	-0.0899	0.0348	-0.1216	-0.0389	-0.1435	-0.156	-0.256	-0.1608	-0.038	-0.0723	-0.0515	0.0305	0.177	-0.3317	-0.2604	-0.1704	-0.0955	0.0129	-0.1221	-0.2917	-0.1327	-0.0437	-0.1174	-0.1736	-0.046	-0.3396	-0.0407	-0.1379	-0.1123	-0.0524	-0.0064	-0.0255	-0.0792
100129734	0.0464	0.12	-0.0627	0.1349	0.0103	-2e-04	-0.0307	0.0936	-0.0092	-0.0068	0.1792	0.0869	-0.0123	0.0492	-0.0466	0.0569	0.0404	-0.047	0.0919	0.0445	0.0606	0.0385	0.1503	0.0247	0.0668	0.1577	0.0594	0.0308	-0.0069	0.0208	0.1721	-0.0517	0.0283	0.2433	0.0369	0.1708	-0.062	0.0804	-0.0866	-0.041	-0.0448	0.0212	0.0886	0.0644	0.1257	0.1369	-0.2067	-0.1323	-0.0885
100129736	0.6473	0.6854	0.6221	0.6055	0.7145	0.508	0.5967	0.5106	0.6856	0.627	0.59	0.48	0.5016	0.6457	0.5603	0.5079	0.6104	0.3695	0.6634	0.5975	0.5589	0.6416	0.5511	0.524	0.5462	0.5275	0.7132	0.3776	0.4486	0.4489	0.5714	0.6278	0.5251	0.5178	0.4847	0.6598	0.4955	0.5848	0.4185	0.7047	0.5907	0.5018	0.6485	0.6983	0.5588	0.6688	0.6036	0.4693	0.6275
100129737	-0.0711	0.0216	0.0332	0.0303	-0.0207	0.0213	-0.0507	-0.0768	-0.0634	-0.0534	-0.0352	-0.007	-0.1308	0.0209	-0.0828	-0.0051	-0.012	-0.1859	-0.0513	-0.0129	-0.0777	-0.0078	-0.0448	-0.0229	0.0291	-0.0052	0.1145	0.1362	0.1102	-0.0333	0.0132	0.0084	0.136	0.0344	-0.005	0.0341	-0.0444	0.0239	0.0747	0.0642	-0.0152	-0.0357	-0.029	-0.0571	0.0088	0.0087	0.075	-0.016	0.0419
100129738	0.4987	0.4566	0.4506	0.459	0.5148	0.4442	0.571	0.4667	0.4148	0.5659	0.3619	0.3972	0.2706	0.5309	0.5317	0.5527	0.3615	0.2244	0.5158	0.3887	0.4689	0.486	0.4101	0.3635	0.474	0.2944	0.4492	0.2003	0.2385	-0.1821	0.2361	0.3412	0.2597	0.2861	0.4029	0.1389	0.2426	0.2568	0.1879	0.3646	0.3661	0.4859	0.3978	0.0672	0.2858	0.4128	0.2612	0.2081	0.0551
100129742	-0.0332	0.2599	0.002	-0.0436	-0.103	0.0197	0.1078	0.0178	0.0024	-0.0383	-0.0485	0.2051	0.0564	0.0345	0.0737	-0.0114	0.1586	-0.052	0.0945	-0.0623	-0.1274	0.0487	-0.0215	0.0098	0.079	-0.1063	0.016	-0.0111	-0.1193	-0.3892	0.0818	-0.167	-0.0633	-0.0332	0.0453	-0.0031	-0.0328	-0.1256	0.0675	-0.0017	0.0088	-0.0805	-0.0141	0.1033	0.022	0.0124	-0.217	-0.0158	0.0573
100129750	0.1941	0.1389	0.2173	0.147	0.1003	0.1418	0.1425	0.0162	-0.0484	0.0153	0.107	0.2306	0.2355	0.2141	0.2328	0.0111	0.1151	0.5449	0.2511	0.0443	-0.0506	-0.0274	-0.0163	0.1361	0.0214	0.1155	0.2316	0.1718	-0.0386	0.1053	0.2739	0.1769	0.1409	0.185	0.0214	0.1035	0.154	0.0618	-0.0195	-0.0092	0.1904	-0.0326	0.1076	0.1444	0.1064	0.1874	0.1413	0.0058	0.1338
[truncated: 23,802 more rows]
[truncated: 112 more columns]
