# Supplementary material for: Integrative analyses reveal signaling pathways underlying familial breast cancer susceptibility
Source: Mol Syst Biol. 2016 Mar 11;12(3):860. doi: 10.15252/msb.20156506 (PMC4812528; doi:10.15252/msb.20156506)
Supplement: Supplementary file 20 — Computer Code EV2 [file MSB-12-860-s020.zip › MSB-15-6506R_Computer_Code_EV2/BCRiskPathways_Notebook/Data/Variants/Utah/Pathway.MutFreq.Stats.Families4vs2.txt]

Row.names	PathwayMutatedGenes	BRCAControl_NumNonMuts	BRCAControl_NumMuts	BRCAXControl_NumNonMuts	BRCAXControl_NumMuts	BRCAControl_MutationRate	BRCAXControl_MutationRate	FisherOddsRatio	Fisher_P	ExactTestStatistic	Exact_P
KEGG_ALANINE_ASPARTATE_AND_GLUTAMATE_METABOLISM	;ACY3(1),AGXT(2),GLUL(1)	9	0	3	4	0	0.571428571429	NA	0.0192307692307692	2.61861468283191	0.00582543491962946
REACTOME_HOST_INTERACTIONS_OF_HIV_FACTORS	;AP1B1(1),NUP93(1),PSMB4(1),PSMD1(1)	9	0	3	4	0	0.571428571429	NA	0.0192307692307692	2.61861468283191	0.00582543491962946
REACTOME_CELL_CYCLE_CHECKPOINTS	ORC6(1);CDC27(1),CDC7(1),MDM2(1),PSMB4(1),PSMD1(1)	8	1	2	5	0.111111111111	0.714285714286	15.4696874628869	0.0244755244755245	2.47228018480295	0.0121924361260069
BIOCARTA_PROTEASOME_PATHWAY	;PSMB4(1),RPN1(2)	9	0	4	3	0	0.428571428571	NA	0.0625	2.17881911760769	0.021871209282916
KEGG_DRUG_METABOLISM_CYTOCHROME_P450	;FMO3(1),GSTA5(1),GSTM5(1)	9	0	4	3	0	0.428571428571	NA	0.0625	2.17881911760769	0.021871209282916
REACTOME_AMINO_ACID_TRANSPORT_ACROSS_THE_PLASMA_MEMBRANE	;SLC6A12(2),SLC7A3(1)	9	0	4	3	0	0.428571428571	NA	0.0625	2.17881911760769	0.021871209282916
REACTOME_AUTODEGRADATION_OF_CDH1_BY_CDH1_APC	;CDC27(1),PSMB4(1),PSMD1(1)	9	0	4	3	0	0.428571428571	NA	0.0625	2.17881911760769	0.021871209282916
REACTOME_CDC20_PHOSPHO_APC_MEDIATED_DEGRADATION_OF_CYCLIN_A	;CDC27(1),PSMB4(1),PSMD1(1)	9	0	4	3	0	0.428571428571	NA	0.0625	2.17881911760769	0.021871209282916
REACTOME_GAP_JUNCTION_TRAFFICKING	;DAB2(1),GJB7(1),GJD3(1)	9	0	4	3	0	0.428571428571	NA	0.0625	2.17881911760769	0.021871209282916
REACTOME_PYRUVATE_METABOLISM	;LDHA(1),PDHX(1),SLC16A8(1)	9	0	4	3	0	0.428571428571	NA	0.0625	2.17881911760769	0.021871209282916
REACTOME_PYRUVATE_METABOLISM_AND_TCA_CYCLE	;LDHA(1),PDHX(1),SLC16A8(1)	9	0	4	3	0	0.428571428571	NA	0.0625	2.17881911760769	0.021871209282916
REACTOME_REGULATION_OF_APC_ACTIVATORS_BETWEEN_G1_S_AND_EARLY_ANAPHASE	;CDC27(1),PSMB4(1),PSMD1(1)	9	0	4	3	0	0.428571428571	NA	0.0625	2.17881911760769	0.021871209282916
REACTOME_STABILIZATION_OF_P53	;MDM2(1),PSMB4(1),PSMD1(1)	9	0	4	3	0	0.428571428571	NA	0.0625	2.17881911760769	0.021871209282916
KEGG_CALCIUM_SIGNALING_PATHWAY	AGTR1(1),AVPR1B(1),PTAFR(1),TACR3(1);ADRA1B(1),AVPR1B(1),CCKAR(1),PDGFRA(1),PTGER1(1),PTK2B(1),VDAC3(1)	6	3	1	6	0.333333333333	0.857142857143	10.0259456139408	0.0545454545454546	2.09523809523809	0.0225750602855535
KEGG_BASE_EXCISION_REPAIR	MUTYH(1);OGG1(2),PARP2(1),POLE2(1)	8	1	3	4	0.111111111111	0.571428571429	8.96350064197249	0.0769230769230769	1.97063580689215	0.0359881144687758
KEGG_SALIVARY_SECRETION	ADCY5(1);ADRA1B(1),CST5(1),KCNN4(1),LPO(2)	8	1	3	4	0.111111111111	0.571428571429	8.96350064197249	0.0769230769230769	1.97063580689215	0.0359881144687758
REACTOME_METABOLISM_OF_AMINO_ACIDS	BBOX1(1);GLUL(1),MCCC2(1),PSMB4(1),PSMD1(1),SLC25A15(1),SLC6A12(2),SLC7A3(1)	8	1	3	4	0.111111111111	0.571428571429	8.96350064197249	0.0769230769230769	1.97063580689215	0.0359881144687758
BIOCARTA_IL7_PATHWAY	;PTK2B(1),STAT5A(1)	9	0	5	2	0	0.285714285714	NA	0.175	1.71428571428571	0.0707660973290378
BIOCARTA_LEPTIN_PATHWAY	;LEPR(1),PRKAG3(1)	9	0	5	2	0	0.285714285714	NA	0.175	1.71428571428571	0.0707660973290378
BIOCARTA_PPARA_PATHWAY	;SP1(1),STAT5A(1)	9	0	5	2	0	0.285714285714	NA	0.175	1.71428571428571	0.0707660973290378
KEGG_AMINOACYL_TRNA_BIOSYNTHESIS	;HARS(1),KARS(1),NARS(1),NARS2(1)	9	0	5	2	0	0.285714285714	NA	0.175	1.71428571428571	0.0707660973290378
KEGG_AMINO_SUGAR_AND_NUCLEOTIDE_SUGAR_METABOLISM	;MPI(1),PGM2(1)	9	0	5	2	0	0.285714285714	NA	0.175	1.71428571428571	0.0707660973290378
KEGG_MUCIN_TYPE_O_GLYCAN_BIOSYNTHESIS	;GALNTL2(1),ST6GALNAC1(1)	9	0	5	2	0	0.285714285714	NA	0.175	1.71428571428571	0.0707660973290378
KEGG_PROTEASOME	;PSMB4(1),PSMD1(1)	9	0	5	2	0	0.285714285714	NA	0.175	1.71428571428571	0.0707660973290378
REACTOME_CYCLIN_E_ASSOCIATED_EVENTS_DURING_G1_S_TRANSITION_	;PSMB4(1),PSMD1(1)	9	0	5	2	0	0.285714285714	NA	0.175	1.71428571428571	0.0707660973290378
REACTOME_ENERGY_DEPENDENT_REGULATION_OF_MTOR_BY_LKB1_AMPK	;PRKAG3(1),RPTOR(1)	9	0	5	2	0	0.285714285714	NA	0.175	1.71428571428571	0.0707660973290378
REACTOME_FORMATION_OF_FIBRIN_CLOT_CLOTTING_CASCADE	;GP1BA(1),KLKB1(1),PROC(1)	9	0	5	2	0	0.285714285714	NA	0.175	1.71428571428571	0.0707660973290378
REACTOME_GAP_JUNCTION_ASSEMBLY	;GJB7(1),GJD3(1)	9	0	5	2	0	0.285714285714	NA	0.175	1.71428571428571	0.0707660973290378
REACTOME_GLUTATHIONE_CONJUGATION	;GSTA5(1),GSTM5(1)	9	0	5	2	0	0.285714285714	NA	0.175	1.71428571428571	0.0707660973290378
REACTOME_INTRINSIC_PATHWAY	;GP1BA(1),KLKB1(1)	9	0	5	2	0	0.285714285714	NA	0.175	1.71428571428571	0.0707660973290378
REACTOME_MITOCHONDRIAL_TRNA_AMINOACYLATION	;KARS(1),NARS2(1)	9	0	5	2	0	0.285714285714	NA	0.175	1.71428571428571	0.0707660973290378
REACTOME_MTOR_SIGNALLING	;PRKAG3(1),RPTOR(1)	9	0	5	2	0	0.285714285714	NA	0.175	1.71428571428571	0.0707660973290378
REACTOME_NA_CL_DEPENDENT_NEUROTRANSMITTER_TRANSPORTERS	;SLC6A12(2)	9	0	5	2	0	0.285714285714	NA	0.175	1.71428571428571	0.0707660973290378
REACTOME_P53_INDEPENDENT_DNA_DAMAGE_RESPONSE	;PSMB4(1),PSMD1(1)	9	0	5	2	0	0.285714285714	NA	0.175	1.71428571428571	0.0707660973290378
REACTOME_REGULATION_OF_AMPK_ACTIVITY_VIA_LKB1	;PRKAG3(1),RPTOR(1)	9	0	5	2	0	0.285714285714	NA	0.175	1.71428571428571	0.0707660973290378
REACTOME_REGULATION_OF_ORNITHINE_DECARBOXYLASE	;PSMB4(1),PSMD1(1)	9	0	5	2	0	0.285714285714	NA	0.175	1.71428571428571	0.0707660973290378
REACTOME_SCF_BETA_TRCP_MEDIATED_DEGRADATION_OF_EMI1	;PSMB4(1),PSMD1(1)	9	0	5	2	0	0.285714285714	NA	0.175	1.71428571428571	0.0707660973290378
REACTOME_SCF_SKP2_MEDIATED_DEGRADATION_OF_P27_P21	;PSMB4(1),PSMD1(1)	9	0	5	2	0	0.285714285714	NA	0.175	1.71428571428571	0.0707660973290378
REACTOME_SIGNALING_BY_BMP	;SMAD6(1),SMAD7(1)	9	0	5	2	0	0.285714285714	NA	0.175	1.71428571428571	0.0707660973290378
REACTOME_SIGNALING_BY_NOTCH	;DLL4(2)	9	0	5	2	0	0.285714285714	NA	0.175	1.71428571428571	0.0707660973290378
REACTOME_SIGNALING_BY_WNT	;PSMB4(1),PSMD1(1)	9	0	5	2	0	0.285714285714	NA	0.175	1.71428571428571	0.0707660973290378
REACTOME_TRNA_AMINOACYLATION	;HARS(1),KARS(1),NARS(1),NARS2(1)	9	0	5	2	0	0.285714285714	NA	0.175	1.71428571428571	0.0707660973290378
REACTOME_VIF_MEDIATED_DEGRADATION_OF_APOBEC3G	;PSMB4(1),PSMD1(1)	9	0	5	2	0	0.285714285714	NA	0.175	1.71428571428571	0.0707660973290378
SA_PTEN_PATHWAY	;PTK2B(1),RBL2(1)	9	0	5	2	0	0.285714285714	NA	0.175	1.71428571428571	0.0707660973290378
ST_JNK_MAPK_PATHWAY	;MAP3K2(1),MAP3K9(1)	9	0	5	2	0	0.285714285714	NA	0.175	1.71428571428571	0.0707660973290378
REACTOME_CELL_CYCLE_MITOTIC	AURKB(1),ORC6(1),POLA2(1),RCC2(2);CDC27(1),CDC7(1),KIF20A(1),KIF2C(1),POLE2(1),PSMB4(1),PSMD1(1),RCC2(1)	6	3	2	5	0.333333333333	0.714285714286	4.47368223454136	0.157342657342657	1.51185789203691	0.0844036007300135
REACTOME_INSULIN_SYNTHESIS_AND_SECRETION	GNAI2(1),RPS3(1),SRP14(2);RPN1(2),SEC11C(1),SRP14(1),SRP68(1)	6	3	2	5	0.333333333333	0.714285714286	4.47368223454136	0.157342657342657	1.51185789203691	0.0844036007300135
Taube_EMT	ANXA3(1),DDR2(1),FGFR2(1),RHOD(1),TSHZ1(1);CORO1A(1),ERMP1(1),IGFBP2(1),LEPREL1(1),RHOD(1),STAC(1),ZCCHC24(1)	6	3	2	5	0.333333333333	0.714285714286	4.47368223454136	0.157342657342657	1.51185789203691	0.0844036007300135
BIOCARTA_BIOPEPTIDES_PATHWAY	STAT6(1);PTK2B(1),STAT4(1),STAT5A(1)	8	1	4	3	0.111111111111	0.428571428571	5.31959742461363	0.192307692307692	1.45478593490662	0.104706835316701
BIOCARTA_EGF_PATHWAY	RASA1(1),STAT6(1);RASA1(1),STAT4(1),STAT5A(1)	8	1	4	3	0.111111111111	0.428571428571	5.31959742461363	0.192307692307692	1.45478593490662	0.104706835316701
BIOCARTA_PDGF_PATHWAY	RASA1(1),STAT6(1);PDGFRA(1),RASA1(1),STAT4(1),STAT5A(1)	8	1	4	3	0.111111111111	0.428571428571	5.31959742461363	0.192307692307692	1.45478593490662	0.104706835316701
KEGG_ADIPOCYTOKINE_SIGNALING_PATHWAY	ACSL6(1);LEPR(1),PRKAG3(1),TRAF2(1)	8	1	4	3	0.111111111111	0.428571428571	5.31959742461363	0.192307692307692	1.45478593490662	0.104706835316701
KEGG_FC_GAMMA_R_MEDIATED_PHAGOCYTOSIS	PIK3R5(1);ASAP1(1),GAB2(1),SCIN(1)	8	1	4	3	0.111111111111	0.428571428571	5.31959742461363	0.192307692307692	1.45478593490662	0.104706835316701
KEGG_NOTCH_SIGNALING_PATHWAY	PTCRA(1);CTBP2(1),DLL4(2)	8	1	4	3	0.111111111111	0.428571428571	5.31959742461363	0.192307692307692	1.45478593490662	0.104706835316701
KEGG_UBIQUITIN_MEDIATED_PROTEOLYSIS	WWP2(1);CDC27(1),MDM2(1),UBE3B(1)	8	1	4	3	0.111111111111	0.428571428571	5.31959742461363	0.192307692307692	1.45478593490662	0.104706835316701
REACTOME_AMINE_LIGAND_BINDING_RECEPTORS	ADRA2C(1);ADRA1B(1),TAAR1(1),TAAR6(1)	8	1	4	3	0.111111111111	0.428571428571	5.31959742461363	0.192307692307692	1.45478593490662	0.104706835316701
REACTOME_AMINO_ACID_AND_OLIGOPEPTIDE_SLC_TRANSPORTERS	SLC5A8(1);SLC1A3(1),SLC6A12(2),SLC7A3(1)	8	1	4	3	0.111111111111	0.428571428571	5.31959742461363	0.192307692307692	1.45478593490662	0.104706835316701
REACTOME_CLATHRIN_DERIVED_VESICLE_BUDDING	SH3GL2(1);AP1B1(1),HIP1R(1),SNX9(2)	8	1	4	3	0.111111111111	0.428571428571	5.31959742461363	0.192307692307692	1.45478593490662	0.104706835316701
REACTOME_GOLGI_ASSOCIATED_VESICLE_BIOGENESIS	SH3GL2(1);AP1B1(1),HIP1R(1),SNX9(2)	8	1	4	3	0.111111111111	0.428571428571	5.31959742461363	0.192307692307692	1.45478593490662	0.104706835316701
REACTOME_IRS_RELATED_EVENTS	FGFR2(1);FGF22(1),PRKAG3(1),RPTOR(1)	8	1	4	3	0.111111111111	0.428571428571	5.31959742461363	0.192307692307692	1.45478593490662	0.104706835316701
REACTOME_METAL_ION_SLC_TRANSPORTERS	SLC39A2(1);SLC39A3(1),SLC39A4(2)	8	1	4	3	0.111111111111	0.428571428571	5.31959742461363	0.192307692307692	1.45478593490662	0.104706835316701
REACTOME_ZINC_INFLUX_INTO_CELLS_BY_THE_SLC39_GENES_FAMILY	SLC39A2(1);SLC39A3(1),SLC39A4(2)	8	1	4	3	0.111111111111	0.428571428571	5.31959742461363	0.192307692307692	1.45478593490662	0.104706835316701
REACTOME_ZINC_TRANSPORTATION	SLC39A2(1);SLC39A3(1),SLC39A4(2)	8	1	4	3	0.111111111111	0.428571428571	5.31959742461363	0.192307692307692	1.45478593490662	0.104706835316701
BIOCARTA_P38MAPK_PATHWAY	MEF2D(1),TGFB2(1),TGFBR1(2);MAP3K9(1),MAPKAPK5(1),RAPGEF2(1),TRAF2(1)	7	2	3	4	0.222222222222	0.571428571429	4.19343171197852	0.181818181818182	1.43132010699118	0.124100548644773
REACTOME_APOPTOSIS	CASP3(1),CASP9(1);CASP3(1),HIST1H1C(1),MST4(1),PSMB4(1),PSMD1(1),TRAF2(1)	7	2	3	4	0.222222222222	0.571428571429	4.19343171197852	0.181818181818182	1.43132010699118	0.124100548644773
REACTOME_HIV_INFECTION	ERCC3(1),XRCC4(1);AP1B1(1),GTF2E2(1),NUP93(1),PSMB4(1),PSMD1(1),XRCC4(1)	7	2	3	4	0.222222222222	0.571428571429	4.19343171197852	0.181818181818182	1.43132010699118	0.124100548644773
REACTOME_DIABETES_PATHWAYS	ADCY5(1),ADRA2C(1),ATF6(1),CACNB3(1),ENO1(1),GNAI2(1),NDUFA1(1),RPS3(1),SRP14(2);ATF6(1),IGFBP2(1),PDHX(1),RAPGEF4(1),RPN1(2),SEC11C(1),SRP14(1),SRP68(1),UQCRC1(1)	4	5	1	6	0.555555555556	0.857142857143	4.35788809907078	0.230769230769231	1.29110621830865	0.150683300700579
BIOCARTA_41BB_PATHWAY	;TRAF2(1)	9	0	6	1	0	0.142857142857	NA	0.4375	1.17108008753824	0.214608920978493
BIOCARTA_ACH_PATHWAY	;PTK2B(1)	9	0	6	1	0	0.142857142857	NA	0.4375	1.17108008753824	0.214608920978493
BIOCARTA_AGR_PATHWAY	;SP1(1)	9	0	6	1	0	0.142857142857	NA	0.4375	1.17108008753824	0.214608920978493
BIOCARTA_AKAP95_PATHWAY	;NCAPD2(1)	9	0	6	1	0	0.142857142857	NA	0.4375	1.17108008753824	0.214608920978493
BIOCARTA_AKAPCENTROSOME_PATHWAY	;PKN1(1)	9	0	6	1	0	0.142857142857	NA	0.4375	1.17108008753824	0.214608920978493
BIOCARTA_AMI_PATHWAY	;PROC(1)	9	0	6	1	0	0.142857142857	NA	0.4375	1.17108008753824	0.214608920978493
BIOCARTA_ATM_PATHWAY	;MDM2(1)	9	0	6	1	0	0.142857142857	NA	0.4375	1.17108008753824	0.214608920978493
BIOCARTA_ATRBRCA_PATHWAY	;FANCD2(1)	9	0	6	1	0	0.142857142857	NA	0.4375	1.17108008753824	0.214608920978493
BIOCARTA_CALCINEURIN_PATHWAY	;SP1(1)	9	0	6	1	0	0.142857142857	NA	0.4375	1.17108008753824	0.214608920978493
BIOCARTA_CBL_PATHWAY	;PDGFRA(1)	9	0	6	1	0	0.142857142857	NA	0.4375	1.17108008753824	0.214608920978493
BIOCARTA_CCR3_PATHWAY	;ROCK2(1)	9	0	6	1	0	0.142857142857	NA	0.4375	1.17108008753824	0.214608920978493
BIOCARTA_CCR5_PATHWAY	;PTK2B(1)	9	0	6	1	0	0.142857142857	NA	0.4375	1.17108008753824	0.214608920978493
BIOCARTA_CDC42RAC_PATHWAY	;PDGFRA(1)	9	0	6	1	0	0.142857142857	NA	0.4375	1.17108008753824	0.214608920978493
BIOCARTA_CERAMIDE_PATHWAY	;TRAF2(1)	9	0	6	1	0	0.142857142857	NA	0.4375	1.17108008753824	0.214608920978493
BIOCARTA_CTL_PATHWAY	;PRF1(1)	9	0	6	1	0	0.142857142857	NA	0.4375	1.17108008753824	0.214608920978493
BIOCARTA_CXCR4_PATHWAY	;PTK2B(1)	9	0	6	1	0	0.142857142857	NA	0.4375	1.17108008753824	0.214608920978493
BIOCARTA_ECM_PATHWAY	;TLN1(1)	9	0	6	1	0	0.142857142857	NA	0.4375	1.17108008753824	0.214608920978493
BIOCARTA_EDG1_PATHWAY	;PDGFRA(1)	9	0	6	1	0	0.142857142857	NA	0.4375	1.17108008753824	0.214608920978493
BIOCARTA_EPO_PATHWAY	;STAT5A(1)	9	0	6	1	0	0.142857142857	NA	0.4375	1.17108008753824	0.214608920978493
BIOCARTA_ERK_PATHWAY	;PDGFRA(1)	9	0	6	1	0	0.142857142857	NA	0.4375	1.17108008753824	0.214608920978493
BIOCARTA_ETS_PATHWAY	;RBL2(1)	9	0	6	1	0	0.142857142857	NA	0.4375	1.17108008753824	0.214608920978493
BIOCARTA_EXTRINSIC_PATHWAY	;PROC(1)	9	0	6	1	0	0.142857142857	NA	0.4375	1.17108008753824	0.214608920978493
BIOCARTA_G2_PATHWAY	;MDM2(1)	9	0	6	1	0	0.142857142857	NA	0.4375	1.17108008753824	0.214608920978493
BIOCARTA_GABA_PATHWAY	;GABRA3(1)	9	0	6	1	0	0.142857142857	NA	0.4375	1.17108008753824	0.214608920978493
BIOCARTA_GH_PATHWAY	;STAT5A(1)	9	0	6	1	0	0.142857142857	NA	0.4375	1.17108008753824	0.214608920978493
BIOCARTA_GLEEVEC_PATHWAY	;STAT5A(1)	9	0	6	1	0	0.142857142857	NA	0.4375	1.17108008753824	0.214608920978493
BIOCARTA_HCMV_PATHWAY	;SP1(1)	9	0	6	1	0	0.142857142857	NA	0.4375	1.17108008753824	0.214608920978493
BIOCARTA_HER2_PATHWAY	;IL6ST(1)	9	0	6	1	0	0.142857142857	NA	0.4375	1.17108008753824	0.214608920978493
BIOCARTA_IL12_PATHWAY	;STAT4(1)	9	0	6	1	0	0.142857142857	NA	0.4375	1.17108008753824	0.214608920978493
BIOCARTA_IL3_PATHWAY	;STAT5A(1)	9	0	6	1	0	0.142857142857	NA	0.4375	1.17108008753824	0.214608920978493
BIOCARTA_IL6_PATHWAY	;IL6ST(1)	9	0	6	1	0	0.142857142857	NA	0.4375	1.17108008753824	0.214608920978493
BIOCARTA_INTRINSIC_PATHWAY	;KLKB1(1),PROC(1)	9	0	6	1	0	0.142857142857	NA	0.4375	1.17108008753824	0.214608920978493
BIOCARTA_MCALPAIN_PATHWAY	;TLN1(1)	9	0	6	1	0	0.142857142857	NA	0.4375	1.17108008753824	0.214608920978493
BIOCARTA_MYOSIN_PATHWAY	;PKN1(1)	9	0	6	1	0	0.142857142857	NA	0.4375	1.17108008753824	0.214608920978493
BIOCARTA_NDKDYNAMIN_PATHWAY	;EPN1(1)	9	0	6	1	0	0.142857142857	NA	0.4375	1.17108008753824	0.214608920978493
BIOCARTA_NEUROTRANSMITTERS_PATHWAY	;PNMT(1)	9	0	6	1	0	0.142857142857	NA	0.4375	1.17108008753824	0.214608920978493
BIOCARTA_NKCELLS_PATHWAY	;PTK2B(1)	9	0	6	1	0	0.142857142857	NA	0.4375	1.17108008753824	0.214608920978493
BIOCARTA_NO2IL12_PATHWAY	;STAT4(1)	9	0	6	1	0	0.142857142857	NA	0.4375	1.17108008753824	0.214608920978493
BIOCARTA_P53HYPOXIA_PATHWAY	;MDM2(1)	9	0	6	1	0	0.142857142857	NA	0.4375	1.17108008753824	0.214608920978493
BIOCARTA_P53_PATHWAY	;MDM2(1)	9	0	6	1	0	0.142857142857	NA	0.4375	1.17108008753824	0.214608920978493
BIOCARTA_PAR1_PATHWAY	;PTK2B(1)	9	0	6	1	0	0.142857142857	NA	0.4375	1.17108008753824	0.214608920978493
BIOCARTA_PARKIN_PATHWAY	;GPR37(1)	9	0	6	1	0	0.142857142857	NA	0.4375	1.17108008753824	0.214608920978493
BIOCARTA_PLCE_PATHWAY	;PTGER1(1)	9	0	6	1	0	0.142857142857	NA	0.4375	1.17108008753824	0.214608920978493
BIOCARTA_PYK2_PATHWAY	;PTK2B(1)	9	0	6	1	0	0.142857142857	NA	0.4375	1.17108008753824	0.214608920978493
BIOCARTA_RHO_PATHWAY	;TLN1(1)	9	0	6	1	0	0.142857142857	NA	0.4375	1.17108008753824	0.214608920978493
BIOCARTA_SARS_PATHWAY	;LDHA(1)	9	0	6	1	0	0.142857142857	NA	0.4375	1.17108008753824	0.214608920978493
BIOCARTA_SET_PATHWAY	;PRF1(1)	9	0	6	1	0	0.142857142857	NA	0.4375	1.17108008753824	0.214608920978493
BIOCARTA_SODD_PATHWAY	;TRAF2(1)	9	0	6	1	0	0.142857142857	NA	0.4375	1.17108008753824	0.214608920978493
BIOCARTA_STRESS_PATHWAY	;TRAF2(1)	9	0	6	1	0	0.142857142857	NA	0.4375	1.17108008753824	0.214608920978493
BIOCARTA_TALL1_PATHWAY	;TRAF2(1)	9	0	6	1	0	0.142857142857	NA	0.4375	1.17108008753824	0.214608920978493
BIOCARTA_TNFR2_PATHWAY	;TRAF2(1)	9	0	6	1	0	0.142857142857	NA	0.4375	1.17108008753824	0.214608920978493
KEGG_AFRICAN_TRYPANOSOMIASIS	;APOL1(1)	9	0	6	1	0	0.142857142857	NA	0.4375	1.17108008753824	0.214608920978493
KEGG_ALLOGRAFT_REJECTION	;PRF1(1)	9	0	6	1	0	0.142857142857	NA	0.4375	1.17108008753824	0.214608920978493
KEGG_ARGININE_AND_PROLINE_METABOLISM	;GLUL(1)	9	0	6	1	0	0.142857142857	NA	0.4375	1.17108008753824	0.214608920978493
KEGG_FRUCTOSE_AND_MANNOSE_METABOLISM	;MPI(1)	9	0	6	1	0	0.142857142857	NA	0.4375	1.17108008753824	0.214608920978493
KEGG_GLYCOSPHINGOLIPID_BIOSYNTHESIS_GLOBO_SERIES	;GLA(1)	9	0	6	1	0	0.142857142857	NA	0.4375	1.17108008753824	0.214608920978493
KEGG_GRAFT_VERSUS_HOST_DISEASE	;PRF1(1)	9	0	6	1	0	0.142857142857	NA	0.4375	1.17108008753824	0.214608920978493
KEGG_HISTIDINE_METABOLISM	;ACY3(1)	9	0	6	1	0	0.142857142857	NA	0.4375	1.17108008753824	0.214608920978493
KEGG_HOMOLOGOUS_RECOMBINATION	;RAD54L(1)	9	0	6	1	0	0.142857142857	NA	0.4375	1.17108008753824	0.214608920978493
KEGG_MATURITY_ONSET_DIABETES_OF_THE_YOUNG	;NKX6-1(1)	9	0	6	1	0	0.142857142857	NA	0.4375	1.17108008753824	0.214608920978493
KEGG_MISMATCH_REPAIR	;MSH2(1)	9	0	6	1	0	0.142857142857	NA	0.4375	1.17108008753824	0.214608920978493
KEGG_SULFUR_RELAY_SYSTEM	;NFS1(1)	9	0	6	1	0	0.142857142857	NA	0.4375	1.17108008753824	0.214608920978493
KEGG_THIAMINE_METABOLISM	;NFS1(1)	9	0	6	1	0	0.142857142857	NA	0.4375	1.17108008753824	0.214608920978493
KEGG_TYPE_I_DIABETES_MELLITUS	;PRF1(1)	9	0	6	1	0	0.142857142857	NA	0.4375	1.17108008753824	0.214608920978493
KEGG_TYROSINE_METABOLISM	;PNMT(1)	9	0	6	1	0	0.142857142857	NA	0.4375	1.17108008753824	0.214608920978493
REACTOME_ACTIVATED_AMPK_STIMULATES_FATTY_ACID_OXIDATION_IN_MUSCLE	;PRKAG3(1)	9	0	6	1	0	0.142857142857	NA	0.4375	1.17108008753824	0.214608920978493
REACTOME_AMINE_DERIVED_HORMONES	;PNMT(1)	9	0	6	1	0	0.142857142857	NA	0.4375	1.17108008753824	0.214608920978493
REACTOME_AMINO_ACID_SYNTHESIS_AND_INTERCONVERSION	;GLUL(1)	9	0	6	1	0	0.142857142857	NA	0.4375	1.17108008753824	0.214608920978493
REACTOME_APCDC20_MEDIATED_DEGRADATION_OF_CYCLIN_B	;CDC27(1)	9	0	6	1	0	0.142857142857	NA	0.4375	1.17108008753824	0.214608920978493
REACTOME_BASIGIN_INTERACTIONS	;SLC16A8(1)	9	0	6	1	0	0.142857142857	NA	0.4375	1.17108008753824	0.214608920978493
REACTOME_BRANCHED_CHAIN_AMINO_ACID_CATABOLISM	;MCCC2(1)	9	0	6	1	0	0.142857142857	NA	0.4375	1.17108008753824	0.214608920978493
REACTOME_CELLEXTRACELLULAR_MATRIX_INTERACTIONS	;FBLIM1(1)	9	0	6	1	0	0.142857142857	NA	0.4375	1.17108008753824	0.214608920978493
REACTOME_CHEMOKINE_RECEPTORS_BIND_CHEMOKINES	;CCR8(1)	9	0	6	1	0	0.142857142857	NA	0.4375	1.17108008753824	0.214608920978493
REACTOME_COMMON_PATHWAY	;PROC(1)	9	0	6	1	0	0.142857142857	NA	0.4375	1.17108008753824	0.214608920978493
REACTOME_CONVERSION_FROM_APC_CDC20_TO_APC_CDH1_IN_LATE_ANAPHASE	;CDC27(1)	9	0	6	1	0	0.142857142857	NA	0.4375	1.17108008753824	0.214608920978493
REACTOME_CYTOSOLIC_TRNA_AMINOACYLATION	;HARS(1),KARS(1),NARS(1)	9	0	6	1	0	0.142857142857	NA	0.4375	1.17108008753824	0.214608920978493
REACTOME_DEATH_RECEPTOR_SIGNALLING	;TRAF2(1)	9	0	6	1	0	0.142857142857	NA	0.4375	1.17108008753824	0.214608920978493
REACTOME_EICOSANOID_LIGAND_BINDING_RECEPTORS	;PTGER1(1)	9	0	6	1	0	0.142857142857	NA	0.4375	1.17108008753824	0.214608920978493
REACTOME_FURTHER_PLATELET_RELEASATE	;TLN1(1)	9	0	6	1	0	0.142857142857	NA	0.4375	1.17108008753824	0.214608920978493
REACTOME_G_ALPHA_12_13_SIGNALLING_EVENTS	;ROCK2(1)	9	0	6	1	0	0.142857142857	NA	0.4375	1.17108008753824	0.214608920978493
REACTOME_GAMMA_CARBOXYLATION_TRANSPORT_AND_AMINO_TERMINAL_CLEAVAGE_OF_PROTEINS	;PROC(1)	9	0	6	1	0	0.142857142857	NA	0.4375	1.17108008753824	0.214608920978493
REACTOME_GAP_JUNCTION_DEGRADATION	;DAB2(1)	9	0	6	1	0	0.142857142857	NA	0.4375	1.17108008753824	0.214608920978493
REACTOME_GLYCOGEN_BREAKDOWN_GLYCOGENOLYSIS	;PGM2(1)	9	0	6	1	0	0.142857142857	NA	0.4375	1.17108008753824	0.214608920978493
REACTOME_GRB2_SOS_PROVIDES_LINKAGE_TO_MAPK_SIGNALING_FOR_INTERGRINS_	;TLN1(1)	9	0	6	1	0	0.142857142857	NA	0.4375	1.17108008753824	0.214608920978493
REACTOME_INACTIVATION_OF_APC_VIA_DIRECT_INHIBITION_OF_THE_APCOMPLEX	;CDC27(1)	9	0	6	1	0	0.142857142857	NA	0.4375	1.17108008753824	0.214608920978493
REACTOME_INTEGRIN_ALPHAIIBBETA3_SIGNALING	;RAPGEF4(1),TLN1(1)	9	0	6	1	0	0.142857142857	NA	0.4375	1.17108008753824	0.214608920978493
REACTOME_MTORC1_MEDIATED_SIGNALLING	;RPTOR(1)	9	0	6	1	0	0.142857142857	NA	0.4375	1.17108008753824	0.214608920978493
REACTOME_NEF_MEDIATED_DOWNREGULATION_OF_MHC_CLASS_I_COMPLEX_CELL_SURFACE_EXPRESSION	;AP1B1(1)	9	0	6	1	0	0.142857142857	NA	0.4375	1.17108008753824	0.214608920978493
REACTOME_NEF_MEDIATES_DOWN_MODULATION_OF_CELL_SURFACE_RECEPTORS_BY_RECRUITING_THEM_TO_CLATHRIN_ADAPTERS	;AP1B1(1)	9	0	6	1	0	0.142857142857	NA	0.4375	1.17108008753824	0.214608920978493
REACTOME_NEP_NS2_INTERACTS_WITH_THE_CELLULAR_EXPORT_MACHINERY	;NUP93(1)	9	0	6	1	0	0.142857142857	NA	0.4375	1.17108008753824	0.214608920978493
REACTOME_NUCLEAR_IMPORT_OF_REV_PROTEIN	;NUP93(1)	9	0	6	1	0	0.142857142857	NA	0.4375	1.17108008753824	0.214608920978493
REACTOME_OTHER_SEMAPHORIN_INTERACTIONS	;TREM2(1)	9	0	6	1	0	0.142857142857	NA	0.4375	1.17108008753824	0.214608920978493
REACTOME_P130CAS_LINKAGE_TO_MAPK_SIGNALING_FOR_INTEGRINS	;TLN1(1)	9	0	6	1	0	0.142857142857	NA	0.4375	1.17108008753824	0.214608920978493
REACTOME_PHASE_1_FUNCTIONALIZATION	;FMO3(1)	9	0	6	1	0	0.142857142857	NA	0.4375	1.17108008753824	0.214608920978493
REACTOME_PHOSPHORYLATION_OF_THE_APC	;CDC27(1)	9	0	6	1	0	0.142857142857	NA	0.4375	1.17108008753824	0.214608920978493
REACTOME_PLATELET_ADHESION_TO_EXPOSED_COLLAGEN	;GP1BA(1)	9	0	6	1	0	0.142857142857	NA	0.4375	1.17108008753824	0.214608920978493
REACTOME_PURINE_RIBONUCLEOSIDE_MONOPHOSPHATE_BIOSYNTHESIS	;GMPS(1)	9	0	6	1	0	0.142857142857	NA	0.4375	1.17108008753824	0.214608920978493
REACTOME_REGULATION_OF_GLUCOKINASE_BY_GLUCOKINASE_REGULATORY_PROTEIN	;NUP93(1)	9	0	6	1	0	0.142857142857	NA	0.4375	1.17108008753824	0.214608920978493
REACTOME_REGULATION_OF_INSULIN_LIKE_GROWTH_FACTOR_ACTIVITY_BY_INSULIN_LIKE_GROWTH_FACTOR_BINDING_PROTEINS	;IGFBP2(1)	9	0	6	1	0	0.142857142857	NA	0.4375	1.17108008753824	0.214608920978493
REACTOME_REGULATION_OF_PYRUVATE_DEHYDROGENASE_COMPLEX	;PDHX(1)	9	0	6	1	0	0.142857142857	NA	0.4375	1.17108008753824	0.214608920978493
REACTOME_REGULATION_OF_RHEB_GTPASE_ACTIVITY_BY_AMPK	;PRKAG3(1)	9	0	6	1	0	0.142857142857	NA	0.4375	1.17108008753824	0.214608920978493
REACTOME_REPAIR_SYNTHESIS_OF_PATCH_27_30_BASES_LONG_BY_DNA_POLYMERASE	;POLE2(1)	9	0	6	1	0	0.142857142857	NA	0.4375	1.17108008753824	0.214608920978493
REACTOME_REV_MEDIATED_NUCLEAR_EXPORT_OF_HIV1_RNA	;NUP93(1)	9	0	6	1	0	0.142857142857	NA	0.4375	1.17108008753824	0.214608920978493
REACTOME_SEMA3A_PLEXIN_REPULSION_SIGNALING_BY_INHIBITING_INTEGRIN_ADHESION	;TLN1(1)	9	0	6	1	0	0.142857142857	NA	0.4375	1.17108008753824	0.214608920978493
REACTOME_SEMA4D_INDUCED_CELL_MIGRATION_AND_GROWTH_CONE_COLLAPSE	;ROCK2(1)	9	0	6	1	0	0.142857142857	NA	0.4375	1.17108008753824	0.214608920978493
REACTOME_SEMA4D_IN_SEMAPHORIN_SIGNALING	;ROCK2(1)	9	0	6	1	0	0.142857142857	NA	0.4375	1.17108008753824	0.214608920978493
REACTOME_SEMAPHORIN_INTERACTIONS	;ROCK2(1),TLN1(1),TREM2(1)	9	0	6	1	0	0.142857142857	NA	0.4375	1.17108008753824	0.214608920978493
REACTOME_SHCMEDIATED_CASCADE	;FGF22(1)	9	0	6	1	0	0.142857142857	NA	0.4375	1.17108008753824	0.214608920978493
REACTOME_SMOOTH_MUSCLE_CONTRACTION	;TLN1(1)	9	0	6	1	0	0.142857142857	NA	0.4375	1.17108008753824	0.214608920978493
REACTOME_SNRNP_ASSEMBLY	;NUP93(1)	9	0	6	1	0	0.142857142857	NA	0.4375	1.17108008753824	0.214608920978493
REACTOME_SPHINGOLIPID_METABOLISM	;ACER1(1),DEGS1(1)	9	0	6	1	0	0.142857142857	NA	0.4375	1.17108008753824	0.214608920978493
REACTOME_THE_ROLE_OF_NEF_IN_HIV1_REPLICATION_AND_DISEASE_PATHOGENESIS	;AP1B1(1)	9	0	6	1	0	0.142857142857	NA	0.4375	1.17108008753824	0.214608920978493
REACTOME_TRAFFICKING_OF_AMPA_RECEPTORS	;MDM2(1)	9	0	6	1	0	0.142857142857	NA	0.4375	1.17108008753824	0.214608920978493
REACTOME_TRANSPORT_OF_RIBONUCLEOPROTEINS_INTO_THE_HOST_NUCLEUS	;NUP93(1)	9	0	6	1	0	0.142857142857	NA	0.4375	1.17108008753824	0.214608920978493
REACTOME_VPR_MEDIATED_NUCLEAR_IMPORT_OF_PICS	;NUP93(1)	9	0	6	1	0	0.142857142857	NA	0.4375	1.17108008753824	0.214608920978493
SA_G1_AND_S_PHASES	;MDM2(1)	9	0	6	1	0	0.142857142857	NA	0.4375	1.17108008753824	0.214608920978493
SIG_CHEMOTAXIS	;ROCK2(1)	9	0	6	1	0	0.142857142857	NA	0.4375	1.17108008753824	0.214608920978493
SIG_REGULATION_OF_THE_ACTIN_CYTOSKELETON_BY_RHO_GTPASES	;ROCK2(1)	9	0	6	1	0	0.142857142857	NA	0.4375	1.17108008753824	0.214608920978493
ST_GA13_PATHWAY	;ROCK2(1)	9	0	6	1	0	0.142857142857	NA	0.4375	1.17108008753824	0.214608920978493
KEGG_AXON_GUIDANCE	GNAI2(1),RASA1(1),RHOD(1),ROBO1(1);EPHA6(1),PLXNB2(1),RASA1(1),RHOD(1),ROBO1(1),ROCK2(1),SEMA3G(1),SEMA4G(1)	5	4	2	5	0.444444444444	0.714285714286	2.90270700900807	0.285839160839161	1.07936507936508	0.214609291289225
BIOCARTA_MAPK_PATHWAY	MAPK13(1),MEF2D(1),TGFB2(1),TGFBR1(2);MAP3K2(1),MAP3K9(1),MAPK4(1),MAPKAPK5(1),RAPGEF2(1),SP1(1),TRAF2(1)	6	3	3	4	0.333333333333	0.571428571429	2.50098711106808	0.328671328671329	0.952380952380952	0.21465574121704
KEGG_CHRONIC_MYELOID_LEUKEMIA	PIK3R5(1),TGFB2(1),TGFBR1(2);CTBP2(1),GAB2(1),MDM2(1),STAT5A(1)	6	3	3	4	0.333333333333	0.571428571429	2.50098711106808	0.328671328671329	0.952380952380952	0.21465574121704
KEGG_PROTEIN_PROCESSING_IN_ENDOPLASMIC_RETICULUM	ATF6(1),DNAJC1(1),PDIA4(1),PRKCSH(1),SEC62(1);ATF6(1),HYOU1(1),RPN1(2),TRAF2(1)	6	3	3	4	0.333333333333	0.571428571429	2.50098711106808	0.328671328671329	0.952380952380952	0.21465574121704
REACTOME_INORGANIC_CATION_ANION_SLC_TRANSPORTERS	SLC24A2(1),SLC26A1(1),SLC5A8(1);SLC12A7(1),SLC1A3(1),SLC6A12(2),SLC7A3(1)	6	3	3	4	0.333333333333	0.571428571429	2.50098711106808	0.328671328671329	0.952380952380952	0.21465574121704
REACTOME_MEMBRANE_TRAFFICKING	COPB2(1),COPE(1),SH3GL2(1);AP1B1(1),COPE(1),HIP1R(1),SNX9(2)	6	3	3	4	0.333333333333	0.571428571429	2.50098711106808	0.328671328671329	0.952380952380952	0.21465574121704
REACTOME_MITOTIC_M_M_G1_PHASES	AURKB(1),ORC6(1),RCC2(2);KIF20A(1),KIF2C(1),PSMB4(1),PSMD1(1),RCC2(1)	6	3	3	4	0.333333333333	0.571428571429	2.50098711106808	0.328671328671329	0.952380952380952	0.21465574121704
KEGG_NEUROACTIVE_LIGAND_RECEPTOR_INTERACTION	ADRA2C(1),AGTR1(1),AVPR1B(1),CNR1(1),GALR1(1),GALR3(1),GPR35(1),GRIK3(1),GRIN3B(1),LPAR3(1),MLNR(2),PTAFR(1),S1PR2(1),S1PR3(1),SSTR5(1),TACR3(1),UTS2R(1);ADRA1B(1),AVPR1B(1),CCKAR(1),CHRNA10(1),GABRA3(1),GALR1(1),GPR156(1),LEPR(1),OPRL1(1),PTGER1(1),TAAR1(1),TAAR6(1)	1	8	0	7	0.888888888889	1	NA	0.5625	0.910840068085298	0.297723757662013
KEGG_OLFACTORY_TRANSDUCTION	OR10J5(1),OR13A1(1),OR13D1(1),OR1A2(1),OR1L1(1),OR1S1(1),OR2B6(1),OR2L8(1),OR2M7(1),OR51F1(1),OR51T1(1),OR52M1(1),OR6B2(1),OR6C4(1),OR6Y1(1),OR8B8(1),OR8D1(1),OR9Q1(1);OR10K1(1),OR11L1(1),OR1J4(1),OR4C6(1),OR4F15(1),OR51D1(1),OR51F1(1),OR51S1(1),OR5AP2(1),OR5B3(1),OR5T3(1),OR7A10(1)	1	8	0	7	0.888888888889	1	NA	0.5625	0.910840068085298	0.297723757662013
BIOCARTA_ARF_PATHWAY	POLR1C(1);MDM2(1),POLR1A(1)	8	1	5	2	0.111111111111	0.285714285714	2.96927121115608	0.4	0.887667047914243	0.297723757665758
BIOCARTA_IL10_PATHWAY	STAT6(1);STAT4(1),STAT5A(1)	8	1	5	2	0.111111111111	0.285714285714	2.96927121115608	0.4	0.887667047914243	0.297723757665758
BIOCARTA_IL22BP_PATHWAY	STAT6(1);STAT4(1),STAT5A(1)	8	1	5	2	0.111111111111	0.285714285714	2.96927121115608	0.4	0.887667047914243	0.297723757665758
BIOCARTA_KERATINOCYTE_PATHWAY	MAPK13(1);SP1(1),TRAF2(1)	8	1	5	2	0.111111111111	0.285714285714	2.96927121115608	0.4	0.887667047914243	0.297723757665758
BIOCARTA_TNFR1_PATHWAY	CASP3(1);CASP3(1),TRAF2(1)	8	1	5	2	0.111111111111	0.285714285714	2.96927121115608	0.4	0.887667047914243	0.297723757665758
BIOCARTA_TPO_PATHWAY	RASA1(1);RASA1(1),STAT5A(1)	8	1	5	2	0.111111111111	0.285714285714	2.96927121115608	0.4	0.887667047914243	0.297723757665758
KEGG_FAT_DIGESTION_AND_ABSORPTION	CEL(1),PLA2G12B(1);CEL(1),PNLIPRP2(1)	8	1	5	2	0.111111111111	0.285714285714	2.96927121115608	0.4	0.887667047914243	0.297723757665758
KEGG_GALACTOSE_METABOLISM	LCT(1);GLA(1),PGM2(1)	8	1	5	2	0.111111111111	0.285714285714	2.96927121115608	0.4	0.887667047914243	0.297723757665758
KEGG_GLUTATHIONE_METABOLISM	RRM1(1);GSTA5(1),GSTM5(1)	8	1	5	2	0.111111111111	0.285714285714	2.96927121115608	0.4	0.887667047914243	0.297723757665758
KEGG_GLYCINE_SERINE_AND_THREONINE_METABOLISM	CTH(1);AGXT(2)	8	1	5	2	0.111111111111	0.285714285714	2.96927121115608	0.4	0.887667047914243	0.297723757665758
KEGG_GLYCOLYSIS_GLUCONEOGENESIS	ENO1(1);LDHA(1),PGM2(1)	8	1	5	2	0.111111111111	0.285714285714	2.96927121115608	0.4	0.887667047914243	0.297723757665758
KEGG_HEDGEHOG_SIGNALING_PATHWAY	BMP6(1);BMP6(1),IHH(1)	8	1	5	2	0.111111111111	0.285714285714	2.96927121115608	0.4	0.887667047914243	0.297723757665758
KEGG_INSULIN_SIGNALING_PATHWAY	PIK3R5(1);PRKAG3(1),RPTOR(1)	8	1	5	2	0.111111111111	0.285714285714	2.96927121115608	0.4	0.887667047914243	0.297723757665758
KEGG_METABOLISM_OF_XENOBIOTICS_BY_CYTOCHROME_P450	CYP2S1(1);EPHX1(1),GSTA5(1),GSTM5(1)	8	1	5	2	0.111111111111	0.285714285714	2.96927121115608	0.4	0.887667047914243	0.297723757665758
KEGG_MINERAL_ABSORPTION	CLCN2(1);SLC39A4(2)	8	1	5	2	0.111111111111	0.285714285714	2.96927121115608	0.4	0.887667047914243	0.297723757665758
KEGG_PYRUVATE_METABOLISM	ACOT12(1);GRHPR(1),LDHA(1)	8	1	5	2	0.111111111111	0.285714285714	2.96927121115608	0.4	0.887667047914243	0.297723757665758
REACTOME_APOPTOSIS_INDUCED_DNA_FRAGMENTATION	CASP3(1);CASP3(1),HIST1H1C(1)	8	1	5	2	0.111111111111	0.285714285714	2.96927121115608	0.4	0.887667047914243	0.297723757665758
REACTOME_APOPTOTIC_EXECUTION_PHASE	CASP3(1);CASP3(1),HIST1H1C(1),MST4(1)	8	1	5	2	0.111111111111	0.285714285714	2.96927121115608	0.4	0.887667047914243	0.297723757665758
REACTOME_BASE_EXCISION_REPAIR	MUTYH(1);OGG1(2)	8	1	5	2	0.111111111111	0.285714285714	2.96927121115608	0.4	0.887667047914243	0.297723757665758
REACTOME_BASE_FREE_SUGAR_PHOSPHATE_REMOVAL_VIA_THE_SINGLE_NUCLEOTIDE_REPLACEMENT_PATHWAY	MUTYH(1);OGG1(2)	8	1	5	2	0.111111111111	0.285714285714	2.96927121115608	0.4	0.887667047914243	0.297723757665758
REACTOME_CDT1_ASSOCIATION_WITH_THE_CDC6_ORC_ORIGIN_COMPLEX	ORC6(1);PSMB4(1),PSMD1(1)	8	1	5	2	0.111111111111	0.285714285714	2.96927121115608	0.4	0.887667047914243	0.297723757665758
REACTOME_HORMONE_BIOSYNTHESIS	HSD3B1(1);CYP11B1(1),PNMT(1)	8	1	5	2	0.111111111111	0.285714285714	2.96927121115608	0.4	0.887667047914243	0.297723757665758
REACTOME_M_G1_TRANSITION	ORC6(1);PSMB4(1),PSMD1(1)	8	1	5	2	0.111111111111	0.285714285714	2.96927121115608	0.4	0.887667047914243	0.297723757665758
REACTOME_NUCLEAR_RECEPTOR_TRANSCRIPTION_PATHWAY	NR1H4(1);NR1H4(1),NR2F6(1)	8	1	5	2	0.111111111111	0.285714285714	2.96927121115608	0.4	0.887667047914243	0.297723757665758
REACTOME_ORC1_REMOVAL_FROM_CHROMATIN	ORC6(1);PSMB4(1),PSMD1(1)	8	1	5	2	0.111111111111	0.285714285714	2.96927121115608	0.4	0.887667047914243	0.297723757665758
REACTOME_PHASE_II_CONJUGATION	SULT1A2(1);GSTA5(1),GSTM5(1)	8	1	5	2	0.111111111111	0.285714285714	2.96927121115608	0.4	0.887667047914243	0.297723757665758
REACTOME_REMOVAL_OF_DNA_PATCH_CONTAINING_ABASIC_RESIDUE	MUTYH(1);OGG1(2)	8	1	5	2	0.111111111111	0.285714285714	2.96927121115608	0.4	0.887667047914243	0.297723757665758
REACTOME_RESOLUTION_OF_AP_SITES_VIA_THE_SINGLE_NUCLEOTIDE_REPLACEMENT_PATHWAY	MUTYH(1);OGG1(2)	8	1	5	2	0.111111111111	0.285714285714	2.96927121115608	0.4	0.887667047914243	0.297723757665758
SIG_CD40PATHWAYMAP	MAPK13(1);MAPKAPK5(1),TRAF2(1)	8	1	5	2	0.111111111111	0.285714285714	2.96927121115608	0.4	0.887667047914243	0.297723757665758
ST_FAS_SIGNALING_PATHWAY	CASP3(1);CASP3(1),TRAF2(1)	8	1	5	2	0.111111111111	0.285714285714	2.96927121115608	0.4	0.887667047914243	0.297723757665758
ST_INTEGRIN_SIGNALING_PATHWAY	ITGA7(1);ROCK2(1),TLN1(1),ZYX(1)	8	1	5	2	0.111111111111	0.285714285714	2.96927121115608	0.4	0.887667047914243	0.297723757665758
ST_TUMOR_NECROSIS_FACTOR_PATHWAY	CASP3(1);CASP3(1),TRAF2(1)	8	1	5	2	0.111111111111	0.285714285714	2.96927121115608	0.4	0.887667047914243	0.297723757665758
WNT_SIGNALING	FZD1(1);CTBP2(1),KREMEN1(1)	8	1	5	2	0.111111111111	0.285714285714	2.96927121115608	0.4	0.887667047914243	0.297723757665758
KEGG_APOPTOSIS	CASP3(1),CASP9(1),IRAK1(1),PIK3R5(1);CASP3(1),TNFRSF10C(2),TRAF2(1)	7	2	4	3	0.222222222222	0.428571428571	2.46453212893025	0.365384615384615	0.883388465158551	0.297723760203089
KEGG_BILE_SECRETION	ADCY5(1),NR1H4(1);AQP8(1),CYP7A1(1),EPHX1(1),NR1H4(1)	7	2	4	3	0.222222222222	0.428571428571	2.46453212893025	0.365384615384615	0.883388465158551	0.297723760203089
KEGG_GLYCEROLIPID_METABOLISM	CEL(1),DGKD(1);CEL(1),GLA(1),PNLIPRP2(1)	7	2	4	3	0.222222222222	0.428571428571	2.46453212893025	0.365384615384615	0.883388465158551	0.297723760203089
KEGG_NATURAL_KILLER_CELL_MEDIATED_CYTOTOXICITY	CASP3(1),IFNA14(1),IFNA6(1),PIK3R5(1);CASP3(1),PRF1(1),PTK2B(1),TNFRSF10C(2)	7	2	4	3	0.222222222222	0.428571428571	2.46453212893025	0.365384615384615	0.883388465158551	0.297723760203089
KEGG_NOD_LIKE_RECEPTOR_SIGNALING_PATHWAY	MAPK13(1),NLRC4(1);CASP5(1),NLRC4(1),SUGT1(1)	7	2	4	3	0.222222222222	0.428571428571	2.46453212893025	0.365384615384615	0.883388465158551	0.297723760203089
REACTOME_AMINE_COMPOUND_SLC_TRANSPORTERS	RHCG(1),SLC44A5(1);RHCG(1),SLC6A12(2)	7	2	4	3	0.222222222222	0.428571428571	2.46453212893025	0.365384615384615	0.883388465158551	0.297723760203089
REACTOME_DNA_REPLICATION_PRE_INITIATION	ORC6(1),POLA2(1);CDC7(1),POLE2(1),PSMB4(1),PSMD1(1)	7	2	4	3	0.222222222222	0.428571428571	2.46453212893025	0.365384615384615	0.883388465158551	0.297723760203089
REACTOME_G1_S_TRANSITION	ORC6(1),POLA2(1);CDC7(1),POLE2(1),PSMB4(1),PSMD1(1)	7	2	4	3	0.222222222222	0.428571428571	2.46453212893025	0.365384615384615	0.883388465158551	0.297723760203089
KEGG_ENDOCYTOSIS	ACAP3(1),FAM125B(1),FGFR2(1),IL2RA(1),IQSEC3(1),PIP5KL1(1),SH3GL2(1),TGFB2(1),TGFBR1(2),VPS37B(1),VPS37C(1),VTA1(1);AGAP1(1),ASAP1(1),DAB2(1),EHD4(1),EPN1(1),MDM2(1),PDGFRA(1),PSD2(1),SMAD6(1),SMAD7(1)	3	6	1	6	0.666666666667	0.857142857143	2.80823361388047	0.392307692307692	0.87287156094397	0.313333687893289
REACTOME_BIOLOGICAL_OXIDATIONS	CYP27A1(1),CYP2S1(1),CYP2U1(1),SULT1A2(1);CYP11B1(1),CYP7A1(1),FMO3(1),GSTA5(1),GSTM5(1)	5	4	3	4	0.444444444444	0.571428571429	1.61371647991769	0.5	0.50395263067897	0.349471996859935
REACTOME_CLASS_A1_RHODOPSIN_LIKE_RECEPTORS	ADRA2C(1),AGTR1(1),ANXA1(1),AVPR1B(1),CNR1(1),GALR1(1),GALR3(1),LPAR3(1),MLNR(2),PTAFR(1),PYY(1),S1PR2(1),S1PR3(1),SSTR5(1),TACR3(1),UTS2R(1);ADRA1B(1),AVPR1B(1),CCKAR(1),CCR8(1),GALR1(1),OPRL1(1),PTGER1(1),TAAR1(1),TAAR6(1)	2	7	1	6	0.777777777778	0.857142857143	1.65899859587886	0.6	0.403485021779202	0.416196286301047
REACTOME_GPCR_LIGAND_BINDING	ADRA2C(1),AGTR1(1),ANXA1(1),AVPR1B(1),CNR1(1),FZD1(1),GALR1(1),GALR3(1),LPAR3(1),MLNR(2),PTAFR(1),PYY(1),S1PR2(1),S1PR3(1),SSTR5(1),TACR3(1),UTS2R(1);ADRA1B(1),AVPR1B(1),CCKAR(1),CCR8(1),GALR1(1),IHH(1),OPRL1(1),PTGER1(1),TAAR1(1),TAAR6(1)	2	7	1	6	0.777777777778	0.857142857143	1.65899859587886	0.6	0.403485021779202	0.416196286301047
REACTOME_SLC_MEDIATED_TRANSMEMBRANE_TRANSPORT	RHCG(1),SLC13A1(1),SLC13A3(1),SLC16A7(1),SLC24A2(1),SLC26A1(1),SLC2A3(1),SLC2A5(1),SLC39A2(1),SLC44A5(1),SLC5A8(1);RHCG(1),SLC12A7(1),SLC16A8(1),SLC1A3(1),SLC39A3(1),SLC39A4(2),SLC6A12(2),SLC7A3(1)	2	7	1	6	0.777777777778	0.857142857143	1.65899859587886	0.6	0.403485021779202	0.416196286301047
REACTOME_TRANSMEMBRANE_TRANSPORT_OF_SMALL_MOLECULES	ABCD1(1),RHCG(1),SLC13A1(1),SLC13A3(1),SLC16A7(1),SLC24A2(1),SLC26A1(1),SLC2A3(1),SLC2A5(1),SLC39A2(1),SLC44A5(1),SLC5A8(1);NUP93(1),RHCG(1),SLC12A7(1),SLC16A8(1),SLC1A3(1),SLC39A3(1),SLC39A4(2),SLC6A12(2),SLC7A3(1)	2	7	1	6	0.777777777778	0.857142857143	1.65899859587886	0.6	0.403485021779202	0.416196286301047
KEGG_CELL_CYCLE	ORC6(1),TGFB2(1),ZBTB17(1);CDC27(1),CDC7(1),MDM2(1),RBL2(1)	6	3	4	3	0.333333333333	0.428571428571	1.46197828270398	0.548951048951049	0.390360029179413	0.416224947220812
KEGG_CHEMOKINE_SIGNALING_PATHWAY	ADCY5(1),GNAI2(1),PIK3R5(1);CCR8(1),PTK2B(1),ROCK2(1)	6	3	4	3	0.333333333333	0.428571428571	1.46197828270398	0.548951048951049	0.390360029179413	0.416224947220812
KEGG_LYSOSOME	CTSB(1),NPC2(2);AP1B1(1),GLA(1),MFSD8(2)	6	3	4	3	0.333333333333	0.428571428571	1.46197828270398	0.548951048951049	0.390360029179413	0.416224947220812
KEGG_MEASLES	IFNA14(1),IFNA6(1),IL2RA(1),IRAK1(1),PIK3R5(1);STAT5A(1),TNFRSF10C(2)	6	3	4	3	0.333333333333	0.428571428571	1.46197828270398	0.548951048951049	0.390360029179413	0.416224947220812
KEGG_MELANOMA	HGF(1),PDGFB(1),PIK3R5(1);FGF22(1),MDM2(1),PDGFRA(1)	6	3	4	3	0.333333333333	0.428571428571	1.46197828270398	0.548951048951049	0.390360029179413	0.416224947220812
KEGG_MRNA_SURVEILLANCE_PATHWAY	NXF1(1),PABPN1(1),SMG7(1);CLP1(1),PABPC3(1),PAPOLB(1)	6	3	4	3	0.333333333333	0.428571428571	1.46197828270398	0.548951048951049	0.390360029179413	0.416224947220812
KEGG_PROTEIN_EXPORT	SEC62(1),SRP14(2);SEC11C(1),SRP14(1),SRP68(1)	6	3	4	3	0.333333333333	0.428571428571	1.46197828270398	0.548951048951049	0.390360029179413	0.416224947220812
KEGG_RNA_TRANSPORT	NXF1(1),RPP38(1),TACC3(1);NUP93(1),PABPC3(1),THOC5(1)	6	3	4	3	0.333333333333	0.428571428571	1.46197828270398	0.548951048951049	0.390360029179413	0.416224947220812
REACTOME_DNA_REPAIR	ERCC3(1),MUTYH(1),PALB2(1),XRCC4(1);FANCD2(1),OGG1(2),POLE2(1),XRCC4(1)	6	3	4	3	0.333333333333	0.428571428571	1.46197828270398	0.548951048951049	0.390360029179413	0.416224947220812
REACTOME_PROCESSING_OF_CAPPED_INTRON_CONTAINING_PRE_MRNA	HNRNPA2B1(1),NXF1(1),PABPN1(1);CLP1(1),DHX9(1),NUP93(1),SLBP(1)	6	3	4	3	0.333333333333	0.428571428571	1.46197828270398	0.548951048951049	0.390360029179413	0.416224947220812
BIOCARTA_CASPASE_PATHWAY	CASP3(1),CASP9(1);CASP3(1),PRF1(1)	7	2	5	2	0.222222222222	0.285714285714	1.37049684910317	0.607692307692308	0.290957186981323	0.44086133253858
BIOCARTA_CHEMICAL_PATHWAY	CASP3(1),CASP9(1);CASP3(1),TLN1(1)	7	2	5	2	0.222222222222	0.285714285714	1.37049684910317	0.607692307692308	0.290957186981323	0.44086133253858
BIOCARTA_CTCF_PATHWAY	TGFB2(1),TGFBR1(2);MDM2(1),TGFBR3(1)	7	2	5	2	0.222222222222	0.285714285714	1.37049684910317	0.607692307692308	0.290957186981323	0.44086133253858
BIOCARTA_D4GDI_PATHWAY	CASP3(1),CASP9(1);CASP3(1),PRF1(1)	7	2	5	2	0.222222222222	0.285714285714	1.37049684910317	0.607692307692308	0.290957186981323	0.44086133253858
BIOCARTA_DEATH_PATHWAY	CASP3(1),CASP9(1);CASP3(1),TRAF2(1)	7	2	5	2	0.222222222222	0.285714285714	1.37049684910317	0.607692307692308	0.290957186981323	0.44086133253858
BIOCARTA_INTEGRIN_PATHWAY	ACTN3(2);TLN1(1),ZYX(1)	7	2	5	2	0.222222222222	0.285714285714	1.37049684910317	0.607692307692308	0.290957186981323	0.44086133253858
BIOCARTA_MET_PATHWAY	HGF(1),RASA1(1);PTK2B(1),RASA1(1)	7	2	5	2	0.222222222222	0.285714285714	1.37049684910317	0.607692307692308	0.290957186981323	0.44086133253858
KEGG_BASAL_TRANSCRIPTION_FACTORS	ERCC3(1),TAF5L(1);GTF2E2(1),GTF2IRD1(1)	7	2	5	2	0.222222222222	0.285714285714	1.37049684910317	0.607692307692308	0.290957186981323	0.44086133253858
KEGG_COMPLEMENT_AND_COAGULATION_CASCADES	CFI(1),PLAUR(1);KLKB1(1),PROC(1),SERPINA5(1)	7	2	5	2	0.222222222222	0.285714285714	1.37049684910317	0.607692307692308	0.290957186981323	0.44086133253858
KEGG_ECM_RECEPTOR_INTERACTION	CD47(1),COL6A1(1),ITGA7(1);COMP(1),GP1BA(1)	7	2	5	2	0.222222222222	0.285714285714	1.37049684910317	0.607692307692308	0.290957186981323	0.44086133253858
KEGG_GLIOMA	PDGFB(1),PIK3R5(1);MDM2(1),PDGFRA(1)	7	2	5	2	0.222222222222	0.285714285714	1.37049684910317	0.607692307692308	0.290957186981323	0.44086133253858
KEGG_GLYCOSAMINOGLYCAN_BIOSYNTHESIS_HEPARAN_SULFATE	HS3ST5(1),XYLT2(1);B4GALT7(1),NDST2(1)	7	2	5	2	0.222222222222	0.285714285714	1.37049684910317	0.607692307692308	0.290957186981323	0.44086133253858
KEGG_HEMATOPOIETIC_CELL_LINEAGE	CD22(1),IL11(1),IL2RA(1);CD1C(1),GP1BA(1)	7	2	5	2	0.222222222222	0.285714285714	1.37049684910317	0.607692307692308	0.290957186981323	0.44086133253858
KEGG_PANCREATIC_SECRETION	ADCY5(1),CEL(1),CELA2A(1),PLA2G12B(1);CCKAR(1),CEL(1),PNLIPRP2(1)	7	2	5	2	0.222222222222	0.285714285714	1.37049684910317	0.607692307692308	0.290957186981323	0.44086133253858
KEGG_PROPANOATE_METABOLISM	HADHA(2),MLYCD(1);HADHA(1),LDHA(1)	7	2	5	2	0.222222222222	0.285714285714	1.37049684910317	0.607692307692308	0.290957186981323	0.44086133253858
KEGG_VALINE_LEUCINE_AND_ISOLEUCINE_DEGRADATION	ACADS(1),HADHA(2);HADHA(1),MCCC2(1)	7	2	5	2	0.222222222222	0.285714285714	1.37049684910317	0.607692307692308	0.290957186981323	0.44086133253858
KEGG_WNT_SIGNALING_PATHWAY	FZD1(1),PRICKLE1(1);CTBP2(1),ROCK2(1)	7	2	5	2	0.222222222222	0.285714285714	1.37049684910317	0.607692307692308	0.290957186981323	0.44086133253858
REACTOME_ACTIVATION_OF_THE_PRE_REPLICATIVE_COMPLEX	ORC6(1),POLA2(1);CDC7(1),POLE2(1)	7	2	5	2	0.222222222222	0.285714285714	1.37049684910317	0.607692307692308	0.290957186981323	0.44086133253858
REACTOME_CELL_SURFACE_INTERACTIONS_AT_THE_VASCULAR_WALL	CD47(1),MERTK(1);PROC(1),SLC16A8(1)	7	2	5	2	0.222222222222	0.285714285714	1.37049684910317	0.607692307692308	0.290957186981323	0.44086133253858
REACTOME_DOWN_STREAM_SIGNAL_TRANSDUCTION	PDGFB(1),RASA1(1),STAT6(1);PDGFRA(1),RASA1(1),STAT5A(1)	7	2	5	2	0.222222222222	0.285714285714	1.37049684910317	0.607692307692308	0.290957186981323	0.44086133253858
REACTOME_G_ALPHA_S_SIGNALLING_EVENTS	ADCY5(1),GNAI2(1);TAAR1(1),TAAR6(1)	7	2	5	2	0.222222222222	0.285714285714	1.37049684910317	0.607692307692308	0.290957186981323	0.44086133253858
REACTOME_HIV_LIFE_CYCLE	ERCC3(1),XRCC4(1);GTF2E2(1),NUP93(1),XRCC4(1)	7	2	5	2	0.222222222222	0.285714285714	1.37049684910317	0.607692307692308	0.290957186981323	0.44086133253858
REACTOME_MITOTIC_PROMETAPHASE	AURKB(1),RCC2(2);KIF2C(1),RCC2(1)	7	2	5	2	0.222222222222	0.285714285714	1.37049684910317	0.607692307692308	0.290957186981323	0.44086133253858
REACTOME_MRNA_SPLICING	HNRNPA2B1(1),PABPN1(1);CLP1(1),DHX9(1)	7	2	5	2	0.222222222222	0.285714285714	1.37049684910317	0.607692307692308	0.290957186981323	0.44086133253858
REACTOME_MUSCLE_CONTRACTION	ACTN3(2);TLN1(1),TNNT2(1)	7	2	5	2	0.222222222222	0.285714285714	1.37049684910317	0.607692307692308	0.290957186981323	0.44086133253858
REACTOME_P75_NTR_RECEPTOR_MEDIATED_SIGNALLING	CASP3(1),IRAK1(1),RTN4(1);CASP3(1),SORCS3(1)	7	2	5	2	0.222222222222	0.285714285714	1.37049684910317	0.607692307692308	0.290957186981323	0.44086133253858
REACTOME_RNA_POLYMERASE_II_TRANSCRIPTION	ERCC3(1),PABPN1(1);CLP1(1),GTF2E2(1)	7	2	5	2	0.222222222222	0.285714285714	1.37049684910317	0.607692307692308	0.290957186981323	0.44086133253858
REACTOME_SIGNALING_BY_TGF_BETA	TGFBR1(2);SMAD6(1),SMAD7(1)	7	2	5	2	0.222222222222	0.285714285714	1.37049684910317	0.607692307692308	0.290957186981323	0.44086133253858
REACTOME_S_PHASE	ORC6(1),POLA2(1);POLE2(1),PSMB4(1),PSMD1(1)	7	2	5	2	0.222222222222	0.285714285714	1.37049684910317	0.607692307692308	0.290957186981323	0.44086133253858
REACTOME_SYNTHESIS_OF_DNA	ORC6(1),POLA2(1);POLE2(1),PSMB4(1),PSMD1(1)	7	2	5	2	0.222222222222	0.285714285714	1.37049684910317	0.607692307692308	0.290957186981323	0.44086133253858
REACTOME_TRANSMISSION_ACROSS_CHEMICAL_SYNAPSES	CACNB3(1),GRIK3(1),RIMS1(1),SYN2(1);GLUL(1),MDM2(1),SLC1A3(1)	7	2	5	2	0.222222222222	0.285714285714	1.37049684910317	0.607692307692308	0.290957186981323	0.44086133253858
SA_CASPASE_CASCADE	CASP3(1),CASP9(1);CASP3(1),PRF1(1)	7	2	5	2	0.222222222222	0.285714285714	1.37049684910317	0.607692307692308	0.290957186981323	0.44086133253858
KEGG_MAPK_SIGNALING_PATHWAY	CACNB3(1),CASP3(1),DUSP7(1),FGFR2(1),MAPK13(1),PDGFB(1),PLA2G12B(1),PTPN5(1),RASA1(1),RASGRP4(1),TGFB2(1),TGFBR1(2);CASP3(1),DUSP5(1),ECSIT(1),FGF22(1),MAP3K2(1),MAPKAPK5(1),PDGFRA(1),RAPGEF2(1),RASA1(1),TRAF2(1)	3	6	2	5	0.666666666667	0.714285714286	1.23276404990664	0.634615384615385	0.20385887657505	0.475648634054327
REACTOME_GENE_EXPRESSION	ERCC3(1),HNRNPA2B1(1),MED16(1),NR1H4(1),NXF1(1),PABPN1(1),RPS3(1);CLP1(1),DHX9(1),GTF2E2(1),HARS(1),KARS(1),NARS(1),NARS2(1),NR1H4(1),NR2F6(1),NUP93(1),SLBP(1)	3	6	2	5	0.666666666667	0.714285714286	1.23276404990664	0.634615384615385	0.20385887657505	0.475648634054327
REACTOME_METABOLISM_OF_LIPIDS_AND_LIPOPROTEINS	ABCD1(1),ACADS(1),ACADVL(1),ANGPTL4(1),CEL(1),CYP27A1(1),HACL1(1),HADHA(2),HSD3B1(1);ACER1(1),CEL(1),CYP11B1(1),CYP7A1(1),DEGS1(1),ECI1(1),HADHA(1),PNLIPRP2(1)	3	6	2	5	0.666666666667	0.714285714286	1.23276404990664	0.634615384615385	0.20385887657505	0.475648634054327
BIOCARTA_BCELLSURVIVAL_PATHWAY	CASP3(1);CASP3(1)	8	1	6	1	0.111111111111	0.142857142857	1.30929462547617	0.7	0.19047619047619	0.500964238682898
BIOCARTA_CARM_ER_PATHWAY	ERCC3(1);HDAC10(1)	8	1	6	1	0.111111111111	0.142857142857	1.30929462547617	0.7	0.19047619047619	0.500964238682898
BIOCARTA_CHREBP2_PATHWAY	MLXIPL(1);PRKAG3(1)	8	1	6	1	0.111111111111	0.142857142857	1.30929462547617	0.7	0.19047619047619	0.500964238682898
BIOCARTA_DNAFRAGMENT_PATHWAY	CASP3(1);CASP3(1)	8	1	6	1	0.111111111111	0.142857142857	1.30929462547617	0.7	0.19047619047619	0.500964238682898
BIOCARTA_EIF_PATHWAY	EIF6(1);EIF6(1)	8	1	6	1	0.111111111111	0.142857142857	1.30929462547617	0.7	0.19047619047619	0.500964238682898
BIOCARTA_ETC_PATHWAY	NDUFA1(1);UQCRC1(1)	8	1	6	1	0.111111111111	0.142857142857	1.30929462547617	0.7	0.19047619047619	0.500964238682898
BIOCARTA_FAS_PATHWAY	CASP3(1);CASP3(1)	8	1	6	1	0.111111111111	0.142857142857	1.30929462547617	0.7	0.19047619047619	0.500964238682898
BIOCARTA_FEEDER_PATHWAY	LCT(1);MPI(1)	8	1	6	1	0.111111111111	0.142857142857	1.30929462547617	0.7	0.19047619047619	0.500964238682898
BIOCARTA_HDAC_PATHWAY	MEF2D(1);MYOD1(1)	8	1	6	1	0.111111111111	0.142857142857	1.30929462547617	0.7	0.19047619047619	0.500964238682898
BIOCARTA_HIF_PATHWAY	ARNT(1);LDHA(1)	8	1	6	1	0.111111111111	0.142857142857	1.30929462547617	0.7	0.19047619047619	0.500964238682898
BIOCARTA_IGF1_PATHWAY	RASA1(1);RASA1(1)	8	1	6	1	0.111111111111	0.142857142857	1.30929462547617	0.7	0.19047619047619	0.500964238682898
BIOCARTA_IL2_PATHWAY	IL2RA(1);STAT5A(1)	8	1	6	1	0.111111111111	0.142857142857	1.30929462547617	0.7	0.19047619047619	0.500964238682898
BIOCARTA_IL2RB_PATHWAY	IL2RA(1);STAT5A(1)	8	1	6	1	0.111111111111	0.142857142857	1.30929462547617	0.7	0.19047619047619	0.500964238682898
BIOCARTA_INSULIN_PATHWAY	RASA1(1);RASA1(1)	8	1	6	1	0.111111111111	0.142857142857	1.30929462547617	0.7	0.19047619047619	0.500964238682898
BIOCARTA_NUCLEARRS_PATHWAY	NR1H4(1);NR1H4(1)	8	1	6	1	0.111111111111	0.142857142857	1.30929462547617	0.7	0.19047619047619	0.500964238682898
BIOCARTA_PITX2_PATHWAY	FZD1(1);TRRAP(1)	8	1	6	1	0.111111111111	0.142857142857	1.30929462547617	0.7	0.19047619047619	0.500964238682898
BIOCARTA_SPRY_PATHWAY	RASA1(1);RASA1(1)	8	1	6	1	0.111111111111	0.142857142857	1.30929462547617	0.7	0.19047619047619	0.500964238682898
BIOCARTA_TCR_PATHWAY	RASA1(1);RASA1(1)	8	1	6	1	0.111111111111	0.142857142857	1.30929462547617	0.7	0.19047619047619	0.500964238682898
KEGG_ACUTE_MYELOID_LEUKEMIA	PIK3R5(1);STAT5A(1)	8	1	6	1	0.111111111111	0.142857142857	1.30929462547617	0.7	0.19047619047619	0.500964238682898
KEGG_ALDOSTERONE_REGULATED_SODIUM_REABSORPTION	PIK3R5(1);SLC9A3R2(1)	8	1	6	1	0.111111111111	0.142857142857	1.30929462547617	0.7	0.19047619047619	0.500964238682898
KEGG_CYSTEINE_AND_METHIONINE_METABOLISM	CTH(1);LDHA(1)	8	1	6	1	0.111111111111	0.142857142857	1.30929462547617	0.7	0.19047619047619	0.500964238682898
KEGG_DNA_REPLICATION	POLA2(1);POLE2(1)	8	1	6	1	0.111111111111	0.142857142857	1.30929462547617	0.7	0.19047619047619	0.500964238682898
KEGG_DRUG_METABOLISM_OTHER_ENZYMES	DPYS(1);GMPS(1)	8	1	6	1	0.111111111111	0.142857142857	1.30929462547617	0.7	0.19047619047619	0.500964238682898
KEGG_ERBB_SIGNALING_PATHWAY	PIK3R5(1);STAT5A(1)	8	1	6	1	0.111111111111	0.142857142857	1.30929462547617	0.7	0.19047619047619	0.500964238682898
KEGG_FATTY_ACID_BIOSYNTHESIS	MCAT(1);OLAH(1)	8	1	6	1	0.111111111111	0.142857142857	1.30929462547617	0.7	0.19047619047619	0.500964238682898
KEGG_GLYCOSAMINOGLYCAN_BIOSYNTHESIS_CHONDROITIN_SULFATE	CSGALNACT2(1),XYLT2(1);B4GALT7(1)	8	1	6	1	0.111111111111	0.142857142857	1.30929462547617	0.7	0.19047619047619	0.500964238682898
KEGG_GLYOXYLATE_AND_DICARBOXYLATE_METABOLISM	HAO2(1);GRHPR(1)	8	1	6	1	0.111111111111	0.142857142857	1.30929462547617	0.7	0.19047619047619	0.500964238682898
KEGG_MTOR_SIGNALING_PATHWAY	PIK3R5(1);RPTOR(1)	8	1	6	1	0.111111111111	0.142857142857	1.30929462547617	0.7	0.19047619047619	0.500964238682898
KEGG_NITROGEN_METABOLISM	CTH(1);GLUL(1)	8	1	6	1	0.111111111111	0.142857142857	1.30929462547617	0.7	0.19047619047619	0.500964238682898
KEGG_NON_HOMOLOGOUS_END_JOINING	XRCC4(1);XRCC4(1)	8	1	6	1	0.111111111111	0.142857142857	1.30929462547617	0.7	0.19047619047619	0.500964238682898
KEGG_NUCLEOTIDE_EXCISION_REPAIR	ERCC3(1);POLE2(1)	8	1	6	1	0.111111111111	0.142857142857	1.30929462547617	0.7	0.19047619047619	0.500964238682898
KEGG_OOCYTE_MEIOSIS	ADCY5(1);CDC27(1)	8	1	6	1	0.111111111111	0.142857142857	1.30929462547617	0.7	0.19047619047619	0.500964238682898
KEGG_OTHER_GLYCAN_DEGRADATION	NEU4(1);NEU3(1)	8	1	6	1	0.111111111111	0.142857142857	1.30929462547617	0.7	0.19047619047619	0.500964238682898
KEGG_OTHER_TYPES_OF_O_GLYCAN_BIOSYNTHESIS	GLT25D1(1);POFUT2(1)	8	1	6	1	0.111111111111	0.142857142857	1.30929462547617	0.7	0.19047619047619	0.500964238682898
KEGG_PATHOGENIC_ESCHERICHIA_COLI_INFECTION	HCLS1(1);ROCK2(1)	8	1	6	1	0.111111111111	0.142857142857	1.30929462547617	0.7	0.19047619047619	0.500964238682898
KEGG_PENTOSE_PHOSPHATE_PATHWAY	PRPS1L1(1);PGM2(1)	8	1	6	1	0.111111111111	0.142857142857	1.30929462547617	0.7	0.19047619047619	0.500964238682898
KEGG_PRIMARY_BILE_ACID_BIOSYNTHESIS	CYP27A1(1);CYP7A1(1)	8	1	6	1	0.111111111111	0.142857142857	1.30929462547617	0.7	0.19047619047619	0.500964238682898
KEGG_STARCH_AND_SUCROSE_METABOLISM	ENPP1(1);PGM2(1)	8	1	6	1	0.111111111111	0.142857142857	1.30929462547617	0.7	0.19047619047619	0.500964238682898
KEGG_STEROID_BIOSYNTHESIS	CEL(1);CEL(1)	8	1	6	1	0.111111111111	0.142857142857	1.30929462547617	0.7	0.19047619047619	0.500964238682898
KEGG_STEROID_HORMONE_BIOSYNTHESIS	HSD3B1(1);CYP11B1(1),CYP7A1(1)	8	1	6	1	0.111111111111	0.142857142857	1.30929462547617	0.7	0.19047619047619	0.500964238682898
REACTOME_ACTIVATION_OF_ATR_IN_RESPONSE_TO_REPLICATION_STRESS	ORC6(1);CDC7(1)	8	1	6	1	0.111111111111	0.142857142857	1.30929462547617	0.7	0.19047619047619	0.500964238682898
REACTOME_ACTIVATION_OF_RAC	ROBO1(1);ROBO1(1)	8	1	6	1	0.111111111111	0.142857142857	1.30929462547617	0.7	0.19047619047619	0.500964238682898
REACTOME_AKT_PHOSPHORYLATES_TARGETS_IN_THE_CYTOSOL	CASP9(1);MDM2(1)	8	1	6	1	0.111111111111	0.142857142857	1.30929462547617	0.7	0.19047619047619	0.500964238682898
REACTOME_APOPTOTIC_CLEAVAGE_OF_CELL_ADHESION_PROTEINS	CASP3(1);CASP3(1)	8	1	6	1	0.111111111111	0.142857142857	1.30929462547617	0.7	0.19047619047619	0.500964238682898
REACTOME_CASPASE_MEDIATED_CLEAVAGE_OF_CYTOSKELETAL_PROTEINS	CASP3(1);CASP3(1)	8	1	6	1	0.111111111111	0.142857142857	1.30929462547617	0.7	0.19047619047619	0.500964238682898
REACTOME_CELL_DEATH_SIGNALLING_VIA_NRAGE_NRIF_AND_NADE	CASP3(1);CASP3(1)	8	1	6	1	0.111111111111	0.142857142857	1.30929462547617	0.7	0.19047619047619	0.500964238682898
REACTOME_CLASS_B2_SECRETIN_FAMILY_RECEPTORS	FZD1(1);IHH(1)	8	1	6	1	0.111111111111	0.142857142857	1.30929462547617	0.7	0.19047619047619	0.500964238682898
REACTOME_DOUBLE_STRAND_BREAK_REPAIR	XRCC4(1);XRCC4(1)	8	1	6	1	0.111111111111	0.142857142857	1.30929462547617	0.7	0.19047619047619	0.500964238682898
REACTOME_DOWNSTREAM_SIGNALING_OF_ACTIVATED_FGFR	FGFR2(1);FGF22(1)	8	1	6	1	0.111111111111	0.142857142857	1.30929462547617	0.7	0.19047619047619	0.500964238682898
REACTOME_EARLY_PHASE_OF_HIV_LIFE_CYCLE	XRCC4(1);XRCC4(1)	8	1	6	1	0.111111111111	0.142857142857	1.30929462547617	0.7	0.19047619047619	0.500964238682898
REACTOME_EGFR_DOWNREGULATION	SH3GL2(1);EPN1(1)	8	1	6	1	0.111111111111	0.142857142857	1.30929462547617	0.7	0.19047619047619	0.500964238682898
REACTOME_ELECTRON_TRANSPORT_CHAIN	NDUFA1(1);UQCRC1(1)	8	1	6	1	0.111111111111	0.142857142857	1.30929462547617	0.7	0.19047619047619	0.500964238682898
REACTOME_ENDOGENOUS_STEROLS	CYP27A1(1);CYP11B1(1),CYP7A1(1)	8	1	6	1	0.111111111111	0.142857142857	1.30929462547617	0.7	0.19047619047619	0.500964238682898
REACTOME_EXTENSION_OF_TELOMERES	POLA2(1);POLE2(1)	8	1	6	1	0.111111111111	0.142857142857	1.30929462547617	0.7	0.19047619047619	0.500964238682898
REACTOME_FANCONI_ANEMIA_PATHWAY	PALB2(1);FANCD2(1)	8	1	6	1	0.111111111111	0.142857142857	1.30929462547617	0.7	0.19047619047619	0.500964238682898
REACTOME_FGFR_LIGAND_BINDING_AND_ACTIVATION	FGFR2(1);FGF22(1)	8	1	6	1	0.111111111111	0.142857142857	1.30929462547617	0.7	0.19047619047619	0.500964238682898
REACTOME_FRS2MEDIATED_CASCADE	FGFR2(1);FGF22(1)	8	1	6	1	0.111111111111	0.142857142857	1.30929462547617	0.7	0.19047619047619	0.500964238682898
REACTOME_G2_M_CHECKPOINTS	ORC6(1);CDC7(1)	8	1	6	1	0.111111111111	0.142857142857	1.30929462547617	0.7	0.19047619047619	0.500964238682898
REACTOME_GENES_INVOLVED_IN_APOPTOTIC_CLEAVAGE_OF_CELLULAR_PROTEINS	CASP3(1);CASP3(1),MST4(1)	8	1	6	1	0.111111111111	0.142857142857	1.30929462547617	0.7	0.19047619047619	0.500964238682898
REACTOME_GLOBAL_GENOMIC_NER	ERCC3(1);POLE2(1)	8	1	6	1	0.111111111111	0.142857142857	1.30929462547617	0.7	0.19047619047619	0.500964238682898
REACTOME_GLUCOSE_METABOLISM	ENO1(1);PGM2(1)	8	1	6	1	0.111111111111	0.142857142857	1.30929462547617	0.7	0.19047619047619	0.500964238682898
REACTOME_GLUCOSE_TRANSPORT	SLC2A3(1);NUP93(1)	8	1	6	1	0.111111111111	0.142857142857	1.30929462547617	0.7	0.19047619047619	0.500964238682898
REACTOME_HIV1_TRANSCRIPTION_INITIATION	ERCC3(1);GTF2E2(1)	8	1	6	1	0.111111111111	0.142857142857	1.30929462547617	0.7	0.19047619047619	0.500964238682898
REACTOME_INFLUENZA_LIFE_CYCLE	RPS3(1);NUP93(1)	8	1	6	1	0.111111111111	0.142857142857	1.30929462547617	0.7	0.19047619047619	0.500964238682898
REACTOME_INTEGRIN_CELL_SURFACE_INTERACTIONS	ITGA7(1);RAPGEF4(1),TLN1(1)	8	1	6	1	0.111111111111	0.142857142857	1.30929462547617	0.7	0.19047619047619	0.500964238682898
REACTOME_LATE_PHASE_OF_HIV_LIFE_CYCLE	ERCC3(1);GTF2E2(1),NUP93(1)	8	1	6	1	0.111111111111	0.142857142857	1.30929462547617	0.7	0.19047619047619	0.500964238682898
REACTOME_LYSOSOME_VESICLE_BIOGENESIS	SH3GL2(1);AP1B1(1)	8	1	6	1	0.111111111111	0.142857142857	1.30929462547617	0.7	0.19047619047619	0.500964238682898
REACTOME_METABOLISM_OF_BILE_ACIDS_AND_BILE_SALTS	CYP27A1(1);CYP7A1(1)	8	1	6	1	0.111111111111	0.142857142857	1.30929462547617	0.7	0.19047619047619	0.500964238682898
REACTOME_METABOLISM_OF_RNA	EXOSC1(1);NUP93(1)	8	1	6	1	0.111111111111	0.142857142857	1.30929462547617	0.7	0.19047619047619	0.500964238682898
REACTOME_MRNA_3_END_PROCESSING	PABPN1(1);CLP1(1)	8	1	6	1	0.111111111111	0.142857142857	1.30929462547617	0.7	0.19047619047619	0.500964238682898
REACTOME_MYOGENESSIS	MEF2D(1);MYOD1(1)	8	1	6	1	0.111111111111	0.142857142857	1.30929462547617	0.7	0.19047619047619	0.500964238682898
REACTOME_NEURORANSMITTER_RECEPTOR_BINDING_AND_DOWNSTREAM_TRANSMISSION_IN_THE_POSTSYNAPTIC_CELL	GRIK3(1);MDM2(1)	8	1	6	1	0.111111111111	0.142857142857	1.30929462547617	0.7	0.19047619047619	0.500964238682898
REACTOME_NUCLEOTIDE_EXCISION_REPAIR	ERCC3(1);POLE2(1)	8	1	6	1	0.111111111111	0.142857142857	1.30929462547617	0.7	0.19047619047619	0.500964238682898
REACTOME_PHOSPHOLIPASE_CMEDIATED_CASCADE	FGFR2(1);FGF22(1)	8	1	6	1	0.111111111111	0.142857142857	1.30929462547617	0.7	0.19047619047619	0.500964238682898
REACTOME_PI3K_AKT_SIGNALLING	CASP9(1);MDM2(1)	8	1	6	1	0.111111111111	0.142857142857	1.30929462547617	0.7	0.19047619047619	0.500964238682898
REACTOME_PI3K_CASCADE	FGFR2(1);FGF22(1)	8	1	6	1	0.111111111111	0.142857142857	1.30929462547617	0.7	0.19047619047619	0.500964238682898
REACTOME_PLATELET_AGGREGATION_PLUG_FORMATION	ADRA2C(1);RAPGEF4(1),TLN1(1)	8	1	6	1	0.111111111111	0.142857142857	1.30929462547617	0.7	0.19047619047619	0.500964238682898
REACTOME_PURINE_METABOLISM	NT5C1A(1);GMPS(1)	8	1	6	1	0.111111111111	0.142857142857	1.30929462547617	0.7	0.19047619047619	0.500964238682898
REACTOME_REGULATION_OF_GENE_EXPRESSION_IN_BETA_CELLS	RPS3(1);NKX6-1(1)	8	1	6	1	0.111111111111	0.142857142857	1.30929462547617	0.7	0.19047619047619	0.500964238682898
REACTOME_REGULATION_OF_LIPID_METABOLISM_BY_PEROXISOME_PROLIFERATOR_ACTIVATED_RECEPTOR_ALPHA	ANGPTL4(1);CYP7A1(1)	8	1	6	1	0.111111111111	0.142857142857	1.30929462547617	0.7	0.19047619047619	0.500964238682898
REACTOME_RNA_POLYMERASE_III_TRANSCRIPTION	POLR3E(1);GTF3A(1)	8	1	6	1	0.111111111111	0.142857142857	1.30929462547617	0.7	0.19047619047619	0.500964238682898
REACTOME_RNA_POLYMERASE_III_TRANSCRIPTION_INITIATION	POLR3E(1);GTF3A(1)	8	1	6	1	0.111111111111	0.142857142857	1.30929462547617	0.7	0.19047619047619	0.500964238682898
REACTOME_SIGNALING_BY_EGFR	SH3GL2(1);EPN1(1)	8	1	6	1	0.111111111111	0.142857142857	1.30929462547617	0.7	0.19047619047619	0.500964238682898
REACTOME_SIGNALING_BY_ROBO_RECEPTOR	ROBO1(1);ROBO1(1)	8	1	6	1	0.111111111111	0.142857142857	1.30929462547617	0.7	0.19047619047619	0.500964238682898
REACTOME_STEROID_HORMONE_BIOSYNTHESIS	HSD3B1(1);CYP11B1(1)	8	1	6	1	0.111111111111	0.142857142857	1.30929462547617	0.7	0.19047619047619	0.500964238682898
REACTOME_STEROID_HORMONES	HSD3B1(1);CYP11B1(1)	8	1	6	1	0.111111111111	0.142857142857	1.30929462547617	0.7	0.19047619047619	0.500964238682898
REACTOME_SYNTHESIS_OF_BILE_ACIDS_AND_BILE_SALTS	CYP27A1(1);CYP7A1(1)	8	1	6	1	0.111111111111	0.142857142857	1.30929462547617	0.7	0.19047619047619	0.500964238682898
REACTOME_SYNTHESIS_OF_BILE_ACIDS_AND_BILE_SALTS_VIA_7ALPHA_HYDROXYCHOLESTEROL	CYP27A1(1);CYP7A1(1)	8	1	6	1	0.111111111111	0.142857142857	1.30929462547617	0.7	0.19047619047619	0.500964238682898
REACTOME_TRANSCRIPTION_COUPLED_NER	ERCC3(1);POLE2(1)	8	1	6	1	0.111111111111	0.142857142857	1.30929462547617	0.7	0.19047619047619	0.500964238682898
REACTOME_TRANSCRIPTION_OF_THE_HIV_GENOME	ERCC3(1);GTF2E2(1)	8	1	6	1	0.111111111111	0.142857142857	1.30929462547617	0.7	0.19047619047619	0.500964238682898
REACTOME_TRANSPORT_OF_MATURE_MRNA_DERIVED_FROM_AN_INTRON_CONTAINING_TRANSCRIPT	NXF1(1);NUP93(1)	8	1	6	1	0.111111111111	0.142857142857	1.30929462547617	0.7	0.19047619047619	0.500964238682898
REACTOME_TRANSPORT_OF_THE_SLBP_INDEPENDENT_MATURE_MRNA	NXF1(1);NUP93(1)	8	1	6	1	0.111111111111	0.142857142857	1.30929462547617	0.7	0.19047619047619	0.500964238682898
REACTOME_UNFOLDED_PROTEIN_RESPONSE	ATF6(1);ATF6(1)	8	1	6	1	0.111111111111	0.142857142857	1.30929462547617	0.7	0.19047619047619	0.500964238682898
SA_FAS_SIGNALING	CASP3(1);CASP3(1)	8	1	6	1	0.111111111111	0.142857142857	1.30929462547617	0.7	0.19047619047619	0.500964238682898
ST_GRANULE_CELL_SURVIVAL_PATHWAY	CASP3(1);CASP3(1)	8	1	6	1	0.111111111111	0.142857142857	1.30929462547617	0.7	0.19047619047619	0.500964238682898
ST_P38_MAPK_PATHWAY	MAPK13(1);MAPKAPK5(1)	8	1	6	1	0.111111111111	0.142857142857	1.30929462547617	0.7	0.19047619047619	0.500964238682898
KEGG_PARKINSONS_DISEASE	CASP3(1),CASP9(1),COX4I2(1),COX6A2(1),NDUFA1(1);CASP3(1),GPR37(1),UQCRC1(1),VDAC3(1)	4	5	3	4	0.555555555556	0.571428571429	1.06234662021687	0.671328671328671	0.0634920634920635	0.522395298501843
KEGG_REGULATION_OF_ACTIN_CYTOSKELETON	ACTN3(2),FGFR2(1),IQGAP2(1),ITGA7(1),PDGFB(1),PIK3R5(1);FGF22(1),PDGFRA(1),ROCK2(1),SCIN(1),SSH3(1)	4	5	3	4	0.555555555556	0.571428571429	1.06234662021687	0.671328671328671	0.0634920634920635	0.522395298501843
REACTOME_GLUCOSE_AND_OTHER_SUGAR_SLC_TRANSPORTERS	RHCG(1),SLC13A1(1),SLC13A3(1),SLC16A7(1),SLC2A3(1),SLC2A5(1),SLC39A2(1),SLC44A5(1);RHCG(1),SLC16A8(1),SLC39A3(1),SLC39A4(2),SLC6A12(2)	4	5	3	4	0.555555555556	0.571428571429	1.06234662021687	0.671328671328671	0.0634920634920635	0.522395298501843
KEGG_TGF_BETA_SIGNALING_PATHWAY	BMP6(1),CHRD(1),TGFB2(1),TGFBR1(2);AMH(1),BMP6(1),COMP(1),RBL2(1),ROCK2(1),SMAD6(1),SMAD7(1),SP1(1)	5	4	4	3	0.444444444444	0.428571428571	0.941312356032964	0.714160839160839	-0.0634920634920633	0.99936103192531
REACTOME_GLUCOSE_REGULATION_OF_INSULIN_SECRETION	CACNB3(1),ENO1(1),GNAI2(1),NDUFA1(1);PDHX(1),RAPGEF4(1),UQCRC1(1)	5	4	4	3	0.444444444444	0.428571428571	0.941312356032964	0.714160839160839	-0.0634920634920633	0.99936103192531
REACTOME_REGULATION_OF_INSULIN_SECRETION	ADCY5(1),ADRA2C(1),CACNB3(1),ENO1(1),GNAI2(1),NDUFA1(1);PDHX(1),RAPGEF4(1),UQCRC1(1)	5	4	4	3	0.444444444444	0.428571428571	0.941312356032964	0.714160839160839	-0.0634920634920633	0.99936103192531
REACTOME_SIGNALLING_BY_NGF	ADCY5(1),CASP3(1),CASP9(1),DUSP7(1),IRAK1(1),MAPK13(1),PCSK5(3),RTN4(1),SH3GL2(1);CASP3(1),MDM2(1),SORCS3(1)	5	4	4	3	0.444444444444	0.428571428571	0.941312356032964	0.714160839160839	-0.0634920634920633	0.99936103192531
BIOCARTA_HIVNEF_PATHWAY	CASP3(1),CASP9(1),RASA1(1);CASP3(1),MDM2(1),RASA1(1),TRAF2(1)	6	3	5	2	0.333333333333	0.285714285714	0.81118523863162	0.769230769230769	-0.20385887657505	0.99936155647398
KEGG_AMYOTROPHIC_LATERAL_SCLEROSIS_ALS	CASP3(1),CASP9(1),MAPK13(1);CASP3(1),PRPH2(1)	6	3	5	2	0.333333333333	0.285714285714	0.81118523863162	0.769230769230769	-0.20385887657505	0.99936155647398
KEGG_CARDIAC_MUSCLE_CONTRACTION	CACNB3(1),COX4I2(1),COX6A2(1);TNNT2(1),UQCRC1(1)	6	3	5	2	0.333333333333	0.285714285714	0.81118523863162	0.769230769230769	-0.20385887657505	0.99936155647398
KEGG_COLORECTAL_CANCER	CASP3(1),CASP9(1),PIK3R5(1),TGFB2(1),TGFBR1(2);CASP3(1),MSH2(1)	6	3	5	2	0.333333333333	0.285714285714	0.81118523863162	0.769230769230769	-0.20385887657505	0.99936155647398
KEGG_GAP_JUNCTION	ADCY5(1),GNAI2(1),PDGFB(1);MAP3K2(1),PDGFRA(1)	6	3	5	2	0.333333333333	0.285714285714	0.81118523863162	0.769230769230769	-0.20385887657505	0.99936155647398
KEGG_GNRH_SIGNALING_PATHWAY	ADCY5(1),MAPK13(1),PLA2G12B(1);MAP3K2(1),PTK2B(1)	6	3	5	2	0.333333333333	0.285714285714	0.81118523863162	0.769230769230769	-0.20385887657505	0.99936155647398
KEGG_P53_SIGNALING_PATHWAY	CASP3(1),CASP9(1),CD82(1),SESN3(1);CASP3(1),MDM2(1)	6	3	5	2	0.333333333333	0.285714285714	0.81118523863162	0.769230769230769	-0.20385887657505	0.99936155647398
KEGG_PURINE_METABOLISM	ADCY5(1),CANT1(1),ENPP1(1),ENTPD2(1),NME6(1),NPR2(1),NT5C1A(1),POLA2(1),POLR1C(1),POLR3E(1),PRPS1L1(1),RRM1(1);ENTPD8(1),GMPS(1),NME7(1),PGM2(1),PNPT1(1),POLE2(1),POLR1A(1)	1	8	1	6	0.888888888889	0.857142857143	0.763770033529559	0.825	-0.19047619047619	0.99936155647398
KEGG_RNA_DEGRADATION	ENO1(1),EXOSC1(1),LSM7(1);EXOSC10(1),PABPC3(1),PATL1(1),PNPT1(1)	6	3	5	2	0.333333333333	0.285714285714	0.81118523863162	0.769230769230769	-0.20385887657505	0.99936155647398
KEGG_VIRAL_MYOCARDITIS	CASP3(1),CASP9(1),SGCA(1);CASP3(1),PRF1(1)	6	3	5	2	0.333333333333	0.285714285714	0.81118523863162	0.769230769230769	-0.20385887657505	0.99936155647398
REACTOME_DOWNSTREAM_EVENTS_IN_GPCR_SIGNALING	ADCY5(1),ADRA2C(1),AGTR1(1),ANXA1(1),AVPR1B(1),CNR1(1),DGKD(1),GALR1(1),GALR3(1),GNAI2(1),LPAR3(1),MLNR(2),PIK3R5(1),PTAFR(1),PYY(1),S1PR2(1),S1PR3(1),SSTR5(1),TACR3(1),UTS2R(1);ADRA1B(1),AVPR1B(1),CCKAR(1),CCR8(1),GALR1(1),OPRL1(1),PTGER1(1),ROCK2(1),TAAR1(1),TAAR6(1)	1	8	1	6	0.888888888889	0.857142857143	0.763770033529559	0.825	-0.19047619047619	0.99936155647398
REACTOME_ELONGATION_AND_PROCESSING_OF_CAPPED_TRANSCRIPTS	ERCC3(1),HNRNPA2B1(1),PABPN1(1);CLP1(1),DHX9(1)	6	3	5	2	0.333333333333	0.285714285714	0.81118523863162	0.769230769230769	-0.20385887657505	0.99936155647398
REACTOME_FORMATION_AND_MATURATION_OF_MRNA_TRANSCRIPT	ERCC3(1),HNRNPA2B1(1),PABPN1(1);CLP1(1),DHX9(1),GTF2E2(1)	6	3	5	2	0.333333333333	0.285714285714	0.81118523863162	0.769230769230769	-0.20385887657505	0.99936155647398
REACTOME_MITOCHONDRIAL_FATTY_ACID_BETA_OXIDATION	ACADS(1),ACADVL(1),HADHA(2);ECI1(1),HADHA(1)	6	3	5	2	0.333333333333	0.285714285714	0.81118523863162	0.769230769230769	-0.20385887657505	0.99936155647398
REACTOME_OLFACTORY_SIGNALING_PATHWAY	OR10J5(1),OR1A2(1),OR1L1(1),OR1S1(1),OR2B6(1),OR2L8(1),OR2M7(1),OR51F1(1),OR51T1(1),OR52M1(1),OR6B2(1),OR6C4(1),OR6Y1(1),OR8B8(1),OR8D1(1),OR9Q1(1);OR10K1(1),OR1J4(1),OR4C6(1),OR4F15(1),OR51D1(1),OR51F1(1),OR51S1(1),OR5AP2(1),OR5B3(1),OR5T3(1),OR7A10(1)	1	8	1	6	0.888888888889	0.857142857143	0.763770033529559	0.825	-0.19047619047619	0.99936155647398
REACTOME_PHASE_1_FUNCTIONALIZATION_OF_COMPOUNDS	CYP27A1(1),CYP2S1(1),CYP2U1(1);CYP11B1(1),CYP7A1(1),FMO3(1)	6	3	5	2	0.333333333333	0.285714285714	0.81118523863162	0.769230769230769	-0.20385887657505	0.99936155647398
REACTOME_PLATELET_DEGRANULATION	HGF(1),PDGFB(1),TGFB2(1);GP1BA(1),TLN1(1)	6	3	5	2	0.333333333333	0.285714285714	0.81118523863162	0.769230769230769	-0.20385887657505	0.99936155647398
REACTOME_SIGNALING_IN_IMMUNE_SYSTEM	CD47(1),CD96(1),DUSP7(1),IRAK1(1),MERTK(1),TLR10(1),TLR6(1);ECSIT(1),PROC(1),SLC16A8(1)	6	3	5	2	0.333333333333	0.285714285714	0.81118523863162	0.769230769230769	-0.20385887657505	0.99936155647398
BIOCARTA_AT1R_PATHWAY	AGTR1(1),MEF2D(1);PTK2B(1)	7	2	6	1	0.222222222222	0.142857142857	0.602773264838267	0.85	-0.403485021779201	0.999361556474032
BIOCARTA_HSP27_PATHWAY	CASP3(1),CASP9(1);CASP3(1)	7	2	6	1	0.222222222222	0.142857142857	0.602773264838267	0.85	-0.403485021779201	0.999361556474032
BIOCARTA_IL1R_PATHWAY	IRAK1(1),TGFB2(1);ECSIT(1)	7	2	6	1	0.222222222222	0.142857142857	0.602773264838267	0.85	-0.403485021779201	0.999361556474032
BIOCARTA_MITOCHONDRIA_PATHWAY	CASP3(1),CASP9(1);CASP3(1)	7	2	6	1	0.222222222222	0.142857142857	0.602773264838267	0.85	-0.403485021779201	0.999361556474032
BIOCARTA_RAC1_PATHWAY	NCF2(2);PDGFRA(1)	7	2	6	1	0.222222222222	0.142857142857	0.602773264838267	0.85	-0.403485021779201	0.999361556474032
BIOCARTA_TGFB_PATHWAY	TGFB2(1),TGFBR1(2);SMAD7(1)	7	2	6	1	0.222222222222	0.142857142857	0.602773264838267	0.85	-0.403485021779201	0.999361556474032
BIOCARTA_TOB1_PATHWAY	IL2RA(1),TGFB2(1),TGFBR1(2);TGFBR3(1)	6	3	6	1	0.333333333333	0.142857142857	0.356095730446792	0.930769230769231	-0.87287156094397	0.999361556474032
BIOCARTA_TOLL_PATHWAY	IRAK1(1),TLR10(1),TLR6(1);ECSIT(1)	7	2	6	1	0.222222222222	0.142857142857	0.602773264838267	0.85	-0.403485021779201	0.999361556474032
BIOCARTA_UCALPAIN_PATHWAY	ACTN3(2);TLN1(1)	7	2	6	1	0.222222222222	0.142857142857	0.602773264838267	0.85	-0.403485021779201	0.999361556474032
Byers_EMT	C1orf172(1),MAPK13(1);SSH3(1)	7	2	6	1	0.222222222222	0.142857142857	0.602773264838267	0.85	-0.403485021779201	0.999361556474032
KEGG_AUTOIMMUNE_THYROID_DISEASE	IFNA14(1),IFNA6(1);PRF1(1)	7	2	6	1	0.222222222222	0.142857142857	0.602773264838267	0.85	-0.403485021779201	0.999361556474032
KEGG_BETA_ALANINE_METABOLISM	DPYS(1),HADHA(2),MLYCD(1);HADHA(1)	7	2	6	1	0.222222222222	0.142857142857	0.602773264838267	0.85	-0.403485021779201	0.999361556474032
KEGG_BIOSYNTHESIS_OF_UNSATURATED_FATTY_ACIDS	HADHA(2);HADHA(1)	7	2	6	1	0.222222222222	0.142857142857	0.602773264838267	0.85	-0.403485021779201	0.999361556474032
KEGG_BLADDER_CANCER	DAPK1(1),RASSF1(1);MDM2(1)	7	2	6	1	0.222222222222	0.142857142857	0.602773264838267	0.85	-0.403485021779201	0.999361556474032
KEGG_BUTANOATE_METABOLISM	ACADS(1),HADHA(2);HADHA(1)	7	2	6	1	0.222222222222	0.142857142857	0.602773264838267	0.85	-0.403485021779201	0.999361556474032
KEGG_COLLECTING_DUCT_ACID_SECRETION	ATP6V1D(1),CLCNKB(1);SLC12A7(1)	7	2	6	1	0.222222222222	0.142857142857	0.602773264838267	0.85	-0.403485021779201	0.999361556474032
KEGG_DILATED_CARDIOMYOPATHY	ADCY5(1),CACNB3(1),ITGA7(1),SGCA(1),TGFB2(1);TNNT2(1)	7	2	6	1	0.222222222222	0.142857142857	0.602773264838267	0.85	-0.403485021779201	0.999361556474032
KEGG_EPITHELIAL_CELL_SIGNALING_IN_HELICOBACTER_PYLORI_INFECTION	ATP6V1D(1),CASP3(1),MAPK13(1);CASP3(1)	6	3	6	1	0.333333333333	0.142857142857	0.356095730446792	0.930769230769231	-0.87287156094397	0.999361556474032
KEGG_FATTY_ACID_ELONGATION_IN_MITOCHONDRIA	HADHA(2);HADHA(1)	7	2	6	1	0.222222222222	0.142857142857	0.602773264838267	0.85	-0.403485021779201	0.999361556474032
KEGG_FATTY_ACID_METABOLISM	ACADS(1),ACADVL(1),ACSL6(1),HADHA(2);ECI1(1),HADHA(1)	5	4	5	2	0.444444444444	0.285714285714	0.522177274954774	0.879370629370629	-0.650600048632355	0.999361556474032
KEGG_FC_EPSILON_RI_SIGNALING_PATHWAY	MAPK13(1),PIK3R5(1),PLA2G12B(1);GAB2(1)	6	3	6	1	0.333333333333	0.142857142857	0.356095730446792	0.930769230769231	-0.87287156094397	0.999361556474032
KEGG_FOCAL_ADHESION	ACTN3(2),COL6A1(1),HGF(1),ITGA7(1),PDGFB(1),PIK3R5(1);COMP(1),PDGFRA(1),ROCK2(1),TLN1(1),ZYX(1)	4	5	4	3	0.555555555556	0.428571428571	0.619687542666112	0.842657342657342	-0.50395263067897	0.999361556474032
KEGG_GASTRIC_ACID_SECRETION	ADCY5(1),GNAI2(1);KCNK10(1)	7	2	6	1	0.222222222222	0.142857142857	0.602773264838267	0.85	-0.403485021779201	0.999361556474032
KEGG_GLUTAMATERGIC_SYNAPSE	ADCY5(1),GNAI2(1),GRIK3(1),GRIN3B(1),PLA2G12B(1);GLUL(1),SLC1A3(1)	5	4	5	2	0.444444444444	0.285714285714	0.522177274954774	0.879370629370629	-0.650600048632355	0.999361556474032
KEGG_GLYCEROPHOSPHOLIPID_METABOLISM	DGKD(1),PLA2G12B(1);CHKB(1)	7	2	6	1	0.222222222222	0.142857142857	0.602773264838267	0.85	-0.403485021779201	0.999361556474032
KEGG_GLYCOSPHINGOLIPID_BIOSYNTHESIS_LACTO_AND_NEOLACTO_SERIES	B3GNT5(1),GCNT2(1);ST3GAL4(1)	7	2	6	1	0.222222222222	0.142857142857	0.602773264838267	0.85	-0.403485021779201	0.999361556474032
KEGG_HUNTINGTONS_DISEASE	CASP3(1),CASP9(1),COX4I2(1),COX6A2(1),NDUFA1(1);CASP3(1),SP1(1),UQCRC1(1),VDAC3(1)	4	5	4	3	0.555555555556	0.428571428571	0.619687542666112	0.842657342657342	-0.50395263067897	0.999361556474032
KEGG_HYPERTROPHIC_CARDIOMYOPATHY_HCM	CACNB3(1),ITGA7(1),SGCA(1),TGFB2(1);PRKAG3(1),TNNT2(1)	7	2	6	1	0.222222222222	0.142857142857	0.602773264838267	0.85	-0.403485021779201	0.999361556474032
KEGG_INFLUENZA_A	CASP9(1),IFNA14(1),IFNA6(1),IL33(1),MAPK13(1),NXF1(1),PABPN1(1),PIK3R5(1);IVNS1ABP(1),TNFRSF10C(2)	4	5	4	3	0.555555555556	0.428571428571	0.619687542666112	0.842657342657342	-0.50395263067897	0.999361556474032
KEGG_INOSITOL_PHOSPHATE_METABOLISM	INPP4A(1),PI4K2A(1),PIP5KL1(1);PI4K2A(1)	6	3	6	1	0.333333333333	0.142857142857	0.356095730446792	0.930769230769231	-0.87287156094397	0.999361556474032
KEGG_JAK_STAT_SIGNALING_PATHWAY	IFNA14(1),IFNA6(1),IL11(1),IL2RA(1),PIK3R5(1),STAT6(1);IL6ST(1),LEPR(1),STAT4(1),STAT5A(1)	5	4	5	2	0.444444444444	0.285714285714	0.522177274954774	0.879370629370629	-0.650600048632355	0.999361556474032
KEGG_MALARIA	HGF(1),TGFB2(1);COMP(1)	7	2	6	1	0.222222222222	0.142857142857	0.602773264838267	0.85	-0.403485021779201	0.999361556474032
KEGG_N_GLYCAN_BIOSYNTHESIS	ALG6(2),MAN2A1(1),MGAT4A(1);RPN1(2)	5	4	5	2	0.444444444444	0.285714285714	0.522177274954774	0.879370629370629	-0.650600048632355	0.999361556474032
KEGG_OSTEOCLAST_DIFFERENTIATION	MAPK13(1),NCF2(2),PIK3R5(1),TGFB2(1),TGFBR1(2);GAB2(1),LILRA6(1),TRAF2(1),TREM2(1)	4	5	4	3	0.555555555556	0.428571428571	0.619687542666112	0.842657342657342	-0.50395263067897	0.999361556474032
KEGG_PEROXISOME	ABCD1(1),ACSL6(1),ECH1(1),HACL1(1),HAO2(1),MLYCD(1),PEX12(1);AGXT(2),PAOX(1)	4	5	4	3	0.555555555556	0.428571428571	0.619687542666112	0.842657342657342	-0.50395263067897	0.999361556474032
KEGG_PHOSPHATIDYLINOSITOL_SIGNALING_SYSTEM	DGKD(1),INPP4A(1),PI4K2A(1),PIK3R5(1);PI4K2A(1)	6	3	6	1	0.333333333333	0.142857142857	0.356095730446792	0.930769230769231	-0.87287156094397	0.999361556474032
KEGG_PPAR_SIGNALING_PATHWAY	ACSL6(1),ANGPTL4(1),CYP27A1(1);CYP7A1(1)	6	3	6	1	0.333333333333	0.142857142857	0.356095730446792	0.930769230769231	-0.87287156094397	0.999361556474032
KEGG_PROSTATE_CANCER	CASP9(1),FGFR2(1),PDGFB(1),PIK3R5(1);MDM2(1),PDGFRA(1)	5	4	5	2	0.444444444444	0.285714285714	0.522177274954774	0.879370629370629	-0.650600048632355	0.999361556474032
KEGG_PROTEIN_DIGESTION_AND_ABSORPTION	CELA2A(1),COL6A1(1),COL9A3(1);KCNN4(1)	6	3	6	1	0.333333333333	0.142857142857	0.356095730446792	0.930769230769231	-0.87287156094397	0.999361556474032
KEGG_PYRIMIDINE_METABOLISM	CANT1(1),DHODH(2),DPYS(1),NME6(1),NT5C1A(1),POLA2(1),POLR1C(1),POLR3E(1),RRM1(1);ENTPD8(1),NME7(1),PNPT1(1),POLE2(1),POLR1A(1)	3	6	3	4	0.666666666667	0.571428571429	0.684004688599385	0.818181818181818	-0.390360029179413	0.999361556474032
KEGG_RIG_I_LIKE_RECEPTOR_SIGNALING_PATHWAY	IFNA14(1),IFNA6(1),MAPK13(1);TRAF2(1)	6	3	6	1	0.333333333333	0.142857142857	0.356095730446792	0.930769230769231	-0.87287156094397	0.999361556474032
KEGG_RNA_POLYMERASE	POLR1C(1),POLR3E(1);POLR1A(1)	7	2	6	1	0.222222222222	0.142857142857	0.602773264838267	0.85	-0.403485021779201	0.999361556474032
KEGG_SHIGELLOSIS	HCLS1(1),MAPK13(1);ROCK2(1)	7	2	6	1	0.222222222222	0.142857142857	0.602773264838267	0.85	-0.403485021779201	0.999361556474032
KEGG_SMALL_CELL_LUNG_CANCER	CASP9(1),PIK3R5(1);TRAF2(1)	7	2	6	1	0.222222222222	0.142857142857	0.602773264838267	0.85	-0.403485021779201	0.999361556474032
KEGG_SPHINGOLIPID_METABOLISM	B4GALT6(1),NEU4(1),SMPD3(3);ACER1(1),DEGS1(1),GLA(1),NEU3(1)	5	4	5	2	0.444444444444	0.285714285714	0.522177274954774	0.879370629370629	-0.650600048632355	0.999361556474032
KEGG_SPLICEOSOME	LSM7(1),PRPF40B(2);AQR(1)	7	2	6	1	0.222222222222	0.142857142857	0.602773264838267	0.85	-0.403485021779201	0.999361556474032
KEGG_TASTE_TRANSDUCTION	GNAT3(1),TAS2R39(1),TAS2R8(1);TAS2R41(1),TAS2R60(1)	6	3	6	1	0.333333333333	0.142857142857	0.356095730446792	0.930769230769231	-0.87287156094397	0.999361556474032
KEGG_TRYPTOPHAN_METABOLISM	HADHA(2);HADHA(1)	7	2	6	1	0.222222222222	0.142857142857	0.602773264838267	0.85	-0.403485021779201	0.999361556474032
KEGG_VIBRIO_CHOLERAE_INFECTION	ATP6V1D(1),PDIA4(1);KDELR3(1)	7	2	6	1	0.222222222222	0.142857142857	0.602773264838267	0.85	-0.403485021779201	0.999361556474032
REACTOME_ACTIVATED_TLR4_SIGNALLING	IRAK1(1),TLR10(1),TLR6(1);ECSIT(1)	7	2	6	1	0.222222222222	0.142857142857	0.602773264838267	0.85	-0.403485021779201	0.999361556474032
REACTOME_AXON_GUIDANCE	CACNB3(1),COL6A1(1),COL9A3(1),NRTN(1),ROBO1(1);ROBO1(1),ROCK2(1),TLN1(1),TREM2(1)	5	4	5	2	0.444444444444	0.285714285714	0.522177274954774	0.879370629370629	-0.650600048632355	0.999361556474032
REACTOME_BILE_SALT_AND_ORGANIC_ANION_SLC_TRANSPORTERS	SLC13A1(1),SLC13A3(1),SLC16A7(1);SLC16A8(1)	7	2	6	1	0.222222222222	0.142857142857	0.602773264838267	0.85	-0.403485021779201	0.999361556474032
REACTOME_CELL_JUNCTION_ORGANIZATION	CADM1(1),CLDN23(1);FBLIM1(1)	7	2	6	1	0.222222222222	0.142857142857	0.602773264838267	0.85	-0.403485021779201	0.999361556474032
REACTOME_COPI_MEDIATED_TRANSPORT	COPB2(1),COPE(1);COPE(1)	7	2	6	1	0.222222222222	0.142857142857	0.602773264838267	0.85	-0.403485021779201	0.999361556474032
REACTOME_CYTOCHROME_P450_ARRANGED_BY_SUBSTRATE_TYPE	CYP27A1(1),CYP2S1(1),CYP2U1(1);CYP11B1(1),CYP7A1(1)	6	3	6	1	0.333333333333	0.142857142857	0.356095730446792	0.930769230769231	-0.87287156094397	0.999361556474032
REACTOME_G_ALPHA_Q_SIGNALLING_EVENTS	AGTR1(1),ANXA1(1),AVPR1B(1),DGKD(1),LPAR3(1),MLNR(2),PTAFR(1),TACR3(1),UTS2R(1);ADRA1B(1),AVPR1B(1),CCKAR(1),PTGER1(1)	3	6	3	4	0.666666666667	0.571428571429	0.684004688599385	0.818181818181818	-0.390360029179413	0.999361556474032
REACTOME_HEMOSTASIS	ADRA2C(1),CD47(1),DGKD(1),GNAI2(1),HGF(1),MERTK(1),PDGFB(1),PIK3R5(1),PLAUR(1),TGFB2(1);GP1BA(1),KLKB1(1),PROC(1),RAPGEF4(1),SLC16A8(1),TLN1(1)	2	7	3	4	0.777777777778	0.571428571429	0.405756528089596	0.923076923076923	-0.883388465158551	0.999361556474032
REACTOME_INNATE_IMMUNITY_SIGNALING	DUSP7(1),IRAK1(1),TLR10(1),TLR6(1);ECSIT(1)	6	3	6	1	0.333333333333	0.142857142857	0.356095730446792	0.930769230769231	-0.87287156094397	0.999361556474032
REACTOME_INTEGRATION_OF_ENERGY_METABOLISM	ADCY5(1),CACNB3(1),ENO1(1),GNAI2(1),MLXIPL(1),NDUFA1(1);PDHX(1),PRKAG3(1),RAPGEF4(1),UQCRC1(1)	4	5	4	3	0.555555555556	0.428571428571	0.619687542666112	0.842657342657342	-0.50395263067897	0.999361556474032
REACTOME_INTRINSIC_PATHWAY_FOR_APOPTOSIS	CASP3(1),CASP9(1);CASP3(1)	7	2	6	1	0.222222222222	0.142857142857	0.602773264838267	0.85	-0.403485021779201	0.999361556474032
REACTOME_METABOLISM_OF_PROTEINS	CCT3(1),GPAA1(2),PIGG(1),PLAUR(1),RPS3(1),TBCC(1);PROC(1)	6	3	6	1	0.333333333333	0.142857142857	0.356095730446792	0.930769230769231	-0.87287156094397	0.999361556474032
REACTOME_MYD88_CASCADE	IRAK1(1),TLR10(1),TLR6(1);ECSIT(1)	7	2	6	1	0.222222222222	0.142857142857	0.602773264838267	0.85	-0.403485021779201	0.999361556474032
REACTOME_POST_TRANSLATIONAL_PROTEIN_MODIFICATION	GPAA1(2),PIGG(1),PLAUR(1);PROC(1)	6	3	6	1	0.333333333333	0.142857142857	0.356095730446792	0.930769230769231	-0.87287156094397	0.999361556474032
REACTOME_REGULATION_OF_BETA_CELL_DEVELOPMENT	ONECUT3(2),PTF1A(1),RPS3(1);NKX6-1(1)	7	2	6	1	0.222222222222	0.142857142857	0.602773264838267	0.85	-0.403485021779201	0.999361556474032
REACTOME_REGULATION_OF_INSULIN_SECRETION_BY_GLUCAGON_LIKE_PEPTIDE_1	ADCY5(1),CACNB3(1),GNAI2(1);RAPGEF4(1)	7	2	6	1	0.222222222222	0.142857142857	0.602773264838267	0.85	-0.403485021779201	0.999361556474032
REACTOME_RHO_GTPASE_CYCLE	ARHGDIG(1),RHOD(1);RHOD(1)	7	2	6	1	0.222222222222	0.142857142857	0.602773264838267	0.85	-0.403485021779201	0.999361556474032
REACTOME_RNA_POLYMERASE_I_CHAIN_ELONGATION	ERCC3(1),POLR1C(1);POLR1A(1)	7	2	6	1	0.222222222222	0.142857142857	0.602773264838267	0.85	-0.403485021779201	0.999361556474032
REACTOME_RNA_POLYMERASE_I_PROMOTER_ESCAPE	ERCC3(1),POLR1C(1);POLR1A(1)	7	2	6	1	0.222222222222	0.142857142857	0.602773264838267	0.85	-0.403485021779201	0.999361556474032
REACTOME_RNA_POLYMERASE_I_TRANSCRIPTION_INITIATION	ERCC3(1),POLR1C(1);POLR1A(1)	7	2	6	1	0.222222222222	0.142857142857	0.602773264838267	0.85	-0.403485021779201	0.999361556474032
REACTOME_RNA_POLYMERASE_I_TRANSCRIPTION_TERMINATION	ERCC3(1),POLR1C(1);POLR1A(1)	7	2	6	1	0.222222222222	0.142857142857	0.602773264838267	0.85	-0.403485021779201	0.999361556474032
REACTOME_SIGNALING_BY_PDGF	COL6A1(1),COL9A3(1),PDGFB(1),RASA1(1),STAT6(1);PDGFRA(1),RASA1(1),STAT5A(1)	5	4	5	2	0.444444444444	0.285714285714	0.522177274954774	0.879370629370629	-0.650600048632355	0.999361556474032
REACTOME_STEROID_METABOLISM	CYP27A1(1),HSD3B1(1);CYP11B1(1),CYP7A1(1)	7	2	6	1	0.222222222222	0.142857142857	0.602773264838267	0.85	-0.403485021779201	0.999361556474032
REACTOME_STRIATED_MUSCLE_CONTRACTION	ACTN3(2);TNNT2(1)	7	2	6	1	0.222222222222	0.142857142857	0.602773264838267	0.85	-0.403485021779201	0.999361556474032
REACTOME_TOLL_LIKE_RECEPTOR_4_CASCADE	IRAK1(1),TLR10(1),TLR6(1);ECSIT(1)	7	2	6	1	0.222222222222	0.142857142857	0.602773264838267	0.85	-0.403485021779201	0.999361556474032
REACTOME_TOLL_LIKE_RECEPTOR_9_CASCADE	IRAK1(1),TLR10(1),TLR6(1);ECSIT(1)	7	2	6	1	0.222222222222	0.142857142857	0.602773264838267	0.85	-0.403485021779201	0.999361556474032
REACTOME_TOLL_RECEPTOR_CASCADES	DUSP7(1),IRAK1(1),TLR10(1),TLR6(1);ECSIT(1)	6	3	6	1	0.333333333333	0.142857142857	0.356095730446792	0.930769230769231	-0.87287156094397	0.999361556474032
REACTOME_TRKA_SIGNALLING_FROM_THE_PLASMA_MEMBRANE	ADCY5(1),CASP9(1),MAPK13(1);MDM2(1)	7	2	6	1	0.222222222222	0.142857142857	0.602773264838267	0.85	-0.403485021779201	0.999361556474032
KEGG_PATHWAYS_IN_CANCER	ARNT(1),CASP3(1),CASP9(1),DAPK1(1),FGFR2(1),FZD1(1),HGF(1),PDGFB(1),PIK3R5(1),RASSF1(1),TGFB2(1),TGFBR1(2);CASP3(1),CTBP2(1),FGF22(1),MDM2(1),MSH2(1),PDGFRA(1),STAT5A(1),TRAF2(1)	1	8	2	5	0.888888888889	0.714285714286	0.336782977669005	0.9375	-0.887667047914243	0.999361556617729
BIOCARTA_ACE2_PATHWAY	AGTR1(1);	8	1	7	0	0.111111111111	0	NA	1	-0.910840068085298	0.999999700194029
BIOCARTA_AKAP13_PATHWAY	LPAR3(1);	8	1	7	0	0.111111111111	0	NA	1	-0.910840068085298	0.999999700194029
BIOCARTA_AKT_PATHWAY	CASP9(1);	8	1	7	0	0.111111111111	0	NA	1	-0.910840068085298	0.999999700194029
BIOCARTA_CARDIACEGF_PATHWAY	AGTR1(1);	8	1	7	0	0.111111111111	0	NA	1	-0.910840068085298	0.999999700194029
BIOCARTA_DREAM_PATHWAY	CREM(1);	8	1	7	0	0.111111111111	0	NA	1	-0.910840068085298	0.999999700194029
BIOCARTA_EPONFKB_PATHWAY	ARNT(1);	8	1	7	0	0.111111111111	0	NA	1	-0.910840068085298	0.999999700194029
BIOCARTA_ERK5_PATHWAY	MEF2D(1);	8	1	7	0	0.111111111111	0	NA	1	-0.910840068085298	0.999999700194029
BIOCARTA_G1_PATHWAY	TGFB2(1);	8	1	7	0	0.111111111111	0	NA	1	-0.910840068085298	0.999999700194029
BIOCARTA_GCR_PATHWAY	ANXA1(1);	8	1	7	0	0.111111111111	0	NA	1	-0.910840068085298	0.999999700194029
BIOCARTA_GLYCOLYSIS_PATHWAY	ENO1(1);	8	1	7	0	0.111111111111	0	NA	1	-0.910840068085298	0.999999700194029
BIOCARTA_IL17_PATHWAY	IL17A(1);	8	1	7	0	0.111111111111	0	NA	1	-0.910840068085298	0.999999700194029
BIOCARTA_IL4_PATHWAY	STAT6(1);	8	1	7	0	0.111111111111	0	NA	1	-0.910840068085298	0.999999700194029
BIOCARTA_MCM_PATHWAY	ORC6(1);	8	1	7	0	0.111111111111	0	NA	1	-0.910840068085298	0.999999700194029
BIOCARTA_MEF2D_PATHWAY	MEF2D(1);	8	1	7	0	0.111111111111	0	NA	1	-0.910840068085298	0.999999700194029
BIOCARTA_NFKB_PATHWAY	IRAK1(1);	8	1	7	0	0.111111111111	0	NA	1	-0.910840068085298	0.999999700194029
BIOCARTA_NKT_PATHWAY	TGFB2(1);	8	1	7	0	0.111111111111	0	NA	1	-0.910840068085298	0.999999700194029
BIOCARTA_PGC1A_PATHWAY	MEF2D(1);	8	1	7	0	0.111111111111	0	NA	1	-0.910840068085298	0.999999700194029
BIOCARTA_PS1_PATHWAY	FZD1(1);	8	1	7	0	0.111111111111	0	NA	1	-0.910840068085298	0.999999700194029
BIOCARTA_RARRXR_PATHWAY	ERCC3(1);	8	1	7	0	0.111111111111	0	NA	1	-0.910840068085298	0.999999700194029
BIOCARTA_RAS_PATHWAY	CASP9(1);	8	1	7	0	0.111111111111	0	NA	1	-0.910840068085298	0.999999700194029
BIOCARTA_STATHMIN_PATHWAY	MAPK13(1);	8	1	7	0	0.111111111111	0	NA	1	-0.910840068085298	0.999999700194029
BIOCARTA_STEM_PATHWAY	IL11(1);	8	1	7	0	0.111111111111	0	NA	1	-0.910840068085298	0.999999700194029
BIOCARTA_TFF_PATHWAY	CASP9(1);	8	1	7	0	0.111111111111	0	NA	1	-0.910840068085298	0.999999700194029
BIOCARTA_TH1TH2_PATHWAY	IL2RA(1);	8	1	7	0	0.111111111111	0	NA	1	-0.910840068085298	0.999999700194029
BIOCARTA_TID_PATHWAY	USH1C(1);	8	1	7	0	0.111111111111	0	NA	1	-0.910840068085298	0.999999700194029
BIOCARTA_VEGF_PATHWAY	ARNT(1);	8	1	7	0	0.111111111111	0	NA	1	-0.910840068085298	0.999999700194029
BIOCARTA_VITCB_PATHWAY	SLC2A3(1);	8	1	7	0	0.111111111111	0	NA	1	-0.910840068085298	0.999999700194029
BIOCARTA_WNT_PATHWAY	FZD1(1);	8	1	7	0	0.111111111111	0	NA	1	-0.910840068085298	0.999999700194029
KEGG_ABC_TRANSPORTERS	ABCD1(1);	8	1	7	0	0.111111111111	0	NA	1	-0.910840068085298	0.999999700194029
KEGG_ALPHA_LINOLENIC_ACID_METABOLISM	PLA2G12B(1);	8	1	7	0	0.111111111111	0	NA	1	-0.910840068085298	0.999999700194029
KEGG_ALZHEIMERS_DISEASE	APBB1(1),ATF6(1),CASP3(1),CASP9(1),COX4I2(1),COX6A2(1),NDUFA1(1);ATF6(1),CASP3(1),UQCRC1(1)	4	5	5	2	0.555555555556	0.285714285714	0.344506006598898	0.945454545454545	-1.07936507936508	0.999999700194029
KEGG_ANTIGEN_PROCESSING_AND_PRESENTATION	CTSB(1);	8	1	7	0	0.111111111111	0	NA	1	-0.910840068085298	0.999999700194029
KEGG_BASAL_CELL_CARCINOMA	FZD1(1);	8	1	7	0	0.111111111111	0	NA	1	-0.910840068085298	0.999999700194029
KEGG_BIOTIN_METABOLISM	BTD(1);	8	1	7	0	0.111111111111	0	NA	1	-0.910840068085298	0.999999700194029
KEGG_ETHER_LIPID_METABOLISM	PLA2G12B(1);	8	1	7	0	0.111111111111	0	NA	1	-0.910840068085298	0.999999700194029
KEGG_GLYCOSAMINOGLYCAN_DEGRADATION	HYAL3(1);	8	1	7	0	0.111111111111	0	NA	1	-0.910840068085298	0.999999700194029
KEGG_LINOLEIC_ACID_METABOLISM	PLA2G12B(1);	8	1	7	0	0.111111111111	0	NA	1	-0.910840068085298	0.999999700194029
KEGG_LYSINE_DEGRADATION	BBOX1(1),GLT25D1(1),HADHA(2),PLOD2(1);HADHA(1),MLL4(1)	4	5	5	2	0.555555555556	0.285714285714	0.344506006598898	0.945454545454545	-1.07936507936508	0.999999700194029
KEGG_PHOTOTRANSDUCTION	GNAT3(1);	8	1	7	0	0.111111111111	0	NA	1	-0.910840068085298	0.999999700194029
KEGG_RENIN_ANGIOTENSIN_SYSTEM	AGTR1(1);	8	1	7	0	0.111111111111	0	NA	1	-0.910840068085298	0.999999700194029
KEGG_RIBOSOME	RPS3(1);	8	1	7	0	0.111111111111	0	NA	1	-0.910840068085298	0.999999700194029
KEGG_SELENOCOMPOUND_METABOLISM	CTH(1);	8	1	7	0	0.111111111111	0	NA	1	-0.910840068085298	0.999999700194029
KEGG_SULFUR_METABOLISM	SULT1A2(1);	8	1	7	0	0.111111111111	0	NA	1	-0.910840068085298	0.999999700194029
KEGG_TYPE_II_DIABETES_MELLITUS	PIK3R5(1);	8	1	7	0	0.111111111111	0	NA	1	-0.910840068085298	0.999999700194029
KEGG_VASCULAR_SMOOTH_MUSCLE_CONTRACTION	ADCY5(1),AGTR1(1),AVPR1B(1),KCNU1(1),NPR2(1),PLA2G12B(1);ADRA1B(1),AVPR1B(1),ROCK2(1)	4	5	5	2	0.555555555556	0.285714285714	0.344506006598898	0.945454545454545	-1.07936507936508	0.999999700194029
KEGG_VITAMIN_DIGESTION_AND_ABSORPTION	BTD(1);	8	1	7	0	0.111111111111	0	NA	1	-0.910840068085298	0.999999700194029
REACTOME_ACETYLCHOLINE_NEUROTRANSMITTER_RELEASE_CYCLE	RIMS1(1);	8	1	7	0	0.111111111111	0	NA	1	-0.910840068085298	0.999999700194029
REACTOME_ACTIVATION_OF_KAINATE_RECEPTORS_UPON_GLUTAMATE_BINDING	GRIK3(1);	8	1	7	0	0.111111111111	0	NA	1	-0.910840068085298	0.999999700194029
REACTOME_ADENYLATE_CYCLASE_ACTIVATING_PATHWAY	ADCY5(1);	8	1	7	0	0.111111111111	0	NA	1	-0.910840068085298	0.999999700194029
REACTOME_ADHERENS_JUNCTIONS_INTERACTIONS	CADM1(1);	8	1	7	0	0.111111111111	0	NA	1	-0.910840068085298	0.999999700194029
REACTOME_ADP_SIGNALLING_THROUGH_P2Y_PURINOCEPTOR_12	GNAI2(1);	8	1	7	0	0.111111111111	0	NA	1	-0.910840068085298	0.999999700194029
REACTOME_ASSOCIATION_OF_TRIC_CCT_WITH_TARGET_PROTEINS_DURING_BIOSYNTHESIS	CCT3(1);	8	1	7	0	0.111111111111	0	NA	1	-0.910840068085298	0.999999700194029
REACTOME_CAM_PATHWAY	ADCY5(1);	8	1	7	0	0.111111111111	0	NA	1	-0.910840068085298	0.999999700194029
REACTOME_CDC6_ASSOCIATION_WITH_THE_ORC_ORIGIN_COMPLEX	ORC6(1);	8	1	7	0	0.111111111111	0	NA	1	-0.910840068085298	0.999999700194029
REACTOME_CHAPERONIN_MEDIATED_PROTEIN_FOLDING	CCT3(1);	8	1	7	0	0.111111111111	0	NA	1	-0.910840068085298	0.999999700194029
REACTOME_COLLAGEN_MEDIATED_ACTIVATION_CASCADE	PIK3R5(1);	8	1	7	0	0.111111111111	0	NA	1	-0.910840068085298	0.999999700194029
REACTOME_CYTOSOLIC_SULFONATION_OF_SMALL_MOLECULES	SULT1A2(1);	8	1	7	0	0.111111111111	0	NA	1	-0.910840068085298	0.999999700194029
REACTOME_DEPOLARIZATION_OF_THE_PRESYNAPTIC_TERMINAL_TRIGGERS_THE_OPENING_OF_CALCIUM_CHANNELS	CACNB3(1);	8	1	7	0	0.111111111111	0	NA	1	-0.910840068085298	0.999999700194029
REACTOME_DNA_STRAND_ELONGATION	POLA2(1);	8	1	7	0	0.111111111111	0	NA	1	-0.910840068085298	0.999999700194029
REACTOME_DUAL_INCISION_REACTION_IN_GG_NER	ERCC3(1);	8	1	7	0	0.111111111111	0	NA	1	-0.910840068085298	0.999999700194029
REACTOME_DUAL_INCISION_REACTION_IN_TC_NER	ERCC3(1);	8	1	7	0	0.111111111111	0	NA	1	-0.910840068085298	0.999999700194029
REACTOME_E2F_ENABLED_INHIBITION_OF_PRE_REPLICATION_COMPLEX_FORMATION	ORC6(1);	8	1	7	0	0.111111111111	0	NA	1	-0.910840068085298	0.999999700194029
REACTOME_EFFECTS_OF_PIP2_HYDROLYSIS	DGKD(1);	8	1	7	0	0.111111111111	0	NA	1	-0.910840068085298	0.999999700194029
REACTOME_ERK_MAPK_TARGETS	DUSP7(1);	8	1	7	0	0.111111111111	0	NA	1	-0.910840068085298	0.999999700194029
REACTOME_ERKS_ARE_INACTIVATED	DUSP7(1);	8	1	7	0	0.111111111111	0	NA	1	-0.910840068085298	0.999999700194029
REACTOME_FORMATION_OF_A_POOL_OF_FREE_40S_SUBUNITS	RPS3(1);	8	1	7	0	0.111111111111	0	NA	1	-0.910840068085298	0.999999700194029
REACTOME_FORMATION_OF_THE_EARLY_ELONGATION_COMPLEX	ERCC3(1);	8	1	7	0	0.111111111111	0	NA	1	-0.910840068085298	0.999999700194029
REACTOME_FORMATION_OF_THE_TERNARY_COMPLEX_AND_SUBSEQUENTLY_THE_43S_COMPLEX	RPS3(1);	8	1	7	0	0.111111111111	0	NA	1	-0.910840068085298	0.999999700194029
REACTOME_FORMATION_OF_TUBULIN_FOLDING_INTERMEDIATES_BY_CCT_TRIC	CCT3(1);	8	1	7	0	0.111111111111	0	NA	1	-0.910840068085298	0.999999700194029
REACTOME_G_BETA_GAMMA_SIGNALLING_THROUGH_PI3KGAMMA	PIK3R5(1);	8	1	7	0	0.111111111111	0	NA	1	-0.910840068085298	0.999999700194029
REACTOME_GENERIC_TRANSCRIPTION_PATHWAY	MED16(1);	8	1	7	0	0.111111111111	0	NA	1	-0.910840068085298	0.999999700194029
REACTOME_GLUCAGON_SIGNALING_IN_METABOLIC_REGULATION	ADCY5(1);	8	1	7	0	0.111111111111	0	NA	1	-0.910840068085298	0.999999700194029
REACTOME_GLUCONEOGENESIS	ENO1(1);	8	1	7	0	0.111111111111	0	NA	1	-0.910840068085298	0.999999700194029
REACTOME_GLUTAMATE_NEUROTRANSMITTER_RELEASE_CYCLE	RIMS1(1);	8	1	7	0	0.111111111111	0	NA	1	-0.910840068085298	0.999999700194029
REACTOME_GLYCOLYSIS	ENO1(1);	8	1	7	0	0.111111111111	0	NA	1	-0.910840068085298	0.999999700194029
REACTOME_G_PROTEIN_BETA_GAMMA_SIGNALLING	PIK3R5(1);	8	1	7	0	0.111111111111	0	NA	1	-0.910840068085298	0.999999700194029
REACTOME_GS_ALPHA_MEDIATED_EVENTS_IN_GLUCAGON_SIGNALLING	ADCY5(1);	8	1	7	0	0.111111111111	0	NA	1	-0.910840068085298	0.999999700194029
REACTOME_GTP_HYDROLYSIS_AND_JOINING_OF_THE_60S_RIBOSOMAL_SUBUNIT	RPS3(1);	8	1	7	0	0.111111111111	0	NA	1	-0.910840068085298	0.999999700194029
REACTOME_HIV1_TRANSCRIPTION_ELONGATION	ERCC3(1);	8	1	7	0	0.111111111111	0	NA	1	-0.910840068085298	0.999999700194029
REACTOME_IMMUNOREGULATORY_INTERACTIONS_BETWEEN_A_LYMPHOID_AND_A_NON_LYMPHOID_CELL	CD96(1);	8	1	7	0	0.111111111111	0	NA	1	-0.910840068085298	0.999999700194029
REACTOME_INFLUENZA_VIRAL_RNA_TRANSCRIPTION_AND_REPLICATION	RPS3(1);	8	1	7	0	0.111111111111	0	NA	1	-0.910840068085298	0.999999700194029
REACTOME_IONOTROPIC_ACTIVITY_OF_KAINATE_RECEPTORS	GRIK3(1);	8	1	7	0	0.111111111111	0	NA	1	-0.910840068085298	0.999999700194029
REACTOME_LAGGING_STRAND_SYNTHESIS	POLA2(1);	8	1	7	0	0.111111111111	0	NA	1	-0.910840068085298	0.999999700194029
REACTOME_MAP_KINASES_ACTIVATION_IN_TLR_CASCADE	DUSP7(1);	8	1	7	0	0.111111111111	0	NA	1	-0.910840068085298	0.999999700194029
REACTOME_MAPK_TARGETS_NUCLEAR_EVENTS_MEDIATED_BY_MAP_KINASES	DUSP7(1);	8	1	7	0	0.111111111111	0	NA	1	-0.910840068085298	0.999999700194029
REACTOME_METABOLISM_OF_MRNA	EXOSC1(1);	8	1	7	0	0.111111111111	0	NA	1	-0.910840068085298	0.999999700194029
REACTOME_MICRORNA_BIOGENESIS	DROSHA(1);	8	1	7	0	0.111111111111	0	NA	1	-0.910840068085298	0.999999700194029
REACTOME_MRNA_DECAY_BY_3_TO_5_EXORIBONUCLEASE	EXOSC1(1);	8	1	7	0	0.111111111111	0	NA	1	-0.910840068085298	0.999999700194029
REACTOME_MRNA_PROCESSING	ERCC3(1);	8	1	7	0	0.111111111111	0	NA	1	-0.910840068085298	0.999999700194029
REACTOME_NF_KB_IS_ACTIVATED_AND_SIGNALS_SURVIVAL	IRAK1(1);	8	1	7	0	0.111111111111	0	NA	1	-0.910840068085298	0.999999700194029
REACTOME_NOREPINEPHRINE_NEUROTRANSMITTER_RELEASE_CYCLE	RIMS1(1);	8	1	7	0	0.111111111111	0	NA	1	-0.910840068085298	0.999999700194029
REACTOME_NUCLEAR_EVENTS_KINASE_AND_TRANSCRIPTION_FACTOR_ACTIVATION	DUSP7(1);	8	1	7	0	0.111111111111	0	NA	1	-0.910840068085298	0.999999700194029
REACTOME_P38MAPK_EVENTS	MAPK13(1);	8	1	7	0	0.111111111111	0	NA	1	-0.910840068085298	0.999999700194029
REACTOME_P75NTR_RECRUITS_SIGNALLING_COMPLEXES	IRAK1(1);	8	1	7	0	0.111111111111	0	NA	1	-0.910840068085298	0.999999700194029
REACTOME_P75NTR_SIGNALS_VIA_NFKB	IRAK1(1);	8	1	7	0	0.111111111111	0	NA	1	-0.910840068085298	0.999999700194029
REACTOME_PEPTIDE_CHAIN_ELONGATION	RPS3(1);	8	1	7	0	0.111111111111	0	NA	1	-0.910840068085298	0.999999700194029
REACTOME_PKA_ACTIVATION	ADCY5(1);	8	1	7	0	0.111111111111	0	NA	1	-0.910840068085298	0.999999700194029
REACTOME_PLATELET_ACTIVATION	DGKD(1),GNAI2(1),HGF(1),PDGFB(1),PIK3R5(1),TGFB2(1);GP1BA(1),TLN1(1)	4	5	5	2	0.555555555556	0.285714285714	0.344506006598898	0.945454545454545	-1.07936507936508	0.999999700194029
REACTOME_PLC_BETA_MEDIATED_EVENTS	ADCY5(1);	8	1	7	0	0.111111111111	0	NA	1	-0.910840068085298	0.999999700194029
REACTOME_PLC_GAMMA1_SIGNALLING	ADCY5(1);	8	1	7	0	0.111111111111	0	NA	1	-0.910840068085298	0.999999700194029
REACTOME_POLYMERASE_SWITCHING	POLA2(1);	8	1	7	0	0.111111111111	0	NA	1	-0.910840068085298	0.999999700194029
REACTOME_POST_CHAPERONIN_TUBULIN_FOLDING_PATHWAY	TBCC(1);	8	1	7	0	0.111111111111	0	NA	1	-0.910840068085298	0.999999700194029
REACTOME_PP2A_MEDIATED_DEPHOSPHORYLATION_OF_KEY_METABOLIC_FACTORS	MLXIPL(1);	8	1	7	0	0.111111111111	0	NA	1	-0.910840068085298	0.999999700194029
REACTOME_PREFOLDIN_MEDIATED_TRANSFER_OF_SUBSTRATE_TO_CCT_TRIC	CCT3(1);	8	1	7	0	0.111111111111	0	NA	1	-0.910840068085298	0.999999700194029
REACTOME_REGULATION_OF_INSULIN_SECRETION_BY_ACETYLCHOLINE	GNAI2(1);	8	1	7	0	0.111111111111	0	NA	1	-0.910840068085298	0.999999700194029
REACTOME_REGULATION_OF_INSULIN_SECRETION_BY_FREE_FATTY_ACIDS	GNAI2(1);	8	1	7	0	0.111111111111	0	NA	1	-0.910840068085298	0.999999700194029
REACTOME_REMOVAL_OF_THE_FLAP_INTERMEDIATE	POLA2(1);	8	1	7	0	0.111111111111	0	NA	1	-0.910840068085298	0.999999700194029
REACTOME_RETROGRADE_NEUROTROPHIN_SIGNALLING	SH3GL2(1);	8	1	7	0	0.111111111111	0	NA	1	-0.910840068085298	0.999999700194029
REACTOME_RNA_POL_II_CTD_PHOSPHORYLATION_AND_INTERACTION_WITH_CE	ERCC3(1);	8	1	7	0	0.111111111111	0	NA	1	-0.910840068085298	0.999999700194029
REACTOME_RNA_POLYMERASE_III_CHAIN_ELONGATION	POLR3E(1);	8	1	7	0	0.111111111111	0	NA	1	-0.910840068085298	0.999999700194029
REACTOME_RNA_POLYMERASE_III_TRANSCRIPTION_INITIATION_FROM_TYPE_2_PROMOTER	POLR3E(1);	8	1	7	0	0.111111111111	0	NA	1	-0.910840068085298	0.999999700194029
REACTOME_RNA_POLYMERASE_III_TRANSCRIPTION_INITIATION_FROM_TYPE_3_PROMOTER	POLR3E(1);	8	1	7	0	0.111111111111	0	NA	1	-0.910840068085298	0.999999700194029
REACTOME_RNA_POLYMERASE_III_TRANSCRIPTION_TERMINATION	POLR3E(1);	8	1	7	0	0.111111111111	0	NA	1	-0.910840068085298	0.999999700194029
REACTOME_SIGNAL_AMPLIFICATION	GNAI2(1);	8	1	7	0	0.111111111111	0	NA	1	-0.910840068085298	0.999999700194029
REACTOME_SIGNALLING_TO_ERKS	MAPK13(1);	8	1	7	0	0.111111111111	0	NA	1	-0.910840068085298	0.999999700194029
REACTOME_SIGNALLING_TO_RAS	MAPK13(1);	8	1	7	0	0.111111111111	0	NA	1	-0.910840068085298	0.999999700194029
REACTOME_SYNTHESIS_AND_INTERCONVERSION_OF_NUCLEOTIDE_DI_AND_TRIPHOSPHATES	RRM1(1);	8	1	7	0	0.111111111111	0	NA	1	-0.910840068085298	0.999999700194029
REACTOME_SYNTHESIS_OF_BILE_ACIDS_AND_BILE_SALTS_VIA_24_HYDROXYCHOLESTEROL	CYP27A1(1);	8	1	7	0	0.111111111111	0	NA	1	-0.910840068085298	0.999999700194029
REACTOME_SYNTHESIS_OF_GLYCOSYLPHOSPHATIDYLINOSITOL	PIGG(1);	8	1	7	0	0.111111111111	0	NA	1	-0.910840068085298	0.999999700194029
REACTOME_TIGHT_JUNCTION_INTERACTIONS	CLDN23(1);	8	1	7	0	0.111111111111	0	NA	1	-0.910840068085298	0.999999700194029
REACTOME_TOLL_LIKE_RECEPTOR_3_CASCADE	DUSP7(1);	8	1	7	0	0.111111111111	0	NA	1	-0.910840068085298	0.999999700194029
REACTOME_TRAF6_MEDIATED_INDUCTION_OF_THE_ANTIVIRAL_CYTOKINE_IFN_ALPHA_BETA_CASCADE	DUSP7(1);	8	1	7	0	0.111111111111	0	NA	1	-0.910840068085298	0.999999700194029
REACTOME_TRANSCRIPTION	ERCC3(1),HIST1H2BO(1),HIST2H2AC(1),HIST2H2BE(1),PABPN1(1),POLR1C(1),POLR3E(1);CLP1(1),GTF2E2(1),GTF3A(1),POLR1A(1)	3	6	4	3	0.666666666667	0.428571428571	0.399842124565343	0.928321678321678	-0.952380952380952	0.999999700194029
REACTOME_TRANSLATION	RPS3(1);	8	1	7	0	0.111111111111	0	NA	1	-0.910840068085298	0.999999700194029
REACTOME_TRANSLATION_INITIATION_COMPLEX_FORMATION	RPS3(1);	8	1	7	0	0.111111111111	0	NA	1	-0.910840068085298	0.999999700194029
REACTOME_VIRAL_MRNA_TRANSLATION	RPS3(1);	8	1	7	0	0.111111111111	0	NA	1	-0.910840068085298	0.999999700194029
SA_MMP_CYTOKINE_CONNECTION	TGFB2(1);	8	1	7	0	0.111111111111	0	NA	1	-0.910840068085298	0.999999700194029
SA_PROGRAMMED_CELL_DEATH	CASP9(1);	8	1	7	0	0.111111111111	0	NA	1	-0.910840068085298	0.999999700194029
SIG_BCR_SIGNALING_PATHWAY	CD22(1);	8	1	7	0	0.111111111111	0	NA	1	-0.910840068085298	0.999999700194029
SIG_IL4RECEPTOR_IN_B_LYPHOCYTES	STAT6(1);	8	1	7	0	0.111111111111	0	NA	1	-0.910840068085298	0.999999700194029
ST_INTERLEUKIN_4_PATHWAY	STAT6(1);	8	1	7	0	0.111111111111	0	NA	1	-0.910840068085298	0.999999700194029
ST_T_CELL_SIGNAL_TRANSDUCTION	RASGRP4(1);	8	1	7	0	0.111111111111	0	NA	1	-0.910840068085298	0.999999700194029
BIOCARTA_ALK_PATHWAY	CHRD(1),FZD1(1),TGFB2(1),TGFBR1(2);SMAD6(1),TGFBR3(1)	5	4	6	1	0.444444444444	0.142857142857	0.22946894855176	0.971153846153846	-1.29110621830865	0.999999825123809
BIOCARTA_ARAP_PATHWAY	CYTH2(1),CYTH4(1),GPLD1(2);KDELR3(1)	5	4	6	1	0.444444444444	0.142857142857	0.22946894855176	0.971153846153846	-1.29110621830865	0.999999825123809
KEGG_AMOEBIASIS	ACTN3(2),CASP3(1),PIK3R5(1),TGFB2(1);CASP3(1)	5	4	6	1	0.444444444444	0.142857142857	0.22946894855176	0.971153846153846	-1.29110621830865	0.999999825123809
KEGG_HEPATITIS_C	CLDN23(1),IFNA14(1),IFNA6(1),MAPK13(1),PIK3R5(1);TRAF2(1)	5	4	6	1	0.444444444444	0.142857142857	0.22946894855176	0.971153846153846	-1.29110621830865	0.999999825123809
KEGG_OXIDATIVE_PHOSPHORYLATION	ATP6V1D(1),COX4I2(1),COX6A2(1),NDUFA1(1);UQCRC1(1)	5	4	6	1	0.444444444444	0.142857142857	0.22946894855176	0.971153846153846	-1.29110621830865	0.999999825123809
KEGG_PROGESTERONE_MEDIATED_OOCYTE_MATURATION	ADCY5(1),GNAI2(1),MAPK13(1),PIK3R5(1);CDC27(1)	5	4	6	1	0.444444444444	0.142857142857	0.22946894855176	0.971153846153846	-1.29110621830865	0.999999825123809
KEGG_RIBOSOME_BIOGENESIS_IN_EUKARYOTES	DROSHA(1),EIF6(1),NXF1(1),RPP38(1);EIF6(1),RIOK1(1)	5	4	6	1	0.444444444444	0.142857142857	0.22946894855176	0.971153846153846	-1.29110621830865	0.999999825123809
REACTOME_METABLISM_OF_NUCLEOTIDES	DHODH(2),DPYS(1),NT5C1A(1),RRM1(1);GMPS(1)	5	4	6	1	0.444444444444	0.142857142857	0.22946894855176	0.971153846153846	-1.29110621830865	0.999999825123809
REACTOME_METABOLISM_OF_CARBOHYDRATES	ENO1(1),LCT(1),PRPS1L1(1),SLC2A3(1),SLC2A5(1);NUP93(1),PGM2(1)	5	4	6	1	0.444444444444	0.142857142857	0.22946894855176	0.971153846153846	-1.29110621830865	0.999999825123809
REACTOME_RNA_POLYMERASE_I_PROMOTER_CLEARANCE	ERCC3(1),HIST1H2BO(1),HIST2H2AC(1),HIST2H2BE(1),POLR1C(1);POLR1A(1)	5	4	6	1	0.444444444444	0.142857142857	0.22946894855176	0.971153846153846	-1.29110621830865	0.999999825123809
REACTOME_TELOMERE_MAINTENANCE	HIST1H2BO(1),HIST2H2AC(1),HIST2H2BE(1),POLA2(1);POLE2(1)	5	4	6	1	0.444444444444	0.142857142857	0.22946894855176	0.971153846153846	-1.29110621830865	0.999999825123809
BIOCARTA_CELL2CELL_PATHWAY	ACTN3(2);	7	2	7	0	0.222222222222	0	NA	1	-1.33333333333333	0.999999999939843
BIOCARTA_CYTOKINE_PATHWAY	IL16(1),IL17A(1);	7	2	7	0	0.222222222222	0	NA	1	-1.33333333333333	0.999999999939843
BIOCARTA_ERYTH_PATHWAY	IL11(1),TGFB2(1);	7	2	7	0	0.222222222222	0	NA	1	-1.33333333333333	0.999999999939843
BIOCARTA_FMLP_PATHWAY	NCF2(2);	7	2	7	0	0.222222222222	0	NA	1	-1.33333333333333	0.999999999939843
BIOCARTA_GSK3_PATHWAY	FZD1(1),IRAK1(1);	7	2	7	0	0.222222222222	0	NA	1	-1.33333333333333	0.999999999939843
BIOCARTA_INFLAM_PATHWAY	IL11(1),TGFB2(1);	7	2	7	0	0.222222222222	0	NA	1	-1.33333333333333	0.999999999939843
BIOCARTA_NTHI_PATHWAY	TGFBR1(2);	7	2	7	0	0.222222222222	0	NA	1	-1.33333333333333	0.999999999939843
KEGG_ARACHIDONIC_ACID_METABOLISM	CYP2U1(1),PLA2G12B(1);	7	2	7	0	0.222222222222	0	NA	1	-1.33333333333333	0.999999999939843
KEGG_BACTERIAL_INVASION_OF_EPITHELIAL_CELLS	HCLS1(1),PIK3R5(1);	7	2	7	0	0.222222222222	0	NA	1	-1.33333333333333	0.999999999939843
KEGG_B_CELL_RECEPTOR_SIGNALING_PATHWAY	CD22(1),PIK3R5(1);	7	2	7	0	0.222222222222	0	NA	1	-1.33333333333333	0.999999999939843
KEGG_ENDOMETRIAL_CANCER	CASP9(1),PIK3R5(1);	7	2	7	0	0.222222222222	0	NA	1	-1.33333333333333	0.999999999939843
KEGG_LEUKOCYTE_TRANSENDOTHELIAL_MIGRATION	ACTN3(2),CLDN23(1),GNAI2(1),MAPK13(1),NCF2(2),PIK3R5(1),TXK(1);PTK2B(1),RAPGEF4(1),ROCK2(1)	3	6	5	2	0.666666666667	0.285714285714	0.223529510495624	0.97972027972028	-1.51185789203691	0.999999999939843
KEGG_LONG_TERM_DEPRESSION	GNAI2(1),PLA2G12B(1);	7	2	7	0	0.222222222222	0	NA	1	-1.33333333333333	0.999999999939843
KEGG_MELANOGENESIS	ADCY5(1),FZD1(1),GNAI2(1);	7	2	7	0	0.222222222222	0	NA	1	-1.33333333333333	0.999999999939843
KEGG_NEUROTROPHIN_SIGNALING_PATHWAY	IRAK1(1),MAPK13(1),PIK3R5(1);	7	2	7	0	0.222222222222	0	NA	1	-1.33333333333333	0.999999999939843
KEGG_NICOTINATE_AND_NICOTINAMIDE_METABOLISM	ENPP1(1),NT5C1A(1);	7	2	7	0	0.222222222222	0	NA	1	-1.33333333333333	0.999999999939843
KEGG_PANTOTHENATE_AND_COA_BIOSYNTHESIS	DPYS(1),ENPP1(1);	7	2	7	0	0.222222222222	0	NA	1	-1.33333333333333	0.999999999939843
KEGG_REGULATION_OF_AUTOPHAGY	IFNA14(1),IFNA6(1);	7	2	7	0	0.222222222222	0	NA	1	-1.33333333333333	0.999999999939843
KEGG_STAPHYLOCOCCUS_AUREUS_INFECTION	CFI(1),PTAFR(1);	7	2	7	0	0.222222222222	0	NA	1	-1.33333333333333	0.999999999939843
KEGG_T_CELL_RECEPTOR_SIGNALING_PATHWAY	MAPK13(1),PIK3R5(1);	7	2	7	0	0.222222222222	0	NA	1	-1.33333333333333	0.999999999939843
KEGG_TIGHT_JUNCTION	ACTN3(2),CLDN23(1),GNAI2(1),HCLS1(1),RAB13(1);RAB13(1)	4	5	6	1	0.555555555556	0.142857142857	0.152118255045919	0.989510489510489	-1.69156012644412	0.999999999939843
KEGG_TOXOPLASMOSIS	CASP3(1),CASP9(1),GNAI2(1),IRAK1(1),MAPK13(1),PIK3R5(1),PLA2G12B(1),TGFB2(1);CASP3(1)	4	5	6	1	0.555555555556	0.142857142857	0.152118255045919	0.989510489510489	-1.69156012644412	0.999999999939843
KEGG_TUBERCULOSIS	CASP3(1),CASP9(1),IFNA14(1),IFNA6(1),IRAK1(1),KSR1(1),MAPK13(1),TGFB2(1),TLR6(1);CASP3(1),CORO1A(1)	4	5	6	1	0.555555555556	0.142857142857	0.152118255045919	0.989510489510489	-1.69156012644412	0.999999999939843
REACTOME_CELL_CELL_ADHESION_SYSTEMS	CADM1(1),CLDN23(1);	7	2	7	0	0.222222222222	0	NA	1	-1.33333333333333	0.999999999939843
REACTOME_DOPAMINE_NEUROTRANSMITTER_RELEASE_CYCLE	RIMS1(1),SYN2(1);	7	2	7	0	0.222222222222	0	NA	1	-1.33333333333333	0.999999999939843
REACTOME_E2F_MEDIATED_REGULATION_OF_DNA_REPLICATION	ORC6(1),POLA2(1);	7	2	7	0	0.222222222222	0	NA	1	-1.33333333333333	0.999999999939843
REACTOME_FACILITATIVE_NA_INDEPENDENT_GLUCOSE_TRANSPORTERS	SLC2A3(1),SLC2A5(1);	7	2	7	0	0.222222222222	0	NA	1	-1.33333333333333	0.999999999939843
REACTOME_FORMATION_OF_PLATELET_PLUG	ADRA2C(1),DGKD(1),GNAI2(1),HGF(1),PDGFB(1),PIK3R5(1),TGFB2(1);GP1BA(1),RAPGEF4(1),TLN1(1)	3	6	5	2	0.666666666667	0.285714285714	0.223529510495624	0.97972027972028	-1.51185789203691	0.999999999939843
REACTOME_G_ALPHA_I_SIGNALLING_EVENTS	ADCY5(1),ADRA2C(1),ANXA1(1),CNR1(1),GALR1(1),GALR3(1),GNAI2(1),LPAR3(1),PYY(1),S1PR2(1),S1PR3(1),SSTR5(1);CCR8(1),GALR1(1),OPRL1(1)	3	6	5	2	0.666666666667	0.285714285714	0.223529510495624	0.97972027972028	-1.51185789203691	0.999999999939843
REACTOME_G_ALPHA_Z_SIGNALLING_EVENTS	ADCY5(1),GNAI2(1);	7	2	7	0	0.222222222222	0	NA	1	-1.33333333333333	0.999999999939843
REACTOME_G_PROTEIN_ACTIVATION	GNAI2(1),GNAT3(1);	7	2	7	0	0.222222222222	0	NA	1	-1.33333333333333	0.999999999939843
REACTOME_METABOLISM_OF_VITAMINS_AND_COFACTORS	ENPP1(1),FLAD1(1),SLC2A3(1);	7	2	7	0	0.222222222222	0	NA	1	-1.33333333333333	0.999999999939843
REACTOME_NEUROTRANSMITTER_RELEASE_CYCLE	RIMS1(1),SYN2(1);	7	2	7	0	0.222222222222	0	NA	1	-1.33333333333333	0.999999999939843
REACTOME_PEPTIDE_LIGAND_BINDING_RECEPTORS	AGTR1(1),ANXA1(1),AVPR1B(1),GALR1(1),GALR3(1),MLNR(2),PYY(1),SSTR5(1),TACR3(1),UTS2R(1);AVPR1B(1),CCKAR(1),CCR8(1),GALR1(1),OPRL1(1)	3	6	5	2	0.666666666667	0.285714285714	0.223529510495624	0.97972027972028	-1.51185789203691	0.999999999939843
REACTOME_PEROXISOMAL_LIPID_METABOLISM	ABCD1(1),HACL1(1);	7	2	7	0	0.222222222222	0	NA	1	-1.33333333333333	0.999999999939843
REACTOME_PLATELET_ACTIVATION_TRIGGERS	GNAI2(1),PIK3R5(1);	7	2	7	0	0.222222222222	0	NA	1	-1.33333333333333	0.999999999939843
REACTOME_PYRIMIDINE_CATABOLISM	DPYS(1),NT5C1A(1);	7	2	7	0	0.222222222222	0	NA	1	-1.33333333333333	0.999999999939843
REACTOME_RNA_POLYMERASE_I_III_AND_MITOCHONDRIAL_TRANSCRIPTION	ERCC3(1),HIST1H2BO(1),HIST2H2AC(1),HIST2H2BE(1),POLR1C(1),POLR3E(1);GTF3A(1),POLR1A(1)	4	5	6	1	0.555555555556	0.142857142857	0.152118255045919	0.989510489510489	-1.69156012644412	0.999999999939843
REACTOME_SEROTONIN_NEUROTRANSMITTER_RELEASE_CYCLE	RIMS1(1),SYN2(1);	7	2	7	0	0.222222222222	0	NA	1	-1.33333333333333	0.999999999939843
KEGG_ADHERENS_JUNCTION	ACTN3(2),TGFBR1(2);	6	3	7	0	0.333333333333	0	NA	1	-1.69463709147265	0.999999999999997
KEGG_CELL_ADHESION_MOLECULES_CAMS	CADM1(1),CD22(1),CLDN23(1);	6	3	7	0	0.333333333333	0	NA	1	-1.69463709147265	0.999999999999997
KEGG_CHOLINERGIC_SYNAPSE	ADCY5(1),GNAI2(1),PIK3R5(1);	6	3	7	0	0.333333333333	0	NA	1	-1.69463709147265	0.999999999999997
KEGG_CYTOKINE_CYTOKINE_RECEPTOR_INTERACTION	HGF(1),IFNA14(1),IFNA6(1),IL11(1),IL17A(1),IL17RB(1),IL25(1),IL2RA(1),PDGFB(1),TGFB2(1),TGFBR1(2);AMH(1),CCR8(1),EDA(1),IL6ST(1),LEPR(1),PDGFRA(1),TNFRSF10C(2)	0	9	2	5	1	0.714285714286	NA	1	-1.71428571428571	0.999999999999997
KEGG_CYTOSOLIC_DNA_SENSING_PATHWAY	IFNA14(1),IFNA6(1),IL33(1),POLR1C(1),POLR3E(1);	6	3	7	0	0.333333333333	0	NA	1	-1.69463709147265	0.999999999999997
KEGG_NON_SMALL_CELL_LUNG_CANCER	CASP9(1),PIK3R5(1),RASSF1(1);	6	3	7	0	0.333333333333	0	NA	1	-1.69463709147265	0.999999999999997
KEGG_PANCREATIC_CANCER	CASP9(1),PIK3R5(1),TGFB2(1),TGFBR1(2);	6	3	7	0	0.333333333333	0	NA	1	-1.69463709147265	0.999999999999997
KEGG_RHEUMATOID_ARTHRITIS	ATP6V1D(1),IL11(1),IL17A(1),TGFB2(1);	6	3	7	0	0.333333333333	0	NA	1	-1.69463709147265	0.999999999999997
KEGG_RIBOFLAVIN_METABOLISM	ACPP(1),ENPP1(1),FLAD1(1);	6	3	7	0	0.333333333333	0	NA	1	-1.69463709147265	0.999999999999997
KEGG_TOLL_LIKE_RECEPTOR_SIGNALING_PATHWAY	IFNA14(1),IFNA6(1),IRAK1(1),MAPK13(1),PIK3R5(1),TLR6(1);	6	3	7	0	0.333333333333	0	NA	1	-1.69463709147265	0.999999999999997
REACTOME_INHIBITION_OF_INSULIN_SECRETION_BY_ADRENALINE_NORADRENALINE	ADCY5(1),ADRA2C(1),CACNB3(1),GNAI2(1);	6	3	7	0	0.333333333333	0	NA	1	-1.69463709147265	0.999999999999997
REACTOME_NCAM1_INTERACTIONS	CACNB3(1),COL6A1(1),COL9A3(1),NRTN(1);	6	3	7	0	0.333333333333	0	NA	1	-1.69463709147265	0.999999999999997
REACTOME_NCAM_SIGNALING_FOR_NEURITE_OUT_GROWTH	CACNB3(1),COL6A1(1),COL9A3(1),NRTN(1);	6	3	7	0	0.333333333333	0	NA	1	-1.69463709147265	0.999999999999997
REACTOME_OPIOID_SIGNALLING	ADCY5(1),GNAI2(1),GNAT3(1);	6	3	7	0	0.333333333333	0	NA	1	-1.69463709147265	0.999999999999997
REACTOME_PACKAGING_OF_TELOMERE_ENDS	HIST1H2BO(1),HIST2H2AC(1),HIST2H2BE(1);	6	3	7	0	0.333333333333	0	NA	1	-1.69463709147265	0.999999999999997
REACTOME_PYRIMIDINE_METABOLISM	DHODH(2),DPYS(1),NT5C1A(1);	6	3	7	0	0.333333333333	0	NA	1	-1.69463709147265	0.999999999999997
REACTOME_RNA_POLYMERASE_I_PROMOTER_OPENING	HIST1H2BO(1),HIST2H2AC(1),HIST2H2BE(1);	6	3	7	0	0.333333333333	0	NA	1	-1.69463709147265	0.999999999999997
REACTOME_SYNTHESIS_OF_GPI_ANCHORED_PROTEINS	GPAA1(2),PIGG(1),PLAUR(1);	6	3	7	0	0.333333333333	0	NA	1	-1.69463709147265	0.999999999999997
KEGG_ARRHYTHMOGENIC_RIGHT_VENTRICULAR_CARDIOMYOPATHY_ARVC	ACTN3(2),CACNB3(1),ITGA7(1),SGCA(1);	5	4	7	0	0.444444444444	0	NA	1	-2.03670030886926	1
KEGG_CARBOHYDRATE_DIGESTION_AND_ABSORPTION	GNAT3(1),LCT(1),PIK3R5(1),SLC2A5(1);	5	4	7	0	0.444444444444	0	NA	1	-2.03670030886926	1
KEGG_CHAGAS_DISEASE_AMERICAN_TRYPANOSOMIASIS	GNAI2(1),IRAK1(1),MAPK13(1),PIK3R5(1),TGFB2(1),TGFBR1(2),TLR6(1);	4	5	7	0	0.555555555556	0	NA	1	-2.37835356004225	1
KEGG_GLYCOSYLPHOSPHATIDYLINOSITOLGPI_ANCHOR_BIOSYNTHESIS	GPAA1(2),GPLD1(2),PIGG(1),PIGZ(1);	3	6	7	0	0.666666666667	0	NA	1	-2.73252020425589	1
KEGG_LEISHMANIASIS	IRAK1(1),MAPK13(1),NCF2(2),TGFB2(1);	4	5	7	0	0.555555555556	0	NA	1	-2.37835356004225	1
KEGG_PHAGOSOME	ATP6V1D(1),MARCO(2),NCF2(2),TLR6(1);COMP(1),CORO1A(1)	3	6	6	1	0.666666666667	0.142857142857	0.0997412152934015	0.996853146853147	-2.09523809523809	1
KEGG_RENAL_CELL_CARCINOMA	ARNT(1),HGF(1),PDGFB(1),PIK3R5(1),TGFB2(1);	5	4	7	0	0.444444444444	0	NA	1	-2.03670030886926	1
KEGG_SYSTEMIC_LUPUS_ERYTHEMATOSUS	ACTN3(2),H2BFM(1),HIST1H2AH(1),HIST1H2BO(1),HIST2H2AC(1),HIST2H2BE(1);	4	5	7	0	0.555555555556	0	NA	1	-2.37835356004225	1
KEGG_VEGF_SIGNALING_PATHWAY	CASP9(1),MAPK13(1),PIK3R5(1),PLA2G12B(1);	5	4	7	0	0.444444444444	0	NA	1	-2.03670030886926	1
BIOCARTA_ACTINY_PATHWAY	;	9	0	7	0	0	0	NA	NA	NA	NA
BIOCARTA_AGPCR_PATHWAY	;	9	0	7	0	0	0	NA	NA	NA	NA
BIOCARTA_AHSP_PATHWAY	;	9	0	7	0	0	0	NA	NA	NA	NA
BIOCARTA_ARENRF2_PATHWAY	;	9	0	7	0	0	0	NA	NA	NA	NA
BIOCARTA_ASBCELL_PATHWAY	;	9	0	7	0	0	0	NA	NA	NA	NA
BIOCARTA_BAD_PATHWAY	;	9	0	7	0	0	0	NA	NA	NA	NA
BIOCARTA_BARRESTIN_PATHWAY	;	9	0	7	0	0	0	NA	NA	NA	NA
BIOCARTA_BARRESTIN_SRC_PATHWAY	;	9	0	7	0	0	0	NA	NA	NA	NA
BIOCARTA_BARR_MAPK_PATHWAY	;	9	0	7	0	0	0	NA	NA	NA	NA
BIOCARTA_BCR_PATHWAY	;	9	0	7	0	0	0	NA	NA	NA	NA
BIOCARTA_BLYMPHOCYTE_PATHWAY	;	9	0	7	0	0	0	NA	NA	NA	NA
BIOCARTA_CACAM_PATHWAY	;	9	0	7	0	0	0	NA	NA	NA	NA
BIOCARTA_CARM1_PATHWAY	;	9	0	7	0	0	0	NA	NA	NA	NA
BIOCARTA_CD40_PATHWAY	;	9	0	7	0	0	0	NA	NA	NA	NA
BIOCARTA_CDK5_PATHWAY	;	9	0	7	0	0	0	NA	NA	NA	NA
BIOCARTA_CDMAC_PATHWAY	;	9	0	7	0	0	0	NA	NA	NA	NA
BIOCARTA_CELLCYCLE_PATHWAY	;	9	0	7	0	0	0	NA	NA	NA	NA
BIOCARTA_CFTR_PATHWAY	;	9	0	7	0	0	0	NA	NA	NA	NA
BIOCARTA_CK1_PATHWAY	;	9	0	7	0	0	0	NA	NA	NA	NA
BIOCARTA_CLASSIC_PATHWAY	;	9	0	7	0	0	0	NA	NA	NA	NA
BIOCARTA_COMP_PATHWAY	;	9	0	7	0	0	0	NA	NA	NA	NA
BIOCARTA_CREB_PATHWAY	;	9	0	7	0	0	0	NA	NA	NA	NA
BIOCARTA_CSK_PATHWAY	;	9	0	7	0	0	0	NA	NA	NA	NA
BIOCARTA_CTLA4_PATHWAY	;	9	0	7	0	0	0	NA	NA	NA	NA
BIOCARTA_DC_PATHWAY	;	9	0	7	0	0	0	NA	NA	NA	NA
BIOCARTA_EGFR_SMRTE_PATHWAY	;	9	0	7	0	0	0	NA	NA	NA	NA
BIOCARTA_EIF2_PATHWAY	;	9	0	7	0	0	0	NA	NA	NA	NA
BIOCARTA_EIF4_PATHWAY	;	9	0	7	0	0	0	NA	NA	NA	NA
BIOCARTA_EPHA4_PATHWAY	;	9	0	7	0	0	0	NA	NA	NA	NA
BIOCARTA_FCER1_PATHWAY	;	9	0	7	0	0	0	NA	NA	NA	NA
BIOCARTA_FIBRINOLYSIS_PATHWAY	;	9	0	7	0	0	0	NA	NA	NA	NA
BIOCARTA_FREE_PATHWAY	;	9	0	7	0	0	0	NA	NA	NA	NA
BIOCARTA_GATA3_PATHWAY	;	9	0	7	0	0	0	NA	NA	NA	NA
BIOCARTA_GPCR_PATHWAY	;	9	0	7	0	0	0	NA	NA	NA	NA
BIOCARTA_GRANULOCYTES_PATHWAY	;	9	0	7	0	0	0	NA	NA	NA	NA
BIOCARTA_IGF1MTOR_PATHWAY	;	9	0	7	0	0	0	NA	NA	NA	NA
BIOCARTA_IGF1R_PATHWAY	;	9	0	7	0	0	0	NA	NA	NA	NA
BIOCARTA_IL5_PATHWAY	;	9	0	7	0	0	0	NA	NA	NA	NA
BIOCARTA_KREB_PATHWAY	;	9	0	7	0	0	0	NA	NA	NA	NA
BIOCARTA_LAIR_PATHWAY	;	9	0	7	0	0	0	NA	NA	NA	NA
BIOCARTA_LECTIN_PATHWAY	;	9	0	7	0	0	0	NA	NA	NA	NA
BIOCARTA_LONGEVITY_PATHWAY	;	9	0	7	0	0	0	NA	NA	NA	NA
BIOCARTA_LYM_PATHWAY	;	9	0	7	0	0	0	NA	NA	NA	NA
BIOCARTA_MAL_PATHWAY	;	9	0	7	0	0	0	NA	NA	NA	NA
BIOCARTA_MONOCYTE_PATHWAY	;	9	0	7	0	0	0	NA	NA	NA	NA
BIOCARTA_MPR_PATHWAY	;	9	0	7	0	0	0	NA	NA	NA	NA
BIOCARTA_MTA3_PATHWAY	;	9	0	7	0	0	0	NA	NA	NA	NA
BIOCARTA_MTOR_PATHWAY	;	9	0	7	0	0	0	NA	NA	NA	NA
BIOCARTA_NFAT_PATHWAY	;	9	0	7	0	0	0	NA	NA	NA	NA
BIOCARTA_NGF_PATHWAY	;	9	0	7	0	0	0	NA	NA	NA	NA
BIOCARTA_NO1_PATHWAY	;	9	0	7	0	0	0	NA	NA	NA	NA
BIOCARTA_NOS1_PATHWAY	;	9	0	7	0	0	0	NA	NA	NA	NA
BIOCARTA_P27_PATHWAY	;	9	0	7	0	0	0	NA	NA	NA	NA
BIOCARTA_P35ALZHEIMERS_PATHWAY	;	9	0	7	0	0	0	NA	NA	NA	NA
BIOCARTA_PLATELETAPP_PATHWAY	;	9	0	7	0	0	0	NA	NA	NA	NA
BIOCARTA_PML_PATHWAY	;	9	0	7	0	0	0	NA	NA	NA	NA
BIOCARTA_PTC1_PATHWAY	;	9	0	7	0	0	0	NA	NA	NA	NA
BIOCARTA_PTDINS_PATHWAY	;	9	0	7	0	0	0	NA	NA	NA	NA
BIOCARTA_PTEN_PATHWAY	;	9	0	7	0	0	0	NA	NA	NA	NA
BIOCARTA_RAB_PATHWAY	;	9	0	7	0	0	0	NA	NA	NA	NA
BIOCARTA_RACCYCD_PATHWAY	;	9	0	7	0	0	0	NA	NA	NA	NA
BIOCARTA_RANKL_PATHWAY	;	9	0	7	0	0	0	NA	NA	NA	NA
BIOCARTA_RANMS_PATHWAY	;	9	0	7	0	0	0	NA	NA	NA	NA
BIOCARTA_RB_PATHWAY	;	9	0	7	0	0	0	NA	NA	NA	NA
BIOCARTA_RELA_PATHWAY	;	9	0	7	0	0	0	NA	NA	NA	NA
BIOCARTA_RNA_PATHWAY	;	9	0	7	0	0	0	NA	NA	NA	NA
BIOCARTA_SALMONELLA_PATHWAY	;	9	0	7	0	0	0	NA	NA	NA	NA
BIOCARTA_SHH_PATHWAY	;	9	0	7	0	0	0	NA	NA	NA	NA
BIOCARTA_SKP2E2F_PATHWAY	;	9	0	7	0	0	0	NA	NA	NA	NA
BIOCARTA_SPPA_PATHWAY	;	9	0	7	0	0	0	NA	NA	NA	NA
BIOCARTA_SRCRPTP_PATHWAY	;	9	0	7	0	0	0	NA	NA	NA	NA
BIOCARTA_TCAPOPTOSIS_PATHWAY	;	9	0	7	0	0	0	NA	NA	NA	NA
BIOCARTA_TCRA_PATHWAY	;	9	0	7	0	0	0	NA	NA	NA	NA
BIOCARTA_TCYTOTOXIC_PATHWAY	;	9	0	7	0	0	0	NA	NA	NA	NA
BIOCARTA_TEL_PATHWAY	;	9	0	7	0	0	0	NA	NA	NA	NA
BIOCARTA_THELPER_PATHWAY	;	9	0	7	0	0	0	NA	NA	NA	NA
BIOCARTA_TRKA_PATHWAY	;	9	0	7	0	0	0	NA	NA	NA	NA
BIOCARTA_VDR_PATHWAY	;	9	0	7	0	0	0	NA	NA	NA	NA
BIOCARTA_VIP_PATHWAY	;	9	0	7	0	0	0	NA	NA	NA	NA
KEGG_ASCORBATE_AND_ALDARATE_METABOLISM	;	9	0	7	0	0	0	NA	NA	NA	NA
KEGG_ASTHMA	;	9	0	7	0	0	0	NA	NA	NA	NA
KEGG_BUTIROSIN_AND_NEOMYCIN_BIOSYNTHESIS	;	9	0	7	0	0	0	NA	NA	NA	NA
KEGG_CAFFEINE_METABOLISM	;	9	0	7	0	0	0	NA	NA	NA	NA
KEGG_CIRCADIAN_RHYTHM_MAMMAL	;	9	0	7	0	0	0	NA	NA	NA	NA
KEGG_CITRATE_CYCLE_TCA_CYCLE	;	9	0	7	0	0	0	NA	NA	NA	NA
KEGG_CYANOAMINO_ACID_METABOLISM	;	9	0	7	0	0	0	NA	NA	NA	NA
KEGG_D_ARGININE_AND_D_ORNITHINE_METABOLISM	;	9	0	7	0	0	0	NA	NA	NA	NA
KEGG_D_GLUTAMINE_AND_D_GLUTAMATE_METABOLISM	;	9	0	7	0	0	0	NA	NA	NA	NA
KEGG_DORSO_VENTRAL_AXIS_FORMATION	;	9	0	7	0	0	0	NA	NA	NA	NA
KEGG_ENDOCRINE_AND_OTHER_FACTOR_REGULATED_CALCIUM_REABSORPTION	;	9	0	7	0	0	0	NA	NA	NA	NA
KEGG_FOLATE_BIOSYNTHESIS	;	9	0	7	0	0	0	NA	NA	NA	NA
KEGG_GLYCOSAMINOGLYCAN_BIOSYNTHESIS_KERATAN_SULFATE	;	9	0	7	0	0	0	NA	NA	NA	NA
KEGG_GLYCOSPHINGOLIPID_BIOSYNTHESIS_GANGLIO_SERIES	;	9	0	7	0	0	0	NA	NA	NA	NA
KEGG_INTESTINAL_IMMUNE_NETWORK_FOR_IGA_PRODUCTION	;	9	0	7	0	0	0	NA	NA	NA	NA
KEGG_LIPOIC_ACID_METABOLISM	;	9	0	7	0	0	0	NA	NA	NA	NA
KEGG_LONG_TERM_POTENTIATION	;	9	0	7	0	0	0	NA	NA	NA	NA
KEGG_LYSINE_BIOSYNTHESIS	;	9	0	7	0	0	0	NA	NA	NA	NA
KEGG_METABOLIC_PATHWAYS	ACADS(1),ACADVL(1),ACSL6(1),ALG6(2),ATP6V1D(1),B3GNT5(1),B4GALT6(1),BTD(1),CEL(1),COX4I2(1),COX6A2(1),CSGALNACT2(1),CTH(1),CYP27A1(1),CYP2U1(1),DGKD(1),DHODH(2),DPYS(1),ENO1(1),ENPP1(1),FLAD1(1),GCNT2(1),GPAA1(2),HADHA(2),HAO2(1),HSD3B1(1),HYAL3(1),INPP4A(1),LCT(1),MAN2A1(1),MCAT(1),MGAT4A(1),MLYCD(1),NDUFA1(1),NME6(1),NT5C1A(1),PI4K2A(1),PIP5KL1(1),PLA2G12B(1),POLA2(1),POLR1C(1),PON2(1),PRPS1L1(…	0	9	0	7	1	1	NA	NA	NA	NA
KEGG_ONE_CARBON_POOL_BY_FOLATE	;	9	0	7	0	0	0	NA	NA	NA	NA
KEGG_PENTOSE_AND_GLUCURONATE_INTERCONVERSIONS	;	9	0	7	0	0	0	NA	NA	NA	NA
KEGG_PHENYLALANINE_METABOLISM	;	9	0	7	0	0	0	NA	NA	NA	NA
KEGG_PHENYLALANINE_TYROSINE_AND_TRYPTOPHAN_BIOSYNTHESIS	;	9	0	7	0	0	0	NA	NA	NA	NA
KEGG_PORPHYRIN_AND_CHLOROPHYLL_METABOLISM	;	9	0	7	0	0	0	NA	NA	NA	NA
KEGG_PRIMARY_IMMUNODEFICIENCY	;	9	0	7	0	0	0	NA	NA	NA	NA
KEGG_PRION_DISEASES	;	9	0	7	0	0	0	NA	NA	NA	NA
KEGG_PROXIMAL_TUBULE_BICARBONATE_RECLAMATION	;	9	0	7	0	0	0	NA	NA	NA	NA
KEGG_RETINOL_METABOLISM	;	9	0	7	0	0	0	NA	NA	NA	NA
KEGG_SNARE_INTERACTIONS_IN_VESICULAR_TRANSPORT	;	9	0	7	0	0	0	NA	NA	NA	NA
KEGG_SYNTHESIS_AND_DEGRADATION_OF_KETONE_BODIES	;	9	0	7	0	0	0	NA	NA	NA	NA
KEGG_TAURINE_AND_HYPOTAURINE_METABOLISM	;	9	0	7	0	0	0	NA	NA	NA	NA
KEGG_TERPENOID_BACKBONE_BIOSYNTHESIS	;	9	0	7	0	0	0	NA	NA	NA	NA
KEGG_THYROID_CANCER	;	9	0	7	0	0	0	NA	NA	NA	NA
KEGG_UBIQUINONE_AND_OTHER_TERPENOID_QUINONE_BIOSYNTHESIS	;	9	0	7	0	0	0	NA	NA	NA	NA
KEGG_VALINE_LEUCINE_AND_ISOLEUCINE_BIOSYNTHESIS	;	9	0	7	0	0	0	NA	NA	NA	NA
KEGG_VASOPRESSIN_REGULATED_WATER_REABSORPTION	;	9	0	7	0	0	0	NA	NA	NA	NA
KEGG_VITAMIN_B6_METABOLISM	;	9	0	7	0	0	0	NA	NA	NA	NA
REACTOME_ABORTIVE_ELONGATION_OF_HIV1_TRANSCRIPT_IN_THE_ABSENCE_OF_TAT	;	9	0	7	0	0	0	NA	NA	NA	NA
REACTOME_ACTIVATED_TAK1_MEDIATES_P38_MAPK_ACTIVATION	;	9	0	7	0	0	0	NA	NA	NA	NA
REACTOME_ACTIVATION_OF_BH3_ONLY_PROTEINS	;	9	0	7	0	0	0	NA	NA	NA	NA
REACTOME_ACTIVATION_OF_CHAPERONES_BY_IRE1_ALPHA	;	9	0	7	0	0	0	NA	NA	NA	NA
REACTOME_ACTIVATION_OF_NMDA_RECEPTOR_UPON_GLUTAMATE_BINDING_AND_POSTSYNAPTIC_EVENTS	;	9	0	7	0	0	0	NA	NA	NA	NA
REACTOME_ACTIVATION_OF_THE_AP1_FAMILY_OF_TRANSCRIPTION_FACTORS	;	9	0	7	0	0	0	NA	NA	NA	NA
REACTOME_ADP_SIGNALLING_THROUGH_P2Y_PURINOCEPTOR_1	;	9	0	7	0	0	0	NA	NA	NA	NA
REACTOME_ASSOCIATION_OF_LICENSING_FACTORS_WITH_THE_PREREPLICATIVE_COMPLEX	;	9	0	7	0	0	0	NA	NA	NA	NA
REACTOME_A_THIRD_PROTEOLYTIC_CLEAVAGE_RELEASES_NICD	;	9	0	7	0	0	0	NA	NA	NA	NA
REACTOME_BETACATENIN_PHOSPHORYLATION_CASCADE	;	9	0	7	0	0	0	NA	NA	NA	NA
REACTOME_BOTULINUM_NEUROTOXICITY	;	9	0	7	0	0	0	NA	NA	NA	NA
REACTOME_CALCITONIN_LIKE_LIGAND_RECEPTORS	;	9	0	7	0	0	0	NA	NA	NA	NA
REACTOME_CD28_CO_STIMULATION	;	9	0	7	0	0	0	NA	NA	NA	NA
REACTOME_CD28_DEPENDENT_PI3K_AKT_SIGNALING	;	9	0	7	0	0	0	NA	NA	NA	NA
REACTOME_CD28_DEPENDENT_VAV1_PATHWAY	;	9	0	7	0	0	0	NA	NA	NA	NA
REACTOME_CENTROSOME_MATURATION	;	9	0	7	0	0	0	NA	NA	NA	NA
REACTOME_CHOLESTEROL_BIOSYNTHESIS	;	9	0	7	0	0	0	NA	NA	NA	NA
REACTOME_CHYLOMICRON_MEDIATED_LIPID_TRANSPORT	;	9	0	7	0	0	0	NA	NA	NA	NA
REACTOME_CITRIC_ACID_CYCLE	;	9	0	7	0	0	0	NA	NA	NA	NA
REACTOME_CLASS_C3_METABOTROPIC_GLUTAMATE_PHEROMONE_RECEPTORS	;	9	0	7	0	0	0	NA	NA	NA	NA
REACTOME_CLASSICAL_ANTIBODY_MEDIATED_COMPLEMENT_ACTIVATION	;	9	0	7	0	0	0	NA	NA	NA	NA
REACTOME_COMPLEMENT_CASCADE	;	9	0	7	0	0	0	NA	NA	NA	NA
REACTOME_COSTIMULATION_BY_THE_CD28_FAMILY	;	9	0	7	0	0	0	NA	NA	NA	NA
REACTOME_CREB_PHOPHORYLATION_THROUGH_THE_ACTIVATION_OF_RAS	;	9	0	7	0	0	0	NA	NA	NA	NA
REACTOME_CREB_PHOSPHORYLATION_THROUGH_THE_ACTIVATION_OF_CAMKII	;	9	0	7	0	0	0	NA	NA	NA	NA
REACTOME_CRMPS_IN_SEMA3A_SIGNALING	;	9	0	7	0	0	0	NA	NA	NA	NA
REACTOME_CTLA4_INHIBITORY_SIGNALING	;	9	0	7	0	0	0	NA	NA	NA	NA
REACTOME_CYCLIN_A1_ASSOCIATED_EVENTS_DURING_G2_M_TRANSITION	;	9	0	7	0	0	0	NA	NA	NA	NA
REACTOME_DARPP32_EVENTS	;	9	0	7	0	0	0	NA	NA	NA	NA
REACTOME_DEADENYLATION_OF_MRNA	;	9	0	7	0	0	0	NA	NA	NA	NA
REACTOME_DOWNSTREAM_TCR_SIGNALING	;	9	0	7	0	0	0	NA	NA	NA	NA
REACTOME_E2F_TRANSCRIPTIONAL_TARGETS_AT_G1_S	;	9	0	7	0	0	0	NA	NA	NA	NA
REACTOME_ETHANOL_OXIDATION	;	9	0	7	0	0	0	NA	NA	NA	NA
REACTOME_FORMATION_OF_ATP_BY_CHEMIOSMOTIC_COUPLING	;	9	0	7	0	0	0	NA	NA	NA	NA
REACTOME_FRS2_MEDIATED_ACTIVATION	;	9	0	7	0	0	0	NA	NA	NA	NA
REACTOME_G1_PHASE	;	9	0	7	0	0	0	NA	NA	NA	NA
REACTOME_G2_M_TRANSITION	;	9	0	7	0	0	0	NA	NA	NA	NA
REACTOME_GAB1_SIGNALOSOME	;	9	0	7	0	0	0	NA	NA	NA	NA
REACTOME_G_BETA_GAMMA_SIGNALLING_THROUGH_PLC_BETA	;	9	0	7	0	0	0	NA	NA	NA	NA
REACTOME_GENERATION_OF_SECOND_MESSENGER_MOLECULES	;	9	0	7	0	0	0	NA	NA	NA	NA
REACTOME_GLUCAGON_TYPE_LIGAND_RECEPTORS	;	9	0	7	0	0	0	NA	NA	NA	NA
REACTOME_GLUCURONIDATION	;	9	0	7	0	0	0	NA	NA	NA	NA
REACTOME_GRB2_EVENTS_IN_EGFR_SIGNALING	;	9	0	7	0	0	0	NA	NA	NA	NA
REACTOME_HDL_MEDIATED_LIPID_TRANSPORT	;	9	0	7	0	0	0	NA	NA	NA	NA
REACTOME_HOMOLOGOUS_RECOMBINATION_REPAIR	;	9	0	7	0	0	0	NA	NA	NA	NA
REACTOME_HORMONE_LIGAND_BINDING_RECEPTORS	;	9	0	7	0	0	0	NA	NA	NA	NA
REACTOME_HORMONE_SENSITIVE_LIPASE_HSL_MEDIATED_TRIACYLGLYCEROL_HYDROLYSIS	;	9	0	7	0	0	0	NA	NA	NA	NA
REACTOME_HUMAN_TAK1_ACTIVATES_NFKB_BY_PHOSPHORYLATION_AND_ACTIVATION_OF_IKKS_COMPLEX	;	9	0	7	0	0	0	NA	NA	NA	NA
REACTOME_INITIAL_TRIGGERING_OF_COMPLEMENT	;	9	0	7	0	0	0	NA	NA	NA	NA
REACTOME_JNK_PHOSPHORYLATION_AND_ACTIVATION_MEDIATED_BY_ACTIVATED_HUMAN_TAK1	;	9	0	7	0	0	0	NA	NA	NA	NA
REACTOME_LIPOPROTEIN_METABOLISM	;	9	0	7	0	0	0	NA	NA	NA	NA
REACTOME_LOSS_OF_NLP_FROM_MITOTIC_CENTROSOMES	;	9	0	7	0	0	0	NA	NA	NA	NA
REACTOME_METABOLISM_OF_NITRIC_OXIDE	;	9	0	7	0	0	0	NA	NA	NA	NA
REACTOME_MRNA_DECAY_BY_5_TO_3_EXORIBONUCLEASE	;	9	0	7	0	0	0	NA	NA	NA	NA
REACTOME_MRNA_SPLICING_MINOR_PATHWAY	;	9	0	7	0	0	0	NA	NA	NA	NA
REACTOME_NOTCH_HLH_TRANSCRIPTION_PATHWAY	;	9	0	7	0	0	0	NA	NA	NA	NA
REACTOME_NRAGE_SIGNALS_DEATH_THROUGH_JNK	;	9	0	7	0	0	0	NA	NA	NA	NA
REACTOME_NRIF_SIGNALS_CELL_DEATH_FROM_THE_NUCLEUS	;	9	0	7	0	0	0	NA	NA	NA	NA
REACTOME_NUCLEOTIDE_LIKE_PURINERGIC_RECEPTORS	;	9	0	7	0	0	0	NA	NA	NA	NA
REACTOME_OPSINS	;	9	0	7	0	0	0	NA	NA	NA	NA
REACTOME_P2Y_RECEPTORS	;	9	0	7	0	0	0	NA	NA	NA	NA
REACTOME_PD1_SIGNALING	;	9	0	7	0	0	0	NA	NA	NA	NA
REACTOME_PECAM1_INTERACTIONS	;	9	0	7	0	0	0	NA	NA	NA	NA
REACTOME_PHOSPHORYLATION_OF_CD3_AND_TCR_ZETA_CHAINS	;	9	0	7	0	0	0	NA	NA	NA	NA
REACTOME_POST_NMDA_RECEPTOR_ACTIVATION_EVENTS	;	9	0	7	0	0	0	NA	NA	NA	NA
REACTOME_PROSTANOID_HORMONES	;	9	0	7	0	0	0	NA	NA	NA	NA
REACTOME_PROTEOLYTIC_CLEAVAGE_OF_SNARE_COMPLEX_PROTEINS	;	9	0	7	0	0	0	NA	NA	NA	NA
REACTOME_PURINE_SALVAGE_REACTIONS	;	9	0	7	0	0	0	NA	NA	NA	NA
REACTOME_RAS_ACTIVATION_UOPN_CA2_INFUX_THROUGH_NMDA_RECEPTOR	;	9	0	7	0	0	0	NA	NA	NA	NA
REACTOME_RECRUITMENT_OF_NUMA_TO_MITOTIC_CENTROSOMES	;	9	0	7	0	0	0	NA	NA	NA	NA
REACTOME_RECYCLING_OF_BILE_ACIDS_AND_SALTS	;	9	0	7	0	0	0	NA	NA	NA	NA
REACTOME_REGULATED_PROTEOLYSIS_OF_P75NTR	;	9	0	7	0	0	0	NA	NA	NA	NA
REACTOME_REMOVAL_OF_THE_FLAP_INTERMEDIATE_FROM_THE_C_STRAND	;	9	0	7	0	0	0	NA	NA	NA	NA
REACTOME_SEMA3A_PAK_DEPENDENT_AXON_REPULSION	;	9	0	7	0	0	0	NA	NA	NA	NA
REACTOME_SEROTONIN_RECEPTORS	;	9	0	7	0	0	0	NA	NA	NA	NA
REACTOME_SHC_MEDIATED_SIGNALLING	;	9	0	7	0	0	0	NA	NA	NA	NA
REACTOME_SHC_RELATED_EVENTS	;	9	0	7	0	0	0	NA	NA	NA	NA
REACTOME_SIGNAL_ATTENUATION	;	9	0	7	0	0	0	NA	NA	NA	NA
REACTOME_SIGNALING_BY_VEGF	;	9	0	7	0	0	0	NA	NA	NA	NA
REACTOME_SIGNALLING_TO_P38_VIA_RIT_AND_RIN	;	9	0	7	0	0	0	NA	NA	NA	NA
REACTOME_SOS_MEDIATED_SIGNALLING	;	9	0	7	0	0	0	NA	NA	NA	NA
REACTOME_TAT_MEDIATED_HIV1_ELONGATION_ARREST_AND_RECOVERY	;	9	0	7	0	0	0	NA	NA	NA	NA
REACTOME_TCR_SIGNALING	;	9	0	7	0	0	0	NA	NA	NA	NA
REACTOME_THROMBIN_SIGNALLING_THROUGH_PROTEINASE_ACTIVATED_RECEPTORS	;	9	0	7	0	0	0	NA	NA	NA	NA
REACTOME_THROMBOXANE_SIGNALLING_THROUGH_TP_RECEPTOR	;	9	0	7	0	0	0	NA	NA	NA	NA
REACTOME_TIE2_SIGNALING	;	9	0	7	0	0	0	NA	NA	NA	NA
REACTOME_TRAFFICKING_OF_GLUR2_CONTAINING_AMPA_RECEPTORS	;	9	0	7	0	0	0	NA	NA	NA	NA
REACTOME_TRANSFORMATION_OF_LANOSTEROL_TO_CHOLESTEROL	;	9	0	7	0	0	0	NA	NA	NA	NA
REACTOME_TRANSLOCATION_OF_ZAP70_TO_IMMUNOLOGICAL_SYNAPSE	;	9	0	7	0	0	0	NA	NA	NA	NA
REACTOME_TRIACYLGLYCERIDE_BIOSYNTHESIS	;	9	0	7	0	0	0	NA	NA	NA	NA
REACTOME_UNWINDING_OF_DNA	;	9	0	7	0	0	0	NA	NA	NA	NA
REACTOME_VIRAL_DSRNA_TLR3_TRIF_COMPLEX_ACTIVATES_RIP1	;	9	0	7	0	0	0	NA	NA	NA	NA
REACTOME_VIRAL_MESSENGER_RNA_SYNTHESIS	;	9	0	7	0	0	0	NA	NA	NA	NA
REACTOME_VITAMIN_B5_PANTOTHENATE_METABOLISM	;	9	0	7	0	0	0	NA	NA	NA	NA
REACTOME_XENOBIOTICS	;	9	0	7	0	0	0	NA	NA	NA	NA
SA_B_CELL_RECEPTOR_COMPLEXES	;	9	0	7	0	0	0	NA	NA	NA	NA
SA_G2_AND_M_PHASES	;	9	0	7	0	0	0	NA	NA	NA	NA
SA_REG_CASCADE_OF_CYCLIN_EXPR	;	9	0	7	0	0	0	NA	NA	NA	NA
SA_TRKA_RECEPTOR	;	9	0	7	0	0	0	NA	NA	NA	NA
SIG_INSULIN_RECEPTOR_PATHWAY_IN_CARDIAC_MYOCYTES	;	9	0	7	0	0	0	NA	NA	NA	NA
SIG_PIP3_SIGNALING_IN_B_LYMPHOCYTES	;	9	0	7	0	0	0	NA	NA	NA	NA
SIG_PIP3_SIGNALING_IN_CARDIAC_MYOCTES	;	9	0	7	0	0	0	NA	NA	NA	NA
ST_ADRENERGIC	;	9	0	7	0	0	0	NA	NA	NA	NA
ST_B_CELL_ANTIGEN_RECEPTOR	;	9	0	7	0	0	0	NA	NA	NA	NA
ST_DIFFERENTIATION_PATHWAY_IN_PC12_CELLS	;	9	0	7	0	0	0	NA	NA	NA	NA
ST_ERK1_ERK2_MAPK_PATHWAY	;	9	0	7	0	0	0	NA	NA	NA	NA
ST_GA12_PATHWAY	;	9	0	7	0	0	0	NA	NA	NA	NA
ST_G_ALPHA_I_PATHWAY	;	9	0	7	0	0	0	NA	NA	NA	NA
ST_G_ALPHA_S_PATHWAY	;	9	0	7	0	0	0	NA	NA	NA	NA
ST_GAQ_PATHWAY	;	9	0	7	0	0	0	NA	NA	NA	NA
ST_IL_13_PATHWAY	;	9	0	7	0	0	0	NA	NA	NA	NA
ST_INTERFERON_GAMMA_PATHWAY	;	9	0	7	0	0	0	NA	NA	NA	NA
ST_INTERLEUKIN_13_PATHWAY	;	9	0	7	0	0	0	NA	NA	NA	NA
ST_JAK_STAT_PATHWAY	;	9	0	7	0	0	0	NA	NA	NA	NA
ST_MYOCYTE_AD_PATHWAY	;	9	0	7	0	0	0	NA	NA	NA	NA
ST_PAC1_RECEPTOR_PATHWAY	;	9	0	7	0	0	0	NA	NA	NA	NA
ST_PHOSPHOINOSITIDE_3_KINASE_PATHWAY	;	9	0	7	0	0	0	NA	NA	NA	NA
ST_STAT3_PATHWAY	;	9	0	7	0	0	0	NA	NA	NA	NA
ST_TYPE_I_INTERFERON_PATHWAY	;	9	0	7	0	0	0	NA	NA	NA	NA
ST_WNT_BETA_CATENIN_PATHWAY	;	9	0	7	0	0	0	NA	NA	NA	NA
ST_WNT_CA2_CYCLIC_GMP_PATHWAY	;	9	0	7	0	0	0	NA	NA	NA	NA
