# Supplementary material for: Integrative analyses reveal signaling pathways underlying familial breast cancer susceptibility
Source: Mol Syst Biol. 2016 Mar 11;12(3):860. doi: 10.15252/msb.20156506 (PMC4812528; doi:10.15252/msb.20156506)
Supplement: Supplementary file 20 — Computer Code EV2 [file MSB-12-860-s020.zip › MSB-15-6506R_Computer_Code_EV2/BCRiskPathways_Notebook/Data/Variants/Utah/Pathway.MutFreq.Stats.Families5vs3.txt]

Row.names	PathwayMutatedGenes	BRCACancer_NumNonMuts	BRCACancer_NumMuts	BRCAXCancer_NumNonMuts	BRCAXCancer_NumMuts	BRCACancer_MutationRate	BRCAXCancer_MutationRate	FisherOddsRatio	Fisher_P	ExactTestStatistic	Exact_P
KEGG_VITAMIN_DIGESTION_AND_ABSORPTION	;MMACHC(3),PNLIP(1),SCARB1(2),SLC5A6(1)	8	0	4	7	0	0.636363636364	NA	0.00654917837580377	2.83912064918102	0.00298871872028243
REACTOME_PI3K_AKT_SIGNALLING	;MDM2(3),MTOR(1),PIK3CA(2)	8	0	5	6	0	0.545454545455	NA	0.0170278637770898	2.52539548934862	0.00696034849557844
REACTOME_TRANSMEMBRANE_TRANSPORT_OF_SMALL_MOLECULES	SLC15A1(1),SLC29A2(1),SLC37A4(1),SLC5A11(1),SLC7A6(1),SLC9A9(1);ABCD3(1),NUP155(1),SLC15A4(2),SLC1A3(1),SLC26A2(4),SLC2A11(1),SLC2A3(1),SLC2A4(1),SLC5A7(1),SLC7A3(3),SLC9A6(1)	5	3	1	10	0.375	0.909090909091	13.8089870997783	0.0237358101135191	2.47278308332053	0.012526226432299
BIOCARTA_CTCF_PATHWAY	TGFBR2(1);MDM2(3),MTOR(1),PIK3CA(2),TGFB2(1),TGFBR1(3)	7	1	4	7	0.125	0.636363636364	10.5808899536387	0.0371120107962214	2.22898241431057	0.0156294042287426
BIOCARTA_P38MAPK_PATHWAY	MAP3K9(1);MAP3K9(1),TGFB2(1),TGFBR1(3),TRAF2(3)	7	1	4	7	0.125	0.636363636364	10.5808899536387	0.0371120107962214	2.22898241431057	0.0156294042287426
BIOCARTA_ARF_PATHWAY	;MDM2(3),PIK3CA(2)	8	0	6	5	0	0.454545454545	NA	0.0397316821465428	2.22150060433594	0.0182645716209257
BIOCARTA_IL7_PATHWAY	;NMI(2),PIK3CA(2),PTK2B(1)	8	0	6	5	0	0.454545454545	NA	0.0397316821465428	2.22150060433594	0.0182645716209257
KEGG_VIRAL_MYOCARDITIS	;EIF4G3(1),PRF1(3),SGCA(1)	8	0	6	5	0	0.454545454545	NA	0.0397316821465428	2.22150060433594	0.0182645716209257
REACTOME_HORMONE_BIOSYNTHESIS	;CYP27B1(1),PNMT(2),STAR(1),TBXAS1(1)	8	0	6	5	0	0.454545454545	NA	0.0397316821465428	2.22150060433594	0.0182645716209257
REACTOME_NEURORANSMITTER_RECEPTOR_BINDING_AND_DOWNSTREAM_TRANSMISSION_IN_THE_POSTSYNAPTIC_CELL	;GRIK1(1),GRIP2(1),MDM2(3)	8	0	6	5	0	0.454545454545	NA	0.0397316821465428	2.22150060433594	0.0182645716209257
SIG_PIP3_SIGNALING_IN_CARDIAC_MYOCTES	;EBP(1),NOLC1(1),PIK3CA(2),SLC2A4(1)	8	0	6	5	0	0.454545454545	NA	0.0397316821465428	2.22150060433594	0.0182645716209257
KEGG_APOPTOSIS	DFFB(1),ENDOG(1),NFKB1(1);CAPN1(1),PIK3CA(2),PIK3R5(1),TNFRSF10A(1),TNFRSF10C(1),TRAF2(3)	6	2	3	8	0.25	0.727272727273	7.02745098847316	0.0548940223862824	2.05713834775841	0.0253297131345255
REACTOME_SLC_MEDIATED_TRANSMEMBRANE_TRANSPORT	SLC15A1(1),SLC5A11(1),SLC7A6(1),SLC9A9(1);SLC15A4(2),SLC1A3(1),SLC26A2(4),SLC2A11(1),SLC2A3(1),SLC2A4(1),SLC5A7(1),SLC7A3(3),SLC9A6(1)	6	2	3	8	0.25	0.727272727273	7.02745098847316	0.0548940223862824	2.05713834775841	0.0253297131345255
KEGG_CHRONIC_MYELOID_LEUKEMIA	ARAF(1),NFKB1(1),TGFBR2(1);MDM2(3),PIK3CA(2),PIK3R5(1),SHC2(1),TGFB2(1),TGFBR1(3)	5	3	2	9	0.375	0.818181818182	6.6105066834864	0.0673969992855442	1.9772447378225	0.0419638354408196
REACTOME_CELL_CYCLE_MITOTIC	CCNE1(1),CDC25A(1),POLA2(1),RPA1(1),TSGA14(1);BUB1B(2),CENPI(1),CLIP1(1),DCTN3(1),DNA2(1),POLE2(1),RPA4(3)	5	3	2	9	0.375	0.818181818182	6.6105066834864	0.0673969992855442	1.9772447378225	0.0419638354408196
BIOCARTA_D4GDI_PATHWAY	;PARP1(1),PRF1(3)	8	0	7	4	0	0.363636363636	NA	0.085139318885449	1.91959591707434	0.0419668437036641
BIOCARTA_EIF4_PATHWAY	;EIF4G3(1),MTOR(1),PIK3CA(2)	8	0	7	4	0	0.363636363636	NA	0.085139318885449	1.91959591707434	0.0419668437036641
BIOCARTA_MTOR_PATHWAY	;EIF3A(1),EIF4G3(1),MTOR(1),PIK3CA(2)	8	0	7	4	0	0.363636363636	NA	0.085139318885449	1.91959591707434	0.0419668437036641
KEGG_MTOR_SIGNALING_PATHWAY	;MTOR(1),PIK3CA(2),PIK3R5(1),RPTOR(2)	8	0	7	4	0	0.363636363636	NA	0.085139318885449	1.91959591707434	0.0419668437036641
KEGG_RHEUMATOID_ARTHRITIS	;ATP6V1E2(1),ATP6V1H(1),MMP3(1),TGFB2(1)	8	0	7	4	0	0.363636363636	NA	0.085139318885449	1.91959591707434	0.0419668437036641
REACTOME_CD28_CO_STIMULATION	;MTOR(1),PIK3CA(2),YES1(1)	8	0	7	4	0	0.363636363636	NA	0.085139318885449	1.91959591707434	0.0419668437036641
REACTOME_G_ALPHA_12_13_SIGNALLING_EVENTS	;ARHGEF12(1),MCF2(1),PIK3CA(2)	8	0	7	4	0	0.363636363636	NA	0.085139318885449	1.91959591707434	0.0419668437036641
REACTOME_HOST_INTERACTIONS_OF_HIV_FACTORS	;ATP6V1H(1),CCNT1(2),NUP155(1)	8	0	7	4	0	0.363636363636	NA	0.085139318885449	1.91959591707434	0.0419668437036641
REACTOME_MITOCHONDRIAL_FATTY_ACID_BETA_OXIDATION	;ECI1(1),HADHA(3)	8	0	7	4	0	0.363636363636	NA	0.085139318885449	1.91959591707434	0.0419668437036641
REACTOME_MITOTIC_M_M_G1_PHASES	;BUB1B(2),CENPI(1),CLIP1(1)	8	0	7	4	0	0.363636363636	NA	0.085139318885449	1.91959591707434	0.0419668437036641
REACTOME_MITOTIC_PROMETAPHASE	;BUB1B(2),CENPI(1),CLIP1(1)	8	0	7	4	0	0.363636363636	NA	0.085139318885449	1.91959591707434	0.0419668437036641
REACTOME_TRAFFICKING_OF_AMPA_RECEPTORS	;GRIP2(1),MDM2(3)	8	0	7	4	0	0.363636363636	NA	0.085139318885449	1.91959591707434	0.0419668437036641
BIOCARTA_MAPK_PATHWAY	ARAF(1),MAP3K9(1),NFKB1(1);MAP3K9(1),TGFB2(1),TGFBR1(3),TRAF2(3)	6	2	4	7	0.25	0.636363636364	4.77262127565397	0.114908311502739	1.6653024719949	0.0655538886757691
KEGG_INOSITOL_PHOSPHATE_METABOLISM	INPP5E(1),PI4K2B(1);ALDH6A1(2),INPP5A(3),IPPK(1),PIK3CA(2)	6	2	4	7	0.25	0.636363636364	4.77262127565397	0.114908311502739	1.6653024719949	0.0655538886757691
KEGG_PHAGOSOME	C1R(1),DYNC1LI1(1),RILP(1),TFRC(1);ATP6V1E2(1),ATP6V1H(1),CANX(1),HGS(1),LAMP2(1),NCF2(2),SCARB1(2),TUBAL3(2)	6	2	4	7	0.25	0.636363636364	4.77262127565397	0.114908311502739	1.6653024719949	0.0655538886757691
KEGG_PROTEIN_PROCESSING_IN_ENDOPLASMIC_RETICULUM	DNAJC10(1),UFD1L(1);CANX(1),CAPN1(1),CRYAA(1),DNAJB12(1),PRKCSH(1),TRAF2(3),TUSC3(1)	6	2	4	7	0.25	0.636363636364	4.77262127565397	0.114908311502739	1.6653024719949	0.0655538886757691
KEGG_PYRIMIDINE_METABOLISM	NT5C1A(1),POLA2(1),POLR3GL(1);CTPS2(1),ENTPD4(1),ENTPD6(1),NME7(1),NT5C2(1),NT5C3(2),NT5M(1),POLE2(1)	6	2	4	7	0.25	0.636363636364	4.77262127565397	0.114908311502739	1.6653024719949	0.0655538886757691
BIOCARTA_ATRBRCA_PATHWAY	;HUS1(3)	8	0	8	3	0	0.272727272727	NA	0.170278637770898	1.60963010996598	0.0687197775804975
BIOCARTA_BCELLSURVIVAL_PATHWAY	;MTOR(1),PIK3CA(2)	8	0	8	3	0	0.272727272727	NA	0.170278637770898	1.60963010996598	0.0687197775804975
BIOCARTA_CTL_PATHWAY	;PRF1(3)	8	0	8	3	0	0.272727272727	NA	0.170278637770898	1.60963010996598	0.0687197775804975
BIOCARTA_IGF1MTOR_PATHWAY	;IGF1R(1),MTOR(1),PIK3CA(2)	8	0	8	3	0	0.272727272727	NA	0.170278637770898	1.60963010996598	0.0687197775804975
BIOCARTA_INSULIN_PATHWAY	;PIK3CA(2),SLC2A4(1)	8	0	8	3	0	0.272727272727	NA	0.170278637770898	1.60963010996598	0.0687197775804975
BIOCARTA_MET_PATHWAY	;PIK3CA(2),PTK2B(1)	8	0	8	3	0	0.272727272727	NA	0.170278637770898	1.60963010996598	0.0687197775804975
BIOCARTA_PPARA_PATHWAY	;CITED2(1),PIK3CA(2)	8	0	8	3	0	0.272727272727	NA	0.170278637770898	1.60963010996598	0.0687197775804975
KEGG_FATTY_ACID_ELONGATION_IN_MITOCHONDRIA	;HADHA(3)	8	0	8	3	0	0.272727272727	NA	0.170278637770898	1.60963010996598	0.0687197775804975
KEGG_GRAFT_VERSUS_HOST_DISEASE	;PRF1(3)	8	0	8	3	0	0.272727272727	NA	0.170278637770898	1.60963010996598	0.0687197775804975
KEGG_TYPE_I_DIABETES_MELLITUS	;PRF1(3)	8	0	8	3	0	0.272727272727	NA	0.170278637770898	1.60963010996598	0.0687197775804975
REACTOME_AKT_PHOSPHORYLATES_TARGETS_IN_THE_CYTOSOL	;MDM2(3)	8	0	8	3	0	0.272727272727	NA	0.170278637770898	1.60963010996598	0.0687197775804975
REACTOME_CD28_DEPENDENT_PI3K_AKT_SIGNALING	;MTOR(1),PIK3CA(2)	8	0	8	3	0	0.272727272727	NA	0.170278637770898	1.60963010996598	0.0687197775804975
REACTOME_DEATH_RECEPTOR_SIGNALLING	;TRAF2(3)	8	0	8	3	0	0.272727272727	NA	0.170278637770898	1.60963010996598	0.0687197775804975
REACTOME_FACILITATIVE_NA_INDEPENDENT_GLUCOSE_TRANSPORTERS	;SLC2A11(1),SLC2A3(1),SLC2A4(1)	8	0	8	3	0	0.272727272727	NA	0.170278637770898	1.60963010996598	0.0687197775804975
REACTOME_STABILIZATION_OF_P53	;MDM2(3)	8	0	8	3	0	0.272727272727	NA	0.170278637770898	1.60963010996598	0.0687197775804975
SA_G1_AND_S_PHASES	;MDM2(3)	8	0	8	3	0	0.272727272727	NA	0.170278637770898	1.60963010996598	0.0687197775804975
SA_PTEN_PATHWAY	;ILK(1),PIK3CA(2),PTK2B(1)	8	0	8	3	0	0.272727272727	NA	0.170278637770898	1.60963010996598	0.0687197775804975
SIG_INSULIN_RECEPTOR_PATHWAY_IN_CARDIAC_MYOCYTES	;PIK3CA(2),SLC2A4(1)	8	0	8	3	0	0.272727272727	NA	0.170278637770898	1.60963010996598	0.0687197775804975
KEGG_GLIOMA	ARAF(1),CALML5(1),PDGFRA(1);IGF1R(1),MDM2(3),MTOR(1),PIK3CA(2),PIK3R5(1),SHC2(1)	5	3	3	8	0.375	0.727272727273	4.07441713323573	0.143804080336588	1.53552121874728	0.0772009302908119
BIOCARTA_CASPASE_PATHWAY	DFFB(1);LMNB1(1),PARP1(1),PRF1(3)	7	1	6	5	0.125	0.454545454545	5.33087440668156	0.153250773993808	1.52575977481479	0.0887532379060634
BIOCARTA_GH_PATHWAY	JAK2(1);HNF1A(1),PIK3CA(2),PTPN6(1),SLC2A4(1)	7	1	6	5	0.125	0.454545454545	5.33087440668156	0.153250773993808	1.52575977481479	0.0887532379060634
KEGG_ARACHIDONIC_ACID_METABOLISM	PLA2G2D(1);AKR1C3(1),HPGDS(2),PLA2G6(1),TBXAS1(1)	7	1	6	5	0.125	0.454545454545	5.33087440668156	0.153250773993808	1.52575977481479	0.0887532379060634
KEGG_BACTERIAL_INVASION_OF_EPITHELIAL_CELLS	CAV3(1);ILK(1),PIK3CA(2),PIK3R5(1),SHC2(1),WASF1(1)	7	1	6	5	0.125	0.454545454545	5.33087440668156	0.153250773993808	1.52575977481479	0.0887532379060634
KEGG_FC_GAMMA_R_MEDIATED_PHAGOCYTOSIS	SYK(1);PIK3CA(2),PIK3R5(1),PLA2G6(1),SPHK1(1),WASF1(1)	7	1	6	5	0.125	0.454545454545	5.33087440668156	0.153250773993808	1.52575977481479	0.0887532379060634
KEGG_VEGF_SIGNALING_PATHWAY	PLA2G2D(1);PIK3CA(2),PIK3R5(1),PLA2G6(1),SHC2(1),SPHK1(1)	7	1	6	5	0.125	0.454545454545	5.33087440668156	0.153250773993808	1.52575977481479	0.0887532379060634
REACTOME_CELL_DEATH_SIGNALLING_VIA_NRAGE_NRIF_AND_NADE	PSEN2(1);ARHGEF12(1),MCF2(1),PSEN2(3)	7	1	6	5	0.125	0.454545454545	5.33087440668156	0.153250773993808	1.52575977481479	0.0887532379060634
REACTOME_INFLUENZA_LIFE_CYCLE	RPL35A(1);CANX(1),NUP155(1),RPL7(2),RPS16(1)	7	1	6	5	0.125	0.454545454545	5.33087440668156	0.153250773993808	1.52575977481479	0.0887532379060634
REACTOME_METABOLISM_OF_PROTEINS	FBXW10(1),LONP2(1),PIGF(1),PIGL(1),PIGM(1),RPL35A(1);CCT3(1),EIF3A(1),FBXW5(1),FBXW9(1),KIF13A(1),PIGG(1),PIGW(1),PROC(1),PROZ(1),RPL7(2),RPS16(1),SPHK1(1)	4	4	2	9	0.5	0.818181818182	4.12333373655912	0.165634674922601	1.4731473687867	0.113876161964688
BIOCARTA_TGFB_PATHWAY	SMAD7(1),TGFBR2(1);SMAD7(2),TGFB2(1),TGFBR1(3)	6	2	5	6	0.25	0.545454545455	3.35770600578857	0.20826387235056	1.28785650604611	0.118595199714847
KEGG_CELL_CYCLE	CCNE1(1),CDC25A(1);BUB1B(2),MDM2(3),TGFB2(1)	6	2	5	6	0.25	0.545454545455	3.35770600578857	0.20826387235056	1.28785650604611	0.118595199714847
KEGG_LEUKOCYTE_TRANSENDOTHELIAL_MIGRATION	MYL2(1),SIPA1(1);CLDN23(2),ITGA4(2),NCF2(2),PIK3CA(2),PIK3R5(1),PTK2B(1)	6	2	5	6	0.25	0.545454545455	3.35770600578857	0.20826387235056	1.28785650604611	0.118595199714847
KEGG_SMALL_CELL_LUNG_CANCER	CCNE1(1),ITGA3(1),NFKB1(1);PIK3CA(2),PIK3R5(1),TRAF2(3)	6	2	5	6	0.25	0.545454545455	3.35770600578857	0.20826387235056	1.28785650604611	0.118595199714847
REACTOME_METABOLISM_OF_AMINO_ACIDS	MCCC1(1),SLC7A6(1);ADC(1),ALDH6A1(2),OTC(1),SLC7A3(3)	6	2	5	6	0.25	0.545454545455	3.35770600578857	0.20826387235056	1.28785650604611	0.118595199714847
BIOCARTA_BAD_PATHWAY	;IGF1R(1),PIK3CA(2)	8	0	9	2	0	0.181818181818	NA	0.321637426900585	1.27501703878727	0.145392002545016
BIOCARTA_CCR5_PATHWAY	;CCR5(1),PTK2B(1)	8	0	9	2	0	0.181818181818	NA	0.321637426900585	1.27501703878727	0.145392002545016
BIOCARTA_CREB_PATHWAY	;PIK3CA(2)	8	0	9	2	0	0.181818181818	NA	0.321637426900585	1.27501703878727	0.145392002545016
BIOCARTA_CTLA4_PATHWAY	;PIK3CA(2)	8	0	9	2	0	0.181818181818	NA	0.321637426900585	1.27501703878727	0.145392002545016
BIOCARTA_EGF_PATHWAY	;PIK3CA(2)	8	0	9	2	0	0.181818181818	NA	0.321637426900585	1.27501703878727	0.145392002545016
BIOCARTA_ERK5_PATHWAY	;PIK3CA(2)	8	0	9	2	0	0.181818181818	NA	0.321637426900585	1.27501703878727	0.145392002545016
BIOCARTA_HDAC_PATHWAY	;IGF1R(1),PIK3CA(2)	8	0	9	2	0	0.181818181818	NA	0.321637426900585	1.27501703878727	0.145392002545016
BIOCARTA_HER2_PATHWAY	;PIK3CA(2)	8	0	9	2	0	0.181818181818	NA	0.321637426900585	1.27501703878727	0.145392002545016
BIOCARTA_IGF1_PATHWAY	;IGF1R(1),PIK3CA(2)	8	0	9	2	0	0.181818181818	NA	0.321637426900585	1.27501703878727	0.145392002545016
BIOCARTA_IGF1R_PATHWAY	;IGF1R(1),PIK3CA(2)	8	0	9	2	0	0.181818181818	NA	0.321637426900585	1.27501703878727	0.145392002545016
BIOCARTA_LAIR_PATHWAY	;ITGA4(2)	8	0	9	2	0	0.181818181818	NA	0.321637426900585	1.27501703878727	0.145392002545016
BIOCARTA_LONGEVITY_PATHWAY	;IGF1R(1),PIK3CA(2)	8	0	9	2	0	0.181818181818	NA	0.321637426900585	1.27501703878727	0.145392002545016
BIOCARTA_LYM_PATHWAY	;ITGA4(2)	8	0	9	2	0	0.181818181818	NA	0.321637426900585	1.27501703878727	0.145392002545016
BIOCARTA_MONOCYTE_PATHWAY	;ITGA4(2)	8	0	9	2	0	0.181818181818	NA	0.321637426900585	1.27501703878727	0.145392002545016
BIOCARTA_NEUROTRANSMITTERS_PATHWAY	;PNMT(2)	8	0	9	2	0	0.181818181818	NA	0.321637426900585	1.27501703878727	0.145392002545016
BIOCARTA_NFAT_PATHWAY	;PIK3CA(2)	8	0	9	2	0	0.181818181818	NA	0.321637426900585	1.27501703878727	0.145392002545016
BIOCARTA_NGF_PATHWAY	;PIK3CA(2)	8	0	9	2	0	0.181818181818	NA	0.321637426900585	1.27501703878727	0.145392002545016
BIOCARTA_PTEN_PATHWAY	;ILK(1),PIK3CA(2)	8	0	9	2	0	0.181818181818	NA	0.321637426900585	1.27501703878727	0.145392002545016
BIOCARTA_TFF_PATHWAY	;PIK3CA(2)	8	0	9	2	0	0.181818181818	NA	0.321637426900585	1.27501703878727	0.145392002545016
BIOCARTA_TRKA_PATHWAY	;PIK3CA(2)	8	0	9	2	0	0.181818181818	NA	0.321637426900585	1.27501703878727	0.145392002545016
BIOCARTA_VEGF_PATHWAY	;PIK3CA(2)	8	0	9	2	0	0.181818181818	NA	0.321637426900585	1.27501703878727	0.145392002545016
KEGG_GALACTOSE_METABOLISM	;GAA(1),PFKP(1)	8	0	9	2	0	0.181818181818	NA	0.321637426900585	1.27501703878727	0.145392002545016
KEGG_HEDGEHOG_SIGNALING_PATHWAY	;WNT2B(2)	8	0	9	2	0	0.181818181818	NA	0.321637426900585	1.27501703878727	0.145392002545016
KEGG_PATHOGENIC_ESCHERICHIA_COLI_INFECTION	;TUBAL3(2)	8	0	9	2	0	0.181818181818	NA	0.321637426900585	1.27501703878727	0.145392002545016
KEGG_PORPHYRIN_AND_CHLOROPHYLL_METABOLISM	;UGT1A3(2)	8	0	9	2	0	0.181818181818	NA	0.321637426900585	1.27501703878727	0.145392002545016
KEGG_SELENOCOMPOUND_METABOLISM	;CTH(1),PAPSS1(1)	8	0	9	2	0	0.181818181818	NA	0.321637426900585	1.27501703878727	0.145392002545016
KEGG_STARCH_AND_SUCROSE_METABOLISM	;GAA(1),UGT1A3(2)	8	0	9	2	0	0.181818181818	NA	0.321637426900585	1.27501703878727	0.145392002545016
KEGG_STEROID_BIOSYNTHESIS	;CYP27B1(1),EBP(1)	8	0	9	2	0	0.181818181818	NA	0.321637426900585	1.27501703878727	0.145392002545016
KEGG_VIBRIO_CHOLERAE_INFECTION	;ATP6V1E2(1),ATP6V1H(1)	8	0	9	2	0	0.181818181818	NA	0.321637426900585	1.27501703878727	0.145392002545016
REACTOME_AMINE_DERIVED_HORMONES	;PNMT(2)	8	0	9	2	0	0.181818181818	NA	0.321637426900585	1.27501703878727	0.145392002545016
REACTOME_CDC20_PHOSPHO_APC_MEDIATED_DEGRADATION_OF_CYCLIN_A	;BUB1B(2)	8	0	9	2	0	0.181818181818	NA	0.321637426900585	1.27501703878727	0.145392002545016
REACTOME_CELL_CELL_ADHESION_SYSTEMS	;CLDN23(2)	8	0	9	2	0	0.181818181818	NA	0.321637426900585	1.27501703878727	0.145392002545016
REACTOME_CELL_JUNCTION_ORGANIZATION	;CLDN23(2),ILK(1)	8	0	9	2	0	0.181818181818	NA	0.321637426900585	1.27501703878727	0.145392002545016
REACTOME_ENERGY_DEPENDENT_REGULATION_OF_MTOR_BY_LKB1_AMPK	;RPTOR(2)	8	0	9	2	0	0.181818181818	NA	0.321637426900585	1.27501703878727	0.145392002545016
REACTOME_FORMATION_OF_THE_TERNARY_COMPLEX_AND_SUBSEQUENTLY_THE_43S_COMPLEX	;EIF3A(1),RPS16(1)	8	0	9	2	0	0.181818181818	NA	0.321637426900585	1.27501703878727	0.145392002545016
REACTOME_GAB1_SIGNALOSOME	;PIK3CA(2)	8	0	9	2	0	0.181818181818	NA	0.321637426900585	1.27501703878727	0.145392002545016
REACTOME_GAMMA_CARBOXYLATION_TRANSPORT_AND_AMINO_TERMINAL_CLEAVAGE_OF_PROTEINS	;PROC(1),PROZ(1)	8	0	9	2	0	0.181818181818	NA	0.321637426900585	1.27501703878727	0.145392002545016
REACTOME_GLUCURONIDATION	;UGT1A3(2)	8	0	9	2	0	0.181818181818	NA	0.321637426900585	1.27501703878727	0.145392002545016
REACTOME_HDL_MEDIATED_LIPID_TRANSPORT	;SCARB1(2)	8	0	9	2	0	0.181818181818	NA	0.321637426900585	1.27501703878727	0.145392002545016
REACTOME_INACTIVATION_OF_APC_VIA_DIRECT_INHIBITION_OF_THE_APCOMPLEX	;BUB1B(2)	8	0	9	2	0	0.181818181818	NA	0.321637426900585	1.27501703878727	0.145392002545016
REACTOME_LIPOPROTEIN_METABOLISM	;SCARB1(2)	8	0	9	2	0	0.181818181818	NA	0.321637426900585	1.27501703878727	0.145392002545016
REACTOME_METABOLISM_OF_RNA	;EXOSC9(1),NUP155(1)	8	0	9	2	0	0.181818181818	NA	0.321637426900585	1.27501703878727	0.145392002545016
REACTOME_MTORC1_MEDIATED_SIGNALLING	;MTOR(1),RPTOR(2)	8	0	9	2	0	0.181818181818	NA	0.321637426900585	1.27501703878727	0.145392002545016
REACTOME_MTOR_SIGNALLING	;MTOR(1),RPTOR(2)	8	0	9	2	0	0.181818181818	NA	0.321637426900585	1.27501703878727	0.145392002545016
REACTOME_MYOGENESSIS	;CDON(1),MYF5(1)	8	0	9	2	0	0.181818181818	NA	0.321637426900585	1.27501703878727	0.145392002545016
REACTOME_NRAGE_SIGNALS_DEATH_THROUGH_JNK	;ARHGEF12(1),MCF2(1)	8	0	9	2	0	0.181818181818	NA	0.321637426900585	1.27501703878727	0.145392002545016
REACTOME_REGULATION_OF_AMPK_ACTIVITY_VIA_LKB1	;RPTOR(2)	8	0	9	2	0	0.181818181818	NA	0.321637426900585	1.27501703878727	0.145392002545016
REACTOME_REGULATION_OF_APC_ACTIVATORS_BETWEEN_G1_S_AND_EARLY_ANAPHASE	;BUB1B(2)	8	0	9	2	0	0.181818181818	NA	0.321637426900585	1.27501703878727	0.145392002545016
REACTOME_RNA_POLYMERASE_I_PROMOTER_CLEARANCE	;HIST1H2AB(1),KAT2B(1)	8	0	9	2	0	0.181818181818	NA	0.321637426900585	1.27501703878727	0.145392002545016
REACTOME_STEROID_HORMONES	;CYP27B1(1),STAR(1)	8	0	9	2	0	0.181818181818	NA	0.321637426900585	1.27501703878727	0.145392002545016
REACTOME_TIE2_SIGNALING	;PIK3CA(2)	8	0	9	2	0	0.181818181818	NA	0.321637426900585	1.27501703878727	0.145392002545016
REACTOME_TIGHT_JUNCTION_INTERACTIONS	;CLDN23(2)	8	0	9	2	0	0.181818181818	NA	0.321637426900585	1.27501703878727	0.145392002545016
REACTOME_TRANSLATION_INITIATION_COMPLEX_FORMATION	;EIF3A(1),RPS16(1)	8	0	9	2	0	0.181818181818	NA	0.321637426900585	1.27501703878727	0.145392002545016
SA_TRKA_RECEPTOR	;PIK3CA(2)	8	0	9	2	0	0.181818181818	NA	0.321637426900585	1.27501703878727	0.145392002545016
SIG_IL4RECEPTOR_IN_B_LYPHOCYTES	;PIK3CA(2)	8	0	9	2	0	0.181818181818	NA	0.321637426900585	1.27501703878727	0.145392002545016
ST_DIFFERENTIATION_PATHWAY_IN_PC12_CELLS	;PIK3CA(2)	8	0	9	2	0	0.181818181818	NA	0.321637426900585	1.27501703878727	0.145392002545016
ST_PHOSPHOINOSITIDE_3_KINASE_PATHWAY	;PIK3CA(2)	8	0	9	2	0	0.181818181818	NA	0.321637426900585	1.27501703878727	0.145392002545016
KEGG_NEUROACTIVE_LIGAND_RECEPTOR_INTERACTION	ADRA2C(4),AGTR1(1),CHRM5(1),F2R(1),GABRA6(1),GRM2(1),GRM7(1),MC2R(1),OPRL1(1);ADORA2B(1),ADRA1B(2),ADRA2C(1),AGTR1(1),C3AR1(1),CHRNA10(3),CHRNA2(2),DRD1(1),DRD4(2),GABRD(1),GABRR1(1),GLP1R(1),GRIK1(1),TAAR6(1)	1	7	0	11	0.875	1	NA	0.421052631578947	1.20473602456675	0.203967727755402
BIOCARTA_ATM_PATHWAY	NFKB1(1);MDM2(3),RBBP8(1)	7	1	7	4	0.125	0.363636363636	3.73352155184632	0.266769865841073	1.16628781727637	0.203967727755584
BIOCARTA_NKCELLS_PATHWAY	SYK(1);PIK3CA(2),PTK2B(1),PTPN6(1)	7	1	7	4	0.125	0.363636363636	3.73352155184632	0.266769865841073	1.16628781727637	0.203967727755584
BIOCARTA_PAR1_PATHWAY	F2R(1);ARHGEF12(1),PIK3CA(2),PTK2B(1)	7	1	7	4	0.125	0.363636363636	3.73352155184632	0.266769865841073	1.16628781727637	0.203967727755584
KEGG_GLYCOSAMINOGLYCAN_BIOSYNTHESIS_HEPARAN_SULFATE	NDST2(1);EXT2(1),NDST2(3)	7	1	7	4	0.125	0.363636363636	3.73352155184632	0.266769865841073	1.16628781727637	0.203967727755584
KEGG_NUCLEOTIDE_EXCISION_REPAIR	RPA1(1);POLE2(1),RPA4(3)	7	1	7	4	0.125	0.363636363636	3.73352155184632	0.266769865841073	1.16628781727637	0.203967727755584
REACTOME_APOPTOSIS	DFFB(1);LMNB1(1),TRAF2(3)	7	1	7	4	0.125	0.363636363636	3.73352155184632	0.266769865841073	1.16628781727637	0.203967727755584
REACTOME_COMMON_PATHWAY	FGB(1);FGB(1),PF4V1(1),PROC(1),SERPINC1(1)	7	1	7	4	0.125	0.363636363636	3.73352155184632	0.266769865841073	1.16628781727637	0.203967727755584
REACTOME_COSTIMULATION_BY_THE_CD28_FAMILY	CD274(1);MTOR(1),PIK3CA(2),PTPN6(1),YES1(1)	7	1	7	4	0.125	0.363636363636	3.73352155184632	0.266769865841073	1.16628781727637	0.203967727755584
REACTOME_FORMATION_OF_A_POOL_OF_FREE_40S_SUBUNITS	RPL35A(1);EIF3A(1),RPL7(2),RPS16(1)	7	1	7	4	0.125	0.363636363636	3.73352155184632	0.266769865841073	1.16628781727637	0.203967727755584
REACTOME_FORMATION_OF_FIBRIN_CLOT_CLOTTING_CASCADE	FGB(1);FGB(1),KLKB1(1),PF4V1(1),PROC(1),SERPINC1(1)	7	1	7	4	0.125	0.363636363636	3.73352155184632	0.266769865841073	1.16628781727637	0.203967727755584
REACTOME_GTP_HYDROLYSIS_AND_JOINING_OF_THE_60S_RIBOSOMAL_SUBUNIT	RPL35A(1);EIF3A(1),RPL7(2),RPS16(1)	7	1	7	4	0.125	0.363636363636	3.73352155184632	0.266769865841073	1.16628781727637	0.203967727755584
REACTOME_IRS_RELATED_EVENTS	FGFR2(1);MTOR(1),PIK3CA(2),RPTOR(2)	7	1	7	4	0.125	0.363636363636	3.73352155184632	0.266769865841073	1.16628781727637	0.203967727755584
REACTOME_METABLISM_OF_NUCLEOTIDES	NT5C1A(1),SLC29A2(1);CTPS2(1),NT5C2(1),NT5C3(2),NT5M(1)	7	1	7	4	0.125	0.363636363636	3.73352155184632	0.266769865841073	1.16628781727637	0.203967727755584
REACTOME_TRANSLATION	RPL35A(1);EIF3A(1),RPL7(2),RPS16(1)	7	1	7	4	0.125	0.363636363636	3.73352155184632	0.266769865841073	1.16628781727637	0.203967727755584
KEGG_NEUROTROPHIN_SIGNALING_PATHWAY	CALML5(1),NFKB1(1),NTRK2(1),PSEN2(1);PIK3CA(2),PIK3R5(1),PSEN2(3),SHC2(1)	5	3	4	7	0.375	0.636363636364	2.74898988876604	0.25494165277447	1.12652814282008	0.203968180831677
REACTOME_HIV_INFECTION	SUPT4H1(1),TAF1(1),TAF11(1);ATP6V1H(1),CCNT1(2),CCR5(1),GTF2E2(2),NUP155(1)	5	3	4	7	0.375	0.636363636364	2.74898988876604	0.25494165277447	1.12652814282008	0.203968180831677
REACTOME_TRKA_SIGNALLING_FROM_THE_PLASMA_MEMBRANE	ADCY5(1),ITPR1(1),ITPR2(1);MDM2(3),MTOR(1),PIK3CA(2),SHC2(1)	5	3	4	7	0.375	0.636363636364	2.74898988876604	0.25494165277447	1.12652814282008	0.203968180831677
KEGG_NATURAL_KILLER_CELL_MEDIATED_CYTOTOXICITY	ARAF(1),IFNAR1(1),SYK(1),ULBP3(1);PIK3CA(2),PIK3R5(1),PRF1(3),PTK2B(1),PTPN6(1),SHC2(1),TNFRSF10A(1),TNFRSF10C(1)	4	4	3	8	0.5	0.727272727273	2.52553261135126	0.296618242438676	1.01397166042179	0.204015517748787
KEGG_PURINE_METABOLISM	ADCY5(1),ENTPD2(1),NPR2(1),NT5C1A(1),POLA2(1),POLR3GL(1);ENTPD4(1),ENTPD6(1),NME7(1),NT5C2(1),NT5C3(2),NT5M(1),PAPSS1(1),POLE2(1)	4	4	3	8	0.5	0.727272727273	2.52553261135126	0.296618242438676	1.01397166042179	0.204015517748787
KEGG_OSTEOCLAST_DIFFERENTIATION	IFNAR1(1),LILRA3(1),NFKB1(1),NFKB2(1),SIRPA(1),SYK(1),TGFBR2(1);BLNK(1),NCF2(2),PIK3CA(2),PIK3R5(1),TGFB2(1),TGFBR1(3),TRAF2(3),TREM2(1)	3	5	2	9	0.625	0.818181818182	2.55559619272452	0.335913312693499	0.944137756842773	0.215696289118153
REACTOME_SIGNALLING_BY_NGF	ADCY5(1),ITPR1(1),ITPR2(1),NFKB1(1),NTRK2(1),PSEN2(1),SORCS3(1);ARHGEF12(1),MCF2(1),MDM2(3),MTOR(1),PIK3CA(2),PSEN2(3),SHC2(1)	3	5	2	9	0.625	0.818181818182	2.55559619272452	0.335913312693499	0.944137756842773	0.215696289118153
BIOCARTA_ALK_PATHWAY	FZD1(1),MYL2(1),TGFBR2(1);HNF1A(1),TGFB2(1),TGFBR1(3)	6	2	6	5	0.25	0.454545454545	2.38223288196955	0.336627768516313	0.912574494379614	0.266661231398072
BIOCARTA_IL2RB_PATHWAY	IL2RA(1),SYK(1);NMI(2),PIK3CA(2),PTPN6(1)	6	2	6	5	0.25	0.454545454545	2.38223288196955	0.336627768516313	0.912574494379614	0.266661231398072
BIOCARTA_RAC1_PATHWAY	MYL2(1),PDGFRA(1);NCF2(2),PIK3CA(2),WASF1(1)	6	2	6	5	0.25	0.454545454545	2.38223288196955	0.336627768516313	0.912574494379614	0.266661231398072
BIOCARTA_TNFR1_PATHWAY	BAG4(1),DFFB(1);LMNB1(1),PARP1(1),TRAF2(3)	6	2	6	5	0.25	0.454545454545	2.38223288196955	0.336627768516313	0.912574494379614	0.266661231398072
KEGG_ACUTE_MYELOID_LEUKEMIA	ARAF(1),NFKB1(1);MTOR(1),PIK3CA(2),PIK3R5(1),ZBTB16(1)	6	2	6	5	0.25	0.454545454545	2.38223288196955	0.336627768516313	0.912574494379614	0.266661231398072
KEGG_ADIPOCYTOKINE_SIGNALING_PATHWAY	JAK2(1),NFKB1(1);CAMKK2(1),MTOR(1),SLC2A4(1),TRAF2(3)	6	2	6	5	0.25	0.454545454545	2.38223288196955	0.336627768516313	0.912574494379614	0.266661231398072
KEGG_DNA_REPLICATION	POLA2(1),RPA1(1);DNA2(1),POLE2(1),RPA4(3)	6	2	6	5	0.25	0.454545454545	2.38223288196955	0.336627768516313	0.912574494379614	0.266661231398072
KEGG_FAT_DIGESTION_AND_ABSORPTION	PLA2G2D(1),SLC27A4(1);MOGAT2(1),MOGAT3(1),PLA2G6(1),PNLIP(1),SCARB1(2)	6	2	6	5	0.25	0.454545454545	2.38223288196955	0.336627768516313	0.912574494379614	0.266661231398072
KEGG_RIG_I_LIKE_RECEPTOR_SIGNALING_PATHWAY	IRF3(1),NFKB1(1);DHX58(2),TRAF2(3)	6	2	6	5	0.25	0.454545454545	2.38223288196955	0.336627768516313	0.912574494379614	0.266661231398072
REACTOME_AMINO_ACID_AND_OLIGOPEPTIDE_SLC_TRANSPORTERS	SLC15A1(1),SLC7A6(1);SLC15A4(2),SLC1A3(1),SLC7A3(3)	6	2	6	5	0.25	0.454545454545	2.38223288196955	0.336627768516313	0.912574494379614	0.266661231398072
REACTOME_CELL_CYCLE_CHECKPOINTS	CCNE1(1),CDC25A(1),RPA1(1);BUB1B(2),HUS1(3),MDM2(3)	6	2	6	5	0.25	0.454545454545	2.38223288196955	0.336627768516313	0.912574494379614	0.266661231398072
REACTOME_INORGANIC_CATION_ANION_SLC_TRANSPORTERS	SLC15A1(1),SLC7A6(1),SLC9A9(1);SLC15A4(2),SLC1A3(1),SLC26A2(4),SLC7A3(3),SLC9A6(1)	6	2	6	5	0.25	0.454545454545	2.38223288196955	0.336627768516313	0.912574494379614	0.266661231398072
REACTOME_P75_NTR_RECEPTOR_MEDIATED_SIGNALLING	NFKB1(1),PSEN2(1),SORCS3(1);ARHGEF12(1),MCF2(1),PSEN2(3)	6	2	6	5	0.25	0.454545454545	2.38223288196955	0.336627768516313	0.912574494379614	0.266661231398072
REACTOME_SIGNALING_BY_TGF_BETA	SMAD7(1),TGFBR2(1);SMAD7(2),TGFBR1(3)	6	2	6	5	0.25	0.454545454545	2.38223288196955	0.336627768516313	0.912574494379614	0.266661231398072
SIG_CD40PATHWAYMAP	NFKB1(1),NFKB2(1);PIK3CA(2),TRAF2(3)	6	2	6	5	0.25	0.454545454545	2.38223288196955	0.336627768516313	0.912574494379614	0.266661231398072
ST_INTEGRIN_SIGNALING_PATHWAY	ITGA3(1),ITGA7(1),TLN1(1);ILK(1),ITGA4(2),PIK3CA(2),RHO(1)	6	2	6	5	0.25	0.454545454545	2.38223288196955	0.336627768516313	0.912574494379614	0.266661231398072
BIOCARTA_ACTINY_PATHWAY	;WASF1(1)	8	0	10	1	0	0.0909090909091	NA	0.578947368421052	0.876171654230361	0.311330764802594
BIOCARTA_CACAM_PATHWAY	;CAMKK2(1)	8	0	10	1	0	0.0909090909091	NA	0.578947368421052	0.876171654230361	0.311330764802594
BIOCARTA_CK1_PATHWAY	;DRD1(1)	8	0	10	1	0	0.0909090909091	NA	0.578947368421052	0.876171654230361	0.311330764802594
BIOCARTA_EGFR_SMRTE_PATHWAY	;ZBTB16(1)	8	0	10	1	0	0.0909090909091	NA	0.578947368421052	0.876171654230361	0.311330764802594
BIOCARTA_EIF_PATHWAY	;EIF3A(1),EIF4G3(1)	8	0	10	1	0	0.0909090909091	NA	0.578947368421052	0.876171654230361	0.311330764802594
BIOCARTA_ERYTH_PATHWAY	;TGFB2(1)	8	0	10	1	0	0.0909090909091	NA	0.578947368421052	0.876171654230361	0.311330764802594
BIOCARTA_MAL_PATHWAY	;HNF1A(1)	8	0	10	1	0	0.0909090909091	NA	0.578947368421052	0.876171654230361	0.311330764802594
BIOCARTA_P35ALZHEIMERS_PATHWAY	;CAPN1(1)	8	0	10	1	0	0.0909090909091	NA	0.578947368421052	0.876171654230361	0.311330764802594
BIOCARTA_PGC1A_PATHWAY	;SLC2A4(1)	8	0	10	1	0	0.0909090909091	NA	0.578947368421052	0.876171654230361	0.311330764802594
BIOCARTA_PML_PATHWAY	;PRAM1(1)	8	0	10	1	0	0.0909090909091	NA	0.578947368421052	0.876171654230361	0.311330764802594
BIOCARTA_PYK2_PATHWAY	;PTK2B(1)	8	0	10	1	0	0.0909090909091	NA	0.578947368421052	0.876171654230361	0.311330764802594
BIOCARTA_RARRXR_PATHWAY	;KAT2B(1)	8	0	10	1	0	0.0909090909091	NA	0.578947368421052	0.876171654230361	0.311330764802594
BIOCARTA_SALMONELLA_PATHWAY	;WASF1(1)	8	0	10	1	0	0.0909090909091	NA	0.578947368421052	0.876171654230361	0.311330764802594
BIOCARTA_TCAPOPTOSIS_PATHWAY	;CCR5(1)	8	0	10	1	0	0.0909090909091	NA	0.578947368421052	0.876171654230361	0.311330764802594
BIOCARTA_TEL_PATHWAY	;IGF1R(1)	8	0	10	1	0	0.0909090909091	NA	0.578947368421052	0.876171654230361	0.311330764802594
BIOCARTA_VDR_PATHWAY	;KAT2B(1)	8	0	10	1	0	0.0909090909091	NA	0.578947368421052	0.876171654230361	0.311330764802594
KEGG_ABC_TRANSPORTERS	;ABCD3(1)	8	0	10	1	0	0.0909090909091	NA	0.578947368421052	0.876171654230361	0.311330764802594
KEGG_ALANINE_ASPARTATE_AND_GLUTAMATE_METABOLISM	;AGXT(1)	8	0	10	1	0	0.0909090909091	NA	0.578947368421052	0.876171654230361	0.311330764802594
KEGG_ANTIGEN_PROCESSING_AND_PRESENTATION	;CANX(1)	8	0	10	1	0	0.0909090909091	NA	0.578947368421052	0.876171654230361	0.311330764802594
KEGG_COLLECTING_DUCT_ACID_SECRETION	;ATP6V1E2(1)	8	0	10	1	0	0.0909090909091	NA	0.578947368421052	0.876171654230361	0.311330764802594
KEGG_D_ARGININE_AND_D_ORNITHINE_METABOLISM	;DAO(1)	8	0	10	1	0	0.0909090909091	NA	0.578947368421052	0.876171654230361	0.311330764802594
KEGG_DORSO_VENTRAL_AXIS_FORMATION	;ETV6(1)	8	0	10	1	0	0.0909090909091	NA	0.578947368421052	0.876171654230361	0.311330764802594
KEGG_LIPOIC_ACID_METABOLISM	;LIPT1(1)	8	0	10	1	0	0.0909090909091	NA	0.578947368421052	0.876171654230361	0.311330764802594
KEGG_MUCIN_TYPE_O_GLYCAN_BIOSYNTHESIS	;GALNT3(1)	8	0	10	1	0	0.0909090909091	NA	0.578947368421052	0.876171654230361	0.311330764802594
KEGG_NITROGEN_METABOLISM	;CTH(1)	8	0	10	1	0	0.0909090909091	NA	0.578947368421052	0.876171654230361	0.311330764802594
KEGG_PENTOSE_PHOSPHATE_PATHWAY	;PFKP(1)	8	0	10	1	0	0.0909090909091	NA	0.578947368421052	0.876171654230361	0.311330764802594
KEGG_PRIMARY_IMMUNODEFICIENCY	;BLNK(1)	8	0	10	1	0	0.0909090909091	NA	0.578947368421052	0.876171654230361	0.311330764802594
KEGG_SULFUR_METABOLISM	;PAPSS1(1)	8	0	10	1	0	0.0909090909091	NA	0.578947368421052	0.876171654230361	0.311330764802594
REACTOME_ACTIVATION_OF_KAINATE_RECEPTORS_UPON_GLUTAMATE_BINDING	;GRIK1(1)	8	0	10	1	0	0.0909090909091	NA	0.578947368421052	0.876171654230361	0.311330764802594
REACTOME_AMINE_COMPOUND_SLC_TRANSPORTERS	;SLC5A7(1)	8	0	10	1	0	0.0909090909091	NA	0.578947368421052	0.876171654230361	0.311330764802594
REACTOME_CELLEXTRACELLULAR_MATRIX_INTERACTIONS	;ILK(1)	8	0	10	1	0	0.0909090909091	NA	0.578947368421052	0.876171654230361	0.311330764802594
REACTOME_CRMPS_IN_SEMA3A_SIGNALING	;FES(1)	8	0	10	1	0	0.0909090909091	NA	0.578947368421052	0.876171654230361	0.311330764802594
REACTOME_CTLA4_INHIBITORY_SIGNALING	;YES1(1)	8	0	10	1	0	0.0909090909091	NA	0.578947368421052	0.876171654230361	0.311330764802594
REACTOME_EARLY_PHASE_OF_HIV_LIFE_CYCLE	;CCR5(1)	8	0	10	1	0	0.0909090909091	NA	0.578947368421052	0.876171654230361	0.311330764802594
REACTOME_FORMATION_OF_TUBULIN_FOLDING_INTERMEDIATES_BY_CCT_TRIC	;CCT3(1)	8	0	10	1	0	0.0909090909091	NA	0.578947368421052	0.876171654230361	0.311330764802594
REACTOME_GAP_JUNCTION_ASSEMBLY	;GJA10(1)	8	0	10	1	0	0.0909090909091	NA	0.578947368421052	0.876171654230361	0.311330764802594
REACTOME_GAP_JUNCTION_TRAFFICKING	;GJA10(1)	8	0	10	1	0	0.0909090909091	NA	0.578947368421052	0.876171654230361	0.311330764802594
REACTOME_G_BETA_GAMMA_SIGNALLING_THROUGH_PI3KGAMMA	;PIK3R5(1)	8	0	10	1	0	0.0909090909091	NA	0.578947368421052	0.876171654230361	0.311330764802594
REACTOME_GENERIC_TRANSCRIPTION_PATHWAY	;KAT2B(1)	8	0	10	1	0	0.0909090909091	NA	0.578947368421052	0.876171654230361	0.311330764802594
REACTOME_GENES_INVOLVED_IN_APOPTOTIC_CLEAVAGE_OF_CELLULAR_PROTEINS	;LMNB1(1)	8	0	10	1	0	0.0909090909091	NA	0.578947368421052	0.876171654230361	0.311330764802594
REACTOME_GLUCAGON_TYPE_LIGAND_RECEPTORS	;GLP1R(1)	8	0	10	1	0	0.0909090909091	NA	0.578947368421052	0.876171654230361	0.311330764802594
REACTOME_G_PROTEIN_BETA_GAMMA_SIGNALLING	;PIK3R5(1)	8	0	10	1	0	0.0909090909091	NA	0.578947368421052	0.876171654230361	0.311330764802594
REACTOME_INTRINSIC_PATHWAY	;KLKB1(1)	8	0	10	1	0	0.0909090909091	NA	0.578947368421052	0.876171654230361	0.311330764802594
REACTOME_IONOTROPIC_ACTIVITY_OF_KAINATE_RECEPTORS	;GRIK1(1)	8	0	10	1	0	0.0909090909091	NA	0.578947368421052	0.876171654230361	0.311330764802594
REACTOME_METABOLISM_OF_MRNA	;EXOSC9(1)	8	0	10	1	0	0.0909090909091	NA	0.578947368421052	0.876171654230361	0.311330764802594
REACTOME_MRNA_DECAY_BY_3_TO_5_EXORIBONUCLEASE	;EXOSC9(1)	8	0	10	1	0	0.0909090909091	NA	0.578947368421052	0.876171654230361	0.311330764802594
REACTOME_MYD88_CASCADE	;TLR10(1)	8	0	10	1	0	0.0909090909091	NA	0.578947368421052	0.876171654230361	0.311330764802594
REACTOME_NEF_MEDIATES_DOWN_MODULATION_OF_CELL_SURFACE_RECEPTORS_BY_RECRUITING_THEM_TO_CLATHRIN_ADAPTERS	;ATP6V1H(1)	8	0	10	1	0	0.0909090909091	NA	0.578947368421052	0.876171654230361	0.311330764802594
REACTOME_NEP_NS2_INTERACTS_WITH_THE_CELLULAR_EXPORT_MACHINERY	;NUP155(1)	8	0	10	1	0	0.0909090909091	NA	0.578947368421052	0.876171654230361	0.311330764802594
REACTOME_NOTCH_HLH_TRANSCRIPTION_PATHWAY	;KAT2B(1)	8	0	10	1	0	0.0909090909091	NA	0.578947368421052	0.876171654230361	0.311330764802594
REACTOME_NUCLEAR_IMPORT_OF_REV_PROTEIN	;NUP155(1)	8	0	10	1	0	0.0909090909091	NA	0.578947368421052	0.876171654230361	0.311330764802594
REACTOME_NUCLEOTIDE_LIKE_PURINERGIC_RECEPTORS	;ADORA2B(1)	8	0	10	1	0	0.0909090909091	NA	0.578947368421052	0.876171654230361	0.311330764802594
REACTOME_OPSINS	;RHO(1)	8	0	10	1	0	0.0909090909091	NA	0.578947368421052	0.876171654230361	0.311330764802594
REACTOME_PECAM1_INTERACTIONS	;PTPN6(1),YES1(1)	8	0	10	1	0	0.0909090909091	NA	0.578947368421052	0.876171654230361	0.311330764802594
REACTOME_PHASE_1_FUNCTIONALIZATION	;TBXAS1(1)	8	0	10	1	0	0.0909090909091	NA	0.578947368421052	0.876171654230361	0.311330764802594
REACTOME_PREFOLDIN_MEDIATED_TRANSFER_OF_SUBSTRATE_TO_CCT_TRIC	;CCT3(1)	8	0	10	1	0	0.0909090909091	NA	0.578947368421052	0.876171654230361	0.311330764802594
REACTOME_PROSTANOID_HORMONES	;TBXAS1(1)	8	0	10	1	0	0.0909090909091	NA	0.578947368421052	0.876171654230361	0.311330764802594
REACTOME_REGULATION_OF_GLUCOKINASE_BY_GLUCOKINASE_REGULATORY_PROTEIN	;NUP155(1)	8	0	10	1	0	0.0909090909091	NA	0.578947368421052	0.876171654230361	0.311330764802594
REACTOME_REGULATION_OF_INSULIN_LIKE_GROWTH_FACTOR_ACTIVITY_BY_INSULIN_LIKE_GROWTH_FACTOR_BINDING_PROTEINS	;IGFBP2(1)	8	0	10	1	0	0.0909090909091	NA	0.578947368421052	0.876171654230361	0.311330764802594
REACTOME_REV_MEDIATED_NUCLEAR_EXPORT_OF_HIV1_RNA	;NUP155(1)	8	0	10	1	0	0.0909090909091	NA	0.578947368421052	0.876171654230361	0.311330764802594
REACTOME_RNA_POLYMERASE_I_PROMOTER_OPENING	;HIST1H2AB(1)	8	0	10	1	0	0.0909090909091	NA	0.578947368421052	0.876171654230361	0.311330764802594
REACTOME_RNA_POLYMERASE_I_TRANSCRIPTION_INITIATION	;KAT2B(1)	8	0	10	1	0	0.0909090909091	NA	0.578947368421052	0.876171654230361	0.311330764802594
REACTOME_SEMA3A_PAK_DEPENDENT_AXON_REPULSION	;FES(1)	8	0	10	1	0	0.0909090909091	NA	0.578947368421052	0.876171654230361	0.311330764802594
REACTOME_SIGNALLING_TO_ERKS	;SHC2(1)	8	0	10	1	0	0.0909090909091	NA	0.578947368421052	0.876171654230361	0.311330764802594
REACTOME_SIGNALLING_TO_RAS	;SHC2(1)	8	0	10	1	0	0.0909090909091	NA	0.578947368421052	0.876171654230361	0.311330764802594
REACTOME_SNRNP_ASSEMBLY	;NUP155(1)	8	0	10	1	0	0.0909090909091	NA	0.578947368421052	0.876171654230361	0.311330764802594
REACTOME_STEROID_HORMONE_BIOSYNTHESIS	;STAR(1)	8	0	10	1	0	0.0909090909091	NA	0.578947368421052	0.876171654230361	0.311330764802594
REACTOME_SYNTHESIS_AND_INTERCONVERSION_OF_NUCLEOTIDE_DI_AND_TRIPHOSPHATES	;CTPS2(1)	8	0	10	1	0	0.0909090909091	NA	0.578947368421052	0.876171654230361	0.311330764802594
REACTOME_THE_ROLE_OF_NEF_IN_HIV1_REPLICATION_AND_DISEASE_PATHOGENESIS	;ATP6V1H(1)	8	0	10	1	0	0.0909090909091	NA	0.578947368421052	0.876171654230361	0.311330764802594
REACTOME_TOLL_LIKE_RECEPTOR_9_CASCADE	;TLR10(1)	8	0	10	1	0	0.0909090909091	NA	0.578947368421052	0.876171654230361	0.311330764802594
REACTOME_TRAFFICKING_OF_GLUR2_CONTAINING_AMPA_RECEPTORS	;GRIP2(1)	8	0	10	1	0	0.0909090909091	NA	0.578947368421052	0.876171654230361	0.311330764802594
REACTOME_TRANSFORMATION_OF_LANOSTEROL_TO_CHOLESTEROL	;EBP(1)	8	0	10	1	0	0.0909090909091	NA	0.578947368421052	0.876171654230361	0.311330764802594
REACTOME_TRANSPORT_OF_MATURE_MRNA_DERIVED_FROM_AN_INTRON_CONTAINING_TRANSCRIPT	;NUP155(1)	8	0	10	1	0	0.0909090909091	NA	0.578947368421052	0.876171654230361	0.311330764802594
REACTOME_TRANSPORT_OF_RIBONUCLEOPROTEINS_INTO_THE_HOST_NUCLEUS	;NUP155(1)	8	0	10	1	0	0.0909090909091	NA	0.578947368421052	0.876171654230361	0.311330764802594
REACTOME_TRANSPORT_OF_THE_SLBP_INDEPENDENT_MATURE_MRNA	;NUP155(1)	8	0	10	1	0	0.0909090909091	NA	0.578947368421052	0.876171654230361	0.311330764802594
REACTOME_VPR_MEDIATED_NUCLEAR_IMPORT_OF_PICS	;NUP155(1)	8	0	10	1	0	0.0909090909091	NA	0.578947368421052	0.876171654230361	0.311330764802594
SA_MMP_CYTOKINE_CONNECTION	;TGFB2(1)	8	0	10	1	0	0.0909090909091	NA	0.578947368421052	0.876171654230361	0.311330764802594
ST_G_ALPHA_S_PATHWAY	;SNX13(1)	8	0	10	1	0	0.0909090909091	NA	0.578947368421052	0.876171654230361	0.311330764802594
ST_WNT_BETA_CATENIN_PATHWAY	;NKD2(1)	8	0	10	1	0	0.0909090909091	NA	0.578947368421052	0.876171654230361	0.311330764802594
BIOCARTA_41BB_PATHWAY	NFKB1(1);TRAF2(3)	7	1	8	3	0.125	0.272727272727	2.50208683009272	0.425696594427245	0.779835841311451	0.330160445446651
BIOCARTA_AMI_PATHWAY	F2R(1),FGB(1);FGB(1),PROC(1),SERPINC1(1)	7	1	8	3	0.125	0.272727272727	2.50208683009272	0.425696594427245	0.779835841311451	0.330160445446651
BIOCARTA_CERAMIDE_PATHWAY	NFKB1(1);TRAF2(3)	7	1	8	3	0.125	0.272727272727	2.50208683009272	0.425696594427245	0.779835841311451	0.330160445446651
BIOCARTA_CXCR4_PATHWAY	NFKB1(1);PIK3CA(2),PTK2B(1)	7	1	8	3	0.125	0.272727272727	2.50208683009272	0.425696594427245	0.779835841311451	0.330160445446651
BIOCARTA_EDG1_PATHWAY	PDGFRA(1);PIK3CA(2),SPHK1(1)	7	1	8	3	0.125	0.272727272727	2.50208683009272	0.425696594427245	0.779835841311451	0.330160445446651
BIOCARTA_EXTRINSIC_PATHWAY	F2R(1),FGB(1);FGB(1),PROC(1),SERPINC1(1)	7	1	8	3	0.125	0.272727272727	2.50208683009272	0.425696594427245	0.779835841311451	0.330160445446651
BIOCARTA_G2_PATHWAY	CDC25A(1);MDM2(3)	7	1	8	3	0.125	0.272727272727	2.50208683009272	0.425696594427245	0.779835841311451	0.330160445446651
BIOCARTA_GCR_PATHWAY	NFKB1(1);CORIN(1),PIK3CA(2)	7	1	8	3	0.125	0.272727272727	2.50208683009272	0.425696594427245	0.779835841311451	0.330160445446651
BIOCARTA_INTRINSIC_PATHWAY	F2R(1),FGB(1);FGB(1),KLKB1(1),PROC(1),SERPINC1(1)	7	1	8	3	0.125	0.272727272727	2.50208683009272	0.425696594427245	0.779835841311451	0.330160445446651
BIOCARTA_KERATINOCYTE_PATHWAY	NFKB1(1);TRAF2(3)	7	1	8	3	0.125	0.272727272727	2.50208683009272	0.425696594427245	0.779835841311451	0.330160445446651
BIOCARTA_P53_PATHWAY	CCNE1(1);MDM2(3)	7	1	8	3	0.125	0.272727272727	2.50208683009272	0.425696594427245	0.779835841311451	0.330160445446651
BIOCARTA_SET_PATHWAY	DFFB(1);PRF1(3)	7	1	8	3	0.125	0.272727272727	2.50208683009272	0.425696594427245	0.779835841311451	0.330160445446651
BIOCARTA_SODD_PATHWAY	BAG4(1);TRAF2(3)	7	1	8	3	0.125	0.272727272727	2.50208683009272	0.425696594427245	0.779835841311451	0.330160445446651
BIOCARTA_STRESS_PATHWAY	NFKB1(1);TRAF2(3)	7	1	8	3	0.125	0.272727272727	2.50208683009272	0.425696594427245	0.779835841311451	0.330160445446651
BIOCARTA_TALL1_PATHWAY	NFKB1(1);TRAF2(3)	7	1	8	3	0.125	0.272727272727	2.50208683009272	0.425696594427245	0.779835841311451	0.330160445446651
BIOCARTA_TNFR2_PATHWAY	NFKB1(1);TRAF2(3)	7	1	8	3	0.125	0.272727272727	2.50208683009272	0.425696594427245	0.779835841311451	0.330160445446651
KEGG_ALDOSTERONE_REGULATED_SODIUM_REABSORPTION	SGK1(1);PIK3CA(2),PIK3R5(1)	7	1	8	3	0.125	0.272727272727	2.50208683009272	0.425696594427245	0.779835841311451	0.330160445446651
KEGG_ALLOGRAFT_REJECTION	IL5(1);PRF1(3)	7	1	8	3	0.125	0.272727272727	2.50208683009272	0.425696594427245	0.779835841311451	0.330160445446651
KEGG_ARGININE_AND_PROLINE_METABOLISM	ALDH3A2(1);ADC(1),DAO(1),OTC(1),P4HA2(1),P4HA3(1)	7	1	8	3	0.125	0.272727272727	2.50208683009272	0.425696594427245	0.779835841311451	0.330160445446651
KEGG_AUTOIMMUNE_THYROID_DISEASE	IL5(1);PRF1(3)	7	1	8	3	0.125	0.272727272727	2.50208683009272	0.425696594427245	0.779835841311451	0.330160445446651
KEGG_BETA_ALANINE_METABOLISM	ALDH3A2(1),CNDP1(1);HADHA(3)	7	1	8	3	0.125	0.272727272727	2.50208683009272	0.425696594427245	0.779835841311451	0.330160445446651
KEGG_BIOSYNTHESIS_OF_UNSATURATED_FATTY_ACIDS	ACOT7(1);HADHA(3)	7	1	8	3	0.125	0.272727272727	2.50208683009272	0.425696594427245	0.779835841311451	0.330160445446651
KEGG_CARBOHYDRATE_DIGESTION_AND_ABSORPTION	SLC37A4(1);PIK3CA(2),PIK3R5(1)	7	1	8	3	0.125	0.272727272727	2.50208683009272	0.425696594427245	0.779835841311451	0.330160445446651
KEGG_CYSTEINE_AND_METHIONINE_METABOLISM	MPST(1);CTH(1),DNMT1(2)	7	1	8	3	0.125	0.272727272727	2.50208683009272	0.425696594427245	0.779835841311451	0.330160445446651
KEGG_EPITHELIAL_CELL_SIGNALING_IN_HELICOBACTER_PYLORI_INFECTION	NFKB1(1);ATP6V1E2(1),ATP6V1H(1),NOD1(1)	7	1	8	3	0.125	0.272727272727	2.50208683009272	0.425696594427245	0.779835841311451	0.330160445446651
KEGG_GLYCEROPHOSPHOLIPID_METABOLISM	PLA2G2D(1);ACHE(1),AGPAT9(1),PLA2G6(1)	7	1	8	3	0.125	0.272727272727	2.50208683009272	0.425696594427245	0.779835841311451	0.330160445446651
KEGG_GLYCINE_SERINE_AND_THREONINE_METABOLISM	GLYCTK(1);AGXT(1),CTH(1),DAO(1)	7	1	8	3	0.125	0.272727272727	2.50208683009272	0.425696594427245	0.779835841311451	0.330160445446651
KEGG_LYSINE_DEGRADATION	ALDH3A2(1);HADHA(3)	7	1	8	3	0.125	0.272727272727	2.50208683009272	0.425696594427245	0.779835841311451	0.330160445446651
KEGG_MISMATCH_REPAIR	RPA1(1);RPA4(3)	7	1	8	3	0.125	0.272727272727	2.50208683009272	0.425696594427245	0.779835841311451	0.330160445446651
KEGG_NICOTINATE_AND_NICOTINAMIDE_METABOLISM	NT5C1A(1);NT5C2(1),NT5C3(2),NT5M(1)	7	1	8	3	0.125	0.272727272727	2.50208683009272	0.425696594427245	0.779835841311451	0.330160445446651
KEGG_NOD_LIKE_RECEPTOR_SIGNALING_PATHWAY	NFKB1(1);CARD6(1),NOD1(1),SUGT1(1)	7	1	8	3	0.125	0.272727272727	2.50208683009272	0.425696594427245	0.779835841311451	0.330160445446651
KEGG_PENTOSE_AND_GLUCURONATE_INTERCONVERSIONS	ALDH3A2(1);CRYL1(1),UGT1A3(2)	7	1	8	3	0.125	0.272727272727	2.50208683009272	0.425696594427245	0.779835841311451	0.330160445446651
KEGG_RIBOSOME	RPL35A(1);RPL7(2),RPS16(1)	7	1	8	3	0.125	0.272727272727	2.50208683009272	0.425696594427245	0.779835841311451	0.330160445446651
REACTOME_ACTIVATION_OF_ATR_IN_RESPONSE_TO_REPLICATION_STRESS	CDC25A(1),RPA1(1);HUS1(3)	7	1	8	3	0.125	0.272727272727	2.50208683009272	0.425696594427245	0.779835841311451	0.330160445446651
REACTOME_AMINO_ACID_TRANSPORT_ACROSS_THE_PLASMA_MEMBRANE	SLC7A6(1);SLC7A3(3)	7	1	8	3	0.125	0.272727272727	2.50208683009272	0.425696594427245	0.779835841311451	0.330160445446651
REACTOME_A_THIRD_PROTEOLYTIC_CLEAVAGE_RELEASES_NICD	PSEN2(1);PSEN2(3)	7	1	8	3	0.125	0.272727272727	2.50208683009272	0.425696594427245	0.779835841311451	0.330160445446651
REACTOME_BASE_EXCISION_REPAIR	MUTYH(1);CCNO(3)	7	1	8	3	0.125	0.272727272727	2.50208683009272	0.425696594427245	0.779835841311451	0.330160445446651
REACTOME_BASE_FREE_SUGAR_PHOSPHATE_REMOVAL_VIA_THE_SINGLE_NUCLEOTIDE_REPLACEMENT_PATHWAY	MUTYH(1);CCNO(3)	7	1	8	3	0.125	0.272727272727	2.50208683009272	0.425696594427245	0.779835841311451	0.330160445446651
REACTOME_CITRIC_ACID_CYCLE	SUCLG1(1);IDH3A(2),SUCLG2(1)	7	1	8	3	0.125	0.272727272727	2.50208683009272	0.425696594427245	0.779835841311451	0.330160445446651
REACTOME_G2_M_CHECKPOINTS	CDC25A(1),RPA1(1);HUS1(3)	7	1	8	3	0.125	0.272727272727	2.50208683009272	0.425696594427245	0.779835841311451	0.330160445446651
REACTOME_GLUCOSE_AND_OTHER_SUGAR_SLC_TRANSPORTERS	SLC5A11(1);SLC2A11(1),SLC2A3(1),SLC2A4(1),SLC5A7(1)	7	1	8	3	0.125	0.272727272727	2.50208683009272	0.425696594427245	0.779835841311451	0.330160445446651
REACTOME_GLUCOSE_TRANSPORT	SLC37A4(1);NUP155(1),SLC2A3(1),SLC2A4(1)	7	1	8	3	0.125	0.272727272727	2.50208683009272	0.425696594427245	0.779835841311451	0.330160445446651
REACTOME_INFLUENZA_VIRAL_RNA_TRANSCRIPTION_AND_REPLICATION	RPL35A(1);RPL7(2),RPS16(1)	7	1	8	3	0.125	0.272727272727	2.50208683009272	0.425696594427245	0.779835841311451	0.330160445446651
REACTOME_NRIF_SIGNALS_CELL_DEATH_FROM_THE_NUCLEUS	PSEN2(1);PSEN2(3)	7	1	8	3	0.125	0.272727272727	2.50208683009272	0.425696594427245	0.779835841311451	0.330160445446651
REACTOME_PEPTIDE_CHAIN_ELONGATION	RPL35A(1);RPL7(2),RPS16(1)	7	1	8	3	0.125	0.272727272727	2.50208683009272	0.425696594427245	0.779835841311451	0.330160445446651
REACTOME_PYRIMIDINE_CATABOLISM	NT5C1A(1);NT5C3(2),NT5M(1)	7	1	8	3	0.125	0.272727272727	2.50208683009272	0.425696594427245	0.779835841311451	0.330160445446651
REACTOME_PYRIMIDINE_METABOLISM	NT5C1A(1);NT5C3(2),NT5M(1)	7	1	8	3	0.125	0.272727272727	2.50208683009272	0.425696594427245	0.779835841311451	0.330160445446651
REACTOME_PYRUVATE_METABOLISM_AND_TCA_CYCLE	SUCLG1(1);IDH3A(2),SUCLG2(1)	7	1	8	3	0.125	0.272727272727	2.50208683009272	0.425696594427245	0.779835841311451	0.330160445446651
REACTOME_REMOVAL_OF_DNA_PATCH_CONTAINING_ABASIC_RESIDUE	MUTYH(1);CCNO(3)	7	1	8	3	0.125	0.272727272727	2.50208683009272	0.425696594427245	0.779835841311451	0.330160445446651
REACTOME_RESOLUTION_OF_AP_SITES_VIA_THE_SINGLE_NUCLEOTIDE_REPLACEMENT_PATHWAY	MUTYH(1);CCNO(3)	7	1	8	3	0.125	0.272727272727	2.50208683009272	0.425696594427245	0.779835841311451	0.330160445446651
REACTOME_SIGNALING_BY_NOTCH	PSEN2(1);PSEN2(3)	7	1	8	3	0.125	0.272727272727	2.50208683009272	0.425696594427245	0.779835841311451	0.330160445446651
REACTOME_VIRAL_MRNA_TRANSLATION	RPL35A(1);RPL7(2),RPS16(1)	7	1	8	3	0.125	0.272727272727	2.50208683009272	0.425696594427245	0.779835841311451	0.330160445446651
SA_CASPASE_CASCADE	DFFB(1);PRF1(3)	7	1	8	3	0.125	0.272727272727	2.50208683009272	0.425696594427245	0.779835841311451	0.330160445446651
BIOCARTA_HIVNEF_PATHWAY	BAG4(1),DFFB(1),NFKB1(1),PSEN2(1);LMNB1(1),MDM2(3),PARP1(1),PSEN2(3),TRAF2(3)	5	3	5	6	0.375	0.545454545455	1.92732569454932	0.394974994046202	0.734692267056573	0.330167397313708
KEGG_ERBB_SIGNALING_PATHWAY	ARAF(1),ERBB2(1),NRG3(1);MTOR(1),NRG2(1),PIK3CA(2),PIK3R5(1),SHC2(1)	5	3	5	6	0.375	0.545454545455	1.92732569454932	0.394974994046202	0.734692267056573	0.330167397313708
KEGG_INSULIN_SIGNALING_PATHWAY	ARAF(1),CALML5(1),PRKCZ(1);MTOR(1),PIK3CA(2),PIK3R5(1),RPTOR(2),SHC2(1),SLC2A4(1)	5	3	5	6	0.375	0.545454545455	1.92732569454932	0.394974994046202	0.734692267056573	0.330167397313708
KEGG_MELANOMA	ARAF(1),FGF13(1),PDGFRA(1);IGF1R(1),MDM2(3),PIK3CA(2),PIK3R5(1)	5	3	5	6	0.375	0.545454545455	1.92732569454932	0.394974994046202	0.734692267056573	0.330167397313708
KEGG_PROPANOATE_METABOLISM	ALDH3A2(1),MUT(1),SUCLG1(1);ALDH6A1(2),HADHA(3),SUCLG2(1)	5	3	5	6	0.375	0.545454545455	1.92732569454932	0.394974994046202	0.734692267056573	0.330167397313708
REACTOME_HIV_LIFE_CYCLE	SUPT4H1(1),TAF1(1),TAF11(1);CCNT1(2),CCR5(1),GTF2E2(2),NUP155(1)	5	3	5	6	0.375	0.545454545455	1.92732569454932	0.394974994046202	0.734692267056573	0.330167397313708
REACTOME_TRANSMISSION_ACROSS_CHEMICAL_SYNAPSES	CACNB3(1),FNBP1L(1),RIMS1(1);ACHE(1),GRIK1(1),GRIP2(1),MDM2(3),SLC1A3(1),SLC5A7(1)	5	3	5	6	0.375	0.545454545455	1.92732569454932	0.394974994046202	0.734692267056573	0.330167397313708
REACTOME_CELL_SURFACE_INTERACTIONS_AT_THE_VASCULAR_WALL	COL1A2(1),ITGA3(1),L1CAM(1),SIRPA(1),SLC7A6(1);COL1A1(1),ITGA4(2),PF4V1(1),PIK3CA(2),PROC(1),PTPN6(1),YES1(1)	4	4	4	7	0.5	0.636363636364	1.69829863722567	0.449432404540764	0.594395310482819	0.33016746865434
BIOCARTA_DEATH_PATHWAY	DFFB(1),NFKB1(1);TNFRSF10A(1),TRAF2(3)	6	2	7	4	0.25	0.363636363636	1.666859299905	0.493808049535604	0.526124060280963	0.342919151877444
KEGG_ADHERENS_JUNCTION	ERBB2(1),TGFBR2(1);CSNK2A2(1),IGF1R(1),PTPN6(1),TGFBR1(3),WASF1(1),YES1(1)	6	2	7	4	0.25	0.363636363636	1.666859299905	0.493808049535604	0.526124060280963	0.342919151877444
KEGG_B_CELL_RECEPTOR_SIGNALING_PATHWAY	NFKB1(1),SYK(1);BLNK(1),PIK3CA(2),PIK3R5(1),PTPN6(1)	6	2	7	4	0.25	0.363636363636	1.666859299905	0.493808049535604	0.526124060280963	0.342919151877444
KEGG_CITRATE_CYCLE_TCA_CYCLE	PDHA2(1),SUCLG1(1);ACO1(1),IDH3A(2),SUCLG2(1)	6	2	7	4	0.25	0.363636363636	1.666859299905	0.493808049535604	0.526124060280963	0.342919151877444
KEGG_FATTY_ACID_METABOLISM	ADH4(1),ALDH3A2(1);ECI1(1),HADHA(3)	6	2	7	4	0.25	0.363636363636	1.666859299905	0.493808049535604	0.526124060280963	0.342919151877444
KEGG_HOMOLOGOUS_RECOMBINATION	RAD54L(1),RPA1(1);RAD51C(1),RPA4(3)	6	2	7	4	0.25	0.363636363636	1.666859299905	0.493808049535604	0.526124060280963	0.342919151877444
KEGG_LEISHMANIASIS	JAK2(1),NFKB1(1);ITGA4(2),NCF2(2),PTPN6(1),TGFB2(1)	6	2	7	4	0.25	0.363636363636	1.666859299905	0.493808049535604	0.526124060280963	0.342919151877444
KEGG_PEROXISOME	CRAT(1),PEX11A(1);ABCD3(1),AGXT(1),CRAT(1),DAO(1),PEX7(1)	6	2	7	4	0.25	0.363636363636	1.666859299905	0.493808049535604	0.526124060280963	0.342919151877444
KEGG_RENAL_CELL_CARCINOMA	ARAF(1),EGLN3(1);PIK3CA(2),PIK3R5(1),TGFB2(1)	6	2	7	4	0.25	0.363636363636	1.666859299905	0.493808049535604	0.526124060280963	0.342919151877444
KEGG_TRYPTOPHAN_METABOLISM	ALDH3A2(1),TPH2(1);HADHA(3),TPH2(1)	6	2	7	4	0.25	0.363636363636	1.666859299905	0.493808049535604	0.526124060280963	0.342919151877444
REACTOME_ACTIVATION_OF_THE_PRE_REPLICATIVE_COMPLEX	POLA2(1),RPA1(1);POLE2(1),RPA4(3)	6	2	7	4	0.25	0.363636363636	1.666859299905	0.493808049535604	0.526124060280963	0.342919151877444
REACTOME_ASSOCIATION_OF_TRIC_CCT_WITH_TARGET_PROTEINS_DURING_BIOSYNTHESIS	FBXW10(1),LONP2(1);CCT3(1),FBXW5(1),FBXW9(1),KIF13A(1),SPHK1(1)	6	2	7	4	0.25	0.363636363636	1.666859299905	0.493808049535604	0.526124060280963	0.342919151877444
REACTOME_CHAPERONIN_MEDIATED_PROTEIN_FOLDING	FBXW10(1),LONP2(1);CCT3(1),FBXW5(1),FBXW9(1),KIF13A(1),SPHK1(1)	6	2	7	4	0.25	0.363636363636	1.666859299905	0.493808049535604	0.526124060280963	0.342919151877444
REACTOME_DNA_REPAIR	MUTYH(1),RPA1(1);CCNO(3),POLE2(1)	6	2	7	4	0.25	0.363636363636	1.666859299905	0.493808049535604	0.526124060280963	0.342919151877444
REACTOME_DNA_REPLICATION_PRE_INITIATION	POLA2(1),RPA1(1);POLE2(1),RPA4(3)	6	2	7	4	0.25	0.363636363636	1.666859299905	0.493808049535604	0.526124060280963	0.342919151877444
REACTOME_PROCESSING_OF_CAPPED_INTRON_CONTAINING_PRE_MRNA	CLP1(1),PABPN1(1);CLP1(1),HNRNPR(1),NUP155(1),SLBP(2)	6	2	7	4	0.25	0.363636363636	1.666859299905	0.493808049535604	0.526124060280963	0.342919151877444
REACTOME_REGULATION_OF_GENE_EXPRESSION_IN_BETA_CELLS	PDX1(2),RPL35A(1);HNF1A(1),RPL7(2),RPS16(1)	6	2	7	4	0.25	0.363636363636	1.666859299905	0.493808049535604	0.526124060280963	0.342919151877444
SIG_CHEMOTAXIS	ITPR1(1),ITPR2(1);PIK3CA(2),RHO(1),WASF1(1)	6	2	7	4	0.25	0.363636363636	1.666859299905	0.493808049535604	0.526124060280963	0.342919151877444
REACTOME_METABOLISM_OF_LIPIDS_AND_LIPOPROTEINS	CRAT(1),LASS5(1),MVD(2),PEX11A(1);CRAT(1),EBP(1),ECI1(1),HADHA(3),PNLIP(1),SCARB1(2),SGPP2(1),SPHK1(1),STAR(1),UCP1(1)	3	5	3	8	0.625	0.727272727273	1.56010065271436	0.506191950464396	0.473511654252867	0.355835363300989
KEGG_ENDOCYTOSIS	CAV3(1),F2R(1),FAM125B(1),FGFR2(1),IL2RA(1),PDGFRA(1),PRKCZ(1),RAB11FIP5(1),SMAD7(1),TFRC(1),TGFBR2(1),VPS37A(1),VPS37C(1);CCR5(1),GIT2(1),HGS(1),IGF1R(1),MDM2(3),SMAD7(2),STAMBP(1),TGFB2(1),TGFBR1(3),VPS37C(1)	2	6	2	9	0.75	0.818181818182	1.46769640493625	0.574303405572755	0.359924234451439	0.405651268743248
KEGG_MAPK_SIGNALING_PATHWAY	CACNB3(1),DUSP2(2),DUSP5(1),FGF13(1),FGFR2(1),NFKB1(1),NFKB2(1),NTRK2(1),PDGFRA(1),PLA2G2D(1),RRAS(1),TGFBR2(1);DUSP5(1),PLA2G6(1),TGFB2(1),TGFBR1(3),TRAF2(3)	2	6	2	9	0.75	0.818181818182	1.46769640493625	0.574303405572755	0.359924234451439	0.405651268743248
REACTOME_GENE_EXPRESSION	CLP1(1),NR0B1(1),PABPN1(1),PARS2(2),QARS(1),RORB(1),RPL35A(1),SUPT4H1(1),TAF1(1),TAF11(1),TARS2(1),YARS2(1);CCNT1(2),CLP1(1),EIF3A(1),GTF2E2(2),HNRNPR(1),IARS2(1),KAT2B(1),NARS2(2),NR0B1(1),NR1D2(1),NUP155(1),QARS(1),RPL7(2),RPS16(1),SLBP(2)	2	6	2	9	0.75	0.818181818182	1.46769640493625	0.574303405572755	0.359924234451439	0.405651268743248
KEGG_CHAGAS_DISEASE_AMERICAN_TRYPANOSOMIASIS	C1QB(1),NFKB1(1),TGFBR2(1);PIK3CA(2),PIK3R5(1),TGFB2(1),TGFBR1(3)	5	3	6	5	0.375	0.454545454545	1.36508267462688	0.550567595459236	0.346730597781645	0.406938358292867
KEGG_COLORECTAL_CANCER	APC2(1),ARAF(1),TGFBR2(1);PIK3CA(2),PIK3R5(1),TGFB2(1),TGFBR1(3)	5	3	6	5	0.375	0.454545454545	1.36508267462688	0.550567595459236	0.346730597781645	0.406938358292867
KEGG_NOTCH_SIGNALING_PATHWAY	DVL3(1),MFNG(1),PSEN2(1);HES5(1),KAT2B(1),PSEN2(3)	5	3	6	5	0.375	0.454545454545	1.36508267462688	0.550567595459236	0.346730597781645	0.406938358292867
KEGG_TOXOPLASMOSIS	IL10RA(1),JAK2(1),NFKB1(1),PLA2G2D(1);CCR5(1),PIK3CA(2),PIK3R5(1),PLA2G6(1),PPIF(1),TGFB2(1)	5	3	6	5	0.375	0.454545454545	1.36508267462688	0.550567595459236	0.346730597781645	0.406938358292867
KEGG_TYPE_II_DIABETES_MELLITUS	PDX1(2),PRKCZ(1);MTOR(1),PIK3CA(2),PIK3R5(1),SLC2A4(1)	5	3	6	5	0.375	0.454545454545	1.36508267462688	0.550567595459236	0.346730597781645	0.406938358292867
KEGG_VALINE_LEUCINE_AND_ISOLEUCINE_DEGRADATION	ALDH3A2(1),MCCC1(1),MUT(1);ALDH6A1(2),HADHA(3)	5	3	6	5	0.375	0.454545454545	1.36508267462688	0.550567595459236	0.346730597781645	0.406938358292867
REACTOME_BIOLOGICAL_OXIDATIONS	ADH4(1),CYP3A7(1),GSTA2(1);CYP27B1(1),FMO1(1),GSTO1(1),TBXAS1(1),UGT1A3(2)	5	3	6	5	0.375	0.454545454545	1.36508267462688	0.550567595459236	0.346730597781645	0.406938358292867
REACTOME_LATE_PHASE_OF_HIV_LIFE_CYCLE	SUPT4H1(1),TAF1(1),TAF11(1);CCNT1(2),GTF2E2(2),NUP155(1)	5	3	6	5	0.375	0.454545454545	1.36508267462688	0.550567595459236	0.346730597781645	0.406938358292867
REACTOME_REGULATION_OF_BETA_CELL_DEVELOPMENT	ONECUT3(1),PDX1(2),RPL35A(1);HNF1A(1),PTF1A(1),RPL7(2),RPS16(1)	5	3	6	5	0.375	0.454545454545	1.36508267462688	0.550567595459236	0.346730597781645	0.406938358292867
BIOCARTA_AKT_PATHWAY	NFKB1(1);PIK3CA(2)	7	1	9	2	0.125	0.181818181818	1.5208461261665	0.624355005159959	0.335339606242912	0.440712841686052
BIOCARTA_AT1R_PATHWAY	AGTR1(1);AGTR1(1),PTK2B(1)	7	1	9	2	0.125	0.181818181818	1.5208461261665	0.624355005159959	0.335339606242912	0.440712841686052
BIOCARTA_CDC42RAC_PATHWAY	PDGFRA(1);PIK3CA(2)	7	1	9	2	0.125	0.181818181818	1.5208461261665	0.624355005159959	0.335339606242912	0.440712841686052
BIOCARTA_FAS_PATHWAY	DFFB(1);LMNB1(1),PARP1(1)	7	1	9	2	0.125	0.181818181818	1.5208461261665	0.624355005159959	0.335339606242912	0.440712841686052
BIOCARTA_FCER1_PATHWAY	SYK(1);PIK3CA(2)	7	1	9	2	0.125	0.181818181818	1.5208461261665	0.624355005159959	0.335339606242912	0.440712841686052
BIOCARTA_FMLP_PATHWAY	NFKB1(1);NCF2(2)	7	1	9	2	0.125	0.181818181818	1.5208461261665	0.624355005159959	0.335339606242912	0.440712841686052
BIOCARTA_GLEEVEC_PATHWAY	JAK2(1);PIK3CA(2)	7	1	9	2	0.125	0.181818181818	1.5208461261665	0.624355005159959	0.335339606242912	0.440712841686052
BIOCARTA_HCMV_PATHWAY	NFKB1(1);PIK3CA(2)	7	1	9	2	0.125	0.181818181818	1.5208461261665	0.624355005159959	0.335339606242912	0.440712841686052
BIOCARTA_NO2IL12_PATHWAY	JAK2(1);CCR5(1),CXCR3(1)	7	1	9	2	0.125	0.181818181818	1.5208461261665	0.624355005159959	0.335339606242912	0.440712841686052
BIOCARTA_PDGF_PATHWAY	PDGFRA(1);PIK3CA(2)	7	1	9	2	0.125	0.181818181818	1.5208461261665	0.624355005159959	0.335339606242912	0.440712841686052
BIOCARTA_RAS_PATHWAY	NFKB1(1);PIK3CA(2)	7	1	9	2	0.125	0.181818181818	1.5208461261665	0.624355005159959	0.335339606242912	0.440712841686052
BIOCARTA_TCR_PATHWAY	NFKB1(1);PIK3CA(2)	7	1	9	2	0.125	0.181818181818	1.5208461261665	0.624355005159959	0.335339606242912	0.440712841686052
KEGG_ASCORBATE_AND_ALDARATE_METABOLISM	ALDH3A2(1);UGT1A3(2)	7	1	9	2	0.125	0.181818181818	1.5208461261665	0.624355005159959	0.335339606242912	0.440712841686052
KEGG_BASE_EXCISION_REPAIR	MUTYH(1);PARP1(1),POLE2(1)	7	1	9	2	0.125	0.181818181818	1.5208461261665	0.624355005159959	0.335339606242912	0.440712841686052
KEGG_DRUG_METABOLISM_OTHER_ENZYMES	CYP3A7(1);UGT1A3(2)	7	1	9	2	0.125	0.181818181818	1.5208461261665	0.624355005159959	0.335339606242912	0.440712841686052
KEGG_OTHER_TYPES_OF_O_GLYCAN_BIOSYNTHESIS	MFNG(1);UGT1A3(2)	7	1	9	2	0.125	0.181818181818	1.5208461261665	0.624355005159959	0.335339606242912	0.440712841686052
KEGG_PPAR_SIGNALING_PATHWAY	SLC27A4(1);ILK(1),UCP1(1)	7	1	9	2	0.125	0.181818181818	1.5208461261665	0.624355005159959	0.335339606242912	0.440712841686052
KEGG_SPLICEOSOME	TCERG1(1),U2SURP(1);PLRG1(1),TCERG1(1)	7	1	9	2	0.125	0.181818181818	1.5208461261665	0.624355005159959	0.335339606242912	0.440712841686052
KEGG_TYROSINE_METABOLISM	ADH4(1);PNMT(2)	7	1	9	2	0.125	0.181818181818	1.5208461261665	0.624355005159959	0.335339606242912	0.440712841686052
REACTOME_BRANCHED_CHAIN_AMINO_ACID_CATABOLISM	MCCC1(1);ALDH6A1(2)	7	1	9	2	0.125	0.181818181818	1.5208461261665	0.624355005159959	0.335339606242912	0.440712841686052
REACTOME_CYTOCHROME_P450_ARRANGED_BY_SUBSTRATE_TYPE	CYP3A7(1);CYP27B1(1),TBXAS1(1)	7	1	9	2	0.125	0.181818181818	1.5208461261665	0.624355005159959	0.335339606242912	0.440712841686052
REACTOME_DOWNSTREAM_SIGNALING_OF_ACTIVATED_FGFR	FGFR2(1);PIK3CA(2)	7	1	9	2	0.125	0.181818181818	1.5208461261665	0.624355005159959	0.335339606242912	0.440712841686052
REACTOME_DOWN_STREAM_SIGNAL_TRANSDUCTION	PDGFRA(1);PIK3CA(2)	7	1	9	2	0.125	0.181818181818	1.5208461261665	0.624355005159959	0.335339606242912	0.440712841686052
REACTOME_DOWNSTREAM_TCR_SIGNALING	NFKB1(1);PIK3CA(2)	7	1	9	2	0.125	0.181818181818	1.5208461261665	0.624355005159959	0.335339606242912	0.440712841686052
REACTOME_HIV1_TRANSCRIPTION_ELONGATION	SUPT4H1(1);CCNT1(2)	7	1	9	2	0.125	0.181818181818	1.5208461261665	0.624355005159959	0.335339606242912	0.440712841686052
REACTOME_PHASE_II_CONJUGATION	GSTA2(1);GSTO1(1),UGT1A3(2)	7	1	9	2	0.125	0.181818181818	1.5208461261665	0.624355005159959	0.335339606242912	0.440712841686052
REACTOME_PI3K_CASCADE	FGFR2(1);PIK3CA(2)	7	1	9	2	0.125	0.181818181818	1.5208461261665	0.624355005159959	0.335339606242912	0.440712841686052
REACTOME_RNA_POLYMERASE_I_III_AND_MITOCHONDRIAL_TRANSCRIPTION	GTF3A(1);HIST1H2AB(1),KAT2B(1)	7	1	9	2	0.125	0.181818181818	1.5208461261665	0.624355005159959	0.335339606242912	0.440712841686052
REACTOME_SIGNALING_BY_BMP	SMAD7(1);SMAD7(2)	7	1	9	2	0.125	0.181818181818	1.5208461261665	0.624355005159959	0.335339606242912	0.440712841686052
REACTOME_SPHINGOLIPID_METABOLISM	LASS5(1);SGPP2(1),SPHK1(1)	7	1	9	2	0.125	0.181818181818	1.5208461261665	0.624355005159959	0.335339606242912	0.440712841686052
REACTOME_TAT_MEDIATED_HIV1_ELONGATION_ARREST_AND_RECOVERY	SUPT4H1(1);CCNT1(2)	7	1	9	2	0.125	0.181818181818	1.5208461261665	0.624355005159959	0.335339606242912	0.440712841686052
REACTOME_TCR_SIGNALING	NFKB1(1);PIK3CA(2)	7	1	9	2	0.125	0.181818181818	1.5208461261665	0.624355005159959	0.335339606242912	0.440712841686052
SIG_REGULATION_OF_THE_ACTIN_CYTOSKELETON_BY_RHO_GTPASES	PFN2(1);RHO(1),WASF1(1)	7	1	9	2	0.125	0.181818181818	1.5208461261665	0.624355005159959	0.335339606242912	0.440712841686052
ST_INTERLEUKIN_4_PATHWAY	JAK2(1);PIK3CA(2)	7	1	9	2	0.125	0.181818181818	1.5208461261665	0.624355005159959	0.335339606242912	0.440712841686052
KEGG_CYTOKINE_CYTOKINE_RECEPTOR_INTERACTION	CCL25(1),CCR6(1),IFNAR1(1),IL10RA(1),IL18R1(1),IL2RA(1),IL5(1),INHBA(1),INHBE(1),MPL(2),PDGFRA(1),TGFBR2(1),TNFSF18(1);AMH(3),CCR5(1),CXCR3(1),IL25(1),MPL(1),PF4V1(1),TGFB2(1),TGFBR1(3),TNFRSF10A(1),TNFRSF10C(1)	1	7	1	10	0.875	0.909090909091	1.40150553187629	0.678362573099415	0.239065694772613	0.474106492789594
REACTOME_DOWNSTREAM_EVENTS_IN_GPCR_SIGNALING	ADCY5(1),ADRA2C(4),AGTR1(1),CCL25(1),CCR6(1),CHRM5(1),F2R(1),ITPR1(1),ITPR2(1),MC2R(1),OPRL1(1),PROKR2(1),QRFPR(1),RLN3(2);ADORA2B(1),ADRA1B(2),ADRA2C(1),AGTR1(1),ARHGEF12(1),C3AR1(1),CCR5(1),CXCR3(1),DRD1(1),DRD4(2),GLP1R(1),MCF2(1),PIK3CA(2),PIK3R5(1),RHO(1),TAAR6(1)	1	7	1	10	0.875	0.909090909091	1.40150553187629	0.678362573099415	0.239065694772613	0.474106492789594
KEGG_HEPATITIS_C	ARAF(1),IFNAR1(1),IRF3(1),NFKB1(1),TLR3(1);CLDN23(2),OAS1(2),PIK3CA(2),PIK3R5(1),SCARB1(2),TRAF2(3)	4	4	5	6	0.5	0.545454545455	1.18851093031722	0.605025005953798	0.195917937881753	0.474501901780703
BIOCARTA_ACH_PATHWAY	MUSK(1),RAPSN(1);PIK3CA(2),PTK2B(1)	6	2	8	3	0.25	0.272727272727	1.11807638262745	0.664086687306502	0.111075030216797	0.506863867848825
BIOCARTA_NKT_PATHWAY	IL18R1(1),IL5(1);CCR5(1),CXCR3(1),TGFB2(1)	6	2	8	3	0.25	0.272727272727	1.11807638262745	0.664086687306502	0.111075030216797	0.506863867848825
BIOCARTA_NTHI_PATHWAY	NFKB1(1),TGFBR2(1);TGFBR1(3)	6	2	8	3	0.25	0.272727272727	1.11807638262745	0.664086687306502	0.111075030216797	0.506863867848825
BIOCARTA_P53HYPOXIA_PATHWAY	RPA1(1),TAF1(1);MDM2(3)	6	2	8	3	0.25	0.272727272727	1.11807638262745	0.664086687306502	0.111075030216797	0.506863867848825
KEGG_AMINO_SUGAR_AND_NUCLEOTIDE_SUGAR_METABOLISM	CYB5R3(1),GNE(1),MPI(1),PMM2(1);GMPPB(1),MPI(1),NANS(1)	6	2	8	3	0.25	0.272727272727	1.11807638262745	0.664086687306502	0.111075030216797	0.506863867848825
KEGG_BLADDER_CANCER	ARAF(1),ERBB2(1);MDM2(3)	6	2	8	3	0.25	0.272727272727	1.11807638262745	0.664086687306502	0.111075030216797	0.506863867848825
KEGG_BUTANOATE_METABOLISM	BDH2(1),PDHA2(1);HADHA(3)	6	2	8	3	0.25	0.272727272727	1.11807638262745	0.664086687306502	0.111075030216797	0.506863867848825
KEGG_COMPLEMENT_AND_COAGULATION_CASCADES	C1QB(1),C1R(1),F2R(1),FGB(1);C3AR1(1),FGB(1),KLKB1(1),PROC(1),SERPINC1(1),SERPINF2(1)	6	2	8	3	0.25	0.272727272727	1.11807638262745	0.664086687306502	0.111075030216797	0.506863867848825
KEGG_GLYCEROLIPID_METABOLISM	ALDH3A2(1),GLYCTK(1);AGPAT9(1),MOGAT3(1),PNLIP(1)	6	2	8	3	0.25	0.272727272727	1.11807638262745	0.664086687306502	0.111075030216797	0.506863867848825
KEGG_N_GLYCAN_BIOSYNTHESIS	ALG9(1),MGAT4B(1);MGAT4B(1),MGAT4C(1),TUSC3(1)	6	2	8	3	0.25	0.272727272727	1.11807638262745	0.664086687306502	0.111075030216797	0.506863867848825
KEGG_NON_SMALL_CELL_LUNG_CANCER	ARAF(1),ERBB2(1);PIK3CA(2),PIK3R5(1)	6	2	8	3	0.25	0.272727272727	1.11807638262745	0.664086687306502	0.111075030216797	0.506863867848825
KEGG_RIBOSOME_BIOGENESIS_IN_EUKARYOTES	CIRH1A(1),NOP58(1);CSNK2A2(1),NOP58(1),RCL1(1)	6	2	8	3	0.25	0.272727272727	1.11807638262745	0.664086687306502	0.111075030216797	0.506863867848825
KEGG_STEROID_HORMONE_BIOSYNTHESIS	CYP3A7(1),HSD17B6(1);AKR1C3(1),UGT1A3(2)	6	2	8	3	0.25	0.272727272727	1.11807638262745	0.664086687306502	0.111075030216797	0.506863867848825
KEGG_T_CELL_RECEPTOR_SIGNALING_PATHWAY	IL5(1),NFKB1(1);PIK3CA(2),PIK3R5(1),PTPN6(1)	6	2	8	3	0.25	0.272727272727	1.11807638262745	0.664086687306502	0.111075030216797	0.506863867848825
KEGG_TIGHT_JUNCTION	MYL2(1),PRKCZ(1),RRAS(1);CLDN23(2),CSNK2A2(1),YES1(1)	6	2	8	3	0.25	0.272727272727	1.11807638262745	0.664086687306502	0.111075030216797	0.506863867848825
KEGG_UBIQUITIN_MEDIATED_PROTEOLYSIS	RCHY1(1),RHOBTB2(1);MDM2(3)	6	2	8	3	0.25	0.272727272727	1.11807638262745	0.664086687306502	0.111075030216797	0.506863867848825
REACTOME_CLASS_B2_SECRETIN_FAMILY_RECEPTORS	FZD1(1),FZD7(1);GLP1R(1),WNT2B(2)	6	2	8	3	0.25	0.272727272727	1.11807638262745	0.664086687306502	0.111075030216797	0.506863867848825
REACTOME_IMMUNOREGULATORY_INTERACTIONS_BETWEEN_A_LYMPHOID_AND_A_NON_LYMPHOID_CELL	ICAM3(1),ULBP3(1);CD96(1),ITGA4(2)	6	2	8	3	0.25	0.272727272727	1.11807638262745	0.664086687306502	0.111075030216797	0.506863867848825
REACTOME_INSULIN_SYNTHESIS_AND_SECRETION	PDX1(2),RPL35A(1),SRP14(1);RPL7(2),RPS16(1)	6	2	8	3	0.25	0.272727272727	1.11807638262745	0.664086687306502	0.111075030216797	0.506863867848825
REACTOME_PHASE_1_FUNCTIONALIZATION_OF_COMPOUNDS	ADH4(1),CYP3A7(1);CYP27B1(1),FMO1(1),TBXAS1(1)	6	2	8	3	0.25	0.272727272727	1.11807638262745	0.664086687306502	0.111075030216797	0.506863867848825
REACTOME_REGULATED_PROTEOLYSIS_OF_P75NTR	NFKB1(1),PSEN2(1);PSEN2(3)	6	2	8	3	0.25	0.272727272727	1.11807638262745	0.664086687306502	0.111075030216797	0.506863867848825
REACTOME_SIGNALING_BY_PDGF	COL1A2(1),PDGFRA(1);COL1A1(1),PIK3CA(2)	6	2	8	3	0.25	0.272727272727	1.11807638262745	0.664086687306502	0.111075030216797	0.506863867848825
SIG_BCR_SIGNALING_PATHWAY	ITPR1(1),ITPR2(1),SYK(1);BLNK(1),PIK3CA(2)	6	2	8	3	0.25	0.272727272727	1.11807638262745	0.664086687306502	0.111075030216797	0.506863867848825
ST_FAS_SIGNALING_PATHWAY	NFKB1(1),NFKB2(1),PFN2(1);TRAF2(3)	6	2	8	3	0.25	0.272727272727	1.11807638262745	0.664086687306502	0.111075030216797	0.506863867848825
KEGG_AXON_GUIDANCE	ABLIM3(1),L1CAM(1),PLXNB2(1),ROBO1(2),SEMA3G(1),SEMA5A(1);ABLIM3(1),ARHGEF12(1),EPHA6(1),FES(1),ROBO1(1),ROBO2(1),SEMA4D(1),SEMA4G(2)	3	5	4	7	0.625	0.636363636364	1.04727281696963	0.663372231483687	0.0506985830210896	0.512161016441411
KEGG_PHOSPHATIDYLINOSITOL_SIGNALING_SYSTEM	CALML5(1),INPP5E(1),ITPR1(1),ITPR2(1),PI4K2B(1);INPP5A(3),IPPK(1),PIK3CA(2),PIK3R5(1)	3	5	4	7	0.625	0.636363636364	1.04727281696963	0.663372231483687	0.0506985830210896	0.512161016441411
KEGG_PROSTATE_CANCER	ARAF(1),CCNE1(1),CREB3L4(1),ERBB2(1),FGFR2(1),NFKB1(1),PDGFRA(1);IGF1R(1),MDM2(3),MTOR(1),PIK3CA(2),PIK3R5(1)	3	5	4	7	0.625	0.636363636364	1.04727281696963	0.663372231483687	0.0506985830210896	0.512161016441411
KEGG_TGF_BETA_SIGNALING_PATHWAY	FST(1),INHBA(1),INHBE(1),SMAD7(1),TGFBR2(1);AMH(3),SMAD7(2),TGFB2(1),TGFBR1(3)	3	5	4	7	0.625	0.636363636364	1.04727281696963	0.663372231483687	0.0506985830210896	0.512161016441411
REACTOME_AMINE_LIGAND_BINDING_RECEPTORS	ADRA2C(4),CHRM5(1);ADRA1B(2),ADRA2C(1),DRD1(1),DRD4(2),TAAR6(1)	3	5	4	7	0.625	0.636363636364	1.04727281696963	0.663372231483687	0.0506985830210896	0.512161016441411
REACTOME_TRANSCRIPTION	CLP1(1),GTF3A(1),PABPN1(1),SUPT4H1(1),TAF1(1),TAF11(1);CCNT1(2),CLP1(1),GTF2E2(2),HIST1H2AB(1),KAT2B(1)	3	5	4	7	0.625	0.636363636364	1.04727281696963	0.663372231483687	0.0506985830210896	0.512161016441411
BIOCARTA_TOB1_PATHWAY	IL2RA(1),TGFBR2(1),TOB2(1);TGFB2(1),TGFBR1(3)	5	3	7	4	0.375	0.363636363636	0.954861029329091	0.703381757561324	-0.0506985830210896	0.999269784222405
Byers_EMT	KRT19(1),TACSTD2(1),TMEM30B(1);CARD6(1),GALNT3(1),GPR56(1),ST14(2)	5	3	7	4	0.375	0.363636363636	0.954861029329091	0.703381757561324	-0.0506985830210896	0.999269784222405
KEGG_AMINOACYL_TRNA_BIOSYNTHESIS	PARS2(2),QARS(1),TARS2(1),YARS2(1);IARS2(1),NARS2(2),QARS(1)	5	3	7	4	0.375	0.363636363636	0.954861029329091	0.703381757561324	-0.0506985830210896	0.999269784222405
KEGG_AMOEBIASIS	COL1A2(1),NFKB1(1),SERPINB2(1);COL1A1(1),PIK3CA(2),PIK3R5(1),TGFB2(1)	5	3	7	4	0.375	0.363636363636	0.954861029329091	0.703381757561324	-0.0506985830210896	0.999269784222405
KEGG_CELL_ADHESION_MOLECULES_CAMS	CD274(1),CNTNAP1(1),ICAM3(1),L1CAM(1),NCAM2(1);CLDN23(2),ITGA4(2),NLGN2(1)	4	4	6	5	0.5	0.454545454545	0.84138898052296	0.74505834722553	-0.195917937881753	0.999269784222405
KEGG_FC_EPSILON_RI_SIGNALING_PATHWAY	IL5(1),PLA2G2D(1),SYK(1);PIK3CA(2),PIK3R5(1),PLA2G6(1)	5	3	7	4	0.375	0.363636363636	0.954861029329091	0.703381757561324	-0.0506985830210896	0.999269784222405
KEGG_JAK_STAT_SIGNALING_PATHWAY	IFNAR1(1),IL10RA(1),IL2RA(1),IL5(1),JAK2(1),MPL(2),SPRY2(1);MPL(1),PIK3CA(2),PIK3R5(1),PTPN6(1)	5	3	7	4	0.375	0.363636363636	0.954861029329091	0.703381757561324	-0.0506985830210896	0.999269784222405
KEGG_PANCREATIC_CANCER	ARAF(1),ERBB2(1),NFKB1(1),TGFBR2(1);PIK3CA(2),PIK3R5(1),TGFB2(1),TGFBR1(3)	4	4	6	5	0.5	0.454545454545	0.84138898052296	0.74505834722553	-0.195917937881753	0.999269784222405
REACTOME_COLLAGEN_MEDIATED_ACTIVATION_CASCADE	COL1A2(1),PRKCZ(1),SYK(1);COL1A1(1),PIK3CA(2),PIK3R5(1)	5	3	7	4	0.375	0.363636363636	0.954861029329091	0.703381757561324	-0.0506985830210896	0.999269784222405
REACTOME_ELONGATION_AND_PROCESSING_OF_CAPPED_TRANSCRIPTS	CLP1(1),PABPN1(1),SUPT4H1(1);CCNT1(2),CLP1(1),HNRNPR(1)	5	3	7	4	0.375	0.363636363636	0.954861029329091	0.703381757561324	-0.0506985830210896	0.999269784222405
REACTOME_G1_S_TRANSITION	CCNE1(1),CDC25A(1),POLA2(1),RPA1(1);POLE2(1),RPA4(3)	5	3	7	4	0.375	0.363636363636	0.954861029329091	0.703381757561324	-0.0506985830210896	0.999269784222405
REACTOME_G_ALPHA_S_SIGNALLING_EVENTS	ADCY5(1),MC2R(1),RLN3(2);ADORA2B(1),DRD1(1),GLP1R(1),TAAR6(1)	5	3	7	4	0.375	0.363636363636	0.954861029329091	0.703381757561324	-0.0506985830210896	0.999269784222405
REACTOME_METABOLISM_OF_CARBOHYDRATES	ENO1(1),GAPDHS(1),PFKFB1(1),SLC37A4(1);NUP155(1),PFKP(1),SLC2A3(1),SLC2A4(1)	5	3	7	4	0.375	0.363636363636	0.954861029329091	0.703381757561324	-0.0506985830210896	0.999269784222405
REACTOME_MITOCHONDRIAL_TRNA_AMINOACYLATION	PARS2(2),QARS(1),TARS2(1),YARS2(1);IARS2(1),NARS2(2),QARS(1)	5	3	7	4	0.375	0.363636363636	0.954861029329091	0.703381757561324	-0.0506985830210896	0.999269784222405
REACTOME_PLATELET_ACTIVATION_TRIGGERS	COL1A2(1),F2R(1),PRKCZ(1),SYK(1);COL1A1(1),PIK3CA(2),PIK3R5(1)	5	3	7	4	0.375	0.363636363636	0.954861029329091	0.703381757561324	-0.0506985830210896	0.999269784222405
REACTOME_POST_TRANSLATIONAL_PROTEIN_MODIFICATION	PIGF(1),PIGL(1),PIGM(1);PIGG(1),PIGW(1),PROC(1),PROZ(1)	5	3	7	4	0.375	0.363636363636	0.954861029329091	0.703381757561324	-0.0506985830210896	0.999269784222405
REACTOME_TRANSCRIPTION_OF_THE_HIV_GENOME	SUPT4H1(1),TAF1(1),TAF11(1);CCNT1(2),GTF2E2(2)	5	3	7	4	0.375	0.363636363636	0.954861029329091	0.703381757561324	-0.0506985830210896	0.999269784222405
REACTOME_TRNA_AMINOACYLATION	PARS2(2),QARS(1),TARS2(1),YARS2(1);IARS2(1),NARS2(2),QARS(1)	5	3	7	4	0.375	0.363636363636	0.954861029329091	0.703381757561324	-0.0506985830210896	0.999269784222405
BIOCARTA_BCR_PATHWAY	SYK(1);BLNK(1)	7	1	10	1	0.125	0.0909090909091	0.71351841092003	0.83625730994152	-0.239065694772613	0.999270516724626
BIOCARTA_BIOPEPTIDES_PATHWAY	JAK2(1);PTK2B(1)	7	1	10	1	0.125	0.0909090909091	0.71351841092003	0.83625730994152	-0.239065694772613	0.999270516724626
BIOCARTA_CARM_ER_PATHWAY	NR0B1(1);NR0B1(1)	7	1	10	1	0.125	0.0909090909091	0.71351841092003	0.83625730994152	-0.239065694772613	0.999270516724626
BIOCARTA_CHEMICAL_PATHWAY	TLN1(1);PARP1(1)	7	1	10	1	0.125	0.0909090909091	0.71351841092003	0.83625730994152	-0.239065694772613	0.999270516724626
BIOCARTA_EPO_PATHWAY	JAK2(1);PTPN6(1)	7	1	10	1	0.125	0.0909090909091	0.71351841092003	0.83625730994152	-0.239065694772613	0.999270516724626
BIOCARTA_ERK_PATHWAY	PDGFRA(1);IGF1R(1)	7	1	10	1	0.125	0.0909090909091	0.71351841092003	0.83625730994152	-0.239065694772613	0.999270516724626
BIOCARTA_FEEDER_PATHWAY	MPI(1);MPI(1)	7	1	10	1	0.125	0.0909090909091	0.71351841092003	0.83625730994152	-0.239065694772613	0.999270516724626
BIOCARTA_FIBRINOLYSIS_PATHWAY	F2R(1),FGB(1),SERPINB2(1);FGB(1)	7	1	10	1	0.125	0.0909090909091	0.71351841092003	0.83625730994152	-0.239065694772613	0.999270516724626
BIOCARTA_IL1R_PATHWAY	NFKB1(1);TGFB2(1)	7	1	10	1	0.125	0.0909090909091	0.71351841092003	0.83625730994152	-0.239065694772613	0.999270516724626
BIOCARTA_IL3_PATHWAY	JAK2(1);PTPN6(1)	7	1	10	1	0.125	0.0909090909091	0.71351841092003	0.83625730994152	-0.239065694772613	0.999270516724626
BIOCARTA_INFLAM_PATHWAY	IL5(1);TGFB2(1)	7	1	10	1	0.125	0.0909090909091	0.71351841092003	0.83625730994152	-0.239065694772613	0.999270516724626
BIOCARTA_INTEGRIN_PATHWAY	TLN1(1);CAPN1(1)	7	1	10	1	0.125	0.0909090909091	0.71351841092003	0.83625730994152	-0.239065694772613	0.999270516724626
BIOCARTA_MYOSIN_PATHWAY	MYL2(1);ARHGEF12(1)	7	1	10	1	0.125	0.0909090909091	0.71351841092003	0.83625730994152	-0.239065694772613	0.999270516724626
BIOCARTA_PS1_PATHWAY	FZD1(1);HNF1A(1)	7	1	10	1	0.125	0.0909090909091	0.71351841092003	0.83625730994152	-0.239065694772613	0.999270516724626
BIOCARTA_PTDINS_PATHWAY	PRKCZ(1);PFKP(1)	7	1	10	1	0.125	0.0909090909091	0.71351841092003	0.83625730994152	-0.239065694772613	0.999270516724626
BIOCARTA_SPPA_PATHWAY	F2R(1),SYK(1);TBXAS1(1)	7	1	10	1	0.125	0.0909090909091	0.71351841092003	0.83625730994152	-0.239065694772613	0.999270516724626
BIOCARTA_UCALPAIN_PATHWAY	TLN1(1);CAPN1(1)	7	1	10	1	0.125	0.0909090909091	0.71351841092003	0.83625730994152	-0.239065694772613	0.999270516724626
BIOCARTA_VITCB_PATHWAY	SLC23A2(1);SLC2A3(1)	7	1	10	1	0.125	0.0909090909091	0.71351841092003	0.83625730994152	-0.239065694772613	0.999270516724626
KEGG_ALPHA_LINOLENIC_ACID_METABOLISM	PLA2G2D(1);PLA2G6(1)	7	1	10	1	0.125	0.0909090909091	0.71351841092003	0.83625730994152	-0.239065694772613	0.999270516724626
KEGG_ASTHMA	IL5(1);RNASE3(1)	7	1	10	1	0.125	0.0909090909091	0.71351841092003	0.83625730994152	-0.239065694772613	0.999270516724626
KEGG_CHEMOKINE_SIGNALING_PATHWAY	ADCY5(1),CCL25(1),CCR6(1),JAK2(1),NFKB1(1),PRKCZ(1);CCR5(1),CXCR3(1),PF4V1(1),PIK3CA(2),PIK3R5(1),PTK2B(1),SHC2(1)	3	5	5	6	0.625	0.545454545455	0.732556363498884	0.79173612764944	-0.346730597781644	0.999270516724626
KEGG_ENDOCRINE_AND_OTHER_FACTOR_REGULATED_CALCIUM_REABSORPTION	ATP2B1(1);KLK1(1)	7	1	10	1	0.125	0.0909090909091	0.71351841092003	0.83625730994152	-0.239065694772613	0.999270516724626
KEGG_ETHER_LIPID_METABOLISM	PLA2G2D(1);PLA2G6(1)	7	1	10	1	0.125	0.0909090909091	0.71351841092003	0.83625730994152	-0.239065694772613	0.999270516724626
KEGG_GLUTATHIONE_METABOLISM	GSTA2(1);GSTO1(1)	7	1	10	1	0.125	0.0909090909091	0.71351841092003	0.83625730994152	-0.239065694772613	0.999270516724626
KEGG_GLYCOSAMINOGLYCAN_BIOSYNTHESIS_CHONDROITIN_SULFATE	CHSY1(1);CHPF(1)	7	1	10	1	0.125	0.0909090909091	0.71351841092003	0.83625730994152	-0.239065694772613	0.999270516724626
KEGG_GLYCOSPHINGOLIPID_BIOSYNTHESIS_GANGLIO_SERIES	ST6GALNAC6(1);ST8SIA5(1)	7	1	10	1	0.125	0.0909090909091	0.71351841092003	0.83625730994152	-0.239065694772613	0.999270516724626
KEGG_GLYCOSPHINGOLIPID_BIOSYNTHESIS_LACTO_AND_NEOLACTO_SERIES	B3GNT1(1);B3GNT5(1)	7	1	10	1	0.125	0.0909090909091	0.71351841092003	0.83625730994152	-0.239065694772613	0.999270516724626
KEGG_MALARIA	KLRB1(1);TGFB2(1)	7	1	10	1	0.125	0.0909090909091	0.71351841092003	0.83625730994152	-0.239065694772613	0.999270516724626
KEGG_PHOTOTRANSDUCTION	CALML5(1);RHO(1)	7	1	10	1	0.125	0.0909090909091	0.71351841092003	0.83625730994152	-0.239065694772613	0.999270516724626
KEGG_VALINE_LEUCINE_AND_ISOLEUCINE_BIOSYNTHESIS	PDHA2(1);IARS2(1)	7	1	10	1	0.125	0.0909090909091	0.71351841092003	0.83625730994152	-0.239065694772613	0.999270516724626
REACTOME_ACETYLCHOLINE_NEUROTRANSMITTER_RELEASE_CYCLE	RIMS1(1);SLC5A7(1)	7	1	10	1	0.125	0.0909090909091	0.71351841092003	0.83625730994152	-0.239065694772613	0.999270516724626
REACTOME_ACTIVATED_TLR4_SIGNALLING	IRF3(1);TLR10(1)	7	1	10	1	0.125	0.0909090909091	0.71351841092003	0.83625730994152	-0.239065694772613	0.999270516724626
REACTOME_APOPTOTIC_EXECUTION_PHASE	DFFB(1);LMNB1(1)	7	1	10	1	0.125	0.0909090909091	0.71351841092003	0.83625730994152	-0.239065694772613	0.999270516724626
REACTOME_CENTROSOME_MATURATION	TSGA14(1);DCTN3(1)	7	1	10	1	0.125	0.0909090909091	0.71351841092003	0.83625730994152	-0.239065694772613	0.999270516724626
REACTOME_CLASS_A1_RHODOPSIN_LIKE_RECEPTORS	ADRA2C(4),AGTR1(1),CCL25(1),CCR6(1),CHRM5(1),F2R(1),MC2R(1),OPRL1(1),PROKR2(1),QRFPR(1),RLN3(2);ADORA2B(1),ADRA1B(2),ADRA2C(1),AGTR1(1),C3AR1(1),CCR5(1),CXCR3(1),DRD1(1),DRD4(2),RHO(1),TAAR6(1)	1	7	2	9	0.875	0.818181818182	0.657528715624001	0.829721362229102	-0.335339606242912	0.999270516724626
REACTOME_CYTOSOLIC_TRNA_AMINOACYLATION	QARS(1);QARS(1)	7	1	10	1	0.125	0.0909090909091	0.71351841092003	0.83625730994152	-0.239065694772613	0.999270516724626
REACTOME_EGFR_DOWNREGULATION	SPRY2(1);HGS(1)	7	1	10	1	0.125	0.0909090909091	0.71351841092003	0.83625730994152	-0.239065694772613	0.999270516724626
REACTOME_ELECTRON_TRANSPORT_CHAIN	NDUFA1(1),NDUFB8(1);NDUFA6(1),NDUFV1(1)	7	1	10	1	0.125	0.0909090909091	0.71351841092003	0.83625730994152	-0.239065694772613	0.999270516724626
REACTOME_FORMATION_AND_MATURATION_OF_MRNA_TRANSCRIPT	CLP1(1),PABPN1(1),SUPT4H1(1),TAF1(1),TAF11(1);CCNT1(2),CLP1(1),GTF2E2(2),HNRNPR(1)	3	5	5	6	0.625	0.545454545455	0.732556363498884	0.79173612764944	-0.346730597781644	0.999270516724626
REACTOME_GLOBAL_GENOMIC_NER	RPA1(1);POLE2(1)	7	1	10	1	0.125	0.0909090909091	0.71351841092003	0.83625730994152	-0.239065694772613	0.999270516724626
REACTOME_GLUTATHIONE_CONJUGATION	GSTA2(1);GSTO1(1)	7	1	10	1	0.125	0.0909090909091	0.71351841092003	0.83625730994152	-0.239065694772613	0.999270516724626
REACTOME_LOSS_OF_NLP_FROM_MITOTIC_CENTROSOMES	TSGA14(1);DCTN3(1)	7	1	10	1	0.125	0.0909090909091	0.71351841092003	0.83625730994152	-0.239065694772613	0.999270516724626
REACTOME_NUCLEOTIDE_EXCISION_REPAIR	RPA1(1);POLE2(1)	7	1	10	1	0.125	0.0909090909091	0.71351841092003	0.83625730994152	-0.239065694772613	0.999270516724626
REACTOME_OTHER_SEMAPHORIN_INTERACTIONS	SEMA5A(1);TREM2(1)	7	1	10	1	0.125	0.0909090909091	0.71351841092003	0.83625730994152	-0.239065694772613	0.999270516724626
REACTOME_PACKAGING_OF_TELOMERE_ENDS	HIST3H3(1);HIST1H2AB(1)	7	1	10	1	0.125	0.0909090909091	0.71351841092003	0.83625730994152	-0.239065694772613	0.999270516724626
REACTOME_PD1_SIGNALING	CD274(1);PTPN6(1)	7	1	10	1	0.125	0.0909090909091	0.71351841092003	0.83625730994152	-0.239065694772613	0.999270516724626
REACTOME_PEROXISOMAL_LIPID_METABOLISM	CRAT(1);CRAT(1)	7	1	10	1	0.125	0.0909090909091	0.71351841092003	0.83625730994152	-0.239065694772613	0.999270516724626
REACTOME_PLATELET_ADHESION_TO_EXPOSED_COLLAGEN	COL1A2(1);COL1A1(1)	7	1	10	1	0.125	0.0909090909091	0.71351841092003	0.83625730994152	-0.239065694772613	0.999270516724626
REACTOME_PURINE_METABOLISM	NT5C1A(1);NT5C2(1)	7	1	10	1	0.125	0.0909090909091	0.71351841092003	0.83625730994152	-0.239065694772613	0.999270516724626
REACTOME_REGULATION_OF_INSULIN_SECRETION	ADCY5(1),ADRA2C(4),CACNB3(1),ENO1(1),GAPDHS(1),ITPR1(1),ITPR2(1),NDUFA1(1),NDUFB8(1),PFKFB1(1),SUCLG1(1);ADRA2C(1),GLP1R(1),IDH3A(2),NDUFA6(1),NDUFV1(1),PFKP(1),SUCLG2(1)	3	5	5	6	0.625	0.545454545455	0.732556363498884	0.79173612764944	-0.346730597781644	0.999270516724626
REACTOME_REGULATION_OF_LIPID_METABOLISM_BY_PEROXISOME_PROLIFERATOR_ACTIVATED_RECEPTOR_ALPHA	PEX11A(1);UCP1(1)	7	1	10	1	0.125	0.0909090909091	0.71351841092003	0.83625730994152	-0.239065694772613	0.999270516724626
REACTOME_REMOVAL_OF_THE_FLAP_INTERMEDIATE_FROM_THE_C_STRAND	RPA1(1);DNA2(1)	7	1	10	1	0.125	0.0909090909091	0.71351841092003	0.83625730994152	-0.239065694772613	0.999270516724626
REACTOME_REPAIR_SYNTHESIS_OF_PATCH_27_30_BASES_LONG_BY_DNA_POLYMERASE	RPA1(1);POLE2(1)	7	1	10	1	0.125	0.0909090909091	0.71351841092003	0.83625730994152	-0.239065694772613	0.999270516724626
REACTOME_SEMA4D_INDUCED_CELL_MIGRATION_AND_GROWTH_CONE_COLLAPSE	ERBB2(1);ARHGEF12(1),SEMA4D(1)	7	1	10	1	0.125	0.0909090909091	0.71351841092003	0.83625730994152	-0.239065694772613	0.999270516724626
REACTOME_TOLL_LIKE_RECEPTOR_4_CASCADE	IRF3(1);TLR10(1)	7	1	10	1	0.125	0.0909090909091	0.71351841092003	0.83625730994152	-0.239065694772613	0.999270516724626
REACTOME_TRANSCRIPTION_COUPLED_NER	RPA1(1);POLE2(1)	7	1	10	1	0.125	0.0909090909091	0.71351841092003	0.83625730994152	-0.239065694772613	0.999270516724626
REACTOME_VITAMIN_B5_PANTOTHENATE_METABOLISM	COASY(1);SLC5A6(1)	7	1	10	1	0.125	0.0909090909091	0.71351841092003	0.83625730994152	-0.239065694772613	0.999270516724626
SA_B_CELL_RECEPTOR_COMPLEXES	SYK(1);BLNK(1)	7	1	10	1	0.125	0.0909090909091	0.71351841092003	0.83625730994152	-0.239065694772613	0.999270516724626
BIOCARTA_ECM_PATHWAY	MYL2(1),TLN1(1);PIK3CA(2)	6	2	9	2	0.25	0.181818181818	0.681339817033505	0.823013415892673	-0.359924234451439	0.999270516724733
BIOCARTA_GSK3_PATHWAY	FZD1(1),NFKB1(1);PIK3CA(2)	6	2	9	2	0.25	0.181818181818	0.681339817033505	0.823013415892673	-0.359924234451439	0.999270516724733
BIOCARTA_IL12_PATHWAY	IL18R1(1),JAK2(1);CCR5(1),CXCR3(1)	6	2	9	2	0.25	0.181818181818	0.681339817033505	0.823013415892673	-0.359924234451439	0.999270516724733
BIOCARTA_MCALPAIN_PATHWAY	MYL2(1),TLN1(1);CAPN1(1),CXCR3(1)	6	2	9	2	0.25	0.181818181818	0.681339817033505	0.823013415892673	-0.359924234451439	0.999270516724733
BIOCARTA_RACCYCD_PATHWAY	CCNE1(1),NFKB1(1);PIK3CA(2)	6	2	9	2	0.25	0.181818181818	0.681339817033505	0.823013415892673	-0.359924234451439	0.999270516724733
BIOCARTA_TPO_PATHWAY	JAK2(1),MPL(2);MPL(1),PIK3CA(2)	5	3	8	3	0.375	0.272727272727	0.640984284097398	0.834365325077399	-0.473511654252867	0.999270516724733
KEGG_ALZHEIMERS_DISEASE	CALML5(1),COX6A2(1),ITPR1(1),ITPR2(1),NDUFA1(1),NDUFB8(1),PSEN2(1);CAPN1(1),NDUFA6(1),NDUFV1(1),PSEN2(3)	3	5	6	5	0.625	0.454545454545	0.518853664862201	0.885091688497261	-0.734692267056573	0.999270516724733
KEGG_ARRHYTHMOGENIC_RIGHT_VENTRICULAR_CARDIOMYOPATHY_ARVC	CACNB3(1),ITGA3(1),ITGA7(1);ITGA4(2),SGCA(1)	5	3	8	3	0.375	0.272727272727	0.640984284097398	0.834365325077399	-0.473511654252867	0.999270516724733
KEGG_BASAL_TRANSCRIPTION_FACTORS	GTF2IRD1(1),TAF1(1),TAF11(1),TAF2(1);GTF2E2(2),GTF2IRD1(1),TAF15(1)	5	3	8	3	0.375	0.272727272727	0.640984284097398	0.834365325077399	-0.473511654252867	0.999270516724733
KEGG_DRUG_METABOLISM_CYTOCHROME_P450	ADH4(1),CYP3A7(1),GSTA2(1);FMO1(1),GSTO1(1),UGT1A3(2)	5	3	8	3	0.375	0.272727272727	0.640984284097398	0.834365325077399	-0.473511654252867	0.999270516724733
KEGG_ECM_RECEPTOR_INTERACTION	COL1A2(1),ITGA3(1),ITGA7(1);COL1A1(1),ITGA4(2)	5	3	8	3	0.375	0.272727272727	0.640984284097398	0.834365325077399	-0.473511654252867	0.999270516724733
KEGG_ENDOMETRIAL_CANCER	APC2(1),ARAF(1),ERBB2(1);ILK(1),PIK3CA(2),PIK3R5(1)	5	3	8	3	0.375	0.272727272727	0.640984284097398	0.834365325077399	-0.473511654252867	0.999270516724733
KEGG_FOCAL_ADHESION	CAV3(1),COL1A2(1),ERBB2(1),ITGA3(1),ITGA7(1),MYL2(1),PDGFRA(1),TLN1(1);COL1A1(1),IGF1R(1),ILK(1),ITGA4(2),PIK3CA(2),PIK3R5(1),SHC2(1)	2	6	4	7	0.75	0.636363636364	0.599930660048509	0.846749226006192	-0.526124060280963	0.999270516724733
KEGG_FRUCTOSE_AND_MANNOSE_METABOLISM	MPI(1),MTMR1(1),PFKFB1(1),PMM2(1);GMPPB(1),MPI(1),PFKP(1)	5	3	8	3	0.375	0.272727272727	0.640984284097398	0.834365325077399	-0.473511654252867	0.999270516724733
KEGG_HYPERTROPHIC_CARDIOMYOPATHY_HCM	CACNB3(1),ITGA3(1),ITGA7(1),MYL2(1);ITGA4(2),SGCA(1),TGFB2(1)	4	4	7	4	0.5	0.363636363636	0.588824590728986	0.856195919663412	-0.594395310482819	0.999270516724733
KEGG_INTESTINAL_IMMUNE_NETWORK_FOR_IGA_PRODUCTION	CCL25(1),IL5(1);ITGA4(2)	6	2	9	2	0.25	0.181818181818	0.681339817033505	0.823013415892673	-0.359924234451439	0.999270516724733
KEGG_MEASLES	CCNE1(1),IFNAR1(1),IL2RA(1),IRF3(1),JAK2(1),NFKB1(1),RCHY1(1);CSNK2A2(1),OAS1(2),PIK3CA(2),PIK3R5(1),TNFRSF10A(1),TNFRSF10C(1)	3	5	6	5	0.625	0.454545454545	0.518853664862201	0.885091688497261	-0.734692267056573	0.999270516724733
KEGG_MINERAL_ABSORPTION	ATP2B1(1),CLCN2(2);CYBRD1(1),MT1G(2)	5	3	8	3	0.375	0.272727272727	0.640984284097398	0.834365325077399	-0.473511654252867	0.999270516724733
KEGG_OXIDATIVE_PHOSPHORYLATION	COX6A2(1),NDUFA1(1),NDUFB8(1);ATP6V1E2(1),ATP6V1H(1),NDUFA6(1),NDUFV1(1)	6	2	9	2	0.25	0.181818181818	0.681339817033505	0.823013415892673	-0.359924234451439	0.999270516724733
KEGG_P53_SIGNALING_PATHWAY	CCNE1(1),PPM1D(1),RCHY1(1);MDM2(3)	5	3	8	3	0.375	0.272727272727	0.640984284097398	0.834365325077399	-0.473511654252867	0.999270516724733
KEGG_PROGESTERONE_MEDIATED_OOCYTE_MATURATION	ADCY5(1),ARAF(1),CDC25A(1);IGF1R(1),PIK3CA(2),PIK3R5(1)	5	3	8	3	0.375	0.272727272727	0.640984284097398	0.834365325077399	-0.473511654252867	0.999270516724733
KEGG_PROTEIN_DIGESTION_AND_ABSORPTION	ACE2(1),COL1A2(1),SLC15A1(1);CELA2B(2),COL1A1(1)	5	3	8	3	0.375	0.272727272727	0.640984284097398	0.834365325077399	-0.473511654252867	0.999270516724733
KEGG_REGULATION_OF_ACTIN_CYTOSKELETON	APC2(1),ARAF(1),CHRM5(1),F2R(1),FGF13(1),FGFR2(1),ITGA3(1),ITGA7(1),MYL2(1),PDGFRA(1),PFN2(1),RRAS(1);ARHGEF12(1),ITGA4(2),PIK3CA(2),PIK3R5(1),WASF1(1)	2	6	4	7	0.75	0.636363636364	0.599930660048509	0.846749226006192	-0.526124060280963	0.999270516724733
KEGG_RNA_TRANSPORT	PABPC3(1),PABPC4L(2),UPF2(1);EIF3A(1),EIF4G3(1),NUP155(1),THOC5(1)	5	3	8	3	0.375	0.272727272727	0.640984284097398	0.834365325077399	-0.473511654252867	0.999270516724733
KEGG_SHIGELLOSIS	NFKB1(1),PFN2(1);NOD1(1),WASF1(1)	6	2	9	2	0.25	0.181818181818	0.681339817033505	0.823013415892673	-0.359924234451439	0.999270516724733
KEGG_TUBERCULOSIS	CALML5(1),IL10RA(1),JAK2(1),NFKB1(1),SYK(1);ARHGEF12(1),ATP6V1H(1),CYP27B1(1),LAMP2(1),SPHK1(1),TGFB2(1)	4	4	7	4	0.5	0.363636363636	0.588824590728986	0.856195919663412	-0.594395310482819	0.999270516724733
REACTOME_CHEMOKINE_RECEPTORS_BIND_CHEMOKINES	CCL25(1),CCR6(1);CCR5(1),CXCR3(1)	6	2	9	2	0.25	0.181818181818	0.681339817033505	0.823013415892673	-0.359924234451439	0.999270516724733
REACTOME_DIABETES_PATHWAYS	ADCY5(1),ADRA2C(4),BCHE(1),CACNB3(1),ENO1(1),GAPDHS(1),ITPR1(1),ITPR2(1),NDUFA1(1),NDUFB8(1),PDX1(2),PFKFB1(1),RPL35A(1),SRP14(1),SUCLG1(1);ADRA2C(1),BCHE(1),GLP1R(1),IDH3A(2),IGFBP2(1),NDUFA6(1),NDUFV1(1),PFKP(1),RPL7(2),RPS16(1),SUCLG2(1)	1	7	3	8	0.875	0.727272727273	0.39966638566374	0.914860681114551	-0.779835841311451	0.999270516724733
REACTOME_EXTENSION_OF_TELOMERES	POLA2(1),RPA1(1);DNA2(1),POLE2(1)	6	2	9	2	0.25	0.181818181818	0.681339817033505	0.823013415892673	-0.359924234451439	0.999270516724733
REACTOME_G_ALPHA_Q_SIGNALLING_EVENTS	AGTR1(1),CHRM5(1),F2R(1),ITPR1(1),ITPR2(1),PROKR2(1),QRFPR(1);ADRA1B(2),AGTR1(1),PIK3CA(2)	3	5	6	5	0.625	0.454545454545	0.518853664862201	0.885091688497261	-0.734692267056573	0.999270516724733
REACTOME_GLUCOSE_REGULATION_OF_INSULIN_SECRETION	CACNB3(1),ENO1(1),GAPDHS(1),NDUFA1(1),NDUFB8(1),PFKFB1(1),SUCLG1(1);IDH3A(2),NDUFA6(1),NDUFV1(1),PFKP(1),SUCLG2(1)	4	4	7	4	0.5	0.363636363636	0.588824590728986	0.856195919663412	-0.594395310482819	0.999270516724733
REACTOME_HIV1_TRANSCRIPTION_INITIATION	TAF1(1),TAF11(1);GTF2E2(2)	6	2	9	2	0.25	0.181818181818	0.681339817033505	0.823013415892673	-0.359924234451439	0.999270516724733
REACTOME_INTEGRIN_CELL_SURFACE_INTERACTIONS	COL1A2(1),FGB(1),ICAM3(1),ITGA3(1),ITGA7(1),TLN1(1);COL1A1(1),FGB(1),ITGA4(2)	4	4	7	4	0.5	0.363636363636	0.588824590728986	0.856195919663412	-0.594395310482819	0.999270516724733
REACTOME_METABOLISM_OF_VITAMINS_AND_COFACTORS	COASY(1),CYB5R3(1),SLC23A2(1);GSTO1(1),SLC2A3(1),SLC5A6(1)	5	3	8	3	0.375	0.272727272727	0.640984284097398	0.834365325077399	-0.473511654252867	0.999270516724733
REACTOME_MRNA_SPLICING	CLP1(1),PABPN1(1);CLP1(1),HNRNPR(1)	6	2	9	2	0.25	0.181818181818	0.681339817033505	0.823013415892673	-0.359924234451439	0.999270516724733
REACTOME_NUCLEAR_RECEPTOR_TRANSCRIPTION_PATHWAY	NR0B1(1),RORB(1);NR0B1(1),NR1D2(1)	6	2	9	2	0.25	0.181818181818	0.681339817033505	0.823013415892673	-0.359924234451439	0.999270516724733
REACTOME_RHO_GTPASE_CYCLE	ARHGAP31(1),RHOBTB2(1);ARHGEF12(1),MCF2(1)	6	2	9	2	0.25	0.181818181818	0.681339817033505	0.823013415892673	-0.359924234451439	0.999270516724733
REACTOME_RNA_POLYMERASE_II_TRANSCRIPTION	CLP1(1),PABPN1(1),SUPT4H1(1),TAF1(1),TAF11(1);CCNT1(2),CLP1(1),GTF2E2(2)	3	5	6	5	0.625	0.454545454545	0.518853664862201	0.885091688497261	-0.734692267056573	0.999270516724733
REACTOME_SIGNALING_BY_EGFR	ADAM12(1),SPRY2(1);HGS(1),PIK3CA(2)	6	2	9	2	0.25	0.181818181818	0.681339817033505	0.823013415892673	-0.359924234451439	0.999270516724733
REACTOME_SIGNALING_IN_IMMUNE_SYSTEM	C1QB(1),C1R(1),CD274(1),COL1A2(1),ICAM3(1),IRF3(1),ITGA3(1),L1CAM(1),NFKB1(1),NFKB2(1),SIRPA(1),SLC7A6(1),TLR3(1),ULBP3(1);CD96(1),COL1A1(1),ITGA4(2),MTOR(1),PF4V1(1),PIK3CA(2),PROC(1),PTPN6(1),RIPK3(1),TLR10(1),YES1(1)	1	7	3	8	0.875	0.727272727273	0.39966638566374	0.914860681114551	-0.779835841311451	0.999270516724733
REACTOME_STEROID_METABOLISM	MVD(2);EBP(1),STAR(1)	6	2	9	2	0.25	0.181818181818	0.681339817033505	0.823013415892673	-0.359924234451439	0.999270516724733
REACTOME_SYNTHESIS_OF_DNA	POLA2(1),RPA1(1);DNA2(1),POLE2(1)	6	2	9	2	0.25	0.181818181818	0.681339817033505	0.823013415892673	-0.359924234451439	0.999270516724733
REACTOME_TELOMERE_MAINTENANCE	HIST3H3(1),POLA2(1),RPA1(1);DNA2(1),HIST1H2AB(1),POLE2(1)	5	3	8	3	0.375	0.272727272727	0.640984284097398	0.834365325077399	-0.473511654252867	0.999270516724733
SIG_PIP3_SIGNALING_IN_B_LYMPHOCYTES	ITPR1(1),ITPR2(1),SYK(1);PIK3CA(2)	6	2	9	2	0.25	0.181818181818	0.681339817033505	0.823013415892673	-0.359924234451439	0.999270516724733
ST_ADRENERGIC	ITPR1(1),ITPR2(1);PIK3CA(2)	6	2	9	2	0.25	0.181818181818	0.681339817033505	0.823013415892673	-0.359924234451439	0.999270516724733
ST_B_CELL_ANTIGEN_RECEPTOR	NFKB1(1),NFKB2(1),SYK(1);BLNK(1),PIK3CA(2)	5	3	8	3	0.375	0.272727272727	0.640984284097398	0.834365325077399	-0.473511654252867	0.999270516724733
ST_TUMOR_NECROSIS_FACTOR_PATHWAY	BAG4(1),NFKB1(1),NFKB2(1);TRAF2(3)	5	3	8	3	0.375	0.272727272727	0.640984284097398	0.834365325077399	-0.473511654252867	0.999270516724733
BIOCARTA_ACE2_PATHWAY	ACE2(1),AGTR1(1);AGTR1(1)	6	2	10	1	0.25	0.0909090909091	0.320340564680153	0.942208462332301	-0.938950897480154	0.999999542060674
BIOCARTA_AGR_PATHWAY	MUSK(1),NRG3(1),RAPSN(1);GIT2(1),NRG2(1)	5	3	9	2	0.375	0.181818181818	0.391298125598591	0.928964568283454	-0.944137756842774	0.999999542060674
BIOCARTA_G1_PATHWAY	CCNE1(1),CDC25A(1);TGFB2(1)	6	2	10	1	0.25	0.0909090909091	0.320340564680153	0.942208462332301	-0.938950897480154	0.999999542060674
BIOCARTA_TOLL_PATHWAY	NFKB1(1),TLR3(1);TLR10(1)	6	2	10	1	0.25	0.0909090909091	0.320340564680153	0.942208462332301	-0.938950897480154	0.999999542060674
KEGG_BILE_SECRETION	ADCY5(1),AQP8(1),EPHX1(1);SCARB1(2)	5	3	9	2	0.375	0.181818181818	0.391298125598591	0.928964568283454	-0.944137756842774	0.999999542060674
KEGG_CALCIUM_SIGNALING_PATHWAY	AGTR1(1),ATP2B1(1),CALML5(1),CHRM5(1),ERBB2(1),F2R(1),ITPR1(1),ITPR2(1),PDGFRA(1);ADORA2B(1),ADRA1B(2),AGTR1(1),DRD1(1),PTK2B(1),SPHK1(1)	1	7	4	7	0.875	0.636363636364	0.267843639339774	0.960268317853457	-1.16628781727637	0.999999542060674
KEGG_CARDIAC_MUSCLE_CONTRACTION	CACNB3(1),COX6A2(1),MYL2(1);SLC9A6(1)	6	2	10	1	0.25	0.0909090909091	0.320340564680153	0.942208462332301	-0.938950897480154	0.999999542060674
KEGG_DILATED_CARDIOMYOPATHY	ADCY5(1),CACNB3(1),ITGA3(1),ITGA7(1),MYL2(1);ITGA4(2),SGCA(1),TGFB2(1)	3	5	7	4	0.625	0.363636363636	0.363769981143466	0.945105977613718	-1.12652814282008	0.999999542060674
KEGG_GAP_JUNCTION	ADCY5(1),ITPR1(1),ITPR2(1),PDGFRA(1);DRD1(1),TUBAL3(2)	5	3	9	2	0.375	0.181818181818	0.391298125598591	0.928964568283454	-0.944137756842774	0.999999542060674
KEGG_GLYCOSYLPHOSPHATIDYLINOSITOLGPI_ANCHOR_BIOSYNTHESIS	PIGF(1),PIGL(1),PIGM(1);PIGG(1),PIGW(1)	5	3	9	2	0.375	0.181818181818	0.391298125598591	0.928964568283454	-0.944137756842774	0.999999542060674
KEGG_GLYOXYLATE_AND_DICARBOXYLATE_METABOLISM	GLYCTK(1),MUT(1);ACO1(1)	6	2	10	1	0.25	0.0909090909091	0.320340564680153	0.942208462332301	-0.938950897480154	0.999999542060674
KEGG_HEMATOPOIETIC_CELL_LINEAGE	IL2RA(1),IL5(1),ITGA3(1),TFRC(1);ITGA4(2)	5	3	9	2	0.375	0.181818181818	0.391298125598591	0.928964568283454	-0.944137756842774	0.999999542060674
KEGG_LINOLEIC_ACID_METABOLISM	CYP3A7(1),PLA2G2D(1);PLA2G6(1)	6	2	10	1	0.25	0.0909090909091	0.320340564680153	0.942208462332301	-0.938950897480154	0.999999542060674
KEGG_LYSOSOME	AP3D1(1),CD164(1),CTSF(1),GBA(1),MFSD8(1),NPC2(2);ATP6V1H(1),ENTPD4(1),GAA(1),LAMP2(1)	3	5	7	4	0.625	0.363636363636	0.363769981143466	0.945105977613718	-1.12652814282008	0.999999542060674
KEGG_MATURITY_ONSET_DIABETES_OF_THE_YOUNG	PDX1(2);HNF1A(1)	6	2	10	1	0.25	0.0909090909091	0.320340564680153	0.942208462332301	-0.938950897480154	0.999999542060674
KEGG_METABOLISM_OF_XENOBIOTICS_BY_CYTOCHROME_P450	ADH4(1),CYP3A7(1),EPHX1(1),GSTA2(1);AKR1C3(1),GSTO1(1),UGT1A3(2)	4	4	8	3	0.5	0.272727272727	0.395956082889368	0.932603000714456	-1.01397166042179	0.999999542060674
KEGG_PANCREATIC_SECRETION	ADCY5(1),ATP2B1(1),CLCA1(1),ITPR1(1),ITPR2(1),KCNMA1(1),PLA2G2D(1);CELA2B(2),PLA2G6(1),PNLIP(1)	3	5	7	4	0.625	0.363636363636	0.363769981143466	0.945105977613718	-1.12652814282008	0.999999542060674
KEGG_PARKINSONS_DISEASE	COX6A2(1),NDUFA1(1),NDUFB8(1);NDUFA6(1),NDUFV1(1)	6	2	10	1	0.25	0.0909090909091	0.320340564680153	0.942208462332301	-0.938950897480154	0.999999542060674
KEGG_RENIN_ANGIOTENSIN_SYSTEM	ACE2(1),AGTR1(1);AGTR1(1)	6	2	10	1	0.25	0.0909090909091	0.320340564680153	0.942208462332301	-0.938950897480154	0.999999542060674
KEGG_RETINOL_METABOLISM	ADH4(1),CYP3A7(1),RDH8(1);UGT1A3(2)	5	3	9	2	0.375	0.181818181818	0.391298125598591	0.928964568283454	-0.944137756842774	0.999999542060674
KEGG_SPHINGOLIPID_METABOLISM	GAL3ST1(1),GBA(1),UGT8(1);SGPP2(1),SPHK1(1)	5	3	9	2	0.375	0.181818181818	0.391298125598591	0.928964568283454	-0.944137756842774	0.999999542060674
KEGG_STAPHYLOCOCCUS_AUREUS_INFECTION	C1QB(1),C1R(1);C3AR1(1)	6	2	10	1	0.25	0.0909090909091	0.320340564680153	0.942208462332301	-0.938950897480154	0.999999542060674
KEGG_TOLL_LIKE_RECEPTOR_SIGNALING_PATHWAY	IFNAR1(1),IRF3(1),NFKB1(1),TLR3(1);PIK3CA(2),PIK3R5(1)	4	4	8	3	0.5	0.272727272727	0.395956082889368	0.932603000714456	-1.01397166042179	0.999999542060674
KEGG_WNT_SIGNALING_PATHWAY	APC2(1),DVL3(1),FZD1(1),FZD7(1),LRP6(1),SFRP4(1);CSNK2A2(1),DAAM1(2),NKD2(1),WNT2B(2)	3	5	7	4	0.625	0.363636363636	0.363769981143466	0.945105977613718	-1.12652814282008	0.999999542060674
REACTOME_ACTIVATION_OF_RAC	ROBO1(2);ROBO1(1)	6	2	10	1	0.25	0.0909090909091	0.320340564680153	0.942208462332301	-0.938950897480154	0.999999542060674
REACTOME_CHOLESTEROL_BIOSYNTHESIS	MVD(2);EBP(1)	6	2	10	1	0.25	0.0909090909091	0.320340564680153	0.942208462332301	-0.938950897480154	0.999999542060674
REACTOME_DNA_STRAND_ELONGATION	POLA2(1),RPA1(1);DNA2(1)	6	2	10	1	0.25	0.0909090909091	0.320340564680153	0.942208462332301	-0.938950897480154	0.999999542060674
REACTOME_G2_M_TRANSITION	CDC25A(1),TSGA14(1);DCTN3(1)	6	2	10	1	0.25	0.0909090909091	0.320340564680153	0.942208462332301	-0.938950897480154	0.999999542060674
REACTOME_G_ALPHA_I_SIGNALLING_EVENTS	ADCY5(1),ADRA2C(4),CCL25(1),CCR6(1),OPRL1(1),RLN3(2);ADRA2C(1),C3AR1(1),CCR5(1),CXCR3(1),DRD4(2),RHO(1)	3	5	7	4	0.625	0.363636363636	0.363769981143466	0.945105977613718	-1.12652814282008	0.999999542060674
REACTOME_GPCR_LIGAND_BINDING	ADRA2C(4),AGTR1(1),CCL25(1),CCR6(1),CHRM5(1),F2R(1),FZD1(1),FZD7(1),GRM2(1),GRM7(1),MC2R(1),OPRL1(1),PROKR2(1),QRFPR(1),RLN3(2);ADORA2B(1),ADRA1B(2),ADRA2C(1),AGTR1(1),C3AR1(1),CCR5(1),CXCR3(1),DRD1(1),DRD4(2),GLP1R(1),RHO(1),TAAR6(1),WNT2B(2)	0	8	1	10	1	0.909090909091	NA	1	-0.876171654230361	0.999999542060674
REACTOME_GRB2_SOS_PROVIDES_LINKAGE_TO_MAPK_SIGNALING_FOR_INTERGRINS_	FGB(1),TLN1(1);FGB(1)	6	2	10	1	0.25	0.0909090909091	0.320340564680153	0.942208462332301	-0.938950897480154	0.999999542060674
REACTOME_INTEGRATION_OF_ENERGY_METABOLISM	ADCY5(1),CACNB3(1),ENO1(1),GAPDHS(1),NDUFA1(1),NDUFB8(1),PFKFB1(1),SUCLG1(1);IDH3A(2),NDUFA6(1),NDUFV1(1),PFKP(1),SUCLG2(1)	3	5	7	4	0.625	0.363636363636	0.363769981143466	0.945105977613718	-1.12652814282008	0.999999542060674
REACTOME_INTEGRIN_ALPHAIIBBETA3_SIGNALING	FGB(1),TLN1(1);FGB(1)	6	2	10	1	0.25	0.0909090909091	0.320340564680153	0.942208462332301	-0.938950897480154	0.999999542060674
REACTOME_LAGGING_STRAND_SYNTHESIS	POLA2(1),RPA1(1);DNA2(1)	6	2	10	1	0.25	0.0909090909091	0.320340564680153	0.942208462332301	-0.938950897480154	0.999999542060674
REACTOME_MRNA_3_END_PROCESSING	CLP1(1),PABPN1(1);CLP1(1)	6	2	10	1	0.25	0.0909090909091	0.320340564680153	0.942208462332301	-0.938950897480154	0.999999542060674
REACTOME_NCAM1_INTERACTIONS	CACNB3(1),COL1A2(1);COL1A1(1)	6	2	10	1	0.25	0.0909090909091	0.320340564680153	0.942208462332301	-0.938950897480154	0.999999542060674
REACTOME_NCAM_SIGNALING_FOR_NEURITE_OUT_GROWTH	CACNB3(1),COL1A2(1);COL1A1(1)	6	2	10	1	0.25	0.0909090909091	0.320340564680153	0.942208462332301	-0.938950897480154	0.999999542060674
REACTOME_NEUROTRANSMITTER_RELEASE_CYCLE	FNBP1L(1),RIMS1(1);SLC5A7(1)	6	2	10	1	0.25	0.0909090909091	0.320340564680153	0.942208462332301	-0.938950897480154	0.999999542060674
REACTOME_OLFACTORY_SIGNALING_PATHWAY	OR10J1(1),OR1J4(2),OR2AT4(1),OR2C1(1),OR2M7(1),OR2T1(1),OR2T6(1),OR4B1(1),OR4F15(1),OR51F1(1),OR52D1(1),OR52N4(1),OR5H1(1),OR6C70(1),OR6K2(1),OR7A17(1),OR8D2(1),OR9Q1(1);OR10S1(1),OR1F1(1),OR2AT4(1),OR4D10(1),OR51T1(1),OR5D16(1),OR5H6(2),OR5R1(1),OR5T3(2),OR6B3(1),OR6C76(1),OR8H2(1)	0	8	1	10	1	0.909090909091	NA	1	-0.876171654230361	0.999999542060674
REACTOME_P130CAS_LINKAGE_TO_MAPK_SIGNALING_FOR_INTEGRINS	FGB(1),TLN1(1);FGB(1)	6	2	10	1	0.25	0.0909090909091	0.320340564680153	0.942208462332301	-0.938950897480154	0.999999542060674
REACTOME_PLATELET_DEGRANULATION	FGB(1),SPARC(1),TLN1(1);FGB(1),LAMP2(1),SERPINF2(1),TGFB2(1)	5	3	9	2	0.375	0.181818181818	0.391298125598591	0.928964568283454	-0.944137756842774	0.999999542060674
REACTOME_REMOVAL_OF_THE_FLAP_INTERMEDIATE	POLA2(1),RPA1(1);DNA2(1)	6	2	10	1	0.25	0.0909090909091	0.320340564680153	0.942208462332301	-0.938950897480154	0.999999542060674
REACTOME_SEMA3A_PLEXIN_REPULSION_SIGNALING_BY_INHIBITING_INTEGRIN_ADHESION	RRAS(1),TLN1(1);FES(1)	6	2	10	1	0.25	0.0909090909091	0.320340564680153	0.942208462332301	-0.938950897480154	0.999999542060674
REACTOME_SEMA4D_IN_SEMAPHORIN_SIGNALING	ERBB2(1),RRAS(1);ARHGEF12(1),SEMA4D(1)	6	2	10	1	0.25	0.0909090909091	0.320340564680153	0.942208462332301	-0.938950897480154	0.999999542060674
REACTOME_SEMAPHORIN_INTERACTIONS	ERBB2(1),RRAS(1),SEMA5A(1),TLN1(1);ARHGEF12(1),FES(1),SEMA4D(1),TREM2(1)	5	3	9	2	0.375	0.181818181818	0.391298125598591	0.928964568283454	-0.944137756842774	0.999999542060674
REACTOME_SIGNALING_BY_ROBO_RECEPTOR	PFN2(1),ROBO1(2);ROBO1(1),ROBO2(1)	5	3	9	2	0.375	0.181818181818	0.391298125598591	0.928964568283454	-0.944137756842774	0.999999542060674
REACTOME_S_PHASE	CCNE1(1),CDC25A(1),POLA2(1),RPA1(1);DNA2(1),POLE2(1)	5	3	9	2	0.375	0.181818181818	0.391298125598591	0.928964568283454	-0.944137756842774	0.999999542060674
REACTOME_STRIATED_MUSCLE_CONTRACTION	MYL1(1),MYL2(1);TNNI2(1)	6	2	10	1	0.25	0.0909090909091	0.320340564680153	0.942208462332301	-0.938950897480154	0.999999542060674
REACTOME_SYNTHESIS_OF_GLYCOSYLPHOSPHATIDYLINOSITOL	PIGF(1),PIGL(1),PIGM(1);PIGG(1),PIGW(1)	5	3	9	2	0.375	0.181818181818	0.391298125598591	0.928964568283454	-0.944137756842774	0.999999542060674
REACTOME_SYNTHESIS_OF_GPI_ANCHORED_PROTEINS	PIGF(1),PIGL(1),PIGM(1);PIGG(1),PIGW(1)	5	3	9	2	0.375	0.181818181818	0.391298125598591	0.928964568283454	-0.944137756842774	0.999999542060674
ST_JNK_MAPK_PATHWAY	MAP3K9(1),MYEF2(1);MAP3K9(1)	6	2	10	1	0.25	0.0909090909091	0.320340564680153	0.942208462332301	-0.938950897480154	0.999999542060674
ST_MYOCYTE_AD_PATHWAY	CAV3(1),ITPR1(1),ITPR2(1);RHO(1)	6	2	10	1	0.25	0.0909090909091	0.320340564680153	0.942208462332301	-0.938950897480154	0.999999542060674
WNT_SIGNALING	FZD1(1),FZD7(1),LRP6(1),SFRP4(1);DAAM1(2),WNT2B(2)	5	3	9	2	0.375	0.181818181818	0.391298125598591	0.928964568283454	-0.944137756842774	0.999999542060674
BIOCARTA_CBL_PATHWAY	PDGFRA(1);	7	1	11	0	0.125	0	NA	1	-1.20473602456675	0.999999766888499
BIOCARTA_CCR3_PATHWAY	MYL2(1);	7	1	11	0	0.125	0	NA	1	-1.20473602456675	0.999999766888499
BIOCARTA_CD40_PATHWAY	NFKB1(1);	7	1	11	0	0.125	0	NA	1	-1.20473602456675	0.999999766888499
BIOCARTA_CDMAC_PATHWAY	NFKB1(1);	7	1	11	0	0.125	0	NA	1	-1.20473602456675	0.999999766888499
BIOCARTA_CYTOKINE_PATHWAY	IL5(1);	7	1	11	0	0.125	0	NA	1	-1.20473602456675	0.999999766888499
BIOCARTA_DC_PATHWAY	IL5(1);	7	1	11	0	0.125	0	NA	1	-1.20473602456675	0.999999766888499
BIOCARTA_DNAFRAGMENT_PATHWAY	DFFB(1),ENDOG(1);	7	1	11	0	0.125	0	NA	1	-1.20473602456675	0.999999766888499
BIOCARTA_DREAM_PATHWAY	KCNIP3(1);	7	1	11	0	0.125	0	NA	1	-1.20473602456675	0.999999766888499
BIOCARTA_EPHA4_PATHWAY	L1CAM(1);	7	1	11	0	0.125	0	NA	1	-1.20473602456675	0.999999766888499
BIOCARTA_ETC_PATHWAY	NDUFA1(1);	7	1	11	0	0.125	0	NA	1	-1.20473602456675	0.999999766888499
BIOCARTA_FREE_PATHWAY	NFKB1(1);	7	1	11	0	0.125	0	NA	1	-1.20473602456675	0.999999766888499
BIOCARTA_GABA_PATHWAY	GABRA6(1);	7	1	11	0	0.125	0	NA	1	-1.20473602456675	0.999999766888499
BIOCARTA_GATA3_PATHWAY	IL5(1);	7	1	11	0	0.125	0	NA	1	-1.20473602456675	0.999999766888499
BIOCARTA_GLYCOLYSIS_PATHWAY	ENO1(1);	7	1	11	0	0.125	0	NA	1	-1.20473602456675	0.999999766888499
BIOCARTA_IL10_PATHWAY	IL10RA(1);	7	1	11	0	0.125	0	NA	1	-1.20473602456675	0.999999766888499
BIOCARTA_IL22BP_PATHWAY	IL10RA(1),JAK2(1);	7	1	11	0	0.125	0	NA	1	-1.20473602456675	0.999999766888499
BIOCARTA_IL5_PATHWAY	IL5(1);	7	1	11	0	0.125	0	NA	1	-1.20473602456675	0.999999766888499
BIOCARTA_IL6_PATHWAY	JAK2(1);	7	1	11	0	0.125	0	NA	1	-1.20473602456675	0.999999766888499
BIOCARTA_MCM_PATHWAY	CCNE1(1);	7	1	11	0	0.125	0	NA	1	-1.20473602456675	0.999999766888499
BIOCARTA_MITOCHONDRIA_PATHWAY	DFFB(1),ENDOG(1);	7	1	11	0	0.125	0	NA	1	-1.20473602456675	0.999999766888499
BIOCARTA_NFKB_PATHWAY	NFKB1(1);	7	1	11	0	0.125	0	NA	1	-1.20473602456675	0.999999766888499
BIOCARTA_P27_PATHWAY	CCNE1(1);	7	1	11	0	0.125	0	NA	1	-1.20473602456675	0.999999766888499
BIOCARTA_PITX2_PATHWAY	FZD1(1);	7	1	11	0	0.125	0	NA	1	-1.20473602456675	0.999999766888499
BIOCARTA_PTC1_PATHWAY	CDC25A(1);	7	1	11	0	0.125	0	NA	1	-1.20473602456675	0.999999766888499
BIOCARTA_RELA_PATHWAY	NFKB1(1);	7	1	11	0	0.125	0	NA	1	-1.20473602456675	0.999999766888499
BIOCARTA_RNA_PATHWAY	NFKB1(1);	7	1	11	0	0.125	0	NA	1	-1.20473602456675	0.999999766888499
BIOCARTA_SKP2E2F_PATHWAY	CCNE1(1);	7	1	11	0	0.125	0	NA	1	-1.20473602456675	0.999999766888499
BIOCARTA_SPRY_PATHWAY	SPRY2(1);	7	1	11	0	0.125	0	NA	1	-1.20473602456675	0.999999766888499
BIOCARTA_SRCRPTP_PATHWAY	CDC25A(1);	7	1	11	0	0.125	0	NA	1	-1.20473602456675	0.999999766888499
BIOCARTA_STEM_PATHWAY	IL5(1);	7	1	11	0	0.125	0	NA	1	-1.20473602456675	0.999999766888499
BIOCARTA_VIP_PATHWAY	NFKB1(1);	7	1	11	0	0.125	0	NA	1	-1.20473602456675	0.999999766888499
BIOCARTA_WNT_PATHWAY	FZD1(1);	7	1	11	0	0.125	0	NA	1	-1.20473602456675	0.999999766888499
KEGG_CIRCADIAN_RHYTHM_MAMMAL	RORB(1);	7	1	11	0	0.125	0	NA	1	-1.20473602456675	0.999999766888499
KEGG_FOLATE_BIOSYNTHESIS	ALPL(1);	7	1	11	0	0.125	0	NA	1	-1.20473602456675	0.999999766888499
KEGG_GLYCOSAMINOGLYCAN_BIOSYNTHESIS_KERATAN_SULFATE	B3GNT1(1);	7	1	11	0	0.125	0	NA	1	-1.20473602456675	0.999999766888499
KEGG_GLYCOSAMINOGLYCAN_DEGRADATION	HYAL3(1);	7	1	11	0	0.125	0	NA	1	-1.20473602456675	0.999999766888499
KEGG_HISTIDINE_METABOLISM	ALDH3A2(1),CNDP1(1);	7	1	11	0	0.125	0	NA	1	-1.20473602456675	0.999999766888499
KEGG_OTHER_GLYCAN_DEGRADATION	GBA(1);	7	1	11	0	0.125	0	NA	1	-1.20473602456675	0.999999766888499
KEGG_PROTEIN_EXPORT	SRP14(1);	7	1	11	0	0.125	0	NA	1	-1.20473602456675	0.999999766888499
KEGG_RNA_POLYMERASE	POLR3GL(1);	7	1	11	0	0.125	0	NA	1	-1.20473602456675	0.999999766888499
KEGG_SULFUR_RELAY_SYSTEM	MPST(1);	7	1	11	0	0.125	0	NA	1	-1.20473602456675	0.999999766888499
KEGG_SYNTHESIS_AND_DEGRADATION_OF_KETONE_BODIES	BDH2(1);	7	1	11	0	0.125	0	NA	1	-1.20473602456675	0.999999766888499
REACTOME_ABORTIVE_ELONGATION_OF_HIV1_TRANSCRIPT_IN_THE_ABSENCE_OF_TAT	SUPT4H1(1);	7	1	11	0	0.125	0	NA	1	-1.20473602456675	0.999999766888499
REACTOME_ACTIVATED_TAK1_MEDIATES_P38_MAPK_ACTIVATION	TLR3(1);	7	1	11	0	0.125	0	NA	1	-1.20473602456675	0.999999766888499
REACTOME_ADENYLATE_CYCLASE_ACTIVATING_PATHWAY	ADCY5(1);	7	1	11	0	0.125	0	NA	1	-1.20473602456675	0.999999766888499
REACTOME_APOPTOSIS_INDUCED_DNA_FRAGMENTATION	DFFB(1);	7	1	11	0	0.125	0	NA	1	-1.20473602456675	0.999999766888499
REACTOME_CAM_PATHWAY	ADCY5(1);	7	1	11	0	0.125	0	NA	1	-1.20473602456675	0.999999766888499
REACTOME_CLATHRIN_DERIVED_VESICLE_BUDDING	TFRC(1);	7	1	11	0	0.125	0	NA	1	-1.20473602456675	0.999999766888499
REACTOME_CYCLIN_A1_ASSOCIATED_EVENTS_DURING_G2_M_TRANSITION	CDC25A(1);	7	1	11	0	0.125	0	NA	1	-1.20473602456675	0.999999766888499
REACTOME_DEPOLARIZATION_OF_THE_PRESYNAPTIC_TERMINAL_TRIGGERS_THE_OPENING_OF_CALCIUM_CHANNELS	CACNB3(1);	7	1	11	0	0.125	0	NA	1	-1.20473602456675	0.999999766888499
REACTOME_DOPAMINE_NEUROTRANSMITTER_RELEASE_CYCLE	RIMS1(1);	7	1	11	0	0.125	0	NA	1	-1.20473602456675	0.999999766888499
REACTOME_DOUBLE_STRAND_BREAK_REPAIR	RPA1(1);	7	1	11	0	0.125	0	NA	1	-1.20473602456675	0.999999766888499
REACTOME_DUAL_INCISION_REACTION_IN_GG_NER	RPA1(1);	7	1	11	0	0.125	0	NA	1	-1.20473602456675	0.999999766888499
REACTOME_E2F_ENABLED_INHIBITION_OF_PRE_REPLICATION_COMPLEX_FORMATION	CDC25A(1);	7	1	11	0	0.125	0	NA	1	-1.20473602456675	0.999999766888499
REACTOME_ETHANOL_OXIDATION	ADH4(1);	7	1	11	0	0.125	0	NA	1	-1.20473602456675	0.999999766888499
REACTOME_FGFR_LIGAND_BINDING_AND_ACTIVATION	FGFR2(1);	7	1	11	0	0.125	0	NA	1	-1.20473602456675	0.999999766888499
REACTOME_FORMATION_OF_THE_EARLY_ELONGATION_COMPLEX	SUPT4H1(1);	7	1	11	0	0.125	0	NA	1	-1.20473602456675	0.999999766888499
REACTOME_FRS2MEDIATED_CASCADE	FGFR2(1);	7	1	11	0	0.125	0	NA	1	-1.20473602456675	0.999999766888499
REACTOME_FURTHER_PLATELET_RELEASATE	TLN1(1);	7	1	11	0	0.125	0	NA	1	-1.20473602456675	0.999999766888499
REACTOME_G_ALPHA_Z_SIGNALLING_EVENTS	ADCY5(1);	7	1	11	0	0.125	0	NA	1	-1.20473602456675	0.999999766888499
REACTOME_GLUCAGON_SIGNALING_IN_METABOLIC_REGULATION	ADCY5(1);	7	1	11	0	0.125	0	NA	1	-1.20473602456675	0.999999766888499
REACTOME_GOLGI_ASSOCIATED_VESICLE_BIOGENESIS	TFRC(1);	7	1	11	0	0.125	0	NA	1	-1.20473602456675	0.999999766888499
REACTOME_GS_ALPHA_MEDIATED_EVENTS_IN_GLUCAGON_SIGNALLING	ADCY5(1);	7	1	11	0	0.125	0	NA	1	-1.20473602456675	0.999999766888499
REACTOME_HOMOLOGOUS_RECOMBINATION_REPAIR	RPA1(1);	7	1	11	0	0.125	0	NA	1	-1.20473602456675	0.999999766888499
REACTOME_JNK_PHOSPHORYLATION_AND_ACTIVATION_MEDIATED_BY_ACTIVATED_HUMAN_TAK1	TLR3(1);	7	1	11	0	0.125	0	NA	1	-1.20473602456675	0.999999766888499
REACTOME_MAP_KINASES_ACTIVATION_IN_TLR_CASCADE	TLR3(1);	7	1	11	0	0.125	0	NA	1	-1.20473602456675	0.999999766888499
REACTOME_MEMBRANE_TRAFFICKING	TFRC(1);	7	1	11	0	0.125	0	NA	1	-1.20473602456675	0.999999766888499
REACTOME_MICRORNA_BIOGENESIS	DGCR8(1);	7	1	11	0	0.125	0	NA	1	-1.20473602456675	0.999999766888499
REACTOME_NF_KB_IS_ACTIVATED_AND_SIGNALS_SURVIVAL	NFKB1(1);	7	1	11	0	0.125	0	NA	1	-1.20473602456675	0.999999766888499
REACTOME_NOREPINEPHRINE_NEUROTRANSMITTER_RELEASE_CYCLE	RIMS1(1);	7	1	11	0	0.125	0	NA	1	-1.20473602456675	0.999999766888499
REACTOME_P53_INDEPENDENT_DNA_DAMAGE_RESPONSE	CDC25A(1);	7	1	11	0	0.125	0	NA	1	-1.20473602456675	0.999999766888499
REACTOME_P75NTR_SIGNALS_VIA_NFKB	NFKB1(1);	7	1	11	0	0.125	0	NA	1	-1.20473602456675	0.999999766888499
REACTOME_PHOSPHOLIPASE_CMEDIATED_CASCADE	FGFR2(1);	7	1	11	0	0.125	0	NA	1	-1.20473602456675	0.999999766888499
REACTOME_PKA_ACTIVATION	ADCY5(1);	7	1	11	0	0.125	0	NA	1	-1.20473602456675	0.999999766888499
REACTOME_POLYMERASE_SWITCHING	POLA2(1);	7	1	11	0	0.125	0	NA	1	-1.20473602456675	0.999999766888499
REACTOME_PP2A_MEDIATED_DEPHOSPHORYLATION_OF_KEY_METABOLIC_FACTORS	PFKFB1(1);	7	1	11	0	0.125	0	NA	1	-1.20473602456675	0.999999766888499
REACTOME_RNA_POLYMERASE_III_TRANSCRIPTION	GTF3A(1);	7	1	11	0	0.125	0	NA	1	-1.20473602456675	0.999999766888499
REACTOME_RNA_POLYMERASE_III_TRANSCRIPTION_INITIATION	GTF3A(1);	7	1	11	0	0.125	0	NA	1	-1.20473602456675	0.999999766888499
REACTOME_SCF_SKP2_MEDIATED_DEGRADATION_OF_P27_P21	CCNE1(1);	7	1	11	0	0.125	0	NA	1	-1.20473602456675	0.999999766888499
REACTOME_SEROTONIN_NEUROTRANSMITTER_RELEASE_CYCLE	RIMS1(1);	7	1	11	0	0.125	0	NA	1	-1.20473602456675	0.999999766888499
REACTOME_SMOOTH_MUSCLE_CONTRACTION	TLN1(1);	7	1	11	0	0.125	0	NA	1	-1.20473602456675	0.999999766888499
REACTOME_THROMBIN_SIGNALLING_THROUGH_PROTEINASE_ACTIVATED_RECEPTORS	F2R(1);	7	1	11	0	0.125	0	NA	1	-1.20473602456675	0.999999766888499
REACTOME_XENOBIOTICS	CYP3A7(1);	7	1	11	0	0.125	0	NA	1	-1.20473602456675	0.999999766888499
SA_G2_AND_M_PHASES	CDC25A(1);	7	1	11	0	0.125	0	NA	1	-1.20473602456675	0.999999766888499
SA_REG_CASCADE_OF_CYCLIN_EXPR	CCNE1(1);	7	1	11	0	0.125	0	NA	1	-1.20473602456675	0.999999766888499
ST_ERK1_ERK2_MAPK_PATHWAY	NFKB1(1);	7	1	11	0	0.125	0	NA	1	-1.20473602456675	0.999999766888499
ST_IL_13_PATHWAY	JAK2(1);	7	1	11	0	0.125	0	NA	1	-1.20473602456675	0.999999766888499
ST_INTERFERON_GAMMA_PATHWAY	JAK2(1);	7	1	11	0	0.125	0	NA	1	-1.20473602456675	0.999999766888499
ST_INTERLEUKIN_13_PATHWAY	JAK2(1);	7	1	11	0	0.125	0	NA	1	-1.20473602456675	0.999999766888499
ST_JAK_STAT_PATHWAY	JAK2(1);	7	1	11	0	0.125	0	NA	1	-1.20473602456675	0.999999766888499
ST_STAT3_PATHWAY	JAK2(1);	7	1	11	0	0.125	0	NA	1	-1.20473602456675	0.999999766888499
ST_TYPE_I_INTERFERON_PATHWAY	IFNAR1(1);	7	1	11	0	0.125	0	NA	1	-1.20473602456675	0.999999766888499
BIOCARTA_CARDIACEGF_PATHWAY	ADAM12(1),AGTR1(1),NFKB1(1);AGTR1(1)	5	3	10	1	0.375	0.0909090909091	0.184326111523789	0.981940144478844	-1.49968431021433	0.99999999988514
KEGG_BASAL_CELL_CARCINOMA	APC2(1),DVL3(1),FZD1(1),FZD7(1);WNT2B(2)	4	4	9	2	0.5	0.181818181818	0.242522207487985	0.976264189886481	-1.4731473687867	0.99999999988514
KEGG_CYTOSOLIC_DNA_SENSING_PATHWAY	IL33(1),IRF3(1),NFKB1(1),POLR3GL(1);RIPK3(1)	5	3	10	1	0.375	0.0909090909091	0.184326111523789	0.981940144478844	-1.49968431021433	0.99999999988514
KEGG_GNRH_SIGNALING_PATHWAY	ADCY5(1),CALML5(1),ITPR1(1),ITPR2(1),PLA2G2D(1);PLA2G6(1),PTK2B(1)	4	4	9	2	0.5	0.181818181818	0.242522207487985	0.976264189886481	-1.4731473687867	0.99999999988514
KEGG_HUNTINGTONS_DISEASE	COX6A2(1),CREB3L4(1),ITPR1(1),NDUFA1(1),NDUFB8(1);NDUFA6(1),NDUFV1(1),UCP1(1)	4	4	9	2	0.5	0.181818181818	0.242522207487985	0.976264189886481	-1.4731473687867	0.99999999988514
KEGG_INFLUENZA_A	IFNAR1(1),IL33(1),IRF3(1),JAK2(1),NFKB1(1),PABPN1(1),TLR3(1),TMPRSS13(1);OAS1(2),PIK3CA(2),PIK3R5(1),TNFRSF10A(1),TNFRSF10C(1)	2	6	6	5	0.75	0.454545454545	0.297822381791627	0.962887989203778	-1.28785650604611	0.99999999988514
KEGG_LONG_TERM_DEPRESSION	ARAF(1),ITPR1(1),ITPR2(1),PLA2G2D(1);IGF1R(1),PLA2G6(1)	4	4	9	2	0.5	0.181818181818	0.242522207487985	0.976264189886481	-1.4731473687867	0.99999999988514
KEGG_MELANOGENESIS	ADCY5(1),CALML5(1),CREB3L4(1),DVL3(1),FZD1(1),FZD7(1);WNT2B(2)	4	4	9	2	0.5	0.181818181818	0.242522207487985	0.976264189886481	-1.4731473687867	0.99999999988514
KEGG_PATHWAYS_IN_CANCER	APC2(1),ARAF(1),CCDC6(1),CCNE1(1),DVL3(1),EGLN3(1),ERBB2(1),FGF13(1),FGFR2(1),FZD1(1),FZD7(1),ITGA3(1),NFKB1(1),NFKB2(1),PDGFRA(1),TFG(1),TGFBR2(1);IGF1R(1),MDM2(3),MTOR(1),PIK3CA(2),PIK3R5(1),TGFB2(1),TGFBR1(3),TRAF2(3),WNT2B(2),ZBTB16(1)	0	8	2	9	1	0.818181818182	NA	1	-1.27501703878727	0.99999999988514
KEGG_PYRUVATE_METABOLISM	ACOT12(1),ALDH3A2(1),PDHA2(1);ACYP2(1)	5	3	10	1	0.375	0.0909090909091	0.184326111523789	0.981940144478844	-1.49968431021433	0.99999999988514
KEGG_SYSTEMIC_LUPUS_ERYTHEMATOSUS	C1QB(1),C1R(1),HIST3H3(1);HIST1H2AB(1)	5	3	10	1	0.375	0.0909090909091	0.184326111523789	0.981940144478844	-1.49968431021433	0.99999999988514
KEGG_VASCULAR_SMOOTH_MUSCLE_CONTRACTION	ADCY5(1),AGTR1(1),ARAF(1),CALML5(1),ITPR1(1),ITPR2(1),KCNMA1(1),KCNU1(1),NPR2(1),PLA2G2D(1);ADORA2B(1),ADRA1B(2),AGTR1(1),ARHGEF12(1),PLA2G6(1)	2	6	6	5	0.75	0.454545454545	0.297822381791627	0.962887989203778	-1.28785650604611	0.99999999988514
REACTOME_GLUCOSE_METABOLISM	ENO1(1),GAPDHS(1),PFKFB1(1);PFKP(1)	5	3	10	1	0.375	0.0909090909091	0.184326111523789	0.981940144478844	-1.49968431021433	0.99999999988514
REACTOME_GLYCOLYSIS	ENO1(1),GAPDHS(1),PFKFB1(1);PFKP(1)	5	3	10	1	0.375	0.0909090909091	0.184326111523789	0.981940144478844	-1.49968431021433	0.99999999988514
REACTOME_HEMOSTASIS	ADRA2C(4),COL1A2(1),F2R(1),FGB(1),ITGA3(1),ITPR1(1),ITPR2(1),L1CAM(1),PRKCZ(1),SERPINB2(1),SIRPA(1),SLC7A6(1),SPARC(1),SYK(1),TLN1(1);ADRA2C(1),COL1A1(1),FGB(1),ITGA4(2),KLKB1(1),LAMP2(1),PF4V1(1),PIK3CA(2),PIK3R5(1),PROC(1),PTPN6(1),SERPINC1(1),SERPINF2(1),TGFB2(1),YES1(1)	0	8	2	9	1	0.818181818182	NA	1	-1.27501703878727	0.99999999988514
REACTOME_MUSCLE_CONTRACTION	MYL1(1),MYL2(1),TLN1(1);TNNI2(1)	5	3	10	1	0.375	0.0909090909091	0.184326111523789	0.981940144478844	-1.49968431021433	0.99999999988514
REACTOME_PLATELET_ACTIVATION	COL1A2(1),F2R(1),FGB(1),ITPR1(1),ITPR2(1),PRKCZ(1),SPARC(1),SYK(1),TLN1(1);COL1A1(1),FGB(1),LAMP2(1),PIK3CA(2),PIK3R5(1),SERPINF2(1),TGFB2(1)	2	6	6	5	0.75	0.454545454545	0.297822381791627	0.962887989203778	-1.28785650604611	0.99999999988514
REACTOME_REGULATION_OF_INSULIN_SECRETION_BY_GLUCAGON_LIKE_PEPTIDE_1	ADCY5(1),CACNB3(1),ITPR1(1),ITPR2(1);GLP1R(1)	5	3	10	1	0.375	0.0909090909091	0.184326111523789	0.981940144478844	-1.49968431021433	0.99999999988514
REACTOME_TOLL_RECEPTOR_CASCADES	IRF3(1),NFKB1(1),NFKB2(1),TLR3(1);RIPK3(1),TLR10(1)	4	4	9	2	0.5	0.181818181818	0.242522207487985	0.976264189886481	-1.4731473687867	0.99999999988514
REACTOME_VIRAL_DSRNA_TLR3_TRIF_COMPLEX_ACTIVATES_RIP1	NFKB1(1),NFKB2(1),TLR3(1);RIPK3(1)	5	3	10	1	0.375	0.0909090909091	0.184326111523789	0.981940144478844	-1.49968431021433	0.99999999988514
KEGG_GLUTAMATERGIC_SYNAPSE	ADCY5(1),GRM2(1),GRM7(1),ITPR1(1),ITPR2(1),PLA2G2D(1);GRIK1(1),PLA2G6(1),SLC1A3(1)	3	5	8	3	0.625	0.272727272727	0.245433878589118	0.978447249345082	-1.53552121874728	0.999999999885142
BIOCARTA_CELLCYCLE_PATHWAY	CCNE1(1),CDC25A(1);	6	2	11	0	0.25	0	NA	1	-1.7531484283325	0.999999999999992
BIOCARTA_CLASSIC_PATHWAY	C1QB(1),C1R(1);	6	2	11	0	0.25	0	NA	1	-1.7531484283325	0.999999999999992
BIOCARTA_COMP_PATHWAY	C1QB(1),C1R(1);	6	2	11	0	0.25	0	NA	1	-1.7531484283325	0.999999999999992
BIOCARTA_EPONFKB_PATHWAY	JAK2(1),NFKB1(1);	6	2	11	0	0.25	0	NA	1	-1.7531484283325	0.999999999999992
BIOCARTA_IL2_PATHWAY	IL2RA(1),SYK(1);	6	2	11	0	0.25	0	NA	1	-1.7531484283325	0.999999999999992
BIOCARTA_RANKL_PATHWAY	IFNAR1(1),NFKB1(1);	6	2	11	0	0.25	0	NA	1	-1.7531484283325	0.999999999999992
BIOCARTA_RHO_PATHWAY	MYL2(1),TLN1(1);	6	2	11	0	0.25	0	NA	1	-1.7531484283325	0.999999999999992
BIOCARTA_TH1TH2_PATHWAY	IL18R1(1),IL2RA(1);	6	2	11	0	0.25	0	NA	1	-1.7531484283325	0.999999999999992
KEGG_CHOLINERGIC_SYNAPSE	ADCY5(1),CHRM5(1),CREB3L4(1),ITPR1(1),ITPR2(1),JAK2(1);ACHE(1),PIK3CA(2),PIK3R5(1),SLC5A7(1)	2	6	7	4	0.75	0.363636363636	0.20952846292271	0.985115503691355	-1.6653024719949	0.999999999999992
KEGG_PANTOTHENATE_AND_COA_BIOSYNTHESIS	COASY(1),VNN2(1);	6	2	11	0	0.25	0	NA	1	-1.7531484283325	0.999999999999992
KEGG_PRION_DISEASES	C1QB(1),NCAM2(1);	6	2	11	0	0.25	0	NA	1	-1.7531484283325	0.999999999999992
KEGG_TERPENOID_BACKBONE_BIOSYNTHESIS	MVD(2);	6	2	11	0	0.25	0	NA	1	-1.7531484283325	0.999999999999992
KEGG_THYROID_CANCER	CCDC6(1),TFG(1);	6	2	11	0	0.25	0	NA	1	-1.7531484283325	0.999999999999992
KEGG_VASOPRESSIN_REGULATED_WATER_REABSORPTION	CREB3L4(1),DYNC1LI1(1);	6	2	11	0	0.25	0	NA	1	-1.7531484283325	0.999999999999992
REACTOME_CLASS_C3_METABOTROPIC_GLUTAMATE_PHEROMONE_RECEPTORS	GRM2(1),GRM7(1);	6	2	11	0	0.25	0	NA	1	-1.7531484283325	0.999999999999992
REACTOME_CLASSICAL_ANTIBODY_MEDIATED_COMPLEMENT_ACTIVATION	C1QB(1),C1R(1);	6	2	11	0	0.25	0	NA	1	-1.7531484283325	0.999999999999992
REACTOME_COMPLEMENT_CASCADE	C1QB(1),C1R(1);	6	2	11	0	0.25	0	NA	1	-1.7531484283325	0.999999999999992
REACTOME_CYCLIN_E_ASSOCIATED_EVENTS_DURING_G1_S_TRANSITION_	CCNE1(1),CDC25A(1);	6	2	11	0	0.25	0	NA	1	-1.7531484283325	0.999999999999992
REACTOME_E2F_TRANSCRIPTIONAL_TARGETS_AT_G1_S	CCNE1(1),CDC25A(1);	6	2	11	0	0.25	0	NA	1	-1.7531484283325	0.999999999999992
REACTOME_EFFECTS_OF_PIP2_HYDROLYSIS	ITPR1(1),ITPR2(1);	6	2	11	0	0.25	0	NA	1	-1.7531484283325	0.999999999999992
REACTOME_FORMATION_OF_PLATELET_PLUG	ADRA2C(4),COL1A2(1),F2R(1),FGB(1),ITPR1(1),ITPR2(1),PRKCZ(1),SPARC(1),SYK(1),TLN1(1);ADRA2C(1),COL1A1(1),FGB(1),LAMP2(1),PIK3CA(2),PIK3R5(1),SERPINF2(1),TGFB2(1)	1	7	6	5	0.875	0.454545454545	0.133499513193865	0.993450821624196	-1.87584757178032	0.999999999999992
REACTOME_GLUTAMATE_NEUROTRANSMITTER_RELEASE_CYCLE	FNBP1L(1),RIMS1(1);	6	2	11	0	0.25	0	NA	1	-1.7531484283325	0.999999999999992
REACTOME_INITIAL_TRIGGERING_OF_COMPLEMENT	C1QB(1),C1R(1);	6	2	11	0	0.25	0	NA	1	-1.7531484283325	0.999999999999992
REACTOME_REGULATION_OF_INSULIN_SECRETION_BY_ACETYLCHOLINE	ITPR1(1),ITPR2(1);	6	2	11	0	0.25	0	NA	1	-1.7531484283325	0.999999999999992
REACTOME_REGULATION_OF_INSULIN_SECRETION_BY_FREE_FATTY_ACIDS	ITPR1(1),ITPR2(1);	6	2	11	0	0.25	0	NA	1	-1.7531484283325	0.999999999999992
ST_GA12_PATHWAY	MYEF2(1),PLD3(1);	6	2	11	0	0.25	0	NA	1	-1.7531484283325	0.999999999999992
ST_G_ALPHA_I_PATHWAY	ITPR1(1),ITPR2(1);	6	2	11	0	0.25	0	NA	1	-1.7531484283325	0.999999999999992
ST_P38_MAPK_PATHWAY	MYEF2(1),NFKB1(1);	6	2	11	0	0.25	0	NA	1	-1.7531484283325	0.999999999999992
ST_T_CELL_SIGNAL_TRANSDUCTION	NFKB1(1),NFKB2(1);	6	2	11	0	0.25	0	NA	1	-1.7531484283325	0.999999999999992
ST_WNT_CA2_CYCLIC_GMP_PATHWAY	ITPR1(1),ITPR2(1);	6	2	11	0	0.25	0	NA	1	-1.7531484283325	0.999999999999992
Taube_EMT	COL1A2(1),EPB41L4B(1),FBLN1(1),FGFR2(1),FST(1),HOOK1(1),NEFM(1),PPM1D(1),SEMA5A(1),SERPINB2(1),SMPDL3B(1),SYK(1),TMEM30B(1),TMEM40(1),TNFAIP6(1);CYBRD1(1),CYP27B1(1),IGFBP2(1),LEPREL1(2),PMP22(1),ST14(2)	1	7	6	5	0.875	0.454545454545	0.133499513193865	0.993450821624196	-1.87584757178032	0.999999999999992
BIOCARTA_TID_PATHWAY	JAK2(1),NFKB1(1),USH1C(1);	5	3	11	0	0.375	0	NA	1	-2.21324140120322	0.999999999999998
KEGG_AMYOTROPHIC_LATERAL_SCLEROSIS_ALS	NEFM(1),PRPH(1),TOMM40L(1);	5	3	11	0	0.375	0	NA	1	-2.21324140120322	0.999999999999998
KEGG_OOCYTE_MEIOSIS	ADCY5(1),CALML5(1),CCNE1(1),ITPR1(1),ITPR2(1);IGF1R(1)	3	5	10	1	0.625	0.0909090909091	0.0724166075885502	0.998968008255934	-2.47278308332053	0.999999999999998
KEGG_SALIVARY_SECRETION	ADCY5(1),AQP5(1),ATP2B1(1),CALML5(1),ITPR1(1),ITPR2(1),KCNMA1(1);ADRA1B(2),LPO(2)	2	6	9	2	0.75	0.181818181818	0.0888709098437984	0.998822470958694	-2.47664712701175	0.999999999999998
REACTOME_BASIGIN_INTERACTIONS	ITGA3(1),L1CAM(1),SLC7A6(1);	5	3	11	0	0.375	0	NA	1	-2.21324140120322	0.999999999999998
REACTOME_E2F_MEDIATED_REGULATION_OF_DNA_REPLICATION	CCNE1(1),CDC25A(1),POLA2(1);	5	3	11	0	0.375	0	NA	1	-2.21324140120322	0.999999999999998
REACTOME_GLUCONEOGENESIS	ENO1(1),GAPDHS(1),PFKFB1(1);	5	3	11	0	0.375	0	NA	1	-2.21324140120322	0.999999999999998
REACTOME_HUMAN_TAK1_ACTIVATES_NFKB_BY_PHOSPHORYLATION_AND_ACTIVATION_OF_IKKS_COMPLEX	NFKB1(1),NFKB2(1),TLR3(1);	5	3	11	0	0.375	0	NA	1	-2.21324140120322	0.999999999999998
REACTOME_INHIBITION_OF_INSULIN_SECRETION_BY_ADRENALINE_NORADRENALINE	ADCY5(1),ADRA2C(4),CACNB3(1);ADRA2C(1)	3	5	10	1	0.625	0.0909090909091	0.0724166075885502	0.998968008255934	-2.47278308332053	0.999999999999998
REACTOME_OPIOID_SIGNALLING	ADCY5(1),ITPR1(1),ITPR2(1);	5	3	11	0	0.375	0	NA	1	-2.21324140120322	0.999999999999998
REACTOME_PEPTIDE_LIGAND_BINDING_RECEPTORS	AGTR1(1),CCL25(1),CCR6(1),F2R(1),MC2R(1),OPRL1(1),PROKR2(1),QRFPR(1),RLN3(2);AGTR1(1),C3AR1(1),CCR5(1),CXCR3(1)	1	7	8	3	0.875	0.272727272727	0.0649453420777337	0.999404620147654	-2.59591267693323	0.999999999999998
REACTOME_PLATELET_AGGREGATION_PLUG_FORMATION	ADRA2C(4),FGB(1),TLN1(1);ADRA2C(1),FGB(1)	3	5	10	1	0.625	0.0909090909091	0.0724166075885502	0.998968008255934	-2.47278308332053	0.999999999999998
REACTOME_PLC_BETA_MEDIATED_EVENTS	ADCY5(1),ITPR1(1),ITPR2(1);	5	3	11	0	0.375	0	NA	1	-2.21324140120322	0.999999999999998
REACTOME_PLC_GAMMA1_SIGNALLING	ADCY5(1),ITPR1(1),ITPR2(1);	5	3	11	0	0.375	0	NA	1	-2.21324140120322	0.999999999999998
REACTOME_TRAF6_MEDIATED_INDUCTION_OF_THE_ANTIVIRAL_CYTOKINE_IFN_ALPHA_BETA_CASCADE	NFKB1(1),NFKB2(1),TLR3(1);	5	3	11	0	0.375	0	NA	1	-2.21324140120322	0.999999999999998
ST_GA13_PATHWAY	NFKB1(1),NFKB2(1),PLD3(1);	5	3	11	0	0.375	0	NA	1	-2.21324140120322	0.999999999999998
KEGG_GASTRIC_ACID_SECRETION	ADCY5(1),CALML5(1),ITPR1(1),ITPR2(1);	4	4	11	0	0.5	0	NA	1	-2.63944438597722	1
KEGG_GLYCOLYSIS_GLUCONEOGENESIS	ADH4(1),ALDH3A2(1),ENO1(1),GAPDHS(1),PDHA2(1);ADPGK(1),GALM(1),PFKP(1),PGK2(1)	3	5	9	2	0.625	0.181818181818	0.151274334613122	0.993728665555291	-1.9772447378225	1
KEGG_LONG_TERM_POTENTIATION	ARAF(1),CALML5(1),ITPR1(1),ITPR2(1);	4	4	11	0	0.5	0	NA	1	-2.63944438597722	1
KEGG_MRNA_SURVEILLANCE_PATHWAY	CLP1(1),PABPC3(1),PABPC4L(2),PABPN1(1),UPF2(1);CLP1(1)	4	4	10	1	0.5	0.0909090909091	0.11483997468206	0.995184038527692	-1.99935054390234	1
KEGG_RNA_DEGRADATION	ENO1(1),PABPC3(1),PABPC4L(2),PATL1(1),TOB2(1),ZCCHC7(1);EXOSC9(1)	2	6	10	1	0.75	0.0909090909091	0.0436530594723576	0.999841232039374	-2.9405178152232	1
REACTOME_AXON_GUIDANCE	CACNB3(1),COL1A2(1),ERBB2(1),PFN2(1),ROBO1(2),RRAS(1),SEMA5A(1),TLN1(1);ARHGEF12(1),COL1A1(1),FES(1),ROBO1(1),ROBO2(1),SEMA4D(1),TREM2(1)	2	6	8	3	0.75	0.272727272727	0.142299106979224	0.995117885210764	-2.05713834775841	1
REACTOME_INNATE_IMMUNITY_SIGNALING	C1QB(1),C1R(1),IRF3(1),NFKB1(1),NFKB2(1),TLR3(1);RIPK3(1),TLR10(1)	3	5	9	2	0.625	0.181818181818	0.151274334613122	0.993728665555291	-1.9772447378225	1
REACTOME_TOLL_LIKE_RECEPTOR_3_CASCADE	IRF3(1),NFKB1(1),NFKB2(1),TLR3(1);RIPK3(1)	4	4	10	1	0.5	0.0909090909091	0.11483997468206	0.995184038527692	-1.99935054390234	1
ST_GAQ_PATHWAY	ITPR1(1),ITPR2(1),NFKB1(1),NFKB2(1),PLD3(1);	3	5	11	0	0.625	0	NA	1	-3.05456333096191	1
BIOCARTA_AGPCR_PATHWAY	;	8	0	11	0	0	0	NA	NA	NA	NA
BIOCARTA_AHSP_PATHWAY	;	8	0	11	0	0	0	NA	NA	NA	NA
BIOCARTA_AKAP13_PATHWAY	;	8	0	11	0	0	0	NA	NA	NA	NA
BIOCARTA_AKAP95_PATHWAY	;	8	0	11	0	0	0	NA	NA	NA	NA
BIOCARTA_AKAPCENTROSOME_PATHWAY	;	8	0	11	0	0	0	NA	NA	NA	NA
BIOCARTA_ARAP_PATHWAY	;	8	0	11	0	0	0	NA	NA	NA	NA
BIOCARTA_ARENRF2_PATHWAY	;	8	0	11	0	0	0	NA	NA	NA	NA
BIOCARTA_ASBCELL_PATHWAY	;	8	0	11	0	0	0	NA	NA	NA	NA
BIOCARTA_BARRESTIN_PATHWAY	;	8	0	11	0	0	0	NA	NA	NA	NA
BIOCARTA_BARRESTIN_SRC_PATHWAY	;	8	0	11	0	0	0	NA	NA	NA	NA
BIOCARTA_BARR_MAPK_PATHWAY	;	8	0	11	0	0	0	NA	NA	NA	NA
BIOCARTA_BLYMPHOCYTE_PATHWAY	;	8	0	11	0	0	0	NA	NA	NA	NA
BIOCARTA_CALCINEURIN_PATHWAY	;	8	0	11	0	0	0	NA	NA	NA	NA
BIOCARTA_CARM1_PATHWAY	;	8	0	11	0	0	0	NA	NA	NA	NA
BIOCARTA_CDK5_PATHWAY	;	8	0	11	0	0	0	NA	NA	NA	NA
BIOCARTA_CELL2CELL_PATHWAY	;	8	0	11	0	0	0	NA	NA	NA	NA
BIOCARTA_CFTR_PATHWAY	;	8	0	11	0	0	0	NA	NA	NA	NA
BIOCARTA_CHREBP2_PATHWAY	;	8	0	11	0	0	0	NA	NA	NA	NA
BIOCARTA_CSK_PATHWAY	;	8	0	11	0	0	0	NA	NA	NA	NA
BIOCARTA_EIF2_PATHWAY	;	8	0	11	0	0	0	NA	NA	NA	NA
BIOCARTA_ETS_PATHWAY	;	8	0	11	0	0	0	NA	NA	NA	NA
BIOCARTA_GPCR_PATHWAY	;	8	0	11	0	0	0	NA	NA	NA	NA
BIOCARTA_GRANULOCYTES_PATHWAY	;	8	0	11	0	0	0	NA	NA	NA	NA
BIOCARTA_HIF_PATHWAY	;	8	0	11	0	0	0	NA	NA	NA	NA
BIOCARTA_HSP27_PATHWAY	;	8	0	11	0	0	0	NA	NA	NA	NA
BIOCARTA_IL17_PATHWAY	;	8	0	11	0	0	0	NA	NA	NA	NA
BIOCARTA_IL4_PATHWAY	;	8	0	11	0	0	0	NA	NA	NA	NA
BIOCARTA_KREB_PATHWAY	;	8	0	11	0	0	0	NA	NA	NA	NA
BIOCARTA_LECTIN_PATHWAY	;	8	0	11	0	0	0	NA	NA	NA	NA
BIOCARTA_LEPTIN_PATHWAY	;	8	0	11	0	0	0	NA	NA	NA	NA
BIOCARTA_MEF2D_PATHWAY	;	8	0	11	0	0	0	NA	NA	NA	NA
BIOCARTA_MPR_PATHWAY	;	8	0	11	0	0	0	NA	NA	NA	NA
BIOCARTA_MTA3_PATHWAY	;	8	0	11	0	0	0	NA	NA	NA	NA
BIOCARTA_NDKDYNAMIN_PATHWAY	;	8	0	11	0	0	0	NA	NA	NA	NA
BIOCARTA_NO1_PATHWAY	;	8	0	11	0	0	0	NA	NA	NA	NA
BIOCARTA_NOS1_PATHWAY	;	8	0	11	0	0	0	NA	NA	NA	NA
BIOCARTA_NUCLEARRS_PATHWAY	;	8	0	11	0	0	0	NA	NA	NA	NA
BIOCARTA_PARKIN_PATHWAY	;	8	0	11	0	0	0	NA	NA	NA	NA
BIOCARTA_PLATELETAPP_PATHWAY	;	8	0	11	0	0	0	NA	NA	NA	NA
BIOCARTA_PLCE_PATHWAY	;	8	0	11	0	0	0	NA	NA	NA	NA
BIOCARTA_PROTEASOME_PATHWAY	;	8	0	11	0	0	0	NA	NA	NA	NA
BIOCARTA_RAB_PATHWAY	;	8	0	11	0	0	0	NA	NA	NA	NA
BIOCARTA_RANMS_PATHWAY	;	8	0	11	0	0	0	NA	NA	NA	NA
BIOCARTA_RB_PATHWAY	;	8	0	11	0	0	0	NA	NA	NA	NA
BIOCARTA_SARS_PATHWAY	;	8	0	11	0	0	0	NA	NA	NA	NA
BIOCARTA_SHH_PATHWAY	;	8	0	11	0	0	0	NA	NA	NA	NA
BIOCARTA_STATHMIN_PATHWAY	;	8	0	11	0	0	0	NA	NA	NA	NA
BIOCARTA_TCRA_PATHWAY	;	8	0	11	0	0	0	NA	NA	NA	NA
BIOCARTA_TCYTOTOXIC_PATHWAY	;	8	0	11	0	0	0	NA	NA	NA	NA
BIOCARTA_THELPER_PATHWAY	;	8	0	11	0	0	0	NA	NA	NA	NA
KEGG_AFRICAN_TRYPANOSOMIASIS	;	8	0	11	0	0	0	NA	NA	NA	NA
KEGG_BIOTIN_METABOLISM	;	8	0	11	0	0	0	NA	NA	NA	NA
KEGG_BUTIROSIN_AND_NEOMYCIN_BIOSYNTHESIS	;	8	0	11	0	0	0	NA	NA	NA	NA
KEGG_CAFFEINE_METABOLISM	;	8	0	11	0	0	0	NA	NA	NA	NA
KEGG_CYANOAMINO_ACID_METABOLISM	;	8	0	11	0	0	0	NA	NA	NA	NA
KEGG_D_GLUTAMINE_AND_D_GLUTAMATE_METABOLISM	;	8	0	11	0	0	0	NA	NA	NA	NA
KEGG_FATTY_ACID_BIOSYNTHESIS	;	8	0	11	0	0	0	NA	NA	NA	NA
KEGG_GLYCOSPHINGOLIPID_BIOSYNTHESIS_GLOBO_SERIES	;	8	0	11	0	0	0	NA	NA	NA	NA
KEGG_LYSINE_BIOSYNTHESIS	;	8	0	11	0	0	0	NA	NA	NA	NA
KEGG_METABOLIC_PATHWAYS	ADH4(1),ALDH3A2(1),ALG9(1),ALPL(1),B3GNT1(1),BDH2(1),CHSY1(1),CNDP1(1),COASY(1),COX6A2(1),CYP3A7(1),ENO1(1),GAL3ST1(1),GAPDHS(1),GBA(1),GLYCTK(1),GNE(1),HSD17B6(1),HYAL3(1),INPP5E(1),MCCC1(1),MGAT4B(1),MPI(1),MPST(1),MUT(1),MVD(2),NDST2(1),NDUFA1(1),NDUFB8(1),NT5C1A(1),PDHA2(1),PI4K2B(1),PIGF(1),PIGL(1),PIGM(1),PLA2G2D(1),PMM2(1),POLA2(1),POLR3GL(1),PON1(1),QARS(1),RDH8(1),ST6GALNAC6(1),SUCLG1(1)…	0	8	0	11	1	1	NA	NA	NA	NA
KEGG_NON_HOMOLOGOUS_END_JOINING	;	8	0	11	0	0	0	NA	NA	NA	NA
KEGG_OLFACTORY_TRANSDUCTION	CALML5(1),CLCA1(1),OR10J1(1),OR1J4(2),OR2AT4(1),OR2C1(1),OR2M7(1),OR2T1(1),OR2T6(1),OR4B1(1),OR4F15(1),OR51F1(1),OR52D1(1),OR52N4(1),OR6C70(1),OR6K2(1),OR7A17(1),OR8D2(1),OR9Q1(1);OR10S1(1),OR13G1(1),OR1F1(1),OR2AT4(1),OR4D10(1),OR51T1(1),OR5D16(1),OR5H6(2),OR5R1(1),OR5T3(2),OR6B3(1),OR6C76(1),OR8H2(1)	0	8	0	11	1	1	NA	NA	NA	NA
KEGG_ONE_CARBON_POOL_BY_FOLATE	;	8	0	11	0	0	0	NA	NA	NA	NA
KEGG_PHENYLALANINE_METABOLISM	;	8	0	11	0	0	0	NA	NA	NA	NA
KEGG_PHENYLALANINE_TYROSINE_AND_TRYPTOPHAN_BIOSYNTHESIS	;	8	0	11	0	0	0	NA	NA	NA	NA
KEGG_PRIMARY_BILE_ACID_BIOSYNTHESIS	;	8	0	11	0	0	0	NA	NA	NA	NA
KEGG_PROTEASOME	;	8	0	11	0	0	0	NA	NA	NA	NA
KEGG_PROXIMAL_TUBULE_BICARBONATE_RECLAMATION	;	8	0	11	0	0	0	NA	NA	NA	NA
KEGG_REGULATION_OF_AUTOPHAGY	;	8	0	11	0	0	0	NA	NA	NA	NA
KEGG_RIBOFLAVIN_METABOLISM	;	8	0	11	0	0	0	NA	NA	NA	NA
KEGG_SNARE_INTERACTIONS_IN_VESICULAR_TRANSPORT	;	8	0	11	0	0	0	NA	NA	NA	NA
KEGG_TASTE_TRANSDUCTION	;	8	0	11	0	0	0	NA	NA	NA	NA
KEGG_TAURINE_AND_HYPOTAURINE_METABOLISM	;	8	0	11	0	0	0	NA	NA	NA	NA
KEGG_THIAMINE_METABOLISM	;	8	0	11	0	0	0	NA	NA	NA	NA
KEGG_UBIQUINONE_AND_OTHER_TERPENOID_QUINONE_BIOSYNTHESIS	;	8	0	11	0	0	0	NA	NA	NA	NA
KEGG_VITAMIN_B6_METABOLISM	;	8	0	11	0	0	0	NA	NA	NA	NA
REACTOME_ACTIVATED_AMPK_STIMULATES_FATTY_ACID_OXIDATION_IN_MUSCLE	;	8	0	11	0	0	0	NA	NA	NA	NA
REACTOME_ACTIVATION_OF_BH3_ONLY_PROTEINS	;	8	0	11	0	0	0	NA	NA	NA	NA
REACTOME_ACTIVATION_OF_CHAPERONES_BY_IRE1_ALPHA	;	8	0	11	0	0	0	NA	NA	NA	NA
REACTOME_ACTIVATION_OF_NMDA_RECEPTOR_UPON_GLUTAMATE_BINDING_AND_POSTSYNAPTIC_EVENTS	;	8	0	11	0	0	0	NA	NA	NA	NA
REACTOME_ACTIVATION_OF_THE_AP1_FAMILY_OF_TRANSCRIPTION_FACTORS	;	8	0	11	0	0	0	NA	NA	NA	NA
REACTOME_ADHERENS_JUNCTIONS_INTERACTIONS	;	8	0	11	0	0	0	NA	NA	NA	NA
REACTOME_ADP_SIGNALLING_THROUGH_P2Y_PURINOCEPTOR_1	;	8	0	11	0	0	0	NA	NA	NA	NA
REACTOME_ADP_SIGNALLING_THROUGH_P2Y_PURINOCEPTOR_12	;	8	0	11	0	0	0	NA	NA	NA	NA
REACTOME_AMINO_ACID_SYNTHESIS_AND_INTERCONVERSION	;	8	0	11	0	0	0	NA	NA	NA	NA
REACTOME_APCDC20_MEDIATED_DEGRADATION_OF_CYCLIN_B	;	8	0	11	0	0	0	NA	NA	NA	NA
REACTOME_APOPTOTIC_CLEAVAGE_OF_CELL_ADHESION_PROTEINS	;	8	0	11	0	0	0	NA	NA	NA	NA
REACTOME_ASSOCIATION_OF_LICENSING_FACTORS_WITH_THE_PREREPLICATIVE_COMPLEX	;	8	0	11	0	0	0	NA	NA	NA	NA
REACTOME_AUTODEGRADATION_OF_CDH1_BY_CDH1_APC	;	8	0	11	0	0	0	NA	NA	NA	NA
REACTOME_BETACATENIN_PHOSPHORYLATION_CASCADE	;	8	0	11	0	0	0	NA	NA	NA	NA
REACTOME_BILE_SALT_AND_ORGANIC_ANION_SLC_TRANSPORTERS	;	8	0	11	0	0	0	NA	NA	NA	NA
REACTOME_BOTULINUM_NEUROTOXICITY	;	8	0	11	0	0	0	NA	NA	NA	NA
REACTOME_CALCITONIN_LIKE_LIGAND_RECEPTORS	;	8	0	11	0	0	0	NA	NA	NA	NA
REACTOME_CASPASE_MEDIATED_CLEAVAGE_OF_CYTOSKELETAL_PROTEINS	;	8	0	11	0	0	0	NA	NA	NA	NA
REACTOME_CD28_DEPENDENT_VAV1_PATHWAY	;	8	0	11	0	0	0	NA	NA	NA	NA
REACTOME_CDC6_ASSOCIATION_WITH_THE_ORC_ORIGIN_COMPLEX	;	8	0	11	0	0	0	NA	NA	NA	NA
REACTOME_CDT1_ASSOCIATION_WITH_THE_CDC6_ORC_ORIGIN_COMPLEX	;	8	0	11	0	0	0	NA	NA	NA	NA
REACTOME_CHYLOMICRON_MEDIATED_LIPID_TRANSPORT	;	8	0	11	0	0	0	NA	NA	NA	NA
REACTOME_CONVERSION_FROM_APC_CDC20_TO_APC_CDH1_IN_LATE_ANAPHASE	;	8	0	11	0	0	0	NA	NA	NA	NA
REACTOME_COPI_MEDIATED_TRANSPORT	;	8	0	11	0	0	0	NA	NA	NA	NA
REACTOME_CREB_PHOPHORYLATION_THROUGH_THE_ACTIVATION_OF_RAS	;	8	0	11	0	0	0	NA	NA	NA	NA
REACTOME_CREB_PHOSPHORYLATION_THROUGH_THE_ACTIVATION_OF_CAMKII	;	8	0	11	0	0	0	NA	NA	NA	NA
REACTOME_CYTOSOLIC_SULFONATION_OF_SMALL_MOLECULES	;	8	0	11	0	0	0	NA	NA	NA	NA
REACTOME_DARPP32_EVENTS	;	8	0	11	0	0	0	NA	NA	NA	NA
REACTOME_DEADENYLATION_OF_MRNA	;	8	0	11	0	0	0	NA	NA	NA	NA
REACTOME_DUAL_INCISION_REACTION_IN_TC_NER	;	8	0	11	0	0	0	NA	NA	NA	NA
REACTOME_EICOSANOID_LIGAND_BINDING_RECEPTORS	;	8	0	11	0	0	0	NA	NA	NA	NA
REACTOME_ENDOGENOUS_STEROLS	;	8	0	11	0	0	0	NA	NA	NA	NA
REACTOME_ERK_MAPK_TARGETS	;	8	0	11	0	0	0	NA	NA	NA	NA
REACTOME_ERKS_ARE_INACTIVATED	;	8	0	11	0	0	0	NA	NA	NA	NA
REACTOME_FANCONI_ANEMIA_PATHWAY	;	8	0	11	0	0	0	NA	NA	NA	NA
REACTOME_FORMATION_OF_ATP_BY_CHEMIOSMOTIC_COUPLING	;	8	0	11	0	0	0	NA	NA	NA	NA
REACTOME_FRS2_MEDIATED_ACTIVATION	;	8	0	11	0	0	0	NA	NA	NA	NA
REACTOME_G1_PHASE	;	8	0	11	0	0	0	NA	NA	NA	NA
REACTOME_GAP_JUNCTION_DEGRADATION	;	8	0	11	0	0	0	NA	NA	NA	NA
REACTOME_G_BETA_GAMMA_SIGNALLING_THROUGH_PLC_BETA	;	8	0	11	0	0	0	NA	NA	NA	NA
REACTOME_GENERATION_OF_SECOND_MESSENGER_MOLECULES	;	8	0	11	0	0	0	NA	NA	NA	NA
REACTOME_GLYCOGEN_BREAKDOWN_GLYCOGENOLYSIS	;	8	0	11	0	0	0	NA	NA	NA	NA
REACTOME_G_PROTEIN_ACTIVATION	;	8	0	11	0	0	0	NA	NA	NA	NA
REACTOME_GRB2_EVENTS_IN_EGFR_SIGNALING	;	8	0	11	0	0	0	NA	NA	NA	NA
REACTOME_HORMONE_LIGAND_BINDING_RECEPTORS	;	8	0	11	0	0	0	NA	NA	NA	NA
REACTOME_HORMONE_SENSITIVE_LIPASE_HSL_MEDIATED_TRIACYLGLYCEROL_HYDROLYSIS	;	8	0	11	0	0	0	NA	NA	NA	NA
REACTOME_INTRINSIC_PATHWAY_FOR_APOPTOSIS	;	8	0	11	0	0	0	NA	NA	NA	NA
REACTOME_LYSOSOME_VESICLE_BIOGENESIS	;	8	0	11	0	0	0	NA	NA	NA	NA
REACTOME_MAPK_TARGETS_NUCLEAR_EVENTS_MEDIATED_BY_MAP_KINASES	;	8	0	11	0	0	0	NA	NA	NA	NA
REACTOME_METABOLISM_OF_BILE_ACIDS_AND_BILE_SALTS	;	8	0	11	0	0	0	NA	NA	NA	NA
REACTOME_METABOLISM_OF_NITRIC_OXIDE	;	8	0	11	0	0	0	NA	NA	NA	NA
REACTOME_METAL_ION_SLC_TRANSPORTERS	;	8	0	11	0	0	0	NA	NA	NA	NA
REACTOME_M_G1_TRANSITION	;	8	0	11	0	0	0	NA	NA	NA	NA
REACTOME_MRNA_DECAY_BY_5_TO_3_EXORIBONUCLEASE	;	8	0	11	0	0	0	NA	NA	NA	NA
REACTOME_MRNA_PROCESSING	;	8	0	11	0	0	0	NA	NA	NA	NA
REACTOME_MRNA_SPLICING_MINOR_PATHWAY	;	8	0	11	0	0	0	NA	NA	NA	NA
REACTOME_NA_CL_DEPENDENT_NEUROTRANSMITTER_TRANSPORTERS	;	8	0	11	0	0	0	NA	NA	NA	NA
REACTOME_NEF_MEDIATED_DOWNREGULATION_OF_MHC_CLASS_I_COMPLEX_CELL_SURFACE_EXPRESSION	;	8	0	11	0	0	0	NA	NA	NA	NA
REACTOME_NUCLEAR_EVENTS_KINASE_AND_TRANSCRIPTION_FACTOR_ACTIVATION	;	8	0	11	0	0	0	NA	NA	NA	NA
REACTOME_ORC1_REMOVAL_FROM_CHROMATIN	;	8	0	11	0	0	0	NA	NA	NA	NA
REACTOME_P2Y_RECEPTORS	;	8	0	11	0	0	0	NA	NA	NA	NA
REACTOME_P38MAPK_EVENTS	;	8	0	11	0	0	0	NA	NA	NA	NA
REACTOME_P75NTR_RECRUITS_SIGNALLING_COMPLEXES	;	8	0	11	0	0	0	NA	NA	NA	NA
REACTOME_PHOSPHORYLATION_OF_CD3_AND_TCR_ZETA_CHAINS	;	8	0	11	0	0	0	NA	NA	NA	NA
REACTOME_PHOSPHORYLATION_OF_THE_APC	;	8	0	11	0	0	0	NA	NA	NA	NA
REACTOME_POST_CHAPERONIN_TUBULIN_FOLDING_PATHWAY	;	8	0	11	0	0	0	NA	NA	NA	NA
REACTOME_POST_NMDA_RECEPTOR_ACTIVATION_EVENTS	;	8	0	11	0	0	0	NA	NA	NA	NA
REACTOME_PROTEOLYTIC_CLEAVAGE_OF_SNARE_COMPLEX_PROTEINS	;	8	0	11	0	0	0	NA	NA	NA	NA
REACTOME_PURINE_RIBONUCLEOSIDE_MONOPHOSPHATE_BIOSYNTHESIS	;	8	0	11	0	0	0	NA	NA	NA	NA
REACTOME_PURINE_SALVAGE_REACTIONS	;	8	0	11	0	0	0	NA	NA	NA	NA
REACTOME_PYRUVATE_METABOLISM	;	8	0	11	0	0	0	NA	NA	NA	NA
REACTOME_RAS_ACTIVATION_UOPN_CA2_INFUX_THROUGH_NMDA_RECEPTOR	;	8	0	11	0	0	0	NA	NA	NA	NA
REACTOME_RECRUITMENT_OF_NUMA_TO_MITOTIC_CENTROSOMES	;	8	0	11	0	0	0	NA	NA	NA	NA
REACTOME_RECYCLING_OF_BILE_ACIDS_AND_SALTS	;	8	0	11	0	0	0	NA	NA	NA	NA
REACTOME_REGULATION_OF_ORNITHINE_DECARBOXYLASE	;	8	0	11	0	0	0	NA	NA	NA	NA
REACTOME_REGULATION_OF_PYRUVATE_DEHYDROGENASE_COMPLEX	;	8	0	11	0	0	0	NA	NA	NA	NA
REACTOME_REGULATION_OF_RHEB_GTPASE_ACTIVITY_BY_AMPK	;	8	0	11	0	0	0	NA	NA	NA	NA
REACTOME_RETROGRADE_NEUROTROPHIN_SIGNALLING	;	8	0	11	0	0	0	NA	NA	NA	NA
REACTOME_RNA_POL_II_CTD_PHOSPHORYLATION_AND_INTERACTION_WITH_CE	;	8	0	11	0	0	0	NA	NA	NA	NA
REACTOME_RNA_POLYMERASE_I_CHAIN_ELONGATION	;	8	0	11	0	0	0	NA	NA	NA	NA
REACTOME_RNA_POLYMERASE_III_CHAIN_ELONGATION	;	8	0	11	0	0	0	NA	NA	NA	NA
REACTOME_RNA_POLYMERASE_III_TRANSCRIPTION_INITIATION_FROM_TYPE_2_PROMOTER	;	8	0	11	0	0	0	NA	NA	NA	NA
REACTOME_RNA_POLYMERASE_III_TRANSCRIPTION_INITIATION_FROM_TYPE_3_PROMOTER	;	8	0	11	0	0	0	NA	NA	NA	NA
REACTOME_RNA_POLYMERASE_III_TRANSCRIPTION_TERMINATION	;	8	0	11	0	0	0	NA	NA	NA	NA
REACTOME_RNA_POLYMERASE_I_PROMOTER_ESCAPE	;	8	0	11	0	0	0	NA	NA	NA	NA
REACTOME_RNA_POLYMERASE_I_TRANSCRIPTION_TERMINATION	;	8	0	11	0	0	0	NA	NA	NA	NA
REACTOME_SCF_BETA_TRCP_MEDIATED_DEGRADATION_OF_EMI1	;	8	0	11	0	0	0	NA	NA	NA	NA
REACTOME_SEROTONIN_RECEPTORS	;	8	0	11	0	0	0	NA	NA	NA	NA
REACTOME_SHCMEDIATED_CASCADE	;	8	0	11	0	0	0	NA	NA	NA	NA
REACTOME_SHC_MEDIATED_SIGNALLING	;	8	0	11	0	0	0	NA	NA	NA	NA
REACTOME_SHC_RELATED_EVENTS	;	8	0	11	0	0	0	NA	NA	NA	NA
REACTOME_SIGNAL_AMPLIFICATION	;	8	0	11	0	0	0	NA	NA	NA	NA
REACTOME_SIGNAL_ATTENUATION	;	8	0	11	0	0	0	NA	NA	NA	NA
REACTOME_SIGNALING_BY_VEGF	;	8	0	11	0	0	0	NA	NA	NA	NA
REACTOME_SIGNALING_BY_WNT	;	8	0	11	0	0	0	NA	NA	NA	NA
REACTOME_SIGNALLING_TO_P38_VIA_RIT_AND_RIN	;	8	0	11	0	0	0	NA	NA	NA	NA
REACTOME_SOS_MEDIATED_SIGNALLING	;	8	0	11	0	0	0	NA	NA	NA	NA
REACTOME_SYNTHESIS_OF_BILE_ACIDS_AND_BILE_SALTS	;	8	0	11	0	0	0	NA	NA	NA	NA
REACTOME_SYNTHESIS_OF_BILE_ACIDS_AND_BILE_SALTS_VIA_24_HYDROXYCHOLESTEROL	;	8	0	11	0	0	0	NA	NA	NA	NA
REACTOME_SYNTHESIS_OF_BILE_ACIDS_AND_BILE_SALTS_VIA_7ALPHA_HYDROXYCHOLESTEROL	;	8	0	11	0	0	0	NA	NA	NA	NA
REACTOME_THROMBOXANE_SIGNALLING_THROUGH_TP_RECEPTOR	;	8	0	11	0	0	0	NA	NA	NA	NA
REACTOME_TRANSLOCATION_OF_ZAP70_TO_IMMUNOLOGICAL_SYNAPSE	;	8	0	11	0	0	0	NA	NA	NA	NA
REACTOME_TRIACYLGLYCERIDE_BIOSYNTHESIS	;	8	0	11	0	0	0	NA	NA	NA	NA
REACTOME_UNFOLDED_PROTEIN_RESPONSE	;	8	0	11	0	0	0	NA	NA	NA	NA
REACTOME_UNWINDING_OF_DNA	;	8	0	11	0	0	0	NA	NA	NA	NA
REACTOME_VIF_MEDIATED_DEGRADATION_OF_APOBEC3G	;	8	0	11	0	0	0	NA	NA	NA	NA
REACTOME_VIRAL_MESSENGER_RNA_SYNTHESIS	;	8	0	11	0	0	0	NA	NA	NA	NA
REACTOME_ZINC_INFLUX_INTO_CELLS_BY_THE_SLC39_GENES_FAMILY	;	8	0	11	0	0	0	NA	NA	NA	NA
REACTOME_ZINC_TRANSPORTATION	;	8	0	11	0	0	0	NA	NA	NA	NA
SA_FAS_SIGNALING	;	8	0	11	0	0	0	NA	NA	NA	NA
SA_PROGRAMMED_CELL_DEATH	;	8	0	11	0	0	0	NA	NA	NA	NA
ST_GRANULE_CELL_SURVIVAL_PATHWAY	;	8	0	11	0	0	0	NA	NA	NA	NA
ST_PAC1_RECEPTOR_PATHWAY	;	8	0	11	0	0	0	NA	NA	NA	NA
