# Supplementary material for: Integrative analyses reveal signaling pathways underlying familial breast cancer susceptibility
Source: Mol Syst Biol. 2016 Mar 11;12(3):860. doi: 10.15252/msb.20156506 (PMC4812528; doi:10.15252/msb.20156506)
Supplement: Supplementary file 20 — Computer Code EV2 [file MSB-12-860-s020.zip › MSB-15-6506R_Computer_Code_EV2/BCRiskPathways_Notebook/Entrez_gene_symbols.txt]

1	A1BG
2	A2M
3	A2MP1
9	NAT1
10	NAT2
11	AACP
12	SERPINA3
13	AADAC
14	AAMP
15	AANAT
16	AARS
17	AAVS1
18	ABAT
19	ABCA1
20	ABCA2
21	ABCA3
22	ABCB7
23	ABCF1
24	ABCA4
25	ABL1
26	ABP1
27	ABL2
28	ABO
29	ABR
30	ACAA1
31	ACACA
32	ACACB
33	ACADL
34	ACADM
35	ACADS
36	ACADSB
37	ACADVL
38	ACAT1
39	ACAT2
40	ACCN1
41	ACCN2
43	ACHE
46	ACLS
47	ACLY
48	ACO1
49	ACR
50	ACO2
51	ACOX1
52	ACP1
53	ACP2
54	ACP5
55	ACPP
56	ACRV1
58	ACTA1
59	ACTA2
60	ACTB
62	ACTBP2
63	ACTBP3
64	ACTBP4
66	ACTBP6
67	ACTBP7
68	ACTBP8
69	ACTBP9
70	ACTC1
71	ACTG1
72	ACTG2
73	ACTG1P1
74	ACTG1P2
75	ACTG1P3
76	ACTG1P4
78	ACTG1P6
79	ACTG1P7
80	ACTG1P8
81	ACTN4
82	ACTG1P9
83	ACTG1P10
84	ACTL4
86	ACTL6A
87	ACTN1
88	ACTN2
89	ACTN3
90	ACVR1
91	ACVR1B
92	ACVR2A
93	ACVR2B
94	ACVRL1
95	ACY1
97	ACYP1
98	ACYP2
100	ADA
101	ADAM8
102	ADAM10
103	ADAR
104	ADARB1
105	ADARB2
106	ADCP1
107	ADCY1
108	ADCY2
109	ADCY3
111	ADCY5
112	ADCY6
113	ADCY7
114	ADCY8
115	ADCY9
116	ADCYAP1
117	ADCYAP1R1
118	ADD1
119	ADD2
120	ADD3
122	ADFN
123	PLIN2
124	ADH1A
125	ADH1B
126	ADH1C
127	ADH4
128	ADH5
130	ADH6
131	ADH7
132	ADK
133	ADM
134	ADORA1
135	ADORA2A
136	ADORA2B
137	ADORA2BP1
140	ADORA3
141	ADPRH
142	PARP1
143	PARP4
144	PARP1P1
145	PARP1P2
146	ADRA1D
147	ADRA1B
148	ADRA1A
150	ADRA2A
151	ADRA2B
152	ADRA2C
153	ADRB1
154	ADRB2
155	ADRB3
156	ADRBK1
157	ADRBK2
158	ADSL
159	ADSS
160	AP2A1
161	AP2A2
162	AP1B1
163	AP2B1
164	AP1G1
165	AEBP1
166	AES
167	CRISP1
169	AF8T
170	AFA
171	AFD1
172	AFG3L1P
173	AFM
174	AFP
175	AGA
176	ACAN
177	AGER
178	AGL
179	AGMX2
181	AGRP
182	JAG1
183	AGT
185	AGTR1
186	AGTR2
187	APLNR
189	AGXT
190	NR0B1
191	AHCY
192	AIC
196	AHR
197	AHSG
199	AIF1
201	AIH3
202	AIM1
203	AK1
204	AK2
205	AK4
206	AK4P1
207	AKT1
208	AKT2
210	ALAD
211	ALAS1
212	ALAS2
213	ALB
214	ALCAM
215	ABCD1
216	ALDH1A1
217	ALDH2
218	ALDH3A1
219	ALDH1B1
220	ALDH1A3
221	ALDH3B1
222	ALDH3B2
223	ALDH9A1
224	ALDH3A2
225	ABCD2
226	ALDOA
228	ALDOAP2
229	ALDOB
230	ALDOC
231	AKR1B1
236	AKR1B1P2
238	ALK
239	ALOX12
240	ALOX5
241	ALOX5AP
242	ALOX12B
243	ALOX12P1
244	ANXA8L2
245	ALOX12P2
246	ALOX15
247	ALOX15B
248	ALPI
249	ALPL
250	ALPP
251	ALPPL2
253	ALS3
255	ALS5
257	ALX3
258	AMBN
259	AMBP
261	AMCN
262	AMD1
263	AMDP1
265	AMELX
266	AMELY
267	AMFR
268	AMH
269	AMHR2
270	AMPD1
271	AMPD2
272	AMPD3
273	AMPH
274	BIN1
275	AMT
276	AMY1A
277	AMY1B
278	AMY1C
279	AMY2A
280	AMY2B
281	AMYP1
282	ANCR
283	ANG
284	ANGPT1
285	ANGPT2
286	ANK1
287	ANK2
288	ANK3
289	ANOP1
290	ANPEP
291	SLC25A4
292	SLC25A5
293	SLC25A6
301	ANXA1
302	ANXA2
303	ANXA2P1
304	ANXA2P2
305	ANXA2P3
306	ANXA3
307	ANXA4
308	ANXA5
309	ANXA6
310	ANXA7
311	ANXA11
312	ANXA13
313	AOAH
314	AOC2
316	AOX1
317	APAF1
318	NUDT2
319	APOF
320	APBA1
321	APBA2
322	APBB1
323	APBB2
324	APC
325	APCS
326	AIRE
327	APEH
328	APEX1
329	BIRC2
330	BIRC3
331	XIAP
332	BIRC5
333	APLP1
334	APLP2
335	APOA1
336	APOA2
337	APOA4
338	APOB
339	APOBEC1
341	APOC1
342	APOC1P1
343	AQP8
344	APOC2
345	APOC3
346	APOC4
347	APOD
348	APOE
350	APOH
351	APP
353	APRT
354	KLK3
355	FAS
356	FASLG
357	SHROOM2
358	AQP1
359	AQP2
360	AQP3
361	AQP4
362	AQP5
363	AQP6
364	AQP7
366	AQP9
367	AR
368	ABCC6
369	ARAF
372	ARCN1
373	TRIM23
374	AREG
375	ARF1
377	ARF3
378	ARF4
379	ARL4D
380	ARF4P1
381	ARF5
382	ARF6
383	ARG1
384	ARG2
387	RHOA
388	RHOB
389	RHOC
390	RND3
391	RHOG
392	ARHGAP1
393	ARHGAP4
394	ARHGAP5
395	ARHGAP6
396	ARHGDIA
397	ARHGDIB
398	ARHGDIG
399	RHOH
400	ARL1
401	PHOX2A
402	ARL2
403	ARL3
405	ARNT
406	ARNTL
407	ARR3
408	ARRB1
409	ARRB2
410	ARSA
411	ARSB
412	STS
413	ARSC2
414	ARSD
415	ARSE
416	ARSF
417	ART1
418	ART2P
419	ART3
420	ART4
421	ARVCF
424	ARVD3
425	ARVD4
427	ASAH1
429	ASCL1
430	ASCL2
431	ASD1
432	ASGR1
433	ASGR2
434	ASIP
435	ASL
436	ASLP1
437	ASMD
438	ASMT
439	ASNA1
440	ASNS
442	ASNSP2
443	ASPA
444	ASPH
445	ASS1
447	ASS1P2
449	ASS1P4
450	ASS1P5
451	ASS1P6
453	ASS1P8
454	ASS1P9
455	ASS1P10
459	ASS1P14
460	ASTN1
462	SERPINC1
463	ZFHX3
465	ATD
466	ATF1
467	ATF3
468	ATF4
469	ATF4P1
470	ATHS
471	ATIC
472	ATM
473	RERE
474	ATOH1
475	ATOX1
476	ATP1A1
477	ATP1A2
478	ATP1A3
479	ATP12A
480	ATP1A4
481	ATP1B1
482	ATP1B2
483	ATP1B3
484	ATP1B3P1
485	ATP1B1P1
486	FXYD2
487	ATP2A1
488	ATP2A2
489	ATP2A3
490	ATP2B1
491	ATP2B2
492	ATP2B3
493	ATP2B4
495	ATP4A
496	ATP4B
498	ATP5A1
501	ALDH7A1
504	ATP5A1P2
506	ATP5B
507	ATP5BP1
509	ATP5C1
513	ATP5D
514	ATP5E
515	ATP5F1
516	ATP5G1
517	ATP5G2
518	ATP5G3
520	ATP5G2P1
521	ATP5I
522	ATP5J
523	ATP6V1A
525	ATP6V1B1
526	ATP6V1B2
527	ATP6V0C
528	ATP6V1C1
529	ATP6V1E1
533	ATP6V0B
534	ATP6V1G2
535	ATP6V0A1
537	ATP6AP1
538	ATP7A
539	ATP5O
540	ATP7B
541	ALDH7A1P1
542	ALDH7A1P2
543	ALDH7A1P3
544	ALDH7A1P4
545	ATR
546	ATRX
547	KIF1A
549	AUH
550	AUP1
551	AVP
552	AVPR1A
553	AVPR1B
554	AVPR2
558	AXL
560	AZF1
563	AZGP1
566	AZU1
567	B2M
568	B2MR
570	BAAT
571	BACH1
572	BAD
573	BAG1
574	BAGE
575	BAI1
576	BAI2
577	BAI3
578	BAK1
579	NKX3-2
580	BARD1
581	BAX
582	BBS1
583	BBS2
585	BBS4
586	BCAT1
587	BCAT2
590	BCHE
593	BCKDHA
594	BCKDHB
595	CCND1
596	BCL2
597	BCL2A1
598	BCL2L1
599	BCL2L2
600	BAK1P1
601	BAK1P2
602	BCL3
603	BCL5
604	BCL6
605	BCL7A
606	NBEAP1
607	BCL9
608	TNFRSF17
610	HCN2
611	OPN1SW
613	BCR
616	BCRP4
617	BCS1L
618	BCYRN1
619	BCYRN1P1
620	BCYRN1P2
622	BDH1
623	BDKRB1
624	BDKRB2
626	BDMR
627	BDNF
628	BEVI
629	CFB
631	BFSP1
632	BGLAP
633	BGN
634	CEACAM1
635	BHMT
636	BICD1
637	BID
638	BIK
639	PRDM1
640	BLK
641	BLM
642	BLMH
643	CXCR5
644	BLVRA
645	BLVRB
646	BNC1
648	BMI1
649	BMP1
650	BMP2
651	BMP3
652	BMP4
653	BMP5
654	BMP6
655	BMP7
656	BMP8B
657	BMPR1A
658	BMPR1B
659	BMPR2
660	BMX
661	POLR3D
662	BNIP1
663	BNIP2
664	BNIP3
665	BNIP3L
666	BOK
667	DST
668	FOXL2
669	BPGM
670	BPHL
671	BPI
672	BRCA1
673	BRAF
675	BRCA2
676	BRDT
677	ZFP36L1
678	ZFP36L2
680	BRS3
682	BSG
683	BST1
684	BST2
685	BTC
686	BTD
687	KLF9
688	KLF5
689	BTF3
690	BTF3P11
693	BTF3P1
694	BTG1
695	BTK
696	BTN1A1
698	BTS1
699	BUB1
700	BVR1
701	BUB1B
705	BYSL
706	TSPO
708	C1QBP
709	C1HR
710	SERPING1
711	C3orf51
712	C1QA
713	C1QB
714	C1QC
715	C1R
716	C1S
717	C2
718	C3
719	C3AR1
720	C4A
721	C4B
722	C4BPA
724	C4BPAP2
725	C4BPB
726	CAPN5
727	C5
728	C5AR1
729	C6
730	C7
731	C8A
732	C8B
733	C8G
734	OSGIN2
735	C9
738	C11orf2
740	MRPL49
741	ZNHIT2
744	MPPED2
745	C11orf9
746	C11orf10
747	DAGLA
750	C16orf3
752	FMNL1
753	C18orf1
754	PTTG1IP
755	C21orf2
757	TMEM50B
758	MPPED1
759	CA1
760	CA2
761	CA3
762	CA4
763	CA5A
764	CA5P
765	CA6
766	CA7
767	CA8
768	CA9
770	CA11
771	CA12
772	CACD
773	CACNA1A
774	CACNA1B
775	CACNA1C
776	CACNA1D
777	CACNA1E
778	CACNA1F
779	CACNA1S
780	DDR1
781	CACNA2D1
782	CACNB1
783	CACNB2
784	CACNB3
785	CACNB4
786	CACNG1
788	SLC25A20
789	SLC25A20P1
790	CAD
793	CALB1
794	CALB2
795	S100G
796	CALCA
797	CALCB
798	CALCP
799	CALCR
800	CALD1
801	CALM1
802	CALM1P1
804	CALM1P2
805	CALM2
806	CALM2P2
807	CALM2P3
808	CALM3
810	CALML3
811	CALR
813	CALU
814	CAMK4
815	CAMK2A
816	CAMK2B
817	CAMK2D
818	CAMK2G
819	CAMLG
820	CAMP
821	CANX
822	CAPG
823	CAPN1
824	CAPN2
825	CAPN3
826	CAPNS1
827	CAPN6
828	CAPS
829	CAPZA1
830	CAPZA2
831	CAST
832	CAPZB
833	CARS
834	CASP1
835	CASP2
836	CASP3
837	CASP4
838	CASP5
839	CASP6
840	CASP7
841	CASP8
842	CASP9
843	CASP10
844	CASQ1
845	CASQ2
846	CASR
847	CAT
856	CATR1
857	CAV1
858	CAV2
859	CAV3
860	RUNX2
861	RUNX1
862	RUNX1T1
863	CBFA2T3
864	RUNX3
865	CBFB
866	SERPINA6
867	CBL
868	CBLB
869	CBLN1
871	SERPINH1
873	CBR1
874	CBR3
875	CBS
878	CCA1
881	CCIN
882	CCAL1
883	CCBL1
885	CCK
886	CCKAR
887	CCKBR
889	KRIT1
890	CCNA2
891	CCNB1
892	CCNC
894	CCND2
895	CCND2P
896	CCND3
897	CCND3P
898	CCNE1
899	CCNF
900	CCNG1
901	CCNG2
902	CCNH
904	CCNT1
905	CCNT2
907	CCT
908	CCT6A
909	CD1A
910	CD1B
911	CD1C
912	CD1D
913	CD1E
914	CD2
915	CD3D
916	CD3E
917	CD3G
918	CD3W
919	CD247
920	CD4
921	CD5
922	CD5L
923	CD6
924	CD7
925	CD8A
926	CD8B
927	CD8BP
928	CD9
929	CD14
930	CD19
931	MS4A1
932	MS4A3
933	CD22
935	CD24L1
936	CD24P2
937	CD24P3
938	CD24P4
939	CD27
940	CD28
941	CD80
942	CD86
943	TNFRSF8
944	TNFSF8
945	CD33
946	SIGLEC6
947	CD34
948	CD36
949	SCARB1
950	SCARB2
951	CD37
952	CD38
953	ENTPD1
954	ENTPD2
955	ENTPD6
956	ENTPD3
957	ENTPD5
958	CD40
959	CD40LG
960	CD44
961	CD47
962	CD48
963	CD53
965	CD58
966	CD59
967	CD63
968	CD68
969	CD69
970	CD70
971	CD72
972	CD74
973	CD79A
974	CD79B
975	CD81
976	CD97
977	CD151
978	CDA
981	CDAN3
982	CDB2
983	CDK1
984	CDK11B
987	LRBA
988	CDC5L
989	SEPT7
990	CDC6
991	CDC20
993	CDC25A
994	CDC25B
995	CDC25C
996	CDC27
997	CDC34
998	CDC42
999	CDH1
1000	CDH2
1001	CDH3
1002	CDH4
1003	CDH5
1004	CDH6
1005	CDH7
1006	CDH8
1007	CDH9
1008	CDH10
1009	CDH11
1010	CDH12
1011	CDH12P2
1012	CDH13
1013	CDH15
1014	CDH16
1015	CDH17
1016	CDH18
1017	CDK2
1018	CDK3
1019	CDK4
1020	CDK5
1021	CDK6
1022	CDK7
1023	CDL2
1024	CDK8
1025	CDK9
1026	CDKN1A
1027	CDKN1B
1028	CDKN1C
1029	CDKN2A
1030	CDKN2B
1031	CDKN2C
1032	CDKN2D
1033	CDKN3
1036	CDO1
1038	CDR1
1039	CDR2
1040	CDS1
1041	CDSN
1043	CD52
1044	CDX1
1045	CDX2
1046	CDX4
1047	CLGN
1048	CEACAM5
1050	CEBPA
1051	CEBPB
1052	CEBPD
1053	CEBPE
1054	CEBPG
1055	CECR
1056	CEL
1057	CELP
1058	CENPA
1059	CENPB
1060	CENPC1
1061	CENPC1P1
1062	CENPE
1063	CENPF
1066	CES1
1068	CETN1
1069	CETN2
1070	CETN3
1071	CETP
1072	CFL1
1073	CFL2
1074	CFL1P5
1075	CTSC
1080	CFTR
1081	CGA
1082	CGB
1083	CGF1
1084	CEACAM3
1085	CEACAMP5
1086	CEACAMP11
1087	CEACAM7
1088	CEACAM8
1089	CEACAM4
1090	CEACAMP1
1091	CEACAMP2
1092	CEACAMP3
1093	CEACAMP4
1094	CEACAMP6
1095	CEACAMP7
1096	CEACAMP8
1097	CEACAMP9
1098	CEACAMP10
1101	CHAD
1102	RCBTB2
1103	CHAT
1104	RCC1
1105	CHD1
1106	CHD2
1107	CHD3
1108	CHD4
1109	AKR1C4
1110	CHE2
1111	CHEK1
1112	FOXN3
1113	CHGA
1114	CHGB
1116	CHI3L1
1117	CHI3L2
1118	CHIT1
1119	CHKA
1120	CHKB
1121	CHM
1122	CHML
1123	CHN1
1124	CHN2
1125	CHR
1128	CHRM1
1129	CHRM2
1130	LYST
1131	CHRM3
1132	CHRM4
1133	CHRM5
1134	CHRNA1
1135	CHRNA2
1136	CHRNA3
1137	CHRNA4
1138	CHRNA5
1139	CHRNA7
1140	CHRNB1
1141	CHRNB2
1142	CHRNB3
1143	CHRNB4
1144	CHRND
1145	CHRNE
1146	CHRNG
1147	CHUK
1149	CIDEA
1152	CKB
1153	CIRBP
1154	CISH
1155	TBCB
1156	CKBE
1157	CKBP1
1158	CKM
1159	CKMT1B
1160	CKMT2
1161	ERCC8
1163	CKS1B
1164	CKS2
1165	SCAR2
1166	SCAX1
1167	CLA3
1173	AP2M1
1174	AP1S1
1175	AP2S1
1176	AP3S1
1178	CLC
1179	CLCA1
1180	CLCN1
1181	CLCN2
1182	CLCN3
1183	CLCN4
1184	CLCN5
1185	CLCN6
1186	CLCN7
1187	CLCNKA
1188	CLCNKB
1191	CLU
1192	CLIC1
1193	CLIC2
1195	CLK1
1196	CLK2
1197	CLK2P
1198	CLK3
1200	TPP1
1201	CLN3
1202	CLN4
1203	CLN5
1204	CLNS1AP1
1207	CLNS1A
1208	CLPS
1209	CLPTM1
1211	CLTA
1212	CLTB
1213	CLTC
1215	CMA1
1218	CMD1B
1219	CMD1C
1222	CMD1F
1224	CMD2A
1230	CCR1
1232	CCR3
1233	CCR4
1234	CCR5
1235	CCR6
1236	CCR7
1237	CCR8
1238	CCBP2
1240	CMKLR1
1241	LTB4R
1243	CMM
1244	ABCC2
1245	CMR1A
1246	CMR2A
1247	CMR3A
1253	CMTX2
1254	CMTX3
1255	CNA1
1257	CNC
1258	CNGB1
1259	CNGA1
1260	CNGA2
1261	CNGA3
1262	CNGA4
1263	PLK3
1264	CNN1
1265	CNN2
1266	CNN3
1267	CNP
1268	CNR1
1269	CNR2
1270	CNTF
1271	CNTFR
1272	CNTN1
1275	COD2
1277	COL1A1
1278	COL1A2
1279	COL1AR
1280	COL2A1
1281	COL3A1
1282	COL4A1
1283	CTD
1284	COL4A2
1285	COL4A3
1286	COL4A4
1287	COL4A5
1288	COL4A6
1289	COL5A1
1290	COL5A2
1291	COL6A1
1292	COL6A2
1293	COL6A3
1294	COL7A1
1295	COL8A1
1296	COL8A2
1297	COL9A1
1298	COL9A2
1299	COL9A3
1300	COL10A1
1301	COL11A1
1302	COL11A2
1303	COL12A1
1305	COL13A1
1306	COL15A1
1307	COL16A1
1308	COL17A1
1310	COL19A1
1311	COMP
1312	COMT
1313	COP
1314	COPA
1315	COPB1
1316	KLF6
1317	SLC31A1
1318	SLC31A2
1319	CORD1
1321	CORD4
1325	CORT
1326	MAP3K8
1327	COX4I1
1329	COX5B
1330	COX5BP1
1331	COX5BP2
1332	COX5BP3
1333	COX5BP4
1335	COX5BP6
1336	COX5BP7
1337	COX6A1
1338	COX6A1P1
1339	COX6A2
1340	COX6B1
1342	COX6B1P2
1343	COX6B1P3
1345	COX6C
1346	COX7A1
1347	COX7A2
1348	COX7A2P2
1349	COX7B
1350	COX7C
1351	COX8A
1352	COX10
1353	COX11
1355	COX15
1356	CP
1357	CPA1
1358	CPA2
1359	CPA3
1360	CPB1
1361	CPB2
1362	CPD
1363	CPE
1364	CLDN4
1365	CLDN3
1366	CLDN7
1368	CPM
1369	CPN1
1370	CPN2
1371	CPOX
1373	CPS1
1374	CPT1A
1375	CPT1B
1376	CPT2
1378	CR1
1379	CR1L
1380	CR2
1381	CRABP1
1382	CRABP2
1384	CRAT
1385	CREB1
1386	ATF2
1387	CREBBP
1388	ATF6B
1389	CREBL2
1390	CREM
1391	CRG
1392	CRH
1393	CRHBP
1394	CRHR1
1395	CRHR2
1396	CRIP1
1397	CRIP2
1398	CRK
1399	CRKL
1400	CRMP1
1401	CRP
1403	CRS
1404	HAPLN1
1406	CRX
1407	CRY1
1408	CRY2
1409	CRYAA
1410	CRYAB
1411	CRYBA1
1412	CRYBA2
1413	CRYBA4
1414	CRYBB1
1415	CRYBB2
1416	CRYBB2P1
1417	CRYBB3
1418	CRYGA
1419	CRYGB
1420	CRYGC
1421	CRYGD
1423	CRYGFP
1424	CRYGGP
1427	CRYGS
1428	CRYM
1429	CRYZ
1430	CRYZP1
1431	CS
1432	MAPK14
1433	CSE
1434	CSE1L
1435	CSF1
1436	CSF1R
1437	CSF2
1438	CSF2RA
1439	CSF2RB
1440	CSF3
1441	CSF3R
1442	CSH1
1443	CSH2
1444	CSHL1
1445	CSK
1446	CSN1S1
1447	CSN2
1448	CSN3
1452	CSNK1A1
1453	CSNK1D
1454	CSNK1E
1455	CSNK1G2
1456	CSNK1G3
1457	CSNK2A1
1459	CSNK2A2
1460	CSNK2B
1462	VCAN
1463	NCAN
1464	CSPG4
1465	CSRP1
1466	CSRP2
1467	CSRP2P
1468	SLC25A10
1469	CST1
1470	CST2
1471	CST3
1472	CST4
1473	CST5
1474	CST6
1475	CSTA
1476	CSTB
1477	CSTF1
1478	CSTF2
1479	CSTF3
1480	CSTP1
1481	CSTP2
1482	NKX2-5
1483	CTAA1
1484	CTAA2
1485	CTAG1B
1486	CTBS
1487	CTBP1
1488	CTBP2
1489	CTF1
1490	CTGF
1491	CTH
1493	CTLA4
1495	CTNNA1
1496	CTNNA2
1497	CTNS
1498	CTNNA1P1
1499	CTNNB1
1500	CTNND1
1501	CTNND2
1503	CTPS
1504	CTRB1
1506	CTRL
1508	CTSB
1509	CTSD
1510	CTSE
1511	CTSG
1512	CTSH
1513	CTSK
1514	CTSL1
1515	CTSL2
1517	CTSL1P2
1518	CTSL1P8
1519	CTSO
1520	CTSS
1521	CTSW
1522	CTSZ
1523	CUX1
1524	CX3CR1
1525	CXADR
1526	CXB3S
1527	TEX28
1528	CYB5A
1531	CYB5AP3
1532	CYB5AP4
1534	CYB561
1535	CYBA
1536	CYBB
1537	CYC1
1538	CYLC1
1539	CYLC2
1540	CYLD
1541	CYMD
1543	CYP1A1
1544	CYP1A2
1545	CYP1B1
1546	CYP2A
1548	CYP2A6
1549	CYP2A7
1550	CYP2A7P1
1551	CYP3A7
1553	CYP2A13
1555	CYP2B6
1556	CYP2B7P1
1557	CYP2C19
1558	CYP2C8
1559	CYP2C9
1562	CYP2C18
1564	CYP2D7P1
1565	CYP2D6
1566	CYP2D7BP
1568	CYP2D8P1
1571	CYP2E1
1572	CYP2F1
1573	CYP2J2
1574	CYP3A
1576	CYP3A4
1577	CYP3A5
1578	CYP3A5P1
1579	CYP4A11
1580	CYP4B1
1581	CYP7A1
1582	CYP8B1
1583	CYP11A1
1584	CYP11B1
1585	CYP11B2
1586	CYP17A1
1587	ADAM3A
1588	CYP19A1
1589	CYP21A2
1590	CYP21A1P
1591	CYP24A1
1592	CYP26A1
1593	CYP27A1
1594	CYP27B1
1595	CYP51A1
1596	ADAM3B
1600	DAB1
1601	DAB2
1602	DACH1
1603	DAD1
1604	CD55
1605	DAG1
1606	DGKA
1607	DGKB
1608	DGKG
1609	DGKQ
1610	DAO
1611	DAP
1612	DAPK1
1613	DAPK3
1615	DARS
1616	DAXX
1617	DAZ1
1618	DAZL
1620	DBC1
1621	DBH
1622	DBI
1623	DBIP2
1624	DBIP1
1627	DBN1
1628	DBP
1629	DBT
1630	DCC
1632	ECI1
1633	DCK
1634	DCN
1635	DCTD
1636	ACE
1637	DCR
1638	DCT
1639	DCTN1
1641	DCX
1642	DDB1
1643	DDB2
1644	DDC
1645	AKR1C1
1646	AKR1C2
1647	GADD45A
1648	GADD45AP1
1649	DDIT3
1650	DDOST
1652	DDT
1653	DDX1
1654	DDX3X
1655	DDX5
1656	DDX6
1657	DMXL1
1659	DHX8
1660	DHX9
1661	DHX9P1
1662	DDX10
1663	DDX11
1665	DHX15
1666	DECR1
1667	DEFA1
1668	DEFA3
1669	DEFA4
1670	DEFA5
1671	DEFA6
1672	DEFB1
1673	DEFB4A
1674	DES
1675	CFD
1676	DFFA
1677	DFFB
1678	TIMM8A
1680	DFN4
1681	DFN5
1682	DFN6
1684	DFN8
1687	DFNA5
1689	DFNA7
1690	COCH
1694	DFNA16
1696	DFNA19
1697	DFNB5
1705	DFNB13
1706	DFNB14
1707	DFNB15
1709	DFNB17
1712	DFNB19
1713	DFNB20
1714	DGCR
1716	DGUOK
1717	DHCR7
1718	DHCR24
1719	DHFR
1720	LOC1720
1723	DHODH
1725	DHPS
1727	CYB5R3
1728	NQO1
1729	DIAPH1
1730	DIAPH2
1731	SEPT1
1732	DIH1
1733	DIO1
1734	DIO2
1735	DIO3
1736	DKC1
1737	DLAT
1738	DLD
1739	DLG1
1740	DLG2
1741	DLG3
1742	DLG4
1743	DLST
1744	DLSTP1
1745	DLX1
1746	DLX2
1747	DLX3
1748	DLX4
1749	DLX5
1750	DLX6
1755	DMBT1
1756	DMD
1757	SARDH
1758	DMP1
1759	DNM1
1760	DMPK
1761	DMRT1
1762	DMWD
1763	DNA2
1767	DNAH5
1768	DNAH6
1769	DNAH8
1770	DNAH9
1773	DNASE1
1774	DNASE1L1
1775	DNASE1L2
1776	DNASE1L3
1777	DNASE2
1778	DYNC1H1
1780	DYNC1I1
1781	DYNC1I2
1783	DYNC1LI2
1784	DNCM
1785	DNM2
1786	DNMT1
1787	TRDMT1
1788	DNMT3A
1789	DNMT3B
1791	DNTT
1793	DOCK1
1794	DOCK2
1795	DOCK3
1796	DOK1
1797	DOM3Z
1798	DPAGT1
1800	DPEP1
1801	DPH1
1802	DPH2
1803	DPP4
1804	DPP6
1805	DPT
1806	DPYD
1807	DPYS
1808	DPYSL2
1809	DPYSL3
1810	DR1
1811	SLC26A3
1812	DRD1
1813	DRD2
1814	DRD3
1815	DRD4
1816	DRD5
1817	DRD5P1
1818	DRD5P2
1819	DRG2
1820	ARID3A
1821	DRP2
1822	ATN1
1823	DSC1
1824	DSC2
1825	DSC3
1826	DSCAM
1827	RCAN1
1828	DSG1
1829	DSG2
1830	DSG3
1831	TSC22D3
1832	DSP
1833	EPYC
1834	DSPP
1836	SLC26A2
1837	DTNA
1838	DTNB
1839	HBEGF
1840	DTX1
1841	DTYMK
1842	ECM2
1843	DUSP1
1844	DUSP2
1845	DUSP3
1846	DUSP4
1847	DUSP5
1848	DUSP6
1849	DUSP7
1850	DUSP8
1851	DUSP8P
1852	DUSP9
1854	DUT
1855	DVL1
1856	DVL2
1857	DVL3
1858	DWS
1859	DYRK1A
1861	TOR1A
1862	DYT2
1864	DYT4
1866	DYT7
1867	DYX1
1869	E2F1
1870	E2F2
1871	E2F3
1872	E2F3P1
1873	E2F3P2
1874	E2F4
1875	E2F5
1876	E2F6
1877	E4F1
1878	E11S
1879	EBF1
1880	GPR183
1881	EBM
1884	EBR3
1885	EBR4
1888	EBVS1
1889	ECE1
1890	TYMP
1891	ECH1
1892	ECHS1
1893	ECM1
1894	ECT2
1896	EDA
1901	S1PR1
1902	LPAR1
1903	S1PR3
1906	EDN1
1907	EDN2
1908	EDN3
1909	EDNRA
1910	EDNRB
1911	PHC1
1912	PHC2
1913	EEC1
1914	EEC2
1915	EEF1A1
1917	EEF1A2
1918	EEF1A3
1920	EEF1A1P4
1932	EEF1B2P1
1933	EEF1B2
1934	EEF1B2P2
1936	EEF1D
1937	EEF1G
1938	EEF2
1939	EIF2D
1940	EEGV1
1942	EFNA1
1943	EFNA2
1944	EFNA3
1945	EFNA4
1946	EFNA5
1947	EFNB1
1948	EFNB2
1949	EFNB3
1950	EGF
1951	CELSR3
1952	CELSR2
1953	MEGF6
1954	MEGF8
1955	MEGF9
1956	EGFR
1957	EGI
1958	EGR1
1959	EGR2
1960	EGR3
1961	EGR4
1962	EHHADH
1964	EIF1AX
1965	EIF2S1
1967	EIF2B1
1968	EIF2S3
1969	EPHA2
1973	EIF4A1
1974	EIF4A2
1975	EIF4B
1977	EIF4E
1978	EIF4EBP1
1979	EIF4EBP2
1980	EIF4EP1
1981	EIF4G1
1982	EIF4G2
1983	EIF5
1984	EIF5A
1986	EIF5AP2
1987	EIF5AP3
1990	CELA1
1991	ELANE
1992	SERPINB1
1993	ELAVL2
1994	ELAVL1
1995	ELAVL3
1996	ELAVL4
1997	ELF1
1998	ELF2
1999	ELF3
2000	ELF4
2001	ELF5
2002	ELK1
2003	ELK2AP
2004	ELK3
2005	ELK4
2006	ELN
2009	EML1
2010	EMD
2011	MARK2
2012	EMP1
2013	EMP2
2014	EMP3
2015	EMR1
2016	EMX1
2017	CTTN
2018	EMX2
2019	EN1
2020	EN2
2021	ENDOG
2022	ENG
2023	ENO1
2025	ENO1P1
2026	ENO2
2027	ENO3
2028	ENPEP
2029	ENSA
2030	SLC29A1
2031	ENUR1
2032	ENUR2
2033	EP300
2034	EPAS1
2035	EPB41
2036	EPB41L1
2037	EPB41L2
2038	EPB42
2039	EPB49
2040	STOM
2041	EPHA1
2042	EPHA3
2043	EPHA4
2044	EPHA5
2045	EPHA7
2046	EPHA8
2047	EPHB1
2048	EPHB2
2049	EPHB3
2050	EPHB4
2051	EPHB6
2052	EPHX1
2053	EPHX2
2054	STX2
2055	CLN8
2056	EPO
2057	EPOR
2058	EPRS
2059	EPS8
2060	EPS15
2063	NR2F6
2064	ERBB2
2065	ERBB3
2066	ERBB4
2067	ERCC1
2068	ERCC2
2069	EREG
2070	EYA4
2071	ERCC3
2072	ERCC4
2073	ERCC5
2074	ERCC6
2076	ERCM1
2077	ERF
2078	ERG
2079	ERH
2081	ERN1
2082	ERPL1
2083	ERPL2
2086	ERV3-1
2090	ESA4
2091	FBL
2096	ESAT
2097	ESB3
2098	ESD
2099	ESR1
2100	ESR2
2101	ESRRA
2103	ESRRB
2104	ESRRG
2107	ETF1
2108	ETFA
2109	ETFB
2110	ETFDH
2112	ETM2
2113	ETS1
2114	ETS2
2115	ETV1
2116	ETV2
2117	ETV3
2118	ETV4
2119	ETV5
2120	ETV6
2121	EVC
2122	MECOM
2123	EVI2A
2124	EVI2B
2125	EVPL
2128	EVX1
2130	EWSR1
2131	EXT1
2132	EXT2
2133	EXT3
2134	EXTL1
2135	EXTL2
2137	EXTL3
2138	EYA1
2139	EYA2
2140	EYA3
2141	EYCL1
2145	EZH1
2146	EZH2
2147	F2
2149	F2R
2150	F2RL1
2151	F2RL2
2152	F3
2153	F5
2155	F7
2156	F7R
2157	F8
2158	F9
2159	F10
2160	F11
2161	F12
2162	F13A1
2165	F13B
2166	FAAH
2167	FABP4
2168	FABP1
2169	FABP2
2170	FABP3
2171	FABP5
2172	FABP6
2173	FABP7
2175	FANCA
2176	FANCC
2177	FANCD2
2178	FANCE
2180	ACSL1
2181	ACSL3
2182	ACSL4
2184	FAH
2185	PTK2B
2186	BPTF
2187	FANCB
2188	FANCF
2189	FANCG
2191	FAP
2192	FBLN1
2193	FARSA
2194	FASN
2195	FAT1
2196	FAT2
2197	FAU
2199	FBLN2
2200	FBN1
2201	FBN2
2202	EFEMP1
2203	FBP1
2204	FCAR
2205	FCER1A
2206	MS4A2
2207	FCER1G
2208	FCER2
2209	FCGR1A
2210	FCGR1B
2212	FCGR2A
2213	FCGR2B
2214	FCGR3A
2215	FCGR3B
2216	FDX1P2
2217	FCGRT
2218	FKTN
2219	FCN1
2220	FCN2
2221	FCP1
2222	FDFT1
2224	FDPS
2227	FDPSP3
2228	FDPSP4
2229	FDPSP5
2230	FDX1
2231	FDX1P1
2232	FDXR
2233	FEB1
2234	FEB2
2235	FECH
2236	FECHP1
2237	FEN1
2239	GPC4
2241	FER
2242	FES
2243	FGA
2244	FGB
2245	FGD1
2246	FGF1
2247	FGF2
2248	FGF3
2249	FGF4
2250	FGF5
2251	FGF6
2252	FGF7
2253	FGF8
2254	FGF9
2255	FGF10
2256	FGF11
2257	FGF12
2258	FGF13
2259	FGF14
2260	FGFR1
2261	FGFR3
2262	GPC5
2263	FGFR2
2264	FGFR4
2265	FGFR6
2266	FGG
2267	FGL1
2268	FGR
2270	FGS2
2271	FH
2272	FHIT
2273	FHL1
2274	FHL2
2275	FHL3
2277	FIGF
2278	FIM1
2279	FIM3
2280	FKBP1A
2281	FKBP1B
2282	FKBP1AP1
2283	FKBP1AP2
2284	FKBP1AP3
2285	FKBP1AP4
2286	FKBP2
2287	FKBP3
2288	FKBP4
2289	FKBP5
2290	FOXG1
2294	FOXF1
2295	FOXF2
2296	FOXC1
2297	FOXD1
2298	FOXD4
2299	FOXI1
2300	FOXL1
2301	FOXE3
2302	FOXJ1
2303	FOXC2
2304	FOXE1
2305	FOXM1
2306	FOXD2
2307	FOXS1
2308	FOXO1
2309	FOXO3
2310	FOXO3B
2311	FOXO1B
2312	FLG
2313	FLI1
2314	FLII
2315	MLANA
2316	FLNA
2317	FLNB
2318	FLNC
2319	FLOT2
2321	FLT1
2322	FLT3
2323	FLT3LG
2324	FLT4
2326	FMO1
2327	FMO2
2328	FMO3
2329	FMO4
2330	FMO5
2331	FMOD
2332	FMR1
2334	AFF2
2335	FN1
2336	FND
2339	FNTA
2341	FNTAP2
2342	FNTB
2346	FOLH1
2348	FOLR1
2350	FOLR2
2352	FOLR3
2353	FOS
2354	FOSB
2355	FOSL2
2356	FPGS
2357	FPR1
2358	FPR2
2359	FPR3
2360	FRA1A
2361	FRA1B
2362	FRA1C
2363	FRA1D
2364	FRA1E
2365	FRA1F
2366	FRA1G
2367	FRA1H
2368	FRA1I
2369	FRA1J
2370	FRA1K
2371	FRA1L
2372	FRA1M
2373	FRA2A
2374	FRA2B
2375	FRA2C
2376	FRA2D
2377	FRA2E
2378	FRA2F
2379	FRA2G
2380	FRA2H
2381	FRA2I
2382	FRA2J
2383	FRA2K
2384	FRA3A
2386	FRA3C
2387	FRA3D
2388	FRA4A
2389	FRA4B
2390	FRA4C
2391	FRA4D
2393	FRA5A
2394	FRA5B
2395	FXN
2396	FRA5C
2397	FRA5D
2398	FRA5E
2399	FRA5F
2400	FRA5G
2401	FRA6A
2402	FRA6B
2403	FRA6C
2404	FRA6D
2405	FRA6E
2406	FRA6F
2407	FRA6G
2408	FRA7A
2409	FRA7B
2410	FRA7C
2411	FRA7D
2412	FRA7E
2413	FRA7F
2414	FRA7G
2415	FRA7H
2416	FRA7I
2417	FRA7J
2418	FRA8A
2419	FRA8B
2420	FRDA2
[truncated: 43,560 more rows]
