# Supplementary material for: Integrative analyses reveal signaling pathways underlying familial breast cancer susceptibility
Source: Mol Syst Biol. 2016 Mar 11;12(3):860. doi: 10.15252/msb.20156506 (PMC4812528; doi:10.15252/msb.20156506)
Supplement: Supplementary file 20 — Computer Code EV2 [file MSB-12-860-s020.zip › MSB-15-6506R_Computer_Code_EV2/BCRiskPathways_Notebook/genesets/KEGG_SMALL_CELL_LUNG_CANCER.gene.ids.txt]

10000
1017
1019
1021
1027
1030
10319
10401
1147
1163
1282
1284
1286
1287
1288
1869
1870
1871
207
208
2272
22798
2335
23533
284217
317
329
330
331
3551
3655
3673
3674
3675
3685
3688
3908
3909
3910
3911
3912
3913
3914
3915
3918
4149
4609
4790
4792
4843
51588
5290
5291
5293
5294
5295
5296
54205
5728
5743
5747
5915
5925
595
596
5970
598
6256
6257
6258
6502
7157
7185
7186
7187
7188
7189
842
8503
8517
8554
898
9063
9134
9618
