# Supplementary material for: Integrative analyses reveal signaling pathways underlying familial breast cancer susceptibility
Source: Mol Syst Biol. 2016 Mar 11;12(3):860. doi: 10.15252/msb.20156506 (PMC4812528; doi:10.15252/msb.20156506)
Supplement: Supplementary file 20 — Computer Code EV2 [file MSB-12-860-s020.zip › MSB-15-6506R_Computer_Code_EV2/BCRiskPathways_Notebook/genesets/REACTOME_INTEGRIN_CELL_SURFACE_INTERACTIONS.gene.ids.txt]

83700
54518
682
284217
7450
3384
2335
3385
3680
3386
3683
3381
3684
3681
3682
3383
7448
3676
3675
3674
3679
2244
3678
1287
22801
50848
2200
1280
5747
1282
10235
1284
5175
1285
1286
3690
3691
3693
3694
3695
7412
3685
3688
3687
3913
6696
2885
25780
3689
3915
1277
3911
1278
3912
58494
6654
8515
8516
2266
3908
3696
3655
1445
3673
10411
5906
6714
3672
5908
3371
9564
10319
2243
1398
8174
7094
11069
5770
120425
7057
999
