# Supplementary material for: Integrative analyses reveal signaling pathways underlying familial breast cancer susceptibility
Source: Mol Syst Biol. 2016 Mar 11;12(3):860. doi: 10.15252/msb.20156506 (PMC4812528; doi:10.15252/msb.20156506)
Supplement: Supplementary file 20 — Computer Code EV2 [file MSB-12-860-s020.zip › MSB-15-6506R_Computer_Code_EV2/BCRiskPathways_Notebook/HMEC_Data/Afatinib.txt]

Afatinib	Afatinib
	0908764a	1106077	1206393	1207347	hmec63n	hmec_org_0803	hmec_org_0817	HMECorg0825	hmec_org_1004	2009-159	0900003a	0900260a	0900320a	0905075a	0906810a	0906449a	0906977A	0908407A	0908713	1008090	1008350	1104646	1112012
0	35212	47800	10418	19599	55200	49603	55368	49051	60730	40855	68940	51375	82817	105786	81624	80904	86140	50529	32695	116521	76537	66367	45828
1	27656.5	29455.5	6882	12937.5	25372	27121	20339	14980	26158	17138	30308.5	26522	39335.5	45457	40393.5	25875	35645.5	26251	15441.5	57540	36663.5	45524.5	29024
4	26899	26154	5498.5	10808	27396	23569.5	16088.5	14336	22767.5	14249.5	23963.5	20520.5	33471	45931	38567	21996.5	32575.5	24048.5	14659.5	55005.5	25723	35087	21712
10	24035.5	22165.5	3567	8990.5	16407	17378	12392	12221.5	18143	11698.5	17853	15744	22308.5	36225	30041	17297	20569.5	18144	14140.5	46310	19573.5	29986.5	16394
20	9486.5	4443	949.5	1457.5	3253.5	3515.5	3835	3351	6034	2086	3446.5	2987.5	4783	19932	12319.5	3939.5	4304	3238	2300.5	9221.5	7103	11655.5	3269.5
40	16515.5	2305	679	1080	2574	2267.5	4378.5	3015	9681.5	3746	5469.5	3624	5444.5	16507	23093.5	6942	3735.5	3902	2755	34859.5	10730.5	21124	6162.5
100	2487	1602	501.5	766.5	1462	1666.5	2453.5	1501	2089	1231.5	1822	1859.5	2182	2602.5	2756.5	2052	2250.5	1685.5	1474	3815.5	2178.5	2495	1325
