# Supplementary material for: Integrative analyses reveal signaling pathways underlying familial breast cancer susceptibility
Source: Mol Syst Biol. 2016 Mar 11;12(3):860. doi: 10.15252/msb.20156506 (PMC4812528; doi:10.15252/msb.20156506)
Supplement: Supplementary file 20 — Computer Code EV2 [file MSB-12-860-s020.zip › MSB-15-6506R_Computer_Code_EV2/BCRiskPathways_Notebook/HMEC_Data/CellAdhesion_HBC.txt]

0.338512281
0.134928271
0.149990754
0.151267556
0.039856408
0.101780726
0.051186999
0.073064622
0.150464093
0.20446343
0.161249442
0.105357539
0.152708821
0.201297615
