# Supplementary material for: Integrative analyses reveal signaling pathways underlying familial breast cancer susceptibility
Source: Mol Syst Biol. 2016 Mar 11;12(3):860. doi: 10.15252/msb.20156506 (PMC4812528; doi:10.15252/msb.20156506)
Supplement: Supplementary file 20 — Computer Code EV2 [file MSB-12-860-s020.zip › MSB-15-6506R_Computer_Code_EV2/BCRiskPathways_Notebook/HMEC_Data/CellAdhesion_NonHBC.txt]

0.244264475
0.149079498
0.49412047
0.445512602
0.201445355
0.185136216
0.170721869
0.191327025
0.178610242
