# Supplementary material for: Integrative analyses reveal signaling pathways underlying familial breast cancer susceptibility
Source: Mol Syst Biol. 2016 Mar 11;12(3):860. doi: 10.15252/msb.20156506 (PMC4812528; doi:10.15252/msb.20156506)
Supplement: Supplementary file 20 — Computer Code EV2 [file MSB-12-860-s020.zip › MSB-15-6506R_Computer_Code_EV2/BCRiskPathways_Notebook/HMEC_Data/FAK_Inhibitor_Prophylactic.txt]

5.4300
7.8240
8.2180
1.7340
9.8160
5.5720
3.9070
6.5220
7.7890
10.6900
2.2000
6.5310
1.4890   
2.1670   
0.8421  
