# Supplementary material for: Integrative analyses reveal signaling pathways underlying familial breast cancer susceptibility
Source: Mol Syst Biol. 2016 Mar 11;12(3):860. doi: 10.15252/msb.20156506 (PMC4812528; doi:10.15252/msb.20156506)
Supplement: Supplementary file 20 — Computer Code EV2 [file MSB-12-860-s020.zip › MSB-15-6506R_Computer_Code_EV2/BCRiskPathways_Notebook/HMEC_Data/Gefitinib.txt]

Gefitinib	0908764a	1106077	1206393	1207347	hmec63n	hmec_org_0803	hmec_org_0817	HMECorg0825	hmec_org_1004	2009-159	0900003a	0900260a	0900320a	0905075a	0906810a	0906449a	0906977A	0908407A	0908713	1008090	1008350	1104646	1112012
mM	0908764a	1106077	1206393	1207347	hmec63n	hmec_org_0803	hmec_org_0817	HMECorg0825	hmec_org_1004	2009-159	0900003a	0900260a	0900320a	0905075a	0906810a	0906449a	0906977A	0908407A	0908713	1008090	1008350	1104646	1112012
0	35212	47800	10418	19599	55200	49603	55368	49051	60730	40855	68940	51375	82817	105786	81624	80904	86140	50529	32695	116521	76537	66367	45828
1	37173.5	41374	10747	20699	56417.5	49681.5	50166	42163.5	57596	31605	80962	57080.5	81648.5	93658.5	83936.5	70394	71457.5	48835	42514.5	107231.5	81393.5	77387.5	41609
5	32257.5	36708.5	10274.5	17329.5	39490	38679.5	25182.5	24776.5	38177	24569	40199	30449	58599.5	63345	61262	38319.5	46935	31125	20007	72891	39373.5	49612.5	28286.5
10	32635.5	35414	7990	16841.5	38992.5	39716	26653	26103.5	35577.5	27207	39961.5	29852.5	56779	62056.5	59089	36027.5	45253.5	34048.5	19962.5	72154	38353	48173.5	28282
20	40608	46309.5	11465	21432	60669.5	49903	55256	51790	81698.5	35689.5	64594	50078.5	85069.5	73698.5	86985	67638	85735	51790.5	39567.5	110968.5	66970	53905.5	35509.5
40	22107	22783.5	5509	9711.5	21097.5	22385.5	14271	12921	23998.5	12570	22557.5	17970	26873.5	28690	35776	20916.5	26448.5	19261.5	13567	45140.5	20802.5	35161.5	17159.5
100	7700	9166.5	2186	2251	3032.5	11426.5	8781.5	6893	10508.5	6308.5	12270	9098	13957.5	18075.5	24777.5	9143.5	15116	7290.5	7349	37031.5	11808.5	27014.5	11372
