# Supplementary material for: Integrative analyses reveal signaling pathways underlying familial breast cancer susceptibility
Source: Mol Syst Biol. 2016 Mar 11;12(3):860. doi: 10.15252/msb.20156506 (PMC4812528; doi:10.15252/msb.20156506)
Supplement: Supplementary file 20 — Computer Code EV2 [file MSB-12-860-s020.zip › MSB-15-6506R_Computer_Code_EV2/BCRiskPathways_Notebook/HMEC_Data/TRAIL.txt]

TRAIL	TRAIL
	0908764a	1106077	1206393	1207347	hmec63n	hmec_org_0803	hmec_org_0817	HMECorg0825	hmec_org_1004	2009-159	0900003a	0900260a	0900320a	0905075a	0906810a	0906449a	0906977A	0908407A	0908713	1008090	1008350	1104646	1112012
0	35212	47800	10418	19599	55200	49603	55368	49051	60730	40855	68940	51375	82817	105786	81624	80904	86140	50529	32695	116521	76537	66367	45828
0.1	36060.5	45559	11839	24615	36396	44752	87521	46836.5	58638.5	33244.5	42111	48894.5	58242	51755.5	55914.5	58729	57180	53060	40199	86274	63069.5	50431.5	26109
0.2	33895	42970.5	10502	22121	32673	31069.5	88121	39328.5	45202.5	32978.5	34577	47387.5	52368.5	50591.5	44558	55856	47466.5	44514	41706	73758	45303	55749	30582.5
0.4	33339.5	41243.5	9335.5	21710	30669.5	40004.5	66253.5	45415	38662.5	26033	25784.5	42036.5	45311	44077	40238.5	42565.5	63934	42820	38720.5	75407.5	47575	45052.5	29765
0.8	34309.5	42401.5	9549.5	21449	40507	46465	93219	54386	56614.5	27419.5	39758.5	52629.5	50916	30152	56945	50863	60799.5	49172	41847	78672.5	53889	41579.5	30533
1.6	33964.5	43423	10267	21780.5	42976	44926	79598.5	46111.5	57801	23987.5	46484	55080	47704	24257.5	54200.5	53267	60577	41886	45187	59977.5	42121.5	48142	29880.5
3.84	29606	45421.5	9158.5	24516	33611.5	40081.5	77279	40503	53374	27020	43381	49579.5	38495.5	14036.5	44376	48561	41152	36934.5	43247.5	59245.5	46087	40945	25195
