# Supplementary material for: Integrative analyses reveal signaling pathways underlying familial breast cancer susceptibility
Source: Mol Syst Biol. 2016 Mar 11;12(3):860. doi: 10.15252/msb.20156506 (PMC4812528; doi:10.15252/msb.20156506)
Supplement: Supplementary file 20 — Computer Code EV2 [file MSB-12-860-s020.zip › MSB-15-6506R_Computer_Code_EV2/BCRiskPathways_Notebook/Microscopy_Results/PhalVincDapi/062_Shortest distances between nuclei.txt]

1.07613846693
1.1892459796
1.33679804009
1.71585692877
1.93282021927
3.49464232791
0.639078242471
0.75300066401
0.883978506526
0.608520336554
0.898320655445
0.908102417131
0.589410722671
0.787965735296
0.826015133033
1.04462481303
1.28336588703
1.44770784345
0.845326564116
1.04234831031
1.34575815063
0.631195690733
0.871840008258
0.87199197244
1.71322065129
2.14286280475
2.37889806423
0.907330700462
0.911758740018
1.06249752941
