# Supplementary material for: Integrative analyses reveal signaling pathways underlying familial breast cancer susceptibility
Source: Mol Syst Biol. 2016 Mar 11;12(3):860. doi: 10.15252/msb.20156506 (PMC4812528; doi:10.15252/msb.20156506)
Supplement: Supplementary file 20 — Computer Code EV2 [file MSB-12-860-s020.zip › MSB-15-6506R_Computer_Code_EV2/BCRiskPathways_Notebook/Microscopy_Results/PhalVincDapi/07_Phalloidin per cell area.txt]

0.679604743083
0.657305706663
0.472152385459
1.29634663301
0.580423100028
0.568265843789
0.585329648638
0.654699811342
0.695221875296
0.490703552872
0.458145236031
0.602755862796
