# Supplementary material for: Integrative analyses reveal signaling pathways underlying familial breast cancer susceptibility
Source: Mol Syst Biol. 2016 Mar 11;12(3):860. doi: 10.15252/msb.20156506 (PMC4812528; doi:10.15252/msb.20156506)
Supplement: Supplementary file 20 — Computer Code EV2 [file MSB-12-860-s020.zip › MSB-15-6506R_Computer_Code_EV2/BCRiskPathways_Notebook/Microscopy_Results/PhalVincDapi/07_Phalloidin Percent Area Per Nucleus.txt]

3.82088888889
4.21566666667
3.99075
2.22561111111
2.97916666667
2.4400625
3.36963636364
5.05671428571
2.44926666667
2.32953333333
3.0649
4.32088888889
