# Supplementary material for: Integrative analyses reveal signaling pathways underlying familial breast cancer susceptibility
Source: Mol Syst Biol. 2016 Mar 11;12(3):860. doi: 10.15252/msb.20156506 (PMC4812528; doi:10.15252/msb.20156506)
Supplement: Supplementary file 20 — Computer Code EV2 [file MSB-12-860-s020.zip › MSB-15-6506R_Computer_Code_EV2/BCRiskPathways_Notebook/Microscopy_Results/PhalVincDapi/07_Vinculin per cell area.txt]

0.864071146245
0.526090572052
0.517096039516
1.13154062712
0.539704187164
0.558004133795
0.510635609949
0.691118262864
0.694010786262
0.519870804662
0.332027863314
0.593734984578
