# Supplementary material for: Integrative analyses reveal signaling pathways underlying familial breast cancer susceptibility
Source: Mol Syst Biol. 2016 Mar 11;12(3):860. doi: 10.15252/msb.20156506 (PMC4812528; doi:10.15252/msb.20156506)
Supplement: Supplementary file 20 — Computer Code EV2 [file MSB-12-860-s020.zip › MSB-15-6506R_Computer_Code_EV2/BCRiskPathways_Notebook/Microscopy_Results/PhalVincDapi/07_Vinculin Percent Area Per Nucleus.txt]

4.858
3.37411111111
4.370625
1.94266666667
2.77016666667
2.396
2.93963636364
5.338
2.445
2.468
2.2212
4.25622222222
