# Supplementary material for: Integrative analyses reveal signaling pathways underlying familial breast cancer susceptibility
Source: Mol Syst Biol. 2016 Mar 11;12(3):860. doi: 10.15252/msb.20156506 (PMC4812528; doi:10.15252/msb.20156506)
Supplement: Supplementary file 20 — Computer Code EV2 [file MSB-12-860-s020.zip › MSB-15-6506R_Computer_Code_EV2/BCRiskPathways_Notebook/Microscopy_Results/PhalVincDapi/104_Percent cell area per nucleus.txt]

2.5660625
5.131375
3.45252631579
1.93725
2.5666875
5.69921428571
1.32081481481
2.67837037037
5.2576
3.34660869565
4.38870588235
2.25974074074
9.26685714286
