# Supplementary material for: Integrative analyses reveal signaling pathways underlying familial breast cancer susceptibility
Source: Mol Syst Biol. 2016 Mar 11;12(3):860. doi: 10.15252/msb.20156506 (PMC4812528; doi:10.15252/msb.20156506)
Supplement: Supplementary file 20 — Computer Code EV2 [file MSB-12-860-s020.zip › MSB-15-6506R_Computer_Code_EV2/BCRiskPathways_Notebook/Microscopy_Results/PhalVincDapi/104_Phalloidin per cell area.txt]

0.978152324817
0.458149618767
0.638586542273
1.33213963092
1.06818126476
0.466543007181
1.28147608098
0.537640356214
0.535986001217
0.553123213636
0.612400814926
0.660006883779
0.731840044398
