# Supplementary material for: Integrative analyses reveal signaling pathways underlying familial breast cancer susceptibility
Source: Mol Syst Biol. 2016 Mar 11;12(3):860. doi: 10.15252/msb.20156506 (PMC4812528; doi:10.15252/msb.20156506)
Supplement: Supplementary file 20 — Computer Code EV2 [file MSB-12-860-s020.zip › MSB-15-6506R_Computer_Code_EV2/BCRiskPathways_Notebook/Microscopy_Results/PhalVincDapi/104_Phalloidin Percent Area Per Nucleus.txt]

2.51
2.3509375
2.20473684211
2.5806875
2.7416875
2.65892857143
1.69259259259
1.44
2.818
1.85108695652
2.68764705882
1.49144444444
6.78185714286
