# Supplementary material for: Integrative analyses reveal signaling pathways underlying familial breast cancer susceptibility
Source: Mol Syst Biol. 2016 Mar 11;12(3):860. doi: 10.15252/msb.20156506 (PMC4812528; doi:10.15252/msb.20156506)
Supplement: Supplementary file 20 — Computer Code EV2 [file MSB-12-860-s020.zip › MSB-15-6506R_Computer_Code_EV2/BCRiskPathways_Notebook/Microscopy_Results/PhalVincDapi/104_Shortest distances between nuclei.txt]

0.371076811456
0.703626321281
0.744210319735
0.37351439062
0.704931202317
0.743462843725
0.661266209631
0.671089412821
1.03564665789
0.970981462233
1.18305747958
1.37885822331
0.383220563123
0.945584475338
1.26643791794
1.17470421809
1.26714797873
1.29625653325
0.706441788118
0.806
0.833355266378
0.707424200887
0.805615913448
0.833115838284
0.945486647182
1.07875159328
1.21576066724
0.6011854955
0.616644143733
0.619497376911
0.900935624781
1.19376086382
1.25101638678
0.567905802048
0.655171733212
0.658678980991
1.59489498087
2.59049975873
2.60448017846
