# Supplementary material for: Integrative analyses reveal signaling pathways underlying familial breast cancer susceptibility
Source: Mol Syst Biol. 2016 Mar 11;12(3):860. doi: 10.15252/msb.20156506 (PMC4812528; doi:10.15252/msb.20156506)
Supplement: Supplementary file 20 — Computer Code EV2 [file MSB-12-860-s020.zip › MSB-15-6506R_Computer_Code_EV2/BCRiskPathways_Notebook/Microscopy_Results/PhalVincDapi/104_Vinculin per cell area.txt]

0.988771707626
0.463496626148
0.539147534986
0.966221447929
1.02702900139
0.518642920703
1.0787953564
0.519954090381
0.609428890241
0.553214155797
0.502667274287
0.574221887139
0.488746377258
