# Supplementary material for: Integrative analyses reveal signaling pathways underlying familial breast cancer susceptibility
Source: Mol Syst Biol. 2016 Mar 11;12(3):860. doi: 10.15252/msb.20156506 (PMC4812528; doi:10.15252/msb.20156506)
Supplement: Supplementary file 20 — Computer Code EV2 [file MSB-12-860-s020.zip › MSB-15-6506R_Computer_Code_EV2/BCRiskPathways_Notebook/Microscopy_Results/PhalVincDapi/104_Vinculin Percent Area Per Nucleus.txt]

2.53725
2.378375
1.86142105263
1.8718125
2.6360625
2.95585714286
1.42488888889
1.39262962963
3.20413333333
1.85139130435
2.20605882353
1.29759259259
4.52914285714
