# Supplementary material for: Integrative analyses reveal signaling pathways underlying familial breast cancer susceptibility
Source: Mol Syst Biol. 2016 Mar 11;12(3):860. doi: 10.15252/msb.20156506 (PMC4812528; doi:10.15252/msb.20156506)
Supplement: Supplementary file 20 — Computer Code EV2 [file MSB-12-860-s020.zip › MSB-15-6506R_Computer_Code_EV2/BCRiskPathways_Notebook/Microscopy_Results/PhalVincDapi/10_Phalloidin per cell area.txt]

0.492471081648
0.598098981311
0.508503401361
0.736793833889
0.637407654994
0.605616034185
0.537210909239
1.03089271963
1.44388522126
0.522872976203
0.623754567257
