# Supplementary material for: Integrative analyses reveal signaling pathways underlying familial breast cancer susceptibility
Source: Mol Syst Biol. 2016 Mar 11;12(3):860. doi: 10.15252/msb.20156506 (PMC4812528; doi:10.15252/msb.20156506)
Supplement: Supplementary file 20 — Computer Code EV2 [file MSB-12-860-s020.zip › MSB-15-6506R_Computer_Code_EV2/BCRiskPathways_Notebook/Microscopy_Results/PhalVincDapi/10_Shortest distances between nuclei.txt]

2.53032804197
3.17152329331
3.33500224887
2.76140869847
3.62977079166
4.76986561656
0.936735821884
1.02065175256
1.13791080494
1.75897384858
2.14085987398
2.19179675153
3.96746896648
4.20791064544
4.5771930263
1.54249311182
1.66386598018
1.9830161371
0.630292789107
0.875605504779
1.06242458556
2.54722064219
2.74254498596
3.21599331467
1.39127639238
2.17589062225
2.52845644613
1.22265694289
1.45708270184
1.66877350171
