# Supplementary material for: Integrative analyses reveal signaling pathways underlying familial breast cancer susceptibility
Source: Mol Syst Biol. 2016 Mar 11;12(3):860. doi: 10.15252/msb.20156506 (PMC4812528; doi:10.15252/msb.20156506)
Supplement: Supplementary file 20 — Computer Code EV2 [file MSB-12-860-s020.zip › MSB-15-6506R_Computer_Code_EV2/BCRiskPathways_Notebook/Microscopy_Results/PhalVincDapi/10_Vinculin per cell area.txt]

0.401488195901
0.320726718537
0.435133108361
0.690847840274
0.640544385595
0.898606165429
0.455716782506
1.06409572893
0.934930387607
0.620096707595
0.552078806316
