# Supplementary material for: Integrative analyses reveal signaling pathways underlying familial breast cancer susceptibility
Source: Mol Syst Biol. 2016 Mar 11;12(3):860. doi: 10.15252/msb.20156506 (PMC4812528; doi:10.15252/msb.20156506)
Supplement: Supplementary file 20 — Computer Code EV2 [file MSB-12-860-s020.zip › MSB-15-6506R_Computer_Code_EV2/BCRiskPathways_Notebook/Microscopy_Results/PhalVincDapi/12_Shortest distances between nuclei.txt]

1.90460205817
2.41116776687
2.77193163696
0.99107870525
2.1117881049
2.74027754069
0.991859869135
2.1117881049
2.74027754069
1.38653705324
1.7220499412
1.75758470635
2.45006795824
4.51263226953
4.82803200072
1.1231963319
1.59425092128
1.6539359117
