# Supplementary material for: Integrative analyses reveal signaling pathways underlying familial breast cancer susceptibility
Source: Mol Syst Biol. 2016 Mar 11;12(3):860. doi: 10.15252/msb.20156506 (PMC4812528; doi:10.15252/msb.20156506)
Supplement: Supplementary file 20 — Computer Code EV2 [file MSB-12-860-s020.zip › MSB-15-6506R_Computer_Code_EV2/BCRiskPathways_Notebook/Microscopy_Results/PhalVincDapi/13_Shortest distances between nuclei.txt]

1.02815173977
1.09532141402
1.17193216527
0.477346834074
1.47157908384
1.4840879354
0.943951799617
1.16175772001
1.4521081227
0.763034075255
0.787610309734
0.790364472886
0.76328369562
0.788822540246
0.789382670192
0.756121683329
0.772321176713
0.779939741262
0.851573249932
1.03603330062
1.04335276872
3.7833325257
4.1628126309
4.26495791304
0.78156061825
1.06620542111
1.19778169964
0.987394551332
1.12733402326
1.12836385975
