# Supplementary material for: Integrative analyses reveal signaling pathways underlying familial breast cancer susceptibility
Source: Mol Syst Biol. 2016 Mar 11;12(3):860. doi: 10.15252/msb.20156506 (PMC4812528; doi:10.15252/msb.20156506)
Supplement: Supplementary file 20 — Computer Code EV2 [file MSB-12-860-s020.zip › MSB-15-6506R_Computer_Code_EV2/BCRiskPathways_Notebook/Microscopy_Results/PhalVincDapi/20_Shortest distances between nuclei.txt]

0.808460264948
1.21532876211
1.67572103884
2.71190560308
3.1265439386
3.62881537144
0.443437707012
1.66644831903
1.99059413241
0.331303486248
0.795483500772
1.08151745247
2.28279324513
2.99203108273
4.55690739428
3.00909105878
3.62775329922
4.11171752434
3.01689807584
3.26781425421
3.96927801999
