# Supplementary material for: Integrative analyses reveal signaling pathways underlying familial breast cancer susceptibility
Source: Mol Syst Biol. 2016 Mar 11;12(3):860. doi: 10.15252/msb.20156506 (PMC4812528; doi:10.15252/msb.20156506)
Supplement: Supplementary file 20 — Computer Code EV2 [file MSB-12-860-s020.zip › MSB-15-6506R_Computer_Code_EV2/BCRiskPathways_Notebook/Microscopy_Results/PhalVincDapi/42_Shortest distances between nuclei.txt]

1.6031372368
1.87333846381
1.92645269861
0.638780870096
2.31324555549
2.38195633881
2.17371387262
2.77544446891
3.96974684331
1.11571725809
1.32394448524
1.89721690905
2.44231959416
2.74710993591
2.93874803275
0.698032950512
1.8720269763
1.89864925671
3.12283108733
3.42734372364
3.6905112112
3.32793825063
3.93587664949
4.31664893175
