# Supplementary material for: Integrative analyses reveal signaling pathways underlying familial breast cancer susceptibility
Source: Mol Syst Biol. 2016 Mar 11;12(3):860. doi: 10.15252/msb.20156506 (PMC4812528; doi:10.15252/msb.20156506)
Supplement: Supplementary file 20 — Computer Code EV2 [file MSB-12-860-s020.zip › MSB-15-6506R_Computer_Code_EV2/BCRiskPathways_Notebook/Microscopy_Results/PhalVincDapi/46_Shortest distances between nuclei.txt]

0.593895613723
0.987246676368
1.35541875448
0.303842064237
0.313394320306
0.337853518555
4.07190434563
4.83242568489
6.23062155808
2.98790662505
3.05565246715
3.42187331735
2.46731615323
3.2825139756
3.40255565715
2.03652890969
3.80210099813
4.24532542922
