# Supplementary material for: Integrative analyses reveal signaling pathways underlying familial breast cancer susceptibility
Source: Mol Syst Biol. 2016 Mar 11;12(3):860. doi: 10.15252/msb.20156506 (PMC4812528; doi:10.15252/msb.20156506)
Supplement: Supplementary file 20 — Computer Code EV2 [file MSB-12-860-s020.zip › MSB-15-6506R_Computer_Code_EV2/BCRiskPathways_Notebook/Microscopy_Results/PhalVincDapi/47_Shortest distances between nuclei.txt]

0.708590149522
0.745678214782
0.871568700677
1.82852645592
3.66288465557
3.86326610525
1.62622415429
2.79006899556
4.00082591473
0.933085740969
0.998438781298
1.8491795478
0.932135719732
0.998438781298
1.84858567559
0.445880028707
5.27328360701
5.71507628995
1.3869333077
1.58511734581
1.92967277019
2.42603235757
2.65451483326
3.99880882264
