# Supplementary material for: Integrative analyses reveal signaling pathways underlying familial breast cancer susceptibility
Source: Mol Syst Biol. 2016 Mar 11;12(3):860. doi: 10.15252/msb.20156506 (PMC4812528; doi:10.15252/msb.20156506)
Supplement: Supplementary file 20 — Computer Code EV2 [file MSB-12-860-s020.zip › MSB-15-6506R_Computer_Code_EV2/BCRiskPathways_Notebook/Microscopy_Results/PhalVincDapi/49_Phalloidin Percent Area Per Nucleus.txt]

1.44783870968
0.834244444444
0.998405405405
1.46157142857
1.1835
0.938977777778
1.23761290323
1.21982352941
1.05825641026
1.66639130435
