# Supplementary material for: Integrative analyses reveal signaling pathways underlying familial breast cancer susceptibility
Source: Mol Syst Biol. 2016 Mar 11;12(3):860. doi: 10.15252/msb.20156506 (PMC4812528; doi:10.15252/msb.20156506)
Supplement: Supplementary file 20 — Computer Code EV2 [file MSB-12-860-s020.zip › MSB-15-6506R_Computer_Code_EV2/BCRiskPathways_Notebook/Microscopy_Results/PhalVincDapi/49_Shortest distances between nuclei.txt]

0.614115624292
0.696140790358
0.785450189382
0.419100226676
0.524785670536
0.526155870441
0.589226611755
0.61228098125
0.67289300784
0.865822152639
0.896933665329
0.899510978254
0.730484770546
0.758858353054
0.775835678478
0.501781825099
0.576867402442
0.639094672173
0.523482568955
0.677124803858
0.738027777255
0.457358721356
0.561528271773
0.595143680131
0.602544604158
0.623147655055
0.630495836624
0.88674009721
0.982411828105
1.01767283544
