# Supplementary material for: Integrative analyses reveal signaling pathways underlying familial breast cancer susceptibility
Source: Mol Syst Biol. 2016 Mar 11;12(3):860. doi: 10.15252/msb.20156506 (PMC4812528; doi:10.15252/msb.20156506)
Supplement: Supplementary file 20 — Computer Code EV2 [file MSB-12-860-s020.zip › MSB-15-6506R_Computer_Code_EV2/BCRiskPathways_Notebook/Microscopy_Results/PhalVincDapi/49_Vinculin Percent Area Per Nucleus.txt]

1.18577419355
1.01557777778
0.974216216216
1.25007142857
1.21894117647
1.10851111111
1.17212903226
1.38111764706
1.18284615385
1.86543478261
