# Supplementary material for: Integrative analyses reveal signaling pathways underlying familial breast cancer susceptibility
Source: Mol Syst Biol. 2016 Mar 11;12(3):860. doi: 10.15252/msb.20156506 (PMC4812528; doi:10.15252/msb.20156506)
Supplement: Supplementary file 20 — Computer Code EV2 [file MSB-12-860-s020.zip › MSB-15-6506R_Computer_Code_EV2/BCRiskPathways_Notebook/Microscopy_Results/PhalVincDapi/50_Percent cell area per nucleus.txt]

4.832
3.47907142857
17.3355
15.851
5.21614285714
7.849
10.209
16.526
15.8915
14.71025
