# Supplementary material for: Integrative analyses reveal signaling pathways underlying familial breast cancer susceptibility
Source: Mol Syst Biol. 2016 Mar 11;12(3):860. doi: 10.15252/msb.20156506 (PMC4812528; doi:10.15252/msb.20156506)
Supplement: Supplementary file 20 — Computer Code EV2 [file MSB-12-860-s020.zip › MSB-15-6506R_Computer_Code_EV2/BCRiskPathways_Notebook/Microscopy_Results/PhalVincDapi/50_Shortest distances between nuclei.txt]

2.15415551899
2.52766947998
2.90774912948
0.887473943279
0.915533724119
0.945859397585
2.64517012685
4.25805648154
4.28379504645
1.55941431313
1.6358435133
2.03399115042
1.28602682709
1.41177512374
1.46176947567
1.50893107861
3.3328043747
4.02008159121
2.18094131054
2.99227405162
4.52334323261
0.733709751877
2.87452604789
2.94524599991
1.37475015912
2.71280002949
4.08144214708
