# Supplementary material for: Integrative analyses reveal signaling pathways underlying familial breast cancer susceptibility
Source: Mol Syst Biol. 2016 Mar 11;12(3):860. doi: 10.15252/msb.20156506 (PMC4812528; doi:10.15252/msb.20156506)
Supplement: Supplementary file 20 — Computer Code EV2 [file MSB-12-860-s020.zip › MSB-15-6506R_Computer_Code_EV2/BCRiskPathways_Notebook/Microscopy_Results/PhalVincDapi/60_Shortest distances between nuclei.txt]

1.22326284992
1.2731732011
1.44293104478
0.905360149333
1.87530610835
1.89240191291
0.904728135961
1.875
1.89632302101
0.389525352192
1.14127122105
1.2077305163
0.719360827402
1.20669673075
1.23669438424
1.00322928586
1.12520220405
1.12828409543
1.00822318958
1.11561507699
1.22844983618
1.01219859711
1.39875980783
2.16757214413
0.974166310237
1.25075097441
1.2716465704
1.44491176201
1.4627234872
1.47025780052
