# Supplementary material for: Integrative analyses reveal signaling pathways underlying familial breast cancer susceptibility
Source: Mol Syst Biol. 2016 Mar 11;12(3):860. doi: 10.15252/msb.20156506 (PMC4812528; doi:10.15252/msb.20156506)
Supplement: Supplementary file 20 — Computer Code EV2 [file MSB-12-860-s020.zip › MSB-15-6506R_Computer_Code_EV2/BCRiskPathways_Notebook/Microscopy_Results/PhalVincDapi/63_Phalloidin per cell area.txt]

0.604694564695
0.537550011468
0.394229648792
0.490866542777
0.442390449639
0.607547693589
0.867145421903
0.599528539552
0.790234396146
0.458380202475
0.441664233577
