# Supplementary material for: Integrative analyses reveal signaling pathways underlying familial breast cancer susceptibility
Source: Mol Syst Biol. 2016 Mar 11;12(3):860. doi: 10.15252/msb.20156506 (PMC4812528; doi:10.15252/msb.20156506)
Supplement: Supplementary file 20 — Computer Code EV2 [file MSB-12-860-s020.zip › MSB-15-6506R_Computer_Code_EV2/BCRiskPathways_Notebook/Microscopy_Results/PhalVincDapi/63_Shortest distances between nuclei.txt]

0.90217958301
4.45446304284
5.27031355803
2.33500085653
2.64
4.97500040201
2.6853537942
4.58036199443
6.97711695473
2.68622150985
4.57946721792
6.9764892317
3.75847229603
5.2807060134
5.8982900912
1.84574375253
2.73607693605
3.55236160885
2.8252194605
3.06042676763
3.45628847176
