# Supplementary material for: Integrative analyses reveal signaling pathways underlying familial breast cancer susceptibility
Source: Mol Syst Biol. 2016 Mar 11;12(3):860. doi: 10.15252/msb.20156506 (PMC4812528; doi:10.15252/msb.20156506)
Supplement: Supplementary file 20 — Computer Code EV2 [file MSB-12-860-s020.zip › MSB-15-6506R_Computer_Code_EV2/BCRiskPathways_Notebook/Microscopy_Results/PhalVincDapi/63_Vinculin per cell area.txt]

0.727792207792
0.752987946281
0.684145517257
0.477761717943
0.489727643148
0.600252926389
0.993989540239
0.591646872526
0.756428300763
0.770850072312
0.461591240876
