# Supplementary material for: Integrative analyses reveal signaling pathways underlying familial breast cancer susceptibility
Source: Mol Syst Biol. 2016 Mar 11;12(3):860. doi: 10.15252/msb.20156506 (PMC4812528; doi:10.15252/msb.20156506)
Supplement: Supplementary file 20 — Computer Code EV2 [file MSB-12-860-s020.zip › MSB-15-6506R_Computer_Code_EV2/BCRiskPathways_Notebook/Microscopy_Results/PhalVincDapi/64_Percent cell area per nucleus.txt]

6.7132
4.34744444444
1.94704166667
1.37391666667
1.35065217391
3.925
3.44277272727
1.12302857143
1.6604137931
2.11524137931
2.08312121212
