# Supplementary material for: Integrative analyses reveal signaling pathways underlying familial breast cancer susceptibility
Source: Mol Syst Biol. 2016 Mar 11;12(3):860. doi: 10.15252/msb.20156506 (PMC4812528; doi:10.15252/msb.20156506)
Supplement: Supplementary file 20 — Computer Code EV2 [file MSB-12-860-s020.zip › MSB-15-6506R_Computer_Code_EV2/BCRiskPathways_Notebook/Microscopy_Results/PhalVincDapi/64_Phalloidin per cell area.txt]

0.760888994816
0.560188616556
0.876115474331
1.30702978104
1.42893932078
0.65923566879
0.506000712956
1.17760647229
1.06948828709
0.592448893091
0.557685873471
