# Supplementary material for: Integrative analyses reveal signaling pathways underlying familial breast cancer susceptibility
Source: Mol Syst Biol. 2016 Mar 11;12(3):860. doi: 10.15252/msb.20156506 (PMC4812528; doi:10.15252/msb.20156506)
Supplement: Supplementary file 20 — Computer Code EV2 [file MSB-12-860-s020.zip › MSB-15-6506R_Computer_Code_EV2/BCRiskPathways_Notebook/Microscopy_Results/PhalVincDapi/64_Phalloidin Percent Area Per Nucleus.txt]

5.108
2.43538888889
1.70583333333
1.79575
1.93
2.5875
1.74204545455
1.32248571429
1.77579310345
1.25317241379
1.16172727273
