# Supplementary material for: Integrative analyses reveal signaling pathways underlying familial breast cancer susceptibility
Source: Mol Syst Biol. 2016 Mar 11;12(3):860. doi: 10.15252/msb.20156506 (PMC4812528; doi:10.15252/msb.20156506)
Supplement: Supplementary file 20 — Computer Code EV2 [file MSB-12-860-s020.zip › MSB-15-6506R_Computer_Code_EV2/BCRiskPathways_Notebook/Microscopy_Results/PhalVincDapi/64_Vinculin per cell area.txt]

0.618155276172
0.506823932323
0.817586509448
1.30099472312
1.56642523741
0.364012738854
0.547523798207
1.17691955427
0.870036550922
0.679012748199
0.709323131082
