# Supplementary material for: Integrative analyses reveal signaling pathways underlying familial breast cancer susceptibility
Source: Mol Syst Biol. 2016 Mar 11;12(3):860. doi: 10.15252/msb.20156506 (PMC4812528; doi:10.15252/msb.20156506)
Supplement: Supplementary file 20 — Computer Code EV2 [file MSB-12-860-s020.zip › MSB-15-6506R_Computer_Code_EV2/BCRiskPathways_Notebook/Microscopy_Results/PhalVincDapi/64_Vinculin Percent Area Per Nucleus.txt]

4.1498
2.20338888889
1.591875
1.78745833333
2.11569565217
1.42875
1.885
1.32171428571
1.44462068966
1.43627586207
1.47760606061
