# Supplementary material for: Integrative analyses reveal signaling pathways underlying familial breast cancer susceptibility
Source: Mol Syst Biol. 2016 Mar 11;12(3):860. doi: 10.15252/msb.20156506 (PMC4812528; doi:10.15252/msb.20156506)
Supplement: Supplementary file 20 — Computer Code EV2 [file MSB-12-860-s020.zip › MSB-15-6506R_Computer_Code_EV2/BCRiskPathways_Notebook/Microscopy_Results/PhalVincDapi/75_Shortest distances between nuclei.txt]

0.477092234269
0.630717844999
0.830219850401
2.46706404457
4.03869211503
6.35748543058
1.50575429603
1.99684250756
2.79769190584
2.01137191986
2.52228566978
3.0954421332
3.04172615467
3.73003016074
5.07640945945
0.652966308472
0.703915477881
0.772585917552
1.49634788736
2.20453283033
2.74859109363
0.357513636104
0.804201467295
1.05660683322
2.04342482123
2.66824286751
2.75418100349
