# Supplementary material for: Integrative analyses reveal signaling pathways underlying familial breast cancer susceptibility
Source: Mol Syst Biol. 2016 Mar 11;12(3):860. doi: 10.15252/msb.20156506 (PMC4812528; doi:10.15252/msb.20156506)
Supplement: Supplementary file 20 — Computer Code EV2 [file MSB-12-860-s020.zip › MSB-15-6506R_Computer_Code_EV2/BCRiskPathways_Notebook/Microscopy_Results/PhalVincDapi/77_Phalloidin per cell area.txt]

1.54596942469
1.63494423792
0.788334402016
0.582338218443
0.490800402718
0.67461149205
0.609175683998
0.622094051092
1.22723761174
1.11675902924
0.643265457467
