# Supplementary material for: Integrative analyses reveal signaling pathways underlying familial breast cancer susceptibility
Source: Mol Syst Biol. 2016 Mar 11;12(3):860. doi: 10.15252/msb.20156506 (PMC4812528; doi:10.15252/msb.20156506)
Supplement: Supplementary file 20 — Computer Code EV2 [file MSB-12-860-s020.zip › MSB-15-6506R_Computer_Code_EV2/BCRiskPathways_Notebook/Microscopy_Results/PhalVincDapi/77_Phalloidin Percent Area Per Nucleus.txt]

4.03377777778
7.4766
11.8846666667
2.75878571429
2.99992307692
7.51
6.9245
7.03775
4.448
3.1168
2.77573333333
