# Supplementary material for: Integrative analyses reveal signaling pathways underlying familial breast cancer susceptibility
Source: Mol Syst Biol. 2016 Mar 11;12(3):860. doi: 10.15252/msb.20156506 (PMC4812528; doi:10.15252/msb.20156506)
Supplement: Supplementary file 20 — Computer Code EV2 [file MSB-12-860-s020.zip › MSB-15-6506R_Computer_Code_EV2/BCRiskPathways_Notebook/Microscopy_Results/PhalVincDapi/77_Vinculin per cell area.txt]

1.78993314312
1.29411764706
0.884339001039
0.484967734154
0.447344575887
0.70512321466
0.750967713557
0.859718907452
1.17533936652
1.00410854195
0.645783765411
