# Supplementary material for: Integrative analyses reveal signaling pathways underlying familial breast cancer susceptibility
Source: Mol Syst Biol. 2016 Mar 11;12(3):860. doi: 10.15252/msb.20156506 (PMC4812528; doi:10.15252/msb.20156506)
Supplement: Supplementary file 20 — Computer Code EV2 [file MSB-12-860-s020.zip › MSB-15-6506R_Computer_Code_EV2/BCRiskPathways_Notebook/Microscopy_Results/PhalVincDapi/803_Percent cell area per nucleus.txt]

2.924
2.07485714286
3.07618181818
3.29709090909
2.13768181818
3.24181818182
3.68105882353
4.07657894737
4.10364705882
7.2654
3.88493333333
