# Supplementary material for: Integrative analyses reveal signaling pathways underlying familial breast cancer susceptibility
Source: Mol Syst Biol. 2016 Mar 11;12(3):860. doi: 10.15252/msb.20156506 (PMC4812528; doi:10.15252/msb.20156506)
Supplement: Supplementary file 20 — Computer Code EV2 [file MSB-12-860-s020.zip › MSB-15-6506R_Computer_Code_EV2/BCRiskPathways_Notebook/Microscopy_Results/PhalVincDapi/803_Phalloidin per cell area.txt]

0.617835157319
0.565436518865
0.637936639281
0.593498400794
0.82236492377
0.563011777902
0.558039566621
0.580104576851
0.596657205929
0.513708811628
0.744174074201
