# Supplementary material for: Integrative analyses reveal signaling pathways underlying familial breast cancer susceptibility
Source: Mol Syst Biol. 2016 Mar 11;12(3):860. doi: 10.15252/msb.20156506 (PMC4812528; doi:10.15252/msb.20156506)
Supplement: Supplementary file 20 — Computer Code EV2 [file MSB-12-860-s020.zip › MSB-15-6506R_Computer_Code_EV2/BCRiskPathways_Notebook/Microscopy_Results/PhalVincDapi/803_Phalloidin Percent Area Per Nucleus.txt]

1.80655
1.1732
1.96240909091
1.95681818182
1.75795454545
1.82518181818
2.05417647059
2.36484210526
2.44847058824
3.7323
2.89106666667
